# Supplementary material for: Field spectroscopy data from non-arable, grass-dominated objects in an intensively used agricultural landscape in East Anglia, UK
Source: Data Brief. 2019 Nov 28;28:104888. doi: 10.1016/j.dib.2019.104888 (PMC6920490; doi:10.1016/j.dib.2019.104888)
Supplement: Multimedia component 1 [file mmc1.zip]

Archive with 22 entries (22 files):
- Table 1 ASD_7_Sept_2012.csv
- Table 10 SVC_4_June_2013.csv
- Table 11 SVC_6_June_2013.csv
- Table 12 SVC_7_June_2013.csv
- Table 13 SVC_6_July_2013.csv
- Table 14 SVC_9_July_2013.csv
- Table 15 SVC_11_July_2013.csv
- Table 16 SVC_17_July_2013.csv
- Table 17 SVC_19_July_2013.csv
- Table 18 SVC_31_August_2013.csv
- Table 19 ASD_Metadata.csv
- Table 2 ASD_8_Sept_2012.csv
- Table 20 SVC_Metadata.csv
- Table 22 ASD_Plant_species_data.xlsx
- Table 23 SVC_Plant_species_data.xlsx
- Table 3 ASD_13_Sept_2012.csv
- Table 4 ASD_15_Sept_2012.csv
- Table 5 SVC_1_May_2013.csv
- Table 6 SVC_3_May_2013.csv
- Table 7 SVC_27_May_2013.csv
- Table 8 SVC_2_June_2013.csv
- Table 9 SVC_3_June_2013.csv
