# Supplementary material for: Field spectroscopy data from non-arable, grass-dominated objects in an intensively used agricultural landscape in East Anglia, UK
Source: Data Brief. 2019 Nov 28;28:104888. doi: 10.1016/j.dib.2019.104888 (PMC6920490; doi:10.1016/j.dib.2019.104888)
Supplement: Multimedia component 1 [file mmc1.zip › Table 1 ASD_7_Sept_2012.csv]

Wavelength	X9.07.2012.arr3.000	X9.07.2012.arr3.006	X9.07.2012.arr3.015	X9.07.2012.arr3.019	X9.07.2012.arr3.020	X9.07.2012.arr3.021	X9.07.2012.arr3.022	X9.07.2012.arr3.023	X9.07.2012.arr3.024	X9.07.2012.arr3.025	X9.07.2012.arr3.026	X9.07.2012.arr3.027	X9.07.2012.arr3.028	X9.07.2012.arr3.029	X9.07.2012.arr3.030	X9.07.2012.arr3.031	X9.07.2012.arr3.032	X9.07.2012.arr3.033	X9.07.2012.arr3.034	X9.07.2012.arr3.035	X9.07.2012.arr3.036	X9.07.2012.arr2b.000	X9.07.2012.arr2b.001	X9.07.2012.arr2b.002	X9.07.2012.arr2b.003	X9.07.2012.arr2b.004	X9.07.2012.arr2b.005	X9.07.2012.arr2b.006	X9.07.2012.arr2b.007	X9.07.2012.arr2b.008	X9.07.2012.arr2b.009	X9.07.2012.arr2b.010	X9.07.2012.arr2b.011	X9.07.2012.arr2b.012	X9.07.2012.arr4.000	X9.07.2012.arr4.001	X9.07.2012.arr4.002	X9.07.2012.arr4.003	X9.07.2012.arr4.004	X9.07.2012.arr4.005	X9.07.2012.arr4.006	X9.07.2012.arr4.007	X9.07.2012.arr4.008	X9.07.2012.arr4.009	X9.07.2012.arr4.010	X9.07.2012.arr4.011
400	0.967396423	1.509595456	1.067113518	1.5991088	1.680891723	2.364978251	1.192834582	1.981061049	1.549673992	1.197695962	1.559760665	1.722428674	1.878643269	1.138787069	1.756684766	1.889294377	1.782345314	2.058312505	1.613257712	1.267478078	1.384635211	0.962886092	1.951624431	1.800251916	1.707198863	1.147354677	1.400017664	1.496960832	1.315442066	1.494574436	1.27799474	1.315390695	1.088448817	1.127123159	1.299617678	1.175559959	1.396139955	1.726224225	1.797558032	1.911886467	1.104492013	1.354140393	1.354394214	1.963312694	1.485850971	1.357661815
401	1.005590015	1.498607243	1.046720865	1.617716331	1.691525617	2.384547142	1.20069768	2.011390486	1.596249852	1.217805796	1.569368138	1.732700856	1.885138403	1.14860117	1.754279271	1.91682347	1.810266913	2.07258493	1.625848926	1.273000048	1.402351067	0.96578623	1.966141781	1.817586911	1.726101738	1.156641312	1.418310132	1.508835021	1.318450845	1.472220696	1.309967644	1.333456427	1.089411936	1.107329801	1.298678765	1.219320709	1.43485057	1.706546638	1.836686361	1.927555974	1.086270633	1.381043303	1.357869193	1.990166812	1.514202376	1.373251389
402	1.007065089	1.506306936	1.047624864	1.639003084	1.707032034	2.409165674	1.204494239	2.03810213	1.604181578	1.217392478	1.593172843	1.76010542	1.909368436	1.178912822	1.775064845	1.926188966	1.823863663	2.107934101	1.633271799	1.28439318	1.421032297	0.97448803	1.97141869	1.846359966	1.745660488	1.188270825	1.429757066	1.512290228	1.33298144	1.486766987	1.306308174	1.335143263	1.100705786	1.111519312	1.316273496	1.209161707	1.45975523	1.717563224	1.863146858	1.937042931	1.115348042	1.380485205	1.382312764	2.002220944	1.53316328	1.373132507
403	1.005140196	1.525651627	1.075714641	1.660399582	1.72261999	2.4339164	1.20997887	2.055770482	1.608708462	1.225725009	1.617073989	1.780425192	1.934895985	1.202562322	1.790462022	1.949852426	1.833138726	2.131168859	1.65841762	1.298789315	1.436818297	0.986257422	1.984273161	1.873098366	1.766129404	1.202037512	1.439454939	1.52567727	1.352454032	1.524701914	1.316106023	1.337536928	1.120287922	1.11481556	1.336261668	1.200359774	1.477443738	1.748416193	1.866694397	1.955945002	1.137888634	1.380522085	1.391452746	2.017688577	1.5393863	1.374523074
404	1.01678109	1.551154577	1.115925935	1.680977281	1.736677481	2.457952411	1.221284129	2.068595883	1.626652679	1.250788329	1.635089724	1.788089487	1.95346558	1.211552923	1.795748198	1.991942596	1.847716104	2.139094186	1.697931706	1.317918137	1.450965856	0.998726261	2.011058674	1.89207475	1.788348503	1.192291528	1.451368259	1.553474324	1.370067759	1.562012108	1.351462176	1.350069299	1.141249664	1.114310807	1.352308712	1.217622519	1.490238947	1.782764493	1.859389287	1.984151528	1.135709957	1.386079965	1.375553971	2.038062514	1.54378742	1.386825578
405	1.02985088	1.587867968	1.122004765	1.703662922	1.75230031	2.487033224	1.241226362	2.095409291	1.642787642	1.267628489	1.654167563	1.806154277	1.968640697	1.22653056	1.825865722	2.011513303	1.877188244	2.176698644	1.707424241	1.354912513	1.472705599	1.011870266	2.045845544	1.908185486	1.814488191	1.204858485	1.46543105	1.581233449	1.380002866	1.560709257	1.366404392	1.371176818	1.151533971	1.147875417	1.376173343	1.234707477	1.487484404	1.800024944	1.886311925	1.999244894	1.152111865	1.35933859	1.361816998	2.034423708	1.576268912	1.408459839
406	1.042291215	1.61254766	1.139803062	1.723741842	1.77992154	2.513376366	1.261628204	2.122015768	1.667174598	1.291284417	1.683463127	1.830540095	2.001401892	1.250732967	1.852587585	2.030709442	1.904894393	2.203863793	1.730652963	1.381179176	1.494102058	1.020644048	2.073864052	1.929497152	1.83813843	1.228396656	1.495969469	1.607258976	1.396003928	1.579330819	1.377577735	1.385770534	1.16166064	1.171642165	1.395867055	1.261134763	1.489626247	1.827438069	1.913216896	2.03828737	1.161226673	1.374039995	1.355165127	2.050605204	1.599076012	1.426024063
407	1.062257725	1.627440781	1.160809891	1.749692994	1.813706053	2.543051927	1.280238579	2.152464985	1.702586515	1.319025244	1.712241378	1.857382935	2.036478855	1.27433386	1.878840617	2.061605877	1.930113575	2.224999085	1.763363208	1.400345317	1.514789379	1.031594426	2.095775163	1.956749295	1.859836455	1.25241388	1.527292586	1.629998914	1.417997147	1.613330238	1.394285702	1.400921053	1.174809847	1.181569206	1.415518255	1.296790783	1.509741324	1.85806356	1.935605267	2.076712536	1.172297678	1.408684619	1.352962599	2.083384933	1.612498671	1.442330935
408	1.096196165	1.646008379	1.161789686	1.790832906	1.842553416	2.584110438	1.2974894	2.194799248	1.746672555	1.341782314	1.726110884	1.882812615	2.050046427	1.285216068	1.915375045	2.108296376	1.957485351	2.258599945	1.786199253	1.427347865	1.53720001	1.052320247	2.119237914	1.98756162	1.882969999	1.266410908	1.536219942	1.649084733	1.439969797	1.636734088	1.421602593	1.428628454	1.191163607	1.188286191	1.44295799	1.333920071	1.551151989	1.874441262	1.95945891	2.075894823	1.201465035	1.412837135	1.349322341	2.112534176	1.630293638	1.465673311
409	1.098816192	1.683389808	1.174283299	1.818926392	1.878389565	2.616115206	1.317489095	2.236418351	1.782736821	1.355414193	1.758828324	1.914878472	2.082991075	1.309806644	1.942680919	2.132704113	1.985750082	2.299943712	1.813872605	1.462439796	1.565879979	1.058295802	2.154107965	2.025756378	1.914091886	1.276989942	1.549183875	1.669233652	1.456974145	1.662143163	1.440260114	1.444389966	1.208420815	1.194028481	1.46562705	1.333089256	1.561068346	1.88900351	1.994907244	2.095948965	1.214692265	1.431885677	1.347698278	2.140383162	1.65513615	1.492753231
410	1.096373485	1.727971463	1.199278558	1.850847896	1.904028486	2.648973962	1.341086172	2.273871173	1.810008788	1.374165035	1.787170087	1.945507662	2.119217158	1.337495652	1.964131589	2.155837631	2.013216004	2.331594203	1.84556242	1.48973429	1.59289789	1.060418731	2.18734363	2.061569885	1.934258764	1.294095721	1.568819139	1.691966051	1.471863882	1.687173175	1.456555031	1.450733836	1.226561325	1.204693574	1.48195391	1.323500769	1.577829548	1.901055969	2.016651702	2.131600931	1.21279555	1.450411044	1.35684101	2.16647772	1.675731943	1.521538902
411	1.107385929	1.766601397	1.22927475	1.893286305	1.915754405	2.687251258	1.365555969	2.306907106	1.831352658	1.401796327	1.800904288	1.969678729	2.148362907	1.358772951	1.987094505	2.190355719	2.039717868	2.349613562	1.877498431	1.505088486	1.61407251	1.069049232	2.212583119	2.089677342	1.942683285	1.318344143	1.593328114	1.715883229	1.487991285	1.710038558	1.475499486	1.457428541	1.244870284	1.22124658	1.496175754	1.328986463	1.614629119	1.914655346	2.016420646	2.167066404	1.21156596	1.456007138	1.374268637	2.193535947	1.687415446	1.548706166
412	1.116544219	1.786093192	1.247003356	1.921376813	1.942807301	2.716989081	1.381589031	2.338320904	1.850459866	1.415354356	1.828993888	1.990790477	2.186369677	1.373896353	2.024564996	2.217641849	2.069036095	2.379905146	1.902197298	1.530928773	1.635472762	1.087248935	2.243422023	2.116705374	1.983755475	1.329975447	1.618409245	1.733398623	1.507926686	1.732420523	1.492802085	1.484326596	1.259925623	1.234178825	1.522283832	1.347444712	1.606536151	1.948149063	2.026773123	2.17819604	1.254730328	1.452423964	1.371443196	2.232729673	1.700865899	1.565377794
413	1.139156905	1.81879824	1.260880896	1.943912416	1.979123403	2.745428261	1.393167504	2.371647364	1.87902695	1.432823217	1.863571917	2.016652194	2.217185856	1.390056287	2.046729586	2.245266524	2.092457491	2.411007007	1.931124955	1.564598506	1.654323134	1.09572345	2.264709673	2.13405476	2.021069336	1.343501318	1.644461799	1.756816466	1.52949804	1.759320739	1.513019359	1.509676527	1.277597444	1.251998891	1.548322385	1.371823254	1.617645773	1.986524047	2.041167334	2.197991884	1.278014425	1.463565203	1.378437106	2.26541785	1.721108596	1.596087839
414	1.169322052	1.856821182	1.276542414	1.969314249	2.010277359	2.778211461	1.406293995	2.405983886	1.916106488	1.457828629	1.89656779	2.043284197	2.243989206	1.412591945	2.060171416	2.274727446	2.116091894	2.442349483	1.967543286	1.599159232	1.6727303	1.10230759	2.283806984	2.152520753	2.04671854	1.363403239	1.667942633	1.786473155	1.548458035	1.788972179	1.535058674	1.526447991	1.298570113	1.269692486	1.574772732	1.398058561	1.649895553	2.02112602	2.062313674	2.230281259	1.283958112	1.484715072	1.38822402	2.286694039	1.747360267	1.631251716
415	1.18955251	1.872100378	1.298229701	2.005500312	2.019213673	2.81944574	1.427639139	2.438313001	1.953721788	1.486038943	1.920047761	2.061213334	2.279762925	1.444092615	2.090541281	2.304448335	2.152950524	2.478056129	2.008899089	1.625339152	1.695242588	1.127858387	2.318878564	2.191944784	2.068340816	1.387890862	1.683913943	1.815617156	1.560523491	1.815755454	1.554948732	1.53676258	1.320302259	1.275842112	1.607326792	1.423333887	1.67255661	2.046712301	2.09529453	2.262733362	1.310478154	1.495558959	1.375635145	2.299762212	1.773866321	1.644196747
416	1.196848773	1.900004008	1.322278595	2.038736491	2.052410194	2.854703227	1.446644301	2.480042212	2.001023046	1.513018287	1.949160484	2.092128653	2.315604477	1.457170803	2.121416519	2.333307333	2.182316353	2.507392377	2.033484872	1.6549468	1.720707806	1.13684027	2.346253479	2.227976837	2.09509516	1.39821667	1.701779909	1.835925617	1.585791506	1.839481563	1.577167301	1.56277211	1.33608444	1.284658486	1.620892292	1.43842406	1.701772001	2.064534252	2.110522284	2.291394432	1.340773654	1.508328981	1.370622729	2.310585139	1.775175855	1.665025935
417	1.209194328	1.935576847	1.348392541	2.073002642	2.092251692	2.888839145	1.468276506	2.517197539	2.037876129	1.533269661	1.983346625	2.126607957	2.349441814	1.47184139	2.147190597	2.361422421	2.210403609	2.534991245	2.054598696	1.683572664	1.747357844	1.140461751	2.374270386	2.262819893	2.11823196	1.410332932	1.724974095	1.857489093	1.611991564	1.869923427	1.599093205	1.588794712	1.355740712	1.294977214	1.640639012	1.448276978	1.726610966	2.084220174	2.123738467	2.319470524	1.361476657	1.519747911	1.373974994	2.334991002	1.783113542	1.691799871
418	1.236972499	1.968392017	1.374193476	2.111598603	2.119279988	2.927340743	1.496004782	2.541591543	2.0548865	1.546941593	2.018478273	2.154725007	2.382173747	1.503015674	2.168515046	2.389713879	2.244131368	2.565402291	2.085965908	1.707556363	1.774051178	1.151514058	2.409573029	2.299705168	2.134120599	1.43497544	1.752515197	1.887035808	1.628531753	1.909069854	1.618796126	1.602311054	1.385098121	1.305733345	1.680352041	1.46126649	1.74000637	2.114229814	2.149119016	2.350479666	1.367475391	1.526873506	1.379261766	2.377787354	1.819964208	1.717736902
419	1.255324987	1.99100196	1.388974104	2.145770627	2.143710071	2.967169157	1.521052744	2.575652854	2.09101498	1.570501949	2.049209954	2.182405411	2.420845746	1.52294758	2.200142047	2.421219673	2.278800364	2.594112514	2.123631836	1.733348775	1.803671433	1.161543664	2.43454367	2.328527761	2.165951863	1.446084318	1.773907867	1.910013999	1.647823655	1.928161716	1.640284775	1.622343978	1.410240521	1.326065255	1.688293541	1.490430782	1.758797736	2.159533662	2.170312818	2.385162795	1.376052728	1.534521769	1.374180515	2.406762306	1.84906197	1.739171598
420	1.275724402	2.031754086	1.396617237	2.175954412	2.172026499	3.000795149	1.540116039	2.613938224	2.11983316	1.597671701	2.072828237	2.208424859	2.454429794	1.542656629	2.22858533	2.44933114	2.303177433	2.620560406	2.155776836	1.764477534	1.821393382	1.168126144	2.465453704	2.362079217	2.19881522	1.460930824	1.79299726	1.933183223	1.668174764	1.950198972	1.660345055	1.640016837	1.423748995	1.344539777	1.707036555	1.506938824	1.78060157	2.18502678	2.190017833	2.411056651	1.384752473	1.547838238	1.369811502	2.437967872	1.870696011	1.75782059
421	1.297316602	2.079889267	1.404191351	2.206325951	2.205212567	3.032133895	1.554588324	2.651444852	2.139558594	1.623346271	2.096715106	2.233795616	2.484597276	1.565708552	2.251830671	2.473515491	2.32105472	2.647034909	2.183612586	1.79824413	1.831532343	1.174961989	2.500596124	2.397937446	2.226942593	1.483695211	1.814270017	1.958790316	1.687828919	1.981821712	1.680102736	1.653644737	1.431445899	1.358075677	1.747468447	1.513904374	1.802148055	2.193051794	2.20896787	2.431135898	1.396670353	1.561234967	1.372793021	2.472245391	1.889957689	1.779664614
422	1.307213536	2.086621667	1.421945556	2.244786206	2.23915678	3.076280783	1.570333004	2.683659777	2.172179597	1.643495124	2.138275568	2.261725804	2.525348083	1.588438256	2.279021886	2.499035796	2.35069976	2.678604441	2.221018969	1.825980202	1.856916109	1.191769928	2.520873642	2.418917646	2.253367015	1.506077551	1.842986388	1.98470062	1.705002728	2.014085877	1.704930805	1.668404653	1.451935714	1.371549281	1.790424171	1.545427522	1.819297696	2.221819494	2.225924575	2.463183615	1.420468668	1.558548072	1.385611717	2.495627312	1.916607448	1.815029825
423	1.321028417	2.114418163	1.440242391	2.281923323	2.265868446	3.112145802	1.586630861	2.711490923	2.210433972	1.663365331	2.169956752	2.291019228	2.557281037	1.615631509	2.294260592	2.527076443	2.383047394	2.711757649	2.246989402	1.850506301	1.879763374	1.203977958	2.539978068	2.444339169	2.276559373	1.522488706	1.862497562	2.016012856	1.719001597	2.039660776	1.727303579	1.690326354	1.472052123	1.386354375	1.820189314	1.551296116	1.835559532	2.24997986	2.246986643	2.500821048	1.441354638	1.571152848	1.404983985	2.529970695	1.929653812	1.842442533
424	1.341815281	2.150462332	1.463860372	2.312933792	2.287992633	3.143535241	1.606305085	2.742313954	2.24905592	1.685581709	2.193342642	2.31478786	2.581791297	1.641430096	2.313488964	2.552526862	2.412159629	2.738597172	2.268110381	1.87505792	1.900497225	1.21143507	2.565985272	2.473898857	2.29739358	1.536393627	1.877380518	2.044023125	1.73552602	2.061773539	1.744298213	1.711155485	1.492217732	1.398580681	1.838690302	1.555912111	1.855613661	2.280240279	2.271899272	2.534197545	1.455018184	1.591199738	1.414257755	2.560766693	1.941623538	1.861143489
425	1.365860541	2.169316147	1.496432518	2.337646441	2.311150774	3.178680177	1.630266531	2.780994806	2.283627149	1.711241385	2.217670817	2.329658981	2.606796802	1.6593343	2.352754366	2.571335018	2.435558867	2.754261466	2.296324856	1.901956618	1.923998108	1.218658477	2.601246786	2.503372807	2.317886215	1.553166203	1.896645932	2.060249054	1.75961813	2.08624086	1.757519536	1.722490606	1.514385631	1.405034231	1.854993222	1.5897803	1.881091724	2.315992366	2.296421986	2.55514082	1.462818869	1.60403466	1.402512258	2.571587408	1.968227886	1.877277169
426	1.37213025	2.19387121	1.515664411	2.372029871	2.337206507	3.209487299	1.644846001	2.807323948	2.313585907	1.738430481	2.245507826	2.359214308	2.642037326	1.673568985	2.380986085	2.595081452	2.466250126	2.774467326	2.328541506	1.925465701	1.953744967	1.232431984	2.624568616	2.538804197	2.340905625	1.571895306	1.917084553	2.076772092	1.783954024	2.113766766	1.78611264	1.737354485	1.52855595	1.414032491	1.882760095	1.601083899	1.895529852	2.330671055	2.304353013	2.569245207	1.47789314	1.620965094	1.404774211	2.589285529	1.989360842	1.898636794
427	1.380430037	2.222107443	1.523418316	2.408741935	2.364307517	3.239224319	1.658344527	2.835096009	2.340532569	1.757971926	2.275948452	2.390137926	2.674984929	1.695528815	2.397196732	2.618912771	2.494657002	2.803271594	2.359340414	1.953460188	1.974958731	1.243276172	2.650015668	2.56700139	2.371620565	1.588697828	1.944879609	2.099987897	1.800733903	2.13604318	1.807706612	1.758689213	1.544512133	1.429630575	1.902376474	1.60348655	1.905862461	2.343600767	2.31507782	2.587598864	1.496185069	1.640140645	1.429154929	2.616500782	2.011750985	1.923645426
428	1.401256625	2.248245304	1.52681507	2.441807609	2.391659512	3.271338085	1.675363173	2.869768993	2.367181253	1.769848827	2.305617021	2.414432175	2.700833227	1.725225747	2.410086597	2.640141385	2.515523492	2.836379364	2.387250095	1.985745761	1.9847422	1.248292484	2.681735016	2.5871789	2.406638981	1.601407943	1.97617044	2.127743209	1.809183662	2.151715915	1.815759521	1.782983803	1.565191416	1.448306375	1.908827127	1.611851056	1.91947408	2.366006047	2.337109909	2.614376986	1.51245126	1.656546069	1.465534981	2.647057774	2.034641936	1.948861236
429	1.426762778	2.260529952	1.540015804	2.469338707	2.422259488	3.310594126	1.692188663	2.899504603	2.398942488	1.79151864	2.32663624	2.437890009	2.731688253	1.742220498	2.445105327	2.66200273	2.533615179	2.856500248	2.420054178	2.006619342	2.003264373	1.258249437	2.702507968	2.624601335	2.427112382	1.609926604	1.987397443	2.143190656	1.820324168	2.172277113	1.836817348	1.796535456	1.579800687	1.452901679	1.926138346	1.639209547	1.94360825	2.390815573	2.357921936	2.643039684	1.520302324	1.659074623	1.473762979	2.661024534	2.041117058	1.969199182
430	1.441785253	2.289554389	1.557103785	2.510904373	2.44737475	3.342999506	1.709441201	2.928719518	2.433247182	1.814598478	2.3563903	2.459761692	2.759896107	1.758263539	2.467714003	2.687284541	2.552041906	2.874549462	2.440812769	2.027817139	2.024541024	1.267780347	2.727965806	2.653380513	2.450272236	1.632108918	2.004738439	2.1632903	1.838921797	2.202283005	1.85512704	1.810097246	1.593979994	1.4621062	1.95104176	1.655723365	1.965227097	2.42202998	2.371306586	2.66524753	1.535004589	1.672785399	1.48512198	2.681538139	2.041792004	1.986061069
431	1.451839751	2.330520719	1.575753282	2.5535765	2.468399752	3.373918405	1.728963431	2.956248032	2.468335542	1.836449032	2.389577591	2.480519261	2.7894673	1.780334415	2.482478864	2.709869835	2.576206587	2.895486557	2.455542655	2.053166969	2.044586188	1.274698572	2.75769786	2.676583271	2.475345293	1.655586245	2.028074637	2.188568487	1.859113708	2.235715223	1.873047289	1.825624211	1.610136752	1.475992757	1.97617323	1.659043653	1.980577966	2.449865861	2.38038985	2.68369642	1.555112051	1.695982831	1.501914668	2.713598434	2.048642276	2.005939464
432	1.470476794	2.363051337	1.594480471	2.573812226	2.490907237	3.41504057	1.751870847	2.979780499	2.502056651	1.85649989	2.412596213	2.500928444	2.826320265	1.811462873	2.508542368	2.721179371	2.609913741	2.921177218	2.478960608	2.082611347	2.060141411	1.278455693	2.784294191	2.707467205	2.495266251	1.658466101	2.046650949	2.212430386	1.87090403	2.26167978	1.898083107	1.841780948	1.628762357	1.487356292	1.99222472	1.660991319	1.991145821	2.461687194	2.392753424	2.706097791	1.57096365	1.715045528	1.515515466	2.752081788	2.072237253	2.035372376
433	1.485989527	2.383794909	1.613023744	2.602860071	2.513140047	3.450578088	1.766235026	3.008302826	2.52881751	1.875785178	2.438643214	2.52130849	2.845160289	1.831612554	2.53076137	2.732488923	2.635879558	2.945449647	2.503297292	2.111487865	2.076570331	1.283561246	2.802620582	2.730681032	2.520478325	1.67361108	2.063753921	2.232303939	1.882620793	2.280842841	1.914840473	1.862342832	1.64265707	1.502400376	2.00361313	1.683157795	2.007066632	2.479787905	2.407083875	2.733358278	1.570843738	1.725779379	1.530553866	2.773179158	2.097575607	2.055879496
434	1.494166343	2.40507911	1.624599435	2.632894975	2.536363175	3.47747012	1.776641537	3.037257837	2.55429451	1.896925143	2.466187251	2.544167104	2.863284183	1.844343476	2.548990142	2.74735351	2.654863142	2.963626502	2.523856724	2.134815608	2.092104492	1.29212208	2.82241356	2.751619599	2.545302164	1.693174794	2.078456541	2.247951042	1.894737637	2.298566915	1.925060058	1.879954994	1.658268894	1.510563074	2.012415701	1.709571802	2.026598523	2.50507828	2.423730966	2.754219252	1.570078837	1.740740413	1.54907572	2.7949298	2.118282629	2.070095663
435	1.498448701	2.432013268	1.629068981	2.657333418	2.560598441	3.498485759	1.788543695	3.061828921	2.582211184	1.919619277	2.491722931	2.568956538	2.891001177	1.856783677	2.565004819	2.76690003	2.671166369	2.975900315	2.539687464	2.151907605	2.106647838	1.303820941	2.849025034	2.776645471	2.565156801	1.707029379	2.091838595	2.262144705	1.907666047	2.31864103	1.934582894	1.890984995	1.678273475	1.508733348	2.021762316	1.725391987	2.045242269	2.531064594	2.441249588	2.763868852	1.5813039	1.764257648	1.569380662	2.824434471	2.131542182	2.081973556
436	1.520420317	2.443834871	1.644325398	2.68551595	2.581219241	3.524997861	1.804056539	3.079364614	2.607134349	1.93550466	2.510454558	2.585749721	2.90575628	1.875711605	2.578968906	2.791431502	2.69065161	2.992477554	2.556545038	2.171208273	2.127302072	1.313947239	2.872106494	2.808704806	2.58152634	1.711407296	2.1116213	2.284925479	1.92511926	2.339574227	1.953686563	1.903470958	1.69133754	1.516451133	2.038425775	1.730066129	2.054779993	2.538578233	2.452214841	2.773960212	1.60486338	1.775223355	1.581391441	2.823701462	2.13760136	2.089021527
437	1.535095675	2.464720599	1.66201663	2.716782815	2.605028451	3.555221978	1.818216421	3.101618625	2.632007412	1.949073789	2.531612581	2.606408119	2.923739763	1.900613379	2.596957083	2.807016903	2.709289038	3.013071492	2.580223139	2.191880751	2.146401953	1.321257777	2.895000246	2.838878798	2.605904866	1.721042409	2.129432851	2.302653633	1.940234937	2.358621069	1.974337825	1.918268266	1.700955715	1.529546644	2.059250128	1.732056933	2.067533654	2.549842667	2.468692341	2.798574398	1.618271893	1.776385701	1.5872049	2.828948429	2.144446903	2.103192302
438	1.543356623	2.495091111	1.675756479	2.747898458	2.629266186	3.58551835	1.830986872	3.12857492	2.660028303	1.964193143	2.556792729	2.631291012	2.948147553	1.925519043	2.619136168	2.816864167	2.727875242	3.034561468	2.607809913	2.215261613	2.161793072	1.329457343	2.916764592	2.863074138	2.635514367	1.737375845	2.144599533	2.316218981	1.952353506	2.37625551	1.990561697	1.933705934	1.712096619	1.542448727	2.07814296	1.738282454	2.083229498	2.569828604	2.487890136	2.834136277	1.622428704	1.776442619	1.592114095	2.847903768	2.153906666	2.124379796
439	1.566365642	2.516562211	1.680330612	2.773242297	2.643457672	3.610397266	1.846166778	3.150704796	2.694580493	1.984416854	2.58148461	2.65160607	2.972085532	1.939725236	2.640841028	2.837967435	2.750888023	3.051226318	2.629126485	2.244175085	2.175541909	1.346301552	2.933127714	2.880878374	2.655925373	1.751229337	2.16240735	2.337933379	1.965675647	2.395510405	1.997712608	1.945870669	1.731138406	1.547974425	2.086360534	1.754589572	2.091562724	2.590077765	2.495111618	2.862395887	1.636874079	1.78935524	1.604226384	2.866172172	2.162913382	2.142714619
440	1.577457152	2.539855649	1.699714607	2.800703533	2.662661835	3.643389133	1.862635114	3.172489197	2.7258369	2.009110397	2.602407823	2.668789346	2.995598096	1.954483007	2.665616378	2.857750534	2.771752474	3.07280135	2.647480793	2.267542166	2.193103736	1.35459969	2.957195113	2.909745775	2.678230045	1.765388409	2.179813262	2.359284803	1.980959619	2.418867345	2.015823812	1.959530903	1.74347463	1.557550608	2.102488374	1.767991851	2.093869854	2.618473425	2.501989621	2.87238174	1.644312146	1.788804669	1.610918048	2.881666027	2.178812589	2.15924684
441	1.588110979	2.565428134	1.721857773	2.830824466	2.687025681	3.676852206	1.877837641	3.195158532	2.751729043	2.032405538	2.625628756	2.688169353	3.018656958	1.973422932	2.684803293	2.873081661	2.790542706	3.09554398	2.666199057	2.287790914	2.212602932	1.35925771	2.985836215	2.942456877	2.704045336	1.781279262	2.193951403	2.378456847	1.996535429	2.440826859	2.037880998	1.975000336	1.756317934	1.568814651	2.116563485	1.782124274	2.101249493	2.643882622	2.517215743	2.881869265	1.649163974	1.792228159	1.615207102	2.895206717	2.196541091	2.174763829
442	1.611640541	2.590681103	1.730905934	2.861789018	2.712514699	3.701942903	1.89039381	3.219841722	2.774235855	2.049275152	2.656537588	2.713443087	3.041271007	1.996502775	2.69274178	2.885133609	2.80918502	3.114083502	2.687708978	2.310555218	2.230802907	1.3685394	3.011820401	2.968475074	2.730976649	1.798444375	2.204255056	2.395888348	2.009990993	2.456716447	2.05279309	1.991062917	1.778015604	1.577761828	2.118262946	1.801635858	2.122214806	2.655381382	2.542661263	2.908891695	1.659061207	1.817412568	1.621049557	2.909882099	2.209728405	2.190694701
443	1.620241722	2.60914522	1.741670401	2.890583167	2.734618025	3.732319926	1.907320393	3.251216499	2.803720761	2.065993642	2.684626619	2.734321009	3.062058275	2.015548247	2.713274292	2.90528545	2.829536662	3.132788158	2.708996638	2.339405537	2.248471034	1.376702644	3.030069819	2.996048994	2.74748411	1.806809246	2.221135457	2.414762168	2.018004608	2.476164207	2.06619202	2.004545412	1.793030951	1.591451062	2.133510085	1.813840829	2.138808892	2.665607301	2.549403634	2.93116944	1.669532362	1.826270591	1.614434087	2.933593965	2.222843022	2.21070273
444	1.625508088	2.628528757	1.750555779	2.913328118	2.75597065	3.760940174	1.920475727	3.280415369	2.834283353	2.080454672	2.70801114	2.752593186	3.083953445	2.033404813	2.735628391	2.92188744	2.849492522	3.150531057	2.726901972	2.361129417	2.265458651	1.386552376	3.046906238	3.020829669	2.766490605	1.819267194	2.23960494	2.434059487	2.030639609	2.500059988	2.082180302	2.019237977	1.807766739	1.600855895	2.148742639	1.82324146	2.157239575	2.680950759	2.559385428	2.95053727	1.682709111	1.833793436	1.614377345	2.958341893	2.230870056	2.228580197
445	1.636390601	2.653058848	1.758642096	2.934029258	2.777599874	3.785942738	1.930314225	3.302774224	2.861805699	2.094389365	2.728390141	2.771132285	3.107142166	2.052791894	2.754464404	2.932392118	2.868327945	3.16796371	2.743666931	2.373950649	2.282918927	1.397991923	3.067070865	3.042259976	2.792902429	1.837972385	2.257372097	2.453238058	2.050809511	2.525388005	2.101134105	2.036026108	1.824813793	1.604781787	2.159390808	1.834925382	2.179145259	2.701975604	2.579265688	2.969792943	1.697932811	1.846983284	1.626221226	2.978121087	2.235365289	2.242325897
446	1.656014138	2.680578406	1.778167646	2.971886865	2.796494623	3.815645154	1.954482452	3.319643247	2.885572934	2.11739459	2.752286086	2.794071996	3.125940512	2.075765846	2.77679283	2.951342195	2.888005499	3.189317511	2.7715427	2.395719061	2.305141607	1.405083082	3.0930234	3.066643186	2.816868878	1.844096465	2.278914326	2.473174501	2.068983997	2.542511451	2.117322449	2.050469962	1.838313187	1.616396888	2.180519278	1.855704429	2.196463091	2.7214239	2.584536789	2.991074466	1.708531456	1.854923387	1.630077262	2.989513671	2.25000272	2.257043504
447	1.667762088	2.71073008	1.791198807	3.003560996	2.818467662	3.848821355	1.973635006	3.343321477	2.91238366	2.142308697	2.777813408	2.814792801	3.151123376	2.097195582	2.797219796	2.972538713	2.90684818	3.21328683	2.798081091	2.424327778	2.323662204	1.41149326	3.113829647	3.096065242	2.838513396	1.855430474	2.29421473	2.491215843	2.087540606	2.562428973	2.134636357	2.062761612	1.851196507	1.630147397	2.195851282	1.863489661	2.210083455	2.734624038	2.59735506	3.012150394	1.724386013	1.859462	1.636149413	3.007609269	2.266787988	2.275328985
448	1.677917978	2.736763292	1.801796151	3.027723566	2.843060793	3.880965955	1.986225561	3.372981188	2.941640914	2.165147736	2.803418422	2.833888019	3.179339436	2.116808154	2.816767448	2.99321538	2.924993511	3.234951019	2.820705367	2.453007476	2.337151637	1.42024478	3.133825799	3.125254655	2.859583784	1.871842232	2.306966199	2.507944918	2.105031021	2.585249012	2.15327803	2.075931423	1.864203438	1.642037216	2.206110047	1.868820835	2.221321012	2.748622324	2.617449512	3.03640127	1.741345034	1.867989892	1.644539985	3.03002886	2.283998286	2.295197716
449	1.701679387	2.750375876	1.822492448	3.052962135	2.866743725	3.90644249	1.998991682	3.401216134	2.969392939	2.183497379	2.827591507	2.855125399	3.200964926	2.13667145	2.838857756	3.011544152	2.943497774	3.248427648	2.840990826	2.47285456	2.348333381	1.433837401	3.163367696	3.146175784	2.8828772	1.885690742	2.326396081	2.52559971	2.118854341	2.606364629	2.17168544	2.093968289	1.877538516	1.64905957	2.219458643	1.895194034	2.232513431	2.775033898	2.634855181	3.068225634	1.749623567	1.888922553	1.651373371	3.04634686	2.301642356	2.312238134
450	1.712782083	2.766497355	1.831453852	3.079269125	2.886592361	3.934664379	2.016820447	3.426064774	2.997353047	2.201877659	2.852224682	2.875946705	3.218088905	2.157138002	2.857183281	3.025236376	2.963264384	3.264158118	2.855263853	2.495643983	2.365687914	1.446654581	3.185535379	3.171199946	2.904154877	1.901144966	2.339464875	2.545066903	2.129888532	2.625675326	2.185271451	2.10841667	1.894543746	1.661968134	2.233068867	1.911169094	2.248589196	2.79530184	2.650405559	3.086714937	1.758238787	1.894251847	1.654426249	3.059200623	2.310573519	2.325988205
451	1.719775502	2.787912428	1.837393285	3.10629792	2.904892844	3.962824727	2.03545711	3.449917092	3.025200892	2.220079181	2.877841667	2.897411011	3.237123161	2.175311127	2.873037951	3.039943882	2.982801935	3.282901283	2.872999485	2.516534515	2.387485177	1.456597679	3.205102806	3.198480304	2.926272692	1.915076178	2.350670125	2.56443934	2.142668867	2.647108342	2.199978299	2.121201595	1.911234862	1.674446831	2.24957013	1.921105117	2.266215097	2.811235848	2.664415155	3.100705364	1.769675802	1.900957119	1.663164909	3.069688821	2.317127858	2.341498893
452	1.73260991	2.813872812	1.850466474	3.133643807	2.924406616	3.988190676	2.051458244	3.474558704	3.052295762	2.237815905	2.903438301	2.91984411	3.261308959	2.190908905	2.889698878	3.059372442	3.000266364	3.302964356	2.899760172	2.532994384	2.40933516	1.463753316	3.227595111	3.224954677	2.951177776	1.925254477	2.365491181	2.581977878	2.159742176	2.672218844	2.219369862	2.134785233	1.924729924	1.681185312	2.26864508	1.932757978	2.281827005	2.826392695	2.677461981	3.12078324	1.783444984	1.920557243	1.681498388	3.080816352	2.328210924	2.360517682
453	1.746069971	2.840699598	1.869749438	3.161932921	2.946465169	4.015642846	2.070895535	3.4966567	3.076959529	2.257811452	2.923525966	2.939154058	3.280860958	2.215235764	2.913245096	3.076769766	3.012768007	3.320107424	2.922262231	2.560243909	2.424341035	1.472699924	3.248141888	3.252332129	2.974316668	1.935231567	2.383626347	2.597986077	2.175417985	2.69301579	2.232764244	2.146917501	1.94008202	1.690238133	2.277074669	1.943911877	2.296718332	2.836677953	2.690372916	3.147121858	1.793278925	1.919314689	1.688688005	3.103424895	2.344415221	2.37007092
454	1.759343253	2.863990071	1.882190772	3.189617325	2.967804104	4.040740654	2.084407282	3.518124017	3.107826838	2.275772704	2.944274761	2.959266101	3.300917088	2.234607444	2.93587149	3.092595484	3.032441648	3.341059525	2.940307158	2.584978286	2.44114624	1.483394506	3.271440575	3.278172026	2.995533701	1.950009429	2.397862447	2.614822735	2.191986083	2.709195029	2.248042186	2.161248573	1.954549828	1.696603002	2.28886767	1.959637253	2.307527699	2.854077874	2.704352404	3.168278483	1.801377461	1.923494445	1.695177455	3.12199506	2.357901309	2.381473538
455	1.772876441	2.883961381	1.887504414	3.216882843	2.987991342	4.06462437	2.092895969	3.540131581	3.142037815	2.292027337	2.966283807	2.980503637	3.321869751	2.247807356	2.953443901	3.106757617	3.057449751	3.363644448	2.955608121	2.603191198	2.46044678	1.494179091	3.296019129	3.301182848	3.01576911	1.967411559	2.40905145	2.632642104	2.207725675	2.724220902	2.26736871	2.177673987	1.968313838	1.70148647	2.303575485	1.976115924	2.31603401	2.878954116	2.718241229	3.18201237	1.80986567	1.938668193	1.705013864	3.134884369	2.366837025	2.397864619
456	1.788740829	2.906190531	1.899970412	3.24589845	3.009788333	4.094992649	2.109356045	3.562993755	3.162669671	2.312243196	2.983241105	2.998831017	3.338327996	2.267920999	2.965270473	3.118302194	3.069141799	3.374744521	2.971966826	2.621018679	2.47348117	1.501237034	3.312719877	3.320943616	3.037143431	1.976573152	2.427594773	2.648997947	2.215816455	2.746237344	2.286470154	2.191677926	1.985030288	1.713567552	2.303386267	1.978188707	2.330033443	2.898167056	2.727830289	3.196161374	1.820859025	1.94638637	1.714888784	3.156835856	2.376107957	2.413000847
457	1.796416536	2.921792531	1.919641029	3.270449246	3.029147414	4.124343814	2.122996794	3.582705898	3.182819692	2.332622725	3.006333387	3.015889207	3.355019922	2.290407334	2.98493707	3.128972538	3.084080398	3.387411856	2.988549631	2.646122587	2.486290585	1.509805369	3.331364327	3.343000139	3.057122768	1.984189471	2.442360948	2.661936609	2.223494326	2.764847853	2.299012798	2.201699496	1.998460984	1.724238385	2.308465907	1.993638346	2.346796313	2.913033367	2.738670313	3.217615582	1.832165726	1.959204521	1.726378569	3.166179747	2.385094875	2.426758608
458	1.804851456	2.937884363	1.936909093	3.290871424	3.04441248	4.150360629	2.134855652	3.601046304	3.207721746	2.35035951	3.031260613	3.033304565	3.371485674	2.312698073	3.008013787	3.141452712	3.101941705	3.403620488	3.00498946	2.671233661	2.499563225	1.518563517	3.351755941	3.369320233	3.07690458	1.994980966	2.453766108	2.674643623	2.233166176	2.779237679	2.308183119	2.210853523	2.008306231	1.731412759	2.31373183	2.011378601	2.359747994	2.92356952	2.749805616	3.237457714	1.843821839	1.972922888	1.742085156	3.169903479	2.391633573	2.441425453
459	1.825656246	2.964281719	1.941219847	3.310969945	3.056536227	4.172746852	2.149213013	3.621245019	3.238620767	2.363724522	3.049958058	3.052179313	3.385895831	2.33250344	3.024515147	3.157462777	3.117306054	3.421237841	3.020754273	2.686165047	2.512559085	1.524829375	3.370823254	3.398540435	3.098686317	2.011011462	2.466150194	2.691301895	2.245528255	2.792494988	2.320129981	2.223283125	2.016908363	1.735939053	2.310241375	2.011624806	2.362905196	2.931141452	2.758235534	3.244392679	1.855369555	1.980378505	1.762718546	3.183014846	2.394509895	2.458783992
460	1.832896864	2.984848091	1.946958606	3.339381408	3.078419323	4.190359081	2.163570823	3.639256372	3.265974679	2.376132542	3.070181738	3.068052115	3.399482091	2.347629394	3.036890482	3.169265249	3.130793611	3.436555089	3.033864574	2.705088665	2.52642088	1.534011147	3.390757062	3.415401339	3.121683855	2.017358386	2.480949412	2.70710471	2.26100019	2.810035312	2.331865878	2.234490814	2.028459521	1.743006498	2.330938482	2.01993698	2.36667469	2.943962794	2.763289273	3.257815881	1.857214583	1.996718036	1.770934211	3.198536195	2.405441408	2.467714973
461	1.838301609	3.005386896	1.955796892	3.369073483	3.098176345	4.214040976	2.174499758	3.656554694	3.288074576	2.39108051	3.09084688	3.082950254	3.411683636	2.361879912	3.04835638	3.177015585	3.144773009	3.452726136	3.046110931	2.722357925	2.541446093	1.541382165	3.410768005	3.432644477	3.142028325	2.021568419	2.49562258	2.721255265	2.276824359	2.825058608	2.34298872	2.246422064	2.039502377	1.748828791	2.345033519	2.032025277	2.374731326	2.960661439	2.767582247	3.274266848	1.854320915	2.00892686	1.782952515	3.21017637	2.413626493	2.474043403
462	1.851285649	3.028778486	1.967772945	3.394170867	3.11001134	4.246357856	2.181768567	3.674683269	3.306638014	2.409817551	3.110319133	3.098676754	3.423623265	2.377234759	3.062080688	3.183232925	3.159649947	3.47014013	3.059070687	2.735452178	2.556002448	1.54586595	3.430031322	3.457851607	3.158416935	2.030311427	2.508360628	2.733617386	2.289793213	2.833301432	2.354345236	2.25928692	2.048336459	1.751765071	2.33686915	2.042319954	2.387113955	2.977429713	2.775416477	3.289065467	1.854233797	2.012182386	1.807426075	3.216785669	2.414652588	2.482915062
463	1.867137207	3.0461235	1.984502288	3.415303949	3.13001532	4.26671081	2.192853096	3.694637636	3.329456173	2.429243382	3.12791743	3.114759417	3.441882121	2.388924735	3.081664092	3.194236943	3.169824405	3.480408468	3.07333623	2.75436687	2.562655401	1.558579607	3.448402588	3.478861376	3.176359231	2.043124263	2.52077696	2.743791822	2.295782027	2.83853059	2.370075028	2.266818049	2.059904063	1.757826614	2.342742639	2.050106243	2.39754438	2.986721167	2.797104274	3.299753995	1.869375557	2.030159544	1.826824635	3.229881178	2.425898468	2.493899274
464	1.877977949	3.050815746	1.99093736	3.436060802	3.146403386	4.2881101	2.206607715	3.71122861	3.35154324	2.44543902	3.1432009	3.132555526	3.457791902	2.405376655	3.10043936	3.205053642	3.183179687	3.487790995	3.084752777	2.777671859	2.574468113	1.569553518	3.465692446	3.500940405	3.194106355	2.054049853	2.527534836	2.758084341	2.298890513	2.848236812	2.382991288	2.276925984	2.070417949	1.764265964	2.352840686	2.053956886	2.406728452	2.996197683	2.809023117	3.314614509	1.875953476	2.040685974	1.844059142	3.242274345	2.437156667	2.50381369
465	1.887997611	3.055560471	1.990689922	3.457516469	3.15893081	4.312033263	2.221269249	3.725982476	3.374262901	2.45766363	3.159786491	3.150191016	3.46902176	2.42597787	3.117118825	3.215412336	3.200015246	3.496524297	3.095022097	2.800564801	2.592671311	1.577185371	3.482855504	3.523706873	3.212922248	2.060766603	2.532325969	2.774850025	2.30386007	2.86503059	2.391953165	2.288967772	2.079157654	1.771670196	2.359659703	2.05785162	2.415140481	3.008144038	2.810265027	3.334467508	1.87742937	2.042483801	1.857738598	3.250811874	2.442045072	2.511523991
466	1.911203522	3.089259986	2.002740817	3.478880399	3.176128514	4.33159687	2.234167709	3.745877922	3.403792408	2.468043494	3.18464975	3.163252584	3.478235682	2.442927883	3.134548502	3.228518489	3.214677509	3.511309922	3.11059235	2.815117188	2.609082241	1.586148884	3.501857877	3.542726528	3.236314005	2.063998505	2.546325061	2.785970714	2.316266398	2.887243567	2.400670752	2.295667672	2.087732817	1.782991182	2.356144593	2.070360805	2.423396566	3.020964168	2.817912557	3.354143309	1.898729482	2.050485222	1.863880705	3.255256387	2.436751155	2.517667925
467	1.918525206	3.111147641	2.01969837	3.50613918	3.191658022	4.35397179	2.244766854	3.761741304	3.429718091	2.48203841	3.203971925	3.181614476	3.493236148	2.460459716	3.145699693	3.238183019	3.228177766	3.526189084	3.123027429	2.836455341	2.619450561	1.589955762	3.520934421	3.563826701	3.258417394	2.072733243	2.564894262	2.797984291	2.328626618	2.900553874	2.413538898	2.306812641	2.096683366	1.788485822	2.364236342	2.084539206	2.431087949	3.039122927	2.817506188	3.371692926	1.908782668	2.068020026	1.877376748	3.266781922	2.445437109	2.530640824
468	1.919197666	3.127028913	2.033582352	3.533437374	3.20586531	4.379206324	2.254240568	3.778276992	3.451666697	2.499892461	3.220712354	3.199447006	3.508923293	2.47617611	3.156491764	3.243611457	3.240914673	3.542082256	3.133205669	2.859210106	2.628165183	1.594814317	3.538142019	3.585529798	3.279098624	2.083636722	2.580561816	2.812119291	2.341644889	2.910144319	2.427516896	2.320950823	2.107224935	1.789502356	2.371841586	2.097413926	2.442713189	3.055122635	2.820648737	3.382953184	1.908604575	2.082300481	1.895006874	3.281125263	2.458596197	2.543686122
469	1.929552849	3.151402767	2.03812936	3.554050513	3.221271809	4.404981499	2.264203942	3.800664308	3.472391859	2.519253617	3.24071631	3.209963091	3.519083036	2.488359186	3.17360154	3.24724666	3.253344722	3.559920648	3.144296155	2.874361258	2.640722001	1.607006193	3.552647601	3.605036219	3.299472894	2.091189239	2.588289933	2.82751322	2.356368414	2.924872331	2.438794986	2.334082189	2.119647354	1.790418642	2.364645223	2.107164019	2.459624908	3.061948013	2.839242076	3.387359222	1.908286957	2.080725029	1.908967056	3.291468566	2.461021376	2.548985766
470	1.942086245	3.173281018	2.039181867	3.575927784	3.242943553	4.427971455	2.27482579	3.81490469	3.495002	2.534662978	3.258608556	3.226327059	3.533945782	2.508226122	3.186413005	3.259154265	3.26575211	3.57032304	3.157035694	2.884789159	2.651750424	1.613758212	3.569835879	3.623598116	3.318463803	2.099640265	2.602872315	2.839803551	2.362915932	2.939915483	2.45353283	2.347011583	2.128840829	1.791770412	2.371580436	2.112119022	2.458539025	3.073731364	2.849117419	3.40435141	1.915831844	2.078784586	1.918433902	3.304012467	2.461925584	2.557757644
471	1.951835651	3.190658094	2.045172511	3.600848472	3.263074306	4.449560146	2.286645008	3.831283443	3.517699813	2.546660305	3.274511914	3.242996169	3.548027278	2.527250323	3.202365983	3.274120117	3.280111964	3.581880918	3.170455495	2.902450517	2.666305947	1.618333696	3.587200008	3.644956595	3.335831868	2.106041015	2.613955536	2.852727983	2.372187718	2.952713245	2.4651175	2.357945114	2.13923497	1.799618732	2.376696516	2.121925559	2.461252184	3.088275098	2.853140217	3.424976056	1.922621347	2.086646498	1.922881686	3.315187393	2.469682269	2.570296653
472	1.959494465	3.206034771	2.058042293	3.6267671	3.277751044	4.47106276	2.299720162	3.852989529	3.540258765	2.557599702	3.290370142	3.257238429	3.559164765	2.542203733	3.223668145	3.288023739	3.295546811	3.598336662	3.184175146	2.929089785	2.683846466	1.623863071	3.604411828	3.669082632	3.353006807	2.111553137	2.618259305	2.867963442	2.387520087	2.964430918	2.471417441	2.366170285	2.15140572	1.813518877	2.374275724	2.138076846	2.476380532	3.103926464	2.857114825	3.441397567	1.926007772	2.101872567	1.919721606	3.32302278	2.484624796	2.58501933
473	1.977696027	3.230613194	2.067549581	3.643946575	3.291016373	4.492882062	2.313604589	3.866429463	3.566390662	2.572399314	3.311781565	3.273856643	3.573296681	2.56285226	3.24051192	3.300406556	3.30472604	3.612467736	3.199575142	2.946089553	2.69065099	1.631247997	3.626825878	3.688219261	3.374943248	2.12725494	2.62847012	2.88242706	2.395053561	2.984165823	2.479117607	2.372230446	2.156279995	1.820099854	2.384472482	2.145158336	2.482232386	3.123387986	2.870285001	3.449260837	1.937733987	2.097881896	1.898694026	3.329098903	2.491708369	2.599008698
474	1.989955245	3.250001122	2.07836448	3.664347477	3.305939143	4.515011353	2.325143499	3.879153337	3.59251144	2.58930623	3.32927872	3.290518377	3.588092092	2.579119746	3.256981636	3.313037497	3.316449317	3.624621219	3.212062341	2.962309901	2.701709972	1.641019914	3.648806294	3.70705986	3.396720817	2.140007404	2.642825412	2.896336194	2.40426275	2.999327877	2.493278306	2.38259815	2.166415778	1.826050874	2.389679013	2.152072323	2.489330684	3.136308511	2.878999248	3.465554157	1.946241226	2.094406112	1.887951203	3.335512427	2.501383819	2.606011078
475	1.994731941	3.263242621	2.088891368	3.689005047	3.322260854	4.53829607	2.334478879	3.895780424	3.617049681	2.607513099	3.344731715	3.307137765	3.601603266	2.593025065	3.271074648	3.32501613	3.331133198	3.636824923	3.224361623	2.979669522	2.717953773	1.649763345	3.666353005	3.727798032	3.416037848	2.145997073	2.657734664	2.909035636	2.414748683	3.010651839	2.510633933	2.396371518	2.179952857	1.831373899	2.391264387	2.157964961	2.500166864	3.142851539	2.884101156	3.486718318	1.949159584	2.094479807	1.888126449	3.343117657	2.511008447	2.610868814
476	1.999164075	3.277107796	2.094829835	3.713092626	3.33769314	4.563782032	2.343908522	3.91925875	3.639437378	2.626400513	3.366363996	3.324538536	3.612191686	2.613068776	3.278635705	3.33411071	3.34452362	3.652470824	3.243029046	2.996939892	2.732332616	1.652056507	3.676999127	3.751284836	3.432133331	2.147181077	2.668122124	2.919789307	2.421331066	3.026208986	2.522740756	2.408265765	2.187132832	1.833367313	2.400613698	2.157964089	2.513273537	3.14978754	2.894188447	3.497552084	1.949311291	2.092798331	1.883455047	3.352212514	2.511511782	2.624905563
477	2.007799304	3.294975076	2.107396624	3.741713894	3.356031603	4.584281446	2.354718185	3.934129141	3.657742802	2.645081477	3.38899723	3.337666218	3.628323569	2.630150717	3.300622054	3.344411363	3.356277236	3.669911021	3.255427814	3.012406853	2.739474106	1.658700476	3.698042062	3.770113769	3.449217795	2.158705908	2.682109253	2.933928253	2.433477588	3.039120626	2.536850179	2.422111267	2.196379069	1.844117396	2.408849117	2.174377065	2.522581192	3.161735257	2.897565748	3.5101005	1.949648021	2.093685006	1.87017805	3.370040042	2.516786539	2.635924931
478	2.022034994	3.31353382	2.119653769	3.766656168	3.375935799	4.6034686	2.367522343	3.949212321	3.676529306	2.661017619	3.409128396	3.350849206	3.645207155	2.647162174	3.323639165	3.355007349	3.368253306	3.685593918	3.264314455	3.02857432	2.748009578	1.664408709	3.721158546	3.789260617	3.467420475	2.17372602	2.696341213	2.949028977	2.446842858	3.051607252	2.549404377	2.4350547	2.205761326	1.854064198	2.411866358	2.19040702	2.531654839	3.177116448	2.902152549	3.523248456	1.957560019	2.098163338	1.861543037	3.382601496	2.521600867	2.646785617
479	2.03997896	3.329915486	2.124402154	3.782174466	3.394169683	4.62599688	2.381437356	3.972851511	3.699646789	2.672687227	3.425298938	3.368233855	3.656819251	2.667060156	3.334007031	3.364661579	3.382064455	3.697027979	3.275679866	3.048015955	2.765282094	1.665454179	3.736454121	3.813240746	3.485930774	2.183463477	2.706904844	2.961764824	2.45618852	3.066263472	2.557107158	2.445075427	2.213354036	1.854603799	2.409943013	2.189186484	2.544441046	3.193005983	2.914709847	3.534791776	1.975254843	2.103819583	1.867827297	3.38002789	2.521505929	2.660754721
480	2.050828525	3.351443181	2.129483778	3.804983111	3.403188507	4.650395417	2.390265048	3.987699852	3.72224399	2.683041838	3.44362024	3.384365296	3.663891334	2.682241748	3.350792797	3.375430061	3.395843142	3.70746119	3.29483986	3.070524488	2.779658525	1.681015078	3.753120672	3.832632178	3.503929205	2.194019873	2.71815412	2.972803143	2.465241358	3.079440756	2.566801665	2.46034009	2.227048604	1.8617315	2.417660738	2.188944592	2.557548052	3.208665782	2.917855613	3.549410439	1.98084979	2.093947052	1.870835223	3.388768095	2.534177306	2.669029297
481	2.061654439	3.369593432	2.141496277	3.826699765	3.417651079	4.672556329	2.400241533	4.001198114	3.743192376	2.6963588	3.45924862	3.399668408	3.675246546	2.694994669	3.365261284	3.387994477	3.409636806	3.719369425	3.312232512	3.089280977	2.790665257	1.694100358	3.767520248	3.851185999	3.525044396	2.20168324	2.730496339	2.982413388	2.477327118	3.090196536	2.578352953	2.470883953	2.239455578	1.871838336	2.423992853	2.201517695	2.567539154	3.223849016	2.927847022	3.566145119	1.984394287	2.100648566	1.865968593	3.402886123	2.545998103	2.676149104
482	2.0748058	3.383141461	2.159395229	3.844337091	3.441025746	4.692775163	2.413199791	4.017942437	3.762664158	2.713654661	3.472838717	3.415457148	3.692513575	2.708975893	3.375277345	3.401651395	3.423535242	3.733987553	3.32365953	3.103052159	2.80101953	1.699447737	3.780353539	3.872041039	3.548765943	2.206862405	2.743377028	2.992401543	2.492179965	3.100168072	2.59153031	2.474613224	2.248230868	1.880755888	2.426000479	2.223585207	2.572094677	3.237672437	2.947197515	3.582709108	1.991261581	2.126538706	1.857401271	3.416310479	2.550416705	2.685261825
483	2.083232368	3.403928457	2.168925561	3.864640917	3.456915154	4.719401377	2.42262124	4.036616577	3.781997212	2.730529672	3.495517327	3.434858663	3.704637445	2.730692827	3.390777356	3.413029411	3.437756414	3.751135141	3.333091574	3.119777674	2.818837027	1.713164652	3.80078913	3.897661201	3.566497477	2.217493079	2.754535735	3.007213997	2.502613769	3.115281152	2.606647349	2.48304088	2.259945967	1.883158881	2.436183175	2.224802458	2.56760893	3.246961214	2.952453404	3.593858161	1.99653115	2.120161927	1.863640131	3.423392146	2.552523171	2.697461141
484	2.092993931	3.423284097	2.177540567	3.885671425	3.471089469	4.739667614	2.432703579	4.057342429	3.803412302	2.747623858	3.516859613	3.447949533	3.718039938	2.749442341	3.410708485	3.424469287	3.446471912	3.765456753	3.345223229	3.134857128	2.834568681	1.725200285	3.82041341	3.915398411	3.584342162	2.22971177	2.764980744	3.026451634	2.518978463	3.132072409	2.61918854	2.492797104	2.27056529	1.88775457	2.442246238	2.232786892	2.579139019	3.258264227	2.96271341	3.604454301	2.013001881	2.119503999	1.877923531	3.430443485	2.559114903	2.703191933
485	2.103664734	3.440857992	2.187928606	3.908039939	3.486309366	4.756715544	2.445428998	4.077204483	3.826888425	2.766130655	3.534006661	3.459015043	3.732890813	2.764176615	3.430806957	3.434690362	3.45459907	3.778325614	3.361392577	3.150955444	2.847107777	1.732959641	3.838852066	3.930754761	3.604817653	2.241376979	2.776252957	3.046039072	2.536621418	3.149976122	2.631254908	2.505052368	2.280989988	1.895117741	2.446399297	2.247158626	2.600864433	3.274029605	2.976729842	3.619406938	2.032121552	2.133322283	1.894930826	3.4390835	2.566693862	2.709904528
486	2.112202898	3.460547813	2.200292081	3.93347526	3.504717629	4.782102489	2.461821437	4.092375517	3.851028201	2.787224031	3.548876028	3.479794533	3.747034702	2.779577754	3.444903891	3.441460571	3.472521536	3.794991103	3.380506549	3.173927964	2.859861918	1.737346175	3.859623795	3.958544943	3.628582868	2.250864211	2.790069586	3.060054578	2.54365655	3.169545088	2.648072683	2.522260563	2.294239033	1.901681382	2.457946643	2.254099253	2.610224153	3.293963895	2.983815735	3.642949126	2.03454846	2.155848795	1.909247369	3.449179958	2.567344338	2.733120555
487	2.128352026	3.484405794	2.201495309	3.962206856	3.525458332	4.811293591	2.480672157	4.112964004	3.873734754	2.799841907	3.577377208	3.501404913	3.767794671	2.803492441	3.459585917	3.455903523	3.487874935	3.814064362	3.398873935	3.195791293	2.874067109	1.738635417	3.879491855	3.982807708	3.64862331	2.25759951	2.800418869	3.076733926	2.552070373	3.188706055	2.657547487	2.536440273	2.303736241	1.909108546	2.470219986	2.26089094	2.620711949	3.308576106	2.99399701	3.657883068	2.036939129	2.172512573	1.92829526	3.467039099	2.588378118	2.748910109
488	2.143445267	3.509080302	2.202059592	3.988771491	3.545222875	4.838504075	2.497497655	4.135164213	3.900096979	2.809630789	3.605666262	3.521184302	3.788781656	2.827385691	3.479713288	3.475240079	3.505148887	3.831164991	3.414296886	3.216933151	2.889877104	1.742496003	3.899186131	4.001661479	3.66501759	2.266301248	2.811983045	3.092048664	2.560881501	3.206403706	2.666542238	2.549170311	2.316659012	1.917439365	2.479709237	2.270916996	2.634166811	3.324339526	3.002503635	3.673077469	2.046433164	2.184511132	1.950967993	3.488970198	2.613165747	2.761189193
489	2.150892168	3.531474801	2.212611294	4.010146187	3.562045417	4.860927895	2.509060632	4.154604132	3.932324817	2.824801318	3.622005075	3.538601806	3.80479047	2.84383834	3.506456988	3.493881047	3.528288459	3.844120488	3.427201746	3.239275331	2.906394107	1.752293328	3.919507626	4.01813764	3.680628098	2.280587637	2.828979916	3.102739963	2.569024158	3.223090216	2.683154211	2.563180935	2.337193736	1.926496298	2.485322733	2.286106001	2.649336297	3.345880593	3.00593019	3.69652666	2.062541984	2.198132793	1.976722162	3.510293048	2.623402286	2.776871196
490	2.165126159	3.553179188	2.226613099	4.035772315	3.579821184	4.887299239	2.516731038	4.175085058	3.955865112	2.850823205	3.644937959	3.555221546	3.824950161	2.861598899	3.529862055	3.506441791	3.547548247	3.860038199	3.444971057	3.263773957	2.919798545	1.758766017	3.937460319	4.041966055	3.702047735	2.297080521	2.846405525	3.116163605	2.584614112	3.24340931	2.706699779	2.577677278	2.348256224	1.936336597	2.49109512	2.306685127	2.660473801	3.357992397	3.015788994	3.711934294	2.061880276	2.224812178	2.013268108	3.530080471	2.626630698	2.791944737
491	2.183900765	3.577636849	2.237167931	4.062853184	3.601433021	4.917637255	2.532958733	4.198902341	3.982306941	2.873176103	3.671024465	3.577396331	3.848090581	2.883946185	3.549639165	3.523358256	3.561803552	3.882155357	3.466393081	3.288943536	2.934357707	1.770792841	3.960454802	4.068060231	3.726118167	2.309510966	2.861052048	3.135980407	2.603363813	3.26432894	2.726686332	2.590884322	2.358751207	1.946359312	2.503472453	2.324167642	2.676171125	3.368641152	3.030221221	3.729757612	2.07221574	2.250207464	2.056433824	3.554486356	2.635580874	2.807608085
492	2.201003597	3.604868392	2.247772393	4.091072332	3.62699402	4.950208932	2.559293638	4.226089857	4.014903745	2.888725703	3.698277435	3.605336909	3.872766755	2.91001301	3.568418383	3.545746889	3.574798239	3.908835543	3.491320498	3.314674233	2.953251723	1.788875942	3.989749703	4.095065037	3.750129563	2.319648453	2.874286033	3.160282511	2.622437313	3.286207055	2.741856952	2.60400899	2.37364979	1.957345632	2.521576203	2.337402547	2.696049132	3.385398154	3.047062063	3.753790402	2.097597321	2.274839177	2.105301511	3.584777424	2.653502512	2.825672453
493	2.202187035	3.62906848	2.278894	4.124548385	3.652945712	4.980931955	2.581892478	4.253050434	4.044179815	2.910031203	3.727289816	3.630075505	3.896904167	2.932764391	3.592262368	3.560012543	3.597071333	3.931071537	3.522193881	3.342217199	2.9790597	1.800847329	4.01800455	4.127523785	3.771407721	2.341675004	2.894243685	3.178631735	2.640753491	3.31459696	2.764001075	2.62244215	2.392059923	1.972457863	2.532959347	2.355771319	2.704913537	3.417106069	3.063498173	3.777477123	2.106236476	2.322474321	2.163497632	3.616066301	2.67032111	2.849005677
494	2.215639814	3.660081472	2.302499256	4.15393555	3.67645992	5.008032243	2.604708438	4.284577119	4.074266957	2.936122832	3.756451913	3.658203693	3.924011474	2.957991887	3.622174127	3.580756537	3.623940669	3.955742185	3.548155815	3.375718006	2.999689782	1.813044588	4.041796627	4.159063162	3.795513992	2.359207413	2.912351871	3.20001158	2.661532069	3.344642198	2.786538273	2.645207582	2.411521132	1.985762332	2.555077497	2.371773947	2.724264737	3.440330111	3.086698215	3.806184699	2.120449708	2.368564632	2.230190577	3.636510887	2.693923759	2.873245592
495	2.23822814	3.693933768	2.314237833	4.179223676	3.700958729	5.035182665	2.627731131	4.318209019	4.103195566	2.964955587	3.786429577	3.687984357	3.954200611	2.984489891	3.651655453	3.608937709	3.651760061	3.983368269	3.572735145	3.410013302	3.019528688	1.825182581	4.065294591	4.189809738	3.82135953	2.373621074	2.929228364	3.225545831	2.683144413	3.375420011	2.808743582	2.667152425	2.431733176	1.997908879	2.583486438	2.385540523	2.750513243	3.457149272	3.111390954	3.837833122	2.1426637	2.414482942	2.304918305	3.659085955	2.719596527	2.898750893
496	2.252831808	3.721154151	2.321638511	4.205452212	3.732544368	5.068483198	2.650269286	4.348637886	4.127572711	2.993429651	3.818915978	3.714581837	3.986442749	3.008689478	3.671766215	3.639515726	3.677255606	4.011801205	3.605896481	3.436823045	3.049908893	1.835003325	4.096232761	4.222717105	3.845445022	2.393787728	2.949412684	3.252809687	2.702258079	3.407542123	2.832602087	2.681949215	2.453762897	2.012676793	2.605137903	2.401087884	2.770294397	3.480864139	3.128076069	3.867639426	2.167386944	2.472480712	2.38764177	3.706855142	2.738128074	2.927292317
497	2.26374862	3.752378671	2.344350436	4.242135743	3.763961229	5.100783904	2.678316497	4.380849433	4.16069171	3.023461411	3.852738241	3.742590683	4.026106412	3.038701986	3.703284026	3.672097867	3.706672049	4.039012795	3.642134239	3.475037114	3.080113357	1.849697713	4.127997921	4.256049545	3.876200977	2.414509717	2.9716867	3.276552715	2.726221946	3.439339486	2.865602522	2.704051359	2.483110906	2.031591559	2.638297832	2.428718562	2.80592132	3.503166024	3.158033081	3.902873456	2.196383223	2.537397166	2.485325938	3.752463759	2.763297915	2.947476227
498	2.275722192	3.788652645	2.371158596	4.282158617	3.796272234	5.139111181	2.710074685	4.419154306	4.198105554	3.054842491	3.888175839	3.776478467	4.070270611	3.074106578	3.737884729	3.704369367	3.739728297	4.068900367	3.680816268	3.520636932	3.107569819	1.86793402	4.160375217	4.289207639	3.909073168	2.441630218	2.996645052	3.303547891	2.752515974	3.475584997	2.900855958	2.731110696	2.510653323	2.052382333	2.673428757	2.457016182	2.842948776	3.524929259	3.193214134	3.942648571	2.222395935	2.610692384	2.589410134	3.797176153	2.792515501	2.973466377
499	2.293605453	3.829580416	2.390631322	4.319006898	3.831801547	5.18784019	2.743556758	4.465515744	4.234399473	3.086907754	3.926351021	3.817771953	4.116103416	3.110958224	3.767398683	3.735643871	3.774605757	4.105325956	3.723003313	3.566316307	3.133592768	1.886700447	4.194651535	4.323636649	3.939654972	2.476636071	3.024192102	3.338518842	2.77884641	3.519696123	2.931915881	2.758905586	2.53122507	2.074092476	2.701603527	2.477528943	2.867862209	3.549941818	3.223066791	3.984501198	2.243035301	2.693255315	2.692973898	3.846412392	2.822109297	3.015658427
500	2.323112593	3.877596318	2.414886363	4.362556556	3.872525268	5.23246534	2.783442308	4.514368319	4.274147832	3.118180943	3.971325095	3.857965938	4.168475733	3.137768963	3.805771366	3.771888857	3.808264715	4.148615503	3.774545016	3.60952576	3.169360347	1.902798937	4.23453051	4.369176142	3.974808564	2.496438101	3.051233474	3.369443036	2.812093352	3.56548605	2.964823407	2.789336432	2.566210616	2.105507212	2.735064377	2.509802879	2.895597704	3.588297485	3.248405291	4.02580453	2.281691286	2.780957431	2.807878528	3.90136067	2.855710015	3.051208242
501	2.34646178	3.925220591	2.44329879	4.407262769	3.914852663	5.276954666	2.821864462	4.566631681	4.318698701	3.154962014	4.020073487	3.898597407	4.220984098	3.169747924	3.851117548	3.815270161	3.847319498	4.193397681	3.827658117	3.657118644	3.205548531	1.924037307	4.274225677	4.415096822	4.006769815	2.520975558	3.078183651	3.403221352	2.844993668	3.619073316	3.002645887	2.821282654	2.603607545	2.133761412	2.777829406	2.547856954	2.934489844	3.629213973	3.278837522	4.074054712	2.318095015	2.874045379	2.933718705	3.96102304	2.898964026	3.094385495
502	2.362511959	3.971580538	2.474698905	4.450680745	3.958773738	5.324772811	2.859273453	4.621157267	4.367236533	3.1983236	4.070592334	3.942036274	4.275090417	3.211974658	3.900347872	3.865080551	3.893829547	4.23853608	3.880493796	3.712256843	3.241227558	1.949242931	4.31436723	4.458524025	4.036547198	2.557771451	3.107060051	3.442723586	2.877024617	3.680107975	3.044731146	2.853678766	2.637894433	2.157079556	2.829939701	2.583885454	2.982853654	3.667303754	3.320293559	4.128931269	2.348781706	2.975104303	3.06529319	4.026574854	2.949563637	3.147704916
503	2.397356676	4.02654385	2.508289212	4.495226816	4.011219719	5.379139148	2.910254634	4.673217988	4.416752618	3.241555816	4.123147907	3.992563854	4.346126503	3.254170727	3.949751174	3.916675479	3.943620343	4.289941951	3.941078722	3.773486093	3.289746787	1.962236917	4.366837397	4.510024942	4.0802273	2.595404368	3.142830795	3.484847119	2.919475376	3.738525547	3.084887368	2.885234404	2.674155933	2.191639552	2.886988306	2.605342105	3.023415692	3.705431067	3.37639911	4.17759237	2.398444785	3.093639015	3.191612232	4.104272874	2.992859149	3.195102357
504	2.427549325	4.08568845	2.540500177	4.548059118	4.059995584	5.433141917	2.961084345	4.732252043	4.463857711	3.290423677	4.176381311	4.043790708	4.41849673	3.301792101	3.998308172	3.976578397	3.995060051	4.34427801	4.005459343	3.837784391	3.341740528	1.982981994	4.419125874	4.558351587	4.121489979	2.633713113	3.181617513	3.52917163	2.960054619	3.799853424	3.130905126	2.923563536	2.71468721	2.226515197	2.943349706	2.646384395	3.076363545	3.748869562	3.415869739	4.234935527	2.444500296	3.201705916	3.318839396	4.182121328	3.041174768	3.243388541
505	2.450718044	4.147829664	2.573571705	4.604589807	4.109652252	5.489872645	3.011497857	4.799994694	4.511807617	3.341831516	4.231725008	4.096572463	4.492161228	3.349453811	4.048122836	4.040517117	4.050804803	4.403037504	4.076322714	3.902797899	3.392871021	2.011260655	4.47163853	4.611005015	4.160456381	2.675051408	3.222461355	3.574959269	2.997801632	3.866308642	3.183193255	2.967913232	2.760092509	2.264188031	3.002546366	2.701241191	3.142242526	3.798920229	3.453984937	4.300484425	2.489173008	3.29849166	3.445797222	4.260282923	3.096924622	3.298450773
506	2.473978432	4.212190567	2.612622555	4.655472653	4.171787584	5.55629202	3.067134567	4.874055643	4.567133534	3.389351544	4.291883376	4.154863683	4.573854103	3.388307268	4.103436313	4.100402571	4.114783375	4.469236066	4.158584031	3.967625549	3.441404743	2.037799265	4.53007518	4.682074617	4.204209868	2.722802881	3.265447736	3.622038706	3.037551535	3.938952713	3.238703588	3.013704471	2.809999006	2.311806053	3.072213947	2.74592411	3.211752427	3.853946068	3.525525503	4.367525057	2.544824915	3.396198458	3.568505103	4.344459634	3.157978291	3.365600619
507	2.504244052	4.269871724	2.658468392	4.717544201	4.237873438	5.621806933	3.130230842	4.948055696	4.629805196	3.442479799	4.35693149	4.216464508	4.664271433	3.436062756	4.172125358	4.173499675	4.172378047	4.535950458	4.245636436	4.049012867	3.499564263	2.062124835	4.588892447	4.744851904	4.249473549	2.765439741	3.309175404	3.680393677	3.092047942	4.018123686	3.296309639	3.065722631	2.867719771	2.35531089	3.143802735	2.790198823	3.270727291	3.90283276	3.590120417	4.448594907	2.602086005	3.498890918	3.692531212	4.435060953	3.218099506	3.43367621
508	2.540433565	4.332890523	2.710458821	4.786107523	4.305290019	5.689203897	3.200172173	5.02675607	4.6969015	3.502422925	4.426745866	4.284583563	4.762427741	3.492971419	4.245225679	4.25528128	4.235172289	4.61149796	4.337656979	4.136904844	3.564700314	2.092680124	4.652861144	4.80703462	4.300525405	2.814463878	3.357245305	3.739673071	3.153339352	4.105724709	3.358323835	3.120847522	2.927115411	2.401949979	3.226918841	2.841951667	3.329235932	3.953983452	3.652663154	4.532517716	2.664663275	3.612361187	3.817876832	4.531810115	3.288851823	3.504573723
509	2.578674631	4.411065608	2.765160179	4.854005482	4.374887397	5.763100108	3.274876344	5.115281138	4.764875886	3.568290887	4.501218848	4.360460978	4.86713089	3.554920158	4.31462169	4.340140594	4.31317076	4.701668168	4.436735535	4.220588253	3.633349562	2.134217708	4.726286826	4.878778478	4.359318725	2.87816805	3.411834686	3.793267514	3.212853608	4.202050682	3.426293888	3.176463596	2.984750612	2.458615624	3.327581304	2.904592543	3.398959388	4.016131287	3.723496909	4.611593755	2.736114326	3.736347527	3.943272437	4.634769218	3.376343079	3.581997182
510	2.610167896	4.490357915	2.808883988	4.919303446	4.457016084	5.844829615	3.348778213	5.210713784	4.829000151	3.63740236	4.580847595	4.433656506	4.977131266	3.614863464	4.387146573	4.434968196	4.389976597	4.791603536	4.54671897	4.305602613	3.711453736	2.170308927	4.804747696	4.953300201	4.414097552	2.934394801	3.465336675	3.864128065	3.275444012	4.300176466	3.49532027	3.23675044	3.054534719	2.514308612	3.424697485	2.965332419	3.478088544	4.084555742	3.799213214	4.708628541	2.809944096	3.847658084	4.065491848	4.746101036	3.451292639	3.666850008
511	2.649706781	4.573286477	2.854896694	4.991431441	4.542224455	5.932652571	3.428132973	5.314275285	4.89957253	3.711552565	4.663275656	4.510750251	5.097964219	3.674981535	4.467726138	4.535117555	4.474014201	4.885429821	4.664722157	4.399816087	3.790374547	2.207116055	4.885114884	5.031146688	4.468441101	2.998660765	3.524016082	3.940310099	3.343869022	4.402994559	3.569739079	3.303933873	3.126407975	2.575872963	3.532571694	3.024771643	3.563571466	4.156662052	3.887917063	4.811376837	2.891224799	3.959578735	4.191546787	4.864493308	3.534138277	3.753564459
512	2.698648525	4.661109436	2.910946946	5.072555946	4.627965636	6.024421005	3.51430004	5.423951326	4.978913474	3.789126536	4.748074158	4.593842402	5.229919751	3.738060109	4.556872956	4.640827552	4.567661083	4.98594189	4.788243796	4.505085307	3.868825995	2.248804123	4.968473067	5.115313217	4.52587993	3.074356234	3.589232361	4.01688353	3.418321516	4.511668024	3.650806604	3.37636724	3.197466595	2.644797584	3.653945651	3.08585177	3.654655086	4.229933193	3.98786926	4.913768851	2.978868716	4.077443347	4.322449262	4.987538303	3.633640561	3.841614043
513	2.73455433	4.753352212	2.976768438	5.153904648	4.725279186	6.118522906	3.601088093	5.532582931	5.056868646	3.862750251	4.839622602	4.677585172	5.3666893	3.80915425	4.649664273	4.763790734	4.663676843	5.094424339	4.916125963	4.61561338	3.959280515	2.297220462	5.065391775	5.216060244	4.590575515	3.144013526	3.65432017	4.103560413	3.496525335	4.625149825	3.735506666	3.446336154	3.278822912	2.713757402	3.772591983	3.155189105	3.757068093	4.301824916	4.080982722	5.021157255	3.061486808	4.194145593	4.45054521	5.112247804	3.741320251	3.940394744
514	2.781243599	4.852888826	3.050247787	5.240160576	4.828064352	6.21577882	3.695375087	5.650421715	5.140540746	3.942198398	4.933883026	4.771464034	5.508360671	3.883359292	4.747923235	4.890088888	4.767144476	5.212191189	5.058689412	4.730927153	4.056883456	2.343287488	5.160715259	5.31445609	4.660751555	3.220609358	3.727310423	4.189479927	3.576055538	4.749074306	3.827906362	3.522961109	3.361772382	2.788651344	3.898794704	3.239029822	3.858966883	4.379654299	4.185303286	5.143304423	3.150982959	4.312390821	4.5851359	5.245215715	3.846862028	4.045700563
515	2.834656275	4.957800377	3.129755253	5.33445337	4.935122726	6.321673209	3.798615748	5.782585514	5.230903872	4.031384798	5.03375966	4.87446175	5.662297864	3.960330343	4.854014035	5.023743363	4.879806009	5.341547249	5.217797193	4.855839902	4.160256635	2.390096118	5.258655788	5.411523938	4.734181286	3.305025903	3.806236355	4.278341238	3.662211705	4.88542984	3.926192867	3.609544098	3.449184629	2.871064758	4.037897435	3.330395758	3.963266758	4.468821792	4.300485163	5.279004787	3.251765635	4.438832941	4.72396719	5.391893203	3.955104689	4.158128361
516	2.876319082	5.062108523	3.212132881	5.437617832	5.046065524	6.442483064	3.907935293	5.928860314	5.324689927	4.129573991	5.143860595	4.978257656	5.837566055	4.040724029	4.968940893	5.175801836	4.999798849	5.482875995	5.387533324	4.995842521	4.267701062	2.446359898	5.372357026	5.517577567	4.80704823	3.391208182	3.882883831	4.37985435	3.762745325	5.031819282	4.023809172	3.705019259	3.54833454	2.959070458	4.190745867	3.412640715	4.079354672	4.571634396	4.415151526	5.417691804	3.362447916	4.580543776	4.85692831	5.554779791	4.078193668	4.278284543
517	2.93662769	5.177879504	3.294502342	5.541131501	5.17184431	6.568701976	4.028501248	6.075614304	5.426899298	4.229757005	5.254914507	5.089401758	6.021535873	4.12542716	5.086244009	5.336874907	5.123571968	5.631271918	5.565652399	5.132957182	4.387641505	2.497697272	5.498837261	5.630600072	4.88681778	3.487748253	3.970634109	4.482472319	3.857693661	5.190883256	4.12655869	3.807827159	3.654308183	3.051115519	4.353747547	3.498282677	4.208542295	4.675225764	4.543196645	5.561381906	3.474315757	4.732507249	5.006317195	5.73286981	4.211401323	4.405004152
518	3.001593277	5.300841041	3.372272265	5.646547168	5.303246998	6.699139999	4.152804034	6.225320311	5.532978013	4.331474012	5.368636595	5.207020112	6.208967019	4.213818191	5.210222776	5.501391163	5.253082487	5.785977053	5.748750274	5.273041033	4.513565445	2.549504558	5.624765738	5.74547468	4.969617069	3.590098725	4.062975477	4.588830444	3.953598699	5.356372178	4.23278113	3.912593181	3.760985806	3.146641913	4.523014317	3.587604367	4.340213104	4.782913726	4.675542895	5.706415438	3.588241585	4.888892992	5.1620911	5.917882243	4.350517984	4.537639754
519	3.055225133	5.423919425	3.44592665	5.755828271	5.430669832	6.832824527	4.273065379	6.382101218	5.637769254	4.43562876	5.487512926	5.327348119	6.39792031	4.303986054	5.343024667	5.666108663	5.389274921	5.946059961	5.934080723	5.422670045	4.637483144	2.607853085	5.741738494	5.85877797	5.050572205	3.691621296	4.152210728	4.70202915	4.059133412	5.521520954	4.340435381	4.015009166	3.864043801	3.245531962	4.695470643	3.679164701	4.466432305	4.897488935	4.803350825	5.851266958	3.706589175	5.043510926	5.311996439	6.100922271	4.491623955	4.673971514
520	3.11627819	5.544346175	3.537535754	5.861229046	5.562396845	6.960645869	4.391291528	6.53938278	5.74209838	4.541371356	5.607006203	5.440396533	6.592489843	4.389455779	5.466420408	5.83214252	5.52245163	6.10474495	6.120605908	5.565737584	4.758938156	2.66144786	5.872187921	5.976894846	5.130792568	3.789437391	4.245041579	4.813561995	4.164815969	5.684750385	4.452596844	4.117146539	3.965793031	3.347704083	4.871275373	3.774845693	4.602618477	5.001063989	4.939740257	6.006238097	3.826715172	5.187408695	5.466719122	6.275637543	4.632711644	4.803110677
521	3.179262147	5.661479985	3.63008722	5.966074738	5.694438474	7.086313825	4.509954606	6.696641074	5.846699018	4.644678074	5.717886803	5.553431007	6.783428839	4.473881189	5.588198342	6.00218646	5.655267442	6.262398744	6.306725964	5.709366333	4.8819017	2.715500935	6.000894006	6.098740741	5.21288991	3.88399488	4.338144457	4.922651007	4.268359695	5.848333646	4.563047232	4.219595628	4.071155724	3.449091038	5.04217995	3.869799252	4.737410611	5.105370952	5.077635317	6.160539842	3.945973723	5.330884042	5.616381493	6.449141907	4.768228394	4.934372225
522	3.238818183	5.775947349	3.715985764	6.072498966	5.823523151	7.212481741	4.62979039	6.852673008	5.950414176	4.744338204	5.820662761	5.669209438	6.967728739	4.560357617	5.711987475	6.174417014	5.788999212	6.42051255	6.491369625	5.856545071	5.008005285	2.773970425	6.121479916	6.221089689	5.297261913	3.977976242	4.42925446	5.029450841	4.371974107	6.012120656	4.670158127	4.323374371	4.181020077	3.547910431	5.207865344	3.962801002	4.865856883	5.214894403	5.212819276	6.308957353	4.063466018	5.47604879	5.756920565	6.623643678	4.899577143	5.069042523
523	3.288458037	5.889070137	3.80542507	6.180158702	5.945693988	7.338975659	4.748442601	7.003580927	6.047590105	4.842918201	5.932127335	5.781060297	7.152085572	4.65095305	5.831300079	6.336946835	5.920983115	6.58197088	6.672558875	6.001386728	5.134519098	2.838884862	6.243857956	6.33607392	5.380076468	4.077719067	4.517408407	5.13362261	4.486677733	6.170747422	4.780292597	4.431073757	4.289539913	3.645702173	5.382448072	4.059577895	4.995682083	5.320667023	5.345811775	6.455359838	4.180544452	5.6079608	5.893331585	6.790788456	5.040687688	5.192147722
524	3.349108515	6.005682065	3.896170026	6.28389558	6.07573046	7.462502005	4.864850784	7.150637004	6.144121067	4.941320754	6.043273788	5.893106893	7.337261579	4.740859682	5.955033201	6.505018766	6.053937618	6.739530209	6.858498965	6.14335313	5.261975965	2.902248811	6.366608124	6.452957413	5.463990959	4.178990795	4.606571592	5.240203749	4.59410486	6.325120364	4.888832155	4.534923237	4.396173009	3.741112642	5.553110714	4.151936203	5.11822328	5.419939356	5.484805187	6.604275292	4.299080703	5.742582733	6.033211785	6.961074748	5.179316827	5.314868238
525	3.414151435	6.121554729	3.985133329	6.385254342	6.208261516	7.587061382	4.978583241	7.298767032	6.242619822	5.039507855	6.150838071	6.005710082	7.523130609	4.828065013	6.0804438	6.677834364	6.18615988	6.892917228	7.046616562	6.283841245	5.389101392	2.960383201	6.490022757	6.57057911	5.548138296	4.278336903	4.695723327	5.349071825	4.693626161	6.480261765	4.994879919	4.636209714	4.501117109	3.835694254	5.719304065	4.24080191	5.236488209	5.516611937	5.625395315	6.755111272	4.416634554	5.88327266	6.175627276	7.133644149	5.31459345	5.440439595
526	3.460048075	6.227265283	4.068467251	6.490677434	6.325892176	7.721824538	5.090568464	7.456132563	6.344429836	5.137266189	6.254829427	6.117734274	7.709356588	4.912641621	6.198281682	6.845499121	6.313985527	7.047012017	7.228368172	6.426593378	5.513979346	3.01262464	6.615431334	6.68224455	5.629824621	4.372951597	4.781235348	5.457207302	4.795981649	6.645028536	5.100192342	4.742372263	4.605775062	3.933323393	5.887975866	4.33291803	5.361267949	5.62014255	5.755359702	6.904099077	4.528170432	6.026469483	6.31428091	7.301374112	5.452395731	5.568493297
527	3.51863592	6.338963729	4.143558428	6.596143527	6.449959395	7.85027707	5.204427216	7.602367473	6.446582787	5.236204085	6.363809492	6.226775495	7.888495201	4.9951744	6.317966738	7.005006969	6.442697184	7.1984916	7.403995453	6.569224951	5.631834376	3.065671065	6.736513619	6.795137245	5.705301744	4.470757904	4.868746075	5.56344297	4.894097519	6.80304546	5.205581111	4.845417723	4.701408423	4.03152746	6.054128746	4.423388163	5.486669709	5.730085632	5.882793159	7.045350212	4.633797084	6.168620351	6.445924997	7.466033253	5.581118598	5.696832602
528	3.578776408	6.446998512	4.216918245	6.698088159	6.571938956	7.967967105	5.314449974	7.738187266	6.542604639	5.330821991	6.469611364	6.330246102	8.058624024	5.075382727	6.433230741	7.154583586	6.564323996	7.343521958	7.572070203	6.702495231	5.742605491	3.116961264	6.851210144	6.903236865	5.777825602	4.564469947	4.953263825	5.661971475	4.987473691	6.952453462	5.305213759	4.941161135	4.79262448	4.1251951	6.207849135	4.508310168	5.601906985	5.834985682	6.002956765	7.178453812	4.735149872	6.301862734	6.572714595	7.625836772	5.702364353	5.816713608
529	3.624298348	6.539596775	4.294264503	6.793760234	6.679675642	8.075335434	5.414256079	7.868685001	6.628087061	5.415577154	6.562716137	6.426337164	8.219558359	5.152270398	6.536450061	7.29429108	6.672090971	7.478618405	7.730830637	6.819948232	5.848000643	3.163059443	6.958954624	7.000824631	5.851159879	4.645985676	5.029454632	5.748611029	5.076966921	7.094304581	5.394322102	5.027946831	4.885258592	4.209734127	6.342761409	4.584871877	5.699702532	5.924204233	6.112129802	7.305222818	4.8337201	6.420333215	6.69620473	7.777371364	5.819997686	5.921807737
530	3.670416696	6.627375367	4.361513579	6.882919807	6.780252127	8.178340586	5.505081447	7.988477121	6.7118156	5.492090727	6.648555769	6.514134796	8.368016222	5.220489178	6.631232844	7.427310273	6.781298809	7.600438606	7.873948269	6.936565039	5.948601861	3.208330744	7.057632526	7.099859272	5.919788633	4.722389178	5.104064733	5.830422143	5.161224933	7.221827597	5.480773888	5.10958357	4.970929832	4.284612994	6.473383423	4.652766387	5.796081239	6.005080723	6.226903355	7.427773583	4.925805374	6.530092098	6.803640063	7.909629751	5.928760564	6.025179087
531	3.719724889	6.7129419	4.429630794	6.966907646	6.877081168	8.276019989	5.591568237	8.103407192	6.793876476	5.569354686	6.731590441	6.600048921	8.506217279	5.287364202	6.721696063	7.551036815	6.887284906	7.716006936	8.010630742	7.049036942	6.048835699	3.253982425	7.15211583	7.196693192	5.985405767	4.794644405	5.174123193	5.910853959	5.240672878	7.33824915	5.566691609	5.189126436	5.051210619	4.357703026	6.603359078	4.719848055	5.886985699	6.083713876	6.33729734	7.54130743	5.013019708	6.633434065	6.901846942	8.032165173	6.032081624	6.120548389
532	3.769938345	6.796816448	4.50146364	7.048263595	6.971562341	8.368412122	5.676500782	8.216339848	6.873440362	5.649451242	6.813708048	6.68615522	8.637792369	5.356607781	6.809653268	7.665563803	6.986069687	7.82914782	8.144756971	7.154799333	6.147742017	3.298923235	7.24488099	7.287922787	6.049016056	4.863613999	5.239202582	5.989843897	5.315939558	7.448688714	5.651018648	5.266429634	5.127664844	4.431392559	6.728383115	4.788386977	5.971129673	6.162906376	6.435248711	7.64570459	5.09633219	6.732960854	6.998258331	8.15364876	6.131245951	6.206542947
533	3.809562361	6.87703246	4.557886602	7.133560008	7.0620311	8.459096091	5.759193014	8.323062784	6.949309707	5.7190155	6.892234922	6.763881656	8.77031862	5.423109967	6.892463253	7.77912695	7.07812921	7.936129932	8.266518317	7.255897105	6.231877251	3.337622411	7.333013508	7.373130624	6.109589135	4.931906936	5.306942609	6.060075438	5.388174135	7.562433682	5.727127162	5.333904145	5.2010568	4.495351379	6.826183761	4.847225026	6.057395489	6.240027951	6.519211145	7.753407979	5.174984283	6.834120123	7.101301916	8.281412163	6.221745959	6.296304312
534	3.848986301	6.953730749	4.61047616	7.210770436	7.146971038	8.549530314	5.836154884	8.422511178	7.022873033	5.782155933	6.966956124	6.841129452	8.892654996	5.485200744	6.970895895	7.882605643	7.16619556	8.035132017	8.38233715	7.351470131	6.309896716	3.372311183	7.415067716	7.452583559	6.162535722	4.993198894	5.367926079	6.130912227	5.455285294	7.669673863	5.796661789	5.402149941	5.266498883	4.553501574	6.925036487	4.905639707	6.140509388	6.31154952	6.600779841	7.850691213	5.24712337	6.930492065	7.19448104	8.391868759	6.30708312	6.382037469
535	3.887875049	7.025332326	4.663418552	7.27845528	7.225454338	8.634269611	5.905884078	8.512690046	7.093183991	5.842000119	7.036999751	6.915837801	9.00261732	5.541961462	7.044377606	7.974180293	7.247653454	8.125249918	8.492307221	7.441827959	6.384879724	3.404297797	7.490536385	7.526827594	6.210386865	5.047894133	5.422028049	6.199982594	5.51641296	7.765273647	5.861200808	5.469945437	5.325315323	4.608982475	7.026650721	4.963267552	6.215342261	6.374635282	6.680796004	7.936844679	5.314047099	7.016514548	7.273510932	8.484036687	6.387046606	6.460288222
536	3.917559019	7.089381101	4.716324141	7.344314556	7.297680863	8.701971769	5.969056651	8.591544134	7.15793151	5.90223965	7.101541097	6.978291332	9.106131418	5.593656753	7.111785396	8.058623318	7.31569769	8.207169703	8.592450057	7.529038952	6.456760109	3.434709249	7.560409677	7.59743469	6.262485955	5.102580389	5.47725518	6.255575159	5.572068158	7.847988042	5.923250811	5.526734429	5.384712166	4.665589857	7.112111675	5.012365524	6.276687592	6.427257942	6.751835541	8.022285481	5.380463164	7.087164167	7.344282149	8.576548525	6.459052168	6.531104744
537	3.944644024	7.146468827	4.766851924	7.4115404	7.366287601	8.773232632	6.027829759	8.668390083	7.21738172	5.960046307	7.160880903	7.039425579	9.199008279	5.648044529	7.177591634	8.136359256	7.385724165	8.286030373	8.68486734	7.603709023	6.521841444	3.469548557	7.625836067	7.668461725	6.311345445	5.154019955	5.524560849	6.309629371	5.627163296	7.926658691	5.985049433	5.576549791	5.443027078	4.712634663	7.19081056	5.059922754	6.332470832	6.485886378	6.820786698	8.103969648	5.438511152	7.157822167	7.406483505	8.656829783	6.52609554	6.595103075
538	3.974566312	7.203595539	4.813770207	7.477476946	7.432380212	8.847950438	6.084367443	8.743361307	7.275073027	6.013553911	7.217775405	7.100315908	9.286385471	5.702226548	7.240801394	8.209625903	7.456481493	8.359811853	8.770360723	7.673205951	6.584096723	3.50408204	7.687438109	7.736803607	6.358179251	5.201863509	5.568763237	6.363023959	5.679605268	8.001920645	6.044573521	5.623484576	5.496067944	4.756338175	7.263814126	5.109306237	6.38718637	6.547130967	6.888802936	8.180285886	5.492807451	7.225289932	7.466889734	8.730079973	6.591686373	6.656765135
539	4.010058153	7.267223229	4.855743535	7.537301731	7.495966191	8.918736588	6.140126594	8.813682083	7.334650425	6.061466442	7.27503224	7.158533405	9.374683983	5.750154404	7.298684638	8.280035656	7.521163747	8.424639712	8.849616937	7.748217936	6.647855177	3.530781679	7.745575407	7.79761363	6.405852437	5.246261097	5.617277121	6.413142222	5.725460608	8.072099293	6.098500509	5.671145155	5.539665732	4.805576735	7.329963398	5.160040868	6.442768296	6.600905368	6.953948074	8.249630374	5.549283564	7.28192211	7.531853173	8.805945985	6.657504678	6.720009907
540	4.03468293	7.324852099	4.890902958	7.594062609	7.558470027	8.983289794	6.195619119	8.88610985	7.394848585	6.109942985	7.332423845	7.214247607	9.462102371	5.796530449	7.355603065	8.346004503	7.582072722	8.48902735	8.932048496	7.822463316	6.703017412	3.555626947	7.805477889	7.859148833	6.452668143	5.289143204	5.663581168	6.461542721	5.771605405	8.146201295	6.152289084	5.718974001	5.584035122	4.845349122	7.394494338	5.193055827	6.492354077	6.646946281	7.010525592	8.315593054	5.593412715	7.342636607	7.590622513	8.889950591	6.713812728	6.777576388
541	4.060328861	7.375966926	4.925159702	7.651512058	7.617897443	9.045433387	6.24831565	8.957358427	7.451714146	6.158052275	7.389629147	7.268175242	9.546097677	5.84311604	7.412872081	8.409543237	7.638761585	8.554052277	9.012109677	7.893225317	6.754385616	3.57696973	7.863579529	7.920816359	6.495303493	5.330657213	5.707415159	6.510946813	5.815860091	8.219292162	6.203669479	5.764269026	5.62894448	4.881814871	7.454992902	5.224663247	6.543938375	6.694111592	7.059505098	8.383168841	5.634411652	7.403913682	7.645752141	8.971262945	6.767378387	6.832290688
542	4.094727609	7.424396887	4.961172444	7.711206215	7.674111634	9.107868848	6.297602872	9.023290493	7.50354682	6.204067732	7.445575168	7.320844465	9.624616855	5.890159748	7.470023317	8.471520294	7.691662867	8.618441906	9.08524122	7.95955999	6.806100356	3.594666603	7.917509057	7.980498924	6.532689382	5.370630144	5.749246885	6.56106579	5.856782064	8.287264752	6.251271653	5.806160617	5.672794592	4.920539189	7.510585872	5.266818122	6.599865268	6.745822859	7.104454377	8.453044808	5.680041693	7.461436233	7.699659312	9.041303484	6.823032965	6.887044297
543	4.124416569	7.483474746	4.988258625	7.76914096	7.734399911	9.167973732	6.350204716	9.080444318	7.555468856	6.246553052	7.497747046	7.372255374	9.697152794	5.935197065	7.523502732	8.5280886	7.744031137	8.677761438	9.155436495	8.024972321	6.854932337	3.614935565	7.971813523	8.035102119	6.569744076	5.409014228	5.78956289	6.603088825	5.898745991	8.354375257	6.299187501	5.850709168	5.71407619	4.959029129	7.568612923	5.308262684	6.641156395	6.786530605	7.153068035	8.513825873	5.726899535	7.515659594	7.749339431	9.10282414	6.8749629	6.942145817
544	4.154173965	7.535617694	5.024816271	7.825926183	7.79131899	9.227269674	6.398529904	9.137388771	7.60879998	6.290383992	7.546877017	7.423657796	9.768995628	5.979000266	7.57347992	8.586380817	7.797807701	8.735171935	9.223345959	8.087390803	6.905225952	3.637494463	8.025255011	8.089105955	6.611242664	5.446305189	5.828545177	6.642597768	5.938449691	8.415807486	6.346320491	5.890435737	5.757286086	4.991563011	7.621830424	5.344655352	6.682812161	6.82975336	7.206171478	8.574569906	5.769309827	7.568381595	7.800642231	9.164637526	6.923334102	6.995487591
545	4.183244616	7.578467356	5.069886132	7.880938971	7.844060487	9.286249435	6.441993957	9.197527659	7.662970914	6.336228456	7.594699545	7.475459751	9.840708069	6.022325748	7.621964055	8.646327687	7.85267072	8.79124574	9.29032037	8.146981319	6.957434804	3.661305591	8.077824772	8.143923699	6.655530969	5.483184669	5.86696893	6.682931717	5.976114234	8.472217175	6.393266461	5.925988275	5.801582489	5.020671494	7.671389678	5.378333066	6.729044919	6.879277721	7.260607491	8.636805766	5.808530988	7.619759211	7.851221444	9.229191547	6.970982738	7.046501225
546	4.20348022	7.626593348	5.098938409	7.931428236	7.899289153	9.343856344	6.48796345	9.258837229	7.714946922	6.379590607	7.644101464	7.527075084	9.906551347	6.065865058	7.673217589	8.69887651	7.905253327	8.842879012	9.358528549	8.205864911	7.007392973	3.684148271	8.130724718	8.197140678	6.692694628	5.520471975	5.906270576	6.725202651	6.015940234	8.530385475	6.442719975	5.96759206	5.839370795	5.059259975	7.728559436	5.420308617	6.772058124	6.928352023	7.30754872	8.692787147	5.854263556	7.667693788	7.887650951	9.29143583	7.024649236	7.096080139
547	4.228096983	7.679334174	5.129880147	7.982899553	7.952367826	9.403307845	6.531257013	9.315801874	7.763876887	6.423163611	7.694428089	7.575484624	9.975512799	6.108651701	7.72504671	8.750467497	7.956909182	8.897556028	9.423832682	8.269225894	7.05518309	3.707389326	8.182842928	8.251417623	6.72944261	5.557798189	5.94429615	6.7659362	6.0550137	8.589077413	6.487956175	6.008813302	5.875249793	5.094233043	7.782934823	5.455992875	6.810802617	6.97114039	7.353592221	8.750081625	5.898056722	7.711971258	7.926501907	9.353249098	7.071195291	7.1427465
548	4.254683427	7.730351596	5.164008425	8.03542951	8.003586802	9.463502279	6.572611944	9.368524971	7.810329503	6.466096974	7.743659524	7.620719513	10.04374693	6.150027796	7.774002954	8.800923289	8.006631749	8.952001261	9.485481863	8.331388783	7.100582186	3.729674921	8.232510113	8.306431264	6.768206525	5.59266369	5.981919108	6.806021305	6.092944429	8.646533064	6.532079171	6.046379199	5.910777438	5.125631048	7.833181701	5.485951737	6.849783121	7.010842775	7.398792584	8.808095667	5.935453291	7.755046226	7.96875953	9.411498119	7.113932088	7.188429827
549	4.275168853	7.771001492	5.196323894	8.086636683	8.054578764	9.521052368	6.614669015	9.419749786	7.855614221	6.506225106	7.789302525	7.664268174	10.10254995	6.189455167	7.816497448	8.847503235	8.05253828	8.998619853	9.543913011	8.382822839	7.143348902	3.748879226	8.277888475	8.360378246	6.80936776	5.62221189	6.020714242	6.847464658	6.130090764	8.700392477	6.580942479	6.078285212	5.946389354	5.158084876	7.880984417	5.516796307	6.894964281	7.054144163	7.440440058	8.862915484	5.964531331	7.799644858	8.009190319	9.461432076	7.161808254	7.235699419
550	4.301440274	7.812629531	5.225807564	8.135181027	8.099289445	9.570829579	6.654395176	9.47051179	7.89895651	6.544300756	7.835464742	7.707728647	10.15943253	6.227129095	7.86014453	8.889952823	8.094151872	9.04214559	9.597688253	8.436810371	7.182223517	3.769420949	8.320263979	8.411117353	6.84588371	5.654876619	6.054392296	6.882099289	6.165318065	8.751451905	6.615536069	6.108528263	5.981437218	5.184835845	7.920666565	5.547255259	6.930977288	7.090941582	7.473333245	8.914001553	6.001256305	7.832517099	8.050349592	9.506947541	7.199899801	7.274707925
551	4.326834977	7.853459673	5.251172869	8.180779264	8.13948795	9.616611866	6.690111008	9.5189209	7.943710602	6.579691574	7.878348889	7.748634992	10.21072933	6.263964271	7.902974493	8.926418975	8.133165687	9.080426385	9.645581909	8.488629142	7.218996359	3.786173987	8.361144899	8.457735027	6.879270818	5.685410203	6.084040443	6.911005103	6.195947295	8.797126267	6.648421332	6.138205286	6.012352048	5.20734779	7.953981886	5.576256178	6.959695216	7.124290539	7.504745562	8.960786431	6.034434315	7.86562631	8.084630206	9.548178855	7.228697712	7.309463038
552	4.344438185	7.890160199	5.272676733	8.223355118	8.177744468	9.66181767	6.720780824	9.561444492	7.990556203	6.612037016	7.914392905	7.7846673	10.25248969	6.299851138	7.941333842	8.955458961	8.170043902	9.111656459	9.686375835	8.532180374	7.254564525	3.796131427	8.400183183	8.499711788	6.911502012	5.708271587	6.11152119	6.936916532	6.220168906	8.834702623	6.689858536	6.166093008	6.036954628	5.227842177	7.981838762	5.602892083	6.984998314	7.156937867	7.539789585	9.002283823	6.054110073	7.906817515	8.107214114	9.584499065	7.251598577	7.344376485
553	4.358969474	7.922667432	5.296878239	8.262417059	8.214733005	9.701686183	6.746889528	9.589931281	8.027115835	6.643173763	7.946122155	7.817278013	10.28703078	6.330116456	7.972313042	8.978305227	8.198661357	9.140568705	9.718837274	8.568661938	7.284753297	3.811431202	8.429680148	8.53629333	6.939286885	5.726249002	6.136126441	6.961958164	6.239951917	8.862818658	6.718353463	6.18409177	6.060335595	5.246042	7.995703706	5.62825444	7.00582882	7.18027176	7.566531749	9.035759506	6.075170962	7.929937851	8.130764594	9.615499978	7.271155684	7.376024525
554	4.372691035	7.952853456	5.31526823	8.298620025	8.242699758	9.735050849	6.767293288	9.612309298	8.059665017	6.669151	7.975013335	7.845150228	10.31383338	6.35725011	7.997129772	8.991558036	8.222376227	9.159586852	9.741190909	8.599395324	7.306429397	3.824761955	8.452620731	8.569060234	6.965250753	5.742815253	6.156179173	6.982410375	6.256142716	8.883111875	6.739743646	6.197380306	6.079809467	5.257355149	8.00079437	5.646084096	7.018218431	7.202252341	7.58639962	9.060194316	6.092078542	7.944888093	8.148413507	9.638694104	7.288615198	7.399104609
555	4.386029321	7.979374096	5.324947977	8.331214065	8.259245075	9.762267859	6.781521329	9.631084688	8.090664094	6.688173327	8.000971788	7.867855847	10.33111776	6.382842061	8.016404496	8.994545865	8.241148458	9.166015324	9.753250474	8.624341268	7.319763522	3.832924311	8.471350562	8.598647577	6.990071993	5.756535507	6.171488698	6.996619849	6.269262191	8.895578472	6.758325145	6.208289005	6.093702254	5.26095378	8.001439334	5.655026797	7.021483002	7.224216211	7.598090494	9.075838537	6.101832037	7.956596862	8.156610941	9.650615604	7.30179502	7.41177957
556	4.396727014	7.993645434	5.33344285	8.356446735	8.270810729	9.78646842	6.790266237	9.638240503	8.114465323	6.7016078	8.02083037	7.886590303	10.33421077	6.407081021	8.029553817	8.992314458	8.247682697	9.166141362	9.757715208	8.640652339	7.330936619	3.840780291	8.487112162	8.624013145	7.010950009	5.75586922	6.184810565	7.00656767	6.279952684	8.896450784	6.77478521	6.214012171	6.102300436	5.26274744	8.001977917	5.661485837	7.019889186	7.234696707	7.592961049	9.084316342	6.106437962	7.959824406	8.157324926	9.643572644	7.301960315	7.417150605
557	4.403197332	8.007972066	5.336719024	8.377821039	8.27840954	9.803920042	6.792583827	9.638386618	8.136503659	6.713262844	8.038437319	7.900404202	10.32762745	6.426572277	8.035201426	8.975895831	8.248438322	9.155419064	9.751435253	8.651180021	7.334105955	3.846049043	8.495521409	8.644969609	7.026770462	5.75416692	6.192200838	7.012151882	6.284026579	8.89151154	6.786145909	6.211619879	6.105833413	5.259824041	7.98696637	5.671096497	7.018095765	7.240108227	7.583045907	9.091033256	6.107477865	7.953253443	8.157181716	9.634132467	7.295305423	7.419909032
558	4.407336823	8.021262304	5.33400494	8.396063321	8.282952657	9.813099263	6.790271059	9.634026152	8.156137365	6.72156754	8.053937245	7.909131593	10.31388213	6.439711197	8.035037611	8.947014522	8.24573503	9.134892491	9.734861258	8.657271428	7.329136654	3.84679923	8.496794615	8.659625968	7.038341454	5.75218198	6.19348659	7.011694958	6.280652408	8.881801582	6.791069158	6.203675606	6.103433184	5.251895345	7.957799439	5.678457946	7.015038287	7.242170361	7.56996084	9.092236893	6.103027877	7.941176302	8.155691195	9.624898078	7.280829573	7.420398989
559	4.413541436	8.024093243	5.326434115	8.410371437	8.284762903	9.813945642	6.787038988	9.626852185	8.169072267	6.721383262	8.065192401	7.913155775	10.29477185	6.446298747	8.033077587	8.914539419	8.239736638	9.109232352	9.71091319	8.659608754	7.319432225	3.841109964	8.494168868	8.665184304	7.048059099	5.743152912	6.191077267	7.00257342	6.271319392	8.865631693	6.789278632	6.196706562	6.093671901	5.240047694	7.926988264	5.670308901	7.005275423	7.240425512	7.549309359	9.077960533	6.088730622	7.932182441	8.147462133	9.609822204	7.253820673	7.415876061
560	4.415121063	8.02097502	5.319978101	8.418732945	8.27425567	9.813074854	6.778788503	9.609399001	8.179023176	6.719746006	8.069918685	7.913522623	10.26871645	6.456536593	8.030699112	8.874551975	8.225099235	9.078771163	9.67953571	8.657342054	7.303890954	3.83351021	8.48304683	8.670162719	7.054509365	5.729886723	6.190935177	6.994860217	6.257185341	8.844587518	6.782024222	6.182950791	6.08113127	5.221769408	7.885104244	5.660654102	6.980867478	7.235235535	7.528667085	9.05638764	6.065784977	7.918185152	8.131457729	9.587963003	7.231058917	7.404757796
561	4.410940441	8.013992358	5.310747538	8.424252235	8.257862633	9.809114908	6.764465764	9.583017584	8.186070688	6.716006662	8.068792475	7.909036901	10.23515701	6.465483218	8.020680865	8.825630421	8.205165144	9.041511298	9.641544418	8.650713248	7.285845421	3.826669303	8.466963712	8.672858577	7.057701422	5.711942407	6.186839329	6.983585985	6.238798395	8.818033425	6.772035521	6.164071532	6.06689013	5.197738263	7.833987207	5.649910824	6.94976945	7.225479524	7.505093743	9.034495912	6.040112541	7.900256808	8.111269835	9.558899937	7.205118779	7.388798376
562	4.402483421	8.004563566	5.293685725	8.430151267	8.243270232	9.799184698	6.744147812	9.55119895	8.190171709	6.707772839	8.063991212	7.898929713	10.1935501	6.466425418	7.996831243	8.767538365	8.183876451	8.995355141	9.59726675	8.639498224	7.267637043	3.821139805	8.45018846	8.66957573	7.058251805	5.689076655	6.17201886	6.962076667	6.216536589	8.784468788	6.76125345	6.14329486	6.050149927	5.169822422	7.777947534	5.635713099	6.921372094	7.210215545	7.473493669	9.015474788	6.016893135	7.880262591	8.090412007	9.521862798	7.165556098	7.369780565
563	4.397828156	7.993012139	5.27491239	8.431227573	8.217056367	9.786120559	6.719626992	9.514897695	8.196960632	6.695063328	8.060460988	7.889398769	10.14308803	6.469648317	7.974996136	8.706006964	8.15349533	8.943878283	9.544584493	8.619158077	7.239587318	3.808215569	8.428241592	8.662599821	7.058566678	5.667392853	6.158455574	6.940243527	6.191508962	8.742301054	6.745031383	6.118190115	6.025646811	5.142035898	7.719691137	5.621459847	6.883665973	7.191997152	7.435010012	8.98172205	5.988919105	7.85120016	8.063373349	9.472074349	7.128018696	7.343598229
564	4.387857007	7.976791199	5.253729474	8.427953484	8.185167917	9.769917719	6.692598346	9.473221275	8.197003413	6.680174646	8.054816245	7.87483382	10.08366914	6.468975431	7.948531625	8.63803813	8.119389889	8.886634331	9.484663653	8.592428369	7.206200839	3.795243361	8.400838664	8.652604837	7.054772458	5.640919938	6.143987757	6.915489503	6.16477478	8.690269054	6.724210463	6.088394351	5.998378477	5.111016308	7.656183035	5.605159471	6.84511185	7.17179199	7.390020947	8.941957193	5.956666766	7.814857592	8.030018905	9.413899508	7.084049427	7.310374843
565	4.369890715	7.955279842	5.229027446	8.421067055	8.151778658	9.749034296	6.662683757	9.425194754	8.18641954	6.663512676	8.043430199	7.852420214	10.01645652	6.460709361	7.913471677	8.561616752	8.083453904	8.822807357	9.417884656	8.561520315	7.170257786	3.785547776	8.368300369	8.639451258	7.045545161	5.606976067	6.125164461	6.885908968	6.135561658	8.629822983	6.699700237	6.05420498	5.970777845	5.074229683	7.584396544	5.584228632	6.807704908	7.14884796	7.338977494	8.901492867	5.91966274	7.772468503	7.991144227	9.351205227	7.029277433	7.271814406
566	4.36206632	7.93378321	5.199670346	8.41070411	8.1120457	9.718100524	6.623824256	9.369829261	8.178450144	6.6400549	8.02336093	7.82893037	9.94582643	6.450210556	7.877625244	8.478586007	8.034908921	8.750934403	9.341660468	8.525718034	7.12638601	3.768955864	8.331483289	8.621286546	7.037394265	5.574136784	6.097656002	6.854386549	6.098058308	8.5692628	6.671587164	6.01723636	5.936429135	5.03274862	7.502298983	5.554484882	6.751734798	7.118190448	7.281770419	8.850631246	5.871976594	7.720325371	7.94837371	9.284926832	6.974847986	7.232926843
567	4.35216682	7.906573581	5.1698453	8.396124458	8.069292459	9.682188376	6.582293798	9.30825459	8.166875642	6.613091601	7.999379229	7.801317633	9.866847109	6.440300148	7.8375128	8.391370479	7.985288076	8.674353686	9.255966711	8.484957906	7.080553923	3.747408145	8.289050249	8.599066649	7.02716331	5.536000684	6.069032286	6.818069214	6.057832683	8.503395217	6.636731199	5.975316035	5.898034065	4.986073981	7.409609795	5.525811799	6.689996669	7.083856974	7.222524016	8.793858321	5.822096282	7.668428537	7.900659449	9.211660776	6.913991669	7.187915226
568	4.335605613	7.872848294	5.139695603	8.378116149	8.024196476	9.644239859	6.539743769	9.243393644	8.150652568	6.583392343	7.973782907	7.76902954	9.779952731	6.429670891	7.793221575	8.299723177	7.935921017	8.594180823	9.163735273	8.439973528	7.032245732	3.724836589	8.242596141	8.573144559	7.013309634	5.491652397	6.040298668	6.776762998	6.015398848	8.430349421	6.596714746	5.92886359	5.856699714	4.935670265	7.311263877	5.496891404	6.628762715	7.046038519	7.160356634	8.733355695	5.772960261	7.617510576	7.850229359	9.131104292	6.845613572	7.136889682
569	4.314592931	7.836667493	5.105241203	8.359375177	7.974846332	9.605599409	6.493390356	9.180971508	8.133698924	6.549254022	7.946684832	7.733939151	9.691500928	6.411978393	7.748524507	8.200267154	7.877547565	8.509441516	9.071763894	8.392547403	6.973884131	3.708698882	8.197257922	8.543310106	6.995500108	5.445648499	6.005412146	6.732892296	5.966063926	8.350958454	6.55862254	5.881098743	5.812255553	4.885230816	7.219408953	5.453858375	6.568921506	7.000465195	7.08872007	8.669493237	5.72247177	7.558165514	7.803445947	9.046066902	6.77420005	7.086174589
570	4.294629594	7.803877569	5.06467858	8.336209469	7.924057968	9.564688309	6.443707907	9.11219254	8.117495218	6.514255169	7.918507024	7.696079876	9.598690324	6.396336075	7.702669459	8.099979676	7.818253638	8.422577766	8.977970999	8.344360324	6.915281227	3.684708515	8.1488031	8.512507325	6.977571634	5.401067539	5.975660147	6.692527986	5.914567745	8.276004438	6.51796365	5.833847557	5.76421527	4.837751642	7.117199842	5.413622123	6.509488173	6.963824197	7.016760959	8.600980137	5.664773436	7.503723223	7.752477788	8.963923232	6.699505495	7.0354815
571	4.277247437	7.770577232	5.023332252	8.311816246	7.873356768	9.523050433	6.394440442	9.041278672	8.099629418	6.480489384	7.891870908	7.658065111	9.504905074	6.380805843	7.655108237	8.00174709	7.760673875	8.338047556	8.883965895	8.294791216	6.857817309	3.656553008	8.099058948	8.480718027	6.959195329	5.356329513	5.945731644	6.651907858	5.865751765	8.205616835	6.474518957	5.787308475	5.716038015	4.789940138	7.010496398	5.377164914	6.448275133	6.931686903	6.948146615	8.534994373	5.60466205	7.454659103	7.699195622	8.886518656	6.626398652	6.983804296
572	4.261827744	7.729945408	4.988888833	8.291772266	7.82361585	9.483369737	6.349844048	8.976789271	8.076874063	6.449199963	7.869045161	7.623107988	9.415162468	6.360141054	7.605463443	7.906443116	7.705020308	8.260087019	8.791960623	8.242695685	6.800123318	3.634439451	8.051751694	8.447324117	6.939128118	5.308307648	5.905409979	6.60413866	5.823869379	8.13465404	6.429781468	5.740702044	5.672291986	4.736600772	6.913200478	5.339901622	6.38347696	6.891703297	6.883423147	8.479927255	5.550706123	7.405224249	7.648647713	8.811878915	6.560074775	6.929668033
573	4.246006256	7.697692464	4.957146609	8.275170661	7.775912166	9.447870702	6.303581066	8.914386532	8.0602102	6.419987221	7.838435224	7.590551929	9.328001348	6.345131349	7.557640872	7.815798936	7.648684344	8.183659786	8.700482328	8.195486921	6.750692112	3.613671145	8.005296609	8.421233718	6.927603765	5.265458851	5.873008724	6.561533767	5.785323928	8.059234174	6.388128741	5.695248753	5.631028323	4.689036175	6.821628424	5.309784109	6.328680973	6.852181857	6.814150713	8.417499647	5.498484621	7.34347978	7.597138998	8.730238599	6.488249399	6.877020459
574	4.231705283	7.667308477	4.925379183	8.257266087	7.730129451	9.412223093	6.258768131	8.853495637	8.044314554	6.391341527	7.80866303	7.558340422	9.24484378	6.334155803	7.516562575	7.73141019	7.595485528	8.108500914	8.612503285	8.152695235	6.706677086	3.594851655	7.962889744	8.398152508	6.918645983	5.227950413	5.845165678	6.525740343	5.747887677	7.986849129	6.350885638	5.652262124	5.591016311	4.645410048	6.73400393	5.282345746	6.274360022	6.815659862	6.74859184	8.355905793	5.44865336	7.283195771	7.547635948	8.651424495	6.421368963	6.825762241
575	4.219891636	7.63284036	4.892645963	8.235849157	7.686161755	9.374478042	6.218095519	8.794400764	8.024703999	6.363006824	7.787376205	7.52581409	9.166612705	6.323636448	7.483367041	7.652540637	7.548694086	8.035686544	8.53074975	8.112373726	6.66324007	3.578759693	7.926262235	8.373427234	6.906190521	5.193687021	5.817043079	6.49476351	5.710260072	7.923333508	6.317821683	5.612673594	5.55146068	4.602627197	6.648777499	5.252397746	6.213307538	6.783172175	6.69289758	8.30289855	5.401861865	7.235615361	7.503553108	8.58345581	6.366728273	6.776569105
576	4.204878674	7.605673427	4.864274125	8.221176111	7.645232414	9.347079965	6.17675683	8.739675148	8.010917144	6.341118069	7.765610354	7.499425905	9.091961816	6.310833135	7.44470973	7.570301748	7.506831162	7.969343626	8.455887664	8.073549385	6.615649901	3.565147159	7.889346089	8.350249579	6.894533178	5.158652798	5.793397301	6.460886571	5.674231981	7.861040356	6.286398214	5.576755799	5.513133221	4.56216597	6.565100426	5.219271245	6.163208249	6.75424473	6.633949963	8.246967546	5.356787045	7.18428329	7.46783377	8.514424601	6.304670306	6.737070068
577	4.190859013	7.583471363	4.840049744	8.210043648	7.608812737	9.322540279	6.139335414	8.686911194	8.002182553	6.319511627	7.744594808	7.474371705	9.022028971	6.300475788	7.411548209	7.494792746	7.464712837	7.907707732	8.385169987	8.035936704	6.573578224	3.548807366	7.855951122	8.330026922	6.886533523	5.124116391	5.771758524	6.428066626	5.638783656	7.804335092	6.255402293	5.544052329	5.477833912	4.526783474	6.490185746	5.192063733	6.118212204	6.725744234	6.582778549	8.195506399	5.313410863	7.141275792	7.429887768	8.45273938	6.249108535	6.699691858
578	4.180014977	7.562824883	4.817644343	8.199464306	7.576834954	9.297653696	6.107924064	8.636969354	7.996540918	6.296316649	7.726652554	7.449347354	8.95719682	6.294299965	7.386579143	7.430384628	7.422047771	7.849983134	8.318175648	7.999939842	6.53995867	3.52929004	7.826648472	8.313167056	6.881560787	5.092047063	5.750628974	6.398928369	5.605308802	7.754518869	6.224999609	5.514131464	5.44671899	4.495883386	6.424719854	5.172197771	6.076316946	6.698903609	6.539980751	8.151574666	5.272403086	7.109489595	7.388099753	8.399862423	6.20504547	6.661806177
579	4.170499144	7.537927708	4.789868243	8.186171837	7.546197483	9.277158084	6.080031256	8.596842446	7.990124573	6.277020976	7.716733269	7.429495464	8.895180711	6.288992132	7.356577034	7.37116911	7.386751116	7.796688663	8.258327763	7.966419993	6.505363495	3.513849446	7.794614595	8.298650648	6.872282899	5.065353119	5.729711755	6.373225198	5.579939097	7.706449042	6.197142127	5.486299124	5.419890308	4.462028606	6.356767344	5.14667859	6.044319824	6.683209303	6.484447645	8.109679356	5.234627757	7.074405901	7.356989198	8.34272128	6.160451438	6.629535986
580	4.164186867	7.515697781	4.766458603	8.178852758	7.517748272	9.25851132	6.054115038	8.558542449	7.985781297	6.261611327	7.703272071	7.410865142	8.841348282	6.28186747	7.327877666	7.312044137	7.355485694	7.747253851	8.200500673	7.937305512	6.471958874	3.503952698	7.77039069	8.283826708	6.865962258	5.042015221	5.711709175	6.350277765	5.555562743	7.663349322	6.17272225	5.460230369	5.395337777	4.432423616	6.290824568	5.124316747	6.007496544	6.670270643	6.439274667	8.070346753	5.204365382	7.040100902	7.326099495	8.294665754	6.118918574	6.599307905
581	4.161012246	7.498286439	4.749777496	8.176149865	7.492584727	9.241209366	6.02943687	8.521721308	7.982114281	6.248966768	7.68769044	7.39364637	8.793862325	6.275555132	7.304066122	7.254238148	7.326237075	7.702052543	8.145390648	7.913556106	6.441598084	3.497623897	7.753011732	8.270301345	6.863421003	5.020038428	5.697742512	6.329033614	5.53192698	7.623705705	6.151200843	5.436725243	5.372228259	4.40709702	6.231784353	5.107015481	5.965867601	6.655381743	6.405108452	8.033512856	5.177971878	7.008773813	7.296206488	8.253574507	6.079470552	6.570690674
582	4.159674412	7.485159336	4.737806342	8.170596644	7.472037521	9.225799192	6.005763869	8.490204004	7.975367226	6.2367366	7.679289197	7.380240746	8.746116575	6.276285306	7.287803668	7.203217305	7.297203625	7.661789763	8.096902808	7.89530347	6.416478021	3.490045253	7.734555526	8.262480264	6.861900696	4.997134603	5.687813939	6.308097374	5.512551702	7.583153075	6.130919744	5.417211912	5.350313395	4.381868723	6.185270144	5.092980012	5.928421773	6.635401629	6.369555515	7.999043018	5.146510896	6.982153462	7.274026829	8.208116985	6.03882821	6.544800089
583	4.157511749	7.471202932	4.722021022	8.170704905	7.452208182	9.2175711	5.982195635	8.461822323	7.97262489	6.222907305	7.671667501	7.369233013	8.700092399	6.276337538	7.272858703	7.156490927	7.275381622	7.622391841	8.050023585	7.878621153	6.394260427	3.483028473	7.720694402	8.257290025	6.861921055	4.979722281	5.675452755	6.291659778	5.493944297	7.546679999	6.1150231	5.397380107	5.328635729	4.356331785	6.133058508	5.073500811	5.89809185	6.617738164	6.335127869	7.972206121	5.120750703	6.948866803	7.251613345	8.164633856	5.999709606	6.524959823
584	4.153574607	7.459938262	4.706623001	8.174132073	7.433267567	9.212331522	5.961848342	8.435341356	7.973194779	6.212789051	7.664165327	7.358377808	8.658362802	6.276082182	7.259426357	7.114925929	7.255728124	7.586206588	8.008242247	7.862337595	6.372599056	3.475447577	7.708537493	8.254205245	6.86292874	4.964283084	5.663576147	6.278504984	5.475472639	7.515015062	6.10126692	5.379578025	5.310311788	4.333420937	6.081729214	5.056862905	5.873899224	6.603114114	6.305171264	7.949788832	5.097819081	6.919535615	7.228250809	8.125598017	5.965838385	6.506788591
585	4.148516658	7.455396249	4.697523944	8.176353563	7.416854767	9.204624899	5.947326188	8.410290179	7.974756496	6.211161173	7.658083273	7.346569129	8.62275443	6.277836192	7.248930071	7.079661512	7.232024337	7.556590729	7.975129627	7.846525794	6.350331182	3.466689961	7.694360942	8.253293751	6.864505856	4.94597516	5.656511283	6.266014469	5.458051244	7.487395783	6.087076869	5.366986148	5.29807933	4.31630189	6.041786268	5.052479591	5.852358664	6.590388776	6.281708813	7.927163444	5.07292014	6.905573151	7.204957205	8.09196399	5.939284723	6.485171539
586	4.149581274	7.446864327	4.684268812	8.178935707	7.406637843	9.200415662	5.929304588	8.389979214	7.979947118	6.203386932	7.658431833	7.342431049	8.58666942	6.281961011	7.238582853	7.048379342	7.214283139	7.530799092	7.938560771	7.833571848	6.334232847	3.464174868	7.684597189	8.255030358	6.86841368	4.930402584	5.648253501	6.252833442	5.447700275	7.460955629	6.07879699	5.355125416	5.283766257	4.301962661	5.998752108	5.041443253	5.823256996	6.578471538	6.252492695	7.908459535	5.053777098	6.878282817	7.180159918	8.0598047	5.908064601	6.465613064
587	4.151774987	7.439077104	4.674365193	8.181485689	7.39502769	9.197936911	5.912432346	8.372765119	7.983364888	6.195213627	7.659706129	7.340575656	8.553928949	6.285393714	7.226999055	7.019272665	7.20038277	7.505502271	7.900749607	7.821131105	6.323207443	3.463021405	7.674707687	8.255368214	6.874703835	4.920226921	5.640084229	6.241674005	5.439437288	7.435043374	6.0704072	5.341806098	5.268906798	4.28662158	5.959814499	5.030811159	5.796958472	6.568599636	6.225121069	7.8873951	5.038511011	6.849033243	7.157708843	8.024207042	5.876188762	6.449055235
588	4.150601262	7.436203828	4.671368433	8.185504288	7.379962376	9.196131995	5.901065946	8.356387162	7.984310891	6.191859958	7.658919859	7.33677507	8.527872773	6.287596493	7.215346051	6.990191842	7.187487688	7.479397758	7.866658728	7.809131585	6.314035959	3.45822852	7.662562774	8.252785611	6.882108402	4.914788364	5.634509091	6.234535784	5.428679994	7.411713874	6.058359645	5.328185959	5.255927826	4.269243267	5.928129859	5.024967032	5.781608148	6.562528372	6.204912632	7.86266992	5.022903449	6.830938329	7.141710601	7.98748869	5.848476976	6.435995592
589	4.146162558	7.435857911	4.661622792	8.199228279	7.379748559	9.197936025	5.893863028	8.336953842	7.999603008	6.190371903	7.663853575	7.334149868	8.50591701	6.297742249	7.211732542	6.95611199	7.173730199	7.455837879	7.844305464	7.805174192	6.299055162	3.448112168	7.655622849	8.254829098	6.8858432	4.903401095	5.636137326	6.229854953	5.41503335	7.399553375	6.049470034	5.324711733	5.246179468	4.256865966	5.884718636	5.011372334	5.772352009	6.562253663	6.183243612	7.850657341	4.99670657	6.829815538	7.135532096	7.971915565	5.825727353	6.426281103
590	4.145877233	7.43490881	4.645639961	8.213165621	7.379989053	9.203391089	5.888222841	8.321266862	8.013041074	6.188747087	7.671589371	7.334477466	8.488049951	6.30316705	7.209566037	6.922984784	7.160677253	7.437622932	7.823046649	7.806505813	6.282938452	3.435550744	7.65568806	8.256066116	6.889379126	4.895032298	5.634195597	6.224645912	5.400776692	7.392351996	6.044971848	5.321727154	5.238500826	4.244301318	5.85196488	4.996539208	5.758564275	6.566881385	6.159877528	7.840332986	4.975256753	6.829884072	7.12830502	7.972128335	5.805935196	6.419348103
591	4.150940824	7.433141076	4.629727403	8.22417558	7.376337616	9.211495011	5.883685891	8.311494359	8.020880188	6.187854046	7.67958917	7.337943435	8.473200164	6.304665938	7.207317408	6.895982404	7.150655247	7.424345982	7.800462659	7.80972654	6.270544564	3.425287039	7.659231887	8.256847909	6.895558508	4.890887097	5.627700518	6.218417201	5.388413018	7.384640374	6.043547456	5.316605794	5.232033136	4.231661994	5.83241515	4.986206535	5.740745187	6.571860623	6.140028927	7.829440621	4.963281225	6.824112994	7.119342916	7.976923851	5.7895984	6.414331219
592	4.155195492	7.433642833	4.627578567	8.236610681	7.375645944	9.219970285	5.882414805	8.304172406	8.034161738	6.192303486	7.685347332	7.342708085	8.458519726	6.31956945	7.209266962	6.879150239	7.146834644	7.411249328	7.782797237	7.810398157	6.267188415	3.424336659	7.655626943	8.264277099	6.906986656	4.882694453	5.626829398	6.213380419	5.379977599	7.370860214	6.040358966	5.314716747	5.225720797	4.224899867	5.803995221	4.985604932	5.73255406	6.567408127	6.135784705	7.825273438	4.95270019	6.815273298	7.120321423	7.967215983	5.779978998	6.40963507
593	4.16200894	7.438454203	4.628955942	8.251836996	7.377583733	9.232559308	5.880305055	8.299967888	8.045787881	6.19596083	7.697000447	7.352503448	8.44590159	6.333085523	7.212459345	6.865244579	7.146825239	7.399781404	7.772118403	7.810432807	6.266949518	3.427923416	7.656969132	8.277057843	6.921011417	4.878918002	5.633601299	6.210632944	5.383753676	7.358081015	6.040212848	5.312476874	5.225259962	4.221124968	5.783218668	4.987555818	5.726178313	6.571081093	6.132518674	7.828895665	4.946607911	6.805268256	7.117883561	7.948752641	5.76928395	6.408261618
594	4.169724324	7.448116224	4.631372919	8.268829581	7.382593417	9.247166372	5.878541982	8.296520115	8.057203462	6.200488682	7.711274539	7.3640239	8.435367237	6.34240975	7.216941076	6.851520525	7.148044067	7.388518325	7.764400741	7.81077854	6.267943284	3.433775556	7.663357192	8.291766795	6.936856558	4.880359586	5.641728568	6.211079334	5.391220751	7.350264368	6.042259217	5.311542854	5.227001985	4.218430947	5.769678526	4.99245521	5.719125843	6.583203398	6.128728569	7.834855697	4.942459252	6.796269716	7.114541958	7.931680942	5.759085666	6.411045507
595	4.175111426	7.461858542	4.63518873	8.285198383	7.391001902	9.259503498	5.880328437	8.290868651	8.072744737	6.210510241	7.72045588	7.371013563	8.426536344	6.350003985	7.223909664	6.837282017	7.14795015	7.375586574	7.753327244	7.812688805	6.269721674	3.440053721	7.670237396	8.303901804	6.954223475	4.88409105	5.641850065	6.215302556	5.387509292	7.349728532	6.043752111	5.315124144	5.223964927	4.215205115	5.75678062	5.003001096	5.711532544	6.596663219	6.127900949	7.834546382	4.936528702	6.790336172	7.118812111	7.928059073	5.754264508	6.417419461
596	4.183240121	7.474038305	4.642515572	8.302338202	7.401305872	9.274285978	5.881744663	8.288615504	8.088992086	6.222152496	7.733694386	7.374791415	8.421206923	6.367734374	7.233863495	6.822270133	7.150098887	7.366306259	7.74679744	7.822494894	6.270494337	3.442465751	7.680252621	8.317205991	6.971956971	4.879486555	5.649893475	6.22086758	5.389782963	7.347847917	6.04967054	5.316303203	5.226629159	4.211899049	5.744519156	5.008834408	5.715672569	6.609735001	6.126025906	7.827761873	4.939898953	6.783973598	7.123991394	7.920517949	5.741686232	6.419977325
597	4.193283342	7.485883234	4.64835556	8.316964859	7.41219043	9.292787932	5.882619328	8.293112961	8.104757224	6.236047035	7.745899901	7.381955899	8.417088224	6.389048447	7.24381418	6.811419332	7.152581463	7.359392597	7.743550845	7.835036718	6.272330826	3.444484546	7.689604977	8.333743831	6.989057868	4.874850343	5.662867043	6.230922825	5.395508104	7.343206041	6.056605862	5.313086923	5.230110122	4.212473556	5.735147617	5.01064227	5.721451781	6.619517197	6.120091091	7.824233415	4.948752148	6.779893262	7.125788093	7.911836576	5.732103117	6.421817486
598	4.203235093	7.500052411	4.648340025	8.326258536	7.422260467	9.31450993	5.88457748	8.304618059	8.11950389	6.252302215	7.752389233	7.39617135	8.411263236	6.405943273	7.252364397	6.808231985	7.153269764	7.353039788	7.73994261	7.845088718	6.275352716	3.4500102	7.695790327	8.354029966	7.004766903	4.878349021	5.676011367	6.246798266	5.399502133	7.337784157	6.060666688	5.306161661	5.229025054	4.218710396	5.72917978	5.012301998	5.720080492	6.626153488	6.108880885	7.830736061	4.956299923	6.781119203	7.12138969	7.906189986	5.73469072	6.426011824
599	4.210815242	7.519262337	4.64569644	8.332153435	7.428989757	9.334420019	5.894247341	8.313057737	8.133575247	6.26479021	7.761917088	7.403229551	8.401982844	6.421665919	7.269171097	6.806633958	7.154039815	7.350332966	7.729521076	7.85785921	6.266931742	3.457537488	7.706839967	8.372958825	7.018955486	4.879936661	5.694656157	6.257060088	5.402281059	7.342454923	6.062926131	5.302642402	5.229433272	4.220117661	5.716553141	5.021392233	5.730042219	6.642393144	6.098619073	7.83285038	4.956259477	6.788365436	7.111360032	7.897001417	5.730850261	6.424878217
600	4.220227858	7.536282079	4.648627865	8.339452383	7.43662843	9.35338243	5.905164758	8.318926732	8.14672498	6.278040787	7.774034772	7.407732383	8.390918477	6.437225519	7.283233946	6.80219515	7.152856951	7.344515057	7.719703726	7.8737679	6.256930077	3.4644378	7.720552246	8.392837767	7.030053347	4.880093193	5.710846656	6.266744356	5.402397812	7.344381855	6.065420627	5.302143649	5.228384583	4.219756499	5.704854396	5.029852213	5.738645073	6.662941442	6.081934389	7.826807131	4.956393772	6.790367383	7.103168112	7.882535697	5.726356618	6.425522123
601	4.231076742	7.548020139	4.657780926	8.349215256	7.445243584	9.370425176	5.912223257	8.322551166	8.158899504	6.292455889	7.786324188	7.413604631	8.378087126	6.451573507	7.289755555	6.793443025	7.149076576	7.333470327	7.71384352	7.890072167	6.251505993	3.468921424	7.733879856	8.413806792	7.037889852	4.879746303	5.721550949	6.277392209	5.400063653	7.338168482	6.069485605	5.301128266	5.225181016	4.219217286	5.696465789	5.033052677	5.739497989	6.681351847	6.05743444	7.814302643	4.958319338	6.783605159	7.10073209	7.86435963	5.723409163	6.42902987
602	4.231964492	7.561510326	4.658120189	8.354075247	7.445845687	9.379837973	5.913657911	8.322711384	8.170745527	6.298460232	7.792986792	7.422907486	8.358941952	6.458224738	7.298729608	6.785047553	7.145266134	7.32537984	7.706441429	7.897602179	6.24846483	3.470280296	7.742964897	8.431105036	7.044959616	4.880511967	5.734646996	6.281547825	5.399271203	7.336579222	6.075957328	5.288786774	5.225048616	4.215541479	5.68162913	5.034141026	5.742657593	6.690117004	6.036904469	7.80733669	4.948520726	6.781264873	7.102790464	7.850678549	5.714892796	6.422229668
603	4.235043673	7.567398723	4.655458147	8.363938425	7.440851918	9.38688824	5.912641055	8.320694939	8.181736606	6.304927394	7.798339247	7.427033284	8.340986849	6.471618666	7.302824541	6.770033304	7.13955757	7.315558408	7.695669822	7.902546038	6.241966027	3.473880322	7.749337813	8.446371871	7.053584281	4.875618709	5.749160663	6.285724666	5.396280281	7.325153517	6.078611848	5.279562611	5.22200484	4.212084738	5.663367678	5.035910667	5.734627069	6.693073	6.016139509	7.798812452	4.942220373	6.777268272	7.09239082	7.834558242	5.701303975	6.415639106
604	4.242187887	7.564680406	4.651742616	8.376337748	7.433040088	9.392843658	5.909555869	8.315003136	8.190661859	6.311851298	7.801933094	7.426115639	8.32186871	6.489035189	7.300998683	6.748959209	7.132494454	7.301869298	7.678402086	7.905975707	6.231242449	3.478110092	7.752558224	8.459556973	7.063517853	4.866618349	5.761292901	6.288464635	5.391260293	7.304410495	6.075376865	5.273962687	5.215102669	4.207902337	5.640312657	5.035351455	5.718178294	6.691364638	5.992867086	7.788441128	4.939541054	6.767089797	7.070115545	7.81584013	5.682969142	6.409409554
605	4.247854322	7.558611792	4.646970463	8.378968764	7.426348641	9.396236431	5.902735191	8.301782939	8.195598705	6.31263549	7.799820439	7.427251645	8.291223612	6.493958888	7.296610514	6.728266586	7.126461693	7.283505556	7.650456889	7.905567522	6.219644528	3.475583207	7.750854394	8.469576739	7.072245422	4.861872786	5.764092876	6.28215489	5.387300129	7.286299936	6.06729746	5.261932775	5.20705305	4.198626648	5.607967471	5.024266963	5.708997151	6.684645703	5.965328347	7.780601993	4.929193279	6.746164013	7.050894945	7.799254498	5.660533019	6.396126885
606	4.245486606	7.55481814	4.643897997	8.382364634	7.416414621	9.399800246	5.888149026	8.285875683	8.194134346	6.309707521	7.796512997	7.424086902	8.26097849	6.501359241	7.290651782	6.700917273	7.114527138	7.260554365	7.615221248	7.89227115	6.206444886	3.474992807	7.74504506	8.469732954	7.078624547	4.849437832	5.757985205	6.276120229	5.37754314	7.263210409	6.052021572	5.247852167	5.191851145	4.182757528	5.575396343	5.014717146	5.692709739	6.676470481	5.949600863	7.765587637	4.912939289	6.722220085	7.036503177	7.773910497	5.633529781	6.379706683
607	4.23992993	7.548961511	4.638155719	8.385949581	7.404611705	9.398662763	5.868772056	8.266004834	8.19120367	6.303105351	7.79446709	7.417715413	8.230210846	6.506594427	7.282183104	6.666205767	7.100053698	7.233185317	7.576429622	7.868666242	6.194629753	3.474649431	7.733660878	8.463399454	7.086098488	4.833239802	5.744576055	6.264718587	5.364053337	7.234497527	6.036900254	5.23299454	5.174977236	4.163726032	5.541130768	5.007233207	5.666814505	6.666222694	5.938641207	7.745204358	4.891316351	6.696382934	7.023447232	7.740219723	5.604742815	6.361190731
608	4.238894011	7.534163997	4.624811693	8.385893379	7.39383926	9.387237569	5.849407544	8.239058307	8.192722029	6.292042641	7.794699582	7.411146184	8.194718698	6.500736204	7.26923618	6.625904503	7.088389279	7.201768175	7.537731214	7.841244874	6.187020613	3.470339941	7.715179435	8.456846173	7.097959015	4.821338671	5.726870315	6.239968054	5.351692184	7.201799822	6.030258862	5.218495255	5.164138076	4.145938477	5.50105198	4.998818906	5.633574766	6.652196808	5.919610391	7.724277419	4.865601003	6.667737419	7.007065284	7.702333187	5.577078508	6.340725172
609	4.234116449	7.516436467	4.618059826	8.381147614	7.3820768	9.377223025	5.824942089	8.203630587	8.187938942	6.272906143	7.791767032	7.401750051	8.158214531	6.494711719	7.248386131	6.582255512	7.068843711	7.165563595	7.496794128	7.808518476	6.174394905	3.466915251	7.692502895	8.446855137	7.101473737	4.807493334	5.711025498	6.217871677	5.339400441	7.165966907	6.017499059	5.209362398	5.148777236	4.122733071	5.459425226	4.991196937	5.601182141	6.636542231	5.906012646	7.695979624	4.840596222	6.636604053	6.997154949	7.657301385	5.543310137	6.315396713
610	4.228595354	7.497714899	4.605179114	8.377932345	7.372279713	9.367030591	5.800172029	8.16345174	8.180907701	6.251794414	7.785842761	7.391349676	8.120678086	6.488204999	7.224988144	6.537266126	7.045632895	7.128702896	7.452277	7.771506617	6.159871684	3.463293741	7.670695095	8.431718459	7.100100526	4.793284055	5.690335927	6.195032735	5.330313177	7.133106261	5.999633869	5.199008922	5.130980501	4.097391193	5.4144463	4.978471942	5.569804203	6.619784142	5.889496751	7.665893565	4.812996161	6.599356296	6.984600327	7.616747065	5.505014092	6.292282116
611	4.224652591	7.477156998	4.579443346	8.379269297	7.365074854	9.355242409	5.778322575	8.122846653	8.174966381	6.233218006	7.777295859	7.381014883	8.081675483	6.479613549	7.204062754	6.492299775	7.023646329	7.094332827	7.404271368	7.731698457	6.147207869	3.458227045	7.6520962	8.412558771	7.099451624	4.780466331	5.661443629	6.168106249	5.32484061	7.105358664	5.980390296	5.183504413	5.113287844	4.072476763	5.366373886	4.958965875	5.538103812	6.600958103	5.864669427	7.638010125	4.781768294	6.556758342	6.962799991	7.586198776	5.464669503	6.274778514
612	4.216753732	7.445846539	4.564467438	8.37433551	7.351530726	9.347576044	5.754581644	8.086049149	8.16379914	6.212503915	7.762833105	7.367158152	8.04049314	6.467672617	7.186130112	6.446757053	7.003362175	7.060695608	7.356838737	7.691601839	6.1364699	3.452453925	7.629523433	8.399745807	7.105360324	4.768418106	5.637541187	6.142095494	5.313315354	7.07010901	5.965321149	5.172006131	5.094210139	4.043171774	5.325942488	4.946724061	5.50395846	6.574441499	5.84321188	7.605311338	4.758447186	6.524641732	6.939655007	7.545842041	5.422759586	6.250176659
613	4.215102101	7.413299382	4.552127931	8.37109773	7.337540763	9.338274273	5.724154949	8.048517868	8.155486841	6.191180499	7.753828234	7.353942667	8.001057962	6.456291504	7.167257568	6.40381645	6.983219885	7.027914614	7.309043328	7.648276809	6.128405402	3.445453872	7.608560428	8.383297038	7.108342458	4.756483441	5.612946578	6.119972976	5.301232011	7.035990077	5.948749533	5.163829538	5.073244437	4.01657429	5.279149241	4.939372587	5.470707439	6.547671124	5.828551948	7.576058382	4.727319553	6.499281642	6.922333749	7.50898832	5.383247053	6.226548554
614	4.217179881	7.385232546	4.537097098	8.372741212	7.324730533	9.326649998	5.689774448	8.008862845	8.152118115	6.169218416	7.751910719	7.343874317	7.963633171	6.447663322	7.147431564	6.364558985	6.963156633	6.99596088	7.261665712	7.603398084	6.120332949	3.438794424	7.590347043	8.36201451	7.105962197	4.744628305	5.587048652	6.100401627	5.291504247	7.005573989	5.930173199	5.158475187	5.051989451	3.995316596	5.225871464	4.932907533	5.439956528	6.522399154	5.818626247	7.552634303	4.688018714	6.475356672	6.907285635	7.479723792	5.348575687	6.206937412
615	4.199250961	7.362267122	4.517163997	8.375944917	7.307950574	9.319886407	5.666160633	7.969635465	8.147329194	6.143408321	7.744222193	7.33789066	7.9222015	6.441997717	7.132891084	6.32738514	6.94500854	6.964349109	7.21834597	7.565696754	6.102755368	3.438156857	7.568496599	8.347961925	7.105992995	4.734154917	5.566875809	6.075134133	5.284105463	6.972229744	5.916785757	5.156386831	5.035726324	3.97608625	5.188037811	4.920323623	5.410614068	6.490762417	5.803762998	7.529493818	4.664376291	6.443321092	6.872732944	7.448593464	5.320759584	6.187121303
616	4.185355519	7.345404785	4.497947883	8.377886663	7.293979348	9.31199498	5.644274086	7.936734017	8.140200423	6.122087634	7.73561189	7.329560852	7.887878085	6.435771173	7.117249489	6.29058271	6.932323121	6.93537105	7.176217834	7.532899187	6.092999449	3.434216816	7.554716061	8.335036058	7.106024924	4.720170721	5.550451442	6.049073861	5.272694975	6.940854526	5.907191309	5.150925372	5.019436767	3.955629519	5.146507309	4.905744802	5.385986168	6.46784178	5.778274785	7.501837686	4.636737976	6.419676987	6.843276621	7.420527672	5.284088461	6.169439474
617	4.184129618	7.332571341	4.485916999	8.381027459	7.284175453	9.304464364	5.624254507	7.910820902	8.133095601	6.108003978	7.730398625	7.319521947	7.85869914	6.430928816	7.1022774	6.255028817	6.921819056	6.910056274	7.13766364	7.507287775	6.086211071	3.426191251	7.548903189	8.324769844	7.107684408	4.704681486	5.537672084	6.02868046	5.258393417	6.91377994	5.897453786	5.143616678	5.002703614	3.936100234	5.105141981	4.890472865	5.366469543	6.457984466	5.75175273	7.476992042	4.606603835	6.403839307	6.823282111	7.396356519	5.245158907	6.152938968
618	4.196000589	7.319885462	4.487261751	8.390743989	7.276862072	9.302435623	5.610061024	7.889275756	8.130720807	6.100801563	7.733117874	7.312566827	7.825858376	6.432347608	7.093866003	6.223198622	6.90624233	6.888583536	7.107596449	7.492690794	6.066174398	3.417960358	7.544380544	8.322074827	7.114241591	4.693515816	5.528969393	6.02136128	5.246439732	6.891938493	5.882029341	5.140226035	4.987481627	3.922771403	5.078672725	4.874970945	5.350575533	6.459048887	5.74200477	7.468495059	4.585549931	6.386064947	6.806757318	7.375116393	5.222589945	6.135431303
619	4.197116533	7.312696653	4.480339546	8.399331826	7.268631791	9.30275389	5.596165805	7.875375471	8.133458732	6.101216188	7.73591145	7.313940613	7.801471781	6.435997631	7.090568231	6.199151478	6.889562088	6.87015338	7.085127197	7.483625482	6.051549093	3.413205458	7.538950752	8.325007104	7.121899809	4.685943186	5.52584457	6.015241677	5.233688972	6.870757694	5.87101896	5.129587252	4.978877178	3.912697405	5.053609683	4.864693867	5.337009722	6.456868175	5.717672649	7.450965296	4.565862846	6.367574722	6.790216856	7.360256379	5.203667231	6.129269677
620	4.200054981	7.313184453	4.471792983	8.406733229	7.259731634	9.308061494	5.586490873	7.867095158	8.140378197	6.108559029	7.738512635	7.317518505	7.781513087	6.445146243	7.091650939	6.183667755	6.877665949	6.858652209	7.070862505	7.48550719	6.040923746	3.410325246	7.538566205	8.332036341	7.13174313	4.678983934	5.529461799	6.013181912	5.222581391	6.851162572	5.865122285	5.11790093	4.973337326	3.908085023	5.025327918	4.858687	5.324166995	6.45779508	5.690067579	7.433418331	4.551626988	6.356499861	6.77988405	7.346351582	5.18985812	6.127329862
621	4.218560228	7.321550668	4.473132494	8.414766014	7.251735821	9.320476103	5.585107566	7.862255235	8.150170355	6.12180042	7.742250545	7.317244518	7.760464458	6.462906438	7.095835501	6.175102467	6.874493469	6.856690297	7.064667804	7.503238574	6.029177695	3.4073845	7.548312561	8.342105427	7.145460023	4.669980625	5.540466034	6.019494009	5.215803254	6.835458398	5.862767424	5.112983786	4.966861373	3.910324861	4.993930866	4.854844777	5.312547369	6.469933193	5.675930908	7.429506233	4.546418761	6.357963707	6.77971399	7.327343729	5.182686011	6.120311669
622	4.219793365	7.331573134	4.48420493	8.424359636	7.24825327	9.332013213	5.584831699	7.864992513	8.161965737	6.139665512	7.746071607	7.324336474	7.746667117	6.4823421	7.097971295	6.164574611	6.870882523	6.854854546	7.061724688	7.525671833	6.017606218	3.409705148	7.556461684	8.3565326	7.160995974	4.661898029	5.557557859	6.027043099	5.210853666	6.826682289	5.863540288	5.107898536	4.966081783	3.910462757	4.974845863	4.853053039	5.315127898	6.480646112	5.664288846	7.432100953	4.536610909	6.34882568	6.767497876	7.304870881	5.165740292	6.113547359
623	4.219807036	7.344691538	4.490698644	8.437145866	7.24369976	9.345625778	5.584523993	7.874116061	8.177595635	6.16429939	7.753631129	7.334747313	7.73902433	6.503804235	7.106510827	6.157320618	6.8660614	6.851280876	7.064725797	7.547981704	6.008742092	3.411429302	7.563910572	8.375071201	7.181023687	4.656659505	5.579328837	6.034509184	5.208697588	6.818450727	5.865995464	5.103786347	4.96760332	3.912210719	4.960079085	4.864072302	5.318321091	6.495419846	5.655839889	7.437652999	4.52991094	6.348723942	6.752428259	7.287752772	5.157934856	6.113108973
624	4.230373611	7.363327664	4.487737495	8.453437442	7.237304996	9.363444693	5.585443776	7.888080063	8.197661393	6.193858557	7.765707867	7.345579548	7.736316368	6.526947492	7.124420791	6.156040199	6.861518259	6.847963144	7.072830528	7.569079937	6.003460871	3.410873289	7.572968917	8.39705055	7.204069421	4.655192556	5.604283574	6.042380849	5.208560204	6.808527874	5.869303219	5.102205481	4.969688297	3.917197385	4.943914881	4.887284329	5.31539378	6.516185994	5.650700677	7.444324886	4.531238783	6.365066414	6.742203215	7.279826862	5.166514614	6.12060028
625	4.244546133	7.392478495	4.496425715	8.470367721	7.241538904	9.383923226	5.594236823	7.906026895	8.220149615	6.216233877	7.774952871	7.360005735	7.739344876	6.548643137	7.138081302	6.153338148	6.862307976	6.854902373	7.074252511	7.596586047	5.997584915	3.419118042	7.586667986	8.421749862	7.216615295	4.656264544	5.632162198	6.053896577	5.203793326	6.805469603	5.874008881	5.104542048	4.976853548	3.918693703	4.929280277	4.890781079	5.321833562	6.533086953	5.644764606	7.454139343	4.533868548	6.367549638	6.734819707	7.271031755	5.162890987	6.126642642
626	4.256409633	7.419461831	4.507585725	8.490660232	7.254143993	9.404229209	5.601537974	7.925170886	8.240732293	6.235715469	7.78669698	7.375976354	7.743226226	6.567851432	7.157573564	6.156780764	6.86574951	6.86571123	7.076764238	7.620260184	5.996302784	3.429116678	7.605679141	8.446001323	7.232690932	4.65972416	5.653275025	6.071233537	5.201786443	6.813006134	5.88087903	5.10745172	4.985133496	3.923428196	4.924149957	4.898546816	5.32822162	6.546834175	5.642589719	7.462931849	4.544284946	6.362486702	6.726686679	7.266878021	5.159582982	6.134764912
627	4.264515441	7.438865742	4.515760651	8.513095036	7.271132626	9.426595123	5.607150776	7.942704087	8.259052017	6.25493331	7.802926245	7.392606367	7.746487127	6.587222239	7.182386004	6.166301899	6.872774755	6.875551584	7.08271611	7.638547849	6.000584413	3.438032715	7.626903131	8.470674781	7.254357547	4.665278743	5.667747038	6.09213915	5.206394835	6.827279524	5.889987933	5.110023346	4.993343167	3.93131808	4.926864916	4.912536494	5.333614006	6.561479152	5.643225623	7.471731262	4.559740479	6.357223229	6.720183895	7.267859619	5.161845212	6.144881596
628	4.271829294	7.451248351	4.517646573	8.532070355	7.28567523	9.459636292	5.620546662	7.955280205	8.278932855	6.275875605	7.822897093	7.409937523	7.751083319	6.614318142	7.201441336	6.17426341	6.888458166	6.879950115	7.089747135	7.658584315	6.007415222	3.446892956	7.642476663	8.501542378	7.271956486	4.672735364	5.686000564	6.10933735	5.218908091	6.835448677	5.900743619	5.113507506	5.003048985	3.93527359	4.925299747	4.912094122	5.345760271	6.585452463	5.639637322	7.487344805	4.567620785	6.362492518	6.724425873	7.269250283	5.169285406	6.153272297
629	4.284193815	7.475082364	4.521450842	8.554616378	7.301927986	9.482565034	5.630512874	7.970189983	8.299178296	6.291466669	7.840978308	7.431228004	7.755648968	6.633722676	7.215375827	6.179819854	6.902100846	6.887421131	7.094257873	7.677842062	6.013963739	3.450958031	7.662748605	8.524975722	7.28636631	4.676367478	5.706316227	6.125834356	5.229503774	6.848436697	5.912382173	5.123046025	5.010527556	3.940026647	4.926239931	4.925101407	5.351227248	6.616238061	5.642591982	7.502868547	4.573112911	6.368593332	6.734795532	7.282460799	5.176403181	6.165288851
630	4.297942808	7.502668873	4.528194891	8.576519688	7.320083623	9.500831381	5.639957427	7.983822912	8.319243283	6.301205391	7.857965363	7.450605043	7.761357323	6.64580921	7.228925724	6.183737659	6.910768672	6.895084516	7.094833699	7.692428461	6.021497124	3.452146129	7.683371641	8.543328527	7.30142519	4.68040534	5.722805021	6.139697014	5.238998059	6.863337794	5.922842428	5.134681194	5.017624634	3.945567587	4.927292391	4.945775238	5.354289195	6.644032742	5.648440005	7.513222402	4.57716297	6.374495544	6.744620718	7.297961336	5.180171799	6.177655116
631	4.305432398	7.516674991	4.535199247	8.590357391	7.338752006	9.52871964	5.655678358	7.98867731	8.338266147	6.307570841	7.87678441	7.459838819	7.769232262	6.657038938	7.247940761	6.187079629	6.915248905	6.895830371	7.091269498	7.698114162	6.032279837	3.454859211	7.695235542	8.56452491	7.321609863	4.69196806	5.728445222	6.147462904	5.25143624	6.872353056	5.929852148	5.141219713	5.027409697	3.949670725	4.923178637	4.955975022	5.364964653	6.657172194	5.648545492	7.514733579	4.579781776	6.38218893	6.747169916	7.299610878	5.178926685	6.184321014
632	4.30617767	7.529362446	4.533034471	8.608432694	7.355126393	9.548031051	5.660834477	7.987838737	8.350619523	6.313994944	7.891060971	7.472537811	7.767154509	6.663693615	7.261899476	6.18004038	6.921242477	6.891314625	7.08448069	7.697966321	6.037257653	3.456115127	7.70709855	8.578749271	7.336934823	4.69881195	5.731993192	6.147707256	5.252681153	6.876003197	5.93543559	5.148569038	5.027928872	3.944843949	4.916252705	4.963176117	5.37169903	6.668363537	5.651107741	7.515496243	4.58379844	6.393012572	6.753566255	7.305593404	5.174796218	6.191936425
633	4.3032803	7.536508546	4.524413736	8.621153715	7.364841213	9.561465388	5.660762824	7.98207085	8.360954377	6.314611086	7.898404689	7.481584659	7.758074157	6.669786783	7.266274186	6.169065362	6.925514905	6.881296758	7.073210097	7.694767383	6.035958499	3.456812641	7.716026461	8.5875294	7.345832836	4.700167966	5.735337462	6.146378704	5.25026309	6.875938366	5.938783712	5.153042288	5.025842689	3.937088903	4.906301143	4.964928343	5.365681295	6.674368437	5.646341254	7.508520187	4.583596801	6.396581674	6.759127922	7.307389796	5.164338129	6.193909586
634	4.301775221	7.534118549	4.513797175	8.62150114	7.365181288	9.572561948	5.660842772	7.971108074	8.372891231	6.305830234	7.899305284	7.480032327	7.744728729	6.677554201	7.261068568	6.158482625	6.924199774	6.865758588	7.0556814	7.68980759	6.029843321	3.456847425	7.718118905	8.592716411	7.349549066	4.696918439	5.737345095	6.147376546	5.251258597	6.872024877	5.938020214	5.151337391	5.025855529	3.931667708	4.891217567	4.958472493	5.346052136	6.672948909	5.627296297	7.489887135	4.574541007	6.385544113	6.758144962	7.296442803	5.144546151	6.18456492
635	4.312744327	7.530671338	4.502715245	8.627266747	7.359368547	9.573530544	5.650995336	7.951501191	8.379575942	6.299177272	7.902490641	7.475836156	7.717326831	6.678015438	7.259600278	6.132741226	6.91800854	6.846733921	7.030870635	7.679564278	6.0214842	3.449376435	7.713394413	8.589180235	7.353412858	4.687645657	5.730096506	6.142511529	5.246209911	6.856002088	5.929039609	5.148245872	5.011769757	3.922000676	4.863502646	4.943077973	5.340908592	6.677544961	5.608812955	7.478795225	4.562047932	6.371195524	6.751657901	7.282351758	5.115389822	6.169599271
636	4.320877473	7.511999798	4.491463024	8.628517328	7.348848489	9.567096058	5.633442299	7.927061976	8.377682904	6.290853616	7.900692764	7.463782147	7.682681801	6.67353631	7.249956949	6.100055277	6.903461791	6.819741347	6.9911265	7.66155271	6.006812863	3.440505168	7.701647696	8.580639103	7.35547282	4.673594953	5.717490389	6.129953858	5.23536063	6.829641398	5.913060205	5.137001422	4.991770855	3.905985745	4.823426179	4.931429212	5.331137696	6.673655588	5.586684695	7.458952871	4.539785227	6.350550644	6.739481429	7.256651227	5.091658217	6.150229231
637	4.317080396	7.477905603	4.479174478	8.619757403	7.333147938	9.555385691	5.610523775	7.898286197	8.367772465	6.277398392	7.889717204	7.443681909	7.642605062	6.665256867	7.227195927	6.063791322	6.880393221	6.784186065	6.937570154	7.634979999	5.984801671	3.433116773	7.68310272	8.569464085	7.354907643	4.655667162	5.702727331	6.109361311	5.219255521	6.795024317	5.891163814	5.117271032	4.970041259	3.88330845	4.773825092	4.925073559	5.305445762	6.656098839	5.558962928	7.424636921	4.506426938	6.322628214	6.721697506	7.21560371	5.07281027	6.125815279
638	4.300832534	7.455033215	4.462846019	8.603393178	7.307879491	9.538595463	5.583962287	7.858590083	8.357108352	6.255609687	7.870614699	7.426052206	7.58737835	6.650274186	7.19861019	6.016229572	6.85437677	6.746475526	6.887520118	7.600595045	5.960242695	3.423724065	7.657764797	8.555273364	7.35355256	4.634041979	5.687524479	6.08103261	5.198189789	6.754266381	5.863204543	5.101531939	4.941027513	3.855943121	4.721486062	4.904445248	5.26716621	6.637061909	5.529209459	7.391073984	4.469432646	6.291080498	6.699074347	7.16360767	5.027916789	6.092291467
639	4.294926975	7.432710016	4.444185574	8.587276101	7.277456686	9.518829217	5.553906964	7.812899578	8.341951968	6.233905226	7.847943884	7.400630125	7.530405389	6.637087045	7.170804744	5.966296805	6.825252305	6.705159619	6.833925392	7.565656601	5.930027266	3.414128977	7.63179855	8.53875939	7.34992655	4.608061185	5.669029505	6.053476088	5.171071076	6.704175899	5.833569643	5.081448691	4.916034176	3.824578989	4.665410396	4.880072418	5.221353478	6.615344319	5.494478024	7.349003944	4.429760005	6.252146761	6.668965185	7.102972209	4.980336436	6.05220778
640	4.295407404	7.403788256	4.422044226	8.571792483	7.243336257	9.494908381	5.519128549	7.764202937	8.322323451	6.211016864	7.822286784	7.368243442	7.47269025	6.624889773	7.143085051	5.916186279	6.792838339	6.660378626	6.774960268	7.529769745	5.894480033	3.40296403	7.604622015	8.517407952	7.343078659	4.578205268	5.647521884	6.027389643	5.139782479	6.647905211	5.800180576	5.053582641	4.892264351	3.791313933	4.604125524	4.853559949	5.172862799	6.589898678	5.452066272	7.29886357	4.388855665	6.208436767	6.631443102	7.038259769	4.934937567	6.007609635
641	4.277592216	7.361341393	4.393277147	8.551632328	7.205284403	9.463082287	5.477187546	7.714899542	8.300719261	6.178466876	7.791360369	7.337734327	7.406664603	6.605876262	7.108780397	5.863840872	6.756686092	6.6132566	6.711598511	7.486751905	5.856410832	3.386508322	7.570499554	8.486065654	7.332300137	4.545976794	5.625641455	5.997655602	5.108809446	6.593893799	5.755909971	5.017169703	4.856201693	3.759529047	4.535416572	4.821275974	5.127118912	6.559064909	5.399171937	7.247879473	4.348411573	6.167670656	6.588811579	6.976309856	4.885295965	5.960849639
642	4.261370774	7.321461567	4.361458539	8.530080757	7.169415406	9.437633293	5.435311516	7.662735929	8.279146347	6.149252353	7.754376276	7.302687563	7.336340274	6.586687889	7.070462358	5.810238957	6.717530824	6.564529617	6.644674789	7.441352018	5.818664653	3.372788848	7.53844799	8.455968508	7.319282704	4.513335707	5.601094672	5.966024676	5.076676209	6.53709539	5.713546506	4.985842534	4.819978379	3.725258321	4.4678896	4.789713988	5.085439889	6.524768875	5.347728095	7.193635462	4.299136004	6.117277418	6.554383437	6.908597694	4.826444277	5.910584445
643	4.249760263	7.287064684	4.334964271	8.506190487	7.133323472	9.412097611	5.394439562	7.611372966	8.25482101	6.121132155	7.716962771	7.266213875	7.264615971	6.567842109	7.030560559	5.756807418	6.676830958	6.515285051	6.576478892	7.396250878	5.783382701	3.359941531	7.508176336	8.426135487	7.303817642	4.481103288	5.575866857	5.932513922	5.045886949	6.478215883	5.673694677	4.9577629	4.784203626	3.688047597	4.399368279	4.75921152	5.040174994	6.492745029	5.297391917	7.13830643	4.247772824	6.062574121	6.520876243	6.837303986	4.767426736	5.85800225
644	4.239987945	7.254844471	4.320233291	8.478639377	7.092423014	9.375556038	5.353163655	7.564846554	8.224526416	6.088195674	7.685453893	7.232971293	7.193568791	6.548046407	6.991742624	5.704743849	6.636157673	6.466404165	6.509196921	7.352856251	5.750852854	3.343583799	7.476435585	8.392672425	7.286247769	4.449317002	5.552592197	5.897358378	5.018944155	6.419176244	5.632890929	4.926157298	4.74651469	3.649110953	4.32551197	4.727573374	4.983552669	6.467574996	5.24460814	7.084400247	4.203906479	6.013199552	6.476076405	6.767213387	4.719146707	5.805395153
645	4.22331955	7.208575394	4.294223486	8.454585389	7.052174657	9.343102198	5.310778206	7.516709685	8.197758458	6.058167928	7.654027841	7.195884601	7.121901855	6.527801292	6.958143197	5.654294877	6.597438652	6.41835001	6.443258104	7.307835161	5.711743656	3.327431197	7.443764501	8.364211535	7.277393162	4.417000322	5.528159775	5.867419426	4.990533758	6.360426266	5.59041565	4.891413168	4.711253828	3.615520088	4.260574179	4.69136049	4.939043776	6.434624771	5.198305552	7.029195145	4.155142802	5.965713429	6.432990005	6.70036707	4.666051804	5.761090769
646	4.209528798	7.165808595	4.264692547	8.432891428	7.014150444	9.314091648	5.271955456	7.469183071	8.173724683	6.034023157	7.620663016	7.163176735	7.053310218	6.505927595	6.926750465	5.604095923	6.559592053	6.375487064	6.380542384	7.265826626	5.673060366	3.314898657	7.410270359	8.337123844	7.270041725	4.386264359	5.504874667	5.838947422	4.959619107	6.306610251	5.54983057	4.859914779	4.677543253	3.583558212	4.195775601	4.655543587	4.899531852	6.400895481	5.158421346	6.976675532	4.107294969	5.918426049	6.393959419	6.628676527	4.615166928	5.718096904
647	4.205528997	7.140346369	4.240678444	8.411898961	6.979873161	9.287349691	5.239695885	7.425515556	8.151282802	6.015053002	7.586200846	7.139625434	6.991935383	6.483395644	6.896025991	5.555145447	6.522609648	6.339380227	6.32293201	7.229971328	5.64079164	3.306462675	7.37873063	8.309683045	7.258039927	4.358588135	5.485649596	5.810034996	4.929309069	6.260627468	5.514220419	4.835668524	4.645208029	3.550658969	4.12639331	4.624925381	4.858154111	6.374217072	5.122169858	6.931373161	4.066883771	5.872433798	6.359260064	6.551948535	4.572474231	5.672041853
648	4.200079835	7.116473465	4.219764753	8.39107829	6.951397345	9.266002196	5.20794597	7.387162246	8.132702983	5.98915646	7.558121528	7.11061534	6.940580987	6.468393355	6.872493458	5.515964	6.490357455	6.298814102	6.270470502	7.193205685	5.608190978	3.292266852	7.360625055	8.292460029	7.246310998	4.330710112	5.473066036	5.790340344	4.915028719	6.216343792	5.481905139	4.810517723	4.618650351	3.522528318	4.070303424	4.598178214	4.823277093	6.354482114	5.080528273	6.897552679	4.034024293	5.836685065	6.325363813	6.498804789	4.528391423	5.634089336
649	4.192215691	7.097394623	4.202373442	8.377632793	6.931234927	9.254207612	5.180534606	7.355646054	8.116845145	5.968972243	7.537237343	7.08423561	6.893296996	6.458954566	6.853484888	5.483855418	6.465754629	6.267128571	6.2256529	7.163083644	5.581812338	3.279500532	7.347190529	8.276360898	7.241740948	4.307495318	5.461430086	5.77083627	4.900291959	6.179511298	5.453345346	4.789430826	4.592390272	3.499769112	4.025583585	4.58032005	4.790821179	6.337387789	5.043608406	6.858826111	4.003492953	5.808100748	6.300259916	6.464131568	4.489357239	5.600379956
650	4.183124947	7.082911697	4.189742814	8.372398292	6.917396901	9.250153622	5.158513424	7.32990362	8.104419781	5.957699762	7.522705841	7.065186727	6.849307212	6.45323746	6.837656261	5.457128612	6.448653225	6.247287875	6.188848276	7.140941109	5.563856585	3.271213941	7.334213168	8.258736526	7.245184022	4.290773081	5.449131793	5.749758521	4.879677458	6.151085967	5.429756498	4.774846879	4.567584988	3.480904924	3.98753426	4.568841326	4.761617036	6.322972297	5.014931152	6.815158532	3.97381175	5.782142731	6.283349046	6.437097273	4.457777661	5.570357729
651	4.176326509	7.067245173	4.186097464	8.367224024	6.900560107	9.242790096	5.138794649	7.304334432	8.099561869	5.944303387	7.511417109	7.053995322	6.815573862	6.449937044	6.825788147	5.435864668	6.435047163	6.227308327	6.157479286	7.118796754	5.550692534	3.263998214	7.324198898	8.246188788	7.249312792	4.277974117	5.440238694	5.735955155	4.86311056	6.125069365	5.413941511	4.766274418	4.556461058	3.460562827	3.945817622	4.548763891	4.744670136	6.318803141	4.988240716	6.79114132	3.948398441	5.750884066	6.261051555	6.396023731	4.430103274	5.54852743
652	4.177602618	7.05492787	4.173472314	8.36238181	6.889115504	9.241256204	5.12127864	7.286289714	8.096210084	5.935546562	7.504629151	7.044030082	6.787386372	6.446506107	6.815943908	5.417163738	6.421009938	6.207724665	6.130054177	7.099617047	5.539226619	3.262321379	7.315560857	8.237950549	7.252597743	4.270079161	5.435836454	5.72732024	4.853804158	6.101178133	5.401525877	4.757111883	4.543884788	3.447753518	3.917442792	4.535701506	4.731640385	6.312812684	4.964345489	6.773419117	3.929267385	5.725924324	6.239127054	6.369256861	4.407543876	5.533139971
653	4.182714218	7.042646758	4.156555783	8.357752497	6.881549242	9.239679857	5.105567525	7.273335138	8.0914667	5.929415721	7.4979162	7.032977269	6.760739544	6.444807954	6.806935841	5.399598422	6.40645256	6.190613805	6.105053925	7.082457363	5.528233924	3.266636918	7.307841147	8.233757686	7.256442621	4.265508389	5.434668178	5.720972689	4.851631499	6.078014337	5.388435796	4.746737795	4.53029258	3.441231583	3.897811525	4.529367977	4.714117078	6.304266019	4.946793484	6.75673698	3.914622664	5.704830976	6.21627956	6.346986307	4.385846395	5.51934175
654	4.18113099	7.023272424	4.152816044	8.353301619	6.871122303	9.224554012	5.091096236	7.257634425	8.08367555	5.919629132	7.483567045	7.020839937	6.73121489	6.44930708	6.797963576	5.382437942	6.393763449	6.179634615	6.080879539	7.064565054	5.517545556	3.275024731	7.300998683	8.233134691	7.264370714	4.261025269	5.433671145	5.712954255	4.853528845	6.053892408	5.37049865	4.737782445	4.523883751	3.434011297	3.870280044	4.521454946	4.682918555	6.298275624	4.940643627	6.738208935	3.900001606	5.677643791	6.188302606	6.299132112	4.357693988	5.499740089
655	4.17595774	7.015219125	4.147901468	8.340767059	6.855495044	9.220794218	5.070090179	7.238504971	8.069841557	5.913684653	7.465982706	7.009768639	6.695631036	6.450929144	6.790120133	5.360987543	6.380570658	6.162885535	6.051811154	7.044629366	5.500735344	3.276206903	7.290860134	8.232208032	7.269600952	4.248797704	5.428353454	5.70793522	4.843738113	6.029090482	5.355515331	4.724680952	4.509425018	3.420226866	3.833804738	4.514259831	4.660215192	6.290716058	4.919441405	6.709905699	3.880073855	5.649236254	6.166400992	6.256774423	4.331250954	5.472220998
656	4.170447404	7.009292549	4.132903553	8.326911696	6.83400616	9.220722553	5.046512221	7.212998084	8.0589731	5.903814317	7.446847548	6.995021481	6.653919544	6.443345809	6.777541987	5.334436424	6.362370867	6.137895766	6.013281316	7.020337934	5.477329374	3.26631068	7.277297425	8.218935287	7.269399658	4.227727204	5.417237044	5.69670414	4.823417241	5.999442548	5.338528917	4.706279304	4.485194115	3.39880154	3.786082289	4.497152339	4.63694775	6.280063674	4.881931711	6.677244617	3.850980739	5.619376871	6.148924581	6.224704186	4.300137149	5.440436182
657	4.166225423	6.990892511	4.104796458	8.319151829	6.807749341	9.209731522	5.025332078	7.179736627	8.058292118	5.881845654	7.426738347	6.971745993	6.607755938	6.424582573	6.75483534	5.303698945	6.335939895	6.106456009	5.964206687	6.989451993	5.450339047	3.246887656	7.261541264	8.185663082	7.263342648	4.201021741	5.401017505	5.670441522	4.799979003	5.961634597	5.312695186	4.684669433	4.455749676	3.371639396	3.730136186	4.462749371	4.600642524	6.265289699	4.83792222	6.646754505	3.81328781	5.587336295	6.128807974	6.196992497	4.258501433	5.409785075
658	4.150596342	6.961678209	4.08043887	8.300286833	6.776532446	9.189756543	4.991697626	7.140686275	8.045121684	5.85887197	7.399709762	6.942423338	6.552356997	6.407960565	6.726838014	5.264996377	6.304180163	6.070176961	5.909735907	6.944653353	5.425144685	3.228135958	7.241956805	8.155338052	7.255470933	4.175032611	5.381566962	5.639695276	4.77660021	5.9175266	5.277418696	4.668507439	4.431419922	3.339319303	3.683302836	4.434341846	4.567381256	6.241880401	4.802157009	6.598735128	3.780069147	5.551190258	6.089152711	6.145521354	4.219556691	5.376353896
659	4.138620491	6.928210841	4.062039987	8.274572023	6.744687471	9.164899792	4.953993877	7.100482455	8.018318035	5.835091126	7.364914919	6.909884575	6.492364748	6.391467916	6.696962882	5.225797279	6.270917703	6.035443522	5.852273289	6.899639571	5.397061405	3.217126876	7.218890283	8.124540266	7.246075521	4.151708262	5.36276152	5.613046805	4.75610607	5.868434708	5.241447958	4.64682897	4.40265379	3.308810864	3.631183463	4.40758923	4.529535786	6.213212501	4.765911771	6.545323415	3.740428527	5.505602037	6.044739956	6.082927655	4.175414794	5.335845461
660	4.13544851	6.894864421	4.045813049	8.246354139	6.713869422	9.138300972	4.917183263	7.060275704	7.982557758	5.808917624	7.323952777	6.875781733	6.430675142	6.372475558	6.666620418	5.188819006	6.23712553	6.003262256	5.792936213	6.859612522	5.363793358	3.214006401	7.192049431	8.091021456	7.235243428	4.129653223	5.345406635	5.591437506	4.737066505	5.814893714	5.207117353	4.614194497	4.365852213	3.281871056	3.567211042	4.378448805	4.485266124	6.183282905	4.722594491	6.495084646	3.690258698	5.450244689	6.003264098	6.017352411	4.122666696	5.287563871
661	4.120071942	6.863796244	4.017784706	8.218056327	6.682073051	9.11263954	4.877670475	7.015809388	7.952583655	5.777864507	7.284994619	6.842140998	6.370024366	6.350757501	6.635195084	5.146871541	6.199158255	5.964209435	5.735207633	6.810932962	5.331958205	3.207304478	7.159590975	8.063674687	7.224045602	4.103125702	5.32504604	5.561439083	4.71010229	5.758289796	5.16327279	4.579783058	4.33638358	3.250288714	3.511293205	4.351772916	4.454514556	6.160155759	4.676144633	6.449444121	3.646236014	5.398917577	5.954785897	5.94239511	4.074570074	5.241654487
662	4.108324601	6.830322514	3.992563301	8.189160285	6.649130593	9.08606125	4.83671353	6.973089605	7.922887127	5.747206503	7.245638264	6.80552983	6.304773443	6.32887605	6.606879041	5.109715121	6.16468712	5.928368228	5.678139907	6.762695726	5.298178625	3.19520315	7.12994251	8.033373059	7.212650826	4.07393418	5.303296756	5.534253007	4.682786639	5.705081256	5.11823061	4.551058936	4.305298806	3.220541193	3.452990647	4.319898681	4.414481178	6.130925648	4.62959991	6.39841178	3.609560746	5.3478439	5.904625389	5.872056269	4.024447868	5.190752745
663	4.102321392	6.794584777	3.973063933	8.160632442	6.615081231	9.059709291	4.796818419	6.933147613	7.892527131	5.719548673	7.206460547	6.766696634	6.237213721	6.307639991	6.580391731	5.077712271	6.13314522	5.896576923	5.622574279	6.717661314	5.264404192	3.179915556	7.104231027	7.999429592	7.201889239	4.044372502	5.281775455	5.511378897	4.657505114	5.656619362	5.077615424	4.52829258	4.271023411	3.193585658	3.393099998	4.283032391	4.365938618	6.095780838	4.587259649	6.344385733	3.574650579	5.297688496	5.855512853	5.809567051	3.972904118	5.137615769
664	4.090472481	6.761572816	3.950607713	8.134974786	6.579812435	9.038109503	4.762273426	6.891471205	7.864368732	5.695229212	7.170807461	6.730460334	6.178100169	6.285896874	6.547869942	5.04103081	6.09457223	5.859814576	5.570963401	6.672361851	5.238631714	3.16849131	7.075407141	7.969570092	7.193356186	4.017803163	5.262320137	5.484475193	4.631392576	5.608727747	5.04587278	4.503593148	4.238660914	3.164750006	3.344052395	4.249476451	4.334770094	6.068495043	4.55596957	6.303903007	3.52621968	5.253586621	5.807683768	5.747051067	3.92764472	5.095942556
665	4.07922321	6.730816193	3.929215527	8.110651206	6.549547595	9.013838384	4.728846531	6.857564795	7.840233418	5.670788656	7.137735025	6.700176498	6.122795409	6.267606136	6.518148591	5.008237936	6.060796481	5.826659072	5.521881271	6.630817944	5.209128885	3.164381267	7.057548772	7.941361423	7.185625245	3.993340299	5.246640656	5.459343608	4.613366779	5.562653062	5.011114987	4.481350885	4.210035698	3.136323664	3.290249042	4.218248901	4.297257894	6.042542137	4.517426156	6.252849326	3.482878917	5.206674204	5.767216091	5.68872521	3.888790617	5.054772299
666	4.070248046	6.703824844	3.912043648	8.087582329	6.525265656	8.991259003	4.697278393	6.828948842	7.820815123	5.64775606	7.107155768	6.674337722	6.073217054	6.251588073	6.49501186	4.98134069	6.034606806	5.799968838	5.475287548	6.593685972	5.181027971	3.159607233	7.043817153	7.912810849	7.179788004	3.971894302	5.232613495	5.437083835	4.600429273	5.518651396	4.975696687	4.462018837	4.185526065	3.111399198	3.239317395	4.191647673	4.256175701	6.021719539	4.477136161	6.20300112	3.44976978	5.16375792	5.735331443	5.636673533	3.854646572	5.016572343
667	4.063691053	6.682292823	3.901486094	8.066651357	6.505419423	8.979148887	4.669954217	6.798543736	7.805649287	5.629690579	7.079229665	6.649230096	6.03321117	6.234897634	6.47973842	4.959602352	6.014945032	5.780167119	5.432218614	6.560463822	5.165208354	3.142604343	7.02040124	7.88274606	7.177447167	3.954811921	5.216947437	5.417243061	4.584743661	5.477484789	4.947540308	4.444829327	4.164255343	3.093062911	3.206884918	4.17210694	4.224581397	6.012522386	4.450119452	6.178347136	3.425521801	5.136077317	5.710016074	5.59227011	3.822510933	4.988063561
668	4.060628297	6.661475136	3.888991326	8.054718002	6.489478763	8.973239568	4.643896536	6.772194316	7.788878846	5.616241398	7.054838431	6.627918245	6.002614779	6.223400989	6.465460001	4.940467452	5.999859614	5.765294267	5.400987613	6.535089592	5.148210634	3.133701675	7.010478142	7.863538583	7.172575512	3.941572184	5.207262557	5.402109269	4.569404716	5.450072409	4.922934117	4.432192207	4.142664599	3.075337069	3.177697407	4.150674536	4.203738524	6.005026377	4.432422356	6.150377706	3.394133608	5.097146184	5.68036066	5.557871454	3.796840233	4.960343157
669	4.057678676	6.646800491	3.878003193	8.047091774	6.475484029	8.971427074	4.623227521	6.754670149	7.77561731	5.606925489	7.037724985	6.613477828	5.974259502	6.216529684	6.455705188	4.92434005	5.987700585	5.755380215	5.379733948	6.516662699	5.132991873	3.134187747	7.005372999	7.85555753	7.16925914	3.93134258	5.204221036	5.392705158	4.559858414	5.429957298	4.901827036	4.420909036	4.124825175	3.060766827	3.148337322	4.131345579	4.188898354	5.991994986	4.415836547	6.122072019	3.367219555	5.06506839	5.651845832	5.529026049	3.774849201	4.935474118
670	4.052971973	6.64190572	3.87235255	8.039538793	6.463513403	8.972413129	4.611848374	6.747277851	7.771090849	5.600997626	7.029469186	6.606822182	5.944265336	6.213017813	6.453367701	4.912424375	5.978233848	5.749568899	5.363707063	6.503071036	5.124001593	3.139678341	6.996018417	7.854890843	7.172069475	3.923373442	5.206188335	5.388658523	4.558396004	5.409897036	4.885120608	4.409802269	4.114715596	3.052293363	3.120166866	4.119220256	4.175021249	5.97248307	4.395747348	6.101378634	3.356384751	5.055152074	5.630882007	5.501580645	3.753945887	4.916565583
671	4.054866893	6.634987404	3.867587452	8.039333364	6.463724462	8.977340874	4.608641179	6.73755781	7.772539985	5.597109776	7.020631715	6.599929701	5.928284364	6.214837747	6.449754996	4.906912623	5.977380394	5.741189778	5.344700498	6.491107355	5.118872092	3.137856298	6.998365853	7.850999658	7.179324494	3.917573512	5.208407251	5.385248258	4.551572803	5.39459634	4.875658079	4.411346041	4.110053575	3.048597317	3.105674531	4.113167761	4.162017072	5.968144255	4.387708862	6.09262996	3.350767662	5.034102666	5.613446642	5.477727109	3.73835995	4.901993335
672	4.057297131	6.630516801	3.864807148	8.047019832	6.467199287	8.98470139	4.606285054	6.733444925	7.775172574	5.597430568	7.017318802	6.597027122	5.920906859	6.216539648	6.450954145	4.905599844	5.977113813	5.737302803	5.333776583	6.486503005	5.118504516	3.138435428	7.001345419	7.849120449	7.190222261	3.914652072	5.211492451	5.385154845	4.547742741	5.383671955	4.872112006	4.416209233	4.108821584	3.044260665	3.09730299	4.114155128	4.155111548	5.973934823	4.38250929	6.090064242	3.348854868	5.022077983	5.600928083	5.463519354	3.72678015	4.895275216
673	4.05907555	6.631095224	3.864400548	8.059549273	6.469575831	8.994894701	4.602694378	6.738384489	7.778359781	5.602119144	7.021707541	6.600008734	5.917796155	6.218239975	6.459465541	4.907013515	5.975852624	5.74105646	5.334756549	6.48999084	5.122474339	3.145119852	7.001624682	7.85302112	7.203524107	3.915907938	5.216050124	5.389469803	4.551493729	5.378142124	4.872587124	4.418754931	4.109732315	3.038439281	3.089690747	4.11876441	4.155265443	5.984576137	4.376825361	6.088917304	3.348286746	5.025451864	5.593760553	5.458964789	3.718740715	4.896580282
674	4.070000216	6.633937413	3.864479387	8.066629595	6.47585778	9.012998878	4.605706017	6.746023012	7.789565847	5.607066052	7.027377436	6.605195192	5.917850927	6.23211415	6.470463136	4.911088147	5.985883829	5.747404119	5.336590766	6.491944497	5.126807983	3.14770872	7.012910953	7.863318176	7.216285708	3.925018705	5.221579538	5.395880662	4.559381677	5.383542946	4.873904506	4.421289108	4.112621585	3.039154863	3.081622309	4.113203764	4.154345196	5.9975381	4.380522908	6.085738132	3.34238871	5.019955372	5.590272692	5.451891426	3.715183633	4.899365015
675	4.083673412	6.645024304	3.869138851	8.077283432	6.488719311	9.031350296	4.614168518	6.756957845	7.805348566	5.614922289	7.036289794	6.615704046	5.924108067	6.247671171	6.481460684	4.919611199	5.99812677	5.757922622	5.342088564	6.496407299	5.13917694	3.156954914	7.027725409	7.873583786	7.235927819	3.931911321	5.232404197	5.403533183	4.568387835	5.387596018	4.880636583	4.425489503	4.118189451	3.043029043	3.083560552	4.112829069	4.160812528	6.005763205	4.389759397	6.089147569	3.345109564	5.016332259	5.590406747	5.4492358	3.721195346	4.906668144
676	4.09565722	6.661332726	3.878550551	8.095103344	6.505442161	9.05057949	4.62629523	6.771658181	7.824288098	5.626591552	7.049064055	6.630510915	5.93641479	6.26214126	6.495449799	4.932462286	6.011919426	5.771858605	5.351569248	6.507521939	5.157710212	3.169969993	7.044646	7.885105406	7.259601822	3.936880815	5.248653003	5.41370262	4.578617569	5.391697772	4.891364574	4.433405383	4.12578749	3.05034335	3.093451244	4.122802965	4.172529841	6.012784037	4.401454938	6.100118516	3.354641992	5.020406559	5.593733414	5.454061657	3.734056418	4.917191677
677	4.101996909	6.672756239	3.889994365	8.120543031	6.518635237	9.077441411	4.639176046	6.790910617	7.84593822	5.641977404	7.065727529	6.645517433	5.952295864	6.277673511	6.520219368	4.948063191	6.032281226	5.786883417	5.364112273	6.530519534	5.173273823	3.173688375	7.065972771	7.905157178	7.276495025	3.947983431	5.267258971	5.429564282	4.592763804	5.407552151	4.900155194	4.447495451	4.13369205	3.063740953	3.099563783	4.141854265	4.179506284	6.030865745	4.412263448	6.114109586	3.357318329	5.036248328	5.599600609	5.467498734	3.744747369	4.926609299
678	4.117487706	6.693220707	3.907519746	8.151242896	6.544785793	9.107821494	4.657883015	6.815827982	7.872171086	5.663994416	7.092173418	6.667057979	5.972574322	6.301625229	6.544074373	4.969655842	6.056594794	5.80732677	5.386742398	6.555988817	5.192742357	3.184410272	7.089573715	7.931281547	7.30012311	3.963030392	5.288475851	5.449660355	4.609618396	5.431246287	4.917072255	4.465319438	4.149051998	3.075630395	3.11365933	4.161097164	4.194198079	6.053846326	4.425598487	6.135605499	3.372502802	5.045747221	5.611243653	5.492503895	3.754244082	4.94325045
679	4.139046746	6.723783662	3.927672319	8.184385295	6.579176012	9.145461012	4.684536016	6.848748545	7.903388113	5.692260359	7.125623044	6.697906054	6.001995915	6.33208676	6.571757686	4.994164785	6.085686462	5.833992515	5.417818744	6.586314485	5.218667654	3.201781036	7.116564629	7.963823941	7.329750371	3.983451165	5.313770331	5.473227521	4.630436659	5.460782511	4.94349216	4.484892604	4.171077448	3.091488944	3.140019217	4.1794215	4.217129545	6.078669873	4.445044048	6.164279257	3.398311446	5.058254175	5.631658091	5.527372539	3.770761795	4.969387443
680	4.158425355	6.761534593	3.946063938	8.218933374	6.612768113	9.195152086	4.719974555	6.891655552	7.940360401	5.725484954	7.162164363	6.738935792	6.045808192	6.36496047	6.611932239	5.018271952	6.121496795	5.866340086	5.453940322	6.626787235	5.252207764	3.22051988	7.14926465	8.003722619	7.36141986	4.011006216	5.344662459	5.500589473	4.657435691	5.495725568	4.978029575	4.506116664	4.197012922	3.11915668	3.179082976	4.200053369	4.246155335	6.105130965	4.474049654	6.199435999	3.426874786	5.090089757	5.663028205	5.569079983	3.803507967	5.005736415
681	4.175739605	6.805292949	3.971123342	8.268050517	6.661462868	9.250314483	4.761996943	6.940504361	7.989947261	5.764689286	7.21330297	6.784273941	6.099789323	6.40634936	6.659875819	5.053290012	6.165592568	5.901903472	5.501488456	6.672050068	5.292152655	3.239595059	7.189975929	8.050737494	7.402292141	4.042613451	5.377865079	5.539248068	4.693891557	5.545760124	5.019315382	4.54319666	4.230354708	3.147684307	3.217385948	4.235990757	4.289422754	6.150482463	4.511911176	6.248461928	3.459255147	5.134055335	5.700978294	5.617029667	3.844832912	5.056768263
682	4.203493695	6.861257388	4.003352367	8.333202874	6.719498915	9.313747462	4.814377049	7.000801368	8.052627292	5.81341895	7.279726574	6.842566391	6.170837507	6.457402234	6.714329064	5.099775615	6.222760994	5.947989711	5.566229776	6.732948626	5.341994516	3.264750513	7.240524085	8.1102262	7.454848993	4.081638777	5.419588666	5.587922158	4.739249625	5.611993261	5.077262095	4.588197572	4.274564775	3.183343045	3.270126568	4.286185892	4.339813147	6.210250987	4.56321475	6.314614946	3.501741752	5.189340694	5.752470318	5.68519893	3.894490565	5.119476648
683	4.248141692	6.934838435	4.044172282	8.413184736	6.784025412	9.389583915	4.881141623	7.07830913	8.127285411	5.875530977	7.36098284	6.92008971	6.265226287	6.520000625	6.778186163	5.158127791	6.296016193	6.010910752	5.651954166	6.817018753	5.405039505	3.299917681	7.303007912	8.186996133	7.517716856	4.132569263	5.474613396	5.646544262	4.793291819	5.695119612	5.156509459	4.636276113	4.332105292	3.232519977	3.348553419	4.348163779	4.395095022	6.277896773	4.631547419	6.399247695	3.561268815	5.257723109	5.821078452	5.782159699	3.955821697	5.193343345
684	4.293260067	7.028505155	4.102101	8.505104698	6.869917639	9.483120948	4.965576094	7.176558662	8.211350604	5.955967817	7.458892075	7.010886611	6.384593177	6.601796008	6.867285609	5.233009891	6.382901578	6.091274686	5.757126228	6.916472307	5.48210675	3.339927011	7.381544722	8.283288819	7.57793655	4.202154579	5.540119658	5.724350684	4.858175072	5.79909841	5.240630184	4.702394121	4.403315948	3.295653092	3.440681311	4.422404054	4.474933812	6.350476211	4.717310305	6.499987129	3.645890144	5.350624941	5.895400574	5.896348738	4.041246178	5.289199747
685	4.344693562	7.136516777	4.176960794	8.613940941	6.982908443	9.597793098	5.071631539	7.30185503	8.312506753	6.056654993	7.57888527	7.121833021	6.53448499	6.702373513	6.97867763	5.334366492	6.488831978	6.191847324	5.895213212	7.040365018	5.584121429	3.397855679	7.480415218	8.402647002	7.660758312	4.288046696	5.622093804	5.816076391	4.944670698	5.932962078	5.349587108	4.781647793	4.491032188	3.378070645	3.559222344	4.514598074	4.578126178	6.433521371	4.821183985	6.632557368	3.755576617	5.448654041	5.989557762	6.034894107	4.15192425	5.413851647
686	4.411729962	7.269198594	4.271387824	8.749771299	7.13123365	9.744158291	5.208509676	7.46405052	8.443574888	6.183674748	7.732060843	7.264264515	6.728182746	6.826034366	7.117701755	5.470359028	6.624569301	6.320711054	6.079559426	7.201269585	5.720231456	3.475477097	7.608945267	8.553226321	7.777123711	4.393698114	5.729519307	5.929326669	5.059760088	6.108446248	5.498345565	4.880413688	4.603868882	3.486200249	3.721725187	4.63335884	4.712036776	6.545427413	4.953835358	6.808553734	3.897417054	5.563859453	6.117031545	6.217887798	4.296157267	5.575226981
687	4.506161783	7.453322237	4.382779982	8.91854864	7.313024379	9.931625369	5.381793197	7.663431005	8.614944788	6.33741476	7.924755207	7.443696422	6.973576498	6.972284072	7.290095777	5.632408671	6.79739558	6.482084775	6.305235184	7.402528038	5.884243665	3.545842563	7.773816003	8.735910009	7.903059381	4.520928215	5.867144606	6.083961472	5.192477398	6.325398508	5.679786225	5.014774289	4.749579435	3.616989348	3.93947404	4.779815217	4.883540354	6.719142291	5.130215584	7.011583408	4.076029385	5.752672447	6.277782721	6.47030197	4.478381979	5.762316672
688	4.601180271	7.659972003	4.507486183	9.116710379	7.517134343	10.14807956	5.578854426	7.891567521	8.815315419	6.509632565	8.148104878	7.653464252	7.26148511	7.136993902	7.482125632	5.820591196	6.998998209	6.67127105	6.567932058	7.63668122	6.062740362	3.624368464	7.956517631	8.941564463	8.040696425	4.665488589	6.020412733	6.254414875	5.339988961	6.571128861	5.889660844	5.171913422	4.918163787	3.772279696	4.189715433	4.944091692	5.089009372	6.9238634	5.325644587	7.258135131	4.267986659	5.976063997	6.467029883	6.770441899	4.689732668	5.996732016
689	4.694385839	7.879692674	4.641335882	9.327897298	7.735154775	10.37709022	5.787552752	8.134745304	9.029052937	6.696061069	8.387442874	7.880082975	7.575127095	7.313142578	7.687396705	6.02915842	7.217512295	6.877877835	6.856201421	7.886712194	6.251775962	3.713269453	8.147245234	9.160812541	8.190222489	4.824182157	6.181588125	6.432225939	5.49999618	6.837501602	6.116534214	5.34388513	5.100942498	3.9414856	4.456841507	5.123603501	5.310264412	7.133488668	5.535367359	7.534599897	4.469086637	6.205531965	6.666130165	7.091360501	4.915370746	6.259615114
690	4.805193322	8.129945117	4.791720303	9.546790869	7.97885848	10.61995918	6.013853653	8.398093964	9.255584973	6.909334667	8.644574633	8.124813065	7.919028713	7.506755265	7.920300496	6.266711647	7.457104917	7.105845386	7.178555729	8.151661161	6.469462718	3.815521941	8.358245256	9.403122106	8.363781598	5.007292301	6.360962768	6.63381434	5.684420258	7.140717424	6.364553511	5.538503599	5.30478973	4.122126205	4.75396153	5.334563591	5.542085137	7.345879507	5.783936723	7.835119758	4.704975058	6.440023925	6.868879155	7.432670042	5.15882189	6.533134345
691	4.927707863	8.389408359	4.970710349	9.790986005	8.251589791	10.89409716	6.261740787	8.704146496	9.494399563	7.140364902	8.919154508	8.392543244	8.30499329	7.717013548	8.177323146	6.542473122	7.728614904	7.374233769	7.545376963	8.444786165	6.717787325	3.936088723	8.599571549	9.672397969	8.551949582	5.22118188	6.561547536	6.865283753	5.892726877	7.473257681	6.638207504	5.749891168	5.530705151	4.329802092	5.086749312	5.553629133	5.802281371	7.580495475	6.061642807	8.161499233	4.974896822	6.698824109	7.088857651	7.805028912	5.427132822	6.828481814
692	5.068625022	8.672354505	5.173078895	10.06541842	8.562803624	11.20893624	6.541425104	9.058107777	9.752294296	7.395524317	9.221122198	8.691841917	8.743771531	7.949371713	8.46863545	6.86764541	8.036286325	7.690235443	7.963568075	8.778960513	7.006432933	4.077280681	8.881974351	9.975819626	8.761859043	5.462991624	6.791575794	7.129493849	6.134891296	7.848671651	6.945617889	5.990154012	5.786039141	4.572499044	5.470215362	5.797431652	6.103278652	7.845698058	6.377784742	8.528680953	5.277099395	6.987349068	7.340612274	8.225120481	5.735200875	7.160106091
693	5.23337764	8.996319017	5.392703493	10.37009575	8.918936161	11.56858484	6.860314199	9.458708881	10.03628604	7.68266693	9.558988543	9.028604891	9.24254603	8.207258079	8.803825454	7.250253598	8.382293867	8.055965955	8.437196717	9.161039349	7.340851106	4.238584554	9.210718195	10.31775335	9.000338274	5.729569253	7.055982371	7.426892523	6.417391738	8.280241696	7.291531622	6.270729345	6.076931254	4.853597213	5.917120852	6.082914115	6.451941299	8.146458895	6.74084991	8.948704292	5.609486758	7.309171287	7.632972619	8.70586618	6.094798834	7.538041412
694	5.412319671	9.364639996	5.645280805	10.70414267	9.31431713	11.96697657	7.212944073	9.902413568	10.35376999	8.009109731	9.930838325	9.398225392	9.803505724	8.484123503	9.182514625	7.685658826	8.773735692	8.467925073	8.970302459	9.577511969	7.704807981	4.412205277	9.568959505	10.69522275	9.259734233	6.035850588	7.344111807	7.758004987	6.723199502	8.764654498	7.669377184	6.584791555	6.402574136	5.16716277	6.424018626	6.387926549	6.836816791	8.488655999	7.138505084	9.407594516	5.976158598	7.680778752	7.948632011	9.243725056	6.499791959	7.950279321
695	5.600983609	9.748494465	5.921188607	11.05602914	9.73457158	12.39484483	7.585388313	10.37443886	10.6914958	8.353061594	10.32024071	9.787682081	10.40085015	8.775687096	9.585143023	8.158948286	9.193084244	8.914566898	9.545440672	10.02187772	8.0905084	4.590872304	9.957580011	11.09229108	9.532500129	6.360910089	7.647607195	8.110287041	7.046559337	9.278134831	8.067561082	6.925732083	6.748935672	5.505154881	6.968588383	6.705378331	7.242767669	8.85491801	7.570287208	9.896458347	6.372108339	8.085606266	8.287284486	9.809195652	6.928852159	8.390877319
696	5.794950306	10.12651168	6.206883333	11.41316501	10.16560994	12.83818985	7.962360794	10.86013105	11.03265528	8.69774601	10.71024471	10.18324631	11.00938705	9.074856589	9.994679241	8.653158019	9.622160746	9.3834239	10.14051032	10.47910881	8.491195729	4.773297297	10.36714913	11.49364431	9.812552575	6.688547045	7.957694335	8.470582159	7.380858273	9.799671027	8.473219147	7.281684418	7.102043045	5.856405519	7.527773312	7.026836247	7.656211028	9.225448388	8.023490157	10.39861773	6.78234604	8.498108893	8.639238907	10.37557851	7.361392724	8.843177974
697	5.997323215	10.51297398	6.496679678	11.77854226	10.61538872	13.29366027	8.341855655	11.36803424	11.3702176	9.056666804	11.09972748	10.58778264	11.63595735	9.382155539	10.42111301	9.170005718	10.06404027	9.883690945	10.75385727	10.93287965	8.921507532	4.979909229	10.78264156	11.90484658	10.11129219	7.033428689	8.27846822	8.841680454	7.730845113	10.34099064	8.890802035	7.647540857	7.466569288	6.2205084	8.110202121	7.354429198	8.089158641	9.597722155	8.483217441	10.90633174	7.194980492	8.902631214	8.990279365	10.95781562	7.804450531	9.29092859
698	6.212510574	10.91380254	6.805766851	12.15152692	11.0874519	13.77106458	8.740892057	11.90393241	11.71619843	9.43275094	11.50593069	11.00698397	12.29155642	9.695312972	10.86787199	9.723781168	10.52594584	10.41264964	11.3970034	11.41138919	9.371764496	5.199963289	11.22231206	12.33782865	10.41872472	7.393959088	8.614467791	9.234138518	8.103987984	10.90654926	9.318587291	8.029183493	7.848624001	6.601733985	8.721970943	7.701608527	8.541200848	9.983978705	8.969399766	11.43579555	7.624028645	9.316993043	9.363484713	11.55630452	8.26266614	9.751815639
699	6.443307874	11.3400038	7.138202738	12.54197167	11.58908343	14.27821694	9.167870284	12.47533178	12.07899242	9.830184519	11.93520761	11.44752467	12.98448355	10.01904171	11.3428182	10.3240213	11.01793753	10.97734005	12.08271476	11.92546325	9.846660767	5.431558012	11.69721622	12.79719409	10.73742158	7.777007668	8.970258402	9.654565022	8.505072256	11.5083605	9.765547554	8.437890401	8.253163497	7.010607729	9.373675004	8.072524176	9.019549445	10.39577526	9.488233342	12.00057358	8.078134568	9.759023328	9.769002596	12.18322319	8.746533416	10.23793465
700	6.680819667	11.78994205	7.472664153	12.9539824	12.10928392	14.79937215	9.605375729	13.06622193	12.44834488	10.23628347	12.36484711	11.89834659	13.68990446	10.35071368	11.83738966	10.95015806	11.53223825	11.56832303	12.79581291	12.44827272	10.34215124	5.668662471	12.19151515	13.25908005	11.06637396	8.179876865	9.333801782	10.08647318	8.917806996	12.13852714	10.2311488	8.872616345	8.665149502	7.446513662	10.0479481	8.443720463	9.514283834	10.82513526	10.00821316	12.58484465	8.538831432	10.22781455	10.18598392	12.82951775	9.24720318	10.73277608
701	6.925616635	12.23254858	7.813701917	13.3656839	12.63932593	15.33264955	10.04818834	13.66758823	12.81904765	10.64581379	12.79460641	12.35421353	14.41350538	10.68172676	12.33585757	11.5884088	12.05315455	12.17354486	13.51754179	12.97773894	10.84459101	5.899639623	12.70486337	13.72841886	11.4026725	8.586831218	9.701842525	10.52312162	9.3390354	12.78547261	10.70028007	9.312169334	9.084157916	7.884833479	10.7373101	8.809116707	10.01747627	11.25382558	10.5418546	13.16163877	9.008329854	10.70706488	10.61492205	13.48969121	9.755626938	11.23781345
702	7.171727601	12.65884235	8.152968673	13.7660192	13.16358985	15.86562971	10.47988669	14.26221467	13.18115485	11.04892088	13.21330998	12.80506469	15.13324997	11.00701274	12.82487852	12.22661326	12.5648732	12.77860306	14.23105068	13.50000227	11.34078754	6.128640476	13.21863824	14.19609003	11.73798456	8.989658187	10.06725567	10.95562771	9.759849728	13.43284379	11.16576563	9.74711153	9.500555718	8.3192044	11.4221341	9.16305128	10.51063464	11.6701479	11.07277288	13.72553295	9.467533898	11.18198237	11.04619711	14.14429927	10.25950828	11.73506933
703	7.415753595	13.07574542	8.484209225	14.15612844	13.67382361	16.39048679	10.89024831	14.84089565	13.52952552	11.44140408	13.61436335	13.24604697	15.82958101	11.32747968	13.3011613	12.86258682	13.06210085	13.37805685	14.93201307	14.00659049	11.82738623	6.367627852	13.71800903	14.65570805	12.06722352	9.388942587	10.42682128	11.38171186	10.17588793	14.07235832	11.62895905	10.17945481	9.908791696	8.755632989	12.09102088	9.507969883	10.98311456	12.07360252	11.5858325	14.28707945	9.900866361	11.646359	11.47411127	14.77948406	10.75232333	12.20981107
704	7.666051483	13.48154898	8.816184086	14.54543712	14.17754714	16.90515633	11.29357499	15.40872855	13.86292881	11.82665671	14.00271663	13.66934653	16.50808498	11.63919051	13.77008301	13.48617912	13.55662234	13.9727945	15.61487436	14.50108703	12.311443	6.599214281	14.21846733	15.10461198	12.38910389	9.778427096	10.77188453	11.79721173	10.5801733	14.69367966	12.06987972	10.60847695	10.31211851	9.179904877	12.74372934	9.851409977	11.45354015	12.47348761	12.0924951	14.82386554	10.33193504	12.10017297	11.89822875	15.38150291	11.22335782	12.66982529
705	7.916221655	13.88055354	9.149248218	14.9297187	14.67485194	17.41317893	11.69194634	15.97238933	14.18924094	12.20707578	14.38421962	14.08557002	17.1727577	11.94571154	14.23512677	14.10916975	14.05161586	14.56451566	16.29249297	14.99012664	12.79470976	6.831088446	14.72328845	15.54689469	12.7090571	10.16588699	11.11288852	12.21184653	10.98560093	15.31351436	12.50080073	11.03495198	10.71099728	9.601519903	13.3910635	10.18878646	11.92495924	12.86594339	12.59482558	15.34794272	10.75714893	12.54675135	12.32097595	15.97569698	11.68394526	13.12008118
706	8.16081821	14.27571642	9.481487184	15.30486018	15.16596206	17.91718646	12.08513943	16.53566001	14.51404501	12.58401408	14.76106384	14.50302352	17.82753896	12.24911863	14.69742816	14.73964086	14.54607123	15.15445018	16.97365804	15.47726308	13.27673596	7.069770642	15.23128248	15.98656794	13.03003965	10.55673518	11.45745521	12.63170218	11.40018074	15.94511366	12.93424962	11.45990205	11.10618585	10.0294291	14.0403214	10.51808561	12.39546921	13.24799233	13.09191843	15.87067445	11.17251136	12.99022593	12.74717301	16.57797138	12.14549472	13.56410162
707	8.404251919	14.66608494	9.808134041	15.67452281	15.65659606	18.41486259	12.47473089	17.09364701	14.83188339	12.95665589	15.12395692	14.91373113	18.47840364	12.54418468	15.15179469	15.36274061	15.02923662	15.74181473	17.6465883	15.95521559	13.75111414	7.306229672	15.7325237	16.42426066	13.3433481	10.94335211	11.79512352	13.04477423	11.80518108	16.5786386	13.36899603	11.88458272	11.50303968	10.46019817	14.68135206	10.85551283	12.85626436	13.62738383	13.577353	16.38571515	11.58641163	13.43666054	13.1915488	17.15674479	12.61136174	14.00172333
708	8.648848902	15.04695117	10.133104	16.0395123	16.14654786	18.91307301	12.85631982	17.64927963	15.14362071	13.32784504	15.48210179	15.31834395	19.12413403	12.83420937	15.60194357	15.98777937	15.51296277	16.32955626	18.31383614	16.42873815	14.22614736	7.541234342	16.23718982	16.85641652	13.65738857	11.32943355	12.13014003	13.4566332	12.21367127	17.21027801	13.8017162	12.31191066	11.89573594	10.88908445	15.32322875	11.17869177	13.31407424	14.00503547	14.05926307	16.89521216	11.99551868	13.88162692	13.62944051	17.72593283	13.06568876	14.43566209
709	8.897173055	15.42033581	10.45975109	16.40231166	16.63465709	19.41285308	13.23108234	18.20424125	15.45088882	13.69874648	15.83947769	15.71937154	19.76580537	13.1223244	16.05092185	16.61803238	16.0006118	16.92231957	18.97986094	16.90077327	14.70674106	7.778939052	16.7494573	17.28486321	13.97479566	11.71710166	12.46457097	13.86976941	12.63011418	17.84152531	14.23065043	12.74344616	12.28475633	11.31667417	15.96958165	11.48546309	13.7716543	14.37983843	14.54334791	17.40164118	12.39996594	14.32631065	14.05907673	18.29523464	13.50837002	14.86737005
710	9.152468576	15.79942798	10.78962825	16.76754802	17.11626591	19.90389731	13.60846707	18.75556312	15.75566558	14.06675223	16.19086712	16.12111265	20.40652509	13.41142949	16.50045995	17.24493035	16.47895207	17.52606002	19.64820306	17.3691489	15.19177013	8.030047668	17.26154466	17.71901398	14.28705161	12.10487646	12.79466779	14.27905224	13.04293553	18.4795008	14.65332925	13.17671739	12.68010092	11.75088063	16.61261612	11.80538078	14.2221701	14.7439142	15.03080484	17.90643229	12.8044844	14.78075962	14.51475395	18.86615975	13.96234509	15.29321285
711	9.408201321	16.17448179	11.12394301	17.13431129	17.59980237	20.39873507	13.98927808	19.30898864	16.0563194	14.43405514	16.53933331	16.51993877	21.04554375	13.6988312	16.94863912	17.88171093	16.96620318	18.13270457	20.32164582	17.83708435	15.67343847	8.276024735	17.77529425	18.15455546	14.60094096	12.49482045	13.12786004	14.69179784	13.46268463	19.12358596	15.08000233	13.61209181	13.07656538	12.18755834	17.26094719	12.12277955	14.6813937	15.11093787	15.51481704	18.4078464	13.20068897	15.234172	14.97013085	19.43256147	14.41107621	15.71584728
712	9.664576015	16.54356527	11.46280653	17.50175034	18.08540199	20.89790533	14.37084697	19.86526007	16.3540771	14.80033865	16.88406346	16.91533459	21.68413675	13.98672677	17.39472754	18.52929149	17.46335909	18.7400237	20.99675214	18.30587117	16.15596085	8.51851898	18.29509747	18.59081028	14.91869476	12.88646166	13.4635778	15.109685	13.88832912	19.77408121	15.51188752	14.04879337	13.47438538	12.62772344	17.91673522	12.43897453	15.14789807	15.47986094	15.99691178	18.90579971	13.59260158	15.68433892	15.42284543	19.99777102	14.85690796	16.13642652
713	9.926023044	16.90974897	11.80622027	17.86937334	18.56967189	21.39695934	14.74843198	20.42311983	16.65221385	15.16476935	17.22358359	17.30905263	22.3255307	14.28057079	17.83934675	19.18244123	17.9628048	19.34978317	21.66767877	18.77690547	16.65251721	8.7712582	18.82842339	19.02966196	15.24137767	13.27923316	13.79791867	15.53253698	14.31375467	20.43246798	15.94616622	14.48700474	13.87763273	13.07604191	18.57982115	12.76349288	15.61058404	15.84220263	16.4846142	19.40184154	13.99192817	16.13414832	15.88281732	20.57137081	15.31207933	16.55621269
714	10.18746923	17.27317732	12.14279507	18.22982321	19.049262	21.88989924	15.11824714	20.97201086	16.94057459	15.52546974	17.56066971	17.70183074	22.95486411	14.56509374	18.27891399	19.83371906	18.45757198	19.96356901	22.34002767	19.24293027	17.14480291	9.029550541	19.35483358	19.46495797	15.56324502	13.67393021	14.13080318	15.95344429	14.74148098	21.07624042	16.37405729	14.92615898	14.27706385	13.51569725	19.22904802	13.07991494	16.05976495	16.19733283	16.96556177	19.89616343	14.38551242	16.58095545	16.33767363	21.12416048	15.75895432	16.96997222
715	10.44488853	17.63126009	12.48108097	18.58880346	19.52304298	22.37781785	15.48068583	21.5167473	17.22056144	15.88233242	17.89179648	18.09290473	23.57222414	14.84156667	18.71133389	20.48500267	18.95233775	20.57702235	23.00871109	19.69767244	17.63995283	9.295668165	19.87196616	19.89493573	15.88361064	14.06662246	14.4597913	16.368674	15.17105156	21.702542	16.79977107	15.36131117	14.67840137	13.94832869	19.86652344	13.39600295	16.50283206	16.54078532	17.44375128	20.38265272	14.77144156	17.01157479	16.78556345	21.6498392	16.19861253	17.37347009
716	10.70623082	17.99668231	12.84495532	18.96616469	20.01001285	22.88210322	15.85245916	22.08699903	17.50665599	16.24911739	18.22553895	18.49547053	24.20556966	15.12634579	19.15339269	21.16653621	19.47152361	21.2093282	23.69391248	20.15502318	18.16760285	9.580409479	20.40378481	20.33635787	16.21601947	14.46892725	14.79655785	16.79368254	15.61860896	22.34137417	17.246685	15.80538046	15.10347352	14.39739032	20.52901973	13.73417714	16.96966732	16.88389928	17.94507246	20.87507684	15.1673957	17.43258326	17.24710469	22.17394661	16.65433727	17.78099356
717	10.99767857	18.4069535	13.23106541	19.3562313	20.54242985	23.42432553	16.2608407	22.71037809	17.81034433	16.64047819	18.58571905	18.92774091	24.88900108	15.43729342	19.6407886	21.91455658	20.0200388	21.89867625	24.44296782	20.65514568	18.7297567	9.86929138	20.98676522	20.81308008	16.57597027	14.90815353	15.16924671	17.26304162	16.10931056	23.04698527	17.72621131	16.29181057	15.54339147	14.88661113	21.26011764	14.07442923	17.47452057	17.2556095	18.47545801	21.40476052	15.60200611	17.89614873	17.75069299	22.75079752	17.13929173	18.22308104
718	11.32468134	18.85802638	13.64208807	19.78120514	21.13582602	24.02458928	16.72139357	23.40331028	18.14475421	17.07470238	18.98057841	19.39489743	25.65483184	15.77449164	20.185063	22.73884658	20.62099057	22.66254368	25.27431281	21.21879673	19.3299628	10.17516131	21.64067742	21.33717549	16.96463336	15.39384008	15.5813179	17.7835421	16.63557932	23.8469777	18.24968394	16.82913298	16.01727492	15.42161577	22.07262315	14.43560374	18.03874949	17.68849186	19.04760556	21.9883713	16.07508376	18.4336379	18.32002439	23.41936281	17.67395903	18.7174736
719	11.65597012	19.29291496	14.04176396	20.21532463	21.73559036	24.63416788	17.19322972	24.10040822	18.48538166	17.51849312	19.37329941	19.85242833	26.44416692	16.10439796	20.73565301	23.56152993	21.22996408	23.43864868	26.11483924	21.7992494	19.91693115	10.47759749	22.30947597	21.86301888	17.34157605	15.88176065	15.99102066	18.30312212	17.14126138	24.67492704	18.77084159	17.36850635	16.4944263	15.95492953	22.89077301	14.79693722	18.62093287	18.1517261	19.61055636	22.5761975	16.53520755	19.0066245	18.90950433	24.12580852	18.21437055	19.22257194
720	11.9721756	19.67433437	14.41523667	20.61708266	22.28982249	25.20269533	17.63088819	24.73659809	18.80656877	17.92899445	19.73426015	20.271775	27.18105441	16.41478734	21.25348279	24.33380763	21.7916441	24.19245967	26.91503373	22.34845389	20.47786991	10.74541196	22.94214834	22.35863222	17.68360579	16.34392782	16.37838275	18.78945616	17.62510987	25.47623783	19.25272903	17.88499587	16.94253325	16.47304766	23.67684028	15.1259848	19.1893501	18.57531373	20.12095996	23.1330376	16.96494412	19.56545485	19.46772702	24.78492158	18.71312461	19.70216867
721	12.2380135	20.00937876	14.75023587	20.97780793	22.75286381	25.69229242	17.99016358	25.26757332	19.08797993	18.27339112	20.04017864	20.63664138	27.80722637	16.68597065	21.68162259	25.00353312	22.29217029	24.83834232	27.60083949	22.81432515	20.98601445	11.00245766	23.48564062	22.79072458	17.99002221	16.73555734	16.70675129	19.19742287	18.06102568	26.13680261	19.67985567	18.34269674	17.34044602	16.92461229	24.34604343	15.41912604	19.65846981	18.92669287	20.58732417	23.61200171	17.33305234	20.01993989	19.95848297	25.34004345	19.1448366	20.10400489
722	12.48072817	20.3296202	15.07995333	21.32456938	23.17381774	26.14831183	18.31104994	25.75783447	19.3469005	18.58939015	20.32029017	20.98168464	28.37280113	16.93820923	22.06184992	25.63562512	22.77579801	25.42577881	28.22691622	23.23360006	21.48196516	11.27248177	23.98481087	23.19737549	18.29227354	17.09191187	17.00882359	19.57075217	18.483367	26.70945994	20.09094001	18.76873125	17.72176151	17.340732	24.95761299	15.7091256	20.06892401	19.23600028	21.04684028	24.04930976	17.67443985	20.40192799	20.41206645	25.82767722	19.54753457	20.46155864
723	12.75822084	20.66317262	15.4570397	21.69162289	23.64162172	26.64868661	18.67173516	26.32129467	19.61007062	18.94604805	20.62258069	21.35932005	28.96486839	17.20518767	22.47923691	26.34694919	23.30534007	26.06401313	28.89934053	23.67651199	22.03365332	11.57255744	24.52230886	23.64557106	18.63220345	17.48164163	17.34865982	19.99362068	18.95114008	27.31976263	20.5433067	19.20799459	18.14129813	17.78569829	25.64190176	16.04732944	20.52374258	19.5539287	21.54024322	24.51425261	18.05353202	20.7957539	20.8797459	26.31035961	19.98231307	20.84392056
724	13.06646659	21.03788431	15.85420688	22.07579341	24.16204152	27.19584876	19.07094345	26.94171382	19.89487788	19.33631673	20.95142919	21.76177366	29.63098757	17.49816766	22.95349282	27.11972784	23.87402221	26.78076346	29.65698065	24.17168069	22.60846603	11.87660944	25.12358231	24.12509282	18.99046238	17.91783252	17.72109824	20.45849865	19.44630433	28.01370018	21.02676525	19.69677709	18.58350544	18.2725029	26.38596961	16.38876434	21.05058488	19.91965466	22.05973106	25.0253499	18.46395228	21.26406182	21.39358399	26.87628641	20.4659953	21.27864722
725	13.38121257	21.42652482	16.24804003	22.46449653	24.69958863	27.75467504	19.48577215	27.57431175	20.18830047	19.73205287	21.28881901	22.16833708	30.33290445	17.79956399	23.44970926	27.90522566	24.44993288	27.52971201	30.44752848	24.69168266	23.17916874	12.17153746	25.75017543	24.60865894	19.34417741	18.37042826	18.09873033	20.93514875	19.94081816	28.74882156	21.51297804	20.20746681	19.02505839	18.7729023	27.14830828	16.71674958	21.59893797	20.31289348	22.57852125	25.55149397	18.87927433	21.7691659	21.92633403	27.48278569	20.9626422	21.73322459
726	13.66829637	21.77834524	16.61803742	22.84111491	25.19797156	28.27396307	19.87985584	28.15958403	20.46458399	20.09529797	21.60608313	22.55216044	30.99097616	18.08008971	23.90690619	28.642236	24.99152503	28.22952847	31.17652182	25.18151474	23.72365323	12.45274448	26.33407835	25.06194362	19.67114458	18.78872407	18.44414978	21.38045856	20.40443177	29.43703454	21.96658266	20.68420511	19.44058415	19.23958003	27.86948395	17.02791331	22.083356	20.68299618	23.0645042	26.03807054	19.26358349	22.22416226	22.42447282	28.02789706	21.4124298	22.14563011
727	13.94643988	22.10743507	16.97911889	23.20670748	25.67394071	28.77902586	20.25450246	28.72287916	20.73020186	20.44549698	21.90838594	22.91404516	31.60803649	18.35212748	24.34025102	29.36846468	25.51764878	28.9053346	31.87982896	25.647306	24.26460979	12.73292151	26.8929854	25.50168975	19.99127705	19.19134772	18.77970975	21.80307958	20.85972067	30.08172369	22.40888678	21.13419899	19.84759714	19.68550058	28.56664612	17.33241906	22.5630642	21.03145479	23.5340871	26.4967425	19.63799602	22.65317281	22.91512598	28.55200056	21.83942253	22.53087077
728	14.22426033	22.43024987	17.33554012	23.56455221	26.13857406	29.27537671	20.61648435	29.27785934	20.99030506	20.78862258	22.19836052	23.26655643	32.2077698	18.61336559	24.76190112	30.08496327	26.04011975	29.56558591	32.57291159	26.09879594	24.7956096	13.01347338	27.44155426	25.92944368	20.31080065	19.58353715	19.1139465	22.21382472	21.30889229	30.70234437	22.8457983	21.57373767	20.24672774	20.11860401	29.24900717	17.6335521	23.04141702	21.36217176	23.99241957	26.94503893	20.001767	23.06685005	23.39325183	29.06008244	22.25888176	22.90527995
729	14.50430074	22.75495178	17.68744846	23.91593031	26.59704321	29.76490056	20.97243235	29.83019975	21.2470656	21.12614151	22.47796695	23.61721	32.80670364	18.8638381	25.17958579	30.78752067	26.56167097	30.21700313	33.25993414	26.54428377	25.31189226	13.29140063	27.98879678	26.3468018	20.62925011	19.96716557	19.44872423	22.62027459	21.75113541	31.31509441	23.27738799	22.0125015	20.63519309	20.5446053	29.92202148	17.92999903	23.51210932	21.68373055	24.44199622	27.3935708	20.35219018	23.47318543	23.85439628	29.55396589	22.67754428	23.28001934
730	14.7756382	23.06343656	18.03000835	24.25415532	27.03886122	30.2490877	21.32725289	30.36758162	21.49501327	21.45375861	22.74835245	23.95407143	33.38763354	19.12013567	25.58953114	31.47816031	27.06167886	30.87101	33.91915401	26.98842267	25.83283302	13.55775207	28.52939146	26.76494046	20.93478078	20.34184585	19.77359716	23.01899692	22.1899915	31.91636637	23.69540564	22.43393538	21.00935191	20.96628169	30.58545365	18.21249506	23.96899802	22.02131377	24.8863541	27.83024314	20.69197072	23.87586179	24.31193863	30.04166738	23.08006241	23.64957891
731	15.03806081	23.35736248	18.36119677	24.58240654	27.46581005	30.720835	21.66756118	30.88225704	21.73528788	21.76881035	23.00709053	24.27237745	33.94334465	19.36288041	25.98998211	32.14654857	27.54128935	31.50353443	34.56395648	27.41976267	26.33003653	13.8115428	29.05042183	27.17066037	21.22415637	20.70018189	20.08535543	23.4047027	22.60989948	32.50218477	24.0999074	22.84435356	21.37141021	21.37349966	31.23089307	18.48130545	24.41444817	22.34310092	25.30702844	28.24654225	21.01945816	24.27332573	24.75799089	30.5115986	23.467635	24.00853563
732	15.28434476	23.62967366	18.67310818	24.89352349	27.86654602	31.16388361	21.98085615	31.35879188	21.96179205	22.06330873	23.24818691	24.56503987	34.45936588	19.58247935	26.36358724	32.77160588	27.9933966	32.08704743	35.17699313	27.8199187	26.78472621	14.05003126	29.53436285	27.54757898	21.49344707	21.03134685	20.37678708	23.76176183	22.99606129	33.04693472	24.47940822	23.23536167	21.71298686	21.74924797	31.83123769	18.73409653	24.83438605	22.63194824	25.69328527	28.62953721	21.32387122	24.64642343	25.17477756	30.94387557	23.82924525	24.34058938
733	15.51452564	23.87964449	18.97142071	25.18713978	28.23919064	31.57979183	22.27749699	31.80232266	22.17428301	22.34144471	23.47750962	24.84033871	34.94450022	19.79614595	26.69601098	33.35852481	28.43019304	32.62823176	35.74196423	28.18824627	27.22060937	14.28432009	29.99139568	27.90144524	21.75599372	21.34271228	20.65622067	24.08437763	23.3598272	33.53426951	24.83314424	23.6071146	22.03601257	22.09118734	32.38024494	18.98500568	25.22638689	22.91286752	26.07445365	28.99071076	21.60646185	24.9836332	25.56597287	31.34307231	24.16595666	24.64038666
734	15.73490137	24.11753979	19.26446573	25.47554773	28.59472003	31.97947391	22.55733374	32.22980082	22.37747137	22.60750779	23.69512068	25.11087258	35.39960804	20.00512894	27.01370224	33.92755518	28.85618462	33.15201088	36.28409076	28.54492146	27.65377439	14.51820682	30.42575846	28.24188345	22.01314666	21.64353583	20.92017255	24.39689476	23.72412076	33.99226976	25.17968061	23.96183164	22.34705772	22.42669862	32.90765922	19.22907959	25.58958087	23.16980169	26.44659928	29.33695435	21.87491071	25.28896948	25.92753972	31.71717296	24.48650274	24.92852912
735	15.9573872	24.36113665	19.55933172	25.76651316	28.95318039	32.37879723	22.83678891	32.66429107	22.58086339	22.87469573	23.91136274	25.38469147	35.85071093	20.21305356	27.3374169	34.50206213	29.28326598	33.68505412	36.83006862	28.90528445	28.095356	14.75404002	30.8603393	28.58287623	22.27215486	21.94531603	21.1827446	24.71759975	24.09678281	34.44973705	25.53161868	24.31112921	22.65563895	22.76774855	33.44158997	19.47098603	25.94999253	23.4215823	26.81438112	29.68140539	22.14425027	25.58769557	26.27989554	32.08822343	24.80591157	25.21836322
736	16.18428159	24.61796655	19.8465258	26.05026781	29.31919813	32.77481104	23.12470308	33.1082111	22.78527629	23.14519952	24.12919545	25.65258075	36.31064576	20.41298462	27.66856551	35.07663291	29.7029529	34.22605679	37.37868154	29.26318922	28.52898935	14.98011523	31.3024298	28.92129609	22.52786475	22.24336461	21.45095011	25.04429563	24.45721962	34.91148631	25.87954358	24.65120702	22.95534381	23.10044747	33.97873592	19.7047852	26.32418106	23.68622479	27.16307184	30.01987041	22.41686587	25.89720116	26.63322686	32.46204583	25.12277406	25.50298613
737	16.39718488	24.85326208	20.12649276	26.32507137	29.66331552	33.15926678	23.40803179	33.52161352	22.980989	23.39808841	24.3402833	25.90933986	36.75129765	20.60633282	27.98091499	35.63533576	30.10098049	34.7361464	37.90048072	29.61218359	28.9376031	15.19267931	31.72581748	29.2447422	22.76910643	22.53130156	21.70831685	25.3480901	24.7968647	35.36075818	26.21199685	24.98066638	23.24685121	23.41768953	34.48572862	19.93127968	26.6743193	23.9416954	27.49899143	30.35335368	22.67744266	26.1962712	26.98107556	32.81824979	25.42931281	25.77837226
738	16.59752848	25.07586402	20.39378619	26.58756093	29.98730274	33.52910194	23.67489996	33.90954329	23.16630687	23.63581275	24.53899433	26.15402953	37.16543429	20.79420257	28.27485726	36.1621626	30.48103898	35.21579457	38.39325495	29.94328288	29.32578276	15.39670488	32.12457754	29.55266113	22.99706248	22.80432836	21.9529779	25.63133348	25.11770173	35.78475152	26.52498253	25.29266506	23.52741518	23.71718235	34.96059542	20.14642628	27.01044075	24.17834689	27.81933654	30.66587055	22.9202589	26.47384787	27.30725674	33.15643209	25.71583347	26.04154449
739	16.793218	25.30043495	20.64710021	26.83878501	30.30227098	33.88788	23.92218919	34.28981418	23.3442706	23.86775211	24.72559667	26.38977441	37.55773539	20.97837999	28.55982198	36.65439874	30.85323828	35.67994683	38.86709956	30.25584242	29.70638289	15.59962337	32.50484739	29.85104585	23.21838254	23.0631932	22.18857475	25.90723667	25.42831225	36.18143471	26.82346294	25.58738733	23.7970668	24.00292529	35.41624701	20.35029287	27.34970231	24.39828802	28.12507331	30.9508366	23.14744545	26.72989317	27.60558943	33.48319828	25.98152942	26.29380754
740	16.9821671	25.50156381	20.88493755	27.07682667	30.59801059	34.23212915	24.16326491	34.65372722	23.51438847	24.0880154	24.90787221	26.6108204	37.92937624	21.14633483	28.83114759	37.12413614	31.20265111	36.12035785	39.31174321	30.56046682	30.06766251	15.79056689	32.86756079	30.13409811	23.42821066	23.30553303	22.404085	26.17650945	25.72202929	36.55465113	27.11506542	25.87292291	24.04718077	24.27229762	35.84845485	20.54435645	27.66006408	24.61928375	28.41154023	31.22839785	23.35748443	26.97409296	27.89286844	33.78095899	26.23600995	26.52648312
741	17.15791196	25.68701054	21.11288918	27.30420684	30.88099751	34.55703476	24.39611439	34.99974543	23.67926824	24.29771003	25.08181605	26.8201979	38.28303396	21.31114382	29.08800088	37.570901	31.53235217	36.54062653	39.73786424	30.84703481	30.40681252	15.96954588	33.21371332	30.40233932	23.62945353	23.53708901	22.61380455	26.43279699	26.00236919	36.9103467	27.39180663	26.1445013	24.27949774	24.5269472	36.25826761	20.72828291	27.95172439	24.83271602	28.68223307	31.48850074	23.56204201	27.21016377	28.16651718	34.05743002	26.47747297	26.74744005
742	17.31963557	25.8644171	21.3335717	27.52277795	31.15169717	34.86135732	24.61708913	35.32647909	23.83895413	24.49701429	25.2451431	27.01932647	38.6180609	21.47706959	29.32996092	37.9953503	31.8457253	36.93979016	40.14682633	31.11272254	30.72636869	16.13808446	33.5427663	30.6570978	23.82341876	23.75995947	22.82184591	26.67159387	26.2713611	37.25118374	27.64927837	26.39964608	24.49859566	24.76792698	36.64366838	20.90281592	28.23110611	25.03193554	28.94051207	31.72897222	23.76377447	27.43829121	28.42638269	34.32073639	26.7046877	26.96101913
743	17.47795265	26.0378651	21.54463523	27.73351189	31.39496754	35.15057443	24.82049843	35.63100719	23.98812347	24.68342376	25.40002675	27.20432497	38.92734855	21.6299388	29.55712507	38.40598008	32.1457273	37.30544257	40.51918516	31.37144152	31.03997453	16.29952952	33.85070028	30.90182207	24.00810838	23.96891305	23.01016925	26.89193148	26.52817768	37.57671778	27.89070251	26.64263921	24.71482125	24.99666536	36.99687142	21.07125527	28.49409256	25.214834	29.19060316	31.9680173	23.94718777	27.65371657	28.68216827	34.57851118	26.91816672	27.16335982
744	17.6291528	26.21020808	21.74070714	27.9327042	31.6343938	35.43210418	25.01567161	35.92395776	24.13153664	24.8607462	25.54845777	27.3868255	39.21977576	21.77075283	29.77239119	38.78360817	32.42859193	37.65363033	40.87263349	31.61466665	31.33052974	16.45348508	34.14614081	31.12872621	24.18236225	24.16214332	23.1899974	27.10102478	26.76974177	37.87292591	28.12521986	26.86856893	24.91747464	25.20930629	37.32470021	21.23227144	28.7369529	25.39073481	29.41972606	32.18832356	24.11783748	27.85291511	28.90879319	34.81858365	27.1240766	27.35354054
745	17.77267366	26.37604236	21.92496207	28.12390347	31.87178407	35.70491304	25.20204778	36.20564307	24.26974731	25.03124183	25.69076606	27.56647764	39.50063745	21.90381415	29.97749388	39.13360034	32.69863057	37.98709231	41.21461594	31.84507199	31.60303187	16.60251317	34.4283813	31.34230124	24.35009705	24.34532209	23.36507475	27.30178923	26.99688399	38.14745902	28.35289529	27.07922586	25.10708459	25.40806149	37.63374842	21.38259141	28.96196663	25.56185546	29.63086114	32.39180533	24.28047367	28.03351646	29.10767424	35.04123668	27.31832121	27.53188533
746	17.90765101	26.52091806	22.10464576	28.31374141	32.09065062	35.95754598	25.36976797	36.46464934	24.39872121	25.19410092	25.8239745	27.73160542	39.76907092	22.03485482	30.17068113	39.47495951	32.96233068	38.29474753	41.54172262	32.06993714	31.87493476	16.74926416	34.68609338	31.55334575	24.51695944	24.5275282	23.53242566	27.49130666	27.21030535	38.42059503	28.56362538	27.27822637	25.28903133	25.59683001	37.92691391	21.51487253	29.17240266	25.72298966	29.83537246	32.5906836	24.43782917	28.19141879	29.2960887	35.25185352	27.4859413	27.69718111
747	18.03485503	26.65678228	22.27277184	28.48911974	32.29299316	36.1992792	25.53903635	36.71532073	24.51940518	25.34818394	25.95035361	27.88743301	40.01882754	22.16063563	30.35192951	39.78867445	33.20425887	38.58613728	41.84517832	32.28398221	32.12334002	16.88228591	34.93366837	31.74881156	24.67139568	24.69021266	23.69126249	27.67531064	27.41267398	38.67018938	28.76462204	27.47090647	25.45916875	25.76864761	38.19949116	21.64742695	29.37493984	25.87617822	30.03303628	32.77840631	24.58057213	28.34499173	29.48212887	35.44506896	27.64598679	27.8555266
748	18.1565871	26.79398294	22.4311485	28.65386092	32.4822366	36.43069883	25.70340685	36.9529428	24.63591752	25.49630908	26.07431468	28.03457594	40.24966605	22.28101381	30.52679882	40.07923326	33.43130021	38.86299622	42.12490969	32.48572612	32.35358674	17.005367	35.17200156	31.93538047	24.81690427	24.84010883	23.84257036	27.84822682	27.60917862	38.89863937	28.95579408	27.65106167	25.62197886	25.93119731	38.456245	21.77677988	29.56762297	26.02017267	30.21511563	32.95624277	24.71268398	28.49467999	29.6586891	35.62330966	27.8024626	28.00443946
749	18.2757611	26.93768212	22.58333457	28.81569202	32.66395546	36.65052989	25.8511006	37.16979166	24.75200102	25.64115612	26.19908808	28.17261322	40.46414564	22.39710548	30.70029517	40.3565099	33.65374079	39.12480034	42.3855638	32.67464483	32.57780152	17.12567943	35.39765361	32.12220774	24.95966333	24.9898203	23.98737116	28.00394796	27.80253732	39.11570702	29.13625819	27.81250817	25.78209381	26.09359905	38.702482	21.89499234	29.7471246	26.15446071	30.37457572	33.1257479	24.84090534	28.63582207	29.81566612	35.79112244	27.95362548	28.14050095
750	18.39777913	27.05842077	22.72425194	28.97081143	32.84818247	36.86165539	25.99291017	37.37807045	24.85841368	25.77394099	26.31409931	28.29954252	40.66815003	22.51475003	30.86010374	40.61602264	33.85485173	39.37097558	42.64285091	32.84999936	32.79101962	17.23708055	35.60585716	32.29141594	25.0887259	25.13507575	24.12119783	28.15785451	27.97295571	39.33045038	29.31048751	27.97616251	25.92642434	26.24060212	38.92676204	22.0112932	29.92143389	26.29032367	30.53839632	33.27465703	24.96271556	28.77008478	29.96336077	35.94925242	28.08948995	28.27314902
751	18.50407624	27.17063995	22.85941762	29.11408657	33.02493499	37.05876902	26.1300606	37.57523795	24.96345669	25.89924576	26.42197218	28.42645665	40.86225348	22.62352169	31.00767933	40.85678222	34.04347322	39.60235837	42.88554284	33.01507906	32.99054967	17.34085727	35.79510468	32.45148013	25.21282023	25.2687284	24.24745454	28.30573846	28.12939478	39.53480094	29.47656507	28.13532836	26.06255028	26.37726861	39.12738918	22.12298805	30.08823337	26.41528476	30.68963938	33.4229767	25.07354744	28.8934987	30.1023709	36.1070756	28.21190248	28.39933886
752	18.58815653	27.28511133	22.99090758	29.24502862	33.18510501	37.24053683	26.26046402	37.75899722	25.07057229	26.02029188	26.5253922	28.55778723	41.04463905	22.71914918	31.14709151	41.07914497	34.22538864	39.81940806	43.10568889	33.17339102	33.1753993	17.44011626	35.96921549	32.60780669	25.33834505	25.38877881	24.36825702	28.4434065	28.27955787	39.72254237	29.63225875	28.28180467	26.19430559	26.50834832	39.30866571	22.22597928	30.24260242	26.52358416	30.81915278	33.57759437	25.1730064	29.00459734	30.23207808	36.26363772	28.32503866	28.51586951
753	18.68070227	27.39208487	23.10869654	29.37560473	33.32727909	37.41890239	26.37562201	37.93350611	25.16644152	26.13354562	26.62405007	28.67957917	41.20937899	22.8184275	31.28753643	41.28759267	34.39184627	40.02417704	43.31324798	33.33041812	33.34960272	17.54290527	36.14592831	32.75112269	25.46249391	25.50896982	24.48046469	28.57394461	28.41980819	39.89902218	29.77713267	28.41135401	26.31019707	26.63340827	39.48886926	22.31478683	30.3740373	26.63388531	30.95073258	33.7026936	25.27303899	29.10916405	30.35137503	36.38809304	28.43580665	28.62266436
754	18.7742323	27.49154871	23.22705	29.50302906	33.46355393	37.59618592	26.48966017	38.09907662	25.25604083	26.24184559	26.71670893	28.79009213	41.36709172	22.91378131	31.41366626	41.48078248	34.55460414	40.20524282	43.50536661	33.47944632	33.51378411	17.6357258	36.31418271	32.88937278	25.57756638	25.62149791	24.59159377	28.69396044	28.55662104	40.06330385	29.91283875	28.53270149	26.42209472	26.74767802	39.65976336	22.40459196	30.50142229	26.74142354	31.07523536	33.82166111	25.36728162	29.21093255	30.4670845	36.50841313	28.54349959	28.72388417
755	18.86239635	27.58468948	23.34374753	29.62600584	33.59774275	37.76973995	26.60466316	38.25759909	25.34445559	26.34765342	26.80673442	28.8924415	41.52121645	23.004626	31.52740089	41.66198582	34.71582641	40.36678099	43.68384094	33.61940365	33.66971313	17.71771065	36.47138728	33.02364341	25.68302646	25.72463742	24.70212852	28.80707292	28.68916293	40.2160999	30.04270144	28.65109734	26.53319337	26.85283598	39.81228424	22.49806092	30.62775196	26.84382827	31.18902731	33.94172885	25.4557931	29.30892213	30.57841127	36.63104663	28.64734584	28.82368668
756	18.93809923	27.67342992	23.43816911	29.74362208	33.72536948	37.9307333	26.71031572	38.41237727	25.43777222	26.45340713	26.90250393	28.99513134	41.66788074	23.09674771	31.64867555	41.83905596	34.86747989	40.52852947	43.8543923	33.75424174	33.81967177	17.80014667	36.62214439	33.14743853	25.78504316	25.82193074	24.80525931	28.92441567	28.80797259	40.35904742	30.17169411	28.76816981	26.63770369	26.95687682	39.93347834	22.58488873	30.73965449	26.94008056	31.29123675	34.05444545	25.54477182	29.3964012	30.67515791	36.740634	28.7456521	28.92683911
757	19.00572848	27.76659499	23.53672383	29.86063325	33.84231446	38.0712566	26.80748645	38.54935328	25.52529559	26.54870022	26.99659379	29.09549658	41.8117605	23.1906719	31.75159775	41.99460166	35.00924645	40.68855338	44.01833089	33.88220247	33.96443727	17.88473573	36.77033787	33.27191528	25.88610455	25.91519459	24.9013718	29.03619165	28.92436623	40.49620694	30.29486666	28.89295581	26.74627339	27.06136102	40.04032164	22.66615159	30.84022761	27.02692647	31.41436059	34.16909523	25.6254426	29.48334317	30.77572835	36.85624757	28.84270858	29.01642727
758	19.06801375	27.86028284	23.65969402	29.98650906	33.93517073	38.20155712	26.89676715	38.6642132	25.60983479	26.63228708	27.08424241	29.20025079	41.93835323	23.2778104	31.8172719	42.13862287	35.16631134	40.83829837	44.16652816	33.99757316	34.12708647	17.98904974	36.90823493	33.40390495	25.99807732	26.00162265	24.98630811	29.13398796	29.06407085	40.60410374	30.4297483	29.02324072	26.87600462	27.16814058	40.14198064	22.76328333	30.91626465	27.09796434	31.57957317	34.28976507	25.70181595	29.54973032	30.87721013	36.9723158	28.93678073	29.0846567
759	19.14216622	27.96735532	23.85650453	30.15960276	34.00833467	38.37176086	27.00015988	38.78544323	25.71695772	26.72505969	27.17900666	29.3450824	42.0501883	23.36129032	31.84310992	42.33170775	35.41450668	40.99797314	44.31836251	34.11609562	34.38083078	18.1627212	37.05058796	33.57710831	26.16288063	26.09553151	25.07327186	29.23154413	29.29674368	40.66687235	30.63718611	29.17658887	27.07796236	27.3028599	40.27805427	22.93458983	30.9670001	27.16056751	31.84419942	34.44668698	25.80423302	29.57318661	30.9891789	37.09528714	29.04505314	29.14235483
760	19.29248386	28.19970976	24.07090362	30.34923968	34.30282753	38.68179492	27.22131707	39.13461812	25.8553093	26.91126269	27.34671277	29.56928344	42.32122952	23.50855315	32.08854295	42.75513367	35.7169677	41.32940357	44.67956676	34.34095418	34.69688244	18.33693241	37.31011291	33.78569431	26.35565536	26.28922818	25.27577122	29.47959688	29.57107964	40.91358513	30.90356022	29.3449522	27.2837396	27.50985232	40.65387455	23.134389	31.22291658	27.31489933	32.07463267	34.64729542	26.01295423	29.69580103	31.15148947	37.23651269	29.22806344	29.32003501
761	19.48428572	28.48897995	24.22551013	30.52311142	34.73505542	39.04928548	27.50272047	39.61980482	26.00422089	27.16214088	27.55501337	29.80076042	42.73260275	23.70355584	32.51613648	43.25802576	35.97520295	41.76681697	45.16939157	34.65417649	34.96556346	18.43694523	37.65816021	34.00464214	26.53498243	26.55404274	25.54381433	29.81989139	29.78338737	41.3634117	31.13613291	29.52534156	27.42508059	27.73877317	41.13994416	23.26869651	31.63139159	27.57046655	32.20543265	34.89623614	26.25732274	29.94902325	31.33703609	37.42859443	29.44996606	29.59058768
762	19.52917736	28.53197112	24.20106061	30.57217454	34.82295439	39.12075612	27.55929618	39.72185539	26.05657746	27.24437703	27.61353227	29.81910881	42.89823706	23.77719962	32.664067	43.28206511	35.97434136	41.88097245	45.2875049	34.78018741	34.95486832	18.38842766	37.78366964	34.08413744	26.57218399	26.64098983	25.60293358	29.89641268	29.75056503	41.59753667	31.12599574	29.60982033	27.40571019	27.77470937	41.14795925	23.19809337	31.71238686	27.68827731	32.17320667	35.0071551	26.25404053	30.08848424	31.36992712	37.55665778	29.48454052	29.65653598
763	19.53543348	28.54220511	24.2218841	30.61365043	34.84529601	39.17583465	27.58034087	39.73641419	26.11157347	27.25997857	27.64717061	29.86149484	42.89952588	23.80885501	32.68797847	43.25652734	36.01819396	41.88293108	45.30107115	34.80425473	35.00960249	18.40885493	37.80702036	34.13119297	26.60779375	26.66428515	25.64000211	29.91128736	29.78498927	41.62040584	31.16521667	29.63158061	27.4368966	27.77310063	41.14342238	23.2336572	31.70410069	27.69732826	32.17157617	34.99646091	26.26352163	30.07358564	31.3644103	37.56950622	29.48205877	29.67276029
764	19.56215593	28.5598782	24.2426986	30.65184097	34.87337724	39.22408787	27.59794156	39.74419511	26.14950086	27.28690015	27.67727357	29.88674441	42.8901882	23.84834563	32.708266	43.23554243	36.04148522	41.87723728	45.30859237	34.82122341	35.03788912	18.43059863	37.82973262	34.17193591	26.64395815	26.67654546	25.66969564	29.91703792	29.80569868	41.63203595	31.19686204	29.6441019	27.45713034	27.77828333	41.14022875	23.25283146	31.70034437	27.7187858	32.14243877	34.99215735	26.26495658	30.07723604	31.36097641	37.56809188	29.47469912	29.69159156
765	19.61026008	28.58139481	24.25614853	30.69265864	34.91505968	39.27001485	27.61742774	39.76017683	26.17863087	27.33377776	27.70792213	29.89527862	42.91146801	23.89832867	32.74457243	43.22551737	36.04832278	41.89167256	45.33102758	34.86035317	35.03816479	18.44201443	37.87314227	34.21772612	26.6811334	26.69508755	25.69798857	29.92913488	29.80457812	41.67785222	31.21393552	29.67177371	27.46620527	27.79907314	41.13551014	23.24517343	31.71958576	27.77064661	32.11020185	35.0197909	26.2627739	30.12651588	31.3797305	37.59253694	29.47792026	29.72237848
766	19.64497365	28.57353464	24.28374797	30.74623824	34.93749386	39.31947203	27.62635859	39.7521312	26.22976905	27.36355415	27.73302095	29.91821816	42.92087813	23.93291411	32.74628394	43.19649713	36.09236174	41.89740364	45.33329818	34.90500401	35.07400483	18.47381374	37.90326314	34.2730655	26.72259069	26.71198158	25.72733061	29.9358794	29.82538033	41.69227649	31.2472486	29.71772568	27.50851295	27.82054391	41.11533281	23.28030212	31.7267875	27.80229082	32.14906723	35.03152127	26.27880417	30.14783195	31.42527732	37.63688993	29.49287023	29.74706489
767	19.67782004	28.5972551	24.33274006	30.81543853	34.96508094	39.37927859	27.64904101	39.76760916	26.28157018	27.40450844	27.77608476	29.954853	42.94508391	23.97172127	32.75638472	43.20189214	36.15949419	41.91724738	45.36266943	34.95291129	35.12843931	18.52318267	37.94584488	34.33716162	26.77521109	26.737754	25.765445	29.95875153	29.87978276	41.71389081	31.30683572	29.77473743	27.56515197	27.84582544	41.11576108	23.32129119	31.75401818	27.83487482	32.20426588	35.06024156	26.30078309	30.17378308	31.47934562	37.68411049	29.52582638	29.77954582
768	19.71523284	28.64281226	24.39318815	30.89211754	35.00615355	39.45548211	27.68888141	39.80391004	26.33366601	27.45490893	27.83245496	30.00709964	42.98561897	24.02012805	32.78687328	43.23628085	36.24301499	41.95748686	45.41397308	35.00678957	35.19612057	18.58045997	38.00482387	34.4066368	26.8372423	26.77453046	25.81428073	30.00115471	29.95053885	41.75140463	31.38202254	29.83671057	27.62895211	27.88442824	41.1411493	23.37077572	31.79673399	27.87563303	32.26213196	35.1094317	26.33408119	30.21102945	31.53414985	37.73788777	29.5684789	29.82263589
769	19.76161388	28.68877568	24.4527148	30.96589861	35.06499256	39.55157721	27.74400373	39.85039783	26.38911274	27.50796827	27.89189321	30.07577034	43.04035982	24.07954162	32.84218646	43.28466044	36.33646936	42.02057134	45.47314273	35.06992456	35.27314673	18.63509533	38.07941934	34.47717706	26.90458235	26.82267574	25.87381979	30.06217273	30.01611516	41.80717894	31.45797433	29.89801499	27.69458356	27.94536204	41.19061058	23.43704712	31.84424602	27.92807499	32.31871374	35.17628215	26.38613292	30.26049822	31.58429844	37.80412218	29.61154941	29.87674406
770	19.81210156	28.74764443	24.51930817	31.04302679	35.13349135	39.64421077	27.79308668	39.91735715	26.45449985	27.5781053	27.95427266	30.13791842	43.11401714	24.14421848	32.89932738	43.33950438	36.42007008	42.0857594	45.54353762	35.14291953	35.34674728	18.69164522	38.16322954	34.55353452	26.97460746	26.87999586	25.93749277	30.12091118	30.08266256	41.87271548	31.52967937	29.96457768	27.75737325	28.00275919	41.25093544	23.49921249	31.88935773	27.98499817	32.38606566	35.2337151	26.43547565	30.30925692	31.63388699	37.8633003	29.66403599	29.9391581
771	19.86492756	28.80886815	24.58732791	31.12100492	35.20382909	39.7398368	27.84585276	39.99845391	26.52226272	27.65117148	28.01538252	30.20011875	43.19211837	24.20826211	32.96026272	43.4055823	36.50226173	42.15335695	45.62134716	35.21865735	35.43093173	18.74835899	38.24819806	34.63831471	27.04810356	26.93588461	26.00425412	30.18214287	30.1536818	41.94165968	31.60251704	30.03348338	27.82147858	28.05754118	41.31703837	23.55953751	31.9454073	28.04237137	32.45122586	35.29465071	26.48475335	30.35599509	31.6866312	37.92107534	29.71670746	29.99881246
772	19.91697941	28.86421397	24.65051541	31.19696783	35.27265769	39.8431337	27.90979824	40.0831171	26.58606764	27.71454672	28.07307022	30.2687252	43.26263513	24.26814786	33.02696494	43.48176603	36.59160062	42.22351971	45.70247816	35.2919938	35.53119399	18.80265719	38.32770847	34.72845504	27.12357464	26.98355488	26.07172159	30.24950391	30.2283393	42.01130235	31.68149263	30.10045945	27.88989973	28.11305862	41.3831067	23.61921306	32.01758834	28.09872216	32.50412124	35.36928822	26.53705749	30.40128965	31.74273103	37.98333888	29.76202879	30.04886408
773	19.95938105	28.92810651	24.70893535	31.27304709	35.3553468	39.93749157	27.96862834	40.15670673	26.65574592	27.77879851	28.13627489	30.33425938	43.33437106	24.33055652	33.0876649	43.53827523	36.68498592	42.28407809	45.78826998	35.37300155	35.60885269	18.853147	38.40319157	34.80426289	27.19044411	27.03513175	26.13062888	30.30841913	30.29183614	42.0932766	31.7669886	30.16235224	27.95858786	28.16830726	41.43600507	23.66325334	32.07156549	28.16231241	32.55975065	35.43866216	26.58500913	30.44690707	31.79187485	38.0458153	29.80977244	30.10325475
774	20.00318725	28.98875013	24.76851178	31.35613534	35.44149043	40.0373202	28.0254434	40.22842396	26.71961975	27.84369991	28.20052664	30.3997568	43.41137442	24.39341059	33.15954011	43.59866222	36.77046888	42.35172082	45.87404063	35.45159857	35.68680365	18.90490304	38.47803617	34.87569034	27.26124037	27.09331793	26.19194973	30.37307164	30.35642986	42.17996182	31.84838415	30.22752669	28.02581145	28.22056627	41.49462767	23.7093234	32.12445464	28.22747973	32.61814621	35.50130899	26.63521834	30.49525568	31.83725135	38.10399939	29.85725286	30.16320907
775	20.05441617	29.04512886	24.82894123	31.44211892	35.52278215	40.1437116	28.08250749	40.30378928	26.77659668	27.90896217	28.2635139	30.46618301	43.49261428	24.45637571	33.24179813	43.66791151	36.84704829	42.42940075	45.95642139	35.52608575	35.77257835	18.95905284	38.55461225	34.95273636	27.33870144	27.15708849	26.26030663	30.44458885	30.42670168	42.2661284	31.92335305	30.29760782	28.09111983	28.27067171	41.56328177	23.76515501	32.18308069	28.28913893	32.67897494	35.56122117	26.68792636	30.5461556	31.88320923	38.15759652	29.90463768	30.22563514
776	20.11238153	29.11341603	24.87880228	31.50756034	35.59230251	40.23563663	28.13967614	40.38287007	26.84219641	27.97419347	28.32579592	30.5309644	43.56969292	24.52195295	33.30450311	43.72039188	36.93011722	42.49844713	46.0327238	35.60814913	35.84869567	19.01060994	38.63405015	35.0477346	27.40969804	27.22021578	26.33112959	30.5023392	30.49533747	42.35050704	32.00159395	30.36384761	28.15615286	28.32482722	41.62406808	23.82427906	32.23712328	28.34130394	32.74260756	35.63111819	26.73265685	30.59531959	31.93626123	38.21189166	29.9574533	30.28039521
777	20.16921131	29.18361219	24.93737458	31.58061661	35.66290651	40.32785238	28.20186623	40.46036614	26.9057512	28.04007378	28.39080271	30.59503709	43.63841145	24.58502478	33.36728516	43.78057092	37.01371886	42.56723651	46.10855665	35.68459465	35.9274482	19.06030001	38.7113412	35.13078455	27.4842733	27.28007327	26.39905083	30.566203	30.5637474	42.42437333	32.07853986	30.42723521	28.21287518	28.38014119	41.67691873	23.87831125	32.29905457	28.39772489	32.79441918	35.69314212	26.77705039	30.6410839	31.98685257	38.26830078	30.0038366	30.33358109
778	20.22161656	29.25060867	25.00301487	31.66068673	35.73905457	40.42409786	28.26600063	40.53580908	26.96740518	28.10696208	28.45579281	30.659558	43.70570363	24.64777431	33.43600328	43.84490321	37.09918673	42.6388631	46.18851573	35.7571446	36.01040793	19.11116152	38.78905852	35.20414742	27.55996546	27.33581577	26.46424096	30.63681591	30.63350647	42.49290332	32.15472939	30.4895135	28.26672788	28.43566235	41.73049581	23.92842925	32.36203745	28.45862526	32.84298662	35.7530873	26.8251582	30.68795616	32.03700582	38.32844591	30.04659638	30.38957081
779	20.26820013	29.31029208	25.06313291	31.73317239	35.81987481	40.52219391	28.32431787	40.61056481	27.03102112	28.17410146	28.51485089	30.72528358	43.7832081	24.71486074	33.50992695	43.89744782	37.1889702	42.7133884	46.27510333	35.83309188	36.09333468	19.16619457	38.87198929	35.28456748	27.6282034	27.38775527	26.52943806	30.70492064	30.70531813	42.56758848	32.2314902	30.55291409	28.32911711	28.49040417	41.79686192	23.98069826	32.41027831	28.51703263	32.90677358	35.82606967	26.8787113	30.74217222	32.09254172	38.39222367	30.09484223	30.45096691
780	20.31056809	29.36647524	25.11809076	31.80416821	35.89868626	40.6173027	28.38083977	40.69162284	27.09320696	28.2403081	28.580973	30.79287018	43.86099617	24.78147723	33.58287278	43.9602899	37.27284335	42.78259449	46.35822887	35.90388885	36.17338106	19.21095712	38.9500754	35.36635596	27.69792005	27.44403265	26.59905546	30.76552937	30.77143859	42.6466736	32.3053831	30.62527447	28.39733965	28.54534102	41.85417275	24.04094336	32.46317134	28.57896793	32.96323795	35.89315686	26.93075789	30.78844784	32.13764311	38.45048577	30.14277947	30.50680153
781	20.35632252	29.42538809	25.17324695	31.87539933	35.9743787	40.71195903	28.44083055	40.77176043	27.15536695	28.30461609	28.64943617	30.86585069	43.93250765	24.84623686	33.65347146	44.03073787	37.35280519	42.8532442	46.43617262	35.97316271	36.25253425	19.25534643	39.02915812	35.44539646	27.77049018	27.50048735	26.66522867	30.82866141	30.83540677	42.72598037	32.37668762	30.69183748	28.46452322	28.59862073	41.90610264	24.09595764	32.51975932	28.63609561	33.01738492	35.95443705	26.98112703	30.82905594	32.17624061	38.50538137	30.19239526	30.5566388
782	20.4089875	29.49058116	25.23282042	31.94821105	36.04853594	40.80896259	28.50608004	40.84492387	27.21870215	28.36697519	28.71392764	30.94294401	43.99675014	24.90887153	33.72157852	44.09969055	37.43377833	42.92927073	46.51092762	36.04582133	36.33266362	19.30863388	39.11356521	35.51981916	27.84463569	27.55340644	26.72226337	30.90210997	30.90180377	42.80175158	32.44787969	30.74275151	28.52526194	28.64924503	41.9599002	24.13627079	32.57605837	28.68292745	33.07494384	36.01359632	27.0307313	30.86979075	32.21605987	38.56074666	30.24423407	30.60411774
783	20.45028631	29.55309772	25.2897388	32.02408406	36.12766454	40.90405567	28.56307384	40.9202402	27.27926115	28.42885737	28.77573685	31.00010417	44.07142429	24.96913379	33.78635171	44.15139889	37.52156559	42.98880676	46.59101721	36.12163767	36.40874303	19.35670294	39.18723837	35.59496476	27.91348448	27.6109807	26.7816833	30.9716539	30.96903352	42.8743668	32.52630793	30.80481811	28.58317128	28.70119439	42.01609506	24.1814018	32.63314879	28.73401686	33.11991536	36.07083173	27.07792761	30.91547766	32.26265939	38.61610438	30.28624483	30.65872454
784	20.49251413	29.6150545	25.3501878	32.09976173	36.20673834	40.99862766	28.61544214	40.99844511	27.33989089	28.49338624	28.83591768	31.05721959	44.14674885	25.03202574	33.84739337	44.20362249	37.60651244	43.05027729	46.66767596	36.19831196	36.49098879	19.405364	39.25800622	35.6740628	27.98494759	27.66920568	26.84597611	31.0387004	31.03572084	42.94488278	32.60517077	30.87030825	28.64164871	28.75191003	42.06630761	24.23150794	32.6834519	28.79463666	33.17314171	36.13598266	27.1251301	30.9600012	32.3113192	38.67128055	30.33155288	30.71519456
785	20.54067742	29.67616864	25.41398166	32.17399255	36.28269509	41.09370874	28.66741565	41.07684726	27.4005882	28.56097962	28.89631596	31.1247096	44.21810697	25.09777973	33.90710876	44.26511124	37.68557434	43.12057436	46.74032657	36.27257585	36.57781061	19.45582845	39.3313271	35.7552522	28.06102091	27.72480132	26.91320124	31.10279587	31.10069665	43.01712376	32.67977196	30.93348925	28.70299639	28.8010532	42.11098521	24.28464131	32.72895788	28.85976657	33.23784932	36.20846869	27.17379594	31.00101169	32.35688962	38.72834764	30.38310805	30.77066283
786	20.58789533	29.7318588	25.47129242	32.25121319	36.35761907	41.19297882	28.72597777	41.14796811	27.45695427	28.62970879	28.96277274	31.19919971	44.29229067	25.15982996	33.97411824	44.33208134	37.76944736	43.18832409	46.82568293	36.34079599	36.64862827	19.50170134	39.41056294	35.82966181	28.13599536	27.77696369	26.97626296	31.1602658	31.16468502	43.10385246	32.75037631	30.99484673	28.77048797	28.85383198	42.16829625	24.33786338	32.7904349	28.90811982	33.28771963	36.27156935	27.22628321	31.04407351	32.39376477	38.79696815	30.42782896	30.82893598
787	20.63777433	29.79741686	25.52322114	32.32688049	36.43111257	41.28339191	28.77848887	41.22587178	27.51998249	28.69615533	29.02253061	31.26989034	44.36300199	25.22415004	34.04854211	44.39057408	37.85042034	43.25472745	46.90877628	36.40760637	36.71702915	19.5474695	39.48796426	35.905491	28.20273114	27.82738263	27.03500805	31.22065804	31.22571611	43.17971899	32.82257463	31.05206638	28.83558798	28.90626852	42.21832879	24.39242229	32.85180723	28.95909565	33.33819193	36.33316318	27.26757638	31.08575351	32.43335323	38.85180406	30.46560367	30.87936762
788	20.68697259	29.86932707	25.5743518	32.40030531	36.50716761	41.36995293	28.83015998	41.3075548	27.58725243	28.75819928	29.08057982	31.33477049	44.43625262	25.29111951	34.1237144	44.44090731	37.93180229	43.32052903	46.98813427	36.47847401	36.79111238	19.59722663	39.5633954	35.98344608	28.26831476	27.88168423	27.09554843	31.28565633	31.29089101	43.24955461	32.89736764	31.11020317	28.89598215	28.9586217	42.26194828	24.44186868	32.90379765	29.014581	33.39227192	36.3982226	27.30560409	31.12698772	32.47495107	38.89662981	30.5033067	30.92444551
789	20.72876709	29.9332247	25.63109944	32.47208512	36.59078297	41.46675516	28.89482239	41.38053371	27.64860361	28.81463639	29.15027765	31.39688428	44.52251148	25.35740831	34.18831766	44.49181316	38.0209797	43.38633207	47.06781952	36.55822691	36.8760857	19.65381356	39.63999746	36.05999377	28.34676594	27.94650128	27.1669488	31.35191287	31.37016935	43.33323195	32.97244391	31.17742087	28.95242996	29.01243403	42.31079854	24.47697415	32.94098012	29.06814558	33.44661477	36.46952946	27.36014773	31.17037854	32.51197497	38.95031714	30.5519606	30.97383803
790	20.77519182	29.99623441	25.68420162	32.54152489	36.669066	41.56720325	28.9594509	41.45748862	27.7110282	28.87724	29.21540165	31.46700102	44.59493367	25.41794065	34.25526762	44.552892	38.10489503	43.45165048	47.14329483	36.63215883	36.95962458	19.69880876	39.71703706	36.13792484	28.41716634	28.0051933	27.23658442	31.41772571	31.43075627	43.41406322	33.04909857	31.24115953	29.01092545	29.06328323	42.37172126	24.53168722	33.00042974	29.13080015	33.49050078	36.52543834	27.41206717	31.21203066	32.56261638	39.00082718	30.60134889	31.0308128
791	20.8251837	30.0585621	25.73753557	32.61466861	36.74540222	41.66348619	29.01966745	41.53306977	27.77138463	28.94322761	29.2764728	31.53092987	44.66063796	25.47593432	34.32300655	44.61166041	38.18421642	43.51956346	47.21536664	36.70611949	37.03905261	19.74165989	39.7932656	36.21860796	28.48589574	28.05855512	27.30254734	31.47895231	31.4898071	43.49038184	33.12061001	31.30115697	29.07196002	29.1142192	42.43734976	24.59004005	33.06318592	29.19399467	33.53800556	36.58167953	27.46358798	31.25686638	32.61706214	39.05323823	30.64718183	31.08974329
792	20.87596037	30.1196364	25.79560547	32.69428039	36.8245166	41.75270385	29.07571333	41.60319641	27.82853045	29.00904249	29.33802481	31.58050691	44.73168594	25.53602018	34.38963526	44.65928893	38.26383376	43.59149555	47.28703172	36.78604382	37.11466402	19.79333341	39.86720488	36.3016012	28.56134155	28.11144435	27.36628298	31.53563672	31.56556294	43.56502858	33.18439324	31.36083993	29.13494163	29.16819168	42.49842753	24.63464337	33.11052421	29.24949443	33.60153205	36.65405639	27.51740965	31.30888047	32.66468979	39.11307595	30.69172619	31.14550658
793	20.93012119	30.177517	25.85227273	32.76115303	36.89873667	41.85119542	29.13687977	41.68309191	27.89608749	29.08121719	29.40391115	31.6530006	44.80614	25.59763273	34.46341444	44.72194693	38.35067401	43.6576074	47.36182256	36.85678145	37.1849189	19.84280948	39.93373208	36.37763642	28.63278711	28.16538283	27.43079996	31.60416227	31.63219522	43.64400603	33.25845088	31.42488621	29.19904862	29.21936236	42.55277583	24.68847834	33.17822636	29.30646411	33.66360977	36.72296988	27.55700418	31.36022082	32.71668656	39.17198769	30.75988524	31.20320744
794	20.97618877	30.23733808	25.90893853	32.83180241	36.96757945	41.94511765	29.19799674	41.75483856	27.96161985	29.1485936	29.4664094	31.72709265	44.87507645	25.66060684	34.53209957	44.7818137	38.43571629	43.71866135	47.44149041	36.92263057	37.26052146	19.89419486	40.00078997	36.4544415	28.70023232	28.22237519	27.48999809	31.66942867	31.69661938	43.71813438	33.33191907	31.49066059	29.26359479	29.26901762	42.59622287	24.73702625	33.23540616	29.3601607	33.71867435	36.78598514	27.59575515	31.40627987	32.76793543	39.23640579	30.81622422	31.2615208
795	21.01358024	30.30109537	25.96653882	32.91013481	37.03680322	42.03137329	29.2554194	41.81871299	28.0202757	29.20835128	29.52283746	31.79202846	44.93970215	25.72546926	34.59399479	44.83184409	38.51526273	43.77993281	47.52319975	36.98748002	37.34390004	19.9456214	40.07381871	36.53290818	28.76816366	28.28146433	27.54597047	31.72918657	31.76140238	43.78606509	33.40190953	31.55347598	29.32576546	29.31730156	42.63534549	24.77865166	33.27409432	29.41079013	33.76690239	36.84172134	27.64306539	31.44876796	32.81334899	39.30147523	30.84981816	31.31682531
796	21.05750701	30.36402228	26.0231775	32.97617808	37.12174264	42.12221195	29.30581214	41.90503178	28.07742475	29.26840647	29.57564168	31.85303057	45.01673846	25.79313822	34.66343996	44.87967462	38.59112075	43.85317658	47.59393795	37.05094094	37.42300166	19.98117841	40.15298561	36.59869031	28.84740868	28.33527836	27.61328061	31.8020975	31.81761206	43.85689183	33.47801639	31.60123264	29.37580426	29.3590768	42.6940571	24.83305247	33.32233214	29.46611249	33.81437304	36.88372823	27.70175771	31.49814184	32.84445453	39.33828033	30.88575867	31.35817233
797	21.1068	30.4307317	26.08296408	33.0457205	37.20561374	42.21573434	29.35999675	41.98736356	28.13819218	29.33494409	29.63851996	31.91492981	45.09282228	25.8566511	34.73281868	44.94716945	38.67516885	43.92512675	47.66752368	37.12770025	37.49701066	20.03054081	40.23651797	36.67068491	28.92181948	28.3891339	27.68207473	31.87169851	31.88190209	43.92960738	33.54928198	31.6608852	29.42986748	29.41576616	42.75538814	24.88450471	33.37487599	29.51605041	33.86500737	36.94996176	27.76180166	31.54855741	32.88457682	39.38964962	30.93458169	31.40755596
798	21.15482191	30.4945554	26.14202706	33.11917679	37.27531012	42.30896084	29.41655099	42.05622881	28.20244222	29.40195524	29.70691169	31.97737852	45.16370233	25.91509813	34.79676107	45.01826586	38.76205743	43.98906803	47.74224023	37.20675011	37.57018672	20.08731096	40.3144297	36.74868251	28.98872292	28.44373434	27.74688869	31.92779182	31.95003283	44.00212708	33.6166806	31.72907703	29.49125193	29.47882876	42.81099234	24.93006437	33.42560223	29.56450742	33.91885213	37.02823328	27.81241061	31.59562215	32.93452196	39.45323022	30.98739905	31.46541143
799	21.1950402	30.54830728	26.19632728	33.19361449	37.32658687	42.40293031	29.47151215	42.11600514	28.26962406	29.46137648	29.7706749	32.04070321	45.23336145	25.97430809	34.85511687	45.06340423	38.84268961	44.0458835	47.8137568	37.27022688	37.65307736	20.13126572	40.37894005	36.82735427	29.05619102	28.50048657	27.80809039	31.96950917	32.01188293	44.07557515	33.69033305	31.79123852	29.55952735	29.528561	42.86004232	24.97560738	33.47025974	29.62456874	33.976116	37.08672501	27.84818561	31.63833207	32.98569928	39.5087354	31.02815169	31.52456997
800	21.23909334	30.60413362	26.25026569	33.25972791	37.3978199	42.49289693	29.52967553	42.19534468	28.32443245	29.52368192	29.83402211	32.1020687	45.30310052	26.03336227	34.91911666	45.11897651	38.92003264	44.1036391	47.88535842	37.34544055	37.72433637	20.17532425	40.44817718	36.90079162	29.12150933	28.55018205	27.86876776	32.03649222	32.07443803	44.14679841	33.75794254	31.84736666	29.62130479	29.57165142	42.90826076	25.01824271	33.51509525	29.6850355	34.02812023	37.14821949	27.89662805	31.67423192	33.02527639	39.56166712	31.07096715	31.57921726
801	21.28684863	30.66631154	26.30262052	33.32581274	37.48219649	42.58371791	29.58964554	42.27760543	28.37830135	29.59125873	29.89933766	32.16733894	45.37225112	26.09526027	34.9830374	45.17981586	38.99846682	44.16737737	47.96199638	37.41840466	37.79295427	20.22279528	40.51826674	36.97419626	29.1883016	28.59740436	27.92811412	32.10767135	32.13873418	44.21961779	33.82711292	31.90396728	29.67926614	29.61653996	42.95588011	25.06785558	33.56727675	29.74141534	34.077685	37.21039678	27.94703971	31.71137894	33.06239104	39.61197232	31.11658119	31.63165535
802	21.33592027	30.73336045	26.3529947	33.39836915	37.56441205	42.67799593	29.64850223	42.34417438	28.44202287	29.66066876	29.96564448	32.23953737	45.43904751	26.16082358	35.04226071	45.23385617	39.08071548	44.23747244	48.04474548	37.47627904	37.86864299	20.27273985	40.58446381	37.05063301	29.25775733	28.64820036	27.98602676	32.16108048	32.20393857	44.29614438	33.90335814	31.96544162	29.73782746	29.66842555	43.00344839	25.12884988	33.62857355	29.79138021	34.12772802	37.2679055	27.98659196	31.75611137	33.10650491	39.65956028	31.16218278	31.68476364
803	21.38945829	30.79446539	26.41441167	33.46825126	37.64269798	42.77072127	29.70810355	42.41343915	28.50787866	29.71712311	30.02563958	32.31239116	45.50581303	26.22704101	35.11701062	45.27794268	39.16954027	44.3069864	48.12647655	37.5483724	37.94718745	20.31820215	40.66417828	37.12234266	29.32320346	28.70863735	28.0537423	32.22955491	32.27267745	44.37500986	33.97603102	32.02701526	29.80023018	29.72208327	43.06237906	25.18091687	33.68553305	29.84064744	34.17746971	37.32718724	28.02874424	31.80467911	33.1527464	39.71118457	31.20476684	31.74142447
804	21.4439628	30.85036883	26.46916224	33.53974565	37.71929512	42.86082604	29.76389897	42.48788179	28.56896317	29.7802482	30.08411594	32.36997834	45.5727397	26.28706885	35.19130582	45.33002112	39.25024076	44.36865786	48.20355191	37.6277377	38.02256235	20.36517448	40.73757572	37.19176917	29.39426049	28.76487716	28.12409293	32.29126127	32.34001163	44.44558518	34.04896188	32.09015462	29.85958639	29.77141126	43.12455663	25.23497239	33.74014876	29.89959989	34.22568599	37.39201038	28.08338472	31.84969679	33.2054932	39.76939488	31.25567594	31.79840015
805	21.49397506	30.90625811	26.51521	33.61282624	37.79225243	42.95045981	29.81595676	42.56220713	28.62553306	29.85172211	30.14215436	32.41550557	45.64073484	26.34164947	35.25935375	45.39085725	39.32186112	44.42335025	48.27354394	37.7065363	38.09294331	20.41561758	40.8018487	37.26228069	29.47096985	28.81345271	28.19001126	32.34235587	32.40261533	44.50913703	34.12000825	32.15230796	29.91444834	29.81768763	43.1831612	25.29100203	33.79282748	29.96554715	34.27700192	37.45929033	28.14508528	31.88994341	33.26055969	39.83198972	31.31210498	31.85398967
806	21.53215124	30.97629247	26.5751479	33.68317814	37.85476202	43.04985228	29.87248135	42.62183019	28.68971661	29.90871429	30.19646729	32.48120927	45.71407321	26.40400618	35.33330931	45.43795338	39.40536371	44.48520853	48.3361357	37.77936134	38.1638827	20.46734448	40.88228968	37.34111608	29.54223434	28.8676257	28.24575191	32.40799276	32.46045973	44.58667491	34.17908586	32.20619329	29.97261721	29.87500403	43.23572384	25.33386412	33.84235113	30.0196856	34.34842903	37.51792132	28.18773328	31.93422102	33.30270131	39.89315588	31.35175633	31.91102828
807	21.56876222	31.03480678	26.63290095	33.75103742	37.92189299	43.14357643	29.93085322	42.68416634	28.75538249	29.96784517	30.25687213	32.54738782	45.78735678	26.46570867	35.3961766	45.48648191	39.49259203	44.54649447	48.41241598	37.84115065	38.24050292	20.51721023	40.94738475	37.41821738	29.60735401	28.91930446	28.31160869	32.46520313	32.531101	44.65922468	34.24853151	32.26653222	30.03615972	29.92387106	43.27711184	25.38045566	33.89822514	30.06201611	34.39999626	37.58242782	28.2408127	31.97837067	33.34541239	39.94312429	31.39961616	31.96262253
808	21.60977199	31.0854902	26.68663873	33.81965728	37.9966982	43.22999061	29.987046	42.75427903	28.81797152	30.03115496	30.32013711	32.6095263	45.85687444	26.52607445	35.45321666	45.53974321	39.57605522	44.61151222	48.49221508	37.90041791	38.32266889	20.56556695	41.00809682	37.49405617	29.67256983	28.97339639	28.38016687	32.5192891	32.60230873	44.7288506	34.32342963	32.33114089	30.10066374	29.96804544	43.31371375	25.42740948	33.9516545	30.1049878	34.43567569	37.64998143	28.29530752	32.02400592	33.38760725	39.98851598	31.45371248	32.00638588
809	21.65795203	31.14286967	26.73864006	33.89153135	38.07459784	43.31199802	30.03592967	42.83043783	28.87214767	30.09359292	30.37685808	32.66817871	45.91958639	26.58592519	35.51673997	45.59540946	39.6473179	44.68594326	48.55180599	37.96909383	38.40477657	20.61268727	41.0886841	37.57096725	29.74530281	29.03681317	28.43222923	32.58404454	32.64994959	44.80346266	34.38669642	32.38952013	30.1575376	30.01931065	43.35532935	25.46304023	33.98595895	30.16461967	34.47743287	37.70901759	28.32699013	32.07287564	33.42211899	40.04253924	31.50000206	32.04235444
810	21.70644852	31.20486732	26.79156924	33.95850954	38.14609379	43.40311884	30.09448878	42.90883136	28.9267156	30.15203061	30.43958961	32.74171587	45.99846144	26.64712158	35.57680381	45.65019344	39.72777427	44.74649629	48.62025992	38.02826389	38.47429618	20.65157493	41.1536512	37.64135701	29.81440324	29.08637804	28.49290752	32.64098162	32.71166308	44.87416914	34.45270283	32.446548	30.21370506	30.07175051	43.39196899	25.5027254	34.02045185	30.21960082	34.53012188	37.75891317	28.35911815	32.11536977	33.45815853	40.10924751	31.53941288	32.09351159
811	21.74641824	31.26956139	26.84192103	34.02315924	38.20907055	43.49052884	30.15351932	42.98032968	28.98283543	30.21268223	30.50366955	32.81690697	46.07248361	26.70836591	35.63646117	45.70569122	39.81159364	44.80541128	48.69038941	38.09011778	38.54372952	20.69272387	41.21408428	37.71179893	29.8812051	29.13363904	28.55060475	32.69670913	32.7801465	44.9383836	34.5249137	32.50369087	30.27218657	30.12036454	43.42423106	25.54457554	34.05923684	30.26801574	34.58475949	37.81282622	28.39857079	32.14934625	33.49553204	40.17285532	31.5756279	32.14473389
812	21.77500678	31.33327301	26.88800053	34.0895076	38.26760857	43.56527209	30.20431516	43.04339432	29.0402456	30.2792627	30.56412987	32.88201421	46.12873524	26.76912584	35.69781419	45.76134718	39.89215384	44.87550745	48.755287	38.16396298	38.62412669	20.74211087	41.28460397	37.78777418	29.94938814	29.19031729	28.59688864	32.75891281	32.84372954	44.99944183	34.60179876	32.56223549	30.33446303	30.16264853	43.45364402	25.58552689	34.10085143	30.3109218	34.63442623	37.87811271	28.44465651	32.17619811	33.53260938	40.22247873	31.61330714	32.18208489
813	21.80759097	31.38027932	26.93451475	34.15521218	38.33734076	43.64347343	30.25218984	43.12178794	29.09497885	30.33613128	30.62124491	32.94599805	46.20950487	26.83013174	35.74664109	45.79876312	39.97269919	44.94471733	48.82779257	38.22420421	38.6990551	20.77311773	41.36007732	37.85676505	30.01871732	29.24239661	28.65388526	32.81947809	32.89819508	45.07417181	34.66448262	32.62113447	30.39508367	30.19962159	43.47334183	25.62698975	34.12935189	30.34153822	34.69081973	37.92604566	28.47535628	32.20215428	33.56796647	40.27671207	31.65560335	32.21809253
814	21.84626664	31.43906388	26.98486067	34.21994092	38.41695749	43.72753515	30.30600333	43.20650996	29.14832197	30.38587601	30.6802779	33.01429534	46.28557694	26.88873797	35.79608481	45.84428314	40.05143194	45.01221162	48.89961819	38.28443484	38.77716891	20.80906978	41.43307289	37.9218982	30.08923131	29.29589083	28.71445415	32.88171088	32.95428708	45.15568928	34.72764468	32.67615288	30.45239487	30.24709588	43.50882937	25.66843174	34.15709531	30.38475166	34.72762996	37.98089101	28.50682111	32.22368332	33.58790575	40.32097756	31.6976545	32.25066761
815	21.8925482	31.51600775	27.03935348	34.28558399	38.50270334	43.81771965	30.36881686	43.29181553	29.20180597	30.43816627	30.74156479	33.08760985	46.3444611	26.94713483	35.85730676	45.91150851	40.12814675	45.0786916	48.96990228	38.35212253	38.85838912	20.85737241	41.49905586	37.98813966	30.16180172	29.35307257	28.77694443	32.94549095	33.01562033	45.23455265	34.79773124	32.72390072	30.50631777	30.3046741	43.56660544	25.71145148	34.20043508	30.44550091	34.74558232	38.04609566	28.5518311	32.24226638	33.59616926	40.35083188	31.73780401	32.28806372
816	21.94654459	31.58144288	27.09388468	34.35958236	38.58736187	43.91182286	30.43484709	43.3785971	29.25892785	30.51624812	30.79863968	33.16012902	46.40296462	27.01704272	35.93900725	45.99345183	40.20752701	45.14943229	49.05125449	38.42622862	38.9304076	20.8995449	41.56005797	38.06575011	30.24078199	29.41151395	28.84928555	33.00647159	33.07531678	45.29856009	34.86931523	32.76453773	30.56142088	30.34533745	43.62010419	25.76182098	34.28276395	30.49491556	34.79342393	38.09127384	28.61806801	32.26785516	33.62720559	40.38091589	31.78049088	32.35636116
817	22.00972008	31.65238484	27.14922582	34.42821508	38.67108971	44.01066943	30.49408456	43.45618915	29.31242413	30.58927043	30.86384698	33.22501635	46.47299054	27.08191789	36.0234827	46.06393058	40.28447858	45.22047563	49.14434618	38.50227393	39.00022132	20.94766374	41.63678251	38.13422739	30.30783917	29.46753934	28.92728646	33.07144338	33.13355068	45.36507775	34.94384813	32.80653228	30.61590928	30.38796472	43.6762695	25.8199053	34.34334216	30.55092648	34.84106882	38.14448737	28.67532248	32.3182886	33.68106442	40.42760321	31.83354733	32.42026442
818	22.07215915	31.71858584	27.20138931	34.49396103	38.75225404	44.11376246	30.54927598	43.5302377	29.3714604	30.65366382	30.92884299	33.28273769	46.54691929	27.1390886	36.10598626	46.12174219	40.36307257	45.28442912	49.23287553	38.57623273	39.07321105	21.00144206	41.71601769	38.20337905	30.36879579	29.51856815	29.00100834	33.14026541	33.19295967	45.43252283	35.0182489	32.85942361	30.66672849	30.44106497	43.74655965	25.88062466	34.39350524	30.61311303	34.88718429	38.20779673	28.72340695	32.38112844	33.73867665	40.48134917	31.88642812	32.47684281
819	22.12187341	31.76707037	27.24842149	34.56518522	38.83051125	44.21916003	30.60869805	43.61045	29.44699118	30.71914437	30.98240024	33.3386415	46.61254341	27.19469784	36.18688057	46.17823657	40.44992274	45.33753834	49.30044445	38.64744647	39.15187012	21.05596939	41.77678553	38.28941049	30.43836519	29.56516907	29.0628733	33.20899723	33.25769992	45.4942063	35.08840655	32.92880078	30.71360543	30.50510035	43.83586916	25.93761046	34.46723831	30.67429128	34.94018533	38.27412394	28.7757311	32.43570519	33.7803238	40.52601996	31.92643423	32.5376724
820	22.15737746	31.82664354	27.30697492	34.63670522	38.91300492	44.31650899	30.67163592	43.68123405	29.5171139	30.80019246	31.04824382	33.39700173	46.68956789	27.26600729	36.25681024	46.23905343	40.54016155	45.40041187	49.37038434	38.72972774	39.21697768	21.10771581	41.8421847	38.35889121	30.51118819	29.61543916	29.13092334	33.2683304	33.33073835	45.55711012	35.14741443	33.00021315	30.77112958	30.55710019	43.89390962	25.98944764	34.52959193	30.72955861	34.99531032	38.34939979	28.83690995	32.50479322	33.84348123	40.5795723	31.97563975	32.61162692
821	22.18442439	31.87840817	27.36235205	34.70056066	38.94895044	44.37725704	30.7156581	43.71148009	29.57285299	30.84727369	31.10368586	33.44299474	46.75292126	27.32040493	36.28229924	46.25711946	40.61379158	45.45169243	49.42322771	38.79473232	39.28875358	21.14703301	41.90118519	38.42670545	30.57129915	29.66328666	29.16913002	33.30011319	33.39386661	45.61977226	35.19937907	33.06769267	30.83601069	30.59421365	43.90497894	26.02804053	34.5544506	30.76282911	35.0579455	38.42299133	28.87571209	32.55780255	33.90219397	40.66794348	32.02247576	32.65650027
822	22.21712952	31.92430453	27.41357637	34.76417463	38.94830941	44.41825207	30.74643701	43.71908682	29.62431282	30.85822975	31.1475795	33.48502381	46.80294622	27.35547569	36.27993961	46.23920011	40.67830114	45.49505996	49.46719288	38.84124311	39.3845913	21.18004769	41.96103065	38.50841351	30.62618314	29.7144657	29.18139152	33.31812636	33.44820101	45.6905663	35.25891037	33.13272627	30.90834313	30.62784887	43.89732659	26.06066223	34.55365017	30.78393964	35.12676384	38.49067311	28.89356625	32.58572582	33.94710403	40.78516142	32.06361137	32.67013985
823	22.27296827	31.99491366	27.45766727	34.82853068	39.07519805	44.54000354	30.81746195	43.84141553	29.68683568	30.93325565	31.20347821	33.5675048	46.86916783	27.41698674	36.3940234	46.3392173	40.76191128	45.57492771	49.55746444	38.89549798	39.45420123	21.22478019	42.04352905	38.55742842	30.70223036	29.775716	29.26106592	33.40331119	33.49862777	45.76029003	35.32896921	33.15397187	30.94936541	30.67350413	44.01132437	26.1071401	34.61740275	30.84879564	35.12109913	38.49898124	28.95453017	32.59513618	33.97445139	40.75805306	32.080801	32.72816091
824	22.34838506	32.06792776	27.51441958	34.89246687	39.20580915	44.67067229	30.89107129	43.96696984	29.75468292	31.02945332	31.26337729	33.64549825	46.9386344	27.49612344	36.51059081	46.44593645	40.84961891	45.64913763	49.65650734	38.9689246	39.51488943	21.28515477	42.12427747	38.61754277	30.7875923	29.82892399	29.36498426	33.49609203	33.56201641	45.82040386	35.41155695	33.19991351	30.99164267	30.73680925	44.10725888	26.1683628	34.71103579	30.93422334	35.15681476	38.55140651	29.03442359	32.64583505	34.01072358	40.75034535	32.13205695	32.80757505
825	22.40833857	32.11650817	27.57336247	34.95050122	39.27039985	44.758102	30.94149754	44.0262012	29.81377314	31.1007634	31.31762737	33.69398744	46.99744735	27.56260034	36.57036682	46.49653635	40.92271074	45.69838243	49.72665905	39.04115518	39.57115951	21.33763546	42.18366532	38.68810932	30.85065075	29.86625945	29.43798762	33.54974794	33.6247679	45.86885185	35.4775303	33.2700034	31.04152906	30.79374423	44.13363113	26.21413326	34.77856624	31.00194729	35.23651704	38.64199435	29.09099822	32.72019346	34.05485843	40.81199655	32.20206366	32.86706685
826	22.43017871	32.14311661	27.62706267	35.02106849	39.29621823	44.82200039	30.98385951	44.03622263	29.87326529	31.14229049	31.38091987	33.73586648	47.06052218	27.60580062	36.6054342	46.51111076	40.99727655	45.75139778	49.77407794	39.10176978	39.64335323	21.36654935	42.24089029	38.76270994	30.88417654	29.90991253	29.46506921	33.56950159	33.67981412	45.93363931	35.5132769	33.33508931	31.10426894	30.82824189	44.14846861	26.22221343	34.79559069	31.04450271	35.2991055	38.71186642	29.10867308	32.77034272	34.102489	40.90535092	32.24882358	32.89159381
827	22.44970363	32.19453918	27.66063321	35.08265982	39.33899437	44.88494631	31.03227762	44.0778786	29.92352218	31.18024489	31.43018042	33.78489967	47.12410449	27.64972422	36.64481352	46.53767077	41.07286672	45.80285779	49.81543376	39.15433029	39.71602089	21.39358323	42.30189762	38.82239051	30.93488837	29.95071077	29.50276554	33.60400533	33.73412448	46.00303928	35.55937099	33.3932268	31.16021026	30.85926706	44.17455863	26.26297948	34.8251348	31.0729119	35.35302432	38.76059745	29.13342857	32.80280558	34.14171206	40.97908829	32.27550756	32.91688937
828	22.48739694	32.26265341	27.69533387	35.14211513	39.40878369	44.96240187	31.08995388	44.15700117	29.97204576	31.23397302	31.47890855	33.84668151	47.18883066	27.7070608	36.70822764	46.58736094	41.14872854	45.86008194	49.87155647	39.20915503	39.78914842	21.43307619	42.36566085	38.87769913	31.00469301	29.99762726	29.56392483	33.66098686	33.79091014	46.06886555	35.62366405	33.4401379	31.20964808	30.8958488	44.2243847	26.31854443	34.8727811	31.1073015	35.39327757	38.80123715	29.17657396	32.82458703	34.1787289	41.02601799	32.30424946	32.96031638
829	22.54911729	32.31998882	27.75396535	35.20517636	39.49260839	45.05565323	31.14900192	44.24633995	30.0255225	31.30876582	31.54000281	33.91408477	47.24970174	27.77709817	36.79680335	46.65075559	41.2170821	45.92379762	49.95158646	39.27197406	39.85864902	21.48864618	42.42296393	38.94039871	31.07606629	30.05482623	29.63947423	33.72789513	33.84643723	46.11901851	35.69707473	33.47212163	31.25324823	30.93952644	44.29371206	26.35164141	34.92527834	31.16177044	35.41506383	38.84606648	29.23244722	32.84597875	34.21680074	41.05207425	32.35548701	33.02513231
830	22.59262176	32.37214042	27.82152537	35.26593797	39.56839249	45.14555244	31.19770737	44.30856426	30.08916423	31.36680941	31.59174029	33.96554869	47.30997622	27.8310244	36.86097944	46.69352842	41.28544698	45.97768222	50.02037022	39.34161948	39.92864326	21.53093371	42.47899872	39.01361478	31.141649	30.10316558	29.69936878	33.78040012	33.90104773	46.17087024	35.76698205	33.52128099	31.29706456	30.98260215	44.33974213	26.40318105	34.98171764	31.21090242	35.45711612	38.89093965	29.27647978	32.89803262	34.23542631	41.10155788	32.40994818	33.08217185
831	22.62983803	32.4241144	27.8700588	35.32974746	39.63480394	45.22740684	31.24449006	44.36115526	30.14971145	31.41624433	31.64244664	34.01517859	47.36878093	27.88443075	36.91160995	46.72893765	41.35976802	46.0283196	50.07626112	39.40567662	39.9972691	21.57226495	42.53418974	39.07756703	31.20101519	30.14561821	29.75097212	33.82945257	33.95370053	46.22969469	35.82358475	33.57896742	31.34794812	31.02342268	44.37698089	26.45643704	35.02312517	31.26420294	35.50884072	38.94355238	29.31119444	32.94453274	34.26580205	41.1529343	32.45180777	33.12987033
832	22.67313161	32.47916292	27.9009057	35.39586083	39.69902082	45.30795024	31.29658063	44.42031612	30.2052315	31.46832107	31.69879926	34.07130569	47.42747327	27.94329716	36.96425073	46.77128841	41.44053126	46.08318489	50.1306072	39.46358431	40.06556013	21.61784435	42.59364904	39.1307057	31.26106608	30.18776996	29.80436941	33.88446369	34.00558804	46.29512749	35.8723631	33.63637683	31.40605512	31.06389253	44.42176978	26.50193745	35.05486057	31.32517706	35.56139527	39.00633858	29.34858028	32.97426258	34.32010172	41.19567835	32.48193193	33.17353129
833	22.72528489	32.53042136	27.96273173	35.43989041	39.7720992	45.40348833	31.35131637	44.48715671	30.26846354	31.52801013	31.75528996	34.12147435	47.48281719	27.98080807	37.03028426	46.82859097	41.50823957	46.14243763	50.20689125	39.52800246	40.130136	21.64707252	42.666973	39.19615766	31.33429348	30.23092785	29.8623654	33.94318571	34.05232935	46.35090842	35.93767085	33.68015634	31.45281516	31.1050892	44.48439068	26.5396124	35.12486546	31.37608122	35.60815364	39.06545072	29.41139275	33.01927397	34.37034397	41.23775956	32.52137289	33.21739862
834	22.7791093	32.58095066	28.0142434	35.50006433	39.84008289	45.48576696	31.40632603	44.55417989	30.32534829	31.5906684	31.80904439	34.1726798	47.54714291	28.03978479	37.08941001	46.88061255	41.58157641	46.20522804	50.28702838	39.59159277	40.20178494	21.69275844	42.72623109	39.27057157	31.40015843	30.27734341	29.92890641	33.99196855	34.11783054	46.40481874	36.00011071	33.7279947	31.50313322	31.15235394	44.53759269	26.58347801	35.17239001	31.42223938	35.65295077	39.12204895	29.47188905	33.07043325	34.41964567	41.28630258	32.57424163	33.27886928
835	22.82621898	32.63376456	28.05198996	35.57347544	39.8998831	45.56216427	31.45931498	44.61691965	30.37996777	31.65092919	31.86078706	34.22707654	47.61506906	28.11105524	37.14395638	46.92380839	41.6583001	46.26251439	50.35982008	39.6544413	40.27551688	21.74696005	42.77913984	39.34325174	31.45809383	30.32400979	29.9894154	34.03295235	34.18889434	46.45779205	36.05840339	33.78202273	31.55815141	31.20227963	44.58273046	26.63072735	35.20149334	31.46582973	35.69632876	39.18265761	29.52072724	33.11881903	34.46546511	41.33963653	32.62781183	33.34382795
836	22.86189333	32.69334494	28.09195302	35.64107422	39.95782128	45.65780129	31.51121364	44.67589477	30.44538726	31.70630672	31.91538252	34.28632165	47.67627994	28.16521517	37.20781273	46.96573	41.73118155	46.30641767	50.42150106	39.72235133	40.34299932	21.78625669	42.85111446	39.40389723	31.51959385	30.3681086	30.02719446	34.07851112	34.23967433	46.51117978	36.12140362	33.83914236	31.61491587	31.24924067	44.63633886	26.67307177	35.24726291	31.51121364	35.73938581	39.25680501	29.56042407	33.15849697	34.50687905	41.3936601	32.66524415	33.38772295
837	22.90706285	32.74645698	28.14241601	35.70369421	40.03144994	45.73488525	31.56759856	44.73461356	30.49500415	31.76092408	31.96737886	34.33601517	47.73776199	28.21661309	37.25778692	47.01450822	41.81179724	46.36167929	50.4852018	39.79281347	40.41263388	21.82496135	42.91559645	39.46847491	31.58003634	30.41736145	30.08809133	34.13096395	34.29356724	46.57010257	36.1809995	33.89376341	31.66470858	31.29046001	44.68727232	26.7198395	35.30065366	31.56876672	35.77378067	39.30538612	29.59572358	33.21133921	34.55049404	41.44380729	32.71563766	33.43317423
838	22.9535874	32.7962116	28.19403689	35.75867622	40.10751068	45.81394686	31.62444491	44.7936182	30.54490574	31.81901896	32.02272924	34.39202359	47.79683252	28.26992509	37.31268805	47.06587122	41.89444819	46.42450101	50.54916942	39.85380263	40.48341489	21.87113081	42.97770953	39.52937034	31.63585271	30.46483046	30.15661096	34.18191058	34.34861393	46.63282208	36.23717706	33.94530981	31.71148198	31.32967526	44.73745899	26.76164156	35.35565458	31.62669293	35.81584762	39.34594517	29.63841085	33.26419326	34.59288855	41.49705247	32.76586632	33.48646439
839	22.99350522	32.84698776	28.23953366	35.80914889	40.17213957	45.90926634	31.67657755	44.85346555	30.60763307	31.88015926	32.08334375	34.46152382	47.85208008	28.32540172	37.38484821	47.11291095	41.97142598	46.48772452	50.61159224	39.90164768	40.55304795	21.92413114	43.04408671	39.58274743	31.68841483	30.5067264	30.21410767	34.22603178	34.40163421	46.69632597	36.29205851	33.99490332	31.76025352	31.37019427	44.7877853	26.79427682	35.40620192	31.67569778	35.87501451	39.39904751	29.69290565	33.30517534	34.6323831	41.55768923	32.80444948	33.54465727
840	23.03899243	32.89990999	28.29161806	35.88094405	40.22961584	45.9856562	31.72142555	44.92037655	30.66246317	31.93069876	32.13477575	34.5074157	47.91308594	28.37440168	37.44521457	47.14783696	42.04032761	46.55565531	50.68398762	39.9679949	40.62418489	21.95928193	43.11214815	39.65465884	31.7590114	30.56038937	30.26999203	34.27568631	34.46127638	46.76027958	36.35256204	34.04765547	31.81417792	31.41117015	44.83001633	26.84199411	35.4471885	31.73115597	35.92860164	39.46762995	29.74012098	33.34786836	34.68064193	41.61764126	32.84994558	33.58552369
841	23.08046315	32.95549077	28.34720094	35.95333587	40.28995028	46.06321694	31.77125629	44.98416831	30.72052477	31.98487044	32.18253709	34.55725853	47.98040689	28.43016326	37.50670796	47.19351238	42.11475063	46.60912762	50.7479724	40.03204208	40.69206567	21.99657583	43.18042043	39.7199624	31.82594269	30.61385892	30.32440292	34.33451134	34.5270995	46.82601954	36.41581639	34.10447597	31.86923927	31.45523387	44.87993284	26.89276221	35.48771292	31.77693207	35.97939915	39.52923086	29.7829499	33.39083405	34.73474364	41.67756543	32.90064842	33.63000246
842	23.11532423	33.01143266	28.40000085	36.01756568	40.35654187	46.15071159	31.8284417	45.04458573	30.78317178	32.04496388	32.23191871	34.61877342	48.04937116	28.49278682	37.57022642	47.24942282	42.19703183	46.65288862	50.80225306	40.09099775	40.75869188	22.04128875	43.24299908	39.77543718	31.88420156	30.66184828	30.37761456	34.39677853	34.59181591	46.89417039	36.47875035	34.1629114	31.92257526	31.50215051	44.93750304	26.93930812	35.53491681	31.81516891	36.02904072	39.57860499	29.8262979	33.43339918	34.78534976	41.73536168	32.95153297	33.68417876
843	23.14826923	33.06196053	28.4393114	36.07762117	40.42558089	46.2449895	31.88441127	45.11262796	30.84083044	32.09978408	32.28837027	34.67802893	48.10897834	28.54751123	37.62258615	47.28841734	42.27707971	46.7192928	50.864408	40.16246646	40.83396803	22.08241966	43.28795991	39.84235984	31.94696734	30.70598227	30.42998649	34.44591154	34.63951139	46.96490943	36.53769555	34.2167541	31.97235049	31.54850749	44.9848207	26.97897261	35.59449982	31.86879065	36.07773003	39.62938206	29.87783604	33.47571735	34.81506617	41.78570817	32.99361698	33.73801383
844	23.19289334	33.11785851	28.49345274	36.14001727	40.50142258	46.33354966	31.93986586	45.17832722	30.89439294	32.16300448	32.3437715	34.72825559	48.16706771	28.60271973	37.68205666	47.33644503	42.35571009	46.77141789	50.92768832	40.22764166	40.90730248	22.12846927	43.34809863	39.90906177	32.01624418	30.75284928	30.48865721	34.48769876	34.69620253	47.01885964	36.59850491	34.26125892	32.02028097	31.5906864	45.04016129	27.01924733	35.64644015	31.91992612	36.12866012	39.6771758	29.91920196	33.51886896	34.84452223	41.82033218	33.03490422	33.78633577
845	23.24763731	33.17466073	28.55176235	36.20224189	40.57401678	46.41205618	31.99551219	45.23860971	30.95138913	32.22616355	32.39719327	34.77737476	48.23011602	28.65838045	37.74496944	47.3916117	42.42771896	46.82082513	50.99534902	40.29126122	40.97717193	22.17409475	43.4127088	39.97437563	32.08067546	30.80384441	30.54949621	34.53293605	34.75949769	47.06787655	36.65583004	34.30648033	32.06852693	31.63637303	45.09743495	27.06438135	35.69248924	31.96634867	36.18035159	39.73130505	29.95976747	33.56474937	34.88243936	41.86028361	33.07586017	33.83507101
846	23.30406305	33.22435317	28.59508972	36.2599059	40.63273701	46.48265208	32.05198637	45.29398831	31.01788343	32.27740474	32.45017205	34.83599673	48.30117802	28.71244026	37.80252493	47.4433348	42.49135368	46.88909658	51.07098628	40.36142291	41.04593097	22.21153346	43.4630815	40.03977326	32.12977873	30.85710568	30.60619589	34.59039471	34.81848757	47.1312974	36.70508182	34.36429374	32.11899548	31.69226436	45.14450281	27.11552841	35.74124798	32.01251351	36.2279416	39.79990269	30.01308208	33.61397404	34.93116586	41.92863891	33.11511139	33.89066064
847	23.3510568	33.27023478	28.6415832	36.31748221	40.69370757	46.56295921	32.10532286	45.34950979	31.07171847	32.33156054	32.50262899	34.8916617	48.36143903	28.76541165	37.86377118	47.48660763	42.57607544	46.95181534	51.14190229	40.41164455	41.1205181	22.24537582	43.53159673	40.10181891	32.19098801	30.90426599	30.66650076	34.6393208	34.87312289	47.1981512	36.77142867	34.4196207	32.16904507	31.72841207	45.18408742	27.16300018	35.79415274	32.07329993	36.25123265	39.85483576	30.05331644	33.65736089	34.97871557	41.99232786	33.15287034	33.93225082
848	23.3837337	33.31119997	28.68156935	36.3745831	40.75495787	46.64253348	32.15698164	45.41180663	31.12110085	32.38636893	32.5517961	34.94160765	48.41854391	28.81430887	37.91464517	47.52207256	42.6592563	47.00870579	51.20469102	40.464688	41.18894749	22.28614797	43.60455611	40.16187265	32.25515934	30.94463166	30.71988126	34.68135098	34.92317782	47.2652406	36.82981234	34.4749392	32.2187969	31.76991984	45.21206772	27.19692329	35.82946723	32.12976645	36.29208429	39.90674127	30.08742081	33.69293348	35.02046992	42.04353981	33.19274475	33.96857483
849	23.41078118	33.35444891	28.71596088	36.43235373	40.81664459	46.71975167	32.20851974	45.48169743	31.17392209	32.44083015	32.59882442	34.98940123	48.47913698	28.86053299	37.9560216	47.55860119	42.727419	47.06323768	51.26207798	40.53363773	41.24976071	22.33631425	43.66950615	40.22265382	32.31642953	30.98235184	30.76580555	34.72405913	34.97353413	47.32975076	36.87324012	34.53057941	32.26927251	31.82642959	45.23970141	27.22140574	35.84723948	32.17024217	36.3629716	39.96344319	30.12456067	33.7232905	35.05752118	42.08260233	33.23624743	34.00997506
850	23.47152894	33.42850628	28.77394157	36.49263951	40.8835465	46.81538627	32.25581873	45.54100923	31.22833211	32.49529199	32.65123176	35.04898594	48.53882936	28.91241086	38.02463698	47.62421533	42.78899974	47.11926316	51.32389683	40.59800507	41.32671354	22.37604778	43.71675046	40.2849575	32.37877113	31.02894857	30.82666996	34.78227132	35.03975053	47.38149394	36.94292361	34.57371416	32.31973397	31.85834326	45.3193036	27.27169511	35.9000319	32.19705225	36.3950808	40.01506536	30.17096208	33.75731789	35.09970858	42.11693646	33.27595293	34.06452236
851	23.52278037	33.48729238	28.82861742	36.55345201	40.95151569	46.90216995	32.31348684	45.61338581	31.28558467	32.56114685	32.70397569	35.105622	48.5971804	28.9709814	38.09505078	47.67874621	42.86137842	47.16945105	51.39201938	40.66252752	41.38621599	22.41786489	43.77540236	40.35085845	32.44122547	31.0743012	30.88841129	34.84588747	35.09553342	47.44184558	37.00474594	34.61641279	32.3679634	31.89297058	45.38103078	27.3200647	35.95818476	32.245653	36.42851723	40.07492453	30.22727554	33.79398631	35.13734997	42.16181252	33.32507194	34.11754749
852	23.55107979	33.52576457	28.86933793	36.6123492	41.00849231	46.96922869	32.37023493	45.67763479	31.34365549	32.61856168	32.75227812	35.15491091	48.65614062	29.02724449	38.15192562	47.70630934	42.94076239	47.21526647	51.4514759	40.72014978	41.43752999	22.45588716	43.83992741	40.41236571	32.49850256	31.1178595	30.93856079	34.89788725	35.14110059	47.50886363	37.05110176	34.66514491	32.41248378	31.93362129	45.40681553	27.35624943	36.00206218	32.3015982	36.47199828	40.13357625	30.2744359	33.83516092	35.17385228	42.2235793	33.37657258	34.15874711
853	23.56610837	33.56903674	28.9008664	36.67209351	41.04651783	47.02530934	32.40611825	45.69743859	31.40378889	32.6383742	32.79684794	35.20441081	48.72325029	29.07216479	38.19245172	47.71369511	43.01763063	47.26829515	51.48545494	40.76451671	41.52010318	22.47954349	43.89100737	40.46260928	32.54935482	31.16841725	30.97224627	34.92419555	35.19752627	47.57167363	37.09597193	34.72585035	32.45776109	31.97386364	45.41734101	27.38508905	36.02325262	32.32607819	36.52058079	40.17431793	30.28947404	33.88585771	35.22286371	42.30437816	33.41621773	34.18679425
854	23.60683123	33.62295159	28.95325036	36.72189013	41.11461635	47.11097734	32.45337046	45.76790951	31.45497532	32.6914627	32.8456463	35.26259764	48.7562222	29.11857274	38.24129851	47.77743026	43.09799362	47.32183752	51.54307179	40.80998268	41.60686175	22.52188249	43.9527673	40.51917392	32.60624777	31.21343788	31.02317239	34.96181812	35.25504233	47.6095306	37.15704999	34.75553584	32.51622251	32.00619213	45.47888072	27.42874038	36.06049174	32.35585756	36.55419347	40.20689373	30.33480673	33.90377487	35.25907007	42.34356903	33.44177719	34.23176586
855	23.66638258	33.68865917	29.01523299	36.77313069	41.20898318	47.21288973	32.50793408	45.8697319	31.50697358	32.77756184	32.9020887	35.33216017	48.79912885	29.18091085	38.31164618	47.87228545	43.17393683	47.38828532	51.62940387	40.86707123	41.67442756	22.57705349	44.02545392	40.58298017	32.67716305	31.2523593	31.09576073	35.02321433	35.31413987	47.64609764	37.23089328	34.78278387	32.5678409	32.04791785	45.55428993	27.48440223	36.11580914	32.40823845	36.58329239	40.25336027	30.40306055	33.93063423	35.29310688	42.35461503	33.48341609	34.28928666
856	23.72238612	33.75540879	29.06509852	36.83348199	41.29972335	47.30031604	32.5563694	45.95444914	31.56390827	32.86343444	32.96029658	35.40032943	48.88221729	29.25441557	38.39364421	47.94304608	43.23747229	47.46474602	51.72057854	40.93335478	41.71515406	22.62646669	44.09525083	40.64453065	32.7530446	31.28821465	31.17155818	35.09576811	35.37069678	47.70409317	37.30011081	34.8360647	32.59797338	32.10472755	45.59627427	27.53521914	36.17527955	32.47903974	36.62023699	40.3196925	30.46433771	33.99584156	35.33564777	42.37303876	33.55312892	34.34356616
857	23.76826327	33.808584	29.1026468	36.90149917	41.35425316	47.36863996	32.60097402	46.01050166	31.61341654	32.90200419	33.01016664	35.43542202	48.94377395	29.29668253	38.44343184	47.95780813	43.31357801	47.51174249	51.77058138	40.98991542	41.78733249	22.66247997	44.14737972	40.69577559	32.80111456	31.33774411	31.21206749	35.13208232	35.41994376	47.78288706	37.35053925	34.89936419	32.65009196	32.14284881	45.63818501	27.56080239	36.22894966	32.53383587	36.66874573	40.37038798	30.49915271	34.03790992	35.3844741	42.44377708	33.59974964	34.39345674
858	23.79602917	33.84625763	29.14485641	36.9597384	41.40205507	47.43521365	32.64946772	46.05495626	31.66042326	32.93734926	33.05627361	35.47407254	49.00989184	29.33676174	38.49129173	47.97576898	43.38804345	47.56119602	51.82436711	41.05095139	41.8643278	22.69570974	44.19903973	40.75309035	32.85228225	31.39047069	31.25246114	35.17065393	35.46819723	47.85068982	37.38916293	34.9565242	32.69807072	32.17971037	45.67664138	27.59207899	36.27163827	32.58063211	36.71837982	40.42018337	30.53049484	34.08006392	35.41867042	42.51058581	33.63581431	34.438867
859	23.81632814	33.87986237	29.19244791	37.00917038	41.45609741	47.50770379	32.70402446	46.10345858	31.71137135	32.98759844	33.10374533	35.52546291	49.08047643	29.38560043	38.54557908	48.01606339	43.45719957	47.61910218	51.88942581	41.1188572	41.93369477	22.73073811	44.25493491	40.82007274	32.91478819	31.44131911	31.30634888	35.22350395	35.52331814	47.90389124	37.43100088	35.00541448	32.73799944	32.22119611	45.71445272	27.63834562	36.30393066	32.62497408	36.76462585	40.47448	30.56768435	34.12252692	35.44419128	42.56008418	33.67088741	34.48253872
860	23.85880867	33.93400245	29.22706556	37.06647344	41.51145782	47.58109089	32.75866865	46.17003307	31.77240657	33.04486083	33.15635033	35.56958091	49.12462395	29.43479584	38.59042706	48.05846718	43.52333797	47.66281847	51.93267064	41.18080518	41.99127602	22.76471555	44.30457942	40.88444523	32.97177997	31.48691166	31.36481896	35.27506564	35.59309388	47.96334438	37.49924216	35.05451679	32.78525608	32.2600183	45.75883261	27.6862951	36.32963362	32.66757354	36.80524467	40.52690507	30.60546647	34.13937909	35.49321083	42.61661458	33.71052625	34.52775796
861	23.91106682	33.98845094	29.27908892	37.12222975	41.57088681	47.66889339	32.81201144	46.23303755	31.82879482	33.10364336	33.20976649	35.62757974	49.17054845	29.4911969	38.64888058	48.10731363	43.59876501	47.71559569	51.99468404	41.23534166	42.05647124	22.80094435	44.36030606	40.93828458	33.02920624	31.52646262	31.41915384	35.31992241	35.64668255	48.01712177	37.55825515	35.09378667	32.83417988	32.29895697	45.80231081	27.72037844	36.37490769	32.7122108	36.83765878	40.56721698	30.64013106	34.16480698	35.52835281	42.66131806	33.74633392	34.57180599
862	23.95596345	34.04145705	29.33311607	37.17556823	41.63927968	47.75815708	32.86464395	46.29248936	31.87970037	33.16000346	33.25838013	35.69033286	49.22972362	29.54869568	38.71377249	48.15359965	43.67461595	47.77424427	52.06226166	41.28560556	42.12158371	22.83986274	44.42215865	40.9915288	33.08579288	31.56582647	31.47498736	35.3634168	35.69301014	48.0711719	37.60908403	35.1346185	32.88369086	32.34096865	45.84566661	27.75088974	36.4309117	32.75442547	36.87335372	40.60592742	30.68346083	34.2052446	35.56051143	42.69535056	33.78400308	34.61680673
863	23.98208172	34.09328242	29.36659886	37.22871869	41.71596831	47.83049961	32.91754273	46.35249234	31.92930661	33.21128715	33.29871645	35.74111735	49.30295227	29.5988218	38.77021274	48.18831041	43.73883982	47.82902858	52.11325525	41.33808088	42.17599227	22.87919046	44.48510888	41.05553101	33.13951552	31.61162262	31.53782096	35.41117084	35.74858725	48.13428824	37.66034291	35.1896217	32.93275025	32.38718286	45.88926742	27.79142112	36.4776217	32.78969537	36.9229324	40.65928216	30.74417291	34.25682583	35.60891868	42.73053883	33.83057676	34.66418097
864	24.02534846	34.12305577	29.40300883	37.28794453	41.76737169	47.88818017	32.96832153	46.40018933	31.98295317	33.25788256	33.34116361	35.77574638	49.36263456	29.6444465	38.82045469	48.22399047	43.80340167	47.88344933	52.17657902	41.4076424	42.24385392	22.90592636	44.54065681	41.11183536	33.19515478	31.66177965	31.58375019	35.44542891	35.79262207	48.20316653	37.69099279	35.23868408	32.97540602	32.42911741	45.91501331	27.8179063	36.50669962	32.83116832	36.96574716	40.73588646	30.78532067	34.31552276	35.65262093	42.80351422	33.87709615	34.70375184
865	24.06252563	34.1540221	29.44040403	37.34453991	41.80864406	47.94678837	33.01770976	46.44169946	32.03427615	33.2944084	33.38470049	35.81703244	49.41577809	29.68823803	38.8576136	48.25551143	43.86976929	47.93231633	52.23760466	41.46114747	42.32209393	22.93929668	44.5916618	41.16431332	33.24745886	31.70915694	31.61709666	35.47592603	35.83991879	48.26540266	37.73328136	35.28725703	33.01592098	32.4592786	45.94496054	27.84989509	36.52598867	32.86325702	37.00416608	40.80524557	30.82290869	34.35756031	35.68892005	42.87330231	33.91656771	34.73666354
866	24.08981629	34.20581064	29.48304729	37.39587731	41.8613534	48.02127843	33.06788137	46.49070886	32.08467868	33.3327327	33.43337221	35.8784647	49.46949347	29.73456514	38.89263068	48.29224339	43.94157877	47.97934211	52.29177155	41.49323529	42.40176816	22.9894676	44.64294848	41.21816614	33.30011688	31.74865859	31.65416213	35.51681327	35.89964174	48.31442957	37.80250128	35.33357505	33.05967593	32.4829854	45.9937809	27.90224182	36.55043132	32.88984768	37.04096028	40.84989798	30.8681019	34.37878102	35.71675952	42.91234734	33.9485322	34.77192441
867	24.14845198	34.28452313	29.54982952	37.44753166	41.95384933	48.12061754	33.11937158	46.57150998	32.14960939	33.4209082	33.50042083	35.94761272	49.52085002	29.78682869	38.97373514	48.37507501	44.02247508	48.044656	52.35421331	41.55711586	42.4560681	23.04204052	44.69637299	41.27340236	33.37327006	31.77372644	31.7317518	35.58689618	35.9606373	48.34906409	37.86976707	35.3499176	33.10936557	32.52969952	46.05523395	27.97410791	36.60721211	32.95778378	37.07325802	40.87382978	30.91190618	34.41488959	35.72971646	42.91953086	33.98023567	34.8316292
868	24.20335572	34.3444542	29.59598978	37.50578699	42.02131177	48.19859419	33.16330391	46.64972144	32.1972495	33.48767768	33.55284193	36.00987767	49.58095077	29.84421943	39.04014348	48.4438994	44.09174275	48.09509162	52.42265832	41.62737533	42.51151914	23.07562047	44.75854586	41.33054831	33.42920372	31.81114489	31.79958544	35.64575044	36.01507927	48.399774	37.91607848	35.39198673	33.15879075	32.57926167	46.09714186	28.02072359	36.66569209	33.01121573	37.10161797	40.92092468	30.95501269	34.44063686	35.77459025	42.9523789	34.02918913	34.88368259
869	24.24269716	34.38754233	29.62273399	37.56317604	42.06581739	48.26034773	33.20568286	46.71217999	32.23732228	33.53178448	33.59359198	36.06015178	49.64041602	29.90203867	39.08716565	48.48479708	44.16219419	48.13761242	52.48696777	41.69021505	42.57481718	23.10220941	44.81771905	41.38772078	33.47280728	31.86053721	31.84764496	35.68630881	36.06346752	48.45950391	37.95400077	35.45220351	33.20515034	32.6210242	46.12873936	28.04512472	36.70942175	33.05010791	37.13407173	40.98161776	30.99671803	34.46800564	35.83539057	43.01238883	34.08500982	34.92114684
870	24.26885913	34.43730923	29.65359856	37.61082515	42.11931101	48.33436899	33.25800003	46.76018557	32.29530602	33.58226674	33.64165306	36.10193581	49.68581175	29.95569359	39.13586664	48.50937698	44.25583014	48.19463974	52.53754999	41.73938856	42.64427909	23.14647224	44.86033795	41.44483708	33.52737594	31.91009367	31.88794553	35.72050111	36.11240969	48.50961529	38.01004191	35.50029361	33.24948853	32.65213003	46.1755752	28.07276599	36.73519971	33.0971612	37.18027796	41.02695269	31.03738679	34.52006762	35.87286081	43.07523818	34.12813551	34.95271842
871	24.30651091	34.4821422	29.70517094	37.67212082	42.1771733	48.41190201	33.30215539	46.81214354	32.34873471	33.62720282	33.6893667	36.14699489	49.7342017	29.99811111	39.18676694	48.54523557	44.30703849	48.24197153	52.58441939	41.77975286	42.70447619	23.18426745	44.91605559	41.51032017	33.58376843	31.94847219	31.94438854	35.77087829	36.16531542	48.57700743	38.07287761	35.55681613	33.29768632	32.69021972	46.20855169	28.10120525	36.78264104	33.12760285	37.22186006	41.07547313	31.07549178	34.56211762	35.89267877	43.12017596	34.16300547	35.00614405
872	24.3438766	34.52974047	29.75251664	37.73512081	42.2379741	48.47985697	33.34392401	46.86711504	32.39339494	33.6720177	33.73953352	36.19961841	49.79312911	30.0458727	39.23993393	48.58907443	44.35371007	48.28893089	52.64071503	41.82255821	42.75957117	23.22290598	44.97764592	41.57251019	33.64567394	31.99013296	31.9948992	35.81580975	36.21651796	48.63911699	38.12754695	35.6096523	33.34091421	32.73231859	46.23833057	28.13637361	36.83254539	33.15769061	37.26264835	41.12853807	31.11124456	34.59972767	35.92216747	43.16626955	34.19545949	35.05863107
873	24.37495996	34.58204561	29.78368149	37.78944504	42.29955656	48.53632102	33.39001072	46.92110138	32.43311703	33.72026228	33.79336254	36.2572024	49.85903373	30.10657478	39.29473186	48.63214926	44.42540704	48.34128698	52.70798418	41.87678665	42.81750154	23.26647872	45.03666474	41.62176544	33.71211846	32.04227222	32.02883256	35.84665706	36.26483724	48.68456926	38.16851249	35.64992541	33.37620034	32.77207143	46.27532951	28.17897998	36.86727736	33.2005785	37.30495212	41.1825343	31.14684265	34.63935838	35.97324237	43.22385728	34.23055184	35.09363265
874	24.42446593	34.61822998	29.83714248	37.84073322	42.35847217	48.61220384	33.44251602	46.96883281	32.48691284	33.76595497	33.84626085	36.30294405	49.90238788	30.15777168	39.3506691	48.66324714	44.49640913	48.38448762	52.75744061	41.94810456	42.89082703	23.30091622	45.09597733	41.65817372	33.76690823	32.08449197	32.08162632	35.9075961	36.32628703	48.74971975	38.21552439	35.68621432	33.42139435	32.80066036	46.31707978	28.21510495	36.89049357	33.25042918	37.33870306	41.22589889	31.19047674	34.67741125	36.01103902	43.2665185	34.27088609	35.12764787
875	24.46614757	34.67199847	29.88831203	37.89379251	42.42332934	48.68576571	33.49503467	47.02661433	32.54789764	33.81637732	33.89697778	36.34965603	49.95067654	30.20298481	39.40968426	48.69803451	44.56930218	48.4290623	52.80759573	42.0045453	42.96719339	23.33353387	45.14964019	41.70810509	33.81969313	32.12576838	32.14465704	35.95919617	36.3830466	48.80486726	38.27361352	35.72811602	33.46975857	32.83899784	46.36355163	28.25763782	36.94053874	33.29448531	37.38327195	41.27267432	31.23187561	34.70564207	36.04746389	43.30359402	34.31738	35.16837608
876	24.49681527	34.73165594	29.92768374	37.94934642	42.48738731	48.75569401	33.54507145	47.09211551	32.6093661	33.87323266	33.94071436	36.39981246	50.00650027	30.25020775	39.46786693	48.73877357	44.64157914	48.48223957	52.85964367	42.04891813	43.03042429	23.36715889	45.19802949	41.77026487	33.8733121	32.16871676	32.20559102	35.99538716	36.43307667	48.84930515	38.33330596	35.77647179	33.51895671	32.88814293	46.40852796	28.29621024	36.9957909	33.33312609	37.4256101	41.32565831	31.27111845	34.73030548	36.08593255	43.34334799	34.35975343	35.21439307
877	24.5298321	34.75698837	29.9575227	38.00517335	42.53461967	48.83395716	33.59300267	47.15011323	32.66412727	33.93376989	33.97208602	36.44948821	50.05686606	30.310653	39.5180879	48.77844394	44.70854394	48.548253	52.90488104	42.10839658	43.06502271	23.40227953	45.24642014	41.82446362	33.92684693	32.21228949	32.2495935	36.03407179	36.48578894	48.90277789	38.37571846	35.8256295	33.56936219	32.93488217	46.44228151	28.30791702	36.99655875	33.37629578	37.43364146	41.37946348	31.31538096	34.76798038	36.12497659	43.39356219	34.38218591	35.25720455
878	24.56761201	34.8083072	30.00923949	38.05994021	42.58520639	48.90466995	33.63376747	47.20436419	32.70617283	33.98361322	34.01602454	36.50440561	50.12508159	30.36809427	39.56950286	48.81449138	44.77210566	48.60841939	52.96906336	42.15820427	43.12668673	23.44456085	45.29285817	41.89309401	33.9854874	32.25711595	32.29489974	36.09066107	36.54721763	48.97210527	38.43004009	35.87789557	33.62004503	32.97429885	46.47465338	28.3541613	37.03758894	33.41489101	37.47707776	41.42277088	31.35787828	34.81283526	36.1588496	43.44006385	34.42911885	35.29755459
879	24.60864846	34.86379309	30.05957305	38.10976	42.64019462	48.96932948	33.67662168	47.25382347	32.74657096	34.02932041	34.06607463	36.55970979	50.19205174	30.41445196	39.61696854	48.85585685	44.83730981	48.65145782	53.0292	42.20825012	43.20113197	23.48514965	45.34011476	41.96123008	34.04653829	32.29858253	32.34330723	36.1445889	36.59420733	49.03974565	38.47938238	35.92293375	33.667236	33.00614251	46.50425152	28.40955206	37.08728529	33.44691956	37.53154299	41.4643184	31.39619162	34.85085909	36.19184097	43.49095838	34.47812384	35.33174449
880	24.65132308	34.90267363	30.08816284	38.15497954	42.69843958	49.03280173	33.73081548	47.30240675	32.79683435	34.08059464	34.11370365	36.61010738	50.239393	30.45036413	39.65790126	48.90701222	44.90898135	48.67898877	53.06941418	42.26754292	43.26679467	23.5190042	45.3933473	42.01502239	34.1061568	32.3336937	32.39262673	36.1795785	36.61844274	49.08961929	38.51170532	35.95595075	33.70871045	33.03519389	46.52887763	28.44389306	37.11061446	33.47642075	37.56516671	41.51225568	31.42982049	34.87419276	36.22820782	43.54673391	34.50573922	35.3614833
881	24.69732753	34.97119758	30.12663161	38.21206036	42.7663816	49.09825217	33.79739626	47.37564358	32.85796329	34.1419727	34.16834709	36.65565982	50.27952682	30.49945077	39.70812406	48.94757335	44.99109503	48.72871951	53.13531006	42.31569563	43.33239812	23.56644048	45.46540731	42.07147954	34.16127979	32.36599453	32.43618205	36.2224538	36.68838359	49.12787775	38.56603732	35.99971029	33.74800755	33.07884435	46.54944923	28.47649373	37.15795885	33.52399593	37.59156502	41.55555787	31.46025334	34.90220462	36.26378955	43.55863703	34.53245423	35.41007039
882	24.75210488	35.03313111	30.17278435	38.26998064	42.82914143	49.15913389	33.84722664	47.4392183	32.90740815	34.19712197	34.21900661	36.70133328	50.33723839	30.55272619	39.76631864	48.98167941	45.05225958	48.79311195	53.20916345	42.36578905	43.38639064	23.60803809	45.52488013	42.12289249	34.22160758	32.41462713	32.49631645	36.27305575	36.74899813	49.18028884	38.62689034	36.04314934	33.79220316	33.12029939	46.58034179	28.5071655	37.19086014	33.5685226	37.6116437	41.60044746	31.4957547	34.93471496	36.30077198	43.59540101	34.58302191	35.45847225
883	24.8005185	35.07646634	30.21645831	38.32469148	42.88527988	49.21738832	33.88027957	47.48500668	32.94297644	34.24210526	34.26425779	36.74846033	50.40745512	30.60844546	39.82344025	49.0141111	45.09912678	48.85706614	53.27340268	42.42173025	43.43534178	23.63863153	45.56743115	42.17250616	34.28385053	32.47335097	32.56667172	36.32419622	36.79105887	49.24580205	38.68000881	36.08585273	33.83765455	33.1552865	46.62088723	28.53799127	37.20875873	33.60865579	37.63413503	41.64840118	31.53509454	34.96624211	36.33587713	43.6652556	34.64333415	35.49977715
884	24.80849608	35.11509621	30.24085552	38.38024116	42.94787505	49.28442532	33.9262924	47.53237429	32.98358375	34.28623453	34.31299487	36.79545187	50.45644028	30.67296673	39.86414143	49.05069964	45.17682814	48.89973538	53.3126212	42.4788378	43.50437259	23.66813599	45.61683063	42.23514356	34.33285844	32.51166597	32.61345827	36.36277573	36.85247392	49.29750096	38.71410261	36.13867143	33.87101809	33.19295883	46.65595009	28.57367849	37.24942153	33.66339368	37.67545392	41.69678539	31.56817466	34.98681426	36.36115452	43.71620745	34.6621034	35.54020177
885	24.83513336	35.16982267	30.27786143	38.41943732	43.00593418	49.36355185	33.97039164	47.58027037	33.03216344	34.33598263	34.35804131	36.85023424	50.49815148	30.71972068	39.9060726	49.09508439	45.24830523	48.94375423	53.35449366	42.52769296	43.5616765	23.69144192	45.66809697	42.28812511	34.37863765	32.55521684	32.65310244	36.40217549	36.90430847	49.34407065	38.76341686	36.18147389	33.92080447	33.23096817	46.69295928	28.60506168	37.28573216	33.69418584	37.70753352	41.74154522	31.60515163	35.02037854	36.392863	43.76297046	34.70159127	35.57235173
886	24.87086789	35.22708151	30.32314785	38.46416162	43.05755019	49.43587199	34.01077035	47.63346999	33.08725011	34.38207804	34.40361608	36.90501302	50.54122101	30.76340671	39.95670999	49.14458168	45.31050929	48.99351229	53.40429824	42.57424466	43.62430681	23.72457746	45.72003229	42.33649935	34.42842897	32.59700651	32.69827652	36.44592309	36.94717993	49.39750367	38.82231403	36.22227166	33.97563274	33.26924955	46.73097582	28.63744263	37.31701643	33.71888275	37.74001542	41.79131019	31.65396079	35.06276269	36.43455971	43.79935935	34.74485289	35.60647773
887	24.89666543	35.26843851	30.36651644	38.53357168	43.10577088	49.48609953	34.0505942	47.69454156	33.14224096	34.41807071	34.45437377	36.95067243	50.59182159	30.82151693	40.01596224	49.19163813	45.36817405	49.04689079	53.46136383	42.62648401	43.70661033	23.77902233	45.77173882	42.38902529	34.4868841	32.62713947	32.75479747	36.49405364	36.99026801	49.4627194	38.87588498	36.27135977	34.01732179	33.30664338	46.76728943	28.67752682	37.34923517	33.76360643	37.78415392	41.85073492	31.71150973	35.10253253	36.48189868	43.8224282	34.76772819	35.6532574
888	24.94647202	35.30739866	30.42711312	38.5836112	43.16850624	49.55346167	34.10531931	47.75635545	33.17942248	34.47786543	34.50543277	36.99767221	50.65154188	30.86791409	40.06517442	49.21946982	45.42132257	49.09821645	53.53448792	42.68213043	43.74855041	23.82162038	45.82645282	42.43647826	34.55380583	32.66559113	32.80053549	36.54722311	37.04795194	49.5061361	38.92725117	36.31339351	34.05399503	33.33679087	46.80444191	28.72300146	37.38907911	33.81824992	37.80751195	41.89232549	31.72701255	35.13758686	36.51530395	43.86604928	34.82290304	35.70609094
889	24.99829339	35.3530684	30.46559489	38.6219915	43.22800165	49.61678471	34.15482253	47.80804197	33.22489916	34.53229715	34.55351791	37.04084813	50.69801336	30.9170332	40.11401477	49.25326894	45.48643196	49.14845689	53.58786705	42.73380111	43.79124615	23.8551238	45.87763298	42.48069094	34.610239	32.70726516	32.84284613	36.58964521	37.10339227	49.55413464	38.9729902	36.3535805	34.10012583	33.37022543	46.83020124	28.75534682	37.42643207	33.85659325	37.84405605	41.92468186	31.7558415	35.16550364	36.54373164	43.90906077	34.86334328	35.73980577
890	25.03907378	35.40396168	30.47923336	38.66150283	43.27520868	49.67034805	34.19442497	47.84787034	33.28363778	34.57247047	34.59804622	37.08533142	50.73381289	30.97536513	40.16337158	49.2929999	45.56218685	49.19778528	53.61753389	42.7795124	43.8510366	23.88323967	45.9223158	42.52494665	34.65170173	32.74936603	32.88720787	36.62053083	37.14911778	49.61397077	39.01323992	36.39443031	34.15243332	33.41106042	46.84117706	28.76811548	37.45561181	33.87818849	37.89081728	41.96080907	31.80874832	35.19293531	36.574458	43.94572452	34.87991198	35.75793797
891	25.06927764	35.44499228	30.51439218	38.71934656	43.31259834	49.73085249	34.24085111	47.88454664	33.33190737	34.6181258	34.6413007	37.15144252	50.79469669	31.03839314	40.20047715	49.30288787	45.623941	49.24502125	53.6612864	42.82400706	43.90806603	23.90829662	45.96187193	42.57379117	34.69195532	32.79319406	32.93557724	36.65842871	37.19030667	49.66510594	39.05246066	36.43375052	34.18386723	33.4552263	46.84419219	28.76897186	37.47651191	33.91644966	37.89255953	42.01824104	31.83411652	35.23924888	36.61125797	43.99267087	34.91655701	35.80187565
892	25.0890369	35.48541088	30.53720938	38.76986722	43.36194451	49.78555093	34.27448912	47.93285055	33.35391505	34.65347062	34.68520542	37.19403791	50.8599027	31.07334068	40.24908267	49.32845503	45.67184083	49.2775587	53.70678953	42.87199566	43.95796145	23.93710773	45.99852833	42.62565592	34.74228687	32.84104711	32.96827468	36.69782154	37.23962597	49.72920216	39.08650315	36.47609871	34.22177139	33.47943597	46.87173118	28.78968258	37.50048692	33.93724984	37.91390149	42.07707198	31.85754779	35.25405138	36.64950873	44.04391466	34.94798488	35.83251928
893	25.10044911	35.52384301	30.55963104	38.81161364	43.41547886	49.82729836	34.30526057	47.98193877	33.37541868	34.68523099	34.71913763	37.22543407	50.91422957	31.0996892	40.29852734	49.35532714	45.72289044	49.30734349	53.75113567	42.91800188	44.0042622	23.96049077	46.04047357	42.67652112	34.79251229	32.88690168	32.99719906	36.73145281	37.28512601	49.79978581	39.11511976	36.51332682	34.26076968	33.4947849	46.90192837	28.8187191	37.51850307	33.95493308	37.95014119	42.11940812	31.8780355	35.26153216	36.66639077	44.09976753	34.97026103	35.85466454
894	25.11066719	35.55874938	30.60022139	38.85077052	43.45688767	49.85541726	34.35037603	48.01539152	33.43010422	34.72354946	34.73584341	37.27306375	50.94823691	31.14948254	40.32908992	49.35662662	45.7951685	49.35365465	53.7918879	42.95436589	44.05475377	23.96812002	46.09318936	42.72164597	34.82755956	32.92382186	33.04108224	36.75419614	37.31030165	49.86160249	39.14173516	36.53723943	34.28873562	33.52242654	46.89812522	28.83258223	37.51921933	33.9940722	37.97489581	42.13541175	31.88936463	35.30052055	36.64422444	44.15964075	34.98676885	35.88367686
895	25.15484281	35.61210471	30.60574662	38.884389	43.49674293	49.90281654	34.39806237	48.05423854	33.47707346	34.74198988	34.78838832	37.30974067	50.99224989	31.18806345	40.35394346	49.37601423	45.85598031	49.41531519	53.817911	42.98936746	44.11891392	23.98831561	46.12652897	42.76088283	34.86528354	32.96403355	33.07420335	36.7860104	37.33928995	49.91648772	39.18490184	36.57694379	34.33083643	33.55123798	46.88280755	28.85315818	37.53427048	34.02319374	37.9910985	42.17624138	31.905865	35.30195201	36.6579998	44.20990699	35.00379911	35.89655406
896	25.18744587	35.66086277	30.6276539	38.92216152	43.54050568	49.96107458	34.43869121	48.11157117	33.51332744	34.77169587	34.83841332	37.35386132	51.03423902	31.22555979	40.38184465	49.41281026	45.90671114	49.46375247	53.84282245	43.03068931	44.17274284	24.0199948	46.15361252	42.80668426	34.91330237	33.00402308	33.11086871	36.83527307	37.38472914	49.95837328	39.22939787	36.61281288	34.37538716	33.58166332	46.87852083	28.87707759	37.55131828	34.03587053	38.00829741	42.21568169	31.93222401	35.29277355	36.67818263	44.22749276	35.04030183	35.91063319
897	25.19110262	35.69553614	30.68605031	38.96968767	43.58804618	50.01653748	34.46657103	48.18113641	33.54048108	34.82703034	34.86671453	37.41254379	51.06675896	31.27130234	40.41765736	49.45974648	45.95323382	49.4889726	53.877892	43.07670103	44.2080182	24.05823174	46.18953218	42.86234579	34.97232226	33.03498585	33.15372944	36.89374498	37.44229664	49.98344477	39.26406749	36.63590957	34.41345966	33.61419374	46.89045865	28.89924074	37.56203189	34.04056482	38.03166539	42.23790393	31.96950394	35.29725237	36.68589293	44.21553071	35.0904685	35.93615427
898	25.22605396	35.74653934	30.7132498	39.02337735	43.628085	50.05340273	34.48582974	48.21732022	33.56586399	34.8758394	34.91464115	37.46239117	51.10206811	31.32742152	40.45807393	49.50357495	46.00699475	49.52957029	53.92595028	43.10704808	44.25971544	24.09584929	46.24774744	42.91061165	35.03104934	33.0400482	33.17264095	36.9206233	37.47334665	49.99616824	39.29377133	36.67123393	34.45056505	33.64908206	46.88246472	28.91408869	37.57613921	34.07536279	38.05507567	42.26585995	32.01347034	35.31728065	36.70547457	44.23905217	35.09293027	35.96054043
899	25.26787632	35.7988178	30.7679076	39.0672811	43.69383847	50.10688733	34.52561105	48.26678326	33.59743577	34.93718226	34.96085313	37.51506178	51.12917227	31.37609652	40.51953485	49.54971555	46.07579475	49.56895475	53.96277309	43.14095123	44.31742051	24.13202034	46.28282364	42.9579581	35.09063977	33.07763595	33.23822944	36.96060609	37.52083236	50.01272764	39.34901859	36.70660035	34.48961038	33.68504506	46.91136114	28.96253592	37.57297066	34.10105382	38.08373058	42.29571521	32.0492685	35.31440364	36.73002698	44.24866788	35.1025164	35.99000039
900	25.30918054	35.85444879	30.83076715	39.10929949	43.76504642	50.1738014	34.58169246	48.34217028	33.64776163	35.00259872	35.00316077	37.57095852	51.1475352	31.42305042	40.57622993	49.60325292	46.14166867	49.604995	54.00336155	43.18340396	44.37049533	24.18202463	46.30447359	43.00967279	35.15980956	33.1305496	33.32742511	37.0113098	37.57512538	50.02623673	39.42480409	36.73521679	34.53842004	33.72071707	46.95965709	29.02864249	37.58472153	34.11422973	38.10901076	42.33489385	32.08678835	35.30598528	36.75909975	44.2327534	35.13434932	36.02339219
901	25.35366837	35.91924694	30.86221049	39.16663825	43.80966528	50.2379187	34.63401354	48.43420609	33.72067324	35.05677169	35.04860857	37.62676472	51.1661904	31.48048348	40.60021162	49.66988984	46.18449072	49.6430404	54.07334646	43.23002148	44.41402799	24.25751258	46.34716177	43.06747108	35.24480022	33.15324176	33.3826833	37.05462488	37.61277794	50.02695454	39.49725665	36.75622934	34.5985213	33.75686879	46.98670773	29.07617484	37.65288438	34.133535	38.12487731	42.38906345	32.14343884	35.33007459	36.7906416	44.20845197	35.18604278	36.05788768
902	25.4415024	35.9827772	30.93838616	39.23705511	43.89745195	50.33315693	34.68780613	48.51768019	33.77133807	35.12189485	35.11109788	37.69105233	51.2113162	31.52275843	40.67844885	49.76652947	46.25662032	49.69728644	54.13932793	43.26054856	44.48978732	24.30861238	46.41034101	43.11427598	35.32091925	33.1773989	33.44965376	37.12366563	37.68992231	50.05338333	39.56677609	36.78690264	34.62848901	33.80743685	47.05282975	29.14465638	37.71706628	34.19673684	38.18583243	42.43009723	32.20281144	35.35743884	36.79925927	44.2439584	35.27588039	36.09877472
903	25.502101	36.03724382	30.97630281	39.28603424	43.98567221	50.42232567	34.74784906	48.58673875	33.81797107	35.19758565	35.1662509	37.73563823	51.2859381	31.58019705	40.77520271	49.82559417	46.33146695	49.76271869	54.21159336	43.32324016	44.54787899	24.336668	46.48760214	43.15395072	35.37045939	33.21566888	33.50773708	37.19334526	37.75665853	50.135528	39.60201548	36.8438781	34.65358292	33.86060021	47.11797847	29.19975988	37.78641888	34.27520586	38.21502923	42.48424116	32.25890269	35.42837923	36.83386087	44.30306894	35.34467473	36.16801518
904	25.51205905	36.07097802	30.96377296	39.31181785	44.03871478	50.48554862	34.80535208	48.63131659	33.86791416	35.26106676	35.20770185	37.75619272	51.3794153	31.64985079	40.84627829	49.82451704	46.39321857	49.82791305	54.28572828	43.42086011	44.58090392	24.34190521	46.56288332	43.19471695	35.39563556	33.26866099	33.54422274	37.24007686	37.79127101	50.26381968	39.6051424	36.92128523	34.68731304	33.90062349	47.1564657	29.21055582	37.84596313	34.34407548	38.20452095	42.55139226	32.29922295	35.53426839	36.90307807	44.37801485	35.37509769	36.25176954
905	25.50654183	36.05428569	30.98853857	39.35400085	44.02838592	50.526821	34.83123369	48.62143098	33.90671193	35.25451963	35.25603519	37.77632812	51.47748104	31.67969628	40.83900362	49.78864558	46.44753354	49.87656579	54.33401667	43.50175931	44.64418051	24.30197673	46.60958381	43.24966409	35.41543397	33.32987757	33.55634949	37.23881595	37.81146266	50.40117951	39.61390929	36.99424852	34.72151883	33.90273616	47.16607434	29.13530445	37.83279529	34.39295988	38.24577247	42.59192819	32.29390762	35.60813684	36.96657702	44.5294952	35.40309171	36.29306162
906	25.50384448	36.07583069	31.00307022	39.398799	44.03796364	50.55078563	34.85011862	48.6011435	33.93445503	35.24382392	35.28218417	37.80632944	51.53041828	31.70332787	40.83943732	49.7620272	46.48624185	49.9083641	54.34764053	43.5283536	44.70504343	24.30771997	46.62095738	43.30248283	35.43395654	33.38602272	33.56188833	37.24138178	37.83653206	50.46411826	39.64552291	37.03224414	34.75991393	33.91496149	47.14953124	29.11884504	37.81673247	34.39257964	38.27605483	42.65512612	32.280768	35.62898314	37.00273897	44.61761091	35.42122571	36.28983289
907	25.52122398	36.13176745	31.02086053	39.44420205	44.07943452	50.56819493	34.87314524	48.61082407	33.96349124	35.25504736	35.29977639	37.84330672	51.54045014	31.73251377	40.86365628	49.76781054	46.53079345	49.92920466	54.3454094	43.52888111	44.7558937	24.36107832	46.62371528	43.35068013	35.46550539	33.42672823	33.58645961	37.26489588	37.87689984	50.46135616	39.69711424	37.03943499	34.80205084	33.94203461	47.13007233	29.17929838	37.8103522	34.3661643	38.28756284	42.7071578	32.28493297	35.60691432	37.01525619	44.61808687	35.42775102	36.26589272
908	25.57037293	36.1783148	31.07382825	39.48834977	44.13315216	50.59700601	34.90784431	48.68926965	34.00997108	35.30213089	35.33840239	37.87853996	51.53736324	31.77046165	40.89968904	49.81785607	46.60885155	49.94848053	54.36226661	43.56128094	44.79452937	24.42109484	46.65983765	43.39319898	35.52674046	33.44104277	33.6534245	37.31115374	37.93375503	50.44611071	39.75046392	37.03955456	34.84355621	33.97036231	47.14206458	29.27210472	37.81153555	34.36554354	38.29341816	42.68479391	32.326962	35.57586663	37.02165572	44.56552897	35.42463878	36.26622572
909	25.6115622	36.24738553	31.12729148	39.53903474	44.19066147	50.67551828	34.96462802	48.78407375	34.06366799	35.38262965	35.37995745	37.94838894	51.55926794	31.80795418	40.93637299	49.87892108	46.67165502	49.96840436	54.39381551	43.5812034	44.8389694	24.47579612	46.69304731	43.43252272	35.6161467	33.44929814	33.69849522	37.36284232	37.98351008	50.42550306	39.80161928	37.05794701	34.89533336	34.00455888	47.16033744	29.3260542	37.85957959	34.39007625	38.32714047	42.69942552	32.37084892	35.56840914	37.03582487	44.5967736	35.43718897	36.3072392
910	25.64491791	36.30525933	31.15497802	39.57447288	44.25720068	50.74829884	35.00981434	48.86301674	34.09303616	35.44555428	35.42021232	38.00883033	51.6019855	31.85676887	40.9939702	49.9304694	46.723076	50.01812299	54.46165159	43.61586149	44.88698868	24.51307589	46.73496268	43.47103471	35.66801089	33.47245673	33.74043822	37.39714163	38.01564038	50.45510782	39.85366417	37.10466575	34.92849697	34.03555984	47.19579149	29.34475652	37.9053965	34.43848266	38.34377041	42.74138271	32.4318911	35.60786823	37.06008261	44.64102359	35.49451657	36.36041364
911	25.67697898	36.33255593	31.15832896	39.59389239	44.32282526	50.78999608	35.03345825	48.90915783	34.1007027	35.4722895	35.46001129	38.0375144	51.65457989	31.9186245	41.06550894	49.95825619	46.77272267	50.09555908	54.54850002	43.67553517	44.93494645	24.53258764	46.78723462	43.51551818	35.67506833	33.51310556	33.79273504	37.41701153	38.0370906	50.54489686	39.89662445	37.16284197	34.94112445	34.06178148	47.24121352	29.34926174	37.92200445	34.50080698	38.33598499	42.79063875	32.49542965	35.67608073	37.0901645	44.65669724	35.57675141	36.40133098
912	25.71665077	36.34368617	31.18062063	39.63800342	44.34479317	50.85116408	35.07650818	48.92077696	34.15206088	35.50889832	35.50785943	38.06408213	51.71093532	31.97735215	41.08942399	49.94904851	46.82668962	50.14470122	54.56832428	43.73156848	44.98103237	24.54693861	46.82571253	43.58374297	35.74357857	33.54328606	33.841421	37.47106723	38.07842057	50.63243212	39.88858193	37.17496886	34.9851094	34.09800917	47.2527081	29.36412293	37.94258497	34.56459439	38.38289481	42.84314389	32.47887115	35.69357352	37.11596698	44.71198634	35.58189138	36.42787157
913	25.72363691	36.35317623	31.2092423	39.67281108	44.37003284	50.88780424	35.10319739	48.93811319	34.19688835	35.53971186	35.53907027	38.10386059	51.75265736	31.99952125	41.11953633	49.96554971	46.8670092	50.16321141	54.57316122	43.75266742	45.02844805	24.57317171	46.855752	43.61818729	35.80093481	33.57984077	33.86102355	37.50654328	38.1275993	50.6488573	39.91176096	37.20506518	35.02823769	34.11899441	47.24910063	29.37360066	37.95064201	34.55376365	38.40923825	42.87658947	32.48810432	35.70340773	37.13421987	44.74473719	35.58659479	36.44768962
914	25.73094887	36.38146551	31.24771381	39.7052163	44.41534018	50.9149193	35.12992107	48.97849517	34.2350875	35.57635192	35.559335	38.15233221	51.79062869	32.01778112	41.15468033	50.01255732	46.91000594	50.17416806	54.58998628	43.77235827	45.07078018	24.60364387	46.88963684	43.62931839	35.83786278	33.61065586	33.87865917	37.5333129	38.17008491	50.63229474	39.96603848	37.23514296	35.05580239	34.13314489	47.24649487	29.38803065	37.95924222	34.51920421	38.42823477	42.8995537	32.52466296	35.71379993	37.16349059	44.75782711	35.61108623	36.46426335
915	25.79168022	36.44526816	31.30160942	39.75520242	44.47806657	50.96710781	35.18454432	49.04274132	34.28307751	35.63359574	35.58914884	38.19601156	51.84062976	32.0820201	41.17722653	50.06605597	46.98084903	50.20981529	54.63440372	43.84107382	45.10129144	24.62363061	46.93888317	43.65682314	35.87194672	33.61936422	33.93621099	37.58134526	38.19548474	50.6619246	40.01581217	37.22762423	35.06526876	34.16201842	47.26088038	29.4265342	37.98935202	34.55665167	38.47916262	42.93165765	32.54998396	35.72117691	37.21983675	44.77570363	35.64911478	36.4826457
916	25.8449563	36.52188148	31.356452	39.81073804	44.50992695	51.02328537	35.20784574	49.1004198	34.33061326	35.67371546	35.65076779	38.24495783	51.85186773	32.11997919	41.22181501	50.10406016	47.05409832	50.24817398	54.68993228	43.88674343	45.1428405	24.66226851	46.97696155	43.70959286	35.93219972	33.65434431	33.98311077	37.62520306	38.25071167	50.68867972	40.05690231	37.27254713	35.10014445	34.20567989	47.28943773	29.48718397	38.02335701	34.60491691	38.508675	42.95627543	32.57513587	35.7228659	37.22747294	44.76844948	35.66138664	36.53256802
917	25.86941221	36.59375244	31.42427592	39.86365568	44.55357543	51.09750823	35.24614079	49.14562603	34.37546355	35.71575554	35.6944735	38.30443323	51.84895776	32.16253417	41.2722115	50.15296337	47.11469919	50.28267465	54.73425081	43.92034117	45.2215273	24.72535003	47.01529665	43.75602707	35.99994485	33.68618549	34.04521955	37.65837559	38.31199128	50.69862663	40.11362772	37.32778136	35.15312787	34.24615549	47.33628733	29.57180215	38.05229796	34.64293567	38.5243261	42.98913475	32.6397364	35.73251099	37.20644633	44.76183691	35.68328063	36.55820486
918	25.882247	36.64376887	31.48896137	39.91150619	44.62565277	51.18816358	35.3118381	49.18547296	34.42003553	35.77051137	35.71015235	38.36027213	51.86779422	32.22076013	41.32121676	50.21400161	47.1588777	50.316672	54.77412789	43.96005234	45.31315351	24.78888271	47.06308556	43.78885556	36.05510354	33.70334419	34.12452411	37.68971535	38.36361265	50.70806385	40.17964885	37.36748562	35.205474	34.28002778	47.39343262	29.64595375	38.08706718	34.67902191	38.54543436	43.03498579	32.72825217	35.77165922	37.20141294	44.78333146	35.73533432	36.56610975
919	25.95213722	36.65908271	31.49445436	39.96402527	44.69746589	51.27622056	35.35589521	49.24485376	34.47559261	35.83213481	35.7573152	38.37428285	51.94952351	32.26443623	41.38681938	50.24922489	47.19943309	50.36816633	54.86442457	44.02397752	45.32668234	24.794854	47.1243839	43.84534757	36.08844225	33.73274724	34.18465524	37.75230968	38.41788667	50.77132871	40.20394485	37.41435141	35.23501419	34.33210765	47.44111566	29.62821696	38.17118591	34.76388696	38.60104035	43.07988355	32.74813984	35.87477031	37.274778	44.85374209	35.80888631	36.66928097
920	25.99810663	36.64990283	31.48972278	39.99752544	44.72300558	51.30204258	35.4021486	49.28145645	34.52335686	35.87694143	35.80877288	38.38821392	52.02258476	32.31223964	41.44551171	50.25237475	47.2459039	50.41779112	54.91986998	44.08386773	45.35537985	24.79764449	47.16349887	43.90942148	36.10776557	33.77879485	34.21109308	37.76336554	38.45345394	50.86521175	40.22101502	37.45410092	35.25783237	34.35963875	47.46248861	29.62491682	38.21181336	34.81435863	38.62923053	43.14787104	32.76323925	35.96393203	37.34251654	44.94870847	35.8692625	36.72600048
921	26.00533499	36.65190663	31.49497166	40.02531535	44.73706558	51.30925862	35.44567686	49.299533	34.55394464	35.89385786	35.84898178	38.41013546	52.0667982	32.35292983	41.48496974	50.2406975	47.28438882	50.45456748	54.93442901	44.12585669	45.40007606	24.80699908	47.18913568	43.95650665	36.12213222	33.82000716	34.21506502	37.74917938	38.47444303	50.94000149	40.22841589	37.48978285	35.2789846	34.36402995	47.4680049	29.61279571	38.20566335	34.82880218	38.6509776	43.20561298	32.77449481	36.01578588	37.38807805	45.04114687	35.8912354	36.7418089
922	25.98867589	36.69646967	31.52266292	40.06747661	44.7857667	51.35683969	35.47566595	49.3164686	34.56814398	35.88441065	35.86986487	38.43697161	52.08427593	32.37349401	41.49811986	50.23666735	47.30449151	50.47379125	54.9298511	44.14507241	45.4376102	24.82005097	47.22090477	43.9675709	36.14362107	33.83767614	34.216773	37.76132271	38.49179644	50.95221855	40.22289455	37.52549386	35.30041606	34.36193943	47.47472895	29.55762555	38.18051318	34.83264939	38.69655583	43.21696502	32.77185181	36.02572724	37.41532619	45.10534417	35.86612688	36.76050113
923	26.03067106	36.73512501	31.5982684	40.11688348	44.81077573	51.38228787	35.49758094	49.34122815	34.6163792	35.90675594	35.89684871	38.4619025	52.11602319	32.41140872	41.48688301	50.24291542	47.37512017	50.49704789	54.95016153	44.1682805	45.47576089	24.84334892	47.2580789	43.98361342	36.20713686	33.89344588	34.23875075	37.79083054	38.51285437	50.96082744	40.27145507	37.54096294	35.3258998	34.38206119	47.48691939	29.62626495	38.183467	34.86388625	38.68624558	43.24383839	32.79665744	35.99547949	37.42449856	45.12769813	35.86872819	36.78339847
924	26.06249746	36.77062129	31.62571227	40.13334436	44.84580479	51.41349921	35.51647507	49.37560688	34.66570303	35.93570802	35.93067783	38.48964003	52.14641662	32.44138193	41.52029154	50.25759902	47.4366258	50.51902138	54.96951788	44.18465506	45.50660427	24.85748162	47.28198225	44.00606148	36.24453006	33.92747582	34.25929719	37.82493768	38.53104706	50.97330373	40.31689454	37.55060285	35.35127961	34.39887374	47.47949273	29.68705201	38.19305643	34.8831753	38.67241316	43.27283502	32.81986716	35.97070149	37.43004917	45.12285339	35.89412438	36.79484211
925	26.05640743	36.79665634	31.58121646	40.11557183	44.89256386	51.45498267	35.53837892	49.40857875	34.69187944	35.95305314	35.96488845	38.51676671	52.17307159	32.45850362	41.59915859	50.27253538	47.45462325	50.54096515	54.97852441	44.20332294	45.52543624	24.84620412	47.29269945	44.03398184	36.23649412	33.92055078	34.27433838	37.84879755	38.53986042	51.00327492	40.32078382	37.56643973	35.37095101	34.39898436	47.45295436	29.66357924	38.19971535	34.88485289	38.67843444	43.28919357	32.82525678	35.9801881	37.43421163	45.12410433	35.93279685	36.79326557
926	26.07223906	36.78658892	31.57309889	40.13046812	44.89224376	51.46542453	35.57397092	49.41202796	34.6961438	35.96347661	35.98629089	38.52710821	52.22585718	32.5020852	41.60803899	50.27227711	47.45182524	50.58131619	55.00566073	44.27523109	45.53587062	24.79941387	47.32610978	44.06982609	36.25788996	33.93472805	34.3182557	37.84632684	38.53575297	51.08478435	40.28944103	37.59454861	35.37869121	34.39630283	47.45463618	29.60143752	38.22519803	34.93124474	38.66410571	43.28416558	32.82707456	36.02280079	37.41748559	45.19510171	35.98217307	36.80418749
927	26.05566007	36.78095168	31.56059381	40.15294693	44.86100232	51.44885609	35.57965608	49.36392185	34.69795422	35.96994786	35.99692432	38.51387922	52.25271622	32.50388676	41.59207686	50.21590987	47.45291144	50.60002636	55.01110231	44.31012925	45.53698258	24.75879158	47.33165426	44.09714622	36.25551566	33.96391498	34.30470136	37.82452406	38.50886657	51.15994751	40.26885003	37.61353373	35.39336989	34.37332134	47.41728427	29.56199307	38.18730073	34.95412018	38.66648678	43.31626538	32.80219957	36.05215762	37.39612969	45.28086077	35.96436125	36.80314803
928	26.00664887	36.78253778	31.5295223	40.16351955	44.82312188	51.40249177	35.55954243	49.29469991	34.7037418	35.95534154	35.98372518	38.49344734	52.239525	32.47900983	41.5564429	50.12241125	47.45856445	50.58058196	54.98381615	44.29586853	45.54071013	24.73652603	47.31270499	44.10500381	36.2250582	33.99010365	34.24369612	37.78805084	38.47221333	51.19338358	40.24335165	37.60770893	35.39154827	34.33873406	47.33157247	29.52264349	38.112233	34.91437764	38.66732838	43.3413271	32.75869594	36.03250688	37.37548881	45.33954924	35.89834468	36.78447751
929	25.95043882	36.77900805	31.4742322	40.14149277	44.80384214	51.3266778	35.53720918	49.25686683	34.70979461	35.89577356	35.93202236	38.4901634	52.19213375	32.47267106	41.49502566	50.04017649	47.45562077	50.51774819	54.9225942	44.24905446	45.55580977	24.72949442	47.28302467	44.08108844	36.18096317	33.9883684	34.18454168	37.74362942	38.44377435	51.1567632	40.17293784	37.56453709	35.3394847	34.31441335	47.21137185	29.43023544	38.06790828	34.7930859	38.62449442	43.27703616	32.71573377	35.93731177	37.34873383	45.33135566	35.84407155	36.74377475
930	25.93546177	36.77407087	31.42492587	40.10412321	44.74346039	51.27196459	35.51771587	49.22215367	34.68061977	35.8278184	35.89765858	38.47387437	52.18542364	32.45166807	41.42036646	49.9941957	47.42551818	50.45644721	54.83684854	44.17533155	45.50700162	24.69452771	47.15089354	44.01005166	36.14729595	33.99150468	34.12755572	37.7120698	38.37139089	51.09121077	40.09103351	37.517043	35.3331885	34.3254583	47.07805983	29.36456254	38.00943585	34.72800407	38.54099477	43.22091384	32.6554488	35.85002409	37.23668444	45.30508117	35.77925965	36.64069252
931	25.91012162	36.71765384	31.40241678	40.05153678	44.67527528	51.2059265	35.46145144	49.14444706	34.58223044	35.76239017	35.8721596	38.43867792	52.12310114	32.41750438	41.31582206	49.90723157	47.37105202	50.3664488	54.72066173	44.07924953	45.39116377	24.65790915	47.00373417	43.93996845	36.07957119	33.94372098	34.04989933	37.68691685	38.28738437	50.96802013	40.02063285	37.44260246	35.30027946	34.27621415	46.92719698	29.36213356	37.90493981	34.67050046	38.42527905	43.12408299	32.59609311	35.74087604	37.12736709	45.18320763	35.75109591	36.5234851
932	25.85674203	36.58502397	31.40884228	39.9772335	44.60402541	51.07500238	35.34978224	48.99884045	34.42324644	35.69048143	35.81909321	38.38022571	51.92321666	32.34541553	41.16226739	49.73690773	47.29431424	50.21738058	54.53968169	43.94863902	45.23617261	24.64524431	46.90570316	43.87947483	35.97873865	33.81251933	33.95142464	37.63826413	38.20450269	50.74369011	39.96051423	37.30951862	35.19762515	34.1050535	46.7437441	29.41450467	37.72704697	34.55521973	38.31195047	42.95112876	32.56989522	35.58331035	37.08054416	44.91736741	35.75072377	36.42112218
933	25.91063737	36.48199719	31.37431101	39.86265352	44.41485881	50.81970126	35.26802869	48.86550856	34.36275945	35.54438714	35.64982522	38.30221995	51.66902238	32.14143634	40.95795856	49.62102157	47.19275488	50.02367024	54.19976005	43.7275391	45.14523682	24.64023505	46.74431041	43.67940611	36.01892032	33.70364487	33.91611938	37.48617571	38.03787414	50.39004255	39.82151736	37.09830074	35.16080093	33.96097914	46.48916026	29.35672005	37.49472379	34.35200371	38.29239143	42.77856104	32.61464492	35.4099374	36.95636554	44.65547663	35.55639684	36.24555333
934	25.73206827	36.40849736	31.28277055	39.74867019	44.27702527	50.68908778	35.15651611	48.8400527	34.29260086	35.54234205	35.54923001	38.21647547	51.47980224	32.04824093	40.84464205	49.6184748	47.00640368	49.86355084	54.05371582	43.55808396	45.01212092	24.66520247	46.5033411	43.53499457	35.92604862	33.56653021	33.93231042	37.35339326	37.93530828	50.07373964	39.7726456	37.02031615	34.9957293	33.82902926	46.3672126	29.37382492	37.32847885	34.13576138	38.15164327	42.57645815	32.41351484	35.0624395	36.79817349	44.29779513	35.54017264	36.18114458
935	25.57680163	36.42107417	31.30992848	39.71191088	44.24341604	50.72552832	35.09639852	48.91034708	34.25255288	35.63796956	35.58299502	38.17482263	51.37146445	32.11120683	40.84036663	49.66546401	46.88614131	49.8029239	54.08363201	43.51953064	44.87357157	24.68063362	46.36293535	43.48054275	35.84863073	33.42275406	33.9329199	37.29037306	37.9182944	49.85310039	39.83892397	37.03092185	34.89326118	33.77340072	46.37408862	29.46831966	37.27155173	34.13369354	38.00480071	42.47458756	32.2443161	34.79846277	36.67964231	44.01081334	35.56581622	36.25247695
936	25.81502049	36.54762858	31.54368018	39.80346318	44.30197875	50.82124836	35.18020324	48.98998637	34.31321543	35.66352366	35.67527456	38.2409647	51.30487197	32.21378747	40.88340658	49.67010783	47.00313979	49.84016027	54.07727724	43.58141501	44.86295459	24.66737402	46.48728951	43.4532531	36.05082936	33.34562085	33.90176623	37.30833729	37.93568863	49.71598696	39.93278192	36.95339955	35.0823988	33.84969374	46.34768579	29.55071382	37.31099537	34.42378042	38.10067806	42.58265053	32.50780423	34.92405604	36.6701829	44.01391397	35.35667864	36.33206201
937	25.80729615	36.7116015	31.44938065	39.98508552	44.57503433	51.04867361	35.27056818	49.13124032	34.35252661	35.76809165	35.6925169	38.47278398	51.39258964	32.32307055	41.04989352	49.82936332	47.1588318	49.87236386	54.22777603	43.60892623	45.09825863	24.81659992	46.57304066	43.48599731	36.22513726	33.39775149	34.11597064	37.50790338	38.07317742	49.73149351	40.06703911	36.87186153	35.10043816	34.0187661	46.22213056	29.74452452	37.5632024	34.46116715	38.31734267	42.66614345	32.54785494	34.89386306	36.73880358	44.07575941	35.40308156	36.31661644
938	25.86226823	36.8735454	31.37519823	40.08277718	44.80104021	51.17774224	35.38408646	49.27365588	34.46677832	35.90990425	35.79156375	38.60544018	51.55683688	32.45307643	41.25036008	49.93788985	47.26612682	50.02957268	54.38446897	43.7841426	45.25644596	24.82098545	46.69413498	43.67106239	36.28308806	33.52053413	34.2770897	37.70939988	38.1667455	49.92451981	40.12176873	36.98708776	35.04470161	34.12973073	46.39082747	29.75750225	37.73052055	34.46108236	38.35070873	42.75153768	32.56998632	35.09070787	36.73802578	44.18917666	35.59837514	36.39456103
939	25.98427064	36.93749638	31.41729668	40.08717541	44.88882384	51.20397172	35.491398	49.35669612	34.61049484	36.00509088	35.92890003	38.61550543	51.74406926	32.5499037	41.41216852	49.9609567	47.32281873	50.23400507	54.49840247	44.01583619	45.30076898	24.70709735	46.84389346	43.89088944	36.27685875	33.6622642	34.3115805	37.79779684	38.20378695	50.19211673	40.08998661	37.18202064	35.03303717	34.15554277	46.66501879	29.6299688	37.78051753	34.5322081	38.27557702	42.84211208	32.61022526	35.41590186	36.76694933	44.37879288	35.8025933	36.51776231
940	26.03015308	36.79913725	31.52495809	40.05742272	44.83841484	51.21612947	35.54602457	49.32734388	34.68498059	35.96673527	35.98053524	38.58463795	51.93100798	32.53743084	41.48599048	49.94161624	47.35866094	50.33452095	54.57812961	44.11385163	45.32698619	24.6391246	46.97687451	43.97094481	36.29258295	33.79409948	34.26100535	37.7107713	38.23780772	50.41708528	40.00820734	37.24146633	35.15397059	34.12284668	46.65217781	29.52459821	37.79642649	34.69334947	38.30092315	42.93079558	32.60746392	35.58283234	37.00513006	44.68559959	35.91309848	36.54403207
941	26.00763832	36.74660219	31.51503825	40.12009123	44.78311878	51.22531256	35.53316407	49.24989608	34.67755267	35.85227237	35.97628435	38.5672392	51.96095369	32.52670964	41.45288734	49.80176528	47.38362592	50.29227904	54.57026836	44.08809476	45.31348723	24.65204181	46.98565604	43.99618966	36.28249926	33.80027272	34.21045894	37.68659756	38.20384301	50.48465539	39.99128986	37.31953647	35.22034939	34.09094199	46.54289784	29.37256414	37.72394421	34.70432557	38.19788792	43.10302849	32.67468918	35.5904837	36.93837214	44.86154764	35.92420744	36.52647858
942	25.96283241	36.75761725	31.43833468	40.17284098	44.74483352	51.20898348	35.51065024	49.14660608	34.64620354	35.77793904	35.94183888	38.54904387	51.88499453	32.51973864	41.36853151	49.68139268	47.39350655	50.20469587	54.47106074	44.00083457	45.30977548	24.66647291	46.90635211	43.97596611	36.25555881	33.74088932	34.17768278	37.64971716	38.16137798	50.41595999	39.99185879	37.31162627	35.20151956	34.04335838	46.47257006	29.31761002	37.66774443	34.63666886	38.11324833	43.17350215	32.7195223	35.4740099	36.78146423	44.90019367	35.86060134	36.4764312
943	25.93991719	36.77186025	31.38484465	40.12001225	44.72302911	51.15535477	35.51434015	49.05282728	34.644317	35.81764957	35.90684731	38.5118094	51.77099318	32.50906415	41.28836404	49.69163573	47.3806279	50.14565198	54.31886176	43.90667591	45.3316379	24.62309138	46.80373772	43.91281652	36.23271448	33.67705386	34.17061902	37.53827024	38.15187159	50.24165855	39.96215217	37.1566313	35.11581896	33.96669557	46.4857303	29.44353602	37.68044911	34.57639649	38.17071142	43.01284393	32.65755435	35.28710536	36.76938458	44.82305681	35.7544655	36.40329438
944	25.95825372	36.74465974	31.48103113	40.0296595	44.69493855	51.12643827	35.45578049	49.08481055	34.67775416	35.83962005	35.92432604	38.46182011	51.65932504	32.51310773	41.23284072	49.69823203	47.34362929	50.02362666	54.31493356	43.80274238	45.22204677	24.60916478	46.80121071	43.83875604	36.2672771	33.58785965	34.20359786	37.53594466	38.08285538	49.98612936	39.94954574	37.14135753	35.11466043	33.90771417	46.29088473	29.45955327	37.52270668	34.51102687	38.19209446	42.87976062	32.55424643	35.15591099	36.8359803	44.67363474	35.66072924	36.33819463
945	25.92185552	36.74451002	31.47040113	40.02624364	44.66692288	51.12277556	35.41827828	49.06118986	34.6519561	35.77569041	35.94054909	38.48059087	51.59946833	32.53216073	41.24106338	49.68341266	47.31210353	49.96165566	54.27844909	43.80627126	45.20770103	24.62429882	46.74095769	43.79228552	36.20400269	33.54044717	34.16176624	37.48034381	38.00442502	49.8231759	39.89056044	37.06707407	35.05929124	33.87780649	46.14504609	29.47590343	37.45742085	34.48115105	38.21490295	42.86456062	32.4989641	35.12342077	36.81284617	44.57114512	35.69833462	36.27745508
946	25.88332672	36.74536768	31.39442773	40.09805512	44.66499866	51.12531451	35.41563088	49.01323864	34.6076193	35.71017744	35.92935496	38.53155185	51.57220644	32.54016197	41.27699201	49.64667064	47.28616808	49.96555031	54.19598402	43.88052831	45.25927869	24.65990228	46.64829688	43.78754677	36.11309551	33.53093384	34.0933153	37.39906157	37.96078951	49.78737051	39.82604892	36.96014428	34.97336948	33.86590998	46.11886786	29.47268643	37.49347378	34.47991612	38.21775311	42.92529349	32.53854291	35.16148152	36.7098895	44.53662431	35.74477249	36.27372757
947	25.96673223	36.67567825	31.46981843	40.12989	44.71134713	51.10206777	35.40943695	49.09208638	34.65964741	35.79454366	35.89179398	38.50611333	51.51746291	32.50759976	41.26242534	49.60251813	47.2447835	49.95644149	54.1632217	43.88129281	45.18492879	24.69278856	46.65611229	43.8088555	36.1851817	33.50476004	34.13748769	37.42867355	37.97314998	49.7787733	39.84665534	36.97394085	34.9762173	33.84279	46.12513304	29.37094996	37.46248273	34.46684826	38.16034126	42.92134765	32.64854444	35.1818454	36.661766	44.50645498	35.56994297	36.37797791
948	25.98223173	36.67074561	31.45147851	40.09451168	44.71387523	51.04270792	35.40546892	49.10982375	34.68929206	35.78623768	35.83829544	38.44983214	51.55268201	32.52440585	41.25866668	49.52595022	47.20197052	49.98662193	54.12264669	43.77596718	45.10716388	24.66508274	46.65358308	43.83640293	36.21544924	33.50759803	34.16112542	37.45522399	37.98919281	49.67738401	39.84638952	36.95493198	34.99718467	33.80718919	46.11073288	29.32738129	37.44141179	34.46673955	38.1397258	42.8786126	32.65215696	35.14444713	36.63621216	44.50624768	35.56699986	36.37482828
949	25.97689846	36.70465591	31.34366357	40.04763627	44.65840786	51.02744652	35.45655567	49.0515866	34.6809006	35.77313035	35.83426689	38.43105652	51.55739855	32.53106001	41.26167398	49.44750513	47.17714891	49.96138997	54.07267477	43.74226357	45.04241289	24.53843833	46.6381889	43.78486309	36.18449492	33.46309191	34.16003604	37.42405525	37.94841113	49.62704071	39.78061433	36.94385025	34.94033641	33.76686407	46.10281443	29.35629933	37.42402581	34.48109411	38.16973375	42.8345915	32.56958533	35.11030763	36.56910343	44.46793611	35.61809589	36.33155467
950	25.96542448	36.71680235	31.21889892	40.01660829	44.57061997	51.06413168	35.5307719	48.95794235	34.65847025	35.80597234	35.88264047	38.45182066	51.47776397	32.51348467	41.2495098	49.39115085	47.16224658	49.85910788	54.03526613	43.81596404	44.99764946	24.37742652	46.60590218	43.66623687	36.1237724	33.37447332	34.13385993	37.3395175	37.85451339	49.65904186	39.67519901	36.94445171	34.82009329	33.72163183	46.08639051	29.42402153	37.39038329	34.49901384	38.17729141	42.81150966	32.45904217	35.1105779	36.46328588	44.37183744	35.61655695	36.30296988
951	25.83502087	36.60561751	31.22927864	39.95706745	44.52346135	51.01471684	35.42130967	48.93373677	34.69635216	35.80282008	35.87040675	38.39164367	51.41763455	32.57513037	41.17216742	49.37155911	47.09635604	49.81653193	54.08138959	43.74036382	44.99548179	24.44413932	46.52306893	43.68286554	36.11514533	33.41681832	34.04847213	37.29490206	37.82445905	49.55442199	39.67379454	36.84583442	34.86328026	33.65333782	45.93776817	29.46001152	37.3085083	34.49353621	37.92665596	42.80858974	32.40168764	35.10846336	36.45211018	44.29290304	35.58167604	36.26000966
952	25.86284595	36.5589711	31.22377148	39.96264105	44.56110965	50.96802161	35.37683964	48.8775913	34.72205233	35.76130334	35.8393318	38.35575405	51.39903567	32.60573127	41.16778423	49.29417779	47.08070532	49.72104404	53.9828828	43.65755622	44.95888523	24.45007336	46.42009223	43.62404985	36.09113005	33.43629015	34.04961398	37.21841845	37.77125889	49.39880351	39.60914322	36.80068093	34.77804054	33.61976272	45.85720164	29.33082918	37.2404116	34.44780464	37.85183668	42.77354964	32.36546096	35.05760474	36.45138685	44.28016481	35.51315247	36.21812279
953	25.9209507	36.60093774	31.20316316	39.98751763	44.5739847	50.95712824	35.37143586	48.81677988	34.71819905	35.73263811	35.77711316	38.33652137	51.35441274	32.59116553	41.18121103	49.1863455	47.07154939	49.61553499	53.81537119	43.64180739	44.90950812	24.40478378	46.35967193	43.55056996	36.05504982	33.37789225	34.08744115	37.18136829	37.72142453	49.22535978	39.53008819	36.76904387	34.67940849	33.58776513	45.85903328	29.18651949	37.12732882	34.37959051	37.9312768	42.69104288	32.38539632	34.99308003	36.43909602	44.24322141	35.42786571	36.20894619
954	25.80340369	36.66707159	31.20974718	39.9550166	44.44967667	50.98012308	35.31643951	48.80421136	34.6931936	35.75595632	35.68667963	38.29150455	51.22357622	32.55639629	41.12289986	49.1173916	46.99055026	49.57269312	53.73470554	43.70678546	44.88463941	24.39924135	46.37954765	43.57252709	36.03412582	33.24941641	34.05746592	37.24739381	37.71773232	49.05792957	39.53118441	36.67645057	34.75106303	33.51238701	45.86060977	29.22504774	36.93865873	34.32776072	37.97739408	42.59266796	32.48256552	34.96274067	36.39279382	44.11187441	35.36662854	36.23754608
955	25.7489387	36.59525669	31.21343176	39.92482337	44.38953297	50.96052565	35.36207305	48.76720286	34.67779268	35.67657231	35.73474498	38.20732076	51.1867282	32.52999889	41.14095056	49.10777546	46.86661278	49.49432453	53.62997477	43.66171655	44.77972353	24.34593682	46.31749756	43.49573263	36.04323887	33.17263609	33.99273219	37.16056288	37.67168526	48.91225333	39.50948087	36.66403887	34.69975646	33.48369109	45.65731818	29.26604684	37.02878017	34.35008747	37.91972795	42.66300757	32.51783211	34.88122483	36.15501542	44.22657234	35.46608088	36.13875086
956	25.74492974	36.54527984	31.13125415	39.90947543	44.40205227	50.90707867	35.3675485	48.72456208	34.65517515	35.59327715	35.73491283	38.18408592	51.14601032	32.49602654	41.13005102	49.01860191	46.82335627	49.45905229	53.57590437	43.61633675	44.70957182	24.28178835	46.26403176	43.49453943	36.0214901	33.14286178	33.96638469	37.09473079	37.58841415	48.82325636	39.4235078	36.64004413	34.63546043	33.38454001	45.56704572	29.18715404	37.03974919	34.3462249	37.89340203	42.64750429	32.44979101	34.86146875	36.06679833	44.30193024	35.41595068	36.07668366
957	25.76701369	36.53454176	31.05390715	39.89888409	44.43934438	50.83208111	35.30863215	48.6807339	34.63727209	35.57208867	35.6700411	38.22035148	51.07342077	32.45834724	41.0672245	48.88166679	46.86292951	49.46934308	53.56393937	43.59988378	44.72573615	24.2274732	46.25590354	43.55436655	35.97709254	33.12217997	33.97771967	37.10208237	37.49640315	48.76186244	39.3213404	36.58102162	34.58825761	33.26510502	45.60881522	29.04090442	36.92453808	34.32936399	37.90261105	42.54842451	32.34126886	34.87365731	36.15526976	44.23915334	35.22482768	36.07588985
958	25.79479269	36.42283733	31.23696941	39.86471787	44.41352443	50.74804394	35.29446271	48.62233845	34.66690692	35.62581221	35.71213948	38.20759354	51.03030245	32.44420285	41.02870084	48.90534763	46.86219839	49.44255786	53.49583856	43.54326318	44.79959056	24.18107043	46.25855518	43.45627356	35.99023838	33.0527063	33.9523409	37.08576301	37.44215258	48.64095512	39.33303907	36.54659221	34.48672506	33.34849162	45.47824797	29.04677974	36.98486388	34.43007436	37.81137127	42.64362269	32.34674504	34.74268945	36.10925667	44.16453982	35.23931335	36.00526948
959	25.7788017	36.49145633	31.19049616	39.87492854	44.40484048	50.77863045	35.27852479	48.63212008	34.72741439	35.58506063	35.75329634	38.19026346	51.03354072	32.45866532	41.05623768	48.8629235	46.87986516	49.40933558	53.47643667	43.51639613	44.76957836	24.22461357	46.14446647	43.40376896	35.96449694	33.04643496	33.99384086	37.02971405	37.47738196	48.61026819	39.30979973	36.51343774	34.46380517	33.33093345	45.48152373	29.06197247	36.95589511	34.39705137	37.79499535	42.63747205	32.34129568	34.76437685	36.05006756	44.11540817	35.30558722	35.99864512
960	25.7940724	36.55796448	31.10646517	39.91159381	44.41711917	50.8552081	35.26790392	48.67122889	34.76100432	35.58013856	35.75596612	38.18872626	51.02813896	32.49795451	41.1048238	48.82494848	46.90876129	49.38123924	53.49615411	43.52401594	44.7139577	24.24883992	46.07972408	43.4057427	35.95154661	33.04384481	34.04353437	36.98710349	37.49981416	48.59356544	39.30304168	36.46184337	34.48615011	33.2805061	45.50795774	29.12140178	36.87656951	34.26370151	37.85737162	42.54558949	32.34397881	34.79006261	35.96983353	44.09935606	35.25542513	36.05175667
961	25.87191768	36.47876	31.17219633	39.93775093	44.43434876	50.89234134	35.27468123	48.68652292	34.74530954	35.68638631	35.72942761	38.19593125	50.99146496	32.54431012	41.13255673	48.86038078	46.92390824	49.36408843	53.52252613	43.55279267	44.70808385	24.17854558	46.17046925	43.4308811	35.99045725	33.00243009	34.04038731	36.98564695	37.45191241	48.53542653	39.34333304	36.40229186	34.49916669	33.28001272	45.4536629	29.23612709	36.82897794	34.15324375	37.92247288	42.48426998	32.37184174	34.70407574	35.8819488	44.11040423	35.08546852	36.11062021
962	25.85232706	36.4934565	31.13606787	39.91485953	44.43419733	50.8816873	35.29827352	48.65751024	34.77207637	35.6389852	35.76665456	38.12999356	51.04163536	32.54954489	41.16856806	48.85761752	46.88045415	49.35357603	53.53674148	43.58981147	44.65104892	24.13423515	46.18633421	43.46306057	35.99838408	33.03465846	34.00423502	36.92719204	37.49371327	48.58277027	39.2729036	36.42639394	34.49530977	33.21180416	45.48224953	29.26961467	36.82359702	34.25739829	37.77861063	42.6740504	32.34894599	34.73993309	35.92692938	44.14460462	35.27118179	36.06701273
963	25.7978977	36.52991271	31.09074477	39.91979077	44.41998824	50.88217466	35.32229825	48.67016705	34.83437461	35.61733033	35.82254457	38.1303783	51.05545766	32.55667053	41.1877911	48.82392097	46.8615081	49.36846832	53.51954164	43.58521306	44.66595919	24.15400391	46.18961847	43.48976964	36.01372873	33.04249525	34.02430663	36.9370883	37.52309299	48.58635453	39.27530484	36.46874378	34.50262469	33.19021146	45.48770223	29.19147316	36.89333776	34.36167329	37.82135146	42.76754128	32.35600738	34.85713891	35.94880354	44.14576283	35.32228942	36.04951044
964	25.78429072	36.54620291	31.11344517	39.9641927	44.43558065	50.92305239	35.35028475	48.71510793	34.89491486	35.65042929	35.85514542	38.18761752	51.03305545	32.5877298	41.2023305	48.82332117	46.89293365	49.3897156	53.49422358	43.57001607	44.74732955	24.20524443	46.21406045	43.52258005	36.05255509	33.02798928	34.09330678	37.01107531	37.54333076	48.53786608	39.34388595	36.48020637	34.53646588	33.23161916	45.50651487	29.12713472	36.95381002	34.4137781	37.97770269	42.73446624	32.38847144	34.95490315	35.95026179	44.13291918	35.25349632	36.0829908
965	25.87068708	36.53272152	31.23912252	40.0210085	44.52322293	51.00574453	35.39031926	48.73524967	34.90940199	35.68822256	35.84470731	38.2208834	51.03733114	32.6458603	41.24126455	48.92016826	46.95902501	49.38570435	53.50212933	43.60910389	44.82328106	24.22669053	46.26801699	43.57714047	36.11296983	33.0419706	34.14982481	37.07533131	37.60208009	48.50343981	39.37562592	36.44036672	34.59191675	33.28996234	45.62217813	29.23421429	36.89839916	34.4494355	37.96734855	42.71651556	32.40471282	34.93101512	36.00288178	44.15934687	35.31886227	36.13410313
966	25.97039778	36.60448998	31.28940736	40.07588983	44.55323269	51.08305591	35.39307581	48.72971197	34.8893404	35.75280564	35.92272803	38.28107635	51.05344762	32.69299576	41.30618819	48.95697577	47.00713531	49.38219533	53.53596943	43.67788056	44.90321281	24.26661404	46.28318052	43.59212308	36.16241153	33.06750325	34.15923611	37.11313556	37.63727413	48.47505948	39.37357459	36.45354892	34.57541834	33.28968024	45.69167411	29.27903446	36.9198221	34.43924317	37.96384846	42.74023269	32.45103969	34.86945534	36.01788492	44.2085631	35.42839204	36.20808095
967	26.00482148	36.64811106	31.24139505	40.0906384	44.59318093	51.11220183	35.41412362	48.75799966	34.94623929	35.78808195	35.96822722	38.32452239	51.12222233	32.74248003	41.36698923	48.94237509	47.03746163	49.43458651	53.59985857	43.72966938	44.92410175	24.28268205	46.29832908	43.61904648	36.19126282	33.12021813	34.15516736	37.11730829	37.64993141	48.5384053	39.36725193	36.49454484	34.54337635	33.28971882	45.72682502	29.2587344	36.96515802	34.46289737	37.96769664	42.76947061	32.51553808	34.94653955	36.02598051	44.29421738	35.50108766	36.22203376
968	25.98663747	36.62347947	31.15675196	40.07418865	44.66052646	51.10575226	35.46924942	48.81103643	35.07528435	35.79320674	35.94795266	38.32742432	51.22880011	32.7910894	41.4144329	48.9088948	47.04694237	49.53359519	53.67254809	43.76907422	44.8877558	24.25772097	46.33692095	43.66410675	36.200083	33.17829862	34.16198965	37.10043119	37.6517621	48.68033783	39.37349885	36.5396362	34.53808923	33.30773141	45.72706283	29.21797411	36.99546961	34.53895763	37.97932254	42.80346945	32.56935011	35.14212759	36.04254349	44.40738641	35.51632553	36.18422808
969	26.04437769	36.60976422	31.18330295	40.0972223	44.68172864	51.14409431	35.51173275	48.78077549	35.11298033	35.84981231	35.97283008	38.29772461	51.28382059	32.80672538	41.47263985	48.89167105	47.01158922	49.58938992	53.70004971	43.87553689	44.88247515	24.21198107	46.39025676	43.65922108	36.1971263	33.16523431	34.18494829	37.09643653	37.657102	48.75842976	39.39000112	36.58965572	34.5649316	33.28633278	45.64129373	29.22808285	37.02249045	34.60102152	38.02641436	42.90338448	32.56889986	35.18723254	36.04569581	44.51245042	35.52601859	36.22629849
970	26.02810649	36.62896021	31.15524825	40.10570689	44.6686981	51.18722206	35.53975727	48.76920813	35.16780947	35.86921575	36.0284344	38.28859556	51.30587657	32.79067759	41.49133122	48.89035889	47.05054872	49.59562436	53.69936657	43.9294241	44.88006138	24.20586283	46.45698475	43.65449759	36.167265	33.16760023	34.16634045	37.07531288	37.68513194	48.80329907	39.39888126	36.60777737	34.60230481	33.28972242	45.64405947	29.24371198	37.09638091	34.63066144	38.0356143	42.97589906	32.54115223	35.17392058	36.08088812	44.60013058	35.49141883	36.29129764
971	25.96445938	36.65378756	31.13331082	40.11687764	44.64256191	51.20010527	35.57699011	48.77334883	35.19624596	35.85093468	36.06388036	38.29572115	51.30812648	32.78934757	41.48979438	48.88830535	47.13707005	49.57652551	53.69693891	43.92927339	44.90107278	24.21632229	46.4749397	43.64947384	36.14480207	33.19757979	34.1425034	37.0706477	37.70855157	48.82868409	39.38874709	36.6206388	34.62349451	33.32385181	45.67772397	29.21221352	37.12423147	34.64202202	38.01541529	43.00363087	32.52066336	35.1689198	36.1202253	44.63972715	35.45476566	36.32895857
972	25.9310997	36.65412048	31.20139053	40.15476625	44.62989544	51.16946237	35.63491405	48.76799928	35.15143581	35.82694656	36.03813639	38.30654023	51.30489421	32.8362749	41.49275617	48.87278175	47.20343302	49.56559827	53.70753181	43.90416293	44.967589	24.2124653	46.40471545	43.64376396	36.16511993	33.23585594	34.15998808	37.1090835	37.70188039	48.83630394	39.36267779	36.65579248	34.61298769	33.36882393	45.65137143	29.11990607	37.03181836	34.64775524	37.99914869	42.99366581	32.53377278	35.20132788	36.12967534	44.60772675	35.466787	36.30773724
973	26.00230061	36.67147335	31.23169904	40.18358019	44.65723797	51.19073256	35.62672344	48.75649156	35.17621738	35.86709793	36.02347278	38.35786559	51.31467736	32.83358828	41.44621521	48.87651838	47.20494736	49.5830473	53.66601374	43.85828767	45.05563575	24.25612015	46.40017454	43.70393804	36.19345901	33.21336461	34.16999085	37.09310527	37.71503699	48.77672024	39.37722958	36.65328462	34.61285227	33.36147078	45.65216977	29.15330849	37.0503872	34.59485782	38.01930902	42.96543239	32.54723417	35.11780973	36.15447642	44.54189154	35.51349348	36.29562384
974	25.81847934	36.44846764	31.35513064	40.66786301	44.13879717	51.19177813	35.64465764	48.03359128	35.4365264	35.52350139	36.41237892	38.43085986	51.93547068	32.84427013	41.32327654	48.71411091	47.93327877	49.65873168	53.46750453	44.28748799	45.85991118	24.3355288	46.98749822	44.40457911	36.25031819	33.64580766	33.99490274	36.7406538	38.18910371	49.76848142	39.6526779	37.73032071	35.41227984	33.46839304	45.58632572	29.14298044	36.64611961	34.65748397	38.76686173	43.82603513	32.36279186	35.63171162	36.63255837	46.26995969	35.75856965	36.33282478
975	25.84319563	36.45409363	31.31954069	40.68365421	44.13104379	51.23591587	35.65784342	48.04114233	35.46984215	35.54228098	36.43007392	38.45497019	51.96831664	32.88514551	41.36683814	48.75132782	47.98450764	49.69975579	53.46167102	44.31880369	45.89859367	24.3656351	46.99946728	44.44318807	36.29757995	33.65354935	34.04372528	36.74014297	38.21486442	49.83114592	39.6759747	37.73631894	35.45183326	33.49571694	45.61092829	29.20795273	36.70253271	34.64891877	38.81017332	43.89599216	32.37563051	35.6234976	36.65072551	46.284522	35.797455	36.3505587
976	25.88735248	36.46087853	31.33294883	40.72824505	44.17843361	51.24008279	35.69214871	48.06474084	35.51632071	35.58657773	36.45242755	38.42737462	52.038784	32.96126456	41.3864999	48.74334751	48.04808321	49.73600908	53.45177202	44.31549779	45.92859823	24.37016224	47.0083658	44.51821821	36.33909144	33.66998979	34.1013134	36.77765328	38.25748379	49.87236093	39.7342	37.7583316	35.48222539	33.54520027	45.61513499	29.24423001	36.72463084	34.67663624	38.85737068	43.94183569	32.40422421	35.64083942	36.66052292	46.31920644	35.81669391	36.39119256
977	25.92664433	36.46293499	31.34768883	40.73117789	44.22620029	51.2994501	35.73814452	48.1085129	35.5762234	35.61726222	36.47694034	38.45151317	52.12892751	33.03462495	41.41452039	48.70767903	48.0877168	49.7426596	53.4860519	44.33053991	45.93913669	24.37939384	47.0947523	44.5386893	36.36977493	33.65337149	34.08020226	36.81843793	38.30597873	49.88937734	39.76586794	37.82253783	35.45150567	33.57416675	45.66202607	29.22306618	36.76362629	34.69601998	38.83929201	43.95060265	32.42507696	35.68799251	36.67833432	46.33766533	35.85904154	36.42094541
978	25.96738494	36.47570161	31.37831316	40.75584212	44.24880853	51.35403887	35.75467113	48.15641839	35.64022745	35.63465244	36.48422602	38.49252709	52.14963436	33.04395727	41.47200404	48.72425977	48.09169649	49.77359761	53.51874336	44.34492886	45.94910953	24.40714499	47.14536385	44.53728136	36.4143618	33.65278998	34.04115377	36.84115606	38.33215877	49.9152923	39.78061893	37.87685073	35.45158083	33.59510895	45.72683625	29.26068423	36.80733807	34.69440698	38.84958371	43.98325387	32.43148933	35.70950296	36.70299064	46.37553585	35.89451141	36.35723121
979	25.97903248	36.52553964	31.43492018	40.81489965	44.25249891	51.38532847	35.78307914	48.21004039	35.68205007	35.65488469	36.53142366	38.52764777	52.19523293	33.07483895	41.49109063	48.73774164	48.14312626	49.8015242	53.54989904	44.36808054	45.99310825	24.44286697	47.13653551	44.5711689	36.45328898	33.70565913	34.05372272	36.83771632	38.3618533	49.93483442	39.81986795	37.91961895	35.49174231	33.62406292	45.77366886	29.29092453	36.79975426	34.72629911	38.88657868	44.0044224	32.4318828	35.73725504	36.75102494	46.40009443	35.92529339	36.38341076
980	25.99441299	36.55872675	31.45666183	40.82974722	44.2665708	51.46325557	35.81266555	48.24714648	35.73609173	35.66883982	36.61292447	38.60139473	52.24173297	33.09573297	41.51052862	48.76071351	48.20413387	49.81791489	53.61060141	44.42030713	46.03400868	24.48857117	47.17463917	44.62468254	36.51733598	33.72627558	34.08723658	36.83267057	38.4333297	49.9619084	39.85667549	37.9960863	35.5281783	33.64584585	45.80812843	29.30421794	36.78828925	34.7497215	38.90755754	44.01511788	32.45140323	35.76510236	36.78332954	46.42211709	35.98563142	36.44661668
981	26.02962076	36.58993317	31.48684254	40.86174147	44.29980673	51.52688362	35.84271772	48.27999908	35.79436035	35.70622566	36.66650907	38.63740535	52.25940554	33.11425695	41.53527734	48.80267314	48.24867525	49.85388159	53.64137442	44.47275594	46.08527372	24.51891719	47.19849405	44.65695488	36.56232394	33.75744326	34.12870509	36.84642534	38.48477454	49.99862699	39.89384639	38.0428472	35.56011452	33.67834486	45.84886153	29.32483029	36.81061869	34.77713363	38.94508645	44.03807823	32.48053665	35.79912574	36.82132389	46.45317122	36.02660172	36.47611424
982	26.08114638	36.62865992	31.51690829	40.91288005	44.31833327	51.57543563	35.87176074	48.30815353	35.83748801	35.76772989	36.73192254	38.6658002	52.24574938	33.11716846	41.54870032	48.89298561	48.29970897	49.9093232	53.62884986	44.53893671	46.1655578	24.55579231	47.17818378	44.69800584	36.59587066	33.81211242	34.20220161	36.83582683	38.53307139	50.05168864	39.9405254	38.07260008	35.59950391	33.73073089	45.86822925	29.37017418	36.8675653	34.82066182	39.00561939	44.09856281	32.51606831	35.83588093	36.86235257	46.47728536	36.05941009	36.51751786
983	26.10777337	36.66737735	31.55961825	40.94383593	44.35811536	51.60194775	35.90759127	48.34268248	35.88732046	35.80328797	36.78020162	38.69158883	52.27821055	33.15297416	41.58817521	48.93551913	48.35734034	49.95043724	53.66610925	44.58524147	46.21386454	24.58413498	47.20035877	44.73224681	36.62994095	33.86247909	34.25328164	36.88654465	38.57387566	50.11177372	39.97870449	38.10378531	35.63317445	33.77435831	45.90628505	29.38432784	36.91315837	34.85397112	39.04743034	44.13094216	32.55409189	35.87312471	36.91563667	46.50499367	36.0901316	36.55769068
984	26.13496205	36.68605302	31.61033596	40.96150863	44.44028775	51.62082498	35.95172163	48.36656716	35.97133877	35.83472226	36.7980782	38.67902755	52.30482582	33.19886782	41.64033515	48.96308705	48.41226493	49.99118101	53.72050908	44.62611634	46.23908647	24.58816627	47.25407683	44.73556613	36.66001947	33.90845777	34.30574526	37.01072031	38.61073401	50.17532014	40.00476336	38.12750786	35.65513349	33.81610271	45.96614779	29.35832104	36.96431026	34.85857766	39.08092426	44.12929506	32.60629196	35.91569557	36.97316961	46.55038232	36.11364175	36.56679319
985	26.16021923	36.73004907	31.64670965	40.99846564	44.4966411	51.65993409	35.98579406	48.39995427	36.01365208	35.88159653	36.82742999	38.70111944	52.33672649	33.24384094	41.69582559	48.98931104	48.45598229	50.03199564	53.76604154	44.6741966	46.29301682	24.61173573	47.29864569	44.75738509	36.68061396	33.94611614	34.3513863	37.06126959	38.64847912	50.23874246	40.04339621	38.1464785	35.68592227	33.84781692	46.01384797	29.37804559	37.00942689	34.89908997	39.11839813	44.16264802	32.64499507	35.95994335	37.02971777	46.59139342	36.14387102	36.59351976
986	26.16490238	36.79948778	31.69193226	41.04396013	44.53359525	51.67191738	36.01248699	48.4405238	36.02861292	35.92038463	36.85885264	38.74593393	52.38813361	33.30514939	41.7762964	49.00226778	48.49890267	50.06066633	53.82448055	44.72300063	46.3437789	24.65027153	47.33867736	44.7814884	36.68711838	33.99101213	34.38982799	37.09833405	38.68139195	50.31712721	40.09104089	38.15697689	35.71373195	33.88369331	46.05357982	29.40873404	37.05800892	34.96400122	39.15171641	44.21272776	32.68125625	36.0045079	37.10069157	46.6250394	36.17481764	36.62721492
987	26.1733641	36.84702369	31.71220657	41.06729694	44.59089246	51.7193006	36.04931533	48.49496198	36.04304341	35.97120622	36.88695679	38.77949659	52.44697888	33.35364289	41.83614446	49.02200057	48.55146813	50.11913947	53.8863775	44.77010283	46.4075011	24.67973734	47.39506826	44.8232979	36.72495815	34.03143423	34.42456392	37.13842817	38.71509682	50.38480877	40.12776252	38.16466875	35.77554934	33.89460568	46.10146017	29.45992748	37.09086046	35.01720311	39.20409478	44.26193591	32.70415908	36.04545093	37.16247986	46.65892539	36.2065313	36.68019529
988	26.2154239	36.8821991	31.71826412	41.11703853	44.65822164	51.82271317	36.094589	48.52476272	36.06757688	36.03171475	36.92499232	38.8184893	52.47661359	33.39203233	41.88452345	49.05567236	48.59992163	50.18537511	53.93834052	44.80040167	46.49005694	24.71138348	47.47094583	44.88420751	36.75932605	34.04307496	34.47076877	37.1563347	38.74963165	50.45523728	40.16275561	38.2127239	35.83537804	33.91001571	46.16366005	29.51205583	37.12782453	35.05163817	39.23649135	44.31513126	32.74129284	36.09455662	37.20585888	46.72772413	36.24585155	36.72697508
989	26.2782805	36.92578366	31.74546951	41.16227498	44.70319027	51.90887495	36.14157349	48.55079331	36.10010828	36.07053905	36.97890056	38.89473514	52.52687699	33.43010662	41.93189918	49.10612222	48.62987417	50.23876494	54.00684566	44.84627747	46.55901816	24.75737049	47.53535625	44.9857123	36.79983702	34.05245855	34.50031166	37.17312692	38.80723115	50.50842272	40.21455256	38.27403134	35.90490188	33.95546604	46.22104535	29.55884113	37.17574332	35.10513454	39.27264863	44.35853076	32.81026515	36.14795411	37.25173099	46.7801061	36.29568846	36.76653888
990	26.3225665	36.96121027	31.7824849	41.21614685	44.75744852	51.9666027	36.19745533	48.58557915	36.14768553	36.10969673	37.03238776	38.94884429	52.62314847	33.48046759	41.95151026	49.16610907	48.706859	50.30055791	54.05968301	44.892699	46.61641566	24.77951442	47.57842279	45.05303303	36.86782457	34.11334247	34.52745803	37.22984533	38.86723077	50.54617838	40.26871955	38.30119534	35.97722743	33.98922847	46.26787109	29.59600712	37.20909688	35.12566975	39.31307233	44.40052217	32.84995597	36.18182188	37.29114891	46.8263223	36.35339245	36.81955278
991	26.36742379	37.00012151	31.83553985	41.28782079	44.80390854	52.01555657	36.23832486	48.62776565	36.19171963	36.14997033	37.08002082	38.98448153	52.69721847	33.52711623	42.00286799	49.22811265	48.80682911	50.34885142	54.10740059	44.93360329	46.64096294	24.82661104	47.62860192	45.10264586	36.93015479	34.16699939	34.57463922	37.31109285	38.92301713	50.62317956	40.30661814	38.35456334	36.03345136	34.04399406	46.31237779	29.62817748	37.24637055	35.14387879	39.35126085	44.47285421	32.88791584	36.22237973	37.33007221	46.90529668	36.39822061	36.86640957
992	26.39819623	37.06046295	31.88623102	41.33549688	44.84937736	52.04447102	36.27918861	48.69452118	36.25093049	36.18970848	37.11483967	39.02110621	52.74710408	33.56523188	42.06070231	49.26785613	48.89083301	50.38123843	54.18528996	44.9927192	46.67585783	24.89431508	47.67428002	45.16184119	36.98417603	34.20964475	34.62770719	37.37089026	38.99533193	50.70968243	40.35951756	38.4185714	36.05999835	34.10538223	46.35539215	29.66496089	37.29722844	35.17065333	39.39014514	44.55315857	32.94419774	36.28949479	37.38281506	46.96418954	36.43709211	36.90452827
993	26.43351871	37.10939048	31.93296026	41.37395818	44.91832773	52.0705979	36.33667945	48.76863105	36.31656776	36.23927871	37.15537015	39.04705824	52.80306494	33.61431429	42.0960898	49.30899228	48.96989512	50.4527867	54.24620988	45.065787	46.73471321	24.93453543	47.7077613	45.17399697	37.05034144	34.27858874	34.68250594	37.41819355	39.04083109	50.79449714	40.42468567	38.45442544	36.0614047	34.13853673	46.38271738	29.70985596	37.35114869	35.20052182	39.43081077	44.62813548	32.98993656	36.32536994	37.44073901	47.01272779	36.48751715	36.94941806
994	26.47771083	37.16099762	31.99566224	41.41413746	44.97524679	52.12396566	36.38588508	48.83955611	36.37656219	36.2996601	37.19666769	39.0732558	52.82972742	33.6596631	42.15668462	49.37783836	49.03189079	50.53406531	54.29725892	45.11842735	46.79440847	24.97426795	47.75672339	45.2074333	37.10410679	34.32306279	34.74341693	37.46412404	39.09059202	50.88979485	40.46198414	38.50998597	36.09051303	34.18296044	46.41635461	29.75888032	37.40292196	35.25447503	39.47453155	44.68702876	33.03415825	36.3724128	37.49121281	47.08935088	36.51926012	36.99212321
995	26.50890701	37.23075994	32.04309229	41.44976324	45.03709404	52.20508435	36.43644322	48.91985882	36.42373338	36.3533834	37.23160452	39.12401767	52.85478429	33.69812945	42.19746347	49.45750378	49.0951864	50.5670888	54.37625773	45.15644415	46.87329136	25.02491864	47.82450506	45.29343326	37.14844465	34.36089825	34.79425422	37.51234524	39.16293881	50.97016067	40.50706004	38.59342654	36.12864663	34.23414117	46.46733263	29.81256903	37.47134356	35.26630767	39.50468031	44.7248156	33.08427545	36.44252888	37.53830934	47.14366762	36.54818332	37.03111916
996	26.549905	37.27986159	32.08980273	41.49912148	45.09748307	52.27943971	36.48579918	48.9857051	36.47008802	36.40365327	37.28127998	39.17870187	52.90652654	33.74081043	42.23924391	49.51862503	49.16524607	50.62297327	54.44792691	45.20339141	46.94807458	25.06508716	47.88672438	45.3543439	37.20108215	34.40375131	34.83803729	37.56074674	39.23138236	51.05067934	40.56716636	38.65099643	36.17903873	34.28457721	46.51486563	29.85440406	37.52948922	35.29532649	39.53822816	44.77130952	33.12648027	36.4980144	37.58511243	47.18648164	36.59394693	37.07672298
997	26.60165737	37.30801214	32.15318145	41.57017381	45.15520415	52.37145568	36.52148174	49.03491488	36.50742173	36.46588616	37.35025689	39.24804554	52.99164959	33.79324063	42.27528685	49.58141882	49.24856632	50.67702214	54.49347461	45.22960918	47.03104059	25.08215582	47.95254468	45.40938772	37.24598392	34.44139269	34.85762826	37.61228264	39.31193057	51.12272839	40.6349187	38.66741857	36.26319022	34.33381512	46.55838845	29.88854382	37.58521904	35.3443816	39.57087536	44.80726466	33.13847347	36.54812748	37.61310658	47.21020412	36.65647897	37.13946277
998	26.64249983	37.36319746	32.19331673	41.63333073	45.2128377	52.45125159	36.57193747	49.0975856	36.54948844	36.5227903	37.40263702	39.31354731	53.06556471	33.8389406	42.32174125	49.64421322	49.31770029	50.74811476	54.56648662	45.29242009	47.1051714	25.12191846	48.02118846	45.47407217	37.30928624	34.48427158	34.90450311	37.66260029	39.38973984	51.19569475	40.69842223	38.72903381	36.33604754	34.38817241	46.60535159	29.92401641	37.63016116	35.38668503	39.60962207	44.85837897	33.17582165	36.60497395	37.65748607	47.25845984	36.69951942	37.18094804
999	26.67693784	37.42619487	32.20350962	41.69578681	45.27027148	52.53640637	36.62415324	49.16614778	36.58788953	36.56510261	37.45404589	39.38923701	53.14984674	33.87303175	42.36868682	49.69559077	49.38601928	50.82732785	54.66551296	45.37788852	47.18481489	25.17831473	48.09592423	45.54823435	37.39337099	34.52895338	34.9584152	37.71249981	39.46791136	51.26817135	40.77394607	38.81635644	36.40893093	34.44830166	46.65563673	29.9501048	37.67249909	35.4097547	39.6448455	44.91937808	33.22588179	36.6690356	37.70646468	47.2945329	36.74199261	37.20702075
1000	26.72623967	37.47551765	32.23908602	41.76841999	45.33306931	52.59116238	36.69834623	49.22051241	36.63910862	36.61242051	37.51038581	39.45095892	53.227081	33.92526873	42.41727367	49.73984192	49.44665519	50.93155008	54.74880373	45.47014382	47.24048384	25.2197736	48.1559097	45.58707131	37.45884567	34.59268933	35.01725103	37.76348446	39.53992715	51.34146422	40.85299119	38.87618757	36.48220193	34.50727265	46.71121175	29.98994004	37.70093365	35.4706665	39.69510073	44.98291949	33.28672544	36.70425763	37.77625768	47.36209278	36.78914173	37.24920421
1001	26.77012529	37.54437746	32.29989116	41.82783748	45.39359231	52.64103808	36.77567767	49.2812742	36.68449884	36.69467951	37.55633828	39.50514892	53.29523176	33.99007736	42.47539901	49.80092997	49.51357013	51.0150431	54.84627226	45.55357014	47.28251646	25.24689628	48.23517751	45.65037188	37.52495767	34.62881171	35.08282567	37.81996773	39.61949025	51.43229187	40.90614805	38.94953124	36.55582217	34.56653599	46.7819627	30.02547547	37.73414405	35.54075889	39.76349678	45.04174702	33.33041966	36.75334197	37.83711305	47.44680489	36.82134653	37.30900967
1002	26.81302113	37.6343658	32.3530938	41.86899832	45.44485988	52.71440529	36.83846797	49.35834982	36.70094389	36.75179014	37.58625885	39.56185675	53.35454253	34.05091011	42.55362345	49.88202117	49.57244193	51.06215082	54.93984743	45.64051834	47.33952041	25.28119586	48.29790497	45.71556518	37.59768094	34.6949371	35.17380279	37.87369713	39.68290678	51.50486421	40.95360106	39.03963008	36.61862657	34.63693513	46.8622318	30.07032936	37.7732257	35.58908492	39.81578494	45.09792786	33.36768552	36.80488138	37.92057419	47.512982	36.86129155	37.36997766
1003	26.84838763	37.69241319	32.42747677	41.91691748	45.50879122	52.79444642	36.8836861	49.41187249	36.74027501	36.80026158	37.63867596	39.60540448	53.40689315	34.11029595	42.60770159	49.95210467	49.61996009	51.09622163	55.00224516	45.69341733	47.40594439	25.31664117	48.3500208	45.76317805	37.64592566	34.76059471	35.23216657	37.9318887	39.74015653	51.58345803	41.0123996	39.09608063	36.66463274	34.68246624	46.9342313	30.11177107	37.80830542	35.66344433	39.87098951	45.15916674	33.41371561	36.84965017	38.00139638	47.569198	36.92805815	37.44402855
1004	26.87976877	37.73501722	32.50155006	41.96331681	45.57271226	52.87238942	36.92101158	49.46899329	36.79096745	36.86929991	37.70997343	39.6477369	53.47637674	34.17464136	42.66875326	50.00077375	49.6728919	51.15068751	55.09069515	45.73825079	47.48511123	25.3708067	48.43357427	45.82369449	37.71488981	34.79229802	35.27472055	37.98873273	39.81527316	51.66743345	41.07347072	39.15590235	36.69923043	34.69582116	46.97754487	30.13731834	37.85316908	35.71589968	39.92601663	45.21940413	33.45152538	36.90639779	38.04511952	47.6268152	37.00032967	37.51643717
1005	26.9274487	37.78953323	32.55434947	42.00570609	45.62123461	52.96021668	36.96124394	49.5499408	36.83418054	36.91423507	37.77085384	39.70436932	53.56091692	34.23862499	42.74390829	50.05671745	49.74037702	51.23818815	55.1448433	45.80542475	47.57580375	25.45271834	48.49222952	45.87837999	37.78667645	34.8563335	35.3337686	38.03567517	39.88396685	51.73929831	41.1494286	39.21630442	36.74899793	34.7402765	47.0232951	30.18355268	37.91514617	35.75559212	39.9337001	45.29040433	33.48500912	36.96022597	38.0980212	47.67874781	37.06008671	37.55977879
1006	26.97497246	37.8455764	32.60262977	42.06566405	45.68150727	53.03116882	36.99420205	49.60116437	36.90816553	36.97388738	37.85116625	39.75659385	53.64197396	34.28443716	42.77903399	50.09565957	49.81887994	51.31857023	55.1918022	45.86349786	47.65179765	25.52253695	48.54827616	45.94610104	37.83334935	34.9221265	35.3711704	38.10668976	39.9453305	51.83024096	41.21337179	39.249851	36.8115495	34.78904998	47.06213977	30.25302732	37.98852047	35.80235916	39.95392709	45.36487794	33.54137338	36.99004791	38.16201744	47.7359601	37.11928215	37.5891085
1007	27.03002546	37.91149731	32.67478233	42.13461812	45.75491969	53.09821731	37.03505366	49.65650651	36.9916129	37.05495592	37.92094978	39.80229711	53.72162722	34.32245685	42.82540445	50.14299829	49.91882209	51.3908419	55.28538276	45.91695614	47.72231597	25.58193837	48.62100366	46.03114185	37.89653752	34.97659537	35.41328297	38.18415383	40.0202864	51.93426032	41.27146618	39.29384664	36.87362914	34.84705565	47.11299209	30.33155553	38.05480239	35.8320453	40.01674724	45.4074907	33.60759953	37.03140271	38.21418226	47.81733785	37.16838261	37.64848743
1008	27.10009516	37.97138997	32.74242041	42.21081879	45.81736695	53.18125153	37.10884076	49.74640538	37.04974456	37.11072356	37.96357637	39.86710188	53.79485416	34.37312905	42.90005973	50.21912205	50.01866331	51.46141319	55.3568614	45.98255566	47.79983743	25.64099439	48.66211304	46.10991786	37.96471487	35.03697286	35.47752022	38.24596314	40.09478759	52.04180803	41.34586903	39.37058846	36.94297542	34.95357096	47.19456029	30.40854993	38.12579968	35.87869659	40.07410039	45.45784445	33.65874104	37.11026463	38.27481696	47.88432193	37.18863593	37.70937562
1009	27.15807577	38.03622917	32.76402822	42.3052988	45.87945683	53.25601429	37.18251409	49.82041438	37.13518958	37.16079783	38.02176441	39.94900482	53.86031594	34.42663439	42.95346248	50.28898791	50.09853081	51.51777775	55.43729556	46.0381044	47.87144889	25.69077476	48.71131698	46.19515164	38.02711258	35.09135444	35.54361871	38.3137955	40.16734416	52.14054205	41.41798853	39.45643808	37.01873311	35.03699612	47.27091272	30.47468045	38.17609638	35.9413158	40.14611035	45.52663375	33.71003889	37.15984469	38.33818584	47.94254891	37.23582808	37.74856076
1010	27.20378399	38.10185056	32.80652283	42.36667258	45.9658868	53.32906835	37.24142246	49.90820677	37.23046167	37.20623967	38.0579515	40.02363108	53.94509667	34.49711182	43.01522144	50.37796762	50.17939666	51.58360185	55.51963246	46.09934901	47.95545009	25.75335284	48.77682705	46.26171053	38.08217938	35.14913189	35.6033782	38.38675762	40.24630344	52.23269493	41.49873137	39.53931173	37.08927748	35.08722371	47.33302945	30.52213599	38.20927868	35.98544389	40.22293159	45.58588912	33.78462206	37.20052394	38.40116609	48.02303282	37.30218043	37.8064975
1011	27.24904721	38.15993957	32.86292039	42.42566977	46.04217196	53.4057697	37.30688943	49.9980051	37.28321524	37.25897039	38.09770953	40.09133584	54.02386358	34.56851472	43.07553612	50.4539567	50.25452053	51.65422722	55.58930132	46.16333742	48.03331848	25.81028753	48.84459463	46.32804185	38.14081902	35.20759707	35.66756987	38.45206335	40.33078397	52.32624693	41.57396689	39.61436046	37.15591356	35.14605243	47.39344777	30.56553913	38.25711315	36.0249565	40.28392097	45.64795915	33.84623444	37.26181788	38.46848349	48.09264514	37.35155798	37.8618443
1012	27.29423424	38.20831572	32.91498055	42.47418536	46.10965338	53.48353159	37.3839783	50.10483656	37.30186813	37.30240055	38.12823227	40.16271078	54.10993272	34.66179401	43.14243874	50.52268832	50.32327538	51.73888605	55.63526874	46.23093017	48.10360923	25.86952539	48.91321835	46.38011042	38.19198134	35.26528642	35.73479753	38.51069435	40.42206938	52.41804665	41.65135108	39.69303494	37.21974031	35.20270514	47.45043125	30.59824943	38.31246686	36.0555049	40.32510148	45.72087581	33.89198982	37.33385151	38.53706821	48.15193286	37.38671688	37.91011407
1013	27.33011291	38.2802404	32.96280498	42.52439956	46.16810419	53.55148441	37.43443591	50.18539164	37.32764628	37.37152401	38.19211432	40.22171152	54.17749139	34.73025062	43.18166247	50.58298852	50.39255265	51.79805188	55.71142644	46.28796861	48.16180972	25.91428622	49.01047919	46.45598175	38.25992963	35.33329951	35.81099523	38.57416853	40.50597402	52.5026605	41.71389552	39.73583854	37.2965433	35.25683337	47.52023949	30.62652842	38.36452788	36.09316342	40.36688424	45.79954539	33.94331647	37.36992974	38.60734818	48.20471971	37.45512025	37.95095594
1014	27.35560269	38.34099315	33.05365147	42.54611188	46.24651719	53.62685582	37.46866376	50.26397033	37.36234189	37.46184565	38.26475566	40.27391167	54.24184434	34.78305921	43.2284314	50.66562093	50.47003716	51.85339511	55.78823092	46.37408167	48.24455186	25.97219474	49.09314435	46.5153353	38.32694514	35.39940076	35.87765064	38.64827562	40.58176771	52.59310379	41.78171624	39.7669275	37.38148436	35.31736581	47.58456326	30.64708926	38.420022	36.12949997	40.40973553	45.86231188	34.00698043	37.41734854	38.68654585	48.27371853	37.52048196	38.0206745
1015	27.39232404	38.38731161	33.13192727	42.60133182	46.30504683	53.70765315	37.53381363	50.33532752	37.39588766	37.54438463	38.34132158	40.34917635	54.29203476	34.83841146	43.27122853	50.71553059	50.5430768	51.93196037	55.86673146	46.45899401	48.31739589	26.03094154	49.16159646	46.58036051	38.39790026	35.45052945	35.92556562	38.70635052	40.67262426	52.69467247	41.85314676	39.83851232	37.45205161	35.38499748	47.65747604	30.68457007	38.4900568	36.17612539	40.45846885	45.92827332	34.03543309	37.48073214	38.76467633	48.32187548	37.54521995	38.07657891
1016	27.42932993	38.43994879	33.17979635	42.67727869	46.3700205	53.78361326	37.59407518	50.39611877	37.46192084	37.60935181	38.41433381	40.42081964	54.33114255	34.89122319	43.31852662	50.77295215	50.62137408	51.99815917	55.95271256	46.51972208	48.38132109	26.07832159	49.25576265	46.67108544	38.48116099	35.51450917	35.97129633	38.76400808	40.75611141	52.78954985	41.91863247	39.90534068	37.52466856	35.45440559	47.74557616	30.73861771	38.55224115	36.23715795	40.51492357	45.99937837	34.07250575	37.5313304	38.81728511	48.35207666	37.59147221	38.11830422
1017	27.46055979	38.48944408	33.22547979	42.72571801	46.45279813	53.86758556	37.64437103	50.43775892	37.52810547	37.67728514	38.47563551	40.47841425	54.38177633	34.93977254	43.38321208	50.83876937	50.69607193	52.07645302	56.01318821	46.59693672	48.45848564	26.13421008	49.32777003	46.7349813	38.53579913	35.57954928	36.01895022	38.83752901	40.83128438	52.89437363	41.97892848	39.94650321	37.59140139	35.52581201	47.8049915	30.79863808	38.58676293	36.29542172	40.54542187	46.05698465	34.12076077	37.5830133	38.87309602	48.40619835	37.65244147	38.17492914
1018	27.51244929	38.55891297	33.27078786	42.78720786	46.51129969	53.95611291	37.70343209	50.48391527	37.58644046	37.73136609	38.50798592	40.52544227	54.44591958	34.99385788	43.45032119	50.89687257	50.76942555	52.1720369	56.08653166	46.66073098	48.53994669	26.18557265	49.40307721	46.78470464	38.59238788	35.63438696	36.07008144	38.90333521	40.93028818	53.00389829	42.04624226	40.03267396	37.64105558	35.58924494	47.84204085	30.86579951	38.62601279	36.35634463	40.57381943	46.1136505	34.17270188	37.65362558	38.93573077	48.45857106	37.69756472	38.22625782
1019	27.57230168	38.63932951	33.31193106	42.87214515	46.57652092	54.04292698	37.75393105	50.56096986	37.63063733	37.77832628	38.54036338	40.5559361	54.51392703	35.05946501	43.51639107	50.97570941	50.86359427	52.23916194	56.15853927	46.71131084	48.62981141	26.2259583	49.49655538	46.857694	38.6675421	35.69764667	36.13552273	38.97672485	41.0257833	53.07999902	42.12161307	40.12278616	37.70336424	35.64746219	47.89194309	30.93412367	38.68184691	36.40802293	40.61912255	46.17257174	34.24115565	37.733412	38.97839825	48.50220331	37.76026293	38.26933954
1020	27.62293684	38.71661051	33.37206458	42.94041319	46.630765	54.12268362	37.80406344	50.6332258	37.66548949	37.85812845	38.60036074	40.59851057	54.59923447	35.11892856	43.56317545	51.04393051	50.94984609	52.29915989	56.23332479	46.77799688	48.72395209	26.28747749	49.57127648	46.92190557	38.73566737	35.76159464	36.20127578	39.04959677	41.09979123	53.16927605	42.19609583	40.17755104	37.76456751	35.71430246	47.95688413	30.99810056	38.73056496	36.45868747	40.67143246	46.23261488	34.30183047	37.77699564	39.02924592	48.5771437	37.82974314	38.31853392
1021	27.67015003	38.79319871	33.44770042	43.00288727	46.68066624	54.19199786	37.85786561	50.71113716	37.72622701	37.92790936	38.65209076	40.67390477	54.70498346	35.18817783	43.61097803	51.11813667	51.03993517	52.37168388	56.32547074	46.8312553	48.82293208	26.34742661	49.64891777	46.96962831	38.80821733	35.80512625	36.25021488	39.09407392	41.16849278	53.26150236	42.2740153	40.25366287	37.82252025	35.76321117	48.02650722	31.0582435	38.80556179	36.52005593	40.73836983	46.29485807	34.366818	37.82183799	39.09741172	48.64467901	37.87933632	38.36577541
1022	27.717995	38.84831966	33.49769522	43.07194708	46.75247276	54.25810109	37.91883531	50.80216906	37.77704613	37.97762007	38.71146204	40.74794069	54.79015754	35.25840014	43.6612503	51.18416705	51.14876093	52.43556778	56.39750159	46.88969797	48.9179044	26.41223822	49.7233879	47.04820508	38.88428746	35.84982361	36.29847863	39.14179351	41.23443969	53.32268534	42.35394671	40.324514	37.90189389	35.80847137	48.10289889	31.11567748	38.89809702	36.55664341	40.80609907	46.36046165	34.43034965	37.86998427	39.17565871	48.68233015	37.94281679	38.41829402
1023	27.75418689	38.88640535	33.53262406	43.11277685	46.82022773	54.31649664	37.9725821	50.88056264	37.81540855	38.04528615	38.77251194	40.81634448	54.85593695	35.30195793	43.71138551	51.23797816	51.2157529	52.49262003	56.461672	46.95878418	48.98410254	26.48745316	49.78706122	47.12859655	38.95669809	35.90489519	36.36956713	39.19923215	41.30142731	53.42843917	42.42243829	40.37342142	37.98043651	35.88266112	48.16789339	31.15548914	38.95243712	36.5892437	40.87331618	46.42451349	34.47942056	37.90869111	39.24837296	48.73352292	38.01356561	38.46867757
1024	27.78655851	38.93079792	33.57112677	43.14060684	46.89606027	54.36782846	38.02208104	50.95028491	37.86491475	38.11446417	38.81906306	40.88652555	54.91371727	35.36572719	43.78614781	51.31524194	51.26445283	52.5598162	56.53277004	47.0113032	49.04400844	26.54787122	49.84388102	47.18664795	39.02676851	35.95288657	36.43475675	39.25245541	41.3892148	53.53115495	42.48834673	40.43446074	38.05177467	35.94566753	48.22289924	31.18668814	39.00103286	36.63684577	40.92130633	46.4876361	34.52558384	37.96098826	39.31164271	48.79928152	38.05547388	38.52488203
1025	27.83023415	38.98753525	33.62097022	43.19428641	46.96353446	54.43230036	38.08110133	51.0223302	37.91725269	38.1767047	38.87457725	40.94771455	54.98195578	35.41823888	43.85685866	51.38174335	51.33748346	52.62963594	56.60304642	47.0645924	49.11899893	26.61179915	49.90314769	47.25140608	39.09692058	36.0086815	36.49634602	39.32434798	41.47218488	53.61687386	42.55549958	40.50723569	38.1219297	36.00812576	48.28494458	31.23159168	39.05039065	36.67851671	40.96656293	46.54709685	34.57207569	38.01489086	39.37896125	48.85733274	38.10562776	38.58405039
1026	27.88689007	39.04645598	33.66224552	43.25809887	47.02930412	54.50051607	38.14458339	51.10088167	37.97122405	38.23091904	38.93423905	40.99603555	55.03872453	35.46453522	43.93170039	51.44044933	51.4222601	52.69917612	56.66793422	47.1205061	49.19535204	26.68091382	49.95705932	47.3196497	39.16684719	36.07428917	36.56685988	39.42397228	41.56892881	53.68909273	42.62713885	40.60205896	38.20240316	36.07204566	48.34571836	31.27552743	39.09464599	36.70737216	40.99923763	46.60455638	34.61043215	38.07132365	39.44959776	48.90764104	38.15668896	38.64992126
1027	27.93179254	39.12220728	33.72790684	43.32424461	47.08318612	54.57047818	38.19687721	51.16929293	38.02881501	38.30269601	38.98752935	41.05038868	55.11724047	35.5008546	44.003115	51.50400599	51.49433237	52.7718674	56.73435183	47.17436512	49.26584247	26.73750355	50.01032881	47.39068074	39.2335127	36.13437073	36.61960704	39.51567655	41.64336087	53.79324855	42.68855853	40.68350569	38.26627146	36.14877236	48.412106	31.32303367	39.12704703	36.75045669	41.04672211	46.66466836	34.6496762	38.12403399	39.50195412	48.97014732	38.2106114	38.69124613
1028	27.97430245	39.20925891	33.81342867	43.38369287	47.13867319	54.64519375	38.26710537	51.22933108	38.08731012	38.37131899	39.04668755	41.10662946	55.21416999	35.56588396	44.0735215	51.57197407	51.57856019	52.86031358	56.8132098	47.22872076	49.36116587	26.79577476	50.06005336	47.46528308	39.29756587	36.18285656	36.6471605	39.5864908	41.71135011	53.8781399	42.7618924	40.7481739	38.3136228	36.21101517	48.4807631	31.38927129	39.18967108	36.81463911	41.09665325	46.73397658	34.69823591	38.17958934	39.56027274	49.03767262	38.2581259	38.75123237
1029	28.02739315	39.27402334	33.87734296	43.46045535	47.19377375	54.72940428	38.33912664	51.30251502	38.15080365	38.4162558	39.11264102	41.15616541	55.30177658	35.61342387	44.12125583	51.61151974	51.6826892	52.9449519	56.8888444	47.28734133	49.46993813	26.86021221	50.12394685	47.53895416	39.36203991	36.24045076	36.71163164	39.65004307	41.77886145	53.96322266	42.83026779	40.80714515	38.36855468	36.26568614	48.5509271	31.45250067	39.24625649	36.87335797	41.15142882	46.79216288	34.73456658	38.24941948	39.62732447	49.08835562	38.32045664	38.82827777
1030	28.07001992	39.32791737	33.92150803	43.52342945	47.26436628	54.80216622	38.38494412	51.37176404	38.21159087	38.47690408	39.16065303	41.20350594	55.36365177	35.6533647	44.17389959	51.66626053	51.77644901	53.01792901	56.96749716	47.34914361	49.54886472	26.89770245	50.19293723	47.60484569	39.43581552	36.28425682	36.75950675	39.69079433	41.84121905	54.05647264	42.88189423	40.8513397	38.42993035	36.32368335	48.62237065	31.49666467	39.28657684	36.9092276	41.19550009	46.8620275	34.7675026	38.29341636	39.66682383	49.1375381	38.38227453	38.88995359
1031	28.11750809	39.38410299	33.98224478	43.56721434	47.34017338	54.86691671	38.44468377	51.44748239	38.26850647	38.54946581	39.20713776	41.25567076	55.41944499	35.72412862	44.22914636	51.73320455	51.85667919	53.10700766	57.06246503	47.41519956	49.61821845	26.94733613	50.25947043	47.68063857	39.51935237	36.3477758	36.81102767	39.73125965	41.9195726	54.14940081	42.96612587	40.90858172	38.48813127	36.37791975	48.68941268	31.55174537	39.3503928	36.95105164	41.2505816	46.94215156	34.80981711	38.33449799	39.71992002	49.19021733	38.43963871	38.95607834
1032	28.17093456	39.43172746	34.04920489	43.63635044	47.41290019	54.93387202	38.49882795	51.52729635	38.32944024	38.6067003	39.24920997	41.31941729	55.47596208	35.79630374	44.27867488	51.79563663	51.93788867	53.19800081	57.15377532	47.46840042	49.69989885	26.99811813	50.3379545	47.7440935	39.59142511	36.43201038	36.89684169	39.78072211	42.01323776	54.24352068	43.04740946	40.97698752	38.55363729	36.44636906	48.7710153	31.5956144	39.40846957	37.0055637	41.31252312	46.99818901	34.84647016	38.39289889	39.79325803	49.26407594	38.49366541	39.02184072
1033	28.22368249	39.47804869	34.10687568	43.7065927	47.48949299	55.01870978	38.53790056	51.59049938	38.37716884	38.65532206	39.28863262	41.38269593	55.52769013	35.8448115	44.35182738	51.8706282	52.0268825	53.2659864	57.24265965	47.52114073	49.78648697	27.04076252	50.42343415	47.80149592	39.65812478	36.48118541	36.94849011	39.85835371	42.08163623	54.32113063	43.10909274	41.0418646	38.62030816	36.52762071	48.84644761	31.63684073	39.45951573	37.04283066	41.35676624	47.05379486	34.91168084	38.42433323	39.85383218	49.34263069	38.55007458	39.07735271
1034	28.28538104	39.53428678	34.16692742	43.77471504	47.53796846	55.10052909	38.58619887	51.65890237	38.42578828	38.70572262	39.34881433	41.44059905	55.58900162	35.8993148	44.41544314	51.97156265	52.10219593	53.32241006	57.33036717	47.58153934	49.87512127	27.11331508	50.50070054	47.88568007	39.72478042	36.53772339	37.00638162	39.9246109	42.13456412	54.40478249	43.18192639	41.10923865	38.68717244	36.58592154	48.89787929	31.68606506	39.51320836	37.10234575	41.42025264	47.11204033	34.97677088	38.48127126	39.92255009	49.40114199	38.60571919	39.12385732
1035	28.33889511	39.59382835	34.20747212	43.85156425	47.59242275	55.1636755	38.63370234	51.72929111	38.47898366	38.74680602	39.42590728	41.51301618	55.6702932	35.95996769	44.44624491	52.06512149	52.16730697	53.38093291	57.39304739	47.6449736	49.96913751	27.17393368	50.57468345	47.96234533	39.77598954	36.59175378	37.07312791	39.97364023	42.2110876	54.49975213	43.23728727	41.1689016	38.74617398	36.63536487	48.96146116	31.72295698	39.55215749	37.18340062	41.48938652	47.15659112	35.01456392	38.55080453	40.00126206	49.4653596	38.65232856	39.17205164
1036	28.38230985	39.6464125	34.23464472	43.92246682	47.67823579	55.2412299	38.67964545	51.79348366	38.52235781	38.79173843	39.51406218	41.57390852	55.75202302	35.99988797	44.50503519	52.11470262	52.23332464	53.4440382	57.44236907	47.70803533	50.0651922	27.22230873	50.64569104	48.0282548	39.83440217	36.62548445	37.11670517	40.03664342	42.27989646	54.6001266	43.2752284	41.20966439	38.80374115	36.6796422	49.00865316	31.76692644	39.5988367	37.24658322	41.54468809	47.21712328	35.06690078	38.60568895	40.05877922	49.52707181	38.70305119	39.22769608
1037	28.43026352	39.71377109	34.2698891	43.98258351	47.74154504	55.30781312	38.73308693	51.85925504	38.56707181	38.86072529	39.59493984	41.62219096	55.83050133	36.04219568	44.56834129	52.16902646	52.30212664	53.50320892	57.51605086	47.76774295	50.14493249	27.27942525	50.70540071	48.10534671	39.89717407	36.68662537	37.16607469	40.07395997	42.34584051	54.68417244	43.32268553	41.26256062	38.86482606	36.71239409	49.05364213	31.80418756	39.64024822	37.29581194	41.60518231	47.28651516	35.11627373	38.6641528	40.10727764	49.5792729	38.75664505	39.28034449
1038	28.47494669	39.77379065	34.30824723	44.03520922	47.79221622	55.37570386	38.78979506	51.92024618	38.61117539	38.92041754	39.6543591	41.67946601	55.89699442	36.09196595	44.62168167	52.22042272	52.37111653	53.56400343	57.59175898	47.82992201	50.21385858	27.33271143	50.77355159	48.16842164	39.94643126	36.73864067	37.21760444	40.12075329	42.41649412	54.766926	43.3761413	41.32294097	38.92045869	36.75772432	49.10448176	31.84456029	39.68781428	37.33613943	41.6552881	47.33955273	35.16293139	38.71556225	40.15714803	49.62913223	38.79932807	39.32379629
1039	28.50805672	39.83518315	34.34798904	44.06894691	47.83507879	55.44777931	38.85324295	51.98390836	38.64643376	38.9828665	39.69557997	41.73559661	55.95843677	36.14830926	44.68161123	52.23161495	52.44222492	53.64047481	57.67953134	47.89516531	50.26853409	27.38709829	50.84491898	48.21232074	39.97600329	36.78410752	37.27341533	40.18170723	42.50213544	54.85682032	43.43722574	41.39058932	38.97659064	36.82451696	49.15502144	31.88734916	39.75487869	37.35271154	41.70287693	47.38610105	35.21348939	38.75946672	40.1981773	49.68338357	38.83677287	39.36343303
1040	28.55031867	39.88359104	34.39722591	44.11511942	47.88826291	55.52023801	38.91055125	52.03445295	38.69054755	39.04247116	39.73802617	41.79393271	56.01507805	36.2002274	44.74272886	52.27653491	52.51359628	53.70193664	57.74959312	47.95870113	50.3385447	27.43530307	50.91091587	48.26815839	40.02641634	36.84410675	37.32203902	40.23858933	42.56358263	54.93935418	43.50018785	41.44309964	39.0306663	36.8825137	49.20772071	31.93029796	39.81159197	37.39358248	41.74485259	47.43925783	35.26085615	38.80689422	40.24970048	49.73917168	38.8775382	39.40554119
1041	28.60152463	39.92111552	34.45639391	44.1601744	47.92538009	55.59389957	38.97567541	52.06720335	38.75315926	39.10533271	39.75960091	41.86565757	56.0493021	36.25255463	44.7936169	52.35591792	52.58118829	53.7449118	57.81716808	48.02152814	50.40222842	27.48521084	50.9866357	48.32503675	40.07432042	36.91470926	37.36803069	40.2848673	42.60935727	54.99525968	43.57198704	41.4929406	39.07491865	36.93109941	49.26990661	31.97732927	39.864285	37.44347649	41.77423316	47.47839309	35.29829924	38.84837257	40.30979642	49.77877404	38.90396854	39.42793865
1042	28.64606158	39.96650904	34.5091542	44.21222943	47.9717764	55.65972493	39.03051915	52.1189635	38.79124332	39.15528919	39.79244001	41.92374206	56.10504416	36.30975744	44.844739	52.41003677	52.65013562	53.80775634	57.88237059	48.084207	50.47056337	27.52413354	51.04614925	48.38127362	40.1333678	36.97289516	37.41796454	40.33666878	42.67080444	55.07769596	43.63577056	41.55564575	39.12700665	36.98944083	49.31920349	32.01463519	39.91778323	37.48446173	41.80654381	47.52733016	35.34046752	38.89697806	40.36294668	49.82947674	38.9421825	39.47263742
1043	28.68660298	40.00821265	34.56916767	44.27997475	48.03645367	55.72036817	39.07549623	52.17922963	38.81587501	39.20416491	39.82287684	41.97725355	56.17338188	36.37218114	44.90300747	52.45976411	52.72905274	53.88367599	57.93339899	48.14943521	50.55475627	27.54826357	51.0958496	48.43567196	40.20958833	37.03810147	37.46630438	40.39811918	42.72988967	55.17825784	43.70440614	41.61579081	39.18491237	37.06259481	49.36044046	32.04925138	39.97787006	37.53581634	41.83801214	47.58834569	35.38571633	38.9577089	40.41816828	49.89164005	38.98997969	39.53059979
1044	28.73536006	40.05728292	34.62103965	44.32002793	48.09213969	55.78333304	39.12178688	52.22576512	38.83622712	39.23821172	39.87413645	42.0332631	56.24037914	36.43093587	44.95251959	52.51074584	52.78700278	53.94675404	57.99178372	48.21539541	50.6296544	27.57501507	51.12616914	48.50340359	40.28411882	37.09632394	37.51674957	40.44722823	42.79532699	55.26749548	43.76614434	41.6806143	39.23434069	37.11771307	49.41873617	32.0750216	40.01452817	37.58177818	41.86844304	47.65080403	35.43253339	38.99556543	40.47805832	49.9656184	39.04334047	39.59429653
1045	28.77823721	40.10986797	34.65876129	44.36014435	48.13955414	55.85748077	39.17921574	52.28183982	38.88077097	39.27221924	39.91790901	42.0706893	56.30280535	36.47962766	44.99509119	52.55261456	52.83158391	54.01083137	58.05656882	48.26752286	50.68735388	27.62810001	51.17741959	48.57126121	40.35079765	37.14424027	37.5632263	40.49563175	42.86322067	55.35361825	43.80721706	41.75097912	39.28939617	37.17483191	49.45451816	32.09556286	40.06607621	37.60446974	41.90433995	47.70564558	35.4586437	39.03910207	40.52040662	50.00224005	39.08651498	39.66037261
1046	28.80448139	40.1610522	34.69470285	44.4061985	48.17397026	55.90652601	39.23349669	52.33063756	38.92196407	39.31983595	39.97696367	42.09932814	56.37150885	36.54057301	45.03451023	52.59084571	52.90798046	54.05998572	58.12099059	48.32523958	50.72788112	27.67017605	51.24099644	48.63315404	40.41593745	37.19394149	37.59673066	40.55235201	42.91772144	55.44645166	43.84402779	41.81482449	39.34700305	37.2269782	49.4962527	32.13631264	40.09572828	37.63012595	41.94934913	47.75748437	35.50102776	39.09394893	40.56978445	50.05175728	39.12716493	39.7205471
1047	28.82951925	40.20078253	34.73993195	44.46136057	48.21054204	55.9525982	39.29430445	52.3660415	38.97971531	39.36080044	40.05919934	42.13377475	56.43141397	36.58227402	45.07955222	52.62948012	52.96530483	54.10796945	58.18753228	48.38125838	50.77134878	27.71349241	51.29672115	48.68943718	40.47767964	37.2503112	37.64469317	40.58871007	42.9841586	55.53636342	43.88125481	41.85086995	39.3912327	37.2447973	49.55304145	32.17802596	40.12193023	37.6838254	42.0017968	47.79449832	35.54679537	39.13849269	40.63560761	50.11176762	39.15186302	39.76999294
1048	28.85138286	40.24522642	34.78932399	44.53275093	48.25566123	56.00987245	39.35904245	52.42302435	39.0430747	39.41446899	40.1185313	42.17623222	56.49127042	36.61823244	45.12582789	52.66676242	53.02864856	54.15642502	58.24730257	48.42771043	50.82844575	27.77078861	51.36789787	48.73410535	40.52980696	37.31702779	37.69136123	40.6206356	43.04120727	55.60292323	43.91882068	41.88600263	39.439055	37.28063226	49.60337745	32.21614857	40.19048176	37.74527705	42.05536838	47.84024431	35.58197237	39.1912609	40.68775116	50.14873138	39.1849623	39.81089605
1049	28.88315562	40.29119073	34.84288341	44.59736959	48.30570285	56.04700809	39.4092047	52.49060142	39.07597784	39.46976254	40.16759736	42.22612614	56.55330858	36.67216295	45.17736878	52.69216699	53.10503253	54.21465421	58.29894635	48.47907334	50.89768087	27.80982338	51.43808704	48.792126	40.56674597	37.37678128	37.73348003	40.65923159	43.10204874	55.65609198	43.96328158	41.93452031	39.49887757	37.32474103	49.6548284	32.27075627	40.2514772	37.81557288	42.10313822	47.8892163	35.62890977	39.23412951	40.74158309	50.21015359	39.24000778	39.83915834
1050	28.92511489	40.33761915	34.89089208	44.64702157	48.37121152	56.10414449	39.45163266	52.54831275	39.11145102	39.51059712	40.21022922	42.27500536	56.6083374	36.71319148	45.22694657	52.73784433	53.15807268	54.2796437	58.36361623	48.53606925	50.96839898	27.83816368	51.47979271	48.84098155	40.59212568	37.41957178	37.78620248	40.70613089	43.17167552	55.7312476	44.004179	41.98437421	39.55379619	37.36949519	49.71225778	32.30425309	40.29966346	37.86934114	42.13494492	47.94173966	35.67953224	39.27623527	40.78723275	50.29171547	39.29107191	39.87519103
1051	28.9596327	40.38572972	34.93251065	44.69271253	48.42933116	56.16143235	39.50051177	52.60179736	39.15252851	39.55415618	40.25168336	42.32230104	56.65987976	36.76266901	45.27525341	52.78080603	53.2148637	54.3341014	58.41964086	48.58960896	51.03685728	27.87380665	51.53181893	48.89252116	40.63742521	37.45847976	37.82544959	40.7554623	43.22016298	55.80456126	44.0489532	42.02864405	39.60758015	37.4152809	49.76199436	32.34118483	40.34157566	37.90795005	42.16708436	47.992305	35.72204334	39.31699159	40.8303799	50.34418842	39.33974902	39.91535656
1052	29.00188001	40.44121148	34.96232749	44.71351804	48.50381142	56.22950384	39.55318698	52.6549218	39.19494462	39.60372751	40.27818328	42.37011065	56.701868	36.82568502	45.32868361	52.82474223	53.26302474	54.3835222	58.46284538	48.64056713	51.1148697	27.91896759	51.59267116	48.96147721	40.68797721	37.4832381	37.84220347	40.82468296	43.24977933	55.86814312	44.09566909	42.06873081	39.67552647	37.47929972	49.79841745	32.38529797	40.3785913	37.92571762	42.19296013	48.05105098	35.75882002	39.34737448	40.86169488	50.37202726	39.40866914	39.95516
1053	29.03447686	40.48571709	34.99920435	44.74998699	48.56075392	56.28792419	39.58953578	52.70436284	39.24135474	39.64190136	40.320579	42.41452355	56.75310413	36.87065761	45.37120561	52.87467076	53.31803684	54.43700335	58.51299579	48.69719777	51.17880989	27.95141415	51.64147985	49.01773676	40.73515974	37.52070273	37.87810954	40.87587407	43.2891761	55.94672053	44.13910217	42.11536048	39.71964003	37.51764609	49.84857644	32.42048796	40.40758752	37.9607359	42.22145833	48.10464693	35.79071621	39.3866893	40.9050268	50.42774565	39.45193393	39.99652781
1054	29.05505916	40.52044121	35.04015662	44.79573377	48.60281085	56.35134548	39.62287954	52.74452826	39.29628934	39.66695981	40.37299656	42.45694297	56.80562092	36.90394268	45.40870172	52.93355791	53.37687648	54.48837648	58.56681557	48.76200888	51.23876876	27.9730381	51.67642079	49.0593053	40.79711119	37.5565764	37.92155094	40.91126493	43.31464782	56.04943765	44.18159902	42.16714119	39.74042791	37.53267289	49.91171688	32.44373517	40.4124566	37.98563163	42.24853304	48.14940244	35.81457686	39.43589254	40.95526585	50.48496614	39.46694683	40.04657976
1055	29.08011105	40.56567952	35.07381457	44.84042867	48.64989844	56.40039106	39.65578836	52.78712524	39.34157165	39.70374233	40.41536632	42.50296615	56.85828747	36.94823434	45.44554345	52.98215063	53.43386322	54.5377511	58.61934706	48.81434273	51.28749655	28.00494677	51.7269238	49.10513499	40.85188095	37.59576	37.96250976	40.96050041	43.35931028	56.12647497	44.23480249	42.20809739	39.77941181	37.57123046	49.95825201	32.47366324	40.4496918	38.02106205	42.27661021	48.19898821	35.84324137	39.47236939	40.99862318	50.53361745	39.4999585	40.09135661
1056	29.10035267	40.62153916	35.09593568	44.88079575	48.69379117	56.44133652	39.6680515	52.83094072	39.38815112	39.73911259	40.45783532	42.55615359	56.91536317	36.98196417	45.46638695	53.03840453	53.48883625	54.58635942	58.67239248	48.86630932	51.31456332	28.03610577	51.78248256	49.14748233	40.89594934	37.64263712	38.00273914	41.02096313	43.4147207	56.20240104	44.29279744	42.24651559	39.81239562	37.61386059	50.0042566	32.50567119	40.5108387	38.07426166	42.30261381	48.25839286	35.86961628	39.50346594	41.04464624	50.60524565	39.53698909	40.13640573
1057	29.1326708	40.66249261	35.13587996	44.929145	48.74044167	56.48761703	39.70226929	52.87282774	39.42775266	39.77882663	40.4955789	42.59623567	56.96748181	37.0300923	45.50537363	53.08583515	53.541764	54.63575106	58.72460925	48.9148471	51.36154319	28.06878587	51.83293752	49.19389287	40.93766759	37.68831853	38.05181602	41.06749589	43.46864494	56.26635079	44.34200648	42.2921871	39.85388798	37.65927153	50.04748316	32.53117854	40.54992262	38.11091225	42.32527828	48.31180224	35.89610427	39.54315592	41.0851892	50.658249	39.57110076	40.17610893
1058	29.17544785	40.70104398	35.18683916	44.99223461	48.78770536	56.51811584	39.74735397	52.90239146	39.45461695	39.82875226	40.52046291	42.6231959	57.0213363	37.10782426	45.55798143	53.12061942	53.59514842	54.6833903	58.78494157	48.94752171	51.40953582	28.10545188	51.88864393	49.24535806	40.98809972	37.73589464	38.1213249	41.11665289	43.53415438	56.30653023	44.39705274	42.33090857	39.91129093	37.72954619	50.07824824	32.54852624	40.59358765	38.14295372	42.34098085	48.36771425	35.92008807	39.58085411	41.11405767	50.68548923	39.61324002	40.21615466
1059	29.21086884	40.73912554	35.22460846	45.03614564	48.83269114	56.56241549	39.79311711	52.95185982	39.49055336	39.87239079	40.56180902	42.66047765	57.07131065	37.16048566	45.59858257	53.15906708	53.65067439	54.73350133	58.83478846	48.98959847	51.46457018	28.14479189	51.94198159	49.2921828	41.02929212	37.77904783	38.16723667	41.1611259	43.59256939	56.36065146	44.4460076	42.37156606	39.96316814	37.77430998	50.10833546	32.57555914	40.63353507	38.17302672	42.36639029	48.41464976	35.95576794	39.61876616	41.15127988	50.730645	39.6497914	40.25050142
1060	29.252332	40.76952005	35.27253174	45.07496029	48.8809872	56.61693987	39.85309179	53.02243597	39.51888967	39.90691601	40.61226213	42.69389214	57.11240008	37.20257046	45.63618638	53.19853664	53.70635881	54.78468881	58.88106609	49.0376867	51.54278009	28.19004374	51.99430036	49.34490177	41.05682549	37.82814282	38.20415107	41.19589316	43.64611013	56.4137581	44.48025463	42.41975693	40.01703623	37.80380392	50.13835406	32.60257103	40.6633794	38.19400521	42.38800849	48.45913153	35.99925706	39.665796	41.19280414	50.78726603	39.68834203	40.27666392
1061	29.29192114	40.7878464	35.31005726	45.11386128	48.92685439	56.67750737	39.90176786	53.07665581	39.56963573	39.96015984	40.66203339	42.73075014	57.16602255	37.24818195	45.68801137	53.23432327	53.76302832	54.84419844	58.91598322	49.08659101	51.60113481	28.23129269	52.04067209	49.38671292	41.08087321	37.86847073	38.24763799	41.2192687	43.71145737	56.47035647	44.52809863	42.47545606	40.06636582	37.83078208	50.17132926	32.63853964	40.67930086	38.21950156	42.42889119	48.49129671	36.03392149	39.70531251	41.23328842	50.82644102	39.70308758	40.29658605
1062	29.31436903	40.81164355	35.32624382	45.12600335	48.96166127	56.72853233	39.94830485	53.11818495	39.62461456	40.01083853	40.71562102	42.78546655	57.21727439	37.28411891	45.73484559	53.26442018	53.82379039	54.90067122	58.94569177	49.13115119	51.66118186	28.26178628	52.08240541	49.42287217	41.13436098	37.89150333	38.26832197	41.25766484	43.75423018	56.53060305	44.57472466	42.50815335	40.11148438	37.86346369	50.18727856	32.66866513	40.71745799	38.24934672	42.48150688	48.52983909	36.07054044	39.74184317	41.26669396	50.88163289	39.73272001	40.3308049
1063	29.33275935	40.86355636	35.35745605	45.15442547	49.00519512	56.77597288	39.99592834	53.17772366	39.66401161	40.05422128	40.7486135	42.83767441	57.25924609	37.30557991	45.77022671	53.29667852	53.8705728	54.92507152	58.98055274	49.17382227	51.70777058	28.29011733	52.12134386	49.46379384	41.18209097	37.91083828	38.27291991	41.30093414	43.80674265	56.58694188	44.62544199	42.5378448	40.16318877	37.88630781	50.21596757	32.70079366	40.74939238	38.27813991	42.52340456	48.55271579	36.11985522	39.7739314	41.30766194	50.91321962	39.76998995	40.37273531
1064	29.3470849	40.92163674	35.38273624	45.20370544	49.04920961	56.82920856	40.0220136	53.21698988	39.71637052	40.08885723	40.76773945	42.86692085	57.30468536	37.33179136	45.80948938	53.32447697	53.90423123	54.96983771	59.02030509	49.20711011	51.72583211	28.30924812	52.16858956	49.51456669	41.2330495	37.94008245	38.32116636	41.34975102	43.85759498	56.6432268	44.6634895	42.58780124	40.20701366	37.89537993	50.24445604	32.7367433	40.74577175	38.3142886	42.5499177	48.57492614	36.16124609	39.78945998	41.33769142	50.93584168	39.80435004	40.41843727
1065	29.36711731	40.97307397	35.42173746	45.23562297	49.0835065	56.87535153	40.0499518	53.24271758	39.76523027	40.11391561	40.80171904	42.91040546	57.34641225	37.37089352	45.83804727	53.35616649	53.93968852	55.00226602	59.05800399	49.23990068	51.75566049	28.32000611	52.21158411	49.56237384	41.31160422	37.9663577	38.36830212	41.40449312	43.8869278	56.678628	44.69036106	42.63386972	40.24238698	37.92361817	50.26749824	32.75992372	40.76140145	38.3519423	42.58412597	48.61184617	36.18882404	39.81505632	41.36747336	50.96169453	39.85260808	40.46572536
1066	29.40318117	41.01507683	35.45826621	45.28324836	49.12097802	56.92475132	40.08441182	53.28659537	39.80224453	40.14662447	40.84512218	42.95332764	57.39547593	37.41513143	45.875556	53.38781806	53.97621941	55.04187054	59.09203618	49.27983398	51.7888358	28.34723551	52.24752114	49.60997021	41.36204922	38.0012372	38.40967567	41.44442823	43.93634993	56.71869063	44.72436907	42.67351177	40.2765962	37.95495541	50.29405078	32.78676079	40.79027828	38.38741949	42.61785075	48.64960384	36.22488156	39.8419982	41.39673558	50.99407396	39.89219217	40.51036247
1067	29.45562554	41.05890674	35.49849346	45.35760556	49.16128421	56.98364287	40.11642142	53.34480046	39.83096784	40.16767115	40.90415525	42.99475971	57.45262079	37.46534434	45.91076813	53.41611977	54.00579733	55.09352843	59.12087058	49.32685234	51.80663258	28.38576836	52.28573935	49.66357328	41.39610679	38.05068349	38.46745935	41.47872185	44.00694184	56.75712236	44.74847861	42.7195937	40.30390501	37.98264151	50.32016119	32.81593055	40.8244119	38.42441029	42.64625803	48.68413501	36.27258598	39.86008754	41.42894177	51.02735218	39.93186243	40.56419226
1068	29.49359847	41.09403041	35.52781525	45.39939244	49.19543751	57.03514054	40.15392681	53.39015987	39.86476342	40.20222897	40.9475014	43.03255998	57.49444758	37.51273053	45.94406084	53.45498994	54.042364	55.13737372	59.15866625	49.36448774	51.84551353	28.42043392	52.32294454	49.70550401	41.4357433	38.08970227	38.50447832	41.51765387	44.04709647	56.79605468	44.78844488	42.75998034	40.33527523	38.0156897	50.35005998	32.84763745	40.85945937	38.45560005	42.67122993	48.73080732	36.30588189	39.88826638	41.45422881	51.06254995	39.96272572	40.59125053
1069	29.54829972	41.10522865	35.55615301	45.42455796	49.21964679	57.08580237	40.2097216	53.4428115	39.88766015	40.254453	41.00430521	43.07463932	57.53803698	37.57850182	45.97967657	53.50565534	54.08582919	55.17552606	59.20078265	49.40138247	51.91217311	28.46190671	52.34446112	49.73618317	41.46746547	38.13514597	38.51381684	41.5449474	44.07606088	56.83251643	44.84914884	42.78088406	40.35907124	38.06730226	50.38382742	32.87501678	40.91938961	38.48691274	42.70584769	48.80140018	36.32957019	39.93540148	41.47075464	51.11438557	39.99012971	40.59971787
1070	29.57974974	41.13926489	35.58239413	45.46276706	49.25796279	57.12326277	40.24353778	53.48017282	39.91842408	40.29594456	41.03545366	43.11275691	57.5740628	37.61887188	46.02097321	53.54516322	54.12529739	55.2157488	59.23683543	49.43999177	51.9601263	28.5015498	52.3786163	49.77908825	41.49984847	38.16204587	38.54656803	41.57716971	44.11120471	56.86437698	44.8885029	42.81913019	40.3999733	38.10686723	50.41648805	32.906459	40.95880555	38.51089239	42.72539527	48.84623343	36.35754949	39.96516956	41.49523359	51.14592085	40.01401377	40.61947979
1071	29.58088586	41.18895422	35.60029067	45.48721053	49.30538395	57.14696031	40.2609372	53.50349904	39.95897622	40.33624888	41.02755484	43.13791605	57.59500319	37.63627495	46.06269918	53.59252325	54.15945517	55.25093799	59.28081949	49.47819133	52.00707157	28.54426201	52.43054064	49.82499952	41.53592995	38.17026738	38.58899217	41.61647091	44.11905776	56.89333272	44.9221922	42.87269232	40.46409442	38.14279821	50.46457702	32.94169246	40.98592927	38.52108204	42.72292142	48.87949571	36.37708469	39.99310325	41.52618273	51.15359609	40.01520498	40.62324511
1072	29.60185918	41.2275638	35.61936768	45.52328895	49.34630572	57.18095465	40.28884616	53.5316471	39.99291584	40.3758257	41.05692341	43.1770754	57.61604048	37.67105892	46.09442911	53.62678666	54.20101036	55.28631747	59.31705338	49.50657853	52.05133706	28.57940132	52.46539376	49.86173371	41.56783928	38.19263045	38.62105539	41.6578171	44.15557611	56.91813476	44.95857745	42.91678053	40.50115384	38.17295644	50.48670478	32.97964007	41.01277519	38.54281789	42.73586368	48.91808655	36.4044293	40.01223124	41.54687189	51.18259988	40.04347803	40.63468904
1073	29.63240441	41.27099726	35.62841522	45.58511061	49.38897408	57.2060016	40.30559608	53.54052248	40.01711333	40.40524622	41.09804988	43.23494283	57.63075224	37.70111173	46.12930621	53.63983752	54.25568128	55.33310215	59.33762103	49.52856071	52.08399602	28.61328916	52.49527186	49.90424469	41.58279932	38.20666131	38.65874666	41.70268226	44.23553609	56.93365393	44.98177456	42.96970002	40.52564065	38.19990626	50.48611921	33.02341058	41.03751903	38.56175386	42.75117814	48.94449623	36.44209832	40.01355943	41.56216968	51.21876235	40.09380866	40.64884526
1074	29.65205243	41.30735952	35.65691528	45.62383366	49.43124992	57.23917135	40.33636514	53.57255188	40.05281967	40.44624056	41.13224318	43.2740642	57.65196992	37.73600284	46.16469185	53.66497211	54.29610463	55.36017769	59.36629449	49.55883922	52.12532293	28.64173831	52.5191142	49.93914961	41.6208328	38.22879899	38.69326646	41.74314556	44.27695883	56.95655478	45.0131106	43.0047639	40.56041951	38.22520095	50.49708673	33.06296713	41.06146705	38.58766518	42.76747851	48.9787818	36.46990458	40.02797438	41.5814866	51.24793636	40.1277259	40.67777321
1075	29.67241299	41.32854398	35.70036367	45.64566656	49.46216047	57.28964517	40.38911859	53.62568214	40.10096551	40.49935132	41.18900915	43.30503711	57.66831497	37.7887945	46.18242311	53.68734944	54.33261904	55.36460124	59.40407104	49.58561854	52.17707381	28.65698672	52.52490701	49.95080137	41.66757597	38.26763177	38.71100549	41.79328285	44.30564476	56.97130221	45.05590281	43.0184479	40.59071758	38.24041091	50.49538318	33.10849098	41.081913	38.63152116	42.78054464	49.02672666	36.4921497	40.04335194	41.59051684	51.29607626	40.17288032	40.72807121
1076	29.69121837	41.36276897	35.73217912	45.67534384	49.50138707	57.33114667	40.43244834	53.66725225	40.13767376	40.54295317	41.23004324	43.33883603	57.69059675	37.82703498	46.21127651	53.71863754	54.36963738	55.39115807	59.43495674	49.60816734	52.21848112	28.68240584	52.5452892	49.98173367	41.71615158	38.30018529	38.74316585	41.82819679	44.33265335	57.00146361	45.09302037	43.04547543	40.61509834	38.25932399	50.50118954	33.14703766	41.09877265	38.66340107	42.80761858	49.06745478	36.5204935	40.05789134	41.61059715	51.327258	40.20911636	40.75335651
1077	29.7003066	41.40797548	35.77289929	45.6968866	49.54406569	57.37172778	40.48962883	53.71875452	40.18200031	40.5936768	41.2539231	43.36420311	57.72578014	37.84513068	46.25010701	53.76343806	54.40128968	55.42203806	59.46789132	49.63863016	52.26608684	28.70836734	52.56275613	50.02790021	41.78092721	38.34042711	38.78839427	41.84441899	44.33729591	57.05027676	45.13669615	43.06927118	40.64352246	38.26908044	50.50688421	33.18160394	41.11444579	38.69091067	42.85929089	49.10981226	36.54245857	40.08190331	41.64363998	51.33969716	40.23285724	40.77971318
1078	29.69832366	41.43807489	35.81979498	45.72197212	49.61230129	57.40511255	40.51598062	53.76330117	40.21144881	40.63432033	41.27825235	43.39284805	57.75091554	37.88925667	46.29811053	53.80728574	54.41858358	55.4420346	59.48877913	49.66528737	52.30253858	28.74151093	52.59412667	50.06432338	41.85472295	38.35679183	38.83265825	41.86302775	44.3316548	57.09663266	45.15949474	43.09828787	40.67421276	38.30309433	50.53611825	33.20458603	41.12520888	38.71720832	42.88468552	49.13897188	36.57332682	40.10001458	41.67483954	51.34743679	40.24709624	40.80344424
1079	29.72987622	41.47844985	35.84051833	45.75357954	49.64409848	57.43522575	40.5445321	53.80218307	40.24043065	40.67213989	41.30822383	43.41670526	57.78339182	37.92305017	46.33697643	53.83567912	54.45318943	55.47546278	59.51081084	49.68973589	52.32072513	28.77006474	52.62646993	50.10519393	41.9027361	38.38044441	38.86424391	41.88770198	44.35925131	57.12232548	45.18789786	43.11761322	40.70353398	38.33195245	50.56273222	33.23611662	41.13748922	38.74786616	42.9089905	49.17163483	36.60546535	40.11555688	41.70398816	51.3657261	40.2658011	40.81860647
1080	29.77943632	41.52875217	35.82942797	45.79617279	49.66784054	57.46028316	40.55890376	53.82900053	40.25213993	40.70242984	41.34111079	43.44315458	57.82444155	37.94802895	46.37707112	53.86127412	54.49897317	55.53617339	59.52561125	49.70402413	52.30781391	28.79925436	52.67619979	50.15741851	41.94423728	38.40647399	38.89274171	41.91130809	44.40884312	57.15274616	45.21265506	43.14047714	40.71524756	38.36722708	50.59450265	33.27296966	41.14565237	38.77824363	42.93868924	49.20174309	36.64922384	40.12303965	41.73948895	51.38757829	40.28431946	40.8012174
1081	29.82045925	41.56928912	35.85340331	45.83101157	49.68901076	57.49010719	40.58716027	53.86095486	40.28509252	40.7269285	41.36975883	43.46617925	57.84626891	37.98998556	46.40623914	53.87822377	54.53606518	55.5635624	59.54580132	49.72483625	52.33261809	28.83227423	52.70375561	50.19333703	41.97218626	38.42331643	38.9173472	41.93818644	44.44496544	57.16252708	45.24400385	43.1616802	40.74259811	38.38437466	50.61589909	33.29428252	41.15004326	38.7999486	42.96127088	49.22843005	36.67808344	40.13550801	41.75957052	51.3978097	40.30384608	40.814596
1082	29.88746404	41.61197694	35.88371247	45.86950633	49.68102985	57.51064266	40.61868444	53.88753078	40.33007097	40.74371108	41.39853174	43.47614891	57.86218839	38.0482547	46.42613314	53.87339557	54.5781628	55.57667074	59.56628086	49.75028298	52.36032247	28.86866172	52.72281064	50.22374783	41.9759439	38.42623928	38.92570786	41.97360371	44.49210243	57.13794115	45.27415762	43.16934018	40.78859214	38.40148208	50.64608133	33.30924032	41.15387325	38.82684371	42.96147791	49.25560354	36.70296078	40.15736152	41.77561082	51.40491986	40.31666487	40.84309854
1083	29.92572286	41.64040883	35.91082863	45.8957088	49.6977959	57.54595331	40.6407798	53.92780615	40.3638747	40.76872192	41.42889773	43.50261669	57.88196381	38.08521256	46.45561947	53.88828104	54.60822961	55.59165934	59.58691206	49.77598177	52.38858466	28.89665874	52.74639807	50.24916005	41.992845	38.44777403	38.94912027	41.99886315	44.53500887	57.1352908	45.306854	43.18797398	40.82104184	38.41289997	50.66227451	33.32748149	41.15795491	38.84256946	42.98401864	49.27520589	36.7262384	40.15800249	41.78254812	51.41839074	40.3404254	40.8712185
1084	29.94544964	41.65357386	35.95757351	45.91808367	49.72962346	57.60090014	40.66567172	53.98223792	40.40413864	40.78707133	41.45647442	43.53704658	57.88294285	38.12457954	46.48139881	53.91268863	54.63143126	55.58962148	59.60686323	49.80249498	52.44351575	28.92944083	52.75718728	50.26317376	42.002561	38.47409294	38.98411126	42.01596164	44.57990372	57.13247733	45.34965583	43.22961967	40.8546067	38.39913694	50.66432286	33.32811586	41.1482684	38.83948837	43.02120701	49.28004916	36.74578898	40.14027705	41.77243917	51.42274998	40.38633089	40.9082034
1085	29.97090368	41.68180812	35.98404672	45.93718444	49.75301398	57.63312097	40.68608774	54.01539061	40.43300038	40.80950906	41.48622565	43.5735275	57.90184364	38.15455557	46.50724107	53.92825861	54.6528337	55.60541146	59.62920705	49.81984771	52.47983167	28.95239773	52.78072462	50.28473205	42.02293891	38.49683592	39.01048136	42.04239043	44.60918289	57.13345557	45.3817047	43.24233416	40.87431415	38.41055654	50.66602423	33.34798025	41.15890145	38.84454953	43.05077959	49.30342978	36.76035534	40.13989275	41.76972512	51.43432997	40.40063312	40.93623502
1086	29.98838888	41.70921621	35.98407443	45.9479343	49.77336884	57.65610736	40.68376186	54.03942121	40.44962557	40.83797987	41.52273041	43.62333885	57.94416836	38.16054674	46.54856218	53.93607018	54.66512535	55.63237124	59.65628138	49.83292387	52.50567339	28.96158208	52.82187131	50.29890316	42.04788252	38.53550293	39.03243579	42.07591654	44.63273133	57.13685901	45.4104778	43.23519918	40.88760612	38.43896121	50.66280744	33.38434568	41.1856694	38.8445005	43.08955455	49.33639086	36.75921301	40.13127253	41.75391776	51.4641954	40.3916141	40.97206983
1087	30.00792656	41.73420562	36.00858043	45.95676689	49.80405758	57.68762084	40.70665709	54.07706027	40.47020041	40.86891583	41.55146277	43.66165554	57.96461942	38.18476808	46.56934384	53.96065924	54.682081	55.64707758	59.67746395	49.85214687	52.52482505	28.97536505	52.84517927	50.3233667	42.07677277	38.55683975	39.05988978	42.09810658	44.65695931	57.14383193	45.43340622	43.23750772	40.89528321	38.45578343	50.66234978	33.41257874	41.20375329	38.85643642	43.11211861	49.35722934	36.77927049	40.13381055	41.75859133	51.47832717	40.40484648	40.99558979
1088	30.02637535	41.76992597	36.05471517	45.95042858	49.84206183	57.71486348	40.75470809	54.11577486	40.48796378	40.90121268	41.57338201	43.70678085	57.97588322	38.21668398	46.57222043	53.99960732	54.6935724	55.65684272	59.69909684	49.86544235	52.5373017	28.98606282	52.86453488	50.36852925	42.11988988	38.5661804	39.09292714	42.11779351	44.66673755	57.16053467	45.44675658	43.22020614	40.87109615	38.48244039	50.64557311	33.44588207	41.23660199	38.87565767	43.12913326	49.38114925	36.80957779	40.15149541	41.77884361	51.48169128	40.40670236	41.0051225
1089	30.04549217	41.79711725	36.07807731	45.961627	49.87413684	57.73806778	40.78269903	54.14101431	40.50471319	40.9312404	41.59951782	43.73508235	57.99118205	38.24410282	46.58174608	54.02015831	54.71339844	55.67647697	59.71854888	49.88309284	52.55111587	29.00076586	52.88177626	50.3904916	42.14682457	38.57538654	39.1149428	42.13969447	44.67769381	57.1692237	45.46446031	43.22341435	40.87779844	38.49514421	50.64811621	33.47491323	41.25123063	38.893151	43.13987894	49.40529651	36.83291859	40.16918375	41.79244813	51.48772781	40.41911079	41.01864518
1090	30.06711632	41.80272235	36.10172203	45.97728542	49.92346729	57.77055054	40.81593724	54.17446322	40.51581001	40.9708494	41.62364688	43.73867741	57.99552983	38.27636695	46.57270018	54.05034178	54.75303599	55.69250593	59.73140105	49.91304101	52.54129048	29.01954365	52.88197609	50.39144984	42.16593646	38.57149864	39.12901893	42.14956492	44.68728871	57.18245711	45.48383112	43.24500847	40.90431062	38.48945571	50.68013935	33.50342237	41.23103573	38.92555963	43.13321567	49.41874874	36.88009932	40.19919656	41.83232519	51.4942647	40.47156745	41.0274059
1091	30.08409571	41.8266447	36.12060507	45.99524968	49.95167447	57.79519101	40.839005	54.20265283	40.53388974	41.00279028	41.65061882	43.75806319	58.00644795	38.30714436	46.58462149	54.06924999	54.76786687	55.71140161	59.74509536	49.93706102	52.55596135	29.03162464	52.89287041	50.41375344	42.19178095	38.57654047	39.15457436	42.1681201	44.70763736	57.18472527	45.49699287	43.26168231	40.92249571	38.49406417	50.6853401	33.52762083	41.24683486	38.94499635	43.13185785	49.43552868	36.90417695	40.21249975	41.83970272	51.49461929	40.4932426	41.0384565
1092	30.09764906	41.86946543	36.10813782	46.03509487	49.952557	57.80732876	40.83723643	54.20559779	40.56154725	41.02417052	41.68919128	43.77715459	58.03980625	38.33555117	46.61479194	54.05127536	54.75848162	55.75220352	59.7593352	49.96488303	52.60985258	29.03591933	52.91015855	50.4419641	42.20867838	38.58322743	39.18483028	42.20076878	44.72361884	57.1775307	45.50921246	43.29440154	40.95752407	38.49650707	50.69091355	33.54384323	41.29236764	38.95277914	43.11991699	49.46597265	36.89812141	40.22432198	41.81727678	51.48840097	40.47993725	41.05757019
1093	30.11247075	41.90179401	36.11361929	46.06469582	49.96793599	57.81786381	40.84838069	54.21546865	40.58015363	41.04867253	41.71608071	43.79530572	58.04965625	38.36384674	46.6393929	54.05602791	54.77060025	55.77960751	59.77338875	49.97802159	52.63185253	29.05093014	52.92608163	50.45981938	42.23191079	38.59017297	39.20455969	42.22586237	44.74496083	57.16756293	45.51802672	43.31309628	40.98330724	38.50063457	50.68485477	33.56538138	41.31317409	38.96401952	43.12181678	49.48637931	36.90514802	40.23354409	41.80437237	51.48362866	40.48999775	41.06539464
1094	30.12628946	41.93387268	36.12677175	46.0901427	49.98398971	57.82602315	40.86258598	54.22894651	40.59631391	41.07332184	41.73803017	43.81667241	58.04848551	38.39219992	46.6677962	54.06912153	54.78551407	55.80071472	59.78670059	49.98363097	52.64455203	29.06894341	52.94376591	50.47952538	42.26015924	38.59943077	39.22317282	42.24919138	44.77393451	57.1522259	45.52243673	43.32531511	41.00348331	38.50743893	50.66550857	33.58754103	41.33263975	38.97379656	43.13020772	49.50135083	36.91250001	40.23570059	41.78623584	51.47684811	40.50455143	41.06785555
1095	30.13850398	41.97545314	36.15418644	46.10690204	49.99336478	57.8315513	40.88077393	54.2543742	40.61479569	41.09908698	41.75427018	43.85296771	58.03575004	38.42620472	46.71400544	54.10111634	54.78894771	55.81676921	59.79913867	49.97658052	52.65621705	29.08906112	52.96597317	50.52460967	42.30369018	38.61397794	39.25237688	42.2747235	44.83002476	57.1305407	45.51360419	43.32902404	41.01132833	38.51822707	50.61494123	33.61186153	41.3733015	38.97695382	43.14681715	49.50322781	36.91288045	40.21656638	41.74550461	51.46207608	40.51909186	41.06385414
1096	30.146093	42.00106604	36.17308798	46.1300769	50.00977922	57.84303782	40.89606795	54.27482413	40.62708738	41.12262573	41.77437594	43.87299721	58.02245033	38.44669629	46.73747239	54.10749713	54.80461065	55.81813523	59.80843616	49.99074233	52.65935283	29.09993753	52.98656145	50.53253791	42.3309623	38.62886407	39.26897279	42.28754561	44.85164729	57.10300456	45.51979087	43.3360329	41.02363038	38.53631434	50.58769019	33.62446222	41.38765131	38.98957398	43.15792303	49.51883101	36.92585367	40.21527134	41.73109157	51.45762359	40.52938292	41.06473877
1097	30.14913149	42.0134025	36.19762143	46.15267578	50.03735958	57.85336425	40.9187257	54.28510076	40.62359199	41.15109053	41.78450457	43.87462064	57.97702594	38.45520743	46.74921538	54.11260837	54.85112632	55.80173404	59.81663107	50.00049103	52.62690962	29.11809398	53.01856673	50.5049945	42.3507595	38.64982154	39.26877986	42.28990197	44.86642834	57.0643983	45.52709829	43.3391444	41.03459789	38.56351066	50.55644228	33.63366002	41.3725724	39.00827989	43.18264564	49.54324211	36.95133906	40.22857384	41.73143361	51.45793701	40.55655638	41.04761862
1098	30.16007133	42.02880102	36.21695816	46.17603457	50.06029547	57.86088718	40.92997003	54.31368376	40.63900017	41.16386922	41.80690231	43.90199117	57.97550489	38.47674565	46.76162354	54.11463038	54.86837023	55.79885038	59.82372662	50.01584574	52.62912853	29.12675341	53.01906049	50.50289312	42.37719442	38.65636477	39.27406776	42.29766364	44.86478823	57.03337419	45.54417271	43.33393096	41.04715193	38.57711923	50.53979733	33.64585791	41.36127587	39.0226104	43.18951346	49.54914126	36.96949532	40.21925078	41.72789496	51.4577918	40.56595924	41.06302809
1099	30.16535231	42.03057779	36.23274607	46.20093049	50.07857863	57.8653511	40.93305403	54.35820115	40.65188839	41.16536158	41.84596681	43.94297467	57.99791343	38.50093224	46.76415867	54.09261187	54.86456102	55.7839049	59.8298378	50.05767683	52.65656897	29.11500168	53.0081238	50.49732033	42.40322556	38.65388471	39.27958303	42.30131018	44.83292429	56.98629347	45.58086343	43.32912698	41.06212293	38.59554317	50.53484241	33.65006253	41.34447363	39.04187948	43.17880635	49.54956436	36.99390027	40.19450718	41.72861621	51.46831882	40.55309593	41.11186615
1100	30.18139635	42.05380053	36.2492503	46.2267293	50.10256949	57.88626152	40.93867369	54.39597867	40.68984962	41.17173013	41.86637087	43.9736593	58.01111465	38.51708813	46.77223321	54.0929412	54.87147214	55.78050221	59.82972763	50.07819757	52.6628203	29.11785986	52.98904167	50.50014811	42.4272719	38.6640636	39.2889115	42.3005103	44.82083917	56.96819196	45.59572961	43.31426491	41.06633512	38.60675372	50.52719599	33.6540913	41.33612293	39.05395248	43.18164559	49.55229588	37.00742622	40.18449703	41.73295463	51.46229766	40.55289287	41.12842058
1101	30.21489558	42.09786255	36.2621057	46.25425867	50.14806363	57.92475785	40.93848214	54.44651664	40.77325	41.16281252	41.87322047	44.02385554	58.04539505	38.53056084	46.77549465	54.10983581	54.87813927	55.79032281	59.82092383	50.07788797	52.66939402	29.12899318	52.9279712	50.50924006	42.45633359	38.67231484	39.29078044	42.29483607	44.79969294	56.97073475	45.62010176	43.26450637	41.06368617	38.59830751	50.53399445	33.66545058	41.31754655	39.05810156	43.18735549	49.54100186	37.0081455	40.16192429	41.75098062	51.43854995	40.55765041	41.15163511
1102	30.23723196	42.11586967	36.28119601	46.27899323	50.16087115	57.93477817	40.94226609	54.4820851	40.80682473	41.16913287	41.89581643	44.04943931	58.06846101	38.5547894	46.78681157	54.11952407	54.88363941	55.7978877	59.82158235	50.09178894	52.67101493	29.13780383	52.89913443	50.52542595	42.47913941	38.67647724	39.30184298	42.29716489	44.78852074	56.96900936	45.6158546	43.25449399	41.06615062	38.60301932	50.52763734	33.66864929	41.30103366	39.06755395	43.18858182	49.53382629	37.02252705	40.15683089	41.75157953	51.43548673	40.56021136	41.16078725
1103	30.26119772	42.13794056	36.31064185	46.31212003	50.14153329	57.94519456	40.94454488	54.52315768	40.84066803	41.18948944	41.92529945	44.05874471	58.08863541	38.57749728	46.80689364	54.13058178	54.89496644	55.79921021	59.82361752	50.11343796	52.66056738	29.15889277	52.86419235	50.5643571	42.50158892	38.70115907	39.32579639	42.2894389	44.79111705	56.99299406	45.55745139	43.26633235	41.06487487	38.62328673	50.51433601	33.65340133	41.29363095	39.07831695	43.20437206	49.52927627	37.04124684	40.18178641	41.73755125	51.43310089	40.55434799	41.14036232
1104	30.27927693	42.14911368	36.32545093	46.33063189	50.15017013	57.95296142	40.95267976	54.53831685	40.85700104	41.20284832	41.94192644	44.05976501	58.10007304	38.59979372	46.82024133	54.14342158	54.89311857	55.81379981	59.82181948	50.12896766	52.65169107	29.15790446	52.86134556	50.57763075	42.51159358	38.70245661	39.34654707	42.29546072	44.7893123	56.99588604	45.54789316	43.26946279	41.05829806	38.62751279	50.50198998	33.65253992	41.28889624	39.08660655	43.19570995	49.53040517	37.05454535	40.18609431	41.74157927	51.43383413	40.56124864	41.12883671
1105	30.30047443	42.10831069	36.33828633	46.3441749	50.13563801	57.91395132	40.96366024	54.50880723	40.8085639	41.22094354	41.96824141	44.01990888	58.10155728	38.64023232	46.83550397	54.15710927	54.86076985	55.84700389	59.82556421	50.15014751	52.64252254	29.13985589	52.90845155	50.58125069	42.50890394	38.66134961	39.3704358	42.32387699	44.79036489	56.98536121	45.54405	43.29956856	41.05026435	38.62058833	50.47333227	33.6572702	41.27209143	39.09126768	43.15532053	49.53287343	37.08110255	40.17951519	41.76211482	51.46722982	40.58461068	41.11357504
1106	30.30533492	42.11309329	36.34743714	46.34535678	50.15488178	57.91131084	40.97829574	54.51495225	40.79985824	41.23428905	41.98337777	44.02189341	58.11357412	38.67073583	46.84969164	54.1721457	54.86432251	55.87234527	59.82698345	50.16210421	52.63162177	29.12914073	52.92399484	50.58998014	42.51024744	38.6521416	39.3912936	42.34249654	44.7869944	56.97912945	45.54886058	43.31304561	41.04622949	38.61816443	50.46520505	33.66509321	41.26589894	39.10242	43.13364356	49.53020644	37.09324695	40.18198186	41.75370985	51.47192802	40.59570995	41.10449708
1107	30.27767582	42.14868552	36.33420083	46.31875988	50.25193726	57.94584718	41.00050992	54.52158205	40.81793718	41.23197829	41.97037685	44.03874152	58.13277221	38.68184145	46.85779115	54.19597773	54.89002115	55.92004969	59.82180823	50.15401071	52.61798395	29.08519212	52.95558648	50.56954278	42.48723203	38.65916248	39.42573625	42.35903352	44.77928682	56.96565826	45.62067883	43.31975477	41.03109358	38.60166812	50.49065456	33.68801068	41.29006668	39.11809395	43.10502801	49.53953188	37.07778686	40.19114548	41.73615595	51.45381073	40.60523365	41.09627797
1108	30.27565652	42.18089924	36.33357565	46.30470242	50.29709549	57.9702921	41.02488372	54.52889164	40.8217665	41.24799507	41.9690627	44.05459465	58.13420921	38.7062713	46.87049874	54.21375557	54.90286613	55.94017261	59.81457419	50.16319163	52.59825754	29.07229502	52.97507866	50.5704377	42.48649848	38.65613161	39.44246613	42.38247258	44.77578873	56.9542825	45.64331426	43.31274184	41.02231645	38.59596692	50.48272117	33.69938899	41.29504111	39.12984145	43.07888206	49.54046544	37.08173342	40.1876508	41.72481034	51.43842199	40.61856105	41.08232823
1109	30.27305802	42.25445213	36.34185992	46.27085767	50.31734708	58.00922527	41.07164432	54.56280762	40.83300835	41.27714392	41.96388546	44.10882722	58.13200746	38.74241753	46.88589491	54.21748125	54.9234553	55.94432484	59.80541762	50.19623524	52.58023643	29.08257191	52.97386756	50.58626689	42.50176919	38.65470379	39.45351731	42.42144849	44.75755663	56.95898352	45.62981244	43.30704648	41.02153688	38.60090571	50.46482568	33.69782293	41.27095952	39.14812044	43.0566828	49.53541934	37.09430664	40.17241007	41.69772113	51.39896663	40.61659269	41.06572459
1110	30.28305542	42.31807002	36.34735598	46.26580468	50.35345743	58.05536638	41.09920724	54.60863901	40.83832127	41.31192956	41.96689998	44.16756849	58.12309781	38.78635195	46.90998254	54.24208001	54.98311452	55.93088985	59.8040323	50.20069707	52.53653141	29.11502062	52.95790605	50.62905306	42.52563426	38.67776758	39.4387198	42.44442536	44.76668225	56.93395134	45.62166211	43.2604726	41.03299913	38.6077306	50.44739097	33.71362923	41.27592592	39.16293303	43.05334947	49.50336804	37.10561154	40.17250241	41.64013526	51.36913476	40.6322921	41.05697803
1111	30.28184091	42.34588662	36.35986893	46.25045586	50.38088388	58.06064681	41.10767896	54.62829805	40.84276109	41.33680197	41.99773656	44.1934245	58.13266	38.81366101	46.92333286	54.26642644	55.0023738	55.91967749	59.78675799	50.20206835	52.51734796	29.12905336	52.93189437	50.65080986	42.55415086	38.67940969	39.43795674	42.46307863	44.76798913	56.91610513	45.59830236	43.23287701	41.02901084	38.61755385	50.40919746	33.72892579	41.28330377	39.18175821	43.03394379	49.49605788	37.12070095	40.1711839	41.60483999	51.34882148	40.65401464	41.05153408
1112	30.30072228	42.34750705	36.38718649	46.23663974	50.37328982	58.04235912	41.1014801	54.61850373	40.83251284	41.37641709	42.06600041	44.18542547	58.12217707	38.84907414	46.93881537	54.29486197	54.98802126	55.86653628	59.74623797	50.20647848	52.49597324	29.16322681	52.88488798	50.68573319	42.61630962	38.6589632	39.41155807	42.47891759	44.78762723	56.88460185	45.51893398	43.1783348	41.00823466	38.63998946	50.30639355	33.74952703	41.29117345	39.20238516	42.99687262	49.50552032	37.15727591	40.15034315	41.59660606	51.34075089	40.7020404	41.04521759
1113	30.31426839	42.3523484	36.39323504	46.24410135	50.37936327	58.02348928	41.09889698	54.63164947	40.83614961	41.39952123	42.08784246	44.20271954	58.13519081	38.85959962	46.93421056	54.31847114	54.98684526	55.87004718	59.72671402	50.21264615	52.48262438	29.17299784	52.86672187	50.68869509	42.63718375	38.65267361	39.42336824	42.49749509	44.77644849	56.87076156	45.49945883	43.143643	41.01351812	38.65544968	50.25260509	33.75406893	41.30869904	39.21479541	42.97617894	49.48329849	37.17174619	40.15282177	41.56530318	51.32009218	40.73322035	41.02863653
1114	30.30329725	42.29846453	36.39039873	46.27765838	50.40755086	57.93808324	41.05144619	54.65042689	40.86470281	41.40147461	42.1389113	44.20108148	58.21689557	38.82731432	46.90287906	54.36462735	54.98895404	55.91610721	59.71594778	50.18320119	52.49656419	29.15852284	52.83049201	50.64795114	42.64705786	38.63888	39.48828861	42.50303179	44.74030587	56.87369124	45.51559292	43.13279593	41.0338017	38.6875582	50.22344239	33.75070092	41.36614741	39.21760746	42.9652174	49.45950662	37.17214661	40.20157882	41.48156295	51.30833729	40.77044889	41.01515148
1115	30.31014443	42.2986575	36.39371426	46.27995817	50.41623009	57.89896695	41.03658788	54.66186233	40.85954048	41.4091329	42.13948099	44.23123405	58.24345728	38.82172063	46.87431457	54.37940402	54.96487644	55.95051921	59.68565621	50.18422903	52.50045779	29.14122576	52.80711253	50.64693133	42.64189802	38.6572302	39.50174674	42.51571664	44.71592723	56.84150536	45.50873669	43.10397394	41.04086666	38.68298228	50.16560825	33.76469931	41.39178252	39.25415681	42.94587963	49.41373686	37.18010996	40.20608397	41.48078703	51.27692071	40.79793192	41.00813325
[truncated: 1,103 more rows]
