# Supplementary material for: Field spectroscopy data from non-arable, grass-dominated objects in an intensively used agricultural landscape in East Anglia, UK
Source: Data Brief. 2019 Nov 28;28:104888. doi: 10.1016/j.dib.2019.104888 (PMC6920490; doi:10.1016/j.dib.2019.104888)
Supplement: Multimedia component 1 [file mmc1.zip › Table 10 SVC_4_June_2013.csv]

Wavelength	m3_000	m3_001	m3_002	m3_003	m3_004	m3_005	m3_006	m3_007	m3_009	m3_010	m3_011	m3_012	m3_013	m4_000	m4_001	m4_002	m4_003	m4_004	m4_005	m4_006	m4_007	m4_008	m4_009	m5_000	m5_001	m5_002	m5_003	m5_004	m5_005	m5_006	m5_007	m5_008	m5_009	m5_010	m5_011	m5_012	m5_013	m5_014	m5_015	m5_016	m5_017	m5_018	m5_019
350.8	1.655417928	1.5189414	0.857097573	1.584421642	1.79475355	1.498757273	2.144697379	1.671659287	1.645212352	1.535231318	1.587970462	1.36648822	1.164136548	1.26230262	1.641166156	1.179409476	1.102195248	1.276468111	1.205550234	1.228964496	1.26230262	1.609943018	1.171157878	1.558676075	1.72889784	1.5817314	1.246881414	1.0452914	1.695077295	1.20984585	1.451889789	0.769039604	0.946785595	1.439388273	2.121834805	1.61431672	1.298163809	1.248130973	1.131573287	0.863406803	1.276856657	1.205678757	1.503137043
352.3	1.534421553	1.459998106	0.780497265	1.514881546	1.689094162	1.398259464	1.992080468	1.605557392	1.562253977	1.427245434	1.486706022	1.295425264	1.141660151	1.22710287	1.649611517	1.086401225	1.094804328	1.24026921	1.07614755	1.162426818	1.194579049	1.487380019	1.152329872	1.502439464	1.68064341	1.493665202	1.198098408	0.998788223	1.634915052	1.197991535	1.421032517	0.75915754	0.896897496	1.372617602	2.057938722	1.559413228	1.253183136	1.148751208	1.09315718	0.762152244	1.212822722	1.227537242	1.446135027
353.8	1.439640589	1.430971938	0.763803033	1.508406695	1.620596546	1.404390592	1.974377189	1.529003624	1.544634635	1.383640096	1.432750083	1.316438268	1.104162088	1.229275874	1.634683095	1.040409216	1.077158124	1.17294705	1.063436381	1.101094971	1.165119949	1.363741478	1.143090221	1.461361067	1.600349212	1.524593037	1.191233795	0.970321225	1.596932724	1.186702891	1.367795522	0.735360246	0.882444767	1.303928255	2.060819701	1.556163557	1.215608848	1.11829958	1.040310543	0.739798184	1.197991328	1.139063763	1.440794483
355.2	1.496692344	1.432036952	0.76310219	1.445544846	1.635144037	1.389633608	1.963633097	1.493150989	1.507966167	1.385869395	1.470922633	1.317876796	1.113168407	1.261145184	1.563125455	1.07280563	1.077953449	1.171046671	1.064635611	1.126895899	1.160223689	1.412044835	1.091260237	1.4399533	1.560349242	1.510883796	1.185970884	0.963062602	1.591261172	1.192405385	1.353818624	0.73413257	0.921765903	1.305613013	2.037464544	1.515767835	1.219525248	1.123558222	1.085634206	0.73910974	1.151817709	1.146844403	1.440322377
356.7	1.475547334	1.424076609	0.788506355	1.437391524	1.591029698	1.367262251	1.986174621	1.505254459	1.522268043	1.419944613	1.469196535	1.301750129	1.06396973	1.276698422	1.549321614	1.096181244	1.039458193	1.192085727	1.056581051	1.059232554	1.178997869	1.399844846	1.118168367	1.46007109	1.608372118	1.466623781	1.19619305	0.98779917	1.573708233	1.160172615	1.382665956	0.742394311	0.887340786	1.308268702	2.043544748	1.518674307	1.191219901	1.129079212	1.055273526	0.780392985	1.156192607	1.153225474	1.394232261
358.2	1.441974829	1.398151121	0.76454321	1.393407606	1.566151408	1.320666826	1.926725089	1.458854133	1.451947804	1.41274561	1.408224006	1.255084262	1.08993247	1.212674014	1.514352881	1.081588806	1.002243357	1.139495688	1.019020999	1.098832419	1.129050311	1.35366111	1.114974425	1.419643361	1.579425253	1.460567656	1.171064054	0.941162369	1.578742934	1.14179719	1.348005634	0.718485916	0.869319198	1.291423818	2.035963671	1.51021308	1.17174471	1.098999419	1.017178377	0.749892356	1.186239977	1.136490619	1.401919973
359.7	1.382101735	1.345391647	0.74076254	1.375019064	1.570613519	1.341818587	1.887224051	1.418643887	1.421722512	1.356458295	1.393674765	1.25566394	1.075077991	1.195528591	1.491227274	1.053733991	0.956142341	1.104218728	1.024645455	1.064609125	1.143134219	1.341212083	1.034525324	1.356694372	1.513697847	1.393871928	1.139929324	0.937560755	1.527604611	1.174745954	1.289980184	0.692417266	0.847303911	1.251460178	1.962274712	1.515042985	1.143550001	1.08885823	1.006425279	0.706787653	1.171441464	1.083196624	1.364762212
361.2	1.365238193	1.335847557	0.68690842	1.355561368	1.558776997	1.302442933	1.862421248	1.432995213	1.436542431	1.359552943	1.365391322	1.260956562	1.03510719	1.183053681	1.460328642	1.046638688	1.001652762	1.11526398	1.043039641	1.096483967	1.173811074	1.333936935	1.018470769	1.381446916	1.527614764	1.454666443	1.126532535	0.916805204	1.541948951	1.155687124	1.306520719	0.682978805	0.850540672	1.201187719	1.927244215	1.500918816	1.137830702	1.058774484	1.011870089	0.698606199	1.13935085	1.068825651	1.360028852
362.6	1.34483152	1.321235937	0.723849667	1.366728395	1.562536222	1.281121439	1.879509764	1.416876065	1.393182486	1.33308232	1.366206325	1.202197874	0.987206283	1.152482924	1.485613402	1.072482588	0.959970328	1.112611013	0.999667778	1.050927943	1.168689979	1.299886299	1.029426922	1.359006292	1.52103172	1.430910583	1.139604	0.939680298	1.497555509	1.140015225	1.264261626	0.689629943	0.857887777	1.25924749	1.927098275	1.446649728	1.137835464	1.062215929	0.989884899	0.690385852	1.113970206	1.073254308	1.35189831
364.1	1.310884411	1.307327093	0.655496689	1.335803518	1.505198871	1.238314643	1.79909771	1.378146121	1.36651656	1.290183491	1.318646903	1.148518727	0.959716909	1.14635938	1.401491144	1.039073469	0.940489131	1.136615345	0.998698995	0.996592384	1.084046489	1.294713037	1.04844805	1.360522824	1.476944556	1.368141431	1.117636662	0.904331223	1.479945699	1.126521905	1.265186064	0.669450531	0.804200613	1.220461735	1.887703791	1.429474504	1.125243945	1.032545277	0.971892976	0.679160213	1.080234187	1.055334901	1.316535415
365.6	1.297727973	1.283311265	0.633843897	1.304416879	1.475730805	1.22577876	1.769802775	1.329418941	1.337149801	1.24619412	1.301436816	1.14593069	0.973360415	1.102309872	1.422144452	1.002097046	0.969829847	1.125687515	0.985125061	0.995097057	1.077946691	1.317851866	1.00762199	1.3277287	1.450825969	1.387277782	1.078979468	0.909013828	1.485024526	1.113189813	1.245231663	0.662405008	0.807764434	1.195153735	1.878739602	1.414409655	1.109730912	1.043237654	0.942344059	0.682116928	1.048622241	1.044832692	1.302937108
367.1	1.293159966	1.282806968	0.63365213	1.314285636	1.472622009	1.228932683	1.785249323	1.319978737	1.358985842	1.248880073	1.311694653	1.168481321	0.966941281	1.11742833	1.409579375	0.998266352	0.965608754	1.099999423	0.981592004	0.988523906	1.051327803	1.302997335	1.004724897	1.322193716	1.463933421	1.360998193	1.073231579	0.902901691	1.468000471	1.113087628	1.247767657	0.650436504	0.821046374	1.182451021	1.89422786	1.415984707	1.098487314	1.022648631	0.936588081	0.680849753	1.070428281	1.024819395	1.28800433
368.5	1.297210056	1.325891785	0.658097317	1.33392872	1.514062848	1.265480687	1.812130423	1.347502584	1.356276521	1.286656313	1.340880949	1.184937721	0.989026815	1.125250368	1.442753562	1.021769694	0.968884684	1.107423998	0.984721678	0.993141292	1.07576279	1.279530827	0.995463074	1.364213142	1.47607721	1.375223711	1.11348831	0.924001772	1.481901014	1.097898765	1.264837233	0.676186118	0.826016152	1.18052534	1.921955591	1.450368204	1.104222086	1.047656831	0.980131991	0.667570087	1.096753928	1.040679565	1.310618738
370	1.347382997	1.333125683	0.687537667	1.339601135	1.544958368	1.266920647	1.840251183	1.380663848	1.345473392	1.297989546	1.363713476	1.188782583	1.004712874	1.138184683	1.437513038	0.999590904	0.947874114	1.141987081	1.00185886	0.992246686	1.109355698	1.312032223	1.014854806	1.358608666	1.489907366	1.403633928	1.137698453	0.919779498	1.485536892	1.113573889	1.259813178	0.683373265	0.830079525	1.216450877	1.932609654	1.445515522	1.100404825	1.054165132	0.976668457	0.694493519	1.113573889	1.038161974	1.30676505
371.5	1.366358817	1.338318581	0.6969462	1.328112819	1.542713702	1.277078271	1.861441453	1.413248542	1.365747104	1.306887269	1.362477683	1.186442513	0.992052919	1.136479214	1.434632384	1.015722175	0.963676001	1.121254873	0.999118982	1.005820765	1.142780258	1.290658668	1.044827664	1.368718656	1.498051163	1.385084641	1.135551158	0.918964679	1.503294575	1.113180876	1.257416644	0.672249303	0.851372112	1.214791981	1.931914382	1.454265901	1.089737398	1.053274982	0.955823826	0.714380395	1.091999437	1.06807008	1.304952978
373	1.369196059	1.360717499	0.683399783	1.352516859	1.534824614	1.317283412	1.907455908	1.423791082	1.397497876	1.336175626	1.370330125	1.199268376	1.020652783	1.128030844	1.489828396	1.002112888	0.948164394	1.147486055	1.023573961	1.048721998	1.132040365	1.338547927	1.038011872	1.384609853	1.519923291	1.405391536	1.136871226	0.944885977	1.492971382	1.123574128	1.292947634	0.680626205	0.844373965	1.23693602	1.966382896	1.462662559	1.139904853	1.071482956	0.992667142	0.713479509	1.080021851	1.054346407	1.339019937
374.4	1.385501161	1.375936961	0.679001353	1.384225738	1.584823457	1.308593753	1.927331537	1.404233164	1.423011788	1.32741216	1.373124417	1.21133831	1.031569307	1.137818689	1.465377386	1.030465741	0.996263029	1.139124276	1.013615358	1.059222126	1.124925559	1.369803146	1.082193404	1.387532974	1.535448394	1.437981975	1.15602604	0.955294904	1.519892684	1.133345842	1.291531402	0.687204924	0.852600585	1.260630865	2.002815258	1.456579601	1.15101079	1.10247419	0.999810686	0.708360785	1.111363486	1.075830766	1.3527773
375.9	1.379031017	1.345329588	0.680220382	1.381943511	1.587808043	1.292667458	1.899372543	1.39997075	1.425168519	1.316846594	1.379895613	1.228865081	1.01889454	1.157228825	1.447328654	1.00681468	0.956128172	1.109188191	1.010873415	1.032123006	1.094983006	1.358511828	1.051185907	1.385204711	1.531366641	1.434586065	1.142408886	0.937854359	1.536813928	1.133885432	1.299872137	0.674836168	0.864639106	1.242977584	1.948861038	1.435054152	1.150466178	1.073935659	0.997482609	0.721756116	1.133312763	1.069894759	1.351227972
377.4	1.357830164	1.344030819	0.66988662	1.371131851	1.561656936	1.298147424	1.905715526	1.406972013	1.399532394	1.336510888	1.385097139	1.214503534	1.017937125	1.156965353	1.460503222	1.015526214	0.969434676	1.111165716	0.986460405	1.051540825	1.096662549	1.357836834	1.047817116	1.382381262	1.506071337	1.429431031	1.142044079	0.919690271	1.521117721	1.104882896	1.294779396	0.672572177	0.868493009	1.225555006	1.915097569	1.433540782	1.139946384	1.084920505	0.980007403	0.727018249	1.087029798	1.05565777	1.329628781
378.9	1.386457218	1.347813933	0.681458352	1.369091266	1.567589554	1.293609408	1.893526434	1.42860291	1.40025397	1.338937161	1.375388475	1.189484715	1.026879234	1.124108399	1.466338158	1.05172123	0.973158799	1.110002016	0.989202633	1.065349782	1.078259558	1.344567445	1.015426762	1.390375466	1.516707185	1.418530207	1.14876133	0.949379419	1.524353262	1.120826	1.269428682	0.671459796	0.863415706	1.235769034	1.952774531	1.436484857	1.107030542	1.071717985	0.992189306	0.699447187	1.102451804	1.062754047	1.363831103
380.3	1.432702419	1.371609196	0.688673778	1.403594942	1.61503764	1.348379646	1.954863375	1.453717413	1.42697706	1.379583948	1.429060021	1.259911945	1.043316837	1.154879901	1.469124827	1.054121356	0.986381714	1.186114798	1.021469532	1.071734779	1.134492613	1.352634622	1.075920815	1.412320648	1.541503742	1.407732545	1.178312719	0.97068092	1.540145999	1.156834401	1.315251442	0.731367242	0.885903908	1.269973349	1.997379014	1.486222422	1.139572887	1.10408528	0.978071891	0.734627254	1.137625719	1.09261482	1.366874686
381.8	1.477688036	1.417391854	0.749686593	1.462252538	1.678875609	1.396038007	2.0129754	1.513102911	1.484099435	1.423083305	1.476953827	1.348768367	1.101233357	1.236203136	1.522776525	1.067473201	1.032899215	1.214389514	1.031621215	1.110988025	1.177202565	1.416997329	1.11536196	1.460135691	1.605067363	1.479624274	1.252102608	1.013495671	1.569554885	1.182541352	1.338726059	0.732657368	0.909843238	1.297718242	2.028689978	1.534588109	1.187508408	1.148967623	1.009241255	0.736193028	1.162298499	1.146567602	1.381565293
383.3	1.51888727	1.480621884	0.794232258	1.480621884	1.702307342	1.417368521	2.06188866	1.552377516	1.511188254	1.435959183	1.506031081	1.349918103	1.127016646	1.269012971	1.513089223	1.097007538	1.08133906	1.191843156	1.03869082	1.124751611	1.212660175	1.483807315	1.110203981	1.490968748	1.631619964	1.546294091	1.25265179	1.0360976	1.605156855	1.167386804	1.383604309	0.731746472	0.92639614	1.30029229	2.045906507	1.559975823	1.196330174	1.16806523	1.028247434	0.777634953	1.169368785	1.16475459	1.410349973
384.7	1.491750481	1.495758966	0.765144953	1.460347263	1.712029071	1.403323042	2.052466532	1.53814716	1.507194217	1.414553804	1.493863588	1.311589609	1.133261354	1.221703784	1.52793749	1.062703878	1.028857219	1.171968696	1.048524741	1.125706774	1.192088406	1.450015485	1.091669076	1.458491988	1.612837737	1.521623555	1.225369658	1.027602256	1.596458161	1.180114856	1.404191338	0.725817998	0.932571842	1.317040192	2.065364807	1.541948984	1.198172802	1.16032599	1.048094894	0.745146847	1.161336998	1.158851525	1.413255338
386.2	1.471581974	1.463313205	0.738405941	1.452460172	1.699153461	1.403625963	2.053878821	1.560669077	1.466208676	1.420160665	1.492959589	1.280399932	1.103989275	1.197945809	1.535235085	1.048548765	1.016275058	1.202422915	1.017075546	1.086447672	1.16729008	1.439258377	1.102844058	1.469321817	1.600016265	1.52524834	1.239785691	0.981948688	1.575386602	1.186525352	1.390331321	0.739278532	0.945328823	1.332626107	2.037356923	1.503395676	1.162500706	1.135254596	1.013867701	0.757946671	1.158356586	1.12557102	1.422256453
387.7	1.48611278	1.457306979	0.772419386	1.46242296	1.692687448	1.392252731	2.045418612	1.520089417	1.468827994	1.425317257	1.483144928	1.298063706	1.109070208	1.214924628	1.536404996	1.071850497	1.007955328	1.218649486	1.026262209	1.104662567	1.166907748	1.44154802	1.086018691	1.489327766	1.59939524	1.511461834	1.230304031	1.020432721	1.597969052	1.176947266	1.357653519	0.737129377	0.905970966	1.333708965	2.050043465	1.504637786	1.16234196	1.12530238	0.990793005	0.762958636	1.176380881	1.116310427	1.439326354
389.1	1.500018919	1.446878392	0.748102009	1.461943322	1.719045005	1.381371157	2.022047835	1.533461224	1.49161238	1.439812579	1.504539226	1.334549206	1.103114781	1.225052433	1.517318617	1.069098646	1.040415413	1.191794665	1.008464279	1.097904887	1.191100602	1.453002869	1.096236848	1.48778268	1.602842796	1.524798058	1.237048797	1.034679401	1.583722211	1.177311957	1.348218229	0.713423632	0.922285414	1.289892868	2.04497354	1.536423872	1.179977776	1.142152414	1.015867048	0.775179845	1.185476275	1.098539168	1.410442186
390.6	1.521907419	1.491089113	0.760167194	1.465002087	1.721195128	1.416064147	2.058007929	1.552441943	1.490307386	1.467255382	1.522270889	1.339391403	1.123842016	1.232546559	1.52877833	1.052787395	1.057122084	1.212845731	1.041789564	1.114917146	1.177335333	1.474489327	1.103759043	1.495413342	1.642447276	1.520982869	1.24533331	1.025000434	1.632074354	1.209268129	1.374500156	0.74551692	0.933553867	1.314663704	2.051670258	1.547229225	1.193016446	1.154700532	1.029465586	0.775161081	1.172593132	1.14042614	1.437935587
392.1	1.556736558	1.539166918	0.803823114	1.510019517	1.764655781	1.463435216	2.121486484	1.586835273	1.544353069	1.477514126	1.579939864	1.386860118	1.158965526	1.253208836	1.518481264	1.118789793	1.087435906	1.234238519	1.014009999	1.167521839	1.180755422	1.49987387	1.121499892	1.524348495	1.672193873	1.528066736	1.270905214	1.046762689	1.659860416	1.230515545	1.406720381	0.760751135	0.975545731	1.365161878	2.091743243	1.574425423	1.225581147	1.205925986	1.039256531	0.810762287	1.203531485	1.180494588	1.457677519
393.5	1.568920959	1.532275608	0.803347097	1.530640309	1.797076867	1.483105949	2.119576185	1.613615339	1.60108694	1.505448016	1.595698142	1.41711955	1.182008657	1.269022715	1.564829305	1.121664212	1.090746917	1.237496994	1.020053719	1.186923202	1.234792723	1.515053422	1.12816875	1.533148411	1.677815509	1.572271878	1.294083005	1.071086316	1.655038333	1.241894158	1.447349577	0.769115017	0.996743046	1.365369196	2.096852936	1.590794055	1.21795464	1.218523494	1.074332032	0.816729744	1.235713752	1.163620642	1.476980894
395	1.591713234	1.535998315	0.80750639	1.503944413	1.782569892	1.488473654	2.120508514	1.609798522	1.574443134	1.505093913	1.579242161	1.389066323	1.184896645	1.289043156	1.570147938	1.119770247	1.107342079	1.229070436	1.058791055	1.179978595	1.242970097	1.555413437	1.096414996	1.5568302	1.682310952	1.562823696	1.299412533	1.058921451	1.661444325	1.237874316	1.437097112	0.760374516	1.009559271	1.364744777	2.092738079	1.596285615	1.215678047	1.168934085	1.066925403	0.802536254	1.222000722	1.163949696	1.452879218
396.5	1.554583644	1.522749635	0.794151393	1.494873211	1.765291083	1.475900922	2.113923364	1.591649131	1.547953993	1.466396215	1.585231472	1.339554824	1.171084074	1.251851417	1.578624271	1.080869027	1.116955826	1.223914661	1.058720012	1.174636696	1.205770373	1.499705776	1.138878316	1.563341194	1.686479509	1.583405378	1.300928221	1.061988298	1.663247891	1.224945868	1.406732102	0.753291367	0.994334694	1.336663163	2.067407912	1.578971484	1.210642173	1.173926186	1.051901819	0.808610453	1.226002312	1.155421804	1.46830054
397.9	1.549117298	1.492366165	0.789715152	1.497273977	1.774843701	1.440687168	2.10468376	1.582016907	1.537886258	1.48659982	1.580678575	1.381817113	1.190664984	1.215324409	1.575405252	1.100763926	1.090091699	1.203245174	1.052260252	1.169444292	1.213415205	1.514226852	1.12671878	1.548593076	1.677477216	1.594770369	1.299892885	1.06196608	1.664309514	1.244712138	1.409099191	0.754056246	0.978092904	1.340268177	2.073715547	1.581976447	1.230222571	1.187061051	1.033637176	0.795330904	1.204560133	1.162999002	1.464830469
399.4	1.548986397	1.479459533	0.787794272	1.472141301	1.774142485	1.446103813	2.07364249	1.591645889	1.516762586	1.471759604	1.539883102	1.360283633	1.189892533	1.247678888	1.557325143	1.121617315	1.099861651	1.198595087	1.013941549	1.151200529	1.23112515	1.543633376	1.126208943	1.53469054	1.659378116	1.591978055	1.271209008	1.058515915	1.649758171	1.243197207	1.385328192	0.764217038	0.983230344	1.34830343	2.049889426	1.591272535	1.216208373	1.195285595	1.048838665	0.787203914	1.208375502	1.155622371	1.46406865
400.9	1.54636735	1.499862241	0.777754283	1.461127615	1.755195706	1.44105855	2.063615147	1.599949211	1.534586287	1.463622865	1.541644524	1.344064668	1.182279293	1.251323233	1.581012888	1.10762929	1.123874325	1.229275968	1.044038368	1.15610948	1.234132241	1.528915689	1.123290355	1.554742302	1.676973065	1.585343381	1.293892391	1.042532504	1.661110924	1.246692079	1.380908546	0.762715514	0.991748516	1.367184063	2.060449421	1.584415724	1.201619315	1.187069039	1.051749809	0.792716149	1.20955493	1.172550857	1.47398953
402.3	1.564767293	1.524780364	0.772606218	1.482777227	1.770823	1.457736283	2.092107174	1.587714039	1.538188058	1.476100799	1.557635489	1.366237331	1.197263556	1.279229475	1.561814045	1.093141177	1.121639583	1.223150605	1.058007007	1.162304458	1.191930235	1.542291013	1.118478347	1.563418356	1.685107446	1.620255934	1.316054557	1.060834775	1.671001564	1.231614699	1.384165686	0.763059141	1.000682767	1.347509992	2.080553883	1.601912165	1.207196915	1.18613492	1.071231615	0.805557811	1.229072059	1.179935779	1.463642876
403.8	1.584519071	1.527430592	0.806207075	1.513098785	1.798389757	1.490926772	2.12207206	1.650029391	1.549592819	1.492534169	1.615212508	1.387585878	1.224313074	1.272506012	1.565137852	1.09438096	1.134576159	1.235401919	1.070751567	1.195804954	1.249846163	1.564550946	1.15403182	1.569438764	1.71059059	1.649349387	1.321358218	1.085949006	1.677814029	1.251266656	1.422600255	0.792551625	1.014273156	1.372157876	2.098297061	1.619564158	1.244566433	1.196568076	1.084342986	0.849289538	1.234099554	1.190644645	1.481473135
405.2	1.620350342	1.560623303	0.83205231	1.547012161	1.834602072	1.509710814	2.170535672	1.675146014	1.592962217	1.526970436	1.639413604	1.447861228	1.256760059	1.300030397	1.603199554	1.128380476	1.144207477	1.261269273	1.064685267	1.220690973	1.252317368	1.612072423	1.182726342	1.606296196	1.732252109	1.667656168	1.348902467	1.107548244	1.725086728	1.277450682	1.450650463	0.811288713	1.037100404	1.415647534	2.142119769	1.644472565	1.250223684	1.227000797	1.097008759	0.862592469	1.25935893	1.22178534	1.535580456
406.7	1.668659321	1.592062322	0.839992297	1.559312193	1.863088372	1.53692802	2.200683544	1.702712663	1.619754162	1.548338472	1.676469156	1.446615703	1.276311522	1.289952708	1.6344479	1.155513096	1.185123753	1.278615269	1.066313288	1.236777686	1.281341375	1.621946828	1.184627637	1.632117295	1.765928064	1.67485046	1.373749962	1.106036395	1.743895579	1.312330086	1.45873241	0.806804461	1.063656556	1.425422508	2.143747988	1.671322103	1.27857403	1.249327031	1.115911177	0.878285754	1.295481077	1.250383543	1.568955704
408.2	1.656682164	1.620331919	0.857607191	1.564430757	1.881641819	1.545474254	2.226548205	1.727139891	1.623044848	1.575327212	1.66608864	1.462530451	1.298091935	1.299372307	1.637857733	1.146793277	1.201031285	1.280887706	1.073707489	1.250793398	1.294486941	1.627707851	1.185214376	1.641450337	1.79137253	1.686557869	1.378607811	1.138418452	1.75579425	1.30488989	1.462824917	0.823587588	1.071739341	1.443564224	2.159687458	1.704086575	1.294057142	1.251295725	1.127289585	0.886411796	1.318060782	1.260530887	1.579793354
409.6	1.678397481	1.614170224	0.872891361	1.584991728	1.904236904	1.564860689	2.244536844	1.732975485	1.639484995	1.580010087	1.691040005	1.460212108	1.31122071	1.316783791	1.690700026	1.140979968	1.19257589	1.312170286	1.08540353	1.25845318	1.289095259	1.634745644	1.199675676	1.656221148	1.811475215	1.743988702	1.3832563	1.16602645	1.785725777	1.328012672	1.484534289	0.83503921	1.075769686	1.477173709	2.17998113	1.702010093	1.292010119	1.268909433	1.128953321	0.879998087	1.327590731	1.273708544	1.593875834
411.1	1.725295277	1.632354296	0.87929038	1.605870719	1.901724824	1.58091692	2.257777146	1.753273123	1.665915452	1.60940197	1.713061574	1.490812394	1.315652786	1.317162933	1.68236178	1.169886572	1.219783828	1.321067567	1.095761528	1.277292457	1.298401143	1.646533932	1.19953721	1.664247105	1.835822006	1.755501996	1.388698126	1.188004285	1.806319423	1.32380944	1.470054838	0.849290928	1.088684079	1.488719088	2.161746927	1.715107147	1.30575138	1.293777737	1.145814832	0.897976572	1.321734564	1.301088805	1.613047458
412.5	1.731668837	1.656117677	0.888674741	1.613148537	1.926258211	1.596085418	2.297708146	1.791149057	1.679112228	1.618294451	1.730207607	1.508164386	1.3324568	1.354006514	1.684566081	1.180751654	1.206909931	1.31451932	1.099765068	1.270228654	1.313056374	1.685100556	1.236091049	1.674791705	1.866544661	1.774653567	1.404138796	1.183818542	1.833532285	1.349766438	1.507354	0.872908191	1.11434754	1.494248271	2.186950884	1.729404478	1.325084489	1.306520901	1.160243414	0.930711974	1.329469928	1.327072327	1.633009742
414	1.756909153	1.679244854	0.904299087	1.640525069	1.943869186	1.610802247	2.321532816	1.800604647	1.70766613	1.636915074	1.758574773	1.521535391	1.350097775	1.360089075	1.694674148	1.191352795	1.227667383	1.31142413	1.101660467	1.277933502	1.320193785	1.674386881	1.269074579	1.692099438	1.896048162	1.781886101	1.431760641	1.191624422	1.858656569	1.371600801	1.501824087	0.880060601	1.12678579	1.519678109	2.206503079	1.760168984	1.348056597	1.316760356	1.174805903	0.930743179	1.364300737	1.350144236	1.662717721
415.5	1.77124043	1.704350927	0.926731673	1.648428106	1.958593329	1.616922721	2.352361765	1.830934376	1.716710494	1.666637489	1.776450942	1.549800755	1.369995118	1.364640327	1.714495644	1.185627987	1.231431649	1.321503558	1.111477253	1.314824483	1.327828164	1.675600636	1.260434706	1.705195667	1.914248298	1.814198355	1.436455941	1.205515524	1.877513262	1.394475846	1.517485385	0.866392437	1.121723038	1.524758126	2.212961405	1.781839122	1.354992165	1.334995453	1.178302787	0.931400939	1.393976424	1.363823228	1.67562017
416.9	1.791357674	1.727781689	0.926745699	1.673158638	1.982848261	1.639955019	2.369077847	1.86345792	1.724431133	1.684688541	1.790358289	1.558373996	1.374951391	1.365736502	1.726489681	1.192603097	1.244905395	1.345921348	1.125593708	1.335128653	1.340830688	1.705441909	1.258601672	1.732693834	1.92649513	1.850299507	1.443900987	1.242005308	1.903340822	1.399240159	1.526041067	0.87528253	1.147074264	1.556010124	2.241683744	1.814457532	1.373933306	1.337099312	1.204691844	0.949482088	1.394638859	1.382649775	1.715484302
418.4	1.817175603	1.745283166	0.950314823	1.691687545	1.991815646	1.651503671	2.390258338	1.869854238	1.742344392	1.685249747	1.802535719	1.57049709	1.40586561	1.393217179	1.741913726	1.21043525	1.276901407	1.358540003	1.132757055	1.335759679	1.3353319	1.710008414	1.267519048	1.746408314	1.94980171	1.854643608	1.459018819	1.24546976	1.93044671	1.399056547	1.542406221	0.893086384	1.160427808	1.570983092	2.249175841	1.812694047	1.384606024	1.357395844	1.209670922	0.964380175	1.413952797	1.413259852	1.734670888
419.8	1.840999868	1.756205107	0.947498854	1.703142039	2.005522252	1.667680137	2.429504838	1.888347235	1.760428711	1.708549841	1.827744212	1.567049985	1.419556477	1.419874434	1.746163436	1.212665116	1.274541938	1.363584652	1.143543204	1.338009898	1.332392278	1.725274345	1.285323166	1.751935117	1.973657199	1.879189158	1.468114072	1.256113843	1.940264186	1.427283032	1.546748789	0.904188191	1.167269583	1.591192942	2.266339647	1.824918271	1.390217388	1.370662924	1.222175125	0.978227178	1.422479787	1.425690503	1.752951711
421.3	1.857220242	1.775673254	0.954270021	1.732841714	2.021716818	1.688254202	2.456749011	1.901615574	1.777484763	1.724532597	1.852035394	1.605447916	1.422727414	1.443066594	1.754868646	1.203090355	1.284547018	1.351218025	1.131925484	1.353040008	1.343157625	1.730819695	1.281233366	1.752726092	1.991269332	1.879810482	1.480974323	1.262359044	1.948928122	1.431733476	1.54844727	0.924321017	1.179258161	1.6087956	2.273106844	1.843634273	1.407594513	1.383481074	1.239206328	0.980371712	1.43478947	1.44143333	1.771068957
422.7	1.873138176	1.793242018	0.975379423	1.753369473	2.037980006	1.698562471	2.486969162	1.939573136	1.796394866	1.758120696	1.882460358	1.620125764	1.437574651	1.437692715	1.782226063	1.207926697	1.285209998	1.362036764	1.14807988	1.353704372	1.352723146	1.740242048	1.286274999	1.769512736	2.018409076	1.900827083	1.494370241	1.294746927	1.971273478	1.443683655	1.568179539	0.932522732	1.186404879	1.623115889	2.304982098	1.865887005	1.418783148	1.39856131	1.252993358	0.986661434	1.446929214	1.468614347	1.787336185
424.2	1.897460296	1.808891857	0.998399625	1.776373641	2.055023032	1.72039766	2.520702169	1.950852769	1.814217194	1.78588207	1.90169993	1.631396592	1.45148205	1.445570935	1.784515887	1.23879875	1.300352282	1.359472354	1.161334095	1.369458966	1.356174375	1.768074416	1.301542709	1.776991747	2.034507839	1.917907942	1.500795152	1.292550447	1.996931399	1.470926469	1.584753084	0.952713488	1.206318779	1.639603332	2.316436065	1.877410587	1.43164021	1.421583623	1.275313883	0.99987998	1.45840077	1.48808389	1.812528873
425.6	1.920013542	1.834338636	1.008349347	1.790324904	2.074735648	1.730157459	2.560111406	1.979427854	1.830518199	1.804655114	1.921879719	1.656562589	1.466334641	1.466492213	1.802356259	1.251735192	1.297382304	1.398874556	1.172631889	1.37915848	1.367766867	1.783677416	1.305675231	1.793102855	2.063861755	1.937808845	1.514556767	1.310272882	2.015238974	1.475566219	1.602242533	0.957714295	1.208391647	1.654445768	2.32678764	1.894979738	1.44974221	1.428005816	1.282627684	1.024209882	1.472791186	1.50114649	1.837455989
427.1	1.938223735	1.858342028	1.006846132	1.815827253	2.08611684	1.747370261	2.587308766	2.000789656	1.844804161	1.816954377	1.9457452	1.679082367	1.47373062	1.475549876	1.812397459	1.254568652	1.304663611	1.399817117	1.174327637	1.389505912	1.38714952	1.783883301	1.322316806	1.811173939	2.081234236	1.936965148	1.527193977	1.324297715	2.028838383	1.484255448	1.611722455	0.963027941	1.212231476	1.660677456	2.356665251	1.911933873	1.460186119	1.437513123	1.300626163	1.023451113	1.494233573	1.524487782	1.850870104
428.5	1.951455749	1.872848226	1.03332776	1.844945114	2.101206268	1.763357857	2.619082974	2.008677017	1.865998486	1.83920063	1.964216754	1.6893017	1.495667226	1.498444487	1.820001821	1.257888468	1.306878803	1.404996719	1.192846317	1.387578878	1.379962232	1.789339796	1.339371907	1.818262857	2.094340672	1.953039027	1.535658245	1.341537386	2.050918675	1.486828989	1.632619541	0.976585907	1.225654987	1.675970452	2.387956256	1.924008155	1.466481301	1.456966785	1.300681912	1.021617451	1.507090551	1.544196924	1.866697675
430	1.974706635	1.894340094	1.047153083	1.864062164	2.114959988	1.789427782	2.646794309	2.033371577	1.87807783	1.854062649	1.985854066	1.704075848	1.501223286	1.499982286	1.820447658	1.261670648	1.302225234	1.414817579	1.19156423	1.405868182	1.383973149	1.790304289	1.33217626	1.821480243	2.114023082	1.966573061	1.544289902	1.349503519	2.068204528	1.498143114	1.653338041	0.985439338	1.236926985	1.704730598	2.387688832	1.934517382	1.495040366	1.461040561	1.317324784	1.030622893	1.513333395	1.557716871	1.887498361
431.4	1.997878782	1.911758562	1.044719814	1.867578334	2.127036859	1.795199672	2.678277563	2.046150589	1.895864775	1.877756221	2.007418508	1.716060099	1.519739044	1.50431901	1.839512189	1.275908644	1.307522775	1.418272981	1.193559977	1.409860767	1.382825885	1.797018088	1.338504052	1.826613158	2.126773173	1.9852198	1.552865754	1.358604959	2.075861562	1.494114461	1.663219166	0.993667301	1.239678672	1.699699911	2.413669204	1.937912111	1.490420431	1.467848961	1.323867901	1.034631166	1.525281095	1.574788104	1.900992907
432.9	2.0066861	1.92564454	1.054739595	1.884780568	2.138229499	1.798311098	2.700147241	2.059459338	1.909788898	1.886095103	2.017419992	1.729199701	1.526199571	1.514209274	1.845949721	1.274459387	1.303099225	1.422049514	1.208840509	1.417379472	1.37876315	1.80017277	1.350599599	1.83056103	2.135910541	1.991919331	1.557741481	1.36557059	2.085278973	1.503263285	1.671763804	0.99461436	1.25016504	1.706907793	2.425368589	1.950056559	1.492651221	1.476834899	1.326525907	1.030281606	1.530798524	1.577371045	1.91644448
434.3	2.015651728	1.939040544	1.064542435	1.90206038	2.154611242	1.807143637	2.725088335	2.072604364	1.919649622	1.91042594	2.039728743	1.746249477	1.529349888	1.527863903	1.85396747	1.28356951	1.310527792	1.428874308	1.205016562	1.419875939	1.386222891	1.81522516	1.349427256	1.840693658	2.153310816	1.998321716	1.57046039	1.373248655	2.09293491	1.512814362	1.681462382	1.004074651	1.258016363	1.721378789	2.445460628	1.965264068	1.508331426	1.490884967	1.336107995	1.040773934	1.536489709	1.589829232	1.925558183
435.8	2.039403738	1.949729522	1.081025834	1.925891511	2.162778568	1.827599265	2.754838666	2.089455545	1.942252696	1.931152278	2.065173314	1.761297071	1.536999758	1.541948964	1.864080803	1.284566255	1.310468766	1.428486565	1.209654432	1.429358679	1.386177409	1.814482521	1.354396084	1.840467087	2.168894818	1.997610074	1.578627071	1.389682539	2.111974747	1.519636843	1.698857117	1.007546717	1.262483779	1.724979149	2.460045084	1.971553819	1.519698882	1.506363528	1.345409467	1.03609102	1.543315129	1.611523035	1.938855306
437.2	2.05257775	1.971241036	1.087126092	1.939704573	2.178519011	1.839692609	2.778789517	2.09627503	1.963926539	1.942219941	2.08915383	1.777568115	1.549626159	1.547268186	1.871902861	1.282328972	1.312049557	1.434184085	1.219062763	1.433260456	1.395442215	1.821235454	1.364511813	1.856865762	2.177013082	2.001719574	1.587969398	1.396696732	2.120032822	1.526228203	1.713368471	1.02000954	1.271198639	1.735288973	2.485403928	1.98582952	1.528041522	1.509280658	1.344978889	1.047810377	1.558683108	1.620429189	1.945608929
438.7	2.071261903	1.988573927	1.097324832	1.955333877	2.19351762	1.849606784	2.80593392	2.124133383	1.978732135	1.966056666	2.110268917	1.79706835	1.557381993	1.548236223	1.881821268	1.290924739	1.307750684	1.447804363	1.224575549	1.436171017	1.397351957	1.824300796	1.367871135	1.856916852	2.190217646	2.021007979	1.598542211	1.40243516	2.131725352	1.535123753	1.736611578	1.024901889	1.27801008	1.74807078	2.503606934	1.995197675	1.531495687	1.522889546	1.361232155	1.054383162	1.561146518	1.634745951	1.963137235
440.1	2.082682297	2.000968486	1.107406521	1.971935895	2.203050979	1.862629027	2.840339524	2.13267388	1.996094635	1.983753402	2.127471177	1.819892375	1.570551336	1.560372709	1.890948707	1.290204143	1.313537114	1.449846797	1.225352224	1.444960263	1.398123404	1.828147565	1.378049281	1.862057388	2.201950427	2.022496277	1.609594257	1.412728084	2.133838345	1.537444901	1.751930731	1.027387585	1.278591769	1.755746999	2.522669972	2.002883256	1.543688117	1.528647043	1.362804177	1.057446115	1.567225719	1.640928388	1.977377459
441.6	2.097570308	2.017809506	1.123233976	1.988964338	2.221414349	1.879617583	2.868684405	2.145364433	2.012436227	2.003719528	2.150490092	1.835723617	1.583235012	1.577295446	1.896372049	1.299797623	1.318003746	1.460585898	1.23599441	1.446922172	1.407362619	1.840047463	1.384216497	1.870364026	2.211786265	2.040770736	1.617653223	1.41862609	2.147963642	1.542996073	1.76177807	1.036230195	1.28761173	1.759341411	2.536471056	2.014757525	1.550867042	1.537691244	1.367727431	1.056257821	1.57435059	1.652881145	1.976503387
443	2.115475899	2.035953288	1.128171125	2.006135352	2.242977961	1.896769369	2.890468588	2.167415132	2.03605731	2.023843038	2.169569192	1.856712299	1.594938734	1.589481578	1.911517343	1.308126266	1.321864579	1.467301329	1.236320263	1.452521309	1.405807498	1.853599831	1.387046484	1.878013535	2.223925177	2.049343288	1.628260573	1.431881378	2.162398678	1.548800172	1.774669539	1.045475713	1.302195383	1.771369133	2.560018642	2.022528476	1.563682306	1.547328193	1.373269551	1.066758845	1.587810891	1.66320231	1.987449247
444.5	2.135860575	2.053041691	1.14256495	2.026053085	2.263402171	1.924004573	2.916669112	2.189252435	2.064029447	2.047012307	2.193167029	1.880671137	1.60798701	1.59320524	1.917207324	1.316504121	1.317717966	1.473437485	1.247586155	1.466101281	1.415543331	1.863380056	1.392872211	1.88494874	2.238369229	2.057698152	1.636598449	1.44101206	2.174742783	1.552690718	1.795757073	1.054497197	1.304362252	1.781717494	2.584468254	2.03216267	1.568220666	1.561108999	1.390725957	1.07297949	1.595946422	1.670850509	2.003563418
445.9	2.15731255	2.070314843	1.15829225	2.044205714	2.283283116	1.937782202	2.950091241	2.215421896	2.087651306	2.065899214	2.216917906	1.907035215	1.626102122	1.608492882	1.927725906	1.315763255	1.32576053	1.485064738	1.246649391	1.475554143	1.41344906	1.877656603	1.401141769	1.89707253	2.251431276	2.067571242	1.647422416	1.450601966	2.187615873	1.563728879	1.808659302	1.056098556	1.312608615	1.794717994	2.605799943	2.043625186	1.574231957	1.573090113	1.396391383	1.082203805	1.607296732	1.68497165	2.016763575
447.4	2.183481422	2.089698765	1.167670399	2.061413681	2.304252358	1.958789248	2.986138125	2.23196904	2.116403708	2.089080557	2.244331507	1.933843795	1.645507136	1.624700675	1.938640002	1.321853576	1.329048637	1.492994494	1.261410525	1.487520583	1.425116169	1.896276962	1.416909214	1.905491239	2.263557989	2.07871137	1.660789824	1.465307558	2.198150762	1.570971048	1.826827337	1.06582837	1.321748817	1.805872671	2.624472295	2.055150754	1.589019081	1.585201033	1.401829444	1.090019358	1.613345627	1.694555394	2.027003296
448.8	2.203153429	2.110083989	1.181775041	2.081246221	2.327780759	1.987163467	3.011889874	2.252758262	2.14046503	2.1109227	2.269275749	1.956483797	1.659466333	1.6357016	1.944557462	1.331539796	1.329837275	1.499601866	1.268196557	1.494269869	1.432367806	1.899997323	1.420975937	1.916989766	2.278617925	2.086513984	1.671228972	1.468826228	2.206630395	1.578962937	1.840935169	1.075562419	1.330891518	1.817322858	2.647597784	2.069081903	1.601339142	1.593243837	1.413514733	1.098922439	1.621025869	1.703354028	2.036891144
450.3	2.225647075	2.123937761	1.193096463	2.096767112	2.348257774	2.007063059	3.042628694	2.279227332	2.166117041	2.132396578	2.291454119	1.982209563	1.670826977	1.641363686	1.956528967	1.338774868	1.342887146	1.512878536	1.280053056	1.505730496	1.436837327	1.912126098	1.428832501	1.923699105	2.289569855	2.09588149	1.679269021	1.477976909	2.217355884	1.583478276	1.863688925	1.080812299	1.341582402	1.824785619	2.670031927	2.075895262	1.607718974	1.602291395	1.422441926	1.103182475	1.63141563	1.715824989	2.044931027
451.7	2.244872269	2.1417052	1.205682364	2.113876276	2.364660969	2.02468018	3.069040416	2.299917938	2.189784029	2.148863158	2.312893053	2.003436043	1.687122497	1.6501082	1.968128422	1.336986495	1.346786347	1.520928653	1.273492467	1.51276474	1.442000684	1.922998307	1.433811131	1.932600094	2.294053605	2.107484892	1.68847258	1.488309832	2.228931272	1.586031767	1.873804717	1.084264781	1.350006144	1.836519803	2.689023116	2.085330323	1.61393511	1.61413668	1.425490864	1.109638001	1.637901809	1.723238528	2.057659195
453.1	2.257646869	2.154489228	1.213386097	2.128942455	2.386078784	2.047717441	3.098258003	2.323160193	2.210723999	2.164668727	2.337137202	2.023300151	1.700868048	1.663145332	1.971186078	1.343637489	1.350443251	1.522722501	1.274484089	1.522601456	1.449042298	1.931270084	1.441577747	1.942617849	2.306415303	2.112055067	1.697724756	1.496893178	2.236504284	1.591675258	1.891715743	1.091176572	1.355704285	1.841246314	2.711130451	2.093692785	1.622395576	1.62100196	1.431682791	1.119450423	1.649698613	1.727545913	2.069216378
454.6	2.274916538	2.160683714	1.226010464	2.14431779	2.405731288	2.061025966	3.121073905	2.335716177	2.232622883	2.185262847	2.347803373	2.037848813	1.7038339	1.671658687	1.970975028	1.353471783	1.363032503	1.525299781	1.274591479	1.527438945	1.455013731	1.932478523	1.450315327	1.948629914	2.311580156	2.118086751	1.707445678	1.508142572	2.243709985	1.593035116	1.904553432	1.100011362	1.358052183	1.847756256	2.728904058	2.10841542	1.629550446	1.62472975	1.439836202	1.120567597	1.654594645	1.733547643	2.076245376
456	2.293033773	2.170574541	1.238852446	2.157903706	2.423248352	2.066391907	3.143119923	2.349964248	2.244698325	2.197408197	2.358185002	2.053066272	1.712157909	1.682423686	1.97615582	1.358935602	1.365796422	1.532210937	1.275136845	1.533199969	1.46186005	1.935131453	1.45445717	1.950736911	2.319105112	2.118351408	1.717055911	1.513707339	2.256826072	1.59408181	1.913044355	1.099438316	1.362870841	1.850881552	2.744557477	2.116065533	1.632385491	1.633310036	1.445519204	1.130005664	1.660066587	1.736441911	2.07567323
457.5	2.3018818	2.184286345	1.248214696	2.165247125	2.441304947	2.076199947	3.160194963	2.366191012	2.254924468	2.208746436	2.376893393	2.06913341	1.714073421	1.680981949	1.979178566	1.367722657	1.374422485	1.533749394	1.271750023	1.545117672	1.476303274	1.939422151	1.455948874	1.958853644	2.324058222	2.126253862	1.724614814	1.512496967	2.264493829	1.593994479	1.92577386	1.100006905	1.366458918	1.860140665	2.765116598	2.120771698	1.633511611	1.642388803	1.445959394	1.131575568	1.662068268	1.74047305	2.083373073
458.9	2.314142795	2.19508948	1.264606605	2.178800119	2.458947435	2.087060802	3.169780379	2.374490068	2.268998408	2.216823664	2.393723491	2.085337636	1.724265184	1.685671078	1.989823017	1.376605781	1.385749465	1.538554094	1.276270572	1.553200188	1.488897908	1.941155926	1.45841654	1.959836207	2.330421828	2.126731876	1.737562845	1.515649868	2.270242916	1.59973892	1.937887492	1.106375857	1.365177123	1.862579175	2.785854627	2.125197296	1.63771154	1.656446818	1.44798761	1.141667073	1.661871417	1.745932401	2.086355081
460.4	2.324561827	2.21620916	1.271973539	2.194133609	2.47470183	2.095808369	3.182750499	2.381821316	2.280621744	2.235635212	2.413103922	2.099066833	1.726480633	1.692708334	2.000566726	1.379309866	1.385619127	1.540424571	1.282448786	1.554684597	1.490812359	1.940895036	1.462420781	1.967421089	2.340717832	2.127376508	1.752421847	1.5200218	2.273366888	1.61150937	1.942774646	1.111643457	1.374810006	1.86983687	2.791762318	2.132935323	1.644443454	1.659646015	1.447316024	1.145210008	1.664107558	1.757098296	2.089787256
461.8	2.340405797	2.232951356	1.275295395	2.202713105	2.47784935	2.112993039	3.198013881	2.385695265	2.290129819	2.24539478	2.422605027	2.114807632	1.737454057	1.692573962	2.010661998	1.367665328	1.373888807	1.549314691	1.300124241	1.557134271	1.486109558	1.952099514	1.46447987	1.975350781	2.350628761	2.132818234	1.758554374	1.523298451	2.273206686	1.617113032	1.95389698	1.116396088	1.388001155	1.880636349	2.795284113	2.13794674	1.649871305	1.664452684	1.450536859	1.146939547	1.663809517	1.763796138	2.095099771
463.2	2.354853158	2.248222063	1.289837701	2.215176489	2.480708263	2.132927072	3.211688744	2.393631111	2.298057469	2.260600772	2.439468126	2.126509113	1.752452967	1.695881087	2.016145159	1.370011624	1.365243651	1.554302692	1.308703933	1.558800724	1.48520189	1.960193507	1.473607625	1.98247155	2.358573581	2.139168308	1.766029478	1.528084072	2.276824437	1.619847966	1.963465088	1.120897795	1.395314614	1.887528166	2.803540859	2.137137608	1.657778253	1.666212486	1.457724201	1.14835231	1.671906498	1.770747002	2.101428142
464.7	2.36546943	2.260203141	1.299680672	2.226856103	2.489734642	2.144762916	3.230200058	2.415853574	2.317184982	2.270811696	2.462703977	2.140890997	1.762440586	1.700501069	2.024125603	1.380414979	1.362034912	1.560778724	1.311877162	1.561655654	1.464932109	1.967742342	1.47996508	1.989724288	2.363328005	2.144884921	1.774433986	1.539379185	2.285489762	1.617560316	1.972900378	1.125384667	1.403661927	1.888540071	2.813759346	2.139475666	1.665238606	1.6718218	1.462114467	1.14807218	1.674951669	1.770443537	2.105077425
466.1	2.381250878	2.273236694	1.310165608	2.240685249	2.499841275	2.161722789	3.251149717	2.428643262	2.327226289	2.285427475	2.474639269	2.14745489	1.774208262	1.712868192	2.0354964	1.391693355	1.365530708	1.579158051	1.314230333	1.552883558	1.468484934	1.963786064	1.490877084	1.998028044	2.370703213	2.151773575	1.781291798	1.547076247	2.288755859	1.618383549	1.98973439	1.129868081	1.406559091	1.891768922	2.829792018	2.144944446	1.677334183	1.681311951	1.465815377	1.149947351	1.680901023	1.771798537	2.111132169
467.6	2.395989708	2.280000975	1.321929938	2.248603334	2.507860736	2.170160004	3.277786977	2.440491312	2.34513862	2.293167952	2.488684297	2.160045569	1.780054826	1.723502701	2.043391102	1.398119193	1.364646487	1.588949283	1.317743093	1.561235801	1.484673394	1.967973474	1.497898358	2.006951347	2.375341773	2.152596407	1.785937864	1.558441572	2.295554901	1.617408573	2.001532594	1.134636382	1.410252204	1.894837218	2.845306002	2.153751491	1.677214745	1.68642977	1.469636757	1.157108558	1.690989397	1.77524918	2.119540872
469	2.40291559	2.283962217	1.329153101	2.25922832	2.518993823	2.176602119	3.287958	2.45046955	2.354620565	2.305128183	2.50088515	2.173269306	1.783575734	1.722554968	2.042990303	1.390339325	1.370497331	1.595204003	1.325367479	1.568767261	1.492133177	1.979175855	1.497679846	2.004677678	2.382381872	2.15608104	1.790280174	1.557598566	2.300567011	1.615073542	2.009765226	1.137566145	1.416289831	1.902291992	2.85845854	2.158855534	1.681962911	1.692912592	1.477613625	1.156418779	1.69579686	1.780003822	2.125096766
470.4	2.404282374	2.294675555	1.333145931	2.264258135	2.529994372	2.188984021	3.298530213	2.453736027	2.36698118	2.318329558	2.514370359	2.18831282	1.794789283	1.713561774	2.047325456	1.384122483	1.374851029	1.595041507	1.338905542	1.579789496	1.497978729	1.99387067	1.495633144	2.008887793	2.392994683	2.159391418	1.796652578	1.555805427	2.301817279	1.626579834	2.014377466	1.141617542	1.423759808	1.914480854	2.859719088	2.163270086	1.6868131	1.695480404	1.473853532	1.158631579	1.698440582	1.785483374	2.127162806
471.9	2.420277727	2.312614697	1.346792341	2.274368293	2.545130977	2.202032561	3.309048003	2.454538523	2.37323081	2.327803563	2.529636686	2.205637182	1.804861809	1.72078093	2.056010816	1.372879145	1.381173455	1.597909004	1.354260349	1.591402465	1.499668058	2.01117557	1.487504188	2.012930857	2.406676305	2.158790779	1.808459604	1.558415072	2.305935677	1.637442805	2.022365955	1.143820442	1.430842354	1.924819473	2.858507429	2.169260221	1.694711727	1.699859422	1.473607004	1.158883202	1.700683905	1.790884871	2.134467436
473.3	2.431588696	2.331443285	1.359855111	2.291100189	2.558538522	2.216241678	3.321626114	2.471084648	2.378918668	2.334546984	2.543133394	2.217997818	1.811827412	1.736697388	2.068432467	1.379510715	1.380138616	1.599208408	1.355699707	1.594444662	1.505853703	2.01863373	1.489559731	2.020912768	2.413479805	2.16338447	1.822441937	1.563153401	2.311621606	1.644207873	2.030004826	1.147776143	1.436144157	1.929122123	2.8678211	2.172458828	1.698767744	1.706595242	1.477767006	1.167875433	1.701233697	1.796491322	2.144407102
474.8	2.454899789	2.344478709	1.369458149	2.30434272	2.570911019	2.233789043	3.342652669	2.490664461	2.38849234	2.337562453	2.553788554	2.223268451	1.821943756	1.74311928	2.074116114	1.398961378	1.37899659	1.59855307	1.351398812	1.599697846	1.507112961	2.019947909	1.494874662	2.033279421	2.412636347	2.16704427	1.829442014	1.571303583	2.315401274	1.640360786	2.034168988	1.153888978	1.436896161	1.928140801	2.88242126	2.173595232	1.700052694	1.705628784	1.482819734	1.174095245	1.707045697	1.796396287	2.144281398
476.2	2.469666851	2.35273925	1.377595301	2.313826173	2.5838127	2.250610589	3.362633661	2.504456181	2.388831623	2.339811617	2.568208251	2.221859941	1.824468191	1.750561886	2.071851015	1.418812569	1.37569073	1.599764408	1.345457469	1.603266053	1.509711748	2.02060303	1.493581948	2.045001136	2.409861988	2.166252246	1.833370264	1.580799648	2.321304665	1.638142795	2.03704517	1.154427125	1.440187214	1.923924309	2.905411513	2.179512942	1.703755626	1.710681966	1.488891948	1.177538668	1.707539235	1.793320893	2.141740237
477.6	2.482300296	2.354023404	1.387744978	2.326469408	2.603632246	2.254400062	3.382991013	2.523562678	2.392064447	2.342469229	2.577904653	2.224066413	1.826148486	1.752168958	2.065410631	1.425161993	1.383486335	1.603182466	1.329240339	1.600496862	1.513537646	2.013780179	1.502435184	2.049033142	2.402546937	2.164347014	1.837208441	1.591329859	2.321075855	1.626286461	2.037220817	1.153368162	1.435376151	1.918597243	2.926994859	2.184271547	1.706513064	1.715527942	1.492666837	1.181881974	1.707766396	1.785340024	2.139955395
479	2.485767957	2.35163466	1.392410387	2.334198242	2.619864616	2.266615727	3.40028937	2.537295501	2.403982845	2.35163067	2.578264749	2.232963731	1.819696242	1.753009899	2.060588034	1.426828136	1.386941216	1.59750631	1.314217782	1.596971747	1.516778288	1.997231061	1.512508956	2.051213772	2.393862232	2.15988706	1.844053096	1.594270534	2.324147351	1.618424894	2.040835301	1.152676276	1.430145798	1.91504835	2.947514486	2.187761754	1.700216954	1.72489409	1.489301411	1.183928307	1.709150495	1.78260291	2.135670303
480.5	2.484561319	2.353466961	1.401594487	2.337730183	2.638264563	2.266558431	3.416973763	2.545495918	2.417141617	2.35628115	2.582896187	2.24244179	1.815558624	1.747767024	2.052152106	1.428836945	1.393010585	1.59391512	1.308408299	1.592904334	1.521853377	1.986020793	1.517965509	2.04775395	2.396165731	2.157546267	1.854636037	1.590742452	2.323722274	1.614131275	2.045623104	1.152320375	1.428090041	1.919465709	2.960054818	2.194845456	1.692197478	1.732333169	1.482538398	1.187122865	1.7084918	1.784124127	2.139420029
481.9	2.490321734	2.368129984	1.409919797	2.349353161	2.655763413	2.270860492	3.427561164	2.553463396	2.423481841	2.365614034	2.593645369	2.261553274	1.817681386	1.743523716	2.053380166	1.434200808	1.406030806	1.596183992	1.306209607	1.599426492	1.527514136	1.983150227	1.518513859	2.047635339	2.398800186	2.154774122	1.866857254	1.586166122	2.328299446	1.620232781	2.054770276	1.151013443	1.436750504	1.933398072	2.964801691	2.199651197	1.691141114	1.737903792	1.48292373	1.191933544	1.705645473	1.791774591	2.141121125
483.4	2.50058725	2.387929809	1.417253664	2.359350011	2.675835745	2.292383577	3.428624956	2.557895818	2.43392998	2.37461819	2.610953978	2.284387849	1.824648369	1.752482098	2.063245241	1.429142313	1.418914333	1.587377477	1.313491902	1.614699005	1.534010176	1.998222003	1.51806661	2.052757229	2.413393591	2.158123824	1.881632783	1.585627238	2.334286147	1.632700699	2.061717683	1.158861214	1.45072575	1.94950961	2.974337121	2.207599	1.69887288	1.741361974	1.487165639	1.197846134	1.706714773	1.800617368	2.148350977
484.8	2.51742942	2.409510667	1.430037196	2.371590575	2.696215312	2.314213747	3.436450763	2.562621303	2.439783266	2.382902276	2.64024949	2.309634739	1.834677392	1.757745889	2.077896385	1.431250815	1.42981447	1.590865025	1.324133225	1.624524405	1.550547106	2.010848066	1.514455741	2.055986091	2.431957441	2.1623186	1.897570342	1.584963652	2.344274631	1.647874247	2.071214735	1.168866341	1.461909148	1.969180704	2.97700028	2.216486136	1.710914203	1.749829107	1.493213389	1.206785116	1.712028605	1.809406617	2.151466347
486.2	2.530337134	2.427585352	1.44496802	2.381467953	2.710805277	2.327850144	3.446532262	2.567790042	2.45342591	2.391646433	2.660095214	2.324382306	1.841092174	1.767723336	2.095854076	1.43860903	1.432070004	1.601637053	1.341832391	1.634010216	1.572824664	2.03556832	1.500359441	2.065208458	2.45108206	2.172369186	1.912778547	1.585785411	2.353569408	1.662304757	2.079760894	1.17711307	1.471340077	1.981497547	2.985218701	2.223840089	1.720493621	1.758523905	1.493620832	1.214474456	1.71728486	1.824991891	2.154595683
487.6	2.545886306	2.441177381	1.451536284	2.394416473	2.725897403	2.34656855	3.462479214	2.57912889	2.464343721	2.402350459	2.678818424	2.340979349	1.846938908	1.764255815	2.111009092	1.445272097	1.430010373	1.606514139	1.345178988	1.64337729	1.582113492	2.054444734	1.502157222	2.07287543	2.462178697	2.177760128	1.927622491	1.593604796	2.356510008	1.673904625	2.091437523	1.181863334	1.480093258	1.989338074	2.984540909	2.228987898	1.72863447	1.765776383	1.502053128	1.217418161	1.719824805	1.834962409	2.161971483
489.1	2.564295058	2.450400791	1.458816399	2.407904976	2.740063004	2.358581824	3.484502848	2.592815558	2.477873121	2.416529521	2.69150889	2.35370597	1.856770157	1.772001648	2.126164359	1.449748949	1.432540924	1.619633845	1.344166961	1.650664098	1.589915881	2.058110208	1.505847478	2.078143625	2.469823059	2.180565542	1.936664944	1.597680762	2.362592338	1.674889882	2.099748651	1.187895071	1.482523198	1.992569801	2.988383465	2.235455919	1.732878284	1.776986847	1.508270847	1.222425651	1.729936667	1.839313625	2.166803879
490.5	2.583433378	2.464319628	1.469341233	2.424333932	2.756656078	2.377181518	3.514784898	2.615623899	2.499766271	2.430319189	2.709087882	2.37397969	1.873013603	1.782334501	2.128165687	1.454206852	1.435188543	1.627503376	1.344694278	1.650174197	1.586621481	2.063788188	1.5213083	2.086602254	2.474123638	2.187773576	1.944967551	1.612362116	2.372882305	1.674905891	2.110467772	1.19400926	1.491477693	1.996060264	3.000095601	2.241840349	1.736650305	1.78763927	1.520159517	1.229090611	1.739262289	1.845979576	2.181513328
491.9	2.615150307	2.481333471	1.480876521	2.444201225	2.775490668	2.405161428	3.552730276	2.646047797	2.525747277	2.454194013	2.734805325	2.394775659	1.893017948	1.791476457	2.132184171	1.463039487	1.438259715	1.636059324	1.34901186	1.657627742	1.584095067	2.063657859	1.53679319	2.102147161	2.480010175	2.196505048	1.949376824	1.631329122	2.38553276	1.676505667	2.124185444	1.200441528	1.499965522	2.005892939	3.01480749	2.249255963	1.750531138	1.796752917	1.528035431	1.236492857	1.752696281	1.854723609	2.19480433
493.4	2.649747978	2.505709212	1.495936506	2.465774425	2.794738078	2.430896613	3.592635496	2.67993157	2.557574016	2.480130031	2.763395311	2.417122588	1.923884232	1.794446881	2.137996545	1.467347573	1.439823906	1.642793641	1.356036194	1.66815448	1.583410349	2.074866791	1.552068693	2.118409039	2.496765585	2.208231987	1.955360134	1.646303931	2.396786919	1.683090123	2.139483027	1.210998939	1.516608685	2.021727989	3.028865768	2.262000375	1.765701879	1.805853796	1.540961506	1.24541488	1.767545532	1.857519577	2.209143194
494.8	2.683877399	2.532710327	1.514459191	2.492867653	2.821819295	2.467536327	3.636581048	2.719223261	2.5977475	2.512507122	2.794426358	2.449649067	1.959528046	1.807094519	2.1468893	1.473351552	1.450877461	1.65563062	1.368677188	1.677884396	1.578089206	2.096015741	1.567597387	2.140421434	2.517638483	2.230468866	1.968581562	1.666340058	2.407960634	1.69112034	2.158426309	1.226640048	1.533603415	2.037605062	3.043462718	2.27904327	1.787230154	1.816989593	1.554831834	1.258708635	1.786113651	1.867487855	2.227909333
496.2	2.727475951	2.563324907	1.536435216	2.524896814	2.855551102	2.507602467	3.687767891	2.76491073	2.645677704	2.550141974	2.836618041	2.488576554	2.001715388	1.830345433	2.162848077	1.485455036	1.461580491	1.671329508	1.386653897	1.697527646	1.578198098	2.123159483	1.589759566	2.167529551	2.545015176	2.250477484	1.984049329	1.692013955	2.427505465	1.705887098	2.179919778	1.248123543	1.555430564	2.057920847	3.054742646	2.295405335	1.814332646	1.834623217	1.577583579	1.277698553	1.808355255	1.886131665	2.253326625
497.6	2.776936011	2.600772292	1.557862052	2.559769089	2.897669136	2.558273884	3.742401203	2.817945816	2.700783403	2.591006101	2.881317678	2.531732651	2.045910509	1.857248723	2.188584434	1.499693862	1.472579413	1.687765596	1.401391241	1.724009491	1.589730249	2.153042484	1.61078211	2.196862292	2.576369657	2.272339885	2.004389012	1.717380099	2.446777467	1.726254691	2.206655102	1.272492358	1.577212467	2.076111593	3.074428758	2.319751356	1.841840411	1.855284274	1.602780275	1.294463105	1.839204597	1.906873644	2.278958464
499.1	2.831269908	2.642583372	1.588458077	2.603712302	2.944812033	2.615796199	3.803485001	2.873211736	2.753351972	2.634954458	2.932536975	2.579805593	2.093058473	1.884081605	2.226300686	1.52540414	1.492676673	1.712398667	1.422302242	1.752280452	1.605062021	2.18992461	1.633623352	2.23096576	2.608394771	2.301719259	2.027556241	1.74348532	2.474108253	1.74877825	2.235376492	1.297338463	1.603030601	2.098982374	3.10760074	2.351044333	1.87614141	1.881434944	1.633428573	1.324263014	1.870892527	1.932905965	2.311382139
500.5	2.896116977	2.687082877	1.620551599	2.651837678	2.999350095	2.68116396	3.87412389	2.942128545	2.818833175	2.686223211	2.992851467	2.637607819	2.136755744	1.91616339	2.258165914	1.551265788	1.524457679	1.738179939	1.440321112	1.782988667	1.629016616	2.232008857	1.658597605	2.266000038	2.646082149	2.334327682	2.058534669	1.771740042	2.50815358	1.778165122	2.271392053	1.328103333	1.631940622	2.133167221	3.151883554	2.38861756	1.914481969	1.911383105	1.667350219	1.357324435	1.909080244	1.965174559	2.344642095
501.9	2.971238492	2.741258111	1.654036105	2.703952359	3.069562373	2.75631408	3.950968772	3.019255287	2.893637093	2.741487649	3.056966439	2.712169863	2.190957831	1.955834261	2.299715599	1.583373905	1.56061846	1.762823315	1.459078724	1.823293439	1.65904366	2.276703354	1.690849237	2.308349661	2.691057221	2.367515478	2.093158686	1.803718455	2.547307969	1.810128227	2.313496165	1.365325433	1.666415037	2.170074084	3.200997028	2.433258778	1.953520285	1.945286234	1.703133589	1.397199688	1.951718602	2.003370932	2.379197336
503.4	3.046860404	2.799484807	1.696848479	2.766501308	3.150947177	2.835286564	4.041085029	3.105801813	2.975563003	2.804512746	3.127373854	2.791665175	2.247835212	1.998815569	2.34314863	1.625852288	1.610830689	1.797246526	1.489329879	1.868959857	1.697468827	2.328788027	1.731888075	2.352542544	2.742927404	2.408173165	2.133509177	1.844919787	2.593760346	1.842291269	2.363549114	1.399820727	1.702850133	2.216455289	3.259365879	2.483167021	1.99858794	1.992949023	1.748485794	1.441004071	1.999044097	2.051978576	2.421736785
504.8	3.129431951	2.865800682	1.743931131	2.831886689	3.241099939	2.92028505	4.139555116	3.203024181	3.066696622	2.876087893	3.200653336	2.881441192	2.318381415	2.045446076	2.400276189	1.671732243	1.671401353	1.837116727	1.521532938	1.92408025	1.749380221	2.382791884	1.774631713	2.404572824	2.799647166	2.453138873	2.174860281	1.880626039	2.647578876	1.884979408	2.420206672	1.442692062	1.744816509	2.264764294	3.325338441	2.546523402	2.055186779	2.040613804	1.799840766	1.493582624	2.054128528	2.104917997	2.471310611
506.2	3.224920577	2.94001111	1.798247642	2.908242591	3.340012577	3.016151592	4.248285649	3.310302518	3.173008611	2.955014415	3.293163327	2.982129467	2.396931339	2.098289571	2.464786948	1.730445929	1.740630213	1.880300964	1.552647869	1.98434337	1.804397639	2.45107606	1.825394595	2.465576107	2.866646994	2.509893554	2.226552331	1.927118913	2.70668414	1.930501265	2.489859355	1.494680662	1.794286388	2.326202352	3.404732426	2.617922153	2.117247189	2.096704913	1.85505687	1.553989322	2.116076684	2.166747292	2.526966736
507.6	3.33741088	3.022073529	1.859818393	2.99737461	3.447260478	3.127450468	4.372037766	3.434161906	3.292015981	3.045332718	3.395485642	3.094765397	2.492508719	2.169847394	2.539584811	1.796103929	1.813077415	1.935744361	1.597510888	2.053407144	1.864076566	2.53100219	1.8811102	2.538438965	2.943939547	2.578345932	2.286403342	1.979663585	2.77391941	1.98602278	2.574456392	1.555845962	1.850011066	2.392058876	3.493813389	2.693036297	2.191124862	2.162714176	1.922572908	1.617619784	2.18726287	2.237005777	2.595472826
509	3.460789219	3.11754368	1.925702581	3.093500289	3.561945425	3.255348815	4.508995812	3.572009235	3.429107458	3.146095618	3.504033072	3.219290333	2.599783337	2.239972537	2.628935964	1.870924193	1.895862698	1.996419853	1.656926262	2.133224491	1.924147813	2.62458767	1.948760199	2.620234049	3.030763363	2.656734531	2.348962984	2.041339025	2.850549606	2.051362015	2.665397459	1.622005827	1.914825027	2.47030432	3.597580771	2.778120947	2.279544392	2.231365834	1.998661357	1.691200333	2.272404514	2.315336267	2.67385628
510.5	3.58987207	3.219148823	1.996823579	3.199482072	3.68787998	3.393579555	4.658916682	3.721451369	3.578519538	3.257876071	3.62623367	3.353841038	2.719530276	2.320353597	2.735158679	1.958305091	1.98599164	2.066957415	1.718303157	2.227273304	2.001901271	2.724317552	2.025144042	2.713181584	3.133196677	2.741899026	2.412090917	2.10887831	2.932210401	2.121508694	2.769168289	1.695827299	1.986472885	2.556002302	3.715974101	2.876725276	2.374390986	2.307462882	2.082793314	1.77187723	2.36530478	2.400144704	2.759340516
511.9	3.736033023	3.333988731	2.077464782	3.313057252	3.829250342	3.543963315	4.821539147	3.891008557	3.738903485	3.377968809	3.75845807	3.50286845	2.846942429	2.414641085	2.849153935	2.058781911	2.089308893	2.149688971	1.794640871	2.33275994	2.092411898	2.840868153	2.109090151	2.812375813	3.242651005	2.840123536	2.487742676	2.18374707	3.030179913	2.199734387	2.88809887	1.777676235	2.064842668	2.652271641	3.854205663	2.985936939	2.479118286	2.39370401	2.177637397	1.861339388	2.470090068	2.499888712	2.861257489
513.3	3.897495154	3.459043881	2.171908461	3.437819556	3.984875815	3.712417122	5.003468372	4.076368756	3.920995917	3.512568415	3.904885022	3.665457979	2.995623642	2.525393554	2.981121942	2.175972517	2.21424756	2.250295124	1.878000979	2.449604902	2.1922556	2.974092907	2.20736004	2.925182268	3.365793043	2.947587703	2.56944796	2.27097082	3.137637078	2.286187832	3.027966185	1.869368662	2.15186108	2.756733382	4.014635868	3.108008765	2.598991701	2.493978958	2.286054667	1.961985389	2.586017327	2.612265079	2.967636844
514.7	4.069452338	3.595224888	2.272653983	3.576347612	4.14995389	3.892060532	5.198583028	4.275386068	4.113350743	3.655588611	4.059739847	3.843238028	3.159199476	2.642597049	3.13497707	2.303904483	2.343996339	2.355224492	1.979855924	2.580904389	2.302403519	3.121884439	2.314130673	3.054886977	3.504509119	3.066398337	2.656769392	2.363136833	3.254010296	2.382623285	3.185452515	1.97228437	2.249613188	2.877275399	4.190043018	3.236835899	2.730486421	2.60050915	2.402612535	2.071364659	2.716059891	2.733273026	3.09125515
516.2	4.259744455	3.749249761	2.383803513	3.728187627	4.331826854	4.089444487	5.409536804	4.496435242	4.329717064	3.813851652	4.233172871	4.039252174	3.341399642	2.780135548	3.303517107	2.451629087	2.492013674	2.481209771	2.094492666	2.732173639	2.42867632	3.286640331	2.434853556	3.198128272	3.65468054	3.200387874	2.754896082	2.467074866	3.38608866	2.493243613	3.360982777	2.079959137	2.355941617	3.014814374	4.39308525	3.386521334	2.881207572	2.718206986	2.53367095	2.191010868	2.856223126	2.867472263	3.226174243
517.6	4.468422222	3.913074607	2.507705907	3.891155291	4.528072075	4.304845133	5.641320974	4.742578528	4.566128965	3.981877764	4.421710402	4.251984746	3.543662999	2.92856333	3.502422064	2.621661341	2.661939362	2.626679367	2.232040897	2.903577231	2.577387029	3.473429367	2.572316394	3.355384175	3.819029991	3.351509897	2.85918597	2.577551285	3.535031791	2.616037044	3.563283888	2.200532214	2.474320995	3.164770274	4.627829887	3.55203073	3.043810079	2.849799593	2.677297874	2.324200943	3.013948213	3.021342135	3.379999024
519	4.679240679	4.084184208	2.635992274	4.05950309	4.726434709	4.531771844	5.874954898	4.990687994	4.805908676	4.155486184	4.61257118	4.468891161	3.749976817	3.088829463	3.703661186	2.795997835	2.832536126	2.780690414	2.375332098	3.076500582	2.727246906	3.670052044	2.714369145	3.521433197	3.991447433	3.510866288	2.966818982	2.695928226	3.686942716	2.741921694	3.776188024	2.326448108	2.597376941	3.319547546	4.875978303	3.720465288	3.216751566	2.983812246	2.827687511	2.459587041	3.177682383	3.178269734	3.541191946
520.4	4.890395198	4.255566517	2.765696206	4.227414681	4.92645699	4.755543212	6.108434671	5.237543318	5.046139257	4.332701387	4.800164469	4.687851094	3.963115214	3.246754117	3.914282248	2.98190189	3.009081184	2.937384739	2.529134106	3.261887044	2.884699547	3.868896865	2.857537967	3.68634744	4.166882197	3.669398511	3.073878865	2.814221499	3.838603758	2.866550554	3.995357905	2.45304704	2.717868514	3.477383431	5.124669858	3.886857034	3.386102543	3.118591331	2.978164411	2.595239984	3.345241259	3.337893047	3.703783559
521.8	5.105662325	4.429601827	2.901894445	4.39918727	5.13167492	4.979101838	6.345988178	5.494039162	5.290628653	4.510374527	4.992781092	4.912011094	4.181245234	3.416363889	4.135083002	3.175741898	3.194035422	3.109244346	2.685327733	3.452133942	3.052411966	4.071902354	3.007100508	3.857951746	4.347455177	3.833617786	3.184576907	2.935689147	3.9963482	2.994949084	4.223723551	2.580643348	2.844464457	3.64183294	5.399516954	4.063834796	3.561239164	3.255712543	3.133103179	2.739357094	3.517359894	3.500215576	3.868799261
523.2	5.318662767	4.601389669	3.038184127	4.565522428	5.334784992	5.207236348	6.581574478	5.753358115	5.536179143	4.685378085	5.186454397	5.129833042	4.398279789	3.586996746	4.356903075	3.371226121	3.383870277	3.281975516	2.845863428	3.646673177	3.224025591	4.276582905	3.160958498	4.028746738	4.524237028	3.994245188	3.293979758	3.054551595	4.154413866	3.127213768	4.454398887	2.710884831	2.97052814	3.80948984	5.680615465	4.239819898	3.738833565	3.395389589	3.287641598	2.882071736	3.686700054	3.664158131	4.039153719
524.7	5.526671413	4.769576372	3.171506915	4.730513812	5.532560172	5.424318108	6.805343432	6.000821441	5.768536394	4.854369381	5.370325198	5.342360642	4.606000247	3.754022735	4.577829991	3.566513123	3.569680375	3.451459623	3.007471451	3.837596031	3.3953777	4.478650112	3.309107334	4.1944941	4.697022817	4.152083096	3.401412507	3.170809739	4.303681012	3.252480039	4.681269735	2.833307852	3.091770517	3.966545751	5.956037584	4.410737254	3.90997847	3.529934753	3.439951581	3.021948664	3.852795166	3.822787528	4.20153183
526.1	5.73171248	4.939032012	3.306237781	4.89649767	5.730678033	5.639116416	7.031289401	6.249048511	5.999085089	5.025751452	5.553775656	5.556362014	4.817491704	3.92516083	4.801922331	3.766626801	3.75928882	3.627409153	3.17415746	4.031043273	3.56789286	4.680393219	3.457516723	4.362973796	4.872316089	4.311491038	3.508562189	3.284902734	4.459401528	3.377661801	4.910909974	2.956501862	3.210646418	4.127753432	6.240883425	4.583669765	4.080461839	3.665394288	3.590883514	3.160087529	4.020677009	3.98438791	4.366705421
527.5	5.930516141	5.104473751	3.437323348	5.054614398	5.920297201	5.850573144	7.251255125	6.488466867	6.229798743	5.189671732	5.730513965	5.760480444	5.02747406	4.084567812	5.024958322	3.959336369	3.934639	3.803594721	3.338528909	4.216234289	3.736244841	4.875250818	3.603267719	4.524796657	5.0451914	4.467181979	3.609222938	3.396447809	4.607256885	3.500848594	5.137457308	3.074078338	3.327500105	4.285084479	6.513060969	4.749073281	4.249179325	3.797968994	3.7356786	3.293866295	4.185771248	4.138049264	4.529529134
528.9	6.118040604	5.25717332	3.558477809	5.201552197	6.097565897	6.046098815	7.451662748	6.710242462	6.439403106	5.34196366	5.898542321	5.950025257	5.21874331	4.235653474	5.230192409	4.13916096	4.097168105	3.964869815	3.493415072	4.39121433	3.888434157	5.058769361	3.738606837	4.677366601	5.201656375	4.610116752	3.70522728	3.500690203	4.747715149	3.618025044	5.35022855	3.18502748	3.435652438	4.429485496	6.768311302	4.903807726	4.404846536	3.920787478	3.870590456	3.41471366	4.336573664	4.280739855	4.680318386
530.3	6.288486306	5.398142927	3.672378077	5.332710286	6.255301748	6.223891927	7.635509262	6.915056129	6.625037005	5.477384828	6.048671318	6.120809453	5.38858236	4.373298979	5.418051161	4.299248466	4.24638668	4.112026546	3.632289736	4.548509647	4.02880341	5.224784651	3.86043799	4.811687757	5.343077998	4.745128126	3.789440648	3.596019064	4.870752878	3.720938824	5.542746546	3.283593364	3.53213809	4.557491349	7.004415924	5.041656311	4.544396875	4.028746056	3.991821357	3.524185326	4.472672874	4.409707311	4.815021412
531.7	6.447157866	5.529196743	3.777099597	5.457694143	6.405822287	6.386296857	7.806136621	7.102355847	6.79673987	5.605608042	6.188864625	6.280087441	5.547143307	4.501451449	5.590484173	4.451206801	4.383732966	4.250367851	3.758713632	4.689672358	4.16469458	5.376544052	3.972704634	4.940445761	5.476037369	4.86794759	3.871251183	3.677780021	4.988119139	3.812665425	5.722027687	3.374793885	3.623987269	4.675609345	7.225577789	5.173106302	4.674057738	4.131761504	4.104750691	3.630458228	4.602277064	4.529515508	4.938960834
533.2	6.596083224	5.65345803	3.874248773	5.574176316	6.546364941	6.536656623	7.966056511	7.276379943	6.95654891	5.724499815	6.319782337	6.426767454	5.697246796	4.614420984	5.748791145	4.593238754	4.508161038	4.377999868	3.879117533	4.822266282	4.283525792	5.513078841	4.076958389	5.060948918	5.601616149	4.981050447	3.946022732	3.759137539	5.09497951	3.902049958	5.888512673	3.458656928	3.707276682	4.782391312	7.427804446	5.297313203	4.792694356	4.22411827	4.208188859	3.722923106	4.718752059	4.639360033	5.055719951
534.6	6.728554795	5.762725259	3.964234613	5.676916438	6.671795041	6.671624192	8.110990906	7.433823129	7.099541748	5.828642199	6.437807563	6.560486276	5.826289403	4.721413297	5.893741523	4.71911835	4.615415067	4.495140509	3.983914894	4.94227281	4.388808826	5.636987539	4.170113982	5.166087419	5.713305352	5.081395471	4.012925144	3.828359734	5.190260843	3.980127178	6.036422988	3.53075943	3.782685308	4.877193106	7.606365004	5.403575576	4.902594026	4.309302997	4.300186922	3.80291333	4.823454365	4.735070501	5.158663729
536	6.849812606	5.864430634	4.044374309	5.771322403	6.78364625	6.795803898	8.24078442	7.575762921	7.225678937	5.924773525	6.543637842	6.677872364	5.941156731	4.811251841	6.020206994	4.826118923	4.709230295	4.595941056	4.08119013	5.043418921	4.478615683	5.746965046	4.248751939	5.260900124	5.813236822	5.171572374	4.073912384	3.891848004	5.275027389	4.045960326	6.170887993	3.596077701	3.846488728	4.957831008	7.767179221	5.499200141	4.995545033	4.383516399	4.379508479	3.874274685	4.917696891	4.820665694	5.249249346
537.4	6.958561104	5.95418919	4.116356431	5.853784022	6.886219402	6.904823539	8.358151801	7.702973447	7.338273721	6.010717048	6.641359421	6.782277835	6.045329435	4.890404774	6.134359034	4.922627171	4.791695298	4.685057833	4.161364659	5.134091995	4.559694477	5.842745785	4.317074927	5.340323767	5.899427599	5.254567812	4.128458847	3.947076245	5.349541018	4.108272852	6.283276159	3.653810574	3.903442443	5.027214113	7.909675282	5.587045408	5.077649487	4.449512524	4.451769677	3.938128047	5.000785272	4.89313891	5.329609452
538.8	7.057705303	6.037386491	4.185252058	5.930279777	6.980961302	7.000675946	8.464733241	7.818093088	7.437438515	6.09022558	6.730251077	6.877672872	6.135777356	4.961337564	6.233198619	5.010441472	4.864546238	4.760427644	4.233037181	5.212615525	4.630149816	5.92769601	4.378488555	5.413280296	5.976432683	5.32628117	4.17866614	3.994994243	5.413255253	4.161479189	6.386019817	3.702519529	3.956293033	5.090363587	8.04004111	5.664255418	5.152402196	4.510814198	4.51368558	3.998138796	5.07432573	4.958530699	5.398353577
540.2	7.150936222	6.114232112	4.247204246	6.003519426	7.069912851	7.09163026	8.564566514	7.924620641	7.534267035	6.16191477	6.811682853	6.965023584	6.220971395	5.022339408	6.327580896	5.089340201	4.928341655	4.835354305	4.298527498	5.281950473	4.695188345	6.002280459	4.433979676	5.482311383	6.049448564	5.389200136	4.225150802	4.037265016	5.474926741	4.210246833	6.479189583	3.745237254	4.005265338	5.144768465	8.154263195	5.736396184	5.219884006	4.566601416	4.568499831	4.046292108	5.142956176	5.018450449	5.464330186
541.6	7.237356156	6.188429608	4.305464876	6.071070228	7.14926874	7.175201163	8.662112325	8.023487016	7.620402932	6.229203604	6.892572351	7.049994174	6.298172181	5.078742972	6.408638199	5.163204172	4.986550274	4.90333	4.360649506	5.344369103	4.750046542	6.071646968	4.487423901	5.545999886	6.118433649	5.451745632	4.269832995	4.07908781	5.530625267	4.256001409	6.571516455	3.788398225	4.049197484	5.196547345	8.26142151	5.802055057	5.283001584	4.617624291	4.620571288	4.090426844	5.205767153	5.073417733	5.524063938
543	7.320873045	6.259701358	4.360977492	6.136437729	7.227715517	7.25875948	8.755784628	8.118850371	7.704089786	6.292962981	6.96722459	7.12721484	6.371313851	5.132811037	6.489767782	5.227837023	5.039793428	4.963284647	4.417049526	5.404095614	4.801655899	6.139777395	4.534926831	5.607440407	6.183704955	5.51419217	4.312272472	4.118694541	5.585089872	4.298813515	6.653569867	3.827923131	4.091316261	5.241375835	8.363993856	5.863466267	5.342532926	4.666422486	4.669989029	4.133508535	5.265608164	5.125512658	5.580164305
544.4	7.399878279	6.324577636	4.416896891	6.195823576	7.303795909	7.336591942	8.842411718	8.206805581	7.783803218	6.356292955	7.038486414	7.204182708	6.44198619	5.185024109	6.569108732	5.290951194	5.092363358	5.023063739	4.472609133	5.465360972	4.851860798	6.206561998	4.577216857	5.666412725	6.24512108	5.569846978	4.353592748	4.156156089	5.638465328	4.339325984	6.732963651	3.866863909	4.131912991	5.289817343	8.459722161	5.924522368	5.400023544	4.711502947	4.716075737	4.176232744	5.322582758	5.173901255	5.63063846
545.8	7.476965362	6.388963836	4.468078015	6.253513973	7.375566383	7.411171478	8.923554273	8.293700771	7.859724786	6.416805326	7.109374155	7.275649338	6.510365783	5.236714303	6.642272193	5.352627706	5.146252549	5.080667779	4.525325678	5.519383383	4.902980236	6.278220197	4.623766276	5.720689259	6.303531245	5.625274631	4.392485266	4.189309103	5.686940594	4.378415443	6.808817445	3.9005637	4.170965616	5.33215433	8.556011407	5.981650058	5.454484851	4.759043079	4.759627498	4.21731685	5.375583014	5.219798058	5.681279042
547.2	7.550912539	6.450870777	4.519272078	6.310665286	7.445068499	7.48183678	9.006780286	8.376923318	7.929701646	6.474516066	7.177948195	7.345511657	6.576130958	5.286164841	6.712461681	5.414005675	5.195506632	5.136830152	4.57362739	5.572349622	4.946132188	6.327428509	4.667213623	5.773981806	6.358938757	5.674961241	4.431565487	4.225089731	5.734145462	4.415961738	6.878438962	3.933504665	4.209825334	5.374804729	8.647468107	6.037746282	5.504815572	4.802732975	4.803648284	4.255697051	5.426685187	5.265501173	5.730511766
548.7	7.618165826	6.50810185	4.568013902	6.363004154	7.507870788	7.546565295	9.083367241	8.453003423	7.995265526	6.529387731	7.241185196	7.409989297	6.63114572	5.329850886	6.774311166	5.468305672	5.234433752	5.188241384	4.617547454	5.619134122	4.98879961	6.374945838	4.705784964	5.823855072	6.409730248	5.724956489	4.469039189	4.25711648	5.775924039	4.449305528	6.944892897	3.966328292	4.243626383	5.412930003	8.731706854	6.087355724	5.551056495	4.842687878	4.842766895	4.289667573	5.470815148	5.305821273	5.774959429
550.1	7.679190452	6.559341094	4.607996122	6.4106661	7.56530962	7.605525689	9.151302138	8.516651171	8.053573291	6.576277344	7.296584622	7.4670452	6.684839366	5.365733658	6.828356527	5.511147483	5.272042302	5.231033417	4.656694494	5.658945426	5.022680956	6.417116185	4.737151624	5.863183574	6.452958666	5.766126545	4.500550242	4.28457369	5.81184655	4.479248405	7.000623428	3.991495694	4.274981791	5.446034452	8.803490149	6.131503093	5.591354877	4.877946819	4.876752824	4.318659554	5.513199118	5.341523067	5.811464607
551.5	7.729098924	6.600489357	4.645462554	6.450690002	7.614970094	7.651742474	9.206245677	8.56965498	8.101876552	6.617196253	7.344843009	7.517754445	6.723948908	5.392500334	6.868961399	5.543293129	5.299476678	5.262290253	4.689549615	5.688367445	5.048168668	6.450390484	4.761623336	5.896340277	6.489184731	5.794839471	4.53131986	4.305621471	5.842285033	4.501715768	7.040717324	4.011027089	4.297493544	5.47071225	8.854652811	6.166903191	5.621429728	4.906943177	4.899456825	4.339878123	5.544735865	5.364409708	5.838631659
552.9	7.767548839	6.633744703	4.674756967	6.480892023	7.654532205	7.683881142	9.250118479	8.607681211	8.135163394	6.649618546	7.383022223	7.551269179	6.74951608	5.402204673	6.894484132	5.562220618	5.311529497	5.282223083	4.702945515	5.701178202	5.065018611	6.469267112	4.77536264	5.917393129	6.510170184	5.817070773	4.553564836	4.316674881	5.861030401	4.515842762	7.064488911	4.023805022	4.316579577	5.481191946	8.884968379	6.190152951	5.639161788	4.92818875	4.91247262	4.353966689	5.560711046	5.383883792	5.854299247
554.3	7.791064613	6.654670275	4.692638523	6.497969598	7.67773071	7.704320676	9.279963941	8.623764211	8.149180724	6.669252557	7.409571483	7.572466976	6.758685816	5.401106454	6.89758209	5.562392561	5.303953132	5.28042475	4.70087966	5.701378767	5.058910548	6.465429264	4.776054821	5.928960862	6.518399494	5.823035055	4.566944941	4.322376169	5.867258048	4.518443622	7.068048107	4.025944335	4.323121316	5.478826795	8.886133709	6.198678079	5.644661408	4.933184433	4.915874367	4.357590097	5.563887746	5.38485372	5.856759292
555.7	7.799463709	6.663110756	4.699987406	6.504144485	7.685317248	7.706221342	9.294095575	8.621402293	8.144863442	6.675840225	7.423174718	7.575301172	6.750305255	5.377780665	6.878601108	5.54245446	5.283535442	5.263349129	4.683196847	5.681274285	5.037097631	6.445043715	4.763149403	5.919936139	6.511825096	5.813016415	4.572673756	4.316614618	5.858370993	4.508139172	7.05043268	4.017076033	4.317945855	5.460668591	8.863507944	6.192979735	5.635155053	4.929647166	4.901312733	4.345795159	5.552696997	5.370356659	5.84573597
557.1	7.79131902	6.65799737	4.697736994	6.499041756	7.681204345	7.690845543	9.293469099	8.598767797	8.124695824	6.668494639	7.42071371	7.56647357	6.720021354	5.342072439	6.842250833	5.502478672	5.246385199	5.226199597	4.644309166	5.641822063	5.002914612	6.407043969	4.734253388	5.894674564	6.490179086	5.790802281	4.573332246	4.304826669	5.835575275	4.490108771	7.007225177	3.998670691	4.306021791	5.427872158	8.814077886	6.171918261	5.61124678	4.916781902	4.876272711	4.323016359	5.526772869	5.343942623	5.818567838
558.5	7.772563658	6.640843056	4.686651573	6.482160825	7.660401647	7.6641681	9.280682086	8.562055262	8.090215835	6.649665895	7.411881254	7.540735157	6.679945208	5.297960718	6.784056695	5.448298037	5.191685014	5.176781249	4.598553413	5.586317842	4.945902123	6.35659773	4.698731088	5.861433535	6.457237448	5.758203228	4.565753056	4.281912118	5.803985718	4.460602918	6.954006543	3.970557083	4.285742068	5.385054654	8.742016566	6.138089223	5.575063815	4.893115004	4.843478716	4.290240229	5.491119764	5.305298298	5.784171869
559.9	7.739179939	6.6155405	4.663576074	6.457736962	7.629766262	7.625660482	9.25576133	8.513406597	8.043043969	6.627254647	7.391620177	7.503689891	6.626758568	5.236385376	6.711152775	5.381255579	5.127131661	5.116124034	4.539647293	5.523157179	4.88185477	6.291186127	4.653328413	5.819557557	6.413783284	5.714071545	4.55180191	4.252627766	5.762005405	4.423080098	6.891209323	3.936627983	4.25746466	5.334916357	8.655222029	6.096123868	5.530513831	4.861630403	4.801723037	4.25138499	5.445322194	5.256952482	5.737100481
561.3	7.697261764	6.581216599	4.636956194	6.42802763	7.589403736	7.576328516	9.223851639	8.453177811	7.985627745	6.593913508	7.361097242	7.459686158	6.562954522	5.176738936	6.627466801	5.304891276	5.052204556	5.045874498	4.472563474	5.448313477	4.811043855	6.217800786	4.597374319	5.763167527	6.362200796	5.660167362	4.534854271	4.218212658	5.71285885	4.380691971	6.81399872	3.897959376	4.224427131	5.274937259	8.559129454	6.047886044	5.478089982	4.824394989	4.752960788	4.206396873	5.392784668	5.200080199	5.686503394
562.7	7.646855963	6.536536686	4.603500442	6.389527659	7.538975764	7.513009557	9.17616426	8.37680414	7.91404287	6.55382751	7.321854812	7.401311641	6.485658921	5.104936826	6.53194534	5.215150499	4.968061328	4.965633512	4.392974465	5.367003031	4.724970161	6.127398943	4.534414958	5.700314968	6.299366267	5.600480135	4.511499376	4.17735674	5.657388372	4.331639867	6.723744458	3.85288015	4.18357219	5.20672677	8.450294841	5.989965841	5.412095246	4.778708803	4.693393201	4.1540939	5.329358276	5.13334727	5.619951113
564.1	7.583405128	6.484158257	4.561241409	6.338030386	7.479734298	7.439403635	9.117282832	8.287214511	7.829552128	6.503032507	7.273273691	7.335400135	6.396531942	5.023048981	6.42261574	5.120668951	4.872743337	4.871758434	4.305151652	5.271162992	4.634113442	6.023684898	4.461204909	5.628691523	6.224271521	5.528768322	4.48190596	4.129681725	5.590400903	4.272797477	6.616727822	3.801129951	4.130837569	5.130050687	8.327445513	5.921456965	5.338404211	4.72547665	4.625848002	4.095112321	5.254137752	5.056450645	5.54573467
565.5	7.507875288	6.41869559	4.50941779	6.281467214	7.405855313	7.349003569	9.046686452	8.182665254	7.732307783	6.445461142	7.215851206	7.252113975	6.293035379	4.929392193	6.294902658	5.0091251	4.760094379	4.765789741	4.197860709	5.165646492	4.530189416	5.907202235	4.380295706	5.542010955	6.13786919	5.442758373	4.44787896	4.07409596	5.513827395	4.201034054	6.496486735	3.737766509	4.074103126	5.041000599	8.187019586	5.841426954	5.252769942	4.66498995	4.546375089	4.02741228	5.167647675	4.969430583	5.46001948
566.9	7.419757693	6.343524163	4.448220329	6.21113851	7.323062841	7.248164668	8.962431754	8.063210682	7.620640677	6.373097916	7.144424582	7.161834646	6.178297543	4.825854412	6.159431109	4.888318628	4.643722745	4.65488575	4.088527988	5.051035789	4.41962534	5.783193338	4.287555231	5.446137972	6.043048878	5.349156814	4.40595229	4.012846967	5.427960086	4.126281631	6.363248155	3.669479026	4.013176299	4.944613823	8.027999183	5.751686548	5.159102185	4.592580599	4.458909296	3.949459322	5.06845926	4.874066942	5.362664395
568.3	7.321179847	6.261509464	4.381316963	6.135397964	7.229849403	7.141303137	8.869271471	7.93677701	7.501882197	6.295807055	7.068095152	7.062904359	6.054956296	4.716001706	6.010055836	4.753957817	4.521899589	4.53499728	3.970587045	4.926604676	4.301164551	5.649865146	4.191817839	5.345046224	5.939046595	5.24718484	4.361389517	3.945781857	5.332251384	4.046388368	6.220704004	3.596221108	3.942570124	4.840760652	7.856383347	5.653741242	5.05549271	4.516884441	4.367522779	3.869250574	4.967533969	4.772073647	5.262531203
569.7	7.215636374	6.173453667	4.311236568	6.054326306	7.131858437	7.022176152	8.769759455	7.795243458	7.372478122	6.214096509	6.982294911	6.954787767	5.922767083	4.601116487	5.855092534	4.618521047	4.393409468	4.408066476	3.851516194	4.795718375	4.179931558	5.511173336	4.088179817	5.237671552	5.830152775	5.138381169	4.312641867	3.875148654	5.234845271	3.962927693	6.070506984	3.517136259	3.870262537	4.734661998	7.672461898	5.551972697	4.94553271	4.435010728	4.270551266	3.782493555	4.856438841	4.663265283	5.151870332
571.1	7.106404842	6.083109111	4.240053814	5.971865375	7.030686077	6.902209171	8.664625544	7.654247085	7.239890216	6.127625581	6.895951824	6.84489211	5.790424697	4.484233605	5.699892305	4.48205522	4.260672965	4.281436399	3.732442467	4.665319376	4.056906471	5.368766349	3.989725866	5.13205413	5.71842105	5.0347252	4.260495145	3.804381292	5.136911937	3.877705645	5.918836715	3.440275276	3.79970259	4.626776696	7.491590182	5.445966034	4.838197307	4.355848393	4.173224506	3.693194047	4.747437855	4.555869632	5.045174179
572.5	7.003200243	5.996934699	4.172787782	5.891493475	6.931277287	6.789039135	8.564217184	7.520228587	7.112194627	6.044631166	6.813723057	6.734696232	5.666108919	4.375329948	5.553361546	4.350104042	4.136739237	4.163165727	3.616310905	4.541295405	3.94206895	5.239454298	3.892159878	5.033136701	5.613344065	4.933168239	4.211989389	3.739182944	5.044103312	3.796700639	5.775452329	3.368082764	3.730596931	4.523680583	7.316247604	5.34460208	4.736307974	4.279796849	4.080404073	3.61293174	4.643841204	4.453697445	4.94452901
573.9	6.903796442	5.914837373	4.110467322	5.816304835	6.838410519	6.681736844	8.47179163	7.396603879	6.996361638	5.968164508	6.732910383	6.636121226	5.546337663	4.274292459	5.414019259	4.227474554	4.023921384	4.051683749	3.508806819	4.426380416	3.838829318	5.113541393	3.803097421	4.937636355	5.513630659	4.8387777	4.167715957	3.677809204	4.957534474	3.72253619	5.639739457	3.300035932	3.666014919	4.427813532	7.153608069	5.251843882	4.639714618	4.206508468	3.993962774	3.538818853	4.54678388	4.359499053	4.847497628
575.3	6.81388071	5.837318794	4.053877765	5.746053753	6.753861246	6.577625018	8.381389687	7.276619333	6.884268764	5.897432595	6.660804726	6.545107324	5.435693405	4.18024646	5.286929617	4.114892898	3.920848912	3.950631895	3.408763879	4.318618073	3.738917243	4.995939688	3.720943427	4.848051799	5.421042064	4.750953255	4.129450928	3.619736964	4.876482222	3.653909732	5.513488836	3.236922962	3.606672237	4.339134503	7.002420807	5.164595906	4.546182196	4.141081625	3.911370266	3.465752201	4.454057331	4.268352335	4.759410909
576.7	6.72636205	5.768446546	3.999956999	5.679759927	6.676064207	6.481838585	8.302494739	7.165912499	6.780324947	5.832753544	6.591737125	6.457930428	5.335645233	4.093559441	5.167701218	4.010122383	3.823673995	3.854463534	3.318106979	4.216130163	3.646149754	4.887891321	3.643475472	4.767525595	5.337466967	4.669084406	4.09285594	3.566712026	4.802200306	3.589336769	5.397723389	3.178132686	3.551743544	4.258008847	6.860899973	5.084212055	4.461713245	4.078588215	3.838351759	3.402969239	4.36954928	4.18686545	4.679397373
578	6.651191902	5.705202271	3.953585723	5.622913832	6.603002954	6.398893294	8.224238615	7.065192405	6.684148504	5.773236348	6.531122556	6.38065135	5.240616891	4.01730745	5.059302992	3.912561648	3.734491633	3.768788091	3.233594329	4.127918461	3.567453403	4.791636567	3.573627808	4.694504561	5.263515062	4.595379171	4.060472899	3.517583802	4.735682644	3.529726176	5.292844012	3.127737133	3.499089041	4.183105292	6.732837785	5.009312156	4.385976189	4.022033313	3.771855814	3.347139109	4.294603588	4.112534067	4.607402645
579.5	6.579750111	5.645631263	3.911787563	5.570035062	6.537038203	6.318778199	8.159691437	6.972534723	6.595788143	5.720986665	6.477049309	6.312445869	5.151584393	3.94716548	4.962057053	3.827284358	3.652728131	3.693068005	3.159365266	4.046412419	3.492126561	4.701727937	3.510192257	4.626649564	5.192219715	4.529907286	4.031422831	3.471166278	4.674047347	3.475284473	5.198161766	3.079915278	3.45346657	4.118082145	6.617159854	4.943989077	4.316134876	3.970124722	3.711753948	3.294030547	4.224102831	4.045275597	4.53644522
580.8	6.518080753	5.592504786	3.872118681	5.520131081	6.476065522	6.247312491	8.101491867	6.889079624	6.517000877	5.671785869	6.425867357	6.246173374	5.075640774	3.882878773	4.871807856	3.744958571	3.577721154	3.625348142	3.094482789	3.969260059	3.424488729	4.622584652	3.453777103	4.566287727	5.126079836	4.470982378	4.006765484	3.432763116	4.614985022	3.430139509	5.109164163	3.035947586	3.4120861	4.057627972	6.511653899	4.882505674	4.253833953	3.923076953	3.652351359	3.244019216	4.159167777	3.984410668	4.475480326
582.2	6.460268509	5.544967134	3.834935142	5.476683385	6.419667739	6.180943078	8.045576596	6.809718129	6.442318733	5.627984062	6.383407434	6.187444423	5.005260145	3.822745454	4.785127438	3.673750455	3.507157363	3.563871384	3.032106925	3.901678295	3.363674353	4.544924143	3.398344924	4.513278929	5.066635095	4.417897135	3.983375586	3.397596443	4.564023012	3.385763661	5.030998367	2.995898295	3.374623054	4.002194175	6.414450864	4.827899254	4.192289875	3.882565163	3.60210075	3.20014621	4.100358179	3.92641531	4.420811637
583.6	6.407476027	5.502270195	3.80489407	5.43498035	6.367855984	6.118606378	7.997254137	6.738023926	6.37575936	5.585266405	6.34375833	6.134698832	4.938901145	3.767550041	4.714051656	3.60692816	3.446847399	3.506067428	2.975793995	3.837657005	3.308831677	4.473669126	3.351752177	4.461847789	5.010814154	4.366045054	3.963063487	3.36402353	4.519255417	3.344893019	4.961065289	2.958926133	3.340193805	3.950936931	6.329001692	4.776976893	4.139565547	3.845117466	3.553728253	3.160218198	4.045661426	3.874539751	4.368202771
585	6.35908126	5.463236705	3.77653705	5.399081052	6.323367989	6.062561693	7.952569381	6.672051976	6.311870875	5.55145496	6.305472214	6.085601844	4.881043113	3.718711935	4.644282869	3.545421969	3.389942258	3.453883141	2.922532187	3.778915734	3.261339942	4.410410697	3.305115661	4.414440985	4.962792756	4.317278138	3.945632376	3.334962335	4.477982108	3.306427627	4.897794373	2.924941338	3.308814487	3.905091065	6.253610111	4.729581709	4.088844584	3.809128721	3.510049864	3.122974859	3.994542874	3.826291221	4.319307659
586.4	6.321090927	5.429424431	3.753370391	5.368521683	6.283817805	6.015397355	7.916157032	6.615289086	6.260591729	5.521790522	6.275776021	6.0432108	4.829317479	3.672537169	4.586405956	3.488521659	3.330618461	3.408342081	2.876976153	3.729431561	3.215808804	4.356074516	3.26702626	4.373318251	4.917865035	4.276560386	3.929128585	3.307353363	4.436901773	3.275996243	4.839141717	2.895269031	3.280577777	3.862304101	6.182720581	4.684623825	4.043864443	3.774635875	3.470877888	3.08927346	3.945446893	3.781370335	4.27699553
587.8	6.284248794	5.398867329	3.730688143	5.34253533	6.251265806	5.974402187	7.885715131	6.566201104	6.212931853	5.494826966	6.24971456	6.009942994	4.783588398	3.634022339	4.52803583	3.44040555	3.283481828	3.368003519	2.835598703	3.682057377	3.176604024	4.304243861	3.229929015	4.336405164	4.87514856	4.239702875	3.918579717	3.28147789	4.400002843	3.244179067	4.785431701	2.866047377	3.256180288	3.82455165	6.118933581	4.646675852	4.004150033	3.746915001	3.433888992	3.058934675	3.902860947	3.74191179	4.237142138
589.2	6.249980302	5.369711859	3.711347862	5.317856659	6.217401587	5.933316542	7.860425301	6.519489874	6.168891433	5.473559803	6.226937402	5.979935457	4.741283417	3.597150801	4.479783617	3.39132574	3.236738248	3.329832169	2.795848087	3.638697844	3.135068924	4.254791684	3.195471578	4.302073508	4.837754345	4.204051618	3.909968992	3.262055201	4.371084868	3.213982395	4.73950397	2.839608204	3.232516817	3.7937103	6.065136461	4.611579966	3.964658758	3.720606469	3.403555381	3.032576416	3.864121388	3.708786389	4.201089067
590.6	6.224816361	5.348702222	3.69408731	5.297957071	6.189616862	5.903190982	7.839967014	6.478124122	6.131896457	5.456520686	6.212111093	5.953887943	4.703982071	3.565767838	4.436030993	3.350091276	3.192417032	3.296793163	2.765565088	3.599802588	3.101450689	4.215574846	3.168684986	4.274834684	4.806787761	4.174234506	3.903712235	3.243446041	4.344453364	3.188548121	4.701372345	2.816926372	3.215875664	3.764967582	6.013458999	4.58035298	3.934251646	3.699742189	3.376257699	3.00811205	3.830315238	3.676311931	4.170302296
592	6.207100226	5.332215662	3.683994407	5.284072516	6.169469694	5.878251911	7.82772486	6.447807726	6.104909112	5.445654939	6.202501031	5.936658326	4.674588949	3.5392897	4.398458295	3.319860999	3.16350691	3.272643435	2.740461246	3.565798806	3.067732321	4.183955778	3.145166646	4.254492762	4.783402896	4.15469962	3.89798875	3.229387546	4.321637874	3.169243067	4.672261331	2.802452008	3.203335287	3.741514226	5.978169561	4.556046839	3.908954158	3.68063073	3.353377035	2.991400179	3.804059787	3.649150548	4.151015826
593.3	6.193318466	5.321805176	3.675607609	5.273373852	6.153051872	5.856746664	7.820601425	6.423174676	6.079496913	5.438544424	6.198100465	5.921501348	4.651201627	3.524999913	4.368703634	3.293215365	3.133497183	3.249258297	2.711837204	3.54151881	3.044645935	4.151861468	3.124214963	4.236094518	4.762945738	4.138108934	3.898038796	3.2200019	4.303301812	3.153330717	4.646454621	2.791068004	3.189633844	3.723879753	5.949056339	4.540833395	3.890983182	3.670996017	3.333900388	2.978380756	3.781273007	3.62688815	4.130434571
594.7	6.184199953	5.313800041	3.673662954	5.266065718	6.140992457	5.839399889	7.814819484	6.403854379	6.061197149	5.436372067	6.193411691	5.915915833	4.63304785	3.509270231	4.339234824	3.268944048	3.111155309	3.231141266	2.691800403	3.520743656	3.026543707	4.127272529	3.107020339	4.218098297	4.746479027	4.123964717	3.901547171	3.211386644	4.291797564	3.141809494	4.623500985	2.780000782	3.179928133	3.703921845	5.929780047	4.526258425	3.873594319	3.662030903	3.319986584	2.966287607	3.765689262	3.612217304	4.111447194
596.1	6.175223657	5.304616325	3.67480541	5.259199655	6.136405417	5.821802218	7.813796203	6.385253164	6.050199052	5.435838114	6.192837365	5.908711927	4.616864779	3.49638617	4.316699993	3.249946835	3.087643871	3.213645293	2.675402284	3.503721246	3.00749447	4.104490821	3.094618104	4.206482403	4.731798107	4.111660258	3.907409927	3.204938048	4.280785421	3.130693369	4.606696889	2.770254992	3.169645516	3.689676708	5.908282183	4.515741872	3.859383763	3.654924345	3.30910071	2.959111391	3.749499219	3.596659007	4.098505248
597.5	6.173849067	5.302551205	3.67129048	5.25662492	6.126426383	5.813944588	7.811861092	6.372427616	6.038277969	5.43890612	6.195396195	5.903958315	4.600078326	3.4857173	4.294739645	3.229920436	3.068962548	3.19850144	2.658123782	3.485377029	2.991950632	4.0829836	3.082573375	4.19425294	4.72112143	4.102348556	3.912674712	3.201142229	4.273790864	3.119743868	4.589520928	2.763379862	3.164697231	3.678606189	5.889631083	4.505618293	3.842009182	3.646447526	3.295037654	2.950220928	3.731492702	3.583324804	4.08731092
598.9	6.168658943	5.295055785	3.66891793	5.253309021	6.120235225	5.799373755	7.815381136	6.358900519	6.02312489	5.436980678	6.197720095	5.900379306	4.585039141	3.472888893	4.273782143	3.213727614	3.050114054	3.185365663	2.639398235	3.470150807	2.971898245	4.063615466	3.069742596	4.181948464	4.70930325	4.092088039	3.917085842	3.195128669	4.263356051	3.109004842	4.570297476	2.756715243	3.158579568	3.663698601	5.866419087	4.495048747	3.829255795	3.639988738	3.286724832	2.943669509	3.719017881	3.568895604	4.074373828
600.3	6.157318778	5.289455394	3.671073318	5.24891293	6.112591186	5.781502359	7.811438509	6.339037636	6.008206475	5.435947262	6.197955012	5.896186111	4.565855289	3.458833574	4.246278343	3.194003825	3.026458467	3.165871113	2.620783233	3.450468401	2.953147776	4.037042509	3.05714484	4.166552865	4.691245479	4.079869051	3.920773326	3.18761665	4.251023815	3.097190771	4.5487988	2.746714674	3.150284412	3.648221353	5.842416479	4.480064684	3.814819044	3.63174797	3.273268541	2.936850882	3.7032892	3.553123499	4.059961984
601.6	6.14766566	5.277021747	3.669196616	5.240780054	6.096088418	5.764542744	7.803346008	6.317534269	5.985208959	5.434079864	6.189564276	5.88728686	4.543090594	3.44579575	4.220582404	3.16970396	3.001952533	3.148244281	2.600911239	3.426182358	2.931904072	4.012748079	3.041400879	4.151615688	4.673766963	4.06659393	3.923718177	3.179507182	4.237852186	3.081110841	4.519261495	2.736761508	3.139637484	3.63132659	5.815700432	4.465062233	3.796123195	3.623038275	3.257437597	2.920874164	3.682394778	3.532608533	4.046843032
603	6.129116033	5.261513613	3.662845773	5.230603594	6.079584858	5.742580456	7.792998067	6.28823843	5.957787234	5.426958521	6.179249823	5.870638296	4.517102345	3.423197298	4.185125905	3.137639053	2.973347891	3.127879548	2.579167865	3.396846538	2.906323161	3.977861824	3.018808034	4.130699324	4.65509607	4.049490788	3.922645167	3.170367671	4.219296652	3.065900877	4.485185043	2.72574329	3.1280026	3.606403326	5.774359126	4.444122285	3.772413772	3.608823095	3.236984666	2.907831174	3.656897804	3.510396135	4.024048845
604.4	6.111487992	5.244397732	3.652935871	5.214641063	6.056295593	5.711862867	7.775764896	6.252026096	5.924176803	5.411574376	6.168697756	5.851963493	4.486418228	3.404923363	4.144585176	3.104490686	2.941891803	3.097174681	2.546131964	3.363528447	2.881138726	3.943463993	2.993708875	4.102532124	4.628602286	4.028162261	3.920199249	3.157060187	4.198471212	3.043156551	4.447560668	2.706200723	3.112677845	3.578144842	5.726904328	4.419726338	3.743794277	3.589167175	3.213121408	2.888981974	3.625903968	3.486636863	3.997336589
605.8	6.081922431	5.220559621	3.642494733	5.195697816	6.028079118	5.675446002	7.74705197	6.207908906	5.882242503	5.391434979	6.14626101	5.822648433	4.443497638	3.37555949	4.095799682	3.061115386	2.909027078	3.06274511	2.51573069	3.328835536	2.84539815	3.905635322	2.966060826	4.075648224	4.595141246	3.996376565	3.912856243	3.135473732	4.172033027	3.018507346	4.39851454	2.684119641	3.089706345	3.546344348	5.668650196	4.387896859	3.712056882	3.566264301	3.183765192	2.866553732	3.589651045	3.455051518	3.965221975
607.2	6.040783475	5.187802462	3.626600013	5.169136622	5.989759828	5.628614667	7.711632086	6.154142072	5.834552362	5.364836036	6.119254326	5.788677498	4.396263575	3.339716172	4.043732692	3.016137131	2.869985475	3.028966572	2.475776986	3.286433691	2.811517803	3.855911488	2.935285579	4.040493649	4.55446067	3.961276865	3.903361271	3.114168417	4.138314619	2.987860622	4.344177413	2.660882987	3.068086758	3.509860403	5.601744456	4.350941363	3.674532463	3.544389273	3.150932777	2.838569691	3.551904868	3.414875872	3.930295965
608.5	5.997368758	5.150858513	3.607802949	5.136599358	5.950997771	5.580589088	7.672287569	6.091703665	5.776214342	5.331216713	6.08643031	5.745950573	4.343417849	3.300978886	3.983600674	2.972154647	2.823622074	2.988253614	2.433173635	3.237571657	2.771104422	3.802528743	2.899483265	3.996985326	4.509420243	3.921933045	3.888361164	3.089756163	4.104752006	2.954653201	4.2828116	2.633978401	3.040129327	3.470334146	5.534434739	4.305989673	3.629831686	3.514170423	3.116067804	2.804339733	3.509106762	3.37584453	3.890195145
609.9	5.95063382	5.112532297	3.583296991	5.100810257	5.908629816	5.523118956	7.623666502	6.025415008	5.709757066	5.295765621	6.046913771	5.701163399	4.289326125	3.267594931	3.921737009	2.9177981	2.774488765	2.945948944	2.393471741	3.18661359	2.729175888	3.750745194	2.860781855	3.956783134	4.461009641	3.880224415	3.874205481	3.065843295	4.065262833	2.922405937	4.216197088	2.600278523	3.012176581	3.426077157	5.454756648	4.260990308	3.582311842	3.482817747	3.073231844	2.767034687	3.457889428	3.335363747	3.848232097
611.3	5.903346769	5.071218034	3.5570602	5.064945846	5.857970223	5.465239952	7.574492005	5.957362096	5.643569916	5.255968823	6.006842123	5.653083985	4.230051946	3.219460672	3.860829411	2.861554678	2.720707979	2.901598478	2.348661108	3.135847524	2.685817052	3.693423701	2.819204292	3.915224925	4.414563126	3.836470447	3.855525841	3.038525227	4.025494852	2.887823401	4.148050557	2.569485094	2.982388031	3.37845626	5.373158194	4.215495104	3.533322521	3.448175319	3.030997964	2.731041058	3.409561283	3.2901212	3.805836609
612.7	5.847053113	5.03021112	3.533720924	5.027692933	5.807757029	5.407334975	7.523209861	5.890159884	5.578355707	5.217776156	5.967452351	5.604629986	4.170197161	3.178567901	3.798885309	2.810784554	2.669635379	2.856868856	2.310056385	3.079961629	2.641418371	3.641436273	2.780718408	3.868910949	4.366868959	3.795747148	3.838274242	3.007935702	3.984515327	2.851394215	4.084524646	2.532700245	2.955279891	3.337577316	5.294347175	4.168159403	3.487545868	3.417000369	2.992347105	2.697336249	3.359959726	3.245474683	3.760833032
614	5.798408329	4.9896543	3.513288041	4.989712148	5.762978448	5.348395228	7.471393439	5.818626983	5.513912461	5.179260337	5.925201528	5.551801521	4.115614274	3.140602287	3.740216124	2.765544183	2.623537721	2.819702677	2.269349599	3.029580048	2.599139571	3.587115641	2.746472607	3.824327436	4.319329702	3.754932531	3.822866162	2.983399822	3.944359763	2.817225374	4.020552615	2.500339469	2.926014078	3.293700006	5.218514216	4.120348655	3.439663762	3.384151634	2.951023575	2.662836215	3.309591915	3.205594104	3.719582131
615.4	5.748195774	4.948897267	3.492990333	4.955048312	5.714935017	5.293593451	7.42138147	5.754634507	5.450686044	5.141563986	5.887508816	5.510881831	4.061911528	3.100490093	3.684513441	2.712462494	2.575603884	2.777574263	2.227644177	2.983490283	2.558198081	3.537272297	2.709598768	3.785129002	4.276720689	3.715975731	3.805450397	2.95843222	3.909018208	2.784037251	3.962151219	2.472212644	2.897863352	3.25481466	5.146508304	4.07757168	3.396868278	3.354014208	2.913099067	2.627715386	3.265638457	3.16440921	3.679183761
616.8	5.706379549	4.911863649	3.47281367	4.922790805	5.673951875	5.245975315	7.381523469	5.694846255	5.394740232	5.112622438	5.851239989	5.468126449	4.011008614	3.068172198	3.630312311	2.666827894	2.537613057	2.740361113	2.192799668	2.936385284	2.517866684	3.49092073	2.6754705	3.748492276	4.237510412	3.68215187	3.792960953	2.933734265	3.875297676	2.751535214	3.908866083	2.444733307	2.87147078	3.220622295	5.082154725	4.038036521	3.352607811	3.326153861	2.878316136	2.5965693	3.220063134	3.125513412	3.640924619
618.2	5.668962114	4.882919914	3.456097172	4.89822379	5.635196167	5.20192319	7.342248165	5.639513598	5.34651042	5.083298838	5.820908637	5.430088889	3.967450086	3.038981502	3.581175045	2.624329409	2.494486203	2.707396029	2.158850828	2.896923185	2.481033117	3.447360616	2.644356112	3.715567409	4.198056701	3.651975733	3.781193127	2.91250547	3.847614594	2.724858101	3.861439991	2.417672471	2.847428376	3.188146499	5.030226452	4.001255343	3.319639747	3.304097707	2.848344556	2.568520806	3.1834558	3.090013955	3.610705615
619.5	5.638370766	4.860338834	3.444231656	4.873830863	5.603520789	5.166600049	7.317502226	5.600669225	5.305528691	5.065071634	5.799640791	5.399412862	3.92726222	3.01418565	3.540768673	2.590225771	2.460208059	2.679288619	2.130837791	2.863722107	2.450215611	3.410405887	2.621745269	3.687096126	4.171521671	3.627356697	3.771555057	2.899327999	3.823632744	2.701615323	3.824400848	2.397959687	2.827999706	3.160292285	4.979584908	3.973489775	3.287750934	3.284441114	2.822061832	2.54506551	3.154296221	3.061101687	3.583759649
620.9	5.6184355	4.840317561	3.438149474	4.860016252	5.584157167	5.135972353	7.296861135	5.565905665	5.274158822	5.047569185	5.782890725	5.381544322	3.900510414	2.992526947	3.508983906	2.562988779	2.432811429	2.658693396	2.109996767	2.837652916	2.43028643	3.381266514	2.600942581	3.666416507	4.14615786	3.607747582	3.769783343	2.887067084	3.801623795	2.683793507	3.791160747	2.379455858	2.813941677	3.136607639	4.943868334	3.950479186	3.261749547	3.270399249	2.799548385	2.528185327	3.127296523	3.037120529	3.564363245
622.3	5.60594329	4.827422962	3.434149185	4.849524977	5.571635747	5.11610125	7.285440064	5.542102863	5.249609116	5.037443707	5.773873228	5.369810625	3.878538842	2.982449786	3.481092695	2.540188655	2.412476539	2.64190347	2.095171732	2.813735816	2.40965383	3.355612336	2.585610382	3.649326075	4.127335755	3.59723151	3.771500736	2.877378964	3.78710726	2.668676347	3.766631625	2.3684586	2.804819759	3.119072898	4.911843509	3.932873427	3.243380556	3.26011784	2.784941978	2.514293759	3.105780491	3.018683387	3.546836096
623.7	5.596585823	4.81974148	3.434783255	4.8475954	5.560848188	5.100274271	7.283339832	5.523941384	5.233023891	5.038305516	5.772264796	5.367911997	3.859436782	2.972172412	3.461830936	2.527281992	2.394975392	2.626905815	2.08022621	2.797667948	2.393390275	3.336266093	2.572944716	3.639421591	4.117601064	3.586696564	3.776994466	2.873648938	3.778008397	2.663639779	3.749851699	2.359660404	2.797899851	3.106214971	4.893633996	3.923169266	3.230297227	3.256334724	2.775650978	2.503944834	3.091078831	3.00746524	3.534310551
625	5.595630372	4.819444416	3.439298779	4.847257693	5.557017658	5.094719521	7.287895347	5.512841577	5.223641595	5.044633867	5.778329267	5.370619492	3.852697032	2.967102853	3.448804945	2.513374387	2.380158108	2.622739502	2.065748116	2.784036937	2.384636312	3.323993513	2.569539999	3.634015072	4.110752578	3.585167911	3.785882336	2.872333353	3.773296898	2.65588533	3.734954307	2.354386776	2.793942644	3.097623978	4.878648082	3.914366025	3.221832669	3.254545123	2.769553075	2.500687607	3.07589817	2.997802215	3.52953182
626.4	5.60546291	4.826559531	3.450540648	4.852014285	5.564216205	5.097390438	7.299546192	5.508517964	5.225557854	5.053670437	5.789665217	5.381081702	3.848982354	2.962920474	3.443707264	2.507782735	2.370145232	2.618243194	2.059995235	2.778332905	2.377327836	3.319455563	2.564534612	3.629665708	4.107965999	3.587957351	3.79536495	2.874673694	3.774000724	2.650650734	3.726429621	2.352195431	2.79627746	3.092469895	4.870467382	3.913636386	3.219447913	3.258788704	2.764883222	2.502322598	3.07198603	2.992345877	3.523609064
627.8	5.614895857	4.83441172	3.460954478	4.863579271	5.570930137	5.101860636	7.316832906	5.514773675	5.230242915	5.068264723	5.802204002	5.394578757	3.846796743	2.967370361	3.438160085	2.502516448	2.365839099	2.618391474	2.057179003	2.771600552	2.371646026	3.314415341	2.563460416	3.631486661	4.110364307	3.590272247	3.80704351	2.880715759	3.775375823	2.64979627	3.728508131	2.351637026	2.795004098	3.087701444	4.868111541	3.915826186	3.2159245	3.26503805	2.76520068	2.499888357	3.069710867	2.990395695	3.525602945
629.1	5.629661571	4.841516439	3.472031911	4.872727168	5.582897971	5.106379983	7.334553519	5.518097924	5.2345151	5.080847005	5.815004856	5.406475514	3.851321913	2.971073035	3.4325197	2.499059266	2.361311293	2.617773833	2.054828322	2.768255582	2.36953398	3.309100952	2.561525653	3.631596821	4.111295321	3.596103535	3.818107156	2.885564618	3.778575892	2.647181137	3.728338038	2.353029757	2.797043788	3.089839412	4.870508527	3.917804185	3.214722093	3.273660915	2.769288277	2.502433004	3.066993604	2.990315253	3.524603743
630.5	5.638908644	4.851130075	3.4825931	4.883168124	5.58881869	5.108678642	7.348454313	5.51946077	5.239856523	5.093666702	5.827244662	5.422101894	3.849248826	2.974883469	3.43075436	2.493522795	2.353458926	2.614314191	2.049903656	2.763991133	2.365909211	3.306365461	2.562903028	3.634103755	4.113664571	3.601902714	3.829908655	2.888701461	3.782527592	2.649476767	3.728784665	2.353041697	2.798754263	3.091737903	4.870894255	3.920709635	3.215746905	3.276946829	2.769788911	2.502764469	3.065149223	2.98877822	3.527361102
631.9	5.644089724	4.852905766	3.486435144	4.885468719	5.585064117	5.107236077	7.355226504	5.517515868	5.234618669	5.099248027	5.837155068	5.426008023	3.845694802	2.971757404	3.424767252	2.488218877	2.340803038	2.614861118	2.042271967	2.757937921	2.355823073	3.297787609	2.56006802	3.627784065	4.112091645	3.603293695	3.837470753	2.887196101	3.780842997	2.645730924	3.728337395	2.348197685	2.795590065	3.084454708	4.868458735	3.915639563	3.210679025	3.275195636	2.765179518	2.496336139	3.058067043	2.981615204	3.523082407
633.2	5.636223698	4.846930197	3.48399481	4.880007645	5.576956712	5.095125514	7.352440744	5.498481042	5.216005196	5.09473709	5.832669799	5.422178073	3.825955039	2.963509259	3.404331622	2.474717099	2.322402904	2.605156976	2.032341447	2.74024608	2.341174282	3.281960605	2.547871521	3.620130455	4.102005273	3.603948126	3.840493371	2.883343165	3.772752981	2.63585301	3.718532862	2.337532838	2.78788903	3.073843092	4.853931411	3.903044865	3.198889348	3.274428655	2.755369507	2.488967357	3.044294761	2.968890991	3.511461165
634.6	5.617557333	4.829027368	3.472795929	4.865552642	5.557351382	5.065277035	7.328056324	5.466718335	5.185976667	5.075577167	5.815287974	5.399310203	3.802603591	2.951849057	3.381517814	2.454802879	2.296945323	2.588947802	2.014795904	2.720174027	2.321852758	3.25497176	2.530206577	3.598741983	4.083257937	3.586755568	3.836701474	2.871820321	3.753303132	2.619467669	3.693586949	2.32004221	2.772231151	3.05818967	4.830004344	3.883429726	3.177431766	3.262512209	2.73690287	2.470945909	3.019162628	2.947491443	3.49334106
636	5.580130683	4.797493054	3.449921214	4.832235482	5.519195464	5.02141535	7.288071318	5.416566563	5.139721952	5.047701196	5.783076332	5.360523755	3.766724205	2.922680267	3.339798179	2.423164555	2.264803939	2.563042795	1.992719914	2.687290463	2.299889738	3.22165966	2.505415804	3.570392511	4.050563467	3.559359441	3.826026851	2.852412521	3.730524365	2.594166919	3.656600392	2.293838944	2.749195131	3.034862707	4.793001092	3.853627012	3.141679874	3.239727211	2.709548551	2.444406789	2.988162618	2.916268415	3.467966487
637.3	5.52859446	4.757168244	3.421772428	4.790787856	5.46873722	4.969024498	7.227733418	5.349715663	5.076827357	5.005221281	5.737158413	5.303496011	3.715768935	2.887350825	3.293450783	2.387974263	2.21967831	2.530662594	1.964926753	2.652408748	2.260429088	3.176950835	2.471931956	3.530065407	4.010633571	3.522698066	3.803102834	2.827221855	3.692653963	2.562430521	3.613026694	2.263295358	2.718587606	3.004383588	4.748549595	3.814602669	3.100612575	3.210503745	2.671854619	2.408427638	2.946791314	2.877535624	3.431132186
638.7	5.461939572	4.706230595	3.382787787	4.741737138	5.403927844	4.899433278	7.155975759	5.272695747	4.997419025	4.949119489	5.681159816	5.231068788	3.653341235	2.846403172	3.239998573	2.339765367	2.171861759	2.493438528	1.927874851	2.605205512	2.220568251	3.122683505	2.431794779	3.486478327	3.96131921	3.474710036	3.777944668	2.797733311	3.649045649	2.526552535	3.563238305	2.224359211	2.684328314	2.966272519	4.691812631	3.764242124	3.053392543	3.174971927	2.625587899	2.366174313	2.893976132	2.832117386	3.382971337
640	5.385155283	4.648395919	3.339476393	4.681991823	5.32850398	4.818361142	7.064995308	5.180114753	4.900467858	4.885572997	5.611139034	5.145178752	3.583628223	2.793876153	3.17719799	2.288498121	2.116437879	2.450793593	1.893208556	2.555336692	2.177738142	3.063093579	2.388218433	3.435743969	3.906623549	3.423688851	3.746744292	2.76412038	3.600822774	2.487512248	3.504667509	2.180318948	2.642682634	2.925185904	4.635333145	3.707651746	2.995868865	3.132502085	2.578051296	2.321513789	2.835729244	2.782697007	3.335410887
641.4	5.298407323	4.582757515	3.29104753	4.61461009	5.244870387	4.730191616	6.973275432	5.076577341	4.796769098	4.81054753	5.531620293	5.052171518	3.510591612	2.737211114	3.107315241	2.230602586	2.063939152	2.401582084	1.854709779	2.497202655	2.132206413	3.000978855	2.338936905	3.380960174	3.846844283	3.3699494	3.71330674	2.728370299	3.550024777	2.443061445	3.445437654	2.133791104	2.602578375	2.881573245	4.569837771	3.644680433	2.934202653	3.090100356	2.523256549	2.268406264	2.775222243	2.728537114	3.282839742
642.8	5.209940809	4.507668902	3.236304511	4.545565186	5.158600187	4.641653602	6.869390114	4.97693113	4.693257655	4.73462376	5.449695649	4.953702063	3.43758568	2.682035752	3.033939747	2.169795976	2.007063697	2.354406898	1.810865991	2.438371828	2.084106172	2.93163584	2.291442131	3.323369554	3.784654853	3.310425104	3.675577756	2.688683123	3.496665537	2.395478084	3.379476126	2.081978313	2.557736697	2.83664949	4.4989656	3.580974819	2.871615023	3.041097298	2.468465592	2.214036867	2.712341323	2.672885672	3.230319122
644.1	5.11378807	4.439618257	3.185585408	4.475253377	5.068444611	4.545853529	6.762383126	4.867356417	4.588725679	4.658287649	5.365594857	4.856741638	3.35880105	2.622590147	2.970062952	2.116911642	1.952068647	2.305141363	1.766323176	2.384655957	2.04050983	2.862125731	2.242990095	3.267442983	3.721727485	3.248544768	3.643724967	2.648099993	3.44197874	2.35133836	3.312092866	2.036611024	2.513565837	2.791390711	4.420783076	3.516003173	2.807183734	2.996076594	2.41423395	2.160764349	2.647152605	2.620195232	3.174380743
645.5	5.019735128	4.36751187	3.139049858	4.407905044	4.983854385	4.455853511	6.659225506	4.763918074	4.487048282	4.581863672	5.280569913	4.759066583	3.281999609	2.561290776	2.902464838	2.065381235	1.899980391	2.258281914	1.730049512	2.331366147	1.994271636	2.797681323	2.195723127	3.213747145	3.657239656	3.189996266	3.606360371	2.610913513	3.383105835	2.305450711	3.246643108	1.991027157	2.47262275	2.751467127	4.352913245	3.453482068	2.745437021	2.948676304	2.359110625	2.105729966	2.585846872	2.565083924	3.119864242
646.8	4.933213876	4.302642517	3.093703195	4.344586496	4.902220742	4.379574324	6.564943285	4.665897354	4.389937126	4.509207378	5.206062314	4.672736158	3.211272656	2.506751136	2.837554581	2.010113434	1.847627347	2.215734996	1.695529302	2.278477625	1.95590494	2.739410058	2.149526649	3.163159233	3.597556866	3.133226335	3.569875519	2.577208105	3.332008556	2.268005178	3.184836306	1.943884849	2.435614414	2.704485948	4.285746139	3.394033884	2.689752525	2.903016562	2.308503703	2.057112459	2.529218043	2.517135154	3.071134747
648.2	4.852267784	4.242653028	3.058149689	4.28702743	4.831063264	4.306796588	6.482282267	4.580143962	4.308295154	4.444980143	5.139436692	4.595560962	3.149918509	2.457062163	2.782012164	1.963638901	1.80635918	2.171644035	1.665959241	2.229943677	1.922824766	2.682325072	2.114249741	3.119903155	3.544752432	3.083371018	3.541530129	2.545286124	3.291873568	2.234158573	3.127731146	1.907077743	2.402975229	2.670683823	4.227233788	3.341694345	2.643226681	2.868623983	2.264901215	2.014664663	2.478464068	2.473799401	3.029420721
649.6	4.789086524	4.19836345	3.032484906	4.243067702	4.774468672	4.247699353	6.415326918	4.509354776	4.239701657	4.400743852	5.087294567	4.535578409	3.099619843	2.414688025	2.733720932	1.925489933	1.771234008	2.141838092	1.638787598	2.19662152	1.893004928	2.640817448	2.083616795	3.086856276	3.510979204	3.047561928	3.525528452	2.525988329	3.257324696	2.203125156	3.082836835	1.878841893	2.378792527	2.642526169	4.181389261	3.300855717	2.60227024	2.836194304	2.232797099	1.980281887	2.439724664	2.438854474	2.993452989
650.9	4.740542446	4.162359472	3.015840942	4.213157967	4.735014168	4.202034843	6.369165692	4.466273036	4.181523041	4.368334609	5.044261333	4.485488798	3.061138701	2.381963232	2.687960315	1.893629718	1.756279182	2.115328305	1.610800612	2.169730277	1.872445543	2.602839211	2.061072281	3.062652027	3.477254332	3.011900214	3.507263819	2.508604657	3.237578578	2.175918775	3.04219894	1.859350362	2.355281568	2.6149623	4.142142072	3.27322779	2.565560044	2.813063223	2.19981105	1.956765156	2.405518702	2.40393035	2.967445516
652.3	4.701632753	4.135987576	3.001103378	4.189374805	4.695038938	4.162316334	6.318056621	4.413543049	4.139358291	4.333630508	5.013168985	4.454450892	3.025585999	2.35287649	2.665959963	1.860553202	1.72737691	2.103929668	1.601373642	2.138391195	1.851600569	2.578391202	2.043675398	3.037544074	3.453946315	2.994157375	3.497841679	2.493618373	3.212023488	2.165618966	3.016518689	1.836200175	2.340005787	2.591333937	4.096823781	3.241749908	2.540971576	2.797337048	2.183113495	1.930692616	2.382506302	2.389296565	2.950796721
653.6	4.671937402	4.115000838	2.993655626	4.168639143	4.66692772	4.139093317	6.27494305	4.374262394	4.092479542	4.311144574	4.986138764	4.418513813	3.014192937	2.337656693	2.642920299	1.842233552	1.711571231	2.089462976	1.59122868	2.120879233	1.83059069	2.558587574	2.021699678	3.026948726	3.430291757	2.974189384	3.485018498	2.484200449	3.193791673	2.148358799	2.991913429	1.82616364	2.329288193	2.572759664	4.067060414	3.214247846	2.52561284	2.783730043	2.164945586	1.911605053	2.357117164	2.368595245	2.941521037
655	4.635825393	4.082797596	2.988878666	4.147566961	4.638514961	4.108263406	6.233775653	4.33972063	4.047518788	4.276724433	4.955082986	4.375430381	2.986862469	2.319234954	2.598793216	1.834719988	1.701137679	2.063389248	1.57271472	2.10142865	1.824142225	2.527625799	2.014276372	3.013105745	3.403056837	2.943050535	3.479407013	2.473176455	3.172063405	2.124111638	2.957890356	1.810689312	2.313745024	2.548987871	4.040811555	3.196792024	2.499536836	2.764427177	2.14338992	1.895487295	2.334366261	2.341234189	2.913785253
656.3	4.585010491	4.044544518	2.968156034	4.121428994	4.596573962	4.049831356	6.179253322	4.28109288	3.982131379	4.22606651	4.902692001	4.313061763	2.933123152	2.295319425	2.573446177	1.808039141	1.68665644	2.046649937	1.557633885	2.070315723	1.822123033	2.498199759	1.988560998	2.979676945	3.365703603	2.906626536	3.467422596	2.444607223	3.14790057	2.106946388	2.922463309	1.784283859	2.294455873	2.526950718	4.009442156	3.165414846	2.465892486	2.741489188	2.11543332	1.870539209	2.299314151	2.3209822	2.875784501
657.7	4.505611187	4.01509191	2.938754057	4.071489877	4.550557812	3.989740348	6.07919346	4.183590504	3.917030224	4.160992867	4.851174715	4.284711818	2.867909215	2.249231818	2.552027339	1.767198022	1.659168327	2.025821384	1.537761169	2.031245158	1.807479749	2.459164945	1.966263141	2.943216293	3.332913051	2.87264194	3.46981349	2.412840278	3.11309855	2.09292413	2.894048715	1.752046516	2.274284564	2.516642476	3.947098228	3.123945812	2.424575387	2.71241878	2.076147681	1.841767121	2.253025575	2.297337226	2.844789224
659	4.446809911	3.955815	2.907210315	4.023872864	4.468096818	3.921053316	6.010439361	4.11390579	3.824960543	4.101114569	4.782923487	4.187903271	2.839084568	2.207318396	2.501642704	1.728589931	1.60371567	1.989675992	1.520952943	1.987138242	1.752428321	2.425290628	1.925029244	2.912883479	3.279361685	2.827128178	3.413121692	2.400903688	3.069557805	2.044447571	2.836593292	1.721047851	2.244963036	2.465599609	3.880644068	3.05740893	2.379053983	2.666630384	2.038124505	1.789795749	2.211069895	2.245155687	2.814713246
660.4	4.369296253	3.889724817	2.872690029	3.963690743	4.384316189	3.854076175	5.914002471	4.026935271	3.734329907	4.039020283	4.711976517	4.099204975	2.789696331	2.164510692	2.448497853	1.700719224	1.566254482	1.956607817	1.496901922	1.951274564	1.722866557	2.377459548	1.891883864	2.876011606	3.233476642	2.780848193	3.374034808	2.379187315	3.024020993	2.012029681	2.781245799	1.688488543	2.214607924	2.422975128	3.81830654	3.001884549	2.329328545	2.624018653	1.997415494	1.743404489	2.167116692	2.203005307	2.778368374
661.7	4.27531733	3.829928083	2.842706094	3.906484262	4.318162595	3.77551501	5.80888953	3.938041681	3.639514661	3.957169328	4.627528534	4.019755332	2.718193309	2.122068868	2.402210888	1.664497206	1.535892742	1.923879539	1.474589069	1.910084691	1.708250055	2.332416248	1.861353114	2.831900678	3.184930864	2.728410329	3.357817698	2.343802405	2.981094391	1.982046611	2.737149762	1.6521481	2.181185034	2.387557516	3.767636799	2.957568717	2.279924352	2.584135975	1.952100645	1.704154697	2.116195683	2.162655884	2.735083982
663.1	4.188859257	3.76316858	2.811221422	3.846518816	4.243028723	3.698619274	5.709001939	3.846467982	3.545210184	3.889867147	4.549196889	3.928980823	2.657316255	2.078331894	2.360072306	1.629253546	1.5055915	1.900170845	1.448688565	1.87357961	1.681032224	2.282746852	1.833470781	2.793361152	3.132744132	2.678314975	3.327488386	2.311871821	2.940095508	1.946026578	2.697936476	1.618440278	2.149347688	2.351260998	3.721170015	2.90394897	2.23384875	2.545622537	1.907112112	1.663119344	2.067080041	2.121898935	2.691249431
664.4	4.104344413	3.705149884	2.777574465	3.789253756	4.165538978	3.626254543	5.614950197	3.761354103	3.462871435	3.820918286	4.474586017	3.844413446	2.608206267	2.039411376	2.320640447	1.595562052	1.475955186	1.877463159	1.435909147	1.837597098	1.659175437	2.244404327	1.806717997	2.756277775	3.080828648	2.627986369	3.291304046	2.283150686	2.898692424	1.914725405	2.658090228	1.583450948	2.119528131	2.322347346	3.673576266	2.855149285	2.190139893	2.507655224	1.870190885	1.623184221	2.021590886	2.083073003	2.652678012
665.8	4.028055565	3.651509709	2.748007605	3.739857411	4.099292477	3.571282582	5.527158044	3.682927062	3.384302161	3.760837099	4.408660245	3.764513472	2.560249492	2.013732932	2.28488432	1.57391024	1.451289486	1.852369867	1.423324876	1.811127135	1.643934505	2.213221081	1.782240771	2.726522386	3.043446312	2.587633166	3.270472623	2.259269394	2.863952135	1.886633112	2.620824081	1.556381076	2.094320952	2.296970929	3.636433711	2.809551116	2.153602598	2.477838202	1.83702716	1.589211526	1.981870833	2.054810004	2.624172557
667.1	3.956365639	3.602334462	2.727756067	3.696312775	4.041195922	3.514986285	5.448329086	3.614708592	3.314643121	3.702269074	4.346864949	3.698934887	2.516974196	1.981096551	2.257074874	1.553459835	1.43566815	1.838582389	1.409474494	1.785432262	1.629343146	2.187425889	1.760937515	2.698889834	3.007544865	2.552425887	3.250239915	2.236387232	2.836537935	1.864081678	2.595789674	1.533709045	2.072273833	2.278268055	3.606456643	2.775375701	2.11802641	2.443773995	1.805445561	1.55839686	1.951101691	2.021514495	2.594764351
668.5	3.904295497	3.561766241	2.708057927	3.660907524	3.987467275	3.464856091	5.381402646	3.556876864	3.253780836	3.652948464	4.294721414	3.637442778	2.479138712	1.951168987	2.236537714	1.537771374	1.416724801	1.821372518	1.398014184	1.763994501	1.611864695	2.158221888	1.741888031	2.680507714	2.979597153	2.524444831	3.230128913	2.218198295	2.815040403	1.845444918	2.580835363	1.517474713	2.054747127	2.257327493	3.586837571	2.743275762	2.091438744	2.418908905	1.780161433	1.534965102	1.925066325	1.998952224	2.571268328
669.8	3.859714337	3.531320704	2.692881386	3.633044901	3.948655371	3.43581738	5.330009792	3.510051623	3.203559961	3.622303853	4.257206349	3.597537253	2.453428689	1.933495078	2.222663422	1.529068435	1.402385648	1.808552557	1.402155579	1.749623938	1.601291682	2.142490851	1.731445877	2.666098747	2.959592311	2.501007969	3.221178947	2.213726028	2.795593201	1.83389826	2.567680965	1.502526052	2.047673619	2.246022642	3.571682394	2.718794006	2.073441369	2.403895024	1.761950834	1.514489249	1.904454401	1.981962608	2.562338862
671.2	3.82438929	3.510241271	2.682145762	3.616806535	3.919330464	3.411874086	5.291643853	3.478838786	3.174177234	3.594234751	4.22587876	3.563828695	2.440184371	1.927447544	2.209902885	1.524651276	1.400222314	1.812403916	1.402427411	1.743455775	1.604742285	2.132736765	1.723102858	2.660972956	2.945224669	2.483775621	3.217504027	2.206110783	2.786760614	1.827282165	2.567866049	1.496902506	2.040239357	2.243609862	3.569421838	2.705656548	2.059991079	2.390156627	1.752046045	1.499689429	1.891702631	1.969231427	2.554454394
672.5	3.804381434	3.49894486	2.6801161	3.606779758	3.903978161	3.394433882	5.267224721	3.456537612	3.148231884	3.57949682	4.210489785	3.53830696	2.429102594	1.926805379	2.207167235	1.52623866	1.393490419	1.811644684	1.403930333	1.735159738	1.608899784	2.130049801	1.721745975	2.66392823	2.939297812	2.475830474	3.217682503	2.205755793	2.779481767	1.823405947	2.57270233	1.495586892	2.039156582	2.243145248	3.567868336	2.694090672	2.057478734	2.385579149	1.744454457	1.490762897	1.883047739	1.960514079	2.549135494
673.8	3.796911109	3.489227883	2.6868612	3.601479402	3.892263109	3.388429945	5.253532906	3.446014383	3.133281815	3.569755081	4.201941	3.530888832	2.4280077	1.925456161	2.207670443	1.528482444	1.393347358	1.815756483	1.409106499	1.739240168	1.613319133	2.128556701	1.721480929	2.664938372	2.942749112	2.471235451	3.218266206	2.206441749	2.782189486	1.821560061	2.581639199	1.495758003	2.040837864	2.247715349	3.576648257	2.70087889	2.056577776	2.385387914	1.744142526	1.486447064	1.884163291	1.961178499	2.551676238
675.2	3.793951699	3.490182188	2.69586643	3.607420552	3.887721376	3.389403696	5.25306113	3.439331374	3.132784418	3.575415023	4.200009395	3.530016132	2.435150289	1.932707728	2.217018632	1.539278898	1.404341022	1.823182761	1.415078314	1.74160092	1.618345594	2.132412007	1.73243018	2.673515386	2.950090471	2.474885287	3.22789957	2.215253821	2.78794069	1.827772432	2.593940572	1.502393581	2.046090671	2.257424784	3.591666209	2.703831615	2.062515073	2.389053524	1.753864505	1.487309029	1.893748399	1.966159797	2.559986085
676.5	3.805481267	3.4962534	2.707562252	3.620838482	3.895232416	3.399872772	5.26072686	3.450239089	3.138978016	3.581468995	4.206964079	3.537034084	2.441857638	1.940853898	2.229743591	1.550537342	1.413222734	1.834051884	1.426827294	1.749718852	1.626519415	2.139626248	1.741203767	2.686272291	2.958747613	2.484953701	3.243481244	2.226981305	2.803204788	1.836472513	2.615539527	1.514307535	2.055680429	2.268291259	3.607472851	2.714060182	2.073750616	2.39821381	1.762827783	1.494594015	1.904044449	1.977920438	2.56792572
677.9	3.820817775	3.517509808	2.728915753	3.639089626	3.913262248	3.423045145	5.277893488	3.463287636	3.159761871	3.601694472	4.227591681	3.560414911	2.456754393	1.962308033	2.240054478	1.567170389	1.432630483	1.852692758	1.43593764	1.769977054	1.647482943	2.159114304	1.754570699	2.703702267	2.978317648	2.495374918	3.261637159	2.244885167	2.821895936	1.849996491	2.640853083	1.532186488	2.07330909	2.288226689	3.636897316	2.733272659	2.092653577	2.413254446	1.776843051	1.509774115	1.912914555	1.988257687	2.583674589
679.2	3.857067078	3.546464853	2.758257092	3.672848755	3.949849362	3.454850711	5.320255699	3.499020469	3.189615748	3.628348255	4.261768499	3.594783372	2.490014708	1.987266097	2.266479081	1.595470546	1.455442268	1.885179379	1.45956892	1.793617364	1.663842938	2.184220311	1.775028942	2.733814358	3.005437844	2.519470779	3.284450413	2.268652049	2.849246183	1.871824299	2.675488539	1.558342787	2.098376503	2.313628279	3.676238688	2.762690741	2.120345386	2.441710945	1.799309232	1.528492126	1.93809916	2.005994354	2.613016297
680.5	3.913900281	3.588282425	2.794479205	3.720322899	3.991974527	3.508233059	5.385978676	3.551908486	3.243207098	3.676047828	4.317731818	3.654002112	2.531462753	2.020003493	2.30338692	1.62097268	1.483612439	1.912723541	1.482929337	1.817362202	1.685502007	2.216887906	1.801615357	2.770393768	3.046246754	2.558998531	3.327250919	2.301881615	2.886119963	1.9000028	2.723292413	1.593576617	2.125587341	2.348447526	3.715255642	2.801092172	2.156891947	2.471434156	1.831072161	1.559128665	1.97574684	2.040525425	2.646503053
681.9	3.999451242	3.655807143	2.844045377	3.786971615	4.068056512	3.583061633	5.483964357	3.637938592	3.33099909	3.747386714	4.396243523	3.738343862	2.593682332	2.076451523	2.348910037	1.663870811	1.515478941	1.953071446	1.51020628	1.855717535	1.724532831	2.264835027	1.840687953	2.821455687	3.104980386	2.615672313	3.376418946	2.340916125	2.933381572	1.939276093	2.77463557	1.639078555	2.169060428	2.392464628	3.77981942	2.85731016	2.208284338	2.517067185	1.87894424	1.604743306	2.023466222	2.077408044	2.690831394
683.2	4.123493588	3.745530887	2.911315064	3.880094802	4.181861124	3.686897726	5.62220369	3.754237733	3.448037461	3.847970231	4.510055658	3.868802489	2.681082366	2.141923601	2.414039977	1.707304867	1.558020392	2.007034198	1.545588231	1.909999633	1.76885894	2.321942448	1.884106526	2.89195844	3.182566498	2.694028483	3.439062092	2.391475011	2.999192188	1.995552545	2.851184364	1.697758114	2.227018078	2.44896759	3.857500634	2.935841555	2.275653671	2.583997957	1.945708057	1.659209381	2.088609376	2.139481962	2.756282269
684.6	4.281871519	3.869400332	3.007163289	4.006729769	4.328656196	3.83819112	5.810656235	3.926105973	3.612429173	3.992052856	4.664514606	4.038372202	2.799000735	2.242100121	2.49731627	1.779566323	1.631733039	2.080758186	1.597411184	1.989517562	1.833089088	2.412907963	1.9585699	2.979323029	3.284285073	2.790674271	3.522004337	2.468460482	3.094560967	2.06466073	2.949449467	1.773735049	2.296464205	2.525120004	3.965934963	3.043829402	2.372523111	2.678626443	2.034946353	1.743755191	2.183457394	2.220078953	2.839159523
685.9	4.512670508	4.050860943	3.139237918	4.192898824	4.541229132	4.049954625	6.078138488	4.161724531	3.849449147	4.186831807	4.8832094	4.281754249	2.967781583	2.370779074	2.631051991	1.888885842	1.730213964	2.180180668	1.667329134	2.100666797	1.922052313	2.543497348	2.049466589	3.106818006	3.431136914	2.925060832	3.643622608	2.572674741	3.22760388	2.163938512	3.101453927	1.888801575	2.403404329	2.639089318	4.122632193	3.199923901	2.509196272	2.799509048	2.15956855	1.865462042	2.314922573	2.337010708	2.953480469
687.2	4.826497406	4.291629259	3.314672788	4.434237189	4.820596321	4.331595505	6.444171891	4.475358518	4.170867925	4.456278785	5.177934278	4.611036293	3.197441413	2.539942689	2.801488426	2.030037583	1.861982105	2.311966176	1.779116926	2.24409277	2.038670027	2.714364375	2.18635305	3.2829524	3.625873659	3.11837259	3.802834147	2.710505835	3.402190934	2.303038037	3.293217665	2.039539758	2.549910634	2.781205378	4.326515048	3.39748719	2.694008114	2.970957777	2.327926108	2.023856643	2.492916811	2.487899312	3.120233461
688.6	5.222534752	4.592449149	3.536376596	4.735644662	5.165906018	4.681838759	6.894398363	4.873694745	4.565078214	4.787303412	5.544603064	5.029911753	3.490658396	2.753714422	3.024870346	2.204100193	2.039017462	2.48400537	1.904122231	2.430032275	2.186494596	2.922570707	2.357400392	3.50070287	3.871126451	3.36169934	3.996540523	2.880362933	3.615703187	2.464815062	3.531874453	2.224709458	2.726568129	2.953466326	4.579788928	3.645089015	2.921743117	3.175834876	2.539992036	2.218561351	2.709433297	2.692293926	3.329078163
689.9	5.655926274	4.913595872	3.774686182	5.056434671	5.537420166	5.071238899	7.3805232	5.305192586	5.001098931	5.148332547	5.938129984	5.481159165	3.81581521	2.983046966	3.269230755	2.392371624	2.231092857	2.674546072	2.038268461	2.637245113	2.3402361	3.148181862	2.543094752	3.735922703	4.141183453	3.629030293	4.205668141	3.070923582	3.856622082	2.654232175	3.803339976	2.422944598	2.919196555	3.132154265	4.865120583	3.920890813	3.166711137	3.407803367	2.779505094	2.437414856	2.954963435	2.914188456	3.55718153
691.2	6.154353513	5.287733357	4.06204029	5.434410561	5.981056868	5.518527168	7.944900654	5.828520685	5.513695883	5.573933798	6.394094281	6.002903663	4.200094641	3.280535471	3.585147472	2.652332975	2.468671875	2.911049708	2.222482528	2.893575086	2.5476609	3.441597746	2.7741195	4.028137458	4.466752935	3.958393682	4.449725583	3.291400335	4.145175377	2.878398573	4.145279311	2.664377637	3.144939163	3.356603532	5.245387017	4.246055294	3.47233669	3.681715638	3.065010145	2.699618826	3.249949613	3.183255585	3.826333476
692.6	6.719041719	5.718126279	4.40569071	5.862288411	6.486096099	6.044555728	8.576606376	6.427546204	6.105612125	6.056374899	6.914344989	6.594469785	4.646457667	3.631185525	3.976940162	2.9726093	2.76691813	3.207498267	2.468314942	3.214825453	2.815240627	3.796425118	3.05449236	4.379503955	4.848789197	4.338245681	4.733924851	3.552196298	4.490069867	3.141005726	4.57326583	2.954631896	3.41722664	3.627101838	5.713682489	4.634589735	3.829172089	4.002313635	3.403766352	3.008964627	3.603933309	3.49937698	4.154318794
693.9	7.360119068	6.208362776	4.805381368	6.350238716	7.060240685	6.641572352	9.288667169	7.108512735	6.78207588	6.614306839	7.499836826	7.274534654	5.179146501	4.061220538	4.458278237	3.382633041	3.133422946	3.589760917	2.77690401	3.616617697	3.145517327	4.219259907	3.405100761	4.788195873	5.303740965	4.793488468	5.066171134	3.860701379	4.894956932	3.461725456	5.090823574	3.294117045	3.736245604	3.965661739	6.288799266	5.08972788	4.256697393	4.379126995	3.803424842	3.379390982	4.021127682	3.881576318	4.548663053
695.2	8.0703727	6.758226763	5.267409914	6.895081511	7.692259186	7.301355813	10.06087325	7.875164896	7.541801767	7.21897261	8.140285996	8.028759484	5.784364588	4.574124093	5.034720741	3.872869881	3.573282392	4.057071076	3.167157133	4.090897441	3.54780142	4.726323566	3.813191939	5.263259634	5.825447988	5.322618794	5.443185848	4.211629129	5.365444594	3.831212878	5.696982077	3.679725657	4.096062	4.354227536	6.969180901	5.609689381	4.746045005	4.805511634	4.253839973	3.802459307	4.493896219	4.323450601	5.003416352
696.5	8.818062493	7.334943993	5.770741999	7.468091844	8.360669532	8.002056796	10.8805326	8.694487561	8.333976893	7.862626462	8.815764554	8.820575727	6.438317629	5.142854769	5.683549633	4.432595492	4.059793774	4.590489289	3.613484682	4.620566184	4.009951944	5.285256769	4.271366341	5.778594908	6.386102081	5.89570311	5.840009651	4.58824338	5.876135595	4.235387322	6.363262952	4.104976141	4.488743923	4.789374292	7.730360487	6.173958766	5.266406741	5.260416716	4.748602136	4.262996922	5.010181209	4.806021477	5.500709395
697.9	9.600174443	7.942921529	6.305562791	8.071054741	9.056435854	8.733750264	11.71827385	9.546340564	9.172514418	8.536299014	9.520568986	9.64797809	7.138448665	5.782943566	6.40831276	5.058903346	4.598753141	5.189525694	4.132253062	5.208919343	4.537711331	5.906857637	4.774771017	6.32917024	6.982267182	6.504172628	6.262245801	4.995094447	6.426033291	4.671276119	7.083842234	4.560149206	4.910309256	5.266268859	8.565430495	6.765067495	5.831346599	5.749168988	5.279333715	4.752742027	5.564859932	5.329871439	6.03781866
699.2	10.41945813	8.580761239	6.883026723	8.695877247	9.790066332	9.510910483	12.5962678	10.4548417	10.05529302	9.23294449	10.2497277	10.52298454	7.893161728	6.486689487	7.205721527	5.771553196	5.197339921	5.870253165	4.718321907	5.867240645	5.129131313	6.581762807	5.33390975	6.927348317	7.621919943	7.154123404	6.712440023	5.440069897	7.010097637	5.142276517	7.858769553	5.043922332	5.366471258	5.79618997	9.47549189	7.398155787	6.438403736	6.26970393	5.847899854	5.285714912	6.158339949	5.901046741	6.614304375
700.5	11.26189407	9.243166917	7.492697626	9.343757861	10.5476211	10.31686963	13.48983788	11.39863884	10.97310286	9.952338214	10.9957904	11.4247086	8.68911048	7.260887354	8.070046443	6.546637673	5.836769766	6.62278023	5.368260561	6.581837693	5.77134551	7.304948506	5.937575961	7.556697663	8.290251959	7.844355971	7.181872548	5.897555056	7.628627558	5.637221918	8.684882306	5.5572053	5.841488643	6.366944344	10.43768957	8.057050454	7.072060952	6.817626167	6.442455584	5.849961855	6.780837178	6.501361027	7.226171812
701.8	12.11230548	9.90933805	8.115876585	9.989757436	11.30462504	11.12791588	14.38141023	12.3583318	11.89942435	10.67741237	11.75024043	12.3386364	9.516495772	8.081747804	8.983845224	7.36386998	6.499210721	7.428209427	6.075008726	7.336741123	6.459812175	8.084625096	6.575734136	8.195389222	8.977480791	8.551507397	7.647637984	6.371882792	8.259174396	6.14594935	9.532643241	6.086002379	6.326984794	6.960835577	11.43653844	8.725015784	7.717648335	7.366713708	7.053847365	6.422230607	7.419430612	7.119652515	7.856114242
703.2	12.94234465	10.57061672	8.742653677	10.62488978	12.05697983	11.94383855	15.2500381	13.3054918	12.82658588	11.38684992	12.48647511	13.23990893	10.34847598	8.925562078	9.925368828	8.215260527	7.178002689	8.280171479	6.820196639	8.121666428	7.191956371	8.876067817	7.228457666	8.827486772	9.657722933	9.261226564	8.113544176	6.844643739	8.891312034	6.660958789	10.38444741	6.611193659	6.809107872	7.574987245	12.44091939	9.38140995	8.361458621	7.924142329	7.661948441	7.002044461	8.057803102	7.745819145	8.496050358
704.5	13.75119496	11.21546125	9.362461728	11.23812827	12.79196337	12.72832355	16.08828307	14.23997765	13.74231818	12.07737528	13.20629122	14.12373736	11.17440834	9.80006277	10.88282677	9.088859655	7.859500421	9.151595515	7.590142864	8.929829164	7.946943262	9.679622797	7.889126413	9.459339693	10.32772052	9.951608855	8.576514325	7.315509129	9.52060898	7.167751863	11.22311163	7.131132587	7.285661604	8.200149596	13.44582907	10.03616987	8.988865637	8.475275293	8.265488716	7.583426584	8.689673325	8.371161252	9.129687885
705.8	14.54380368	11.85726606	9.97918094	11.84772509	13.51533623	13.51611306	16.91055328	15.17506749	14.64976489	12.75794714	13.90594877	14.99680705	12.01811453	10.71073739	11.8640634	9.989832405	8.559628014	10.05886841	8.38754206	9.763648725	8.734823689	10.50459075	8.573936903	10.0829842	10.99455148	10.65046606	9.032439347	7.790121427	10.14613077	7.676354495	12.06585955	7.659214573	7.767876128	8.844128857	14.46676612	10.67891873	9.624812093	9.030201901	8.877690431	8.18111531	9.326380367	9.002756839	9.769247735
707.2	15.33043174	12.49634539	10.60299539	12.44920851	14.23289664	14.29717809	17.72639871	16.10964455	15.55660867	13.4279499	14.59958669	15.86685618	12.87075493	11.65483256	12.87388729	10.92081227	9.276842178	11.00350408	9.225268801	10.63447932	9.555916757	11.36540699	9.277585428	10.71262059	11.66141716	11.35247471	9.490307335	8.264123382	10.77973201	8.192532225	12.92227312	8.195106059	8.252281849	9.510577191	15.49101272	11.32149807	10.26484714	9.583784215	9.495972091	8.782911489	9.970362288	9.639808947	10.41910826
708.5	16.10333925	13.13479217	11.22401571	13.04554148	14.95087535	15.07297015	18.51789714	17.04069958	16.4662547	14.09022927	15.28231965	16.73475959	13.7359478	12.62788809	13.91431707	11.87774769	10.0102321	11.99333369	10.09265746	11.54399664	10.41974587	12.23659222	9.997379894	11.3391102	12.3322774	12.06034179	9.951522089	8.746063941	11.41453965	8.716053844	13.78161026	8.737233915	8.737177813	10.2040696	16.52747472	11.96736759	10.90346329	10.14511766	10.11765346	9.396010124	10.62327579	10.29380351	11.07598644
709.8	16.87383842	13.76841704	11.85287471	13.63891123	15.67360087	15.84743814	19.30537126	17.97433932	17.37760276	14.74030284	15.9684944	17.60201955	14.61370179	13.64356998	14.98720516	12.87637694	10.76605229	13.02918434	11.00312338	12.47805481	11.31783107	13.13144443	10.73962366	11.97634201	13.0065378	12.77905908	10.41866743	9.236194802	12.06155613	9.239425341	14.65032072	9.290959883	9.232788935	10.92530492	17.5773032	12.61773024	11.55629061	10.71757097	10.75331431	10.02425187	11.28401926	10.96603746	11.75186406
711.1	17.64323926	14.4090626	12.49246926	14.23457214	16.3823377	16.63807381	20.0911214	18.91904077	18.28897712	15.3993915	16.642135	18.47108414	15.51750453	14.70800782	16.09388119	13.89492029	11.54468793	14.10512507	11.96878906	13.45880223	12.25698453	14.07999347	11.51446233	12.62508234	13.7033301	13.51403185	10.89202042	9.737386371	12.72114423	9.793900565	15.53342609	9.856884536	9.742202385	11.67522672	18.65521067	13.27643975	12.21932897	11.29999561	11.40247503	10.66921989	11.96188038	11.65472268	12.44741607
712.4	18.41442854	15.05481224	13.13891011	14.83894212	17.09826665	17.41059456	20.8708303	19.87292334	19.21154952	16.05703849	17.31736513	19.34035534	16.44014548	15.80473236	17.24110464	14.96034385	12.36374808	15.23314896	12.97030582	14.48469519	13.25164059	15.04896637	12.30945484	13.29342672	14.4048865	14.2625136	11.37356858	10.24996598	13.39567483	10.35711616	16.43552086	10.44067868	10.26139291	12.46719787	19.74559528	13.95187726	12.89814015	11.90051828	12.07406713	11.33302233	12.65846744	12.36462513	13.16705816
713.8	19.18134301	15.70335776	13.80407832	15.44331491	17.8212386	18.19158108	21.64892826	20.82518044	20.12815167	16.70252558	17.98732218	20.20895063	17.37660399	16.95440828	18.42878621	16.06658852	13.2286461	16.40654944	13.99998461	15.54739256	14.29431377	16.05398103	13.13436667	13.97352344	15.11668327	15.03311772	11.86783394	10.78141671	14.09326504	10.93174341	17.35779226	11.04417627	10.79844072	13.28816246	20.87925632	14.63326796	13.59937226	12.52244134	12.76763662	12.02761698	13.37000279	13.1027627	13.91083101
715.1	19.92538098	16.33190481	14.47221392	16.03982545	18.53053552	18.95185314	22.39834033	21.76261958	21.03283384	17.33635062	18.64367722	21.06090761	18.31724203	18.1225603	19.6235421	17.18473876	14.11640037	17.59990478	15.06398332	16.64259358	15.37942094	17.08117683	13.95479189	14.66141892	15.83379812	15.79395866	12.36699768	11.3086129	14.79220751	11.51615914	18.26553276	11.65065966	11.34328047	14.138943	22.02222535	15.32007965	14.31021213	13.14678583	13.46559931	12.73791672	14.08854404	13.85604848	14.65789309
716.4	20.67949803	16.97072527	15.15380392	16.65468937	19.25214433	19.72223226	23.15407758	22.71592769	21.95001229	17.9775504	19.29973	21.92548354	19.2804683	19.35846381	20.87530866	18.354402	15.05623809	18.86552857	16.1788496	17.79299935	16.52045809	18.15764934	14.81498966	15.37527712	16.57256087	16.57977115	12.88669377	11.86058891	15.51789051	12.12487451	19.20571339	12.28581309	11.9129924	15.03931856	23.20013871	16.02611223	15.05032265	13.79888861	14.19270597	13.47139743	14.83462997	14.64326226	15.45137989
717.7	21.48364874	17.66359125	15.89137807	17.31081827	20.00625688	20.54496722	23.95798771	23.74209387	22.91614102	18.64937878	19.99388312	22.84500195	20.32297307	20.68604674	22.22521761	19.61789016	16.09906105	20.23558263	17.41552476	19.03077196	17.7747181	19.32876114	15.75324334	16.16042018	17.37776918	17.44624308	13.44564129	12.46944408	16.31354637	12.79878067	20.22930218	12.98389164	12.53912742	16.03461072	24.46124636	16.78226594	15.85430805	14.50651672	14.99125766	14.2771554	15.64662995	15.50690647	16.32550452
719	22.34258391	18.41388205	16.68228579	18.01921138	20.79882932	21.41663892	24.81734036	24.83559417	23.94286955	19.36068318	20.73638461	23.82500363	21.4557388	22.15239999	23.71366396	20.99190632	17.25680706	21.78502495	18.79730859	20.38745974	19.13798558	20.61356548	16.81745108	17.01561047	18.26808258	18.42443396	14.0540358	13.13546077	17.18951916	13.5447227	21.37440953	13.76144097	13.22698577	17.12856744	25.79766387	17.62080625	16.74189527	15.29811204	15.87283042	15.12788145	16.54953633	16.47439959	17.2985395
720.3	23.1659514	19.13589598	17.46849505	18.69066031	21.54212735	22.23252215	25.62512607	25.89363064	24.9036657	20.05436037	21.43495965	24.74899305	22.55350175	23.63892634	25.19945211	22.34398419	18.41899658	23.3570186	20.21507578	21.74763415	20.50127906	21.92253784	17.8759929	17.85798147	19.16258768	19.42731664	14.64316659	13.80809787	18.07250807	14.2913576	22.50618655	14.53828805	13.90411502	18.20480194	27.10681357	18.4420411	17.62997502	16.08726606	16.76097971	15.96350625	17.45447464	17.44057899	18.2839854
721.6	23.90318667	19.77717874	18.19030438	19.30193522	22.21717404	22.9585092	26.34272376	26.83536968	25.74987851	20.66747156	22.05690686	25.56676051	23.53910341	25.03987493	26.57963286	23.62261532	19.54437559	24.80211561	21.50971044	23.04399345	21.82670126	23.13468482	18.81841357	18.63866445	19.97448427	20.33998127	15.19460523	14.42789322	18.89408573	14.97721607	23.50673156	15.26329557	14.52868145	19.21763693	28.33384245	19.19858162	18.44928734	16.81899048	17.58401086	16.7672035	18.28164153	18.34622526	19.19579138
723	24.60611717	20.38667414	18.9140144	19.90340662	22.8847025	23.64360378	27.02462406	27.73226269	26.5623272	21.25043163	22.6637053	26.35286402	24.50663566	26.43719407	27.94735922	24.91586777	20.72000147	26.24509245	22.79215024	24.35126893	23.19448293	24.33207938	19.73121402	19.41399881	20.78899414	21.23676489	15.74891293	15.04512494	19.71487525	15.67567304	24.4887679	15.99689424	15.15344875	20.24886123	29.56503717	19.95292076	19.27684529	17.56289053	18.41010927	17.59129532	19.10486303	19.26569994	20.11174741
724.3	25.34597821	21.04358041	19.68519933	20.54772254	23.5784727	24.37822077	27.76169491	28.69692874	27.43656391	21.86779391	23.29878963	27.19723029	25.54424071	27.94780973	29.43214665	26.30282515	22.01972707	27.81285665	24.19925913	25.76345863	24.67566021	25.62955595	20.73678804	20.27191873	21.671045	22.22356794	16.35268699	15.70793481	20.60611276	16.43678729	25.55181468	16.7990214	15.85402875	21.39161498	30.87929643	20.7746478	20.18729998	18.37683449	19.31609702	18.48168069	20.00301	20.27422103	21.12320235
725.6	26.09212472	21.71479696	20.47213015	21.19560777	24.26613972	25.11336831	28.48286791	29.66367161	28.29675867	22.48151483	23.92077276	28.03436966	26.59381368	29.49496126	30.94088294	27.71080012	23.37304601	29.45508021	25.68428786	27.19164108	26.17579854	26.98138303	21.7983053	21.16251259	22.57962407	23.26289899	16.96349306	16.40166585	21.54070648	17.22236025	26.66726864	17.63019199	16.5721112	22.56346777	32.19823053	21.61154012	21.12665777	19.21218861	20.25215624	19.3630253	20.9296834	21.31857921	22.18882075
726.9	26.7940489	22.34105694	21.22696599	21.81348736	24.90169935	25.79676314	29.15911651	30.5674921	29.07494257	23.06074967	24.51881854	28.81065709	27.58201119	31.00051174	32.40973642	29.08435666	24.71457937	31.07256556	27.14436116	28.58900949	27.68318964	28.3042928	22.81886135	22.02815715	23.47194821	24.27769465	17.56084178	17.08973952	22.45057236	18.01087428	27.75280418	18.44799111	17.28624951	23.70721638	33.47209431	22.41852158	22.04619003	20.03618178	21.17929464	20.21958333	21.83643894	22.35521511	23.23219715
728.2	27.47772202	22.94701907	21.96920215	22.40837167	25.52244324	26.44401642	29.80301406	31.43860568	29.83158235	23.60867488	25.09151415	29.56321529	28.55419909	32.51136734	33.88221387	30.45578637	26.11507257	32.67929583	28.59355507	29.99858952	29.21241265	29.62466224	23.8177792	22.88692018	24.36428709	25.30109076	18.1625959	17.77229323	23.37498367	18.79662433	28.80481366	19.28179137	17.99704585	24.87714356	34.73380575	23.23426541	22.97535711	20.87300759	22.10487634	21.09395375	22.74664154	23.40013271	24.28705789
729.5	28.13387623	23.54364112	22.70507103	23.00043345	26.1195834	27.06373918	30.42736886	32.28557751	30.55803983	24.14063338	25.64290103	30.28973274	29.48653682	34.0185032	35.32878472	31.79744027	27.53739736	34.28305784	30.05607102	31.38869293	30.73862909	30.92187835	24.80539054	23.75263132	25.25087438	26.32462336	18.75851115	18.44867631	24.30203292	19.5902686	29.85692195	20.11698061	18.70892224	26.03238411	35.96761007	24.03650855	23.90975479	21.71218713	23.03551817	21.94938868	23.65221884	24.44606221	25.35822118
730.8	28.76362689	24.11325556	23.4121166	23.5583491	26.68035473	27.65427776	31.01551207	33.09559435	31.22870619	24.64530197	26.16374927	30.96774063	30.38503184	35.47680815	36.74708161	33.118426	28.96357934	35.87783337	31.51570653	32.74746133	32.2407691	32.20840225	25.78646773	24.60565389	26.13088891	27.34856337	19.33836722	19.12292982	25.21641929	20.37007894	30.89980075	20.94152642	19.41669364	27.17796994	37.16134589	24.82729197	24.83616754	22.53899428	23.96139104	22.77452606	24.54527383	25.50004987	26.4311088
732.1	29.34715392	24.63079713	24.09058186	24.08047157	27.19643074	28.19033012	31.56313046	33.83377951	31.84447381	25.12007414	26.64868101	31.59750529	31.22451042	36.89267365	38.10350692	34.38587213	30.3774213	37.41057159	32.9124152	34.05507578	33.70876655	33.43954025	26.71165579	25.42067355	26.98614837	28.35082571	19.89870721	19.7711541	26.10969295	21.1391719	31.88056754	21.75457587	20.09338148	28.296616	38.30717485	25.59230927	25.72744386	23.35077298	24.85741111	23.58102437	25.4026762	26.52176445	27.45956673
733.4	29.87589966	25.11561023	24.72737894	24.57040079	27.67656228	28.67605877	32.06199475	34.51283218	32.41036284	25.56048726	27.09511312	32.1739781	31.99975634	38.24661277	39.39016888	35.59626628	31.76014422	38.86257621	34.23191921	35.30837646	35.13195993	34.6004235	27.57022351	26.20979283	27.8027566	29.30521403	20.43362143	20.3923181	26.96490906	21.87131863	32.80295995	22.5349098	20.74629898	29.36295231	39.39120204	26.31926336	26.58612261	24.13015596	25.71830739	24.35630372	26.22384936	27.50434601	28.45876639
734.7	30.39066787	25.58088595	25.35562538	25.04242316	28.14338429	29.13908632	32.5263064	35.1563408	32.93711971	25.9701886	27.52229033	32.71370099	32.72743813	39.5414141	40.62445677	36.77675358	33.13492988	40.27527448	35.49879464	36.51922356	36.5195359	35.73700602	28.39150833	26.96171939	28.58133056	30.22479902	20.9557043	20.98792426	27.79729911	22.58173995	33.7002468	23.28943285	21.38698832	30.40571847	40.44177347	27.01933023	27.42608355	24.88180583	26.55901435	25.10304971	27.01015259	28.44389682	29.4322336
736	30.8755298	26.03413342	25.94972851	25.49818918	28.58107805	29.58688847	32.97303735	35.76613753	33.45283217	26.36138561	27.93215105	33.24282975	33.43624198	40.79378662	41.82889759	37.91335683	34.50468341	41.65002955	36.76907709	37.6901973	37.88453514	36.84724829	29.1935608	27.71253836	29.3507252	31.12836219	21.46315371	21.5771838	28.60968543	23.28496466	34.56599514	24.03524753	22.02052995	31.427692	41.45852854	27.69768643	28.25759049	25.62858238	27.38661355	25.82650905	27.78369709	29.38297294	30.39502514
737.3	31.3434762	26.45528457	26.51752925	25.92976423	28.99271209	30.00985705	33.4101175	36.34287973	33.91783827	26.7351928	28.3168891	33.738681	34.10053914	41.9899827	42.9684469	39.00225723	35.85143948	42.97211172	37.98785749	38.81703629	39.20033051	37.91794723	29.97069608	28.44087395	30.08804817	31.99926928	21.95427463	22.14106386	29.4016242	23.95912078	35.39425447	24.75634761	22.63082957	32.41682145	42.42187585	28.35521392	29.05394809	26.34057995	28.188064	26.51837121	28.5416887	30.29169349	31.32408965
738.6	31.76038912	26.83567402	27.05500619	26.32290453	29.37493702	30.39074709	33.80653012	36.87055308	34.34706516	27.07687674	28.67064627	34.18374332	34.7089226	43.1255756	44.04712113	40.03328963	37.14921795	44.22583692	39.1392949	39.88175558	40.4509414	38.9182251	30.68921491	29.13157098	30.78588871	32.83650996	22.41536765	22.68071132	30.14819465	24.60581816	36.1766403	25.44330586	23.20710276	33.3423823	43.327486	28.97508504	29.81434209	27.03325622	28.93672561	27.17317136	29.251877	31.16077763	32.21482305
739.9	32.16605253	27.21278198	27.56585651	26.70466185	29.73718325	30.75678852	34.16336086	37.36602081	34.74815308	27.40001447	29.00472718	34.60348061	35.28203439	44.18678081	45.06435385	41.01038922	38.40804714	45.41307828	40.22568818	40.88648951	41.63329655	39.87840691	31.36657844	29.78481038	31.44266267	33.63262858	22.85709954	23.19550758	30.87002636	25.22851673	36.9223686	26.10203658	23.75757243	34.23278189	44.19190806	29.55764851	30.53361536	27.67923661	29.66730322	27.78481537	29.92099192	31.9790732	33.06141736
741.2	32.52866811	27.53958286	28.03183548	27.05317873	30.07109339	31.08323222	34.49287931	37.81108689	35.10870403	27.69217786	29.30058144	34.98729858	35.8013086	45.16477914	46.00737725	41.90411787	39.59611282	46.51498901	41.25822996	41.81240986	42.74047698	40.76631128	31.99730836	30.38499627	32.06411908	34.36671303	23.26723918	23.66616385	31.53173845	25.81327959	37.60922441	26.71001017	24.27221701	35.06504759	44.97483743	30.1049122	31.2062563	28.28898062	30.33761597	28.35199497	30.54526925	32.74288473	33.85472414
742.5	32.85987175	27.83831159	28.47073215	27.3652777	30.36722104	31.37815737	34.79571929	38.21368545	35.42568237	27.95303743	29.59431511	35.33634826	36.27071657	46.08953964	46.86401636	42.74201432	40.71876678	47.53503639	42.17243163	42.66956603	43.77784279	41.5700395	32.56309641	30.94009285	32.62065409	35.03702846	23.65258114	24.10882484	32.14625083	26.33804067	38.23377298	27.27980699	24.74065064	35.83038175	45.71108566	30.59935446	31.82623849	28.86306806	30.9508822	28.87960994	31.12277548	33.44939544	34.57974808
743.8	33.16420971	28.11093679	28.86519477	27.6526206	30.63920586	31.63383887	35.07064575	38.56716239	35.73538155	28.19112827	29.83862055	35.65092613	36.70725668	46.90960795	47.65206677	43.50399726	41.7719404	48.46962495	43.05071235	43.46532326	44.74571539	42.31831639	33.08264929	31.45255285	33.13254658	35.66958719	24.00466039	24.50657082	32.70507113	26.83117985	38.79286845	27.79713902	25.18881855	36.54711258	46.34777444	31.05238865	32.3974246	29.3779434	31.51410381	29.36601154	31.64140195	34.10322572	35.25076366
745.1	33.43911901	28.36855775	29.22042802	27.91436392	30.88361219	31.88073658	35.31903432	38.90881581	35.98978466	28.41573089	30.0681473	35.9444008	37.09414087	47.67563154	48.37770292	44.21719149	42.75199917	49.31347073	43.84923068	44.18961881	45.6335102	43.01243433	33.5425738	31.93714007	33.60217997	36.24160904	24.33047061	24.87936821	33.22739697	27.27953233	39.29944284	28.27038003	25.59129843	37.19169646	46.97279875	31.47111524	32.92142596	29.85795072	32.04266791	29.80706545	32.12976407	34.69349362	35.85654872
746.4	33.68527092	28.5991661	29.54883798	28.1637606	31.10701495	32.10920208	35.54768596	39.21841299	36.23652056	28.61720448	30.27427154	36.21098505	37.43698374	48.36353628	49.03544814	44.86595244	43.65358761	50.10399006	44.58557877	44.8509121	46.42225154	43.63970043	33.98886527	32.37392338	34.03037763	36.75551041	24.62552278	25.22060325	33.70265005	27.68999732	39.78174375	28.70635685	25.96668295	37.7841113	47.53053096	31.84721302	33.40244813	30.29187913	32.5267229	30.20135906	32.57082858	35.23516594	36.43258182
747.7	33.89988558	28.80131574	29.84737789	28.37940532	31.32010767	32.30754387	35.7534365	39.4772451	36.44646754	28.7952692	30.47824439	36.45352454	37.75371924	48.98038403	49.6180724	45.45684835	44.48205012	50.80989381	45.25157027	45.45006156	47.18436499	44.19995469	34.36797567	32.76548489	34.41546545	37.2339374	24.90139331	25.52882097	34.1382426	28.07202779	40.19106375	29.1050567	26.304135	38.32770638	48.02746904	32.20413207	33.83737417	30.69753502	32.95729671	30.5672075	32.96906154	35.72821168	36.94409767
749	34.1091946	28.99994723	30.12278621	28.57474373	31.5130651	32.49248199	35.94417935	39.72900785	36.63993307	28.95482257	30.65618689	36.67191833	38.03598969	49.55426534	50.15516187	45.98468416	45.25149936	51.4539392	45.86030638	45.99911297	47.84899568	44.7095237	34.71856331	33.12935681	34.7700072	37.66549528	25.14966365	25.81569535	34.52825084	28.41554936	40.57323668	29.46801767	26.62502577	38.82727614	48.48269458	32.52027513	34.24568397	31.05917424	33.35566155	30.90241381	33.33186145	36.18013683	37.41612109
750.3	34.30114976	29.17173699	30.37701934	28.76662028	31.69065154	32.65888093	36.11661308	39.96449612	36.82793429	29.10412527	30.8092548	36.86440883	38.32182259	50.05769088	50.65036588	46.46366761	45.94983513	52.06196116	46.42986139	46.49605335	48.46355886	45.19334114	35.04709584	33.45508494	35.09746291	38.05063373	25.38976513	26.06968753	34.89190146	28.73723244	40.92327814	29.79813001	26.91382998	39.29035118	48.87523307	32.80607279	34.60877235	31.39778962	33.71400123	31.18538661	33.67280378	36.59553352	37.84546294
751.6	34.46678113	29.33644331	30.60206868	28.93666162	31.84136996	32.8220948	36.28169251	40.15991655	36.98819461	29.24740918	30.96174186	37.04472232	38.55141416	50.5150845	51.08556475	46.88683387	46.58470511	52.5818216	46.92878687	46.93290576	49.00627272	45.61820805	35.34352417	33.76036873	35.38673357	38.40806408	25.60356705	26.29884952	35.21684272	29.01297435	41.2396975	30.09107505	27.1778431	39.70070306	49.23779355	33.0678959	34.94010102	31.69836977	34.03944862	31.45455711	33.96864065	36.95789343	38.22588695
752.9	34.61959538	29.47608994	30.81358109	29.09406447	31.98523254	32.95408042	36.42854923	40.33491983	37.12344664	29.36873339	31.09473685	37.21329366	38.75942064	50.9253463	51.46109736	47.2761195	47.14651661	53.05180086	47.36789032	47.31598442	49.50511224	45.98043113	35.59191911	34.02456291	35.63598197	38.72041933	25.80083998	26.51067383	35.50600295	29.26288616	41.50325006	30.34782019	27.40964677	40.05848047	49.57145045	33.29607653	35.21791535	31.96731295	34.32630255	31.6889702	34.22764965	37.2846224	38.5576128
754.2	34.76289389	29.61017085	30.99370264	29.23199802	32.11392673	33.07680369	36.56237624	40.49749887	37.25543217	29.46809603	31.2151126	37.36523844	38.93920629	51.27993219	51.79134879	47.60903087	47.65048371	53.47604186	47.75540839	47.66075709	49.9391384	46.30585648	35.82726543	34.26048971	35.86011531	38.99565982	25.98008127	26.69119947	35.75966514	29.486669	41.74359421	30.58270312	27.62024028	40.38042455	49.85043555	33.4987731	35.47823501	32.21358751	34.57924945	31.89682312	34.46505717	37.56842187	38.85780967
755.5	34.87954787	29.72012631	31.15074606	29.34899391	32.23373098	33.17313751	36.66325321	40.6380937	37.37468868	29.56661527	31.30928088	37.48917095	39.10770488	51.57707335	52.09414672	47.90758823	48.0879173	53.83364287	48.10201848	47.95344288	50.3011595	46.58998128	36.02237374	34.46371007	36.05853272	39.24224537	26.13110818	26.85289189	35.98360407	29.67890915	41.95754482	30.77974648	27.80785108	40.66146104	50.09894719	33.67873753	35.70133873	32.4160374	34.79201492	32.07591553	34.66817824	37.81812894	39.12308863
756.8	34.93441947	29.78330519	31.26832688	29.42787168	32.29585886	33.23308925	36.71333369	40.71313598	37.42413057	29.63860711	31.37515682	37.55195204	39.19320185	51.80331678	52.29465122	48.13718181	48.44539406	54.06540069	48.33251901	48.20028576	50.59921481	46.79672097	36.11784177	34.59744403	36.18428141	39.4332987	26.24346532	26.99360382	36.11812594	29.79747248	42.0659816	30.91744285	27.92771436	40.85691549	50.30873782	33.7887272	35.86008841	32.55610964	34.955646	32.224733	34.7910735	37.98182483	39.29599562
758.1	35.01744919	29.84946686	31.44182372	29.55682553	32.42036569	33.30864863	36.78349189	40.80411234	37.52354631	29.71355091	31.4887753	37.65396271	39.31476236	52.11805901	52.56252765	48.47517475	48.8717824	54.26216547	48.48096524	48.52796893	51.04258967	46.9710622	36.09429284	34.77389999	36.31908514	39.582557	26.3813257	27.1549695	36.26567177	29.91434348	42.08113846	31.09362767	28.05737804	41.09106853	50.65923044	33.93268998	36.05647089	32.73190002	35.14134052	32.52448176	34.93141061	38.14517925	39.47069629
759.4	35.19853566	30.02832795	31.68562669	29.79798478	32.66111947	33.49068493	36.9524077	41.03930635	37.76652431	29.84219602	31.6852496	37.89711063	39.59522473	52.48128021	52.93780146	48.9074982	49.3931985	54.62055688	48.74646288	48.92289729	51.56810522	47.26529984	36.26392622	35.08035033	36.56330418	39.7724432	26.60854258	27.34517148	36.55103679	30.10792109	42.28903427	31.34277572	28.30028068	41.49707504	51.06931393	34.19389699	36.3641741	33.01377058	35.42295476	32.86616841	35.18272764	38.44698979	39.7961337
760.7	35.42087777	30.28855914	31.92018506	30.04667825	32.88384157	33.77110453	37.2319172	41.35538223	38.03406668	30.02326454	31.85906988	38.16417753	39.92737463	52.84383961	53.36080893	49.30191184	49.936929	55.06086319	49.23634128	49.32534337	52.05610451	47.67482539	36.58267664	35.45971543	36.83301221	39.98606582	26.86639173	27.56839457	36.87131244	30.37721625	42.64298721	31.61715503	28.64044114	41.94247516	51.48397912	34.47989654	36.71497874	33.30625385	35.74782452	33.13536125	35.48352161	38.78307836	40.17905786
761.9	35.60102924	30.44995969	32.07704713	30.15642837	33.05460502	34.00466856	37.46307964	41.56136736	38.17801598	30.18270457	32.00351861	38.37540136	40.18072537	53.01749072	53.57377299	49.44614237	50.22921579	55.51341263	49.7882698	49.46143315	52.20645368	47.99984869	37.07533163	35.68360559	36.99729297	40.20410659	27.02756011	27.69094296	37.11072405	30.63134738	43.05923121	31.77732552	28.88165265	42.18582327	51.51550825	34.6602003	36.89497315	33.50400847	35.91247193	33.0705238	35.72569538	39.05523063	40.47586306
763.2	35.60530938	30.45118632	32.0501419	30.11010871	33.00725559	34.02896226	37.46603062	41.55076709	38.11976401	30.17195285	32.00261381	38.3528482	40.16505573	52.98875724	53.53813207	49.37401677	50.2179536	55.65249553	49.97166611	49.43579647	52.16066916	48.11459418	37.15316857	35.66420517	36.95714906	40.23789438	27.02365104	27.71157088	37.10860082	30.66191474	43.09063536	31.73694742	28.89839991	42.1500434	51.41611274	34.61395296	36.87947782	33.48670947	35.88997793	32.94078012	35.72830942	39.0396593	40.46618848
764.5	35.65262442	30.51175305	32.09327367	30.14514148	33.02616718	34.06407824	37.50516041	41.59483929	38.11320108	30.18894002	32.03002176	38.38176596	40.18207354	53.05989691	53.58888978	49.42844653	50.30868693	55.77198535	50.05479212	49.47642364	52.19960896	48.19002373	37.24560082	35.7008355	37.01496393	40.32879204	27.08976466	27.74798551	37.16268871	30.71263513	43.16279113	31.78284712	28.95036085	42.2218853	51.40936145	34.66994431	36.91534074	33.52847952	35.94736048	32.95047119	35.78029993	39.09812817	40.54214345
765.8	35.69311176	30.53527484	32.14347766	30.15697953	33.03841621	34.04377293	37.54544019	41.62468602	38.12730243	30.21664212	32.05841768	38.38704949	40.20317124	53.1513399	53.6539164	49.44289104	50.38059261	55.88465295	50.1433717	49.53840323	52.24093643	48.22787506	37.32216912	35.72456586	37.09601204	40.43824875	27.13864136	27.7931639	37.23347165	30.78004684	43.20573475	31.8443805	28.98634097	42.2689946	51.41181257	34.7274377	36.94973758	33.58251875	36.00433083	32.96828681	35.84142092	39.16455627	40.60563329
767.1	35.73709175	30.55834425	32.19571474	30.19398668	33.05946701	34.03666087	37.54384948	41.63164988	38.13705698	30.24708377	32.08807122	38.41216936	40.21271951	53.26864797	53.72465815	49.52222487	50.50155223	55.97060357	50.1945683	49.59155433	52.32576168	48.27109047	37.31467836	35.75784577	37.17689341	40.55800444	27.18557006	27.84653551	37.30106317	30.83128175	43.2341659	31.91120514	29.01594027	42.32786529	51.46855709	34.78731107	37.00692324	33.63731979	36.07142144	33.04287935	35.89507342	39.2324359	40.63839574
768.4	35.7794402	30.59027437	32.26096851	30.23602957	33.10274177	34.04408434	37.58113583	41.65793604	38.15872806	30.28180457	32.12268372	38.44276062	40.23813163	53.37431519	53.79779467	49.61207512	50.61604764	56.05267494	50.23676291	49.69244998	52.44618296	48.31355689	37.31688174	35.81333202	37.25648407	40.6697319	27.25163212	27.90668858	37.38268869	30.89031705	43.24603849	31.98578446	29.05558283	42.39526829	51.54209445	34.8524624	37.07561267	33.70895243	36.14459105	33.127931	35.95003949	39.30713685	40.69618683
769.7	35.82909227	30.62980269	32.34010733	30.29484616	33.15121477	34.07243235	37.6170007	41.70902965	38.18988247	30.33583475	32.17466807	38.49308675	40.28126336	53.48506181	53.87946656	49.70589404	50.74423015	56.13903035	50.27842667	49.77476212	52.56626174	48.37411874	37.3498685	35.87202164	37.32870879	40.74758991	27.3239798	27.96910815	37.44550231	30.94791569	43.28107371	32.05788021	29.10911313	42.48355312	51.63700306	34.92191837	37.12905372	33.78329384	36.21667988	33.21911003	36.0170858	39.37509276	40.77164058
770.9	35.88625791	30.68529884	32.40985767	30.36193741	33.20480816	34.11982923	37.66592407	41.76883558	38.23803924	30.38058668	32.22054364	38.5569827	40.34178995	53.56845266	53.95237931	49.79777758	50.87650158	56.22673035	50.34817103	49.8538891	52.65052879	48.42625181	37.39835387	35.9414518	37.40581115	40.82986146	27.39020149	28.03321977	37.52110177	31.00139959	43.33275197	32.12483641	29.1771762	42.56601259	51.70350405	34.99638529	37.20847777	33.85399396	36.28873362	33.2909772	36.07548568	39.4504286	40.83171443
772.2	35.93937166	30.7370961	32.48457854	30.40976402	33.26653741	34.15871245	37.71629731	41.82138505	38.27840515	30.41457722	32.2753574	38.6032912	40.39741558	53.65281432	54.01827872	49.87422936	50.96449846	56.31095054	50.44525319	49.92045065	52.74032729	48.49442245	37.45568553	36.0079898	37.47367248	40.90275193	27.46041494	28.08964225	37.59077025	31.04605979	43.39512913	32.18814032	29.24394172	42.64422867	51.78228655	35.05738589	37.28332593	33.92361117	36.34868946	33.35028919	36.14650393	39.5127116	40.90012849
773.5	36.00426236	30.7977821	32.54658801	30.47211477	33.31821069	34.20941131	37.77649566	41.87884466	38.32832418	30.46053705	32.33307023	38.6649604	40.45888756	53.73683598	54.08588084	49.95253402	51.06296674	56.40107989	50.51902662	49.98408248	52.82629718	48.55834537	37.50954406	36.07381637	37.52500478	40.96744576	27.53249299	28.1450134	37.64483886	31.10710813	43.43695419	32.25436992	29.30278279	42.73132178	51.85291276	35.126164	37.33931433	33.97864605	36.4103317	33.4077972	36.20527921	39.5814572	40.96131889
774.8	36.0508	30.85076983	32.61148772	30.53157551	33.37993861	34.26238256	37.83837079	41.93137207	38.38124852	30.51328619	32.39078415	38.72152303	40.50849283	53.79934368	54.15959719	50.00340275	51.15498068	56.4854903	50.5893814	50.04927504	52.90087821	48.60488684	37.56287098	36.1422167	37.58162348	41.03817713	27.59575806	28.19638975	37.71249302	31.16003502	43.48387931	32.30090796	29.36475385	42.79939546	51.91805264	35.17670445	37.40070254	34.04305939	36.46613366	33.45116323	36.26072613	39.63873189	41.02415557
776	36.10591307	30.88687817	32.67608781	30.58008129	33.441996	34.31129996	37.89690625	41.99083631	38.42897446	30.54925623	32.43382418	38.78692776	40.57337725	53.87510371	54.22801217	50.0707589	51.23519161	56.57096862	50.66464119	50.11420846	52.97699869	48.65975323	37.60988535	36.20914538	37.63672661	41.0930915	27.66989835	28.24551849	37.76838518	31.20907901	43.53206968	32.34651302	29.42250638	42.86262171	51.97232759	35.2373935	37.44731216	34.10602782	36.51938664	33.48957729	36.314036	39.69045053	41.07105167
777.3	36.15557149	30.94349591	32.7381592	30.64130636	33.49432499	34.35673141	37.94581435	42.04344542	38.47202325	30.5879887	32.49409189	38.83632707	40.62652175	53.92350167	54.27699985	50.131811	51.30675561	56.64317352	50.72863892	50.17125356	53.0365392	48.70893179	37.65293888	36.25528601	37.6785185	41.14925312	27.7324025	28.30082713	37.83039009	31.26169681	43.56764492	32.39374542	29.48220057	42.92836914	52.02609072	35.29373818	37.49828343	34.15798092	36.57009056	33.54492947	36.3795782	39.74368475	41.12925369
778.6	36.21013122	30.9928992	32.80515863	30.69111474	33.55605798	34.41158292	38.00611071	42.09549488	38.50529307	30.63001887	32.54471053	38.88845874	40.67688452	53.98956751	54.32271843	50.19042791	51.37813747	56.7114983	50.78293349	50.22099401	53.09479997	48.75438747	37.71313135	36.32312849	37.7298912	41.2031404	27.80062718	28.34480548	37.88542028	31.31834314	43.61407624	32.43468567	29.54404353	42.99567029	52.08698264	35.34943963	37.54541202	34.21244875	36.61406193	33.59271956	36.42757383	39.79135071	41.18909199
779.9	36.269334	31.04168795	32.8598808	30.74608001	33.61034801	34.46598321	38.06520724	42.15379526	38.54689226	30.68731915	32.58503727	38.94422841	40.73398744	54.05183622	54.36841898	50.23533947	51.44083102	56.77863858	50.84974297	50.26439025	53.15340592	48.81170413	37.75579233	36.37542898	37.77854792	41.24972972	27.86115136	28.39564003	37.93762446	31.35929343	43.66604909	32.47839267	29.60685721	43.06234675	52.14272131	35.4000536	37.59862698	34.2715522	36.66685451	33.63113065	36.47717538	39.84515783	41.24055923
781.1	36.31433873	31.08820126	32.91344929	30.80031478	33.66294182	34.51209321	38.11657714	42.21001722	38.5902236	30.71949469	32.63676361	39.00521178	40.77966869	54.10185741	54.41671786	50.28762909	51.50563014	56.83352961	50.91224432	50.32550045	53.21310918	48.86284023	37.78916413	36.43312369	37.81290983	41.2984868	27.92271472	28.44052902	37.99555792	31.39530148	43.71695373	32.52706154	29.65822812	43.12380411	52.2029767	35.44801701	37.64198533	34.31658431	36.72116233	33.67996797	36.53064312	39.88656324	41.28401726
782.4	36.36801934	31.14309219	32.976716	30.85245995	33.71188062	34.58049692	38.18320508	42.26427601	38.62967029	30.76817256	32.69063737	39.05806479	40.82003189	54.16042657	54.46870011	50.33458351	51.5874753	56.90297756	50.98137382	50.37837261	53.25727921	48.90654112	37.83993949	36.50031143	37.84908493	41.34673762	27.98429767	28.49751406	38.04273269	31.4382843	43.74544311	32.57389681	29.71364434	43.1707437	52.27151055	35.50412994	37.69430156	34.37009419	36.76203531	33.71806005	36.57947345	39.92454069	41.33702282
783.7	36.4152904	31.18777565	33.0384784	30.8995809	33.76387014	34.62563598	38.23190897	42.31025271	38.67957167	30.81467106	32.74117521	39.10751364	40.87166772	54.1954775	54.52177612	50.38472136	51.63684479	56.97705463	51.0272032	50.42901475	53.3204387	48.94236641	37.88244342	36.54608437	37.8973021	41.38931532	28.03930233	28.53667128	38.09319178	31.4732872	43.77993592	32.61328649	29.76574226	43.2267692	52.31316928	35.55625027	37.74524375	34.41648653	36.79766467	33.75433042	36.62404172	39.97332294	41.37712333
785	36.46524546	31.23960085	33.09824172	30.94745678	33.82622018	34.67238956	38.28295319	42.36365765	38.7277609	30.85002706	32.78577181	39.17538983	40.93692847	54.23354458	54.56059471	50.43975753	51.6965933	57.02890005	51.064636	50.45656849	53.36906551	48.97368973	37.92893505	36.59883915	37.91713573	41.41941829	28.09767521	28.5821505	38.13876794	31.5030147	43.82082252	32.65524809	29.81095216	43.28247969	52.36633409	35.5988905	37.78131737	34.45301917	36.83855619	33.7934917	36.66690335	39.99704868	41.41356923
786.2	36.51715186	31.26934889	33.14373858	30.99105451	33.87799074	34.73150266	38.34362032	42.41084539	38.7684695	30.88605385	32.84502348	39.21478863	40.98599537	54.29583847	54.60657568	50.49025844	51.75630171	57.08029429	51.13014396	50.50911517	53.41547099	49.01945063	37.94844605	36.65346981	37.95368965	41.45383141	28.1612321	28.61482575	38.16403666	31.54183847	43.83377333	32.67278943	29.85860386	43.33095903	52.41481469	35.63905639	37.80896861	34.49161928	36.8758551	33.83956985	36.69877384	40.03475648	41.44937562
787.5	36.57177208	31.31926566	33.19996577	31.03607005	33.93054508	34.77976728	38.40789258	42.46739393	38.8104993	30.9318374	32.89110152	39.26688993	41.03269255	54.33566127	54.63602547	50.52668077	51.79775203	57.12985065	51.17502243	50.55456044	53.46476434	49.04655131	37.98772607	36.69649168	37.98119763	41.46102543	28.20720922	28.64759438	38.19292526	31.57222054	43.86384715	32.69131012	29.90702454	43.36719095	52.45038126	35.67592897	37.85362012	34.54006077	36.90150166	33.87286256	36.74295753	40.07472183	41.48109959
788.8	36.61584644	31.36454688	33.26019796	31.09030008	33.98392951	34.84197263	38.46117535	42.51904575	38.85144209	30.96634215	32.93591657	39.32138614	41.09138076	54.36857328	54.66961277	50.56609493	51.83722071	57.18440801	51.21971697	50.59946516	53.50840394	49.07838456	38.00983981	36.74969366	37.99894987	41.49500615	28.2663857	28.69422735	38.23469917	31.59896245	43.90828473	32.73358588	29.96167957	43.4168832	52.52167856	35.71628524	37.88919601	34.57705843	36.93741816	33.90937906	36.79022302	40.10666708	41.50845032
790	36.67051749	31.39740662	33.30909463	31.14984032	34.04738871	34.89986081	38.50848322	42.57014231	38.88503129	31.00181849	32.99872842	39.38475011	41.12806768	54.41474787	54.70434793	50.61656175	51.89229707	57.22629878	51.26217919	50.64283249	53.56238151	49.12437929	38.05882519	36.80809686	38.03891764	41.53269159	28.31937275	28.74135052	38.27642097	31.64391613	43.93821578	32.76818376	30.0099622	43.47009282	52.57948817	35.76796514	37.93499372	34.61368481	36.98749936	33.94085338	36.83188375	40.14489537	41.55542537
791.3	36.71333159	31.44473308	33.3696421	31.18662597	34.09887599	34.9314332	38.56488874	42.61500979	38.93235875	31.05487404	33.04139129	39.44037424	41.18809027	54.4592457	54.77173232	50.66407842	51.94142035	57.30079478	51.31868492	50.68969731	53.61169561	49.1669183	38.10358132	36.86531981	38.08797935	41.5868123	28.38828194	28.77643791	38.33221641	31.69222674	43.97944617	32.81814642	30.07300991	43.52347578	52.61656953	35.82789509	37.9795186	34.67331644	37.04343572	33.99193712	36.8858494	40.19562194	41.60835048
792.6	36.77322829	31.50271296	33.42394899	31.24313803	34.15784897	34.99609377	38.63534863	42.67901842	38.97518878	31.10277801	33.09061485	39.4905277	41.2227745	54.51684165	54.81469408	50.72808066	52.00211666	57.36932982	51.37434242	50.73089989	53.65740948	49.21659217	38.15282456	36.91467954	38.12790003	41.63303414	28.45219127	28.83565309	38.39448591	31.73996137	44.04110831	32.87102363	30.12255964	43.57883845	52.66441357	35.8786822	38.0230235	34.72348575	37.0904823	34.02679999	36.94234655	40.24688847	41.6600157
793.8	36.82473189	31.53726224	33.49041164	31.29269965	34.20428035	35.04818075	38.69805915	42.73607866	39.01673823	31.13723394	33.13919101	39.54661514	41.29257925	54.56208224	54.86099986	50.75273377	52.04887721	57.42280181	51.42893164	50.77910837	53.69764083	49.24752759	38.19038479	36.98113756	38.17462108	41.68175099	28.51060349	28.8834333	38.4331134	31.7819941	44.08327747	32.91393051	30.17913687	43.63214563	52.73170515	35.92584641	38.0794478	34.78357154	37.13364192	34.06578685	37.00161251	40.28142075	41.71649051
795.1	36.8742595	31.58576461	33.5429072	31.34578625	34.25966567	35.09483563	38.74520183	42.7949223	39.05323145	31.17732833	33.19219573	39.60513567	41.34165802	54.60926812	54.88049333	50.78189849	52.10168485	57.48278036	51.46786274	50.80771442	53.75227669	49.27440703	38.23645233	37.03809168	38.21882966	41.70600379	28.56853182	28.91388457	38.49936379	31.80927636	44.12502446	32.93908298	30.22777147	43.67786697	52.7827575	35.97792013	38.12300602	34.8141767	37.17196978	34.10196793	37.04073777	40.31839343	41.75408599
796.4	36.9169466	31.64045475	33.59751308	31.39338836	34.30706989	35.14968518	38.81425193	42.84634466	39.10725484	31.20831367	33.23548556	39.65370955	41.38696969	54.63551818	54.92017482	50.81981884	52.14839727	57.53329929	51.52159407	50.85774843	53.79279555	49.32446378	38.28040449	37.08674345	38.24943499	41.72997446	28.62744453	28.94617167	38.51960979	31.83255253	44.14875337	32.97109172	30.28473997	43.73059185	52.80930187	36.01163621	38.1555825	34.8405155	37.20336046	34.13163024	37.07078114	40.35453516	41.79229584
797.6	36.97371017	31.68596167	33.64558497	31.43906005	34.36192864	35.20693221	38.87894639	42.89655163	39.15434107	31.25115044	33.28910019	39.71503252	41.43917763	54.69234955	54.96739624	50.86219656	52.19692597	57.59358749	51.56298924	50.89736363	53.84352776	49.35274393	38.31144546	37.12707893	38.26658386	41.76526915	28.68857421	29.00445885	38.55617588	31.87408643	44.17757995	33.00323676	30.33266834	43.76766416	52.86132251	36.05930926	38.18895616	34.8925857	37.23849375	34.16827864	37.12123516	40.39034304	41.81717605
798.9	37.02268667	31.72085774	33.69742155	31.48779872	34.40866894	35.23456506	38.92771978	42.9378068	39.1861228	31.29411556	33.33117771	39.76654079	41.48991724	54.72365693	55.01283649	50.90846265	52.23724229	57.64475042	51.61086565	50.93136296	53.88909047	49.38791563	38.33916166	37.169929	38.31772486	41.81600765	28.74464667	29.03356986	38.60833567	31.9201174	44.22287414	33.03940567	30.37833714	43.81611391	52.91016973	36.11300186	38.23344135	34.94213782	37.29057606	34.19717669	37.18294132	40.44257446	41.87873579
800.2	37.07497027	31.76123379	33.7476518	31.53512323	34.46806055	35.29538632	38.97033134	42.98487023	39.22731147	31.32998174	33.38081974	39.81083995	41.53461472	54.78208557	55.04490208	50.9449077	52.28531614	57.69118632	51.66042903	50.96744977	53.92068079	49.41491492	38.36490324	37.22972968	38.34983607	41.85454564	28.80183034	29.06822782	38.6568222	31.94681599	44.2499321	33.07389005	30.42177511	43.86321661	52.95264451	36.15190388	38.27306099	34.99120132	37.32097555	34.24929267	37.22328145	40.47969553	41.90678212
801.4	37.13201891	31.80453944	33.79916982	31.58510777	34.52294465	35.34720961	39.04395893	43.05897276	39.28004931	31.36045975	33.43373751	39.86681734	41.58456494	54.80353421	55.08006924	50.9710746	52.33504948	57.73089861	51.69975366	51.00590537	53.98051473	49.45446881	38.41801302	37.29144324	38.3951404	41.87385954	28.85741383	29.09952117	38.67939325	31.97911562	44.27602474	33.10992926	30.48414541	43.90758185	52.99493072	36.19755553	38.30513002	35.03493699	37.36240375	34.28604682	37.27143783	40.51222639	41.94940768
802.7	37.16732925	31.83724936	33.86154067	31.62848231	34.57172415	35.40156614	39.09259024	43.09395526	39.31286682	31.40623101	33.47241182	39.91778449	41.61752161	54.8493417	55.11992966	51.00594574	52.37647043	57.78001507	51.73900988	51.03146738	54.02316367	49.48656205	38.45896844	37.34416167	38.41825645	41.89590624	28.91351163	29.15181784	38.73745692	32.01700408	44.33332427	33.15138882	30.53231561	43.95208595	53.06108559	36.24397034	38.36112704	35.07385405	37.39952693	34.3120338	37.31590112	40.54641771	42.00305475
803.9	37.2232713	31.8839352	33.91178967	31.67855311	34.62587131	35.45127475	39.1326224	43.1586311	39.35920068	31.44216752	33.51686415	39.9903293	41.67464461	54.89337457	55.16387067	51.05835332	52.41193992	57.84764235	51.79418516	51.06309314	54.04568484	49.51865061	38.5066799	37.39843459	38.46076832	41.94873781	28.97204262	29.19411241	38.78914042	32.05114403	44.38260174	33.19778802	30.58110663	44.00158523	53.09370297	36.30577342	38.40625498	35.10613288	37.45152974	34.34928485	37.35843417	40.59936335	42.0359649
805.2	37.26205883	31.9358498	33.97035523	31.73950807	34.6720719	35.49485133	39.19936906	43.20680494	39.38771174	31.48292035	33.58973242	40.03385038	41.72785489	54.92698111	55.20386963	51.09499409	52.45551345	57.90322955	51.81050252	51.11140772	54.09111608	49.55458988	38.54403746	37.44455166	38.51783887	42.01231771	29.02806522	29.23794134	38.83875177	32.10808643	44.41392387	33.23116655	30.63148028	44.0587695	53.14808712	36.35171838	38.4470585	35.16885315	37.49778193	34.39200505	37.40651812	40.63754268	42.08652264
806.4	37.31907976	31.98559897	34.02738758	31.77554816	34.72191911	35.53612406	39.25995097	43.27052415	39.43340792	31.52902308	33.62667869	40.07940154	41.76304766	54.99035924	55.23790035	51.13062012	52.48841597	57.96567969	51.83604241	51.14906491	54.13533747	49.59376999	38.57923123	37.48955541	38.57030421	42.04138186	29.08769215	29.27487083	38.88759209	32.13648795	44.44875932	33.27030664	30.67671783	44.11198202	53.20456685	36.4004974	38.4922975	35.23051509	37.54002905	34.43262072	37.45308553	40.68604684	42.14500446
807.7	37.37159314	32.0212741	34.06040451	31.82700832	34.78261117	35.58754222	39.30526726	43.30680118	39.47497866	31.55368357	33.66825049	40.12512183	41.80155054	55.01860265	55.25820839	51.16531332	52.51783773	58.00562019	51.8950474	51.18888199	54.16929493	49.61104254	38.59269577	37.54038807	38.59084161	42.07253403	29.13418986	29.31825904	38.9190759	32.15825129	44.48118106	33.296957	30.73188777	44.16134801	53.23744461	36.44568069	38.53103152	35.2662663	37.56568223	34.45888285	37.49753976	40.71392985	42.17820343
809	37.39928962	32.06549294	34.11087201	31.88638432	34.82908634	35.65062756	39.35905553	43.35890069	39.50023159	31.58794321	33.68893267	40.19306927	41.85733946	55.03105395	55.28053649	51.20546724	52.58449975	58.03324357	51.91136881	51.21645439	54.21007457	49.62958973	38.62922364	37.59194622	38.5973334	42.08203454	29.18902701	29.34089562	38.93891379	32.18944538	44.50632184	33.31329714	30.77308215	44.19544944	53.28909126	36.48235683	38.55731806	35.27861597	37.59249073	34.48493957	37.52950734	40.72954516	42.20243125
810.2	37.44930409	32.08831826	34.15796273	31.92410533	34.86930011	35.68873242	39.42246719	43.39844364	39.55235224	31.62436171	33.75001005	40.24043992	41.90750316	55.06772959	55.33385918	51.22025528	52.62517034	58.06994904	51.94943671	51.25422215	54.25893284	49.65180298	38.64791252	37.63507298	38.60853216	42.09087857	29.25215724	29.36545978	38.96853036	32.19219122	44.51256025	33.33129514	30.80774159	44.23096872	53.33006083	36.50204601	38.57817825	35.31907342	37.61744681	34.53139109	37.55354507	40.74501372	42.20893711
811.5	37.49432284	32.10672924	34.20276413	31.96434076	34.93561508	35.72691908	39.47096575	43.44339487	39.59041427	31.65666891	33.77980109	40.30073714	41.94204787	55.07821132	55.33111388	51.23896392	52.65461756	58.09388258	51.9519257	51.29890208	54.30755874	49.67224671	38.66195852	37.67074295	38.61745315	42.06424951	29.29026594	29.38836963	38.99096347	32.20277281	44.51376954	33.33155904	30.85987428	44.24946967	53.37767858	36.51828072	38.60925767	35.32253432	37.6152303	34.56147903	37.56520337	40.76958429	42.22256918
812.7	37.52853582	32.15957207	34.23473448	32.01577583	34.97392792	35.77808669	39.50956514	43.49394515	39.63963576	31.6697307	33.82735858	40.35855461	41.98823512	55.06299439	55.35672118	51.28278812	52.65607878	58.09762885	51.975093	51.29711703	54.34209048	49.69568104	38.67010323	37.71649507	38.6150872	42.0285007	29.32121857	29.40728969	38.96772015	32.20548457	44.48184189	33.32585041	30.89885677	44.28465102	53.40753014	36.53731888	38.63472773	35.33569003	37.62414639	34.59391488	37.57737174	40.77666031	42.24749952
814	37.57542032	32.19867097	34.26834627	32.06791668	35.03702181	35.85523142	39.57828378	43.5432866	39.69038215	31.68625118	33.87312501	40.42589123	42.0392178	55.10144392	55.36208088	51.30390653	52.68891415	58.11386543	51.98299983	51.3224916	54.36138497	49.70086778	38.68514673	37.76641073	38.61026903	41.99607172	29.37150763	29.4250386	38.95983714	32.20307331	44.48103675	33.32579916	30.94009494	44.33258602	53.46587391	36.54971348	38.65765346	35.34253509	37.65101534	34.61866612	37.60199262	40.78133871	42.26110039
815.2	37.61891991	32.23367571	34.32178799	32.10624802	35.08755796	35.89651274	39.6204584	43.57232292	39.73471036	31.71760029	33.93278822	40.48127551	42.07284808	55.09344629	55.35634489	51.35453522	52.71801721	58.17402517	52.01058436	51.35416604	54.37873386	49.72298773	38.72686463	37.80384145	38.61325605	41.9955967	29.42350782	29.44955765	39.00082921	32.21279799	44.49066883	33.3322852	30.9898184	44.36018977	53.52854235	36.58976782	38.69161587	35.36147938	37.63868484	34.63182658	37.62293944	40.81657687	42.27318405
816.5	37.67260137	32.26510133	34.35655503	32.13891589	35.13630478	35.95158863	39.70990712	43.62242458	39.79833114	31.77093747	33.96330845	40.5399592	42.12506955	55.102703	55.37307901	51.36849337	52.74540718	58.24336152	52.05692145	51.37490119	54.39295869	49.76301155	38.77327534	37.84985151	38.64401252	42.02363304	29.47465723	29.48185547	39.04330783	32.2542105	44.54605515	33.36748651	31.0655516	44.3922164	53.53545691	36.63608559	38.69805471	35.40221441	37.67492966	34.65232078	37.66151991	40.85408236	42.3159289
817.7	37.7229833	32.31135576	34.41640416	32.17801249	35.17605129	36.00392262	39.75386577	43.68485061	39.81317235	31.81698382	34.0057868	40.57956596	42.18727595	55.14802438	55.43682357	51.37993077	52.75641449	58.29793982	52.13330937	51.4065207	54.39274331	49.81585751	38.8371827	37.8978818	38.69493267	42.09010535	29.53970159	29.5286781	39.09099006	32.3083256	44.60891701	33.40037688	31.10410736	44.45570214	53.55180119	36.68566641	38.75967366	35.44645851	37.70884816	34.67033304	37.72676724	40.8929617	42.36908685
819	37.78950219	32.35993237	34.47809441	32.22999036	35.2175507	36.04248225	39.79724069	43.7217514	39.84536076	31.84445384	34.05683718	40.61322018	42.2303312	55.21805382	55.46483357	51.41821708	52.82006594	58.36607968	52.20456009	51.40250838	54.46306096	49.82987224	38.90557042	37.95214072	38.77276704	42.14658875	29.59565938	29.55708021	39.18168962	32.35683616	44.67097522	33.46225759	31.14546393	44.50456921	53.5940859	36.74491539	38.79922505	35.52334513	37.77354423	34.68776868	37.79352283	40.96006251	42.42361946
820.2	37.81355548	32.39241511	34.51809784	32.28499382	35.27809689	36.07261967	39.826229	43.79363386	39.87408564	31.87741958	34.1008575	40.66550405	42.24194955	55.26423808	55.50985532	51.47479864	52.87274403	58.43212698	52.2311144	51.46626079	54.50032664	49.85290929	38.90239206	38.01004293	38.79231592	42.19430773	29.64402805	29.61025792	39.21030409	32.3790345	44.70691847	33.49585026	31.18028135	44.52985385	53.67137958	36.76095031	38.8372844	35.53701588	37.81981848	34.73399206	37.82634892	40.96346498	42.44973776
821.5	37.84374783	32.42797257	34.56025957	32.35139762	35.31699713	36.12466535	39.89416204	43.83890346	39.90757376	31.91382748	34.1522755	40.71651623	42.26760233	55.24942461	55.55243555	51.47902894	52.90304909	58.46658206	52.2121135	51.50662928	54.55453934	49.87868382	38.92916492	38.04496225	38.83120983	42.20922789	29.69375268	29.63414188	39.24314853	32.40947147	44.71360316	33.51128653	31.22245158	44.59470214	53.69532883	36.81974442	38.8685354	35.55650568	37.83927228	34.76734127	37.83990686	40.97886587	42.49026677
822.7	37.90354181	32.47814176	34.61941442	32.38111136	35.35961778	36.16409843	39.95269852	43.85403651	39.92492144	31.95436011	34.17223301	40.76091269	42.30930561	55.28522419	55.53047405	51.48170885	52.92682062	58.49336677	52.25335541	51.52608528	54.56514006	49.89576353	38.95991529	38.09113944	38.85686874	42.2354759	29.74056298	29.67194586	39.29507202	32.44713079	44.74539686	33.52823418	31.28228234	44.64260846	53.7339042	36.85390393	38.89021436	35.61495942	37.85706829	34.78414931	37.90196868	41.00694409	42.55133508
823.9	37.96834087	32.52384848	34.67210046	32.40866643	35.40347441	36.21436688	40.00945386	43.89908518	39.97089493	31.99753684	34.23902136	40.81899476	42.38305492	55.3229602	55.58176762	51.51623212	52.96573293	58.54566087	52.29847211	51.51810296	54.56733066	49.9430351	39.0327556	38.14208161	38.89321072	42.2601537	29.79959894	29.69916234	39.32818927	32.49832193	44.82390597	33.5683308	31.33237485	44.67362931	53.76234065	36.91165613	38.94150127	35.64320856	37.88519306	34.80208352	37.94324103	41.05553638	42.57718236
825.2	37.98601211	32.5517587	34.71566737	32.43814024	35.44902863	36.24999463	40.04291586	43.9454613	40.00987019	32.0306615	34.25857657	40.83932305	42.41118402	55.36963376	55.62715107	51.53564745	52.99601924	58.62759351	52.3560508	51.53231567	54.6044446	49.96082623	39.0610343	38.18486263	38.93502115	42.34388038	29.849779	29.7330627	39.38477457	32.53076352	44.87344117	33.62198647	31.35424992	44.6971802	53.80009315	36.95222347	38.9771675	35.68858684	37.92924061	34.80905459	37.97048663	41.08119298	42.60275922
826.4	38.00144562	32.58277579	34.75992748	32.47500956	35.48144869	36.26933237	40.08148229	43.98805819	40.02761113	32.05319427	34.3070748	40.87024129	42.42286657	55.4197032	55.65486086	51.58753505	53.02856929	58.67230617	52.33570666	51.54436926	54.63659517	49.98423856	39.05476258	38.20948878	38.9797159	42.34017928	29.88474835	29.75470311	39.39570283	32.51456177	44.86630112	33.64296372	31.39527403	44.73768591	53.84915513	36.97619688	38.99845417	35.71431246	37.95733262	34.860157	37.99562445	41.08508024	42.60692853
827.7	38.0297419	32.62577088	34.8003143	32.52143302	35.51579485	36.2945644	40.154047	44.00952879	40.05626688	32.07292049	34.32704962	40.90249368	42.43655199	55.43123692	55.62944206	51.60257858	53.04056741	58.66240449	52.35077627	51.54810554	54.63824073	49.98159559	39.06376179	38.25808042	38.99210241	42.34611944	29.92075004	29.77619118	39.41069365	32.53225461	44.8591603	33.63276336	31.42801418	44.76417321	53.88899794	36.99892415	39.01686447	35.73018666	37.95673224	34.88354309	38.01155793	41.09762571	42.64511358
828.9	38.09694289	32.66688172	34.84843126	32.56294676	35.54982967	36.33922977	40.168566	44.02934189	40.05275438	32.11143141	34.37101034	40.96645674	42.45074288	55.43674681	55.6787155	51.59366379	53.06335586	58.71382174	52.3795791	51.56879811	54.64932169	50.00750183	39.09275435	38.30851368	39.00560772	42.37034952	29.95962535	29.81249969	39.43409883	32.55344483	44.90638738	33.66002394	31.45410932	44.77946204	53.91685931	37.04477734	39.03617216	35.73843574	38.00595578	34.89625309	38.0147522	41.13457283	42.67639677
830.2	38.1580554	32.68215284	34.87247535	32.57587689	35.57462666	36.39382967	40.21148164	44.06943629	40.09397233	32.13348764	34.41428496	41.00788368	42.48349932	55.41625975	55.67860664	51.61655996	53.07731675	58.75574345	52.37370406	51.56833939	54.65035116	50.01524685	39.12475237	38.34457545	39.00713737	42.38388287	30.00380413	29.83648971	39.46157829	32.6077399	44.94621591	33.66462772	31.48648527	44.81212536	53.9652449	37.08314744	39.06887169	35.77254243	37.99728517	34.90529005	38.05717935	41.13520934	42.67881404
831.4	38.15480489	32.72234839	34.9216317	32.63209585	35.61533652	36.42004413	40.27070739	44.13417487	40.11338354	32.15634571	34.44700091	41.03627145	42.52181387	55.46452872	55.69437514	51.66019826	53.09128663	58.76264754	52.38635717	51.59064522	54.66638846	49.98745535	39.13377122	38.37940526	39.06203452	42.41955499	30.0488138	29.84738016	39.5219848	32.6238726	44.95468977	33.6977177	31.52802429	44.82969769	53.97972295	37.12846957	39.08322423	35.80116828	38.03950769	34.92464177	38.09387071	41.14895154	42.70762724
832.6	38.20382835	32.76257691	34.97350318	32.67063172	35.64813247	36.44432499	40.30091411	44.16198282	40.1369484	32.18237251	34.49726001	41.07160883	42.540154	55.49455877	55.71674698	51.67718983	53.13848489	58.8215476	52.4001538	51.59560318	54.66434263	50.00808626	39.16447895	38.39700123	39.0988968	42.43422987	30.09685269	29.88247306	39.57824937	32.62199917	44.9938504	33.73435983	31.55599991	44.86360948	53.99440875	37.15582564	39.13059372	35.85045046	38.07710015	34.93019993	38.12526438	41.17406009	42.73750278
833.9	38.2373662	32.79680198	35.01185069	32.69713461	35.68327121	36.49291329	40.34406445	44.19709081	40.174487	32.21368014	34.5175137	41.11393971	42.58885249	55.51120018	55.73015621	51.67930981	53.15127805	58.87693057	52.44124377	51.62612549	54.67232164	50.06529019	39.21032354	38.47837814	39.13557602	42.48835018	30.1435423	29.93640285	39.61510725	32.67003797	45.03663249	33.75448532	31.59097408	44.89940348	54.04518981	37.20170532	39.15716234	35.86026688	38.11113278	34.93235198	38.173568	41.19990137	42.75597733
835.1	38.29687422	32.84466126	35.04781634	32.74422974	35.7248572	36.5276304	40.39078509	44.22806683	40.19405555	32.2731009	34.57358261	41.16235386	42.61626801	55.55281015	55.76154399	51.72102653	53.18703392	58.92917295	52.47849569	51.61890279	54.71971272	50.08251046	39.24724292	38.52551808	39.14787089	42.54368012	30.18815959	29.95715878	39.65743465	32.71547604	45.09801105	33.79179407	31.63900386	44.947442	54.07262059	37.2468992	39.17997951	35.92440758	38.14396646	34.97569466	38.19520876	41.24860826	42.80267131
836.3	38.32398203	32.88223134	35.11270089	32.78332036	35.78657324	36.5617252	40.43997305	44.26937536	40.21022701	32.30293205	34.60841096	41.20609558	42.62831649	55.60802708	55.80687845	51.75419759	53.22866486	58.98715022	52.49010643	51.65826274	54.76533478	50.10505015	39.25193675	38.56253804	39.19422054	42.57859974	30.24393939	29.98931106	39.69409457	32.73985338	45.11606772	33.83018003	31.66974113	44.97812745	54.10448737	37.27150083	39.19520063	35.94464795	38.1698345	35.00294494	38.24254713	41.26480398	42.84565511
837.6	38.37999065	32.91454857	35.1535411	32.82548968	35.82389221	36.59681427	40.4771913	44.31647925	40.22914875	32.33769985	34.66003838	41.23108418	42.66871204	55.62736296	55.84746016	51.78790311	53.27701522	59.03281039	52.54806969	51.68701254	54.79451832	50.1420096	39.28394828	38.60859513	39.24234621	42.64150032	30.27808011	30.02286471	39.7465155	32.77250216	45.16983477	33.85370023	31.73101898	45.01709585	54.17657618	37.33618265	39.27018488	35.99613973	38.19165074	35.03571643	38.30195896	41.31353662	42.89360453
838.8	38.40262232	32.96065026	35.19580661	32.85912886	35.85893371	36.61840443	40.53339979	44.3529619	40.27171507	32.36647535	34.69617554	41.26488167	42.68746009	55.67205502	55.88434761	51.84304532	53.31659718	59.05358327	52.56540548	51.7070839	54.82700909	50.16893403	39.31628429	38.63825877	39.29098296	42.66490813	30.31881336	30.04638353	39.80555731	32.80194468	45.18791557	33.90568939	31.74941053	45.05360121	54.21658715	37.38353104	39.30890275	36.02491374	38.239178	35.09091689	38.32826231	41.33144266	42.91916965
840	38.45546175	33.00461008	35.23603967	32.90733722	35.90171368	36.68837886	40.58743489	44.38060137	40.30570877	32.41231013	34.727288	41.30969089	42.73817468	55.71933767	55.91552684	51.85433148	53.33914988	59.12611535	52.61681751	51.73012159	54.83400576	50.20578298	39.35314455	38.69778666	39.32864357	42.6813597	30.37908595	30.07964889	39.81710702	32.84382466	45.23784903	33.93070518	31.78312394	45.12689523	54.24511425	37.4151327	39.32561085	36.07222223	38.2612623	35.11863648	38.36193414	41.37732026	42.96042661
841.3	38.50066393	33.04268909	35.28548146	32.96056683	35.96144854	36.71971606	40.64487274	44.44458615	40.33593153	32.44616204	34.77751819	41.36537214	42.77924309	55.74775037	55.94322307	51.89688407	53.40177719	59.18749983	52.61551688	51.77093712	54.89702223	50.22096292	39.37969235	38.74553269	39.35026361	42.6958321	30.42930601	30.12279711	39.8677761	32.87146425	45.28620324	33.9615957	31.85466913	45.17163522	54.31258003	37.47398243	39.35273009	36.09779204	38.31971161	35.13700103	38.38818385	41.38271036	42.99891041
842.5	38.53106591	33.06650961	35.3286151	32.99686402	35.99570298	36.73921883	40.68416749	44.50672264	40.38155957	32.48623429	34.82086121	41.43530914	42.81104543	55.79173563	55.97506889	51.91487825	53.42019169	59.24559115	52.65082717	51.81334734	54.92077636	50.2350122	39.42732088	38.78542772	39.39314302	42.74483805	30.46557472	30.16594323	39.9208011	32.91225347	45.3108585	33.98997411	31.90135209	45.1925239	54.34420191	37.50927016	39.39592793	36.124672	38.35758913	35.13810061	38.44923138	41.42412747	43.04137553
843.7	38.57267645	33.09238366	35.38070626	33.03314404	36.01929606	36.79668151	40.70831173	44.53985725	40.39543969	32.5129594	34.86501035	41.46953852	42.82898154	55.84050415	55.99782059	51.95029373	53.47103067	59.31025453	52.68273772	51.82095775	54.96340766	50.27552237	39.46099896	38.83069964	39.41059783	42.80383332	30.51445492	30.19965924	39.96857838	32.92832428	45.35693969	34.02408823	31.92909763	45.23220672	54.37384836	37.56562991	39.43614351	36.16915744	38.37909524	35.17397454	38.47805488	41.44700311	43.07434005
845	38.60517334	33.14495461	35.42509201	33.06353776	36.06131402	36.84354762	40.76362988	44.5681715	40.41635838	32.53090797	34.88703881	41.52274675	42.8714828	55.87151788	56.04961301	51.97146584	53.51456474	59.37000702	52.76653097	51.84543269	54.97229136	50.32161675	39.50163604	38.90073911	39.46847431	42.83036305	30.55969538	30.21100364	39.99478794	32.97785644	45.41183667	34.0578087	31.98665858	45.29346743	54.42075033	37.60835687	39.47208661	36.20957566	38.40782076	35.20236973	38.5249105	41.48263092	43.10758347
846.2	38.65102141	33.17576573	35.47941884	33.11508383	36.10506007	36.87726416	40.80069346	44.61124545	40.4671937	32.58175059	34.93797141	41.56923905	42.91228867	55.89613548	56.0759027	52.01841958	53.55275833	59.4316521	52.77151411	51.90959775	55.00859658	50.35945923	39.5323882	38.93218635	39.51105803	42.87824345	30.61180034	30.24599811	40.05669147	33.00352081	45.43092146	34.06934809	32.03214118	45.32226907	54.48008849	37.63827984	39.50935835	36.23339676	38.43330965	35.26432864	38.55138148	41.5171221	43.15632084
847.4	38.69099166	33.20901257	35.52731491	33.13034319	36.155064	36.90310359	40.86808859	44.62505353	40.5129345	32.60887352	34.96284555	41.58325782	42.94501295	55.95968927	56.06861187	52.04574027	53.59757475	59.4484571	52.77412011	51.92483692	55.09054748	50.36105028	39.53312219	38.97205483	39.54072663	42.8940994	30.65176269	30.2770284	40.0779421	33.02691717	45.46214515	34.11825187	32.05557281	45.34546699	54.53195557	37.67976009	39.54519018	36.28394321	38.45851576	35.27893454	38.61005118	41.54917137	43.19909794
848.6	38.73952125	33.23868751	35.56263078	33.20666562	36.16841134	36.94973336	40.91262245	44.68350041	40.50688885	32.61594476	34.99836044	41.61961432	42.98984212	55.9930179	56.13263939	52.10715804	53.64033189	59.48491284	52.78782419	51.96965131	55.12283505	50.38950594	39.5564519	39.00430389	39.54678781	42.93486163	30.70664734	30.30905863	40.10193113	33.06377658	45.49878441	34.12754831	32.08987516	45.38878095	54.56606534	37.72461841	39.56380803	36.31874616	38.47953518	35.30990993	38.61742807	41.55269071	43.2149676
849.8	38.7685349	33.26090156	35.59262109	33.23760814	36.22766235	36.96515332	40.95465741	44.74058576	40.53934686	32.62837404	35.02398944	41.64089915	43.03137561	55.97479907	56.16722688	52.10229423	53.66571674	59.52469147	52.83090856	51.96450172	55.11528011	50.41247009	39.58910159	39.04566371	39.58621884	42.93361971	30.74668886	30.34144451	40.13056522	33.0905529	45.49980754	34.13859173	32.15653532	45.44382119	54.57238809	37.76072594	39.59145081	36.32680644	38.51987835	35.32049364	38.65492759	41.55930366	43.22491623
851.1	38.8011857	33.29998163	35.64213896	33.26006904	36.26847524	37.00924666	40.99575292	44.75733328	40.59145544	32.68029542	35.07322551	41.68333421	43.05037137	56.02501603	56.17867146	52.12644652	53.68760463	59.57479242	52.90177045	52.00677523	55.15759195	50.41061105	39.62989198	39.07702021	39.60245749	42.98564301	30.79088334	30.35362935	40.14609201	33.11863479	45.51166534	34.17460894	32.18964727	45.46859386	54.5923112	37.79909486	39.63375337	36.3523525	38.55287854	35.35080829	38.69741665	41.62828541	43.25762602
852.3	38.80777315	33.31127674	35.6791133	33.3034462	36.31531891	37.06890239	41.03322921	44.80866622	40.60557102	32.69859564	35.13475831	41.72895928	43.0746148	56.04886361	56.20912725	52.17721899	53.71480169	59.60902864	52.89975867	52.01839042	55.20960768	50.43589373	39.6330662	39.11408701	39.63121663	42.99314376	30.81688415	30.38665526	40.19735252	33.13088246	45.53844279	34.19329977	32.21406664	45.4888712	54.6680298	37.81432835	39.64391942	36.38745559	38.56782129	35.39074531	38.70401937	41.60751048	43.29198151
853.5	38.85121975	33.37826387	35.71490883	33.33045841	36.34410173	37.12221043	41.06614143	44.83635351	40.6466952	32.71777975	35.15890547	41.80526592	43.12739784	56.07556866	56.2107627	52.19971441	53.74034626	59.65621385	52.91604574	52.05762003	55.18957987	50.48641219	39.68394173	39.18821848	39.63541461	43.03156672	30.86815631	30.40885981	40.23305436	33.13652061	45.58682387	34.21750234	32.26657927	45.52687693	54.67266017	37.86340386	39.66929077	36.40150072	38.61201226	35.38716058	38.74459943	41.66639607	43.33161807
854.7	38.90008542	33.42130717	35.78225839	33.35891733	36.36002504	37.15064441	41.10861089	44.86769105	40.65649163	32.78387063	35.2029989	41.85678867	43.173205	56.10481594	56.22949024	52.18258581	53.7986453	59.69706561	52.96351002	52.04753375	55.21157274	50.53173707	39.71065601	39.24066463	39.68298307	43.0280874	30.90892118	30.44771073	40.27372805	33.16044471	45.62114421	34.26208157	32.31294347	45.57762966	54.72258583	37.89137921	39.69669795	36.46757349	38.63720032	35.40727784	38.79182665	41.67247452	43.36318693
856	38.96962604	33.43829102	35.81045437	33.39053025	36.4072059	37.16870438	41.16517746	44.89183537	40.66893883	32.81530706	35.23606886	41.88448929	43.15627009	56.14949704	56.30925015	52.20793149	53.81333084	59.74732108	53.00137019	52.06167	55.24981326	50.52285591	39.77723139	39.24124402	39.71741195	43.09140785	30.95432723	30.49383843	40.29906194	33.19861939	45.66204257	34.28184621	32.36183306	45.63259745	54.74506979	37.9147133	39.73807475	36.49337097	38.6350484	35.40759636	38.80744772	41.70319895	43.40040292
857.2	38.98329424	33.47922149	35.86462878	33.44606677	36.4779934	37.22773672	41.22489455	44.96173049	40.71554564	32.82946688	35.27118032	41.90279196	43.20291457	56.14345482	56.30389831	52.28320146	53.85456111	59.82371308	53.05335567	52.12653272	55.28655015	50.56100143	39.81531084	39.29123798	39.76410449	43.09805845	30.99475097	30.50544171	40.36379204	33.2514558	45.72696451	34.31321098	32.39046001	45.66915291	54.79415929	37.96483151	39.77808018	36.5027691	38.6798484	35.46114739	38.86359451	41.75377906	43.44199224
858.4	39.02147746	33.50387272	35.88259737	33.48254427	36.51656209	37.26203088	41.25697876	44.99082512	40.75778544	32.85828461	35.32400236	41.9665143	43.25462655	56.2148414	56.33737971	52.29426657	53.89724705	59.8382615	53.06285117	52.15236606	55.35083638	50.59162389	39.82254203	39.3373849	39.79140087	43.1442736	31.04303474	30.54550168	40.40277885	33.26858697	45.73415761	34.33731049	32.42305462	45.71143597	54.87633346	38.03217363	39.83290506	36.54782307	38.70024765	35.48343029	38.89257	41.75344801	43.44461091
859.6	39.04056217	33.53034396	35.91513355	33.4965666	36.54858779	37.30295679	41.30704707	45.03026015	40.75821064	32.88846083	35.34653638	41.99883116	43.28423538	56.22573364	56.36548785	52.3094273	53.96394651	59.8486563	53.09375113	52.19342726	55.3356285	50.6198017	39.8307836	39.36072856	39.7993621	43.1692013	31.08066972	30.55259465	40.43333848	33.29664364	45.74164062	34.35039798	32.46489748	45.76176927	54.87253211	38.04194555	39.84151423	36.58370026	38.72848061	35.51966207	38.93763209	41.77483861	43.4705641
860.8	39.06869887	33.59694365	35.95558602	33.53144685	36.60022435	37.34778524	41.34943152	45.0682663	40.80806101	32.89808128	35.38483042	42.0359352	43.31670951	56.24393176	56.38514882	52.37263714	53.97481684	59.88106873	53.10934248	52.16708672	55.38515737	50.62235112	39.8526695	39.42127386	39.83517574	43.19226325	31.14113358	30.60246968	40.46397925	33.30635144	45.76818472	34.36949325	32.49852067	45.78650608	54.8886266	38.06792397	39.87117813	36.59859518	38.74486547	35.53493613	38.97069978	41.7715344	43.54282638
862	39.1123357	33.6065242	36.02685148	33.58984129	36.62779716	37.41965541	41.39168503	45.11070209	40.8433657	32.92773317	35.39808637	42.07785259	43.32870404	56.28845744	56.41894375	52.3931731	53.98421769	59.96138248	53.12292245	52.21358784	55.42451354	50.6601927	39.888668	39.44708843	39.84367701	43.22417819	31.1683628	30.63060762	40.50173201	33.3303714	45.80231073	34.40558143	32.54888342	45.81515628	54.93355266	38.12443544	39.88017726	36.61712689	38.76238413	35.56766945	39.00543072	41.81982869	43.52843592
863.3	39.158973	33.62034556	36.07501752	33.62155629	36.64925673	37.43521585	41.40937325	45.14262957	40.90908274	32.95144913	35.4303891	42.11991736	43.41154973	56.3326382	56.45359374	52.40573888	54.02558943	59.94309618	53.13888514	52.24690192	55.47986639	50.70555259	39.89988614	39.47077681	39.88998546	43.21932777	31.20026063	30.64291837	40.48392728	33.34851272	45.78246587	34.44238374	32.57739639	45.82665758	54.96931801	38.163825	39.92056238	36.67568709	38.82011091	35.61392695	39.02553951	41.85724619	43.57026234
864.5	39.204125	33.668397	36.08767005	33.66197879	36.68162	37.45225004	41.44182611	45.17063392	40.91796011	32.97908618	35.46445187	42.14781413	43.43516282	56.35015036	56.47775072	52.43862302	54.06173526	59.9971629	53.11573115	52.26496814	55.46759884	50.69957925	39.90884247	39.52237579	39.913638	43.26577547	31.24407802	30.67994789	40.52824242	33.36320654	45.79099723	34.44519785	32.59346402	45.85812378	55.02517766	38.17322804	39.92283517	36.68981192	38.81006379	35.63983936	39.04011671	41.86407917	43.574348
865.7	39.21134365	33.71788707	36.08816227	33.6915171	36.71951961	37.46014674	41.50266631	45.22178678	40.97734404	33.01345516	35.49211805	42.19395669	43.41053856	56.35762028	56.47294294	52.44352842	54.11938198	60.0549251	53.17067451	52.25069968	55.42599278	50.72047598	39.9539814	39.57289662	39.93637353	43.25352695	31.28444588	30.69165116	40.57291531	33.386133	45.85208749	34.46409519	32.65300039	45.91633688	55.03427703	38.20309168	39.96989025	36.71308032	38.843849	35.62725162	39.05722895	41.85798498	43.61531386
866.9	39.27694753	33.72758829	36.16219088	33.73065533	36.77137082	37.54079088	41.55099731	45.2506389	40.96603625	33.06763401	35.55704051	42.22907723	43.4423232	56.39670515	56.47043559	52.49569234	54.1224718	60.09221851	53.24273594	52.26935382	55.48936875	50.74666431	39.98195953	39.61185364	39.93262782	43.2956048	31.30736763	30.73296262	40.61255967	33.44520264	45.86659636	34.48305534	32.70072149	45.93569375	55.05492992	38.23111677	39.98236058	36.74726404	38.88690708	35.66839504	39.11965413	41.89631165	43.64501038
868.1	39.27077092	33.7468464	36.2024069	33.75957961	36.81700256	37.55908433	41.60978213	45.2887889	40.99386843	33.08167439	35.5726251	42.2854506	43.54710972	56.40415038	56.54364743	52.49761309	54.13087807	60.12034343	53.27279506	52.28916084	55.56263494	50.77160244	40.00405623	39.63714954	39.97117958	43.32235363	31.34510701	30.74922415	40.64074932	33.47873848	45.95695613	34.50985231	32.72335731	45.96865892	55.09148003	38.30631545	39.997304	36.76680799	38.89932802	35.67363949	39.13905998	41.93745663	43.67110453
869.3	39.3550762	33.78232584	36.2477279	33.78545732	36.80354358	37.58309384	41.65400425	45.32061387	40.99798295	33.09009308	35.60277602	42.32616181	43.54120317	56.4354794	56.57393534	52.49954136	54.16001624	60.16652725	53.26668349	52.31076818	55.54475006	50.76165142	40.04170661	39.68678335	40.00202789	43.33365492	31.39167394	30.75432348	40.6458985	33.46143714	45.9420985	34.52069252	32.75503199	46.03768516	55.15474753	38.34179214	40.05211874	36.8149851	38.901482	35.68970873	39.17323473	41.95569278	43.72275379
870.5	39.35223728	33.81248472	36.26901218	33.83597228	36.85065596	37.61690353	41.66296832	45.35426733	41.02593109	33.09298357	35.64791608	42.33264349	43.55838055	56.42931134	56.58210483	52.53159225	54.15215494	60.20255246	53.29835667	52.30826436	55.55647599	50.80093986	40.05231928	39.71986735	40.06034467	43.35812342	31.41382202	30.79169777	40.69509892	33.48643435	45.93951648	34.55050848	32.80756828	46.05122223	55.16855759	38.32284526	40.07128663	36.82132918	38.95170812	35.72287194	39.20963118	41.95893962	43.75898195
871.7	39.38907816	33.84305596	36.28702014	33.81592523	36.90611463	37.63491803	41.70602188	45.3838366	41.06652044	33.16965199	35.66175858	42.3951786	43.60212307	56.46119149	56.58951372	52.56144957	54.17869345	60.22718942	53.33686615	52.31749296	55.58913662	50.83327736	40.05849347	39.74566509	40.0666543	43.34522925	31.43269659	30.84333045	40.72073097	33.51569196	45.9459314	34.56769597	32.82446993	46.09220654	55.20617991	38.34694073	40.09409776	36.83553292	38.95536144	35.72776245	39.20968052	41.95536268	43.74582778
872.9	39.41681351	33.87240753	36.3342413	33.87965502	36.93955568	37.68933838	41.74021062	45.42573017	41.06049315	33.1858942	35.68945923	42.44470059	43.60582005	56.47138549	56.57519319	52.5773777	54.25089695	60.2094879	53.30742637	52.36958966	55.58150753	50.82900914	40.05808816	39.76379927	40.09937012	43.35227649	31.47527672	30.85774949	40.74264039	33.5191936	46.00086089	34.57437806	32.85467863	46.08477695	55.24048886	38.41488332	40.10244727	36.86276138	38.97386417	35.73595182	39.25036659	42.02297108	43.75751445
874.1	39.46358478	33.91333369	36.36418709	33.92329307	36.99800273	37.72672507	41.76887418	45.44112809	41.13692133	33.17930731	35.73584107	42.46381514	43.63596391	56.46378012	56.58967272	52.59084612	54.23109613	60.26223886	53.29056236	52.33379341	55.63106008	50.82455801	40.09909727	39.81805382	40.09143751	43.3729119	31.5164009	30.85141649	40.76642463	33.57232219	46.03543726	34.59171835	32.89010321	46.13516285	55.21378442	38.43504462	40.15434599	36.88169305	39.0009977	35.74449928	39.27498158	42.01387281	43.80773135
875.3	39.48619892	33.92276296	36.40165865	33.97185945	37.02451378	37.74677759	41.8455045	45.46479561	41.13662203	33.22629456	35.78425467	42.48029548	43.64431745	56.46934932	56.63562011	52.59006204	54.27826676	60.30058788	53.34839031	52.36676557	55.61802207	50.84744056	40.15716487	39.90115294	40.09028299	43.39740913	31.54570566	30.87170182	40.78657908	33.58743104	46.02377344	34.63204239	32.91962102	46.16029109	55.24458165	38.46995628	40.13669021	36.92079976	39.00596137	35.78104995	39.32024783	42.01292694	43.82438999
876.5	39.50135088	33.9513779	36.43272734	34.00392414	37.01811648	37.78190183	41.87009038	45.51321266	41.16946638	33.24385835	35.80333015	42.54552105	43.68223812	56.48624795	56.62207943	52.61817282	54.25497735	60.3042897	53.38665765	52.39770189	55.65309949	50.85455548	40.14740959	39.92256743	40.13154868	43.3859511	31.56492055	30.92195832	40.79473193	33.5627322	46.00871397	34.62814559	32.96330652	46.16937091	55.28625119	38.48464278	40.18786009	36.93530496	39.02181133	35.8223018	39.31420747	42.0701646	43.80716209
877.8	39.52567104	33.94605572	36.45265498	33.9928881	37.07362819	37.79228602	41.90395242	45.586082	41.17931358	33.29098632	35.84581091	42.59358618	43.73485949	56.48843646	56.68107331	52.67235829	54.31905303	60.31672765	53.3813471	52.38469657	55.69169002	50.84596332	40.14776281	39.90857434	40.15827961	43.39678603	31.61194926	30.93123341	40.82646544	33.5937526	46.00433985	34.63740059	33.00408755	46.18439762	55.34040482	38.53027766	40.18881743	36.92559615	39.02663203	35.85125589	39.33442566	42.08199466	43.86676047
879	39.55980986	34.01815573	36.4880025	34.04015432	37.08651441	37.83625816	41.91982118	45.55604027	41.20586086	33.28955176	35.85801815	42.60435538	43.72681046	56.54169064	56.67804547	52.6718889	54.30455562	60.32321803	53.36484691	52.41603907	55.62344453	50.84155464	40.18502383	39.92303454	40.19649238	43.43086294	31.65832952	30.92088962	40.87228916	33.60588858	46.06482574	34.64175657	33.04612683	46.20532163	55.3190471	38.55654926	40.20074079	36.96688849	39.04845594	35.85783375	39.35403087	42.06185807	43.86394084
880.2	39.59575385	34.05023712	36.53825981	34.06576833	37.12749347	37.8730786	41.97470665	45.57761996	41.22398864	33.30104044	35.89027736	42.63790459	43.7378947	56.55521688	56.6442216	52.65357431	54.29900108	60.35991392	53.41241527	52.42035336	55.65480687	50.86439101	40.17852902	39.94795839	40.17121989	43.44584312	31.70036734	30.94881995	40.90138683	33.62521794	46.08287725	34.63934041	33.04293183	46.26757071	55.33939007	38.56464857	40.20360231	36.9469063	39.03274404	35.85140741	39.38411863	42.04188969	43.85142175
881.3	39.60355609	34.07800873	36.58352026	34.12272461	37.18909636	37.9184028	42.03186323	45.630204	41.25527117	33.32569591	35.91945213	42.65839123	43.77117239	56.54732836	56.649437	52.68753948	54.28139395	60.41980626	53.39729107	52.41261797	55.71071954	50.86257911	40.17929378	39.97295828	40.18092798	43.44833729	31.69451848	30.98883591	40.85758755	33.61690431	46.08118669	34.68755253	33.08582016	46.24757917	55.3488721	38.54156624	40.27176771	37.01868775	39.03856384	35.84815664	39.42697467	42.05132543	43.87855284
882.5	39.66321398	34.09792653	36.56107505	34.17278113	37.19482443	37.9508951	42.04204158	45.63187089	41.30329056	33.38126943	35.90456865	42.68077867	43.82794411	56.58379212	56.68240189	52.7519365	54.32825411	60.39768524	53.41495244	52.4329865	55.65469121	50.89163584	40.22614445	40.03867717	40.18964328	43.47454017	31.74246201	31.01104954	40.90850602	33.64629875	46.08997191	34.69397169	33.09994846	46.26891504	55.39714152	38.57770828	40.28194015	37.0270228	39.04701568	35.85618391	39.42214804	42.09434822	43.89215574
883.8	39.68360556	34.09803078	36.61379486	34.18487995	37.23650627	37.96018578	42.11110527	45.67848688	41.30429787	33.44301037	35.94330342	42.71921497	43.81260805	56.53439923	56.67988838	52.69797349	54.34532952	60.40881859	53.45106987	52.41165799	55.64974401	50.8728664	40.20744977	40.09774592	40.19968752	43.44548561	31.77133796	31.01953911	40.93269266	33.66472162	46.08513941	34.67597754	33.143537	46.27817939	55.45358504	38.63333851	40.29392761	37.01637734	39.08562841	35.86893066	39.43736633	42.06857972	43.92522087
884.9	39.70446226	34.13046062	36.67012171	34.19354439	37.25641074	37.98112464	42.12117486	45.67244223	41.29486814	33.43085114	35.9872368	42.80271476	43.81630533	56.54391484	56.69310115	52.67202633	54.34034139	60.43470841	53.41776948	52.40713239	55.65779618	50.89849942	40.21061584	40.15078028	40.21313112	43.46214234	31.78945943	31.02087976	40.93494584	33.65938187	46.11628744	34.67423895	33.14504309	46.28041002	55.43270885	38.62529978	40.30976697	37.05477299	39.07972448	35.88892488	39.45138416	42.07866275	43.91540996
886.1	39.70449082	34.15183779	36.69194797	34.2133232	37.25861519	37.99369336	42.17299329	45.73431223	41.35758537	33.42498867	36.04574458	42.87316671	43.86792929	56.54446012	56.68752956	52.73554649	54.32553321	60.4401958	53.3749263	52.422246	55.70925019	50.90783415	40.23375482	40.09650393	40.21528947	43.49839149	31.82537659	31.06424763	40.95524558	33.68475307	46.14528369	34.68302327	33.17673645	46.27588326	55.4937684	38.66977864	40.29333242	37.06845113	39.11799192	35.90756108	39.47738561	42.08540368	43.94936055
887.3	39.77179342	34.20093109	36.65636044	34.25906298	37.29353604	38.05215097	42.18820699	45.75648488	41.36873544	33.46959568	36.07201162	42.84655778	43.86301154	56.56131109	56.68947097	52.71427003	54.36541112	60.47255794	53.4366408	52.40815878	55.69325128	50.90321126	40.28698667	40.11580786	40.20450501	43.47967302	31.8615247	31.03966648	40.94809547	33.722568	46.11590329	34.66588066	33.2326582	46.35977974	55.45845301	38.67997063	40.31621529	37.07855044	39.12844648	35.90681412	39.49499526	42.07926849	43.97024392
888.5	39.79586083	34.21209455	36.72643548	34.30261681	37.30600075	38.07116091	42.2097044	45.77700981	41.3539562	33.47268955	36.10551265	42.8456177	43.88477798	56.59992488	56.68901411	52.72059347	54.3457228	60.45783028	53.42425936	52.36592469	55.66343485	50.87029501	40.29732616	40.1460384	40.23522815	43.52319631	31.84546671	31.06893675	40.9936744	33.73765808	46.12047048	34.71075175	33.24324664	46.33900342	55.45184746	38.6826792	40.30558218	37.0718947	39.08421744	35.95383381	39.52490506	42.13640228	43.90253133
889.7	39.79820909	34.2646836	36.72207452	34.30016028	37.4218368	38.08515411	42.31398701	45.83699338	41.41288839	33.49277081	36.08827033	42.91703775	43.91748186	56.60052779	56.74070542	52.73088207	54.3472619	60.47767068	53.42423787	52.38143666	55.6981121	50.85632714	40.26680164	40.21400517	40.25816987	43.48582586	31.86801176	31.07462404	40.99858792	33.69147848	46.16952378	34.72709084	33.24423829	46.40592018	55.4525473	38.70472003	40.33027963	37.09367347	39.05972895	35.961202	39.52131364	42.08268154	43.97122951
890.9	39.7889853	34.25448566	36.77454296	34.33767809	37.39997125	38.1227879	42.30879438	45.87067265	41.44226446	33.53745896	36.12796286	42.94369968	43.96556308	56.53677889	56.72786557	52.77211136	54.33504985	60.45079171	53.41624537	52.39566081	55.68501663	50.87672184	40.27262856	40.25338468	40.27558218	43.45374065	31.89316277	31.11993193	40.98060779	33.6908041	46.16178667	34.73231361	33.27934846	46.39707958	55.50765974	38.7627951	40.33792807	37.09098086	39.07447502	35.9705385	39.53915348	42.07348483	44.00156912
892.1	39.86708659	34.25970668	36.84252787	34.36798641	37.45122486	38.20077775	42.36512445	45.860995	41.4640727	33.50523838	36.17067496	42.97565356	43.94439554	56.52627724	56.68622291	52.75372724	54.3216162	60.46412992	53.39226076	52.42438044	55.67534805	50.86473892	40.28337396	40.20045292	40.21525247	43.41315295	31.93677402	31.10613928	40.94716605	33.69916388	46.05555605	34.70791446	33.29548094	46.37231675	55.50832566	38.71387052	40.31545635	37.07808579	39.11064959	35.92958293	39.5078767	42.08407091	43.99268371
893.3	39.88847579	34.24160181	36.78196895	34.38554703	37.47114739	38.18895896	42.36282828	45.86215254	41.43993368	33.49203988	36.17558877	42.99490786	43.91902291	56.52412579	56.68675661	52.77137834	54.36379344	60.43985509	53.37464545	52.37823004	55.72247125	50.85658586	40.27736491	40.23953258	40.16753545	43.38151217	31.89595895	31.0861757	40.93657412	33.70250697	46.05124192	34.63687499	33.31540779	46.34137245	55.47715418	38.73390094	40.29725436	37.07307317	39.10356376	35.94998958	39.53590446	42.08145381	43.95297083
894.5	39.87220656	34.27533175	36.75327478	34.43191009	37.5205388	38.12921752	42.37799505	45.84937317	41.48906474	33.49620749	36.17169073	43.0231337	43.94057853	56.40786911	56.61490323	52.73357899	54.28806722	60.43105004	53.37726286	52.38868716	55.70502822	50.83019961	40.21116418	40.21963515	40.15865175	43.29282092	31.93043768	31.05648714	40.87094874	33.65371102	45.99043189	34.6592655	33.32405181	46.33315397	55.52190761	38.66789037	40.29687431	37.05070658	39.03362451	35.93463332	39.523783	42.02002193	43.90020886
895.7	39.86947411	34.26738367	36.7832463	34.40319361	37.48735352	38.1507295	42.41083924	45.88499125	41.48850388	33.48613288	36.14449478	43.0483574	43.99018725	56.44571324	56.55946608	52.70348407	54.29874112	60.34043491	53.29190085	52.35549838	55.59705067	50.77251687	40.22168819	40.24275694	40.12063563	43.23805622	31.95758435	31.06463484	40.82672157	33.60801882	45.93365257	34.58428662	33.32430087	46.27628364	55.46751016	38.61918932	40.24003686	37.00531791	38.95243799	35.94067187	39.450199	41.98309219	43.86388084
896.8	39.86599066	34.25091892	36.78717292	34.4685511	37.46430936	38.20839891	42.38754734	45.842351	41.50655848	33.50770022	36.19047429	43.03688333	44.05450998	56.3698201	56.54848929	52.65761094	54.26035638	60.27959807	53.24854016	52.33996976	55.57643346	50.73978272	40.18705303	40.22103922	40.06101972	43.12109882	31.92249259	31.08083377	40.8090201	33.56547776	45.88080536	34.53544446	33.27920072	46.2818086	55.58196051	38.63591872	40.28360714	36.92134621	38.96947078	35.91301273	39.47669536	41.9774717	43.79588216
898	39.87639875	34.27831816	36.81118599	34.44312409	37.4612598	38.23110666	42.36364276	45.8615275	41.57994931	33.57759577	36.23597059	43.09550379	43.91293614	56.30499528	56.55490851	52.66901051	54.24089292	60.28235881	53.29645598	52.23685458	55.56236456	50.74419693	40.1878142	40.2386303	40.0521342	43.10545167	31.92313452	31.05005189	40.78310586	33.56408319	45.85083181	34.46224598	33.31225354	46.35014448	55.46912853	38.6095416	40.2563984	36.96687253	38.96945093	35.88781859	39.44313134	41.99873538	43.73880892
899.2	39.8295388	34.24775914	36.79731776	34.44682378	37.49292133	38.23629108	42.4410346	45.90687968	41.52494483	33.55803683	36.28224695	43.1354632	43.84409128	56.26348005	56.53799522	52.64948139	54.13986445	60.29554231	53.23351577	52.22203695	55.60079534	50.76123019	40.16008724	40.22780603	40.05167386	43.08577183	31.94851952	31.03992921	40.81889181	33.56352332	45.90476039	34.44809567	33.31452613	46.30458951	55.46418405	38.70853262	40.23054433	36.95401115	38.87985364	35.91247437	39.39423891	41.94626725	43.82719584
900.4	39.9452916	34.30666581	36.82557056	34.46437815	37.57032409	38.31818039	42.48441434	45.85274973	41.49136575	33.51242966	36.24248013	43.12278677	43.88519913	56.32939232	56.54192494	52.60770282	54.22126545	60.27265904	53.22853588	52.25863582	55.46311773	50.72173618	40.17118593	40.29574317	40.00583563	43.07224725	31.99723193	31.04154336	40.82718685	33.51930076	45.86522361	34.48598463	33.38028769	46.29819735	55.53318192	38.63400899	40.17036677	36.96101192	38.91721506	35.83029276	39.46094276	41.92236814	43.75758012
901.6	39.99859571	34.34893867	36.83508854	34.4932262	37.60418833	38.34206827	42.53381838	45.93031017	41.53759648	33.60534085	36.29752775	43.17996367	44.0522455	56.22367438	56.4145399	52.59122815	54.22644234	60.3030571	53.34118504	52.2792681	55.52408296	50.7470175	40.25164657	40.28787623	40.10812978	43.10815048	31.99020542	31.07841341	40.86244866	33.59717259	45.967803	34.51265016	33.40626417	46.35807479	55.51834417	38.68425593	40.21739058	37.01777744	38.91430694	35.89642371	39.50179673	41.90688767	43.80772159
902.8	40.00702239	34.35647245	36.89905435	34.5213585	37.59160302	38.35429315	42.61928771	45.89060538	41.54556249	33.61809832	36.37528277	43.26092024	44.03358921	56.37050181	56.60847787	52.6313629	54.27730991	60.42566273	53.38450529	52.29276712	55.53902488	50.81082712	40.26645225	40.41108057	40.1288366	43.20107372	32.0484644	31.11340908	40.94584362	33.64989025	46.08911192	34.59769256	33.40847703	46.38609835	55.57527523	38.73524461	40.28671593	37.03009497	39.01208043	35.9361949	39.54452337	41.97840907	43.88080742
904	40.01957267	34.38899315	36.96757846	34.59990908	37.64581398	38.37613523	42.65878951	46.07138113	41.58842821	33.58042847	36.41096267	43.25142374	44.04917868	56.42511887	56.63866635	52.7722524	54.28543686	60.52425235	53.33374926	52.29938425	55.59383206	50.74160659	40.33915007	40.34712629	40.12193547	43.19848742	32.10285882	31.10036812	40.96021116	33.69287705	45.98436519	34.60495209	33.48449911	46.35790073	55.6644475	38.78547174	40.27694275	37.09172172	39.02357784	35.99090081	39.53058308	42.03000984	43.96709349
905.1	39.99095378	34.4208735	36.98823131	34.6371024	37.6825568	38.38094501	42.64097934	46.00381056	41.56096482	33.69478805	36.40529644	43.23036813	44.02568899	56.45820018	56.60853837	52.74628435	54.22833005	60.44791658	53.3373767	52.30602543	55.56831629	50.7667528	40.270265	40.41665379	40.18402506	43.20568096	32.08319117	31.15121237	40.97461098	33.66690791	45.9817823	34.64871168	33.49381189	46.43843071	55.64742258	38.81247346	40.3080269	37.11167259	39.02291509	35.99747511	39.52611732	41.94191043	43.89332084
906.3	40.04629996	34.43091579	36.95352504	34.6332948	37.70190684	38.37617628	42.67393678	45.98936811	41.64305359	33.6429775	36.31693883	43.30000847	44.05078025	56.4276473	56.54942804	52.73330996	54.23804593	60.35105854	53.20607434	52.33222477	55.58426027	50.74302809	40.26941484	40.42284513	40.19539632	43.16765336	32.08745125	31.16127683	40.90406381	33.6721969	46.00050484	34.55089404	33.50606885	46.432865	55.61529314	38.7741957	40.30903302	37.07234022	38.95997108	35.98055444	39.4951025	41.93050796	43.85389491
907.5	40.00949503	34.42771799	36.91465397	34.66663311	37.63371667	38.40536852	42.75086271	45.99196651	41.66141156	33.68380853	36.3645779	43.36481002	44.02481113	56.3123576	56.44908745	52.56615197	54.25292622	60.29604595	53.21885639	52.2801776	55.53454695	50.73905375	40.19648624	40.41484041	40.09403196	43.08550379	32.03092987	31.10020696	40.89405367	33.6280394	45.97573598	34.56071029	33.44673082	46.31660868	55.51494714	38.74452797	40.27449312	36.9954524	38.94418274	35.90733847	39.51958285	41.86830152	43.82247936
908.7	40.04566581	34.37824556	37.03208458	34.6060572	37.65629624	38.38790192	42.65855723	45.89474744	41.58453738	33.66937906	36.39097504	43.3744544	44.0457941	56.26674751	56.52565126	52.68505476	54.13092056	60.22746528	53.17111675	52.19111362	55.56427345	50.67262665	40.20016894	40.44787425	40.05082865	43.0223128	32.0220654	31.1315863	40.88962734	33.50673953	45.90333235	34.47422788	33.45369169	46.35661739	55.45043035	38.7968912	40.28172392	36.96346969	38.95039871	35.98953159	39.48888115	41.89154714	43.7955735
909.8	40.13935766	34.35259894	37.03465921	34.56145203	37.68521926	38.48006075	42.66364461	46.05872034	41.55017539	33.73810564	36.46330519	43.2788124	44.02542093	56.27402214	56.50290326	52.63984626	54.11223317	60.34738508	53.20266499	52.17186117	55.54960148	50.63073723	40.27004019	40.4383693	40.11964852	43.05077802	32.1130549	31.15516693	40.88741997	33.56409313	45.97161052	34.49064107	33.51576712	46.32249171	55.53920484	38.74000473	40.2488288	37.01540196	38.89527871	35.90978062	39.50671793	41.82148449	43.8232598
911	40.0797926	34.45145161	37.0085667	34.63444591	37.69555123	38.5520486	42.7358409	46.05414842	41.62524135	33.77134916	36.49756019	43.34235014	44.03125754	56.18592663	56.47937373	52.65544814	54.17415466	60.34755753	53.21427033	52.29954032	55.50138132	50.63300563	40.21812378	40.49638488	40.04176623	42.93613586	32.10545201	31.13553654	40.9307837	33.63022759	45.98872921	34.50201174	33.52273246	46.2871884	55.65444409	38.70298818	40.25819522	36.9908526	38.85862137	35.9470873	39.48145315	41.85665516	43.87363374
912.2	39.97454937	34.4025037	37.00550577	34.6115203	37.77531947	38.54518711	42.70153567	45.97705298	41.67778039	33.68253487	36.45848529	43.32435042	44.05400306	56.22750733	56.45697031	52.61240768	54.1138216	60.40309499	53.10694542	52.28859151	55.48798172	50.60917035	40.1887679	40.44813897	40.05081513	43.01521448	32.12604805	31.12723907	40.78507481	33.61555769	45.91508758	34.51738078	33.51841622	46.38755137	55.59342928	38.76133918	40.25072636	36.98164444	38.99287854	35.87357699	39.54265784	41.82244612	43.78047434
913.3	40.12568249	34.39128883	37.08187303	34.64158675	37.70975168	38.48079653	42.73380699	45.94871332	41.69814955	33.71786873	36.57774824	43.42876187	43.9915536	56.18864883	56.40059944	52.52843261	54.02950402	60.24980423	53.13433689	52.06307504	55.33547347	50.65926504	40.18257112	40.4966424	40.08484101	42.97662377	32.09317194	31.14806697	40.775092	33.57160944	45.98600174	34.49810215	33.52707496	46.36685481	55.50542333	38.70855467	40.22367155	36.9118128	38.87552308	35.85980534	39.51341429	41.80092592	43.83465905
914.5	40.08645307	34.38520555	36.99881315	34.7009922	37.7567687	38.50173058	42.77970065	45.86587428	41.6236425	33.63492627	36.52975561	43.44213649	44.07107268	56.16019892	56.32846201	52.48180984	53.97932172	60.30196086	53.16139989	52.1543625	55.31553929	50.63260493	40.19318894	40.41798137	40.04696716	43.05392751	32.15095946	31.13309282	40.79889266	33.64524499	45.84657657	34.42901486	33.53173595	46.33699511	55.46088875	38.77497002	40.25893291	36.85074427	38.80915181	35.83947148	39.48528174	41.77705141	43.7861536
915.7	40.09195604	34.44998506	37.01496463	34.69196362	37.80320651	38.4606251	42.87499044	46.09361408	41.64989148	33.80763873	36.51550375	43.4731106	44.18994547	56.04282746	56.37217731	52.44580839	54.08725546	60.21600641	53.07302877	52.12166996	55.37895545	50.64748343	40.1553925	40.40364211	39.98163076	42.9358585	32.14581647	31.1046448	40.81488233	33.66085993	45.88142886	34.5124978	33.56148351	46.32979422	55.57284534	38.78422662	40.29073547	36.88051219	38.79735687	35.85073751	39.48266123	41.88300716	43.71616958
916.9	40.14020746	34.50529674	37.04679792	34.70389118	37.7888296	38.51720224	42.8352741	46.09490459	41.61654063	33.75636329	36.47906635	43.40669781	43.99324284	56.10595293	56.36844488	52.41790311	54.09136507	60.34206236	53.04260756	52.08137079	55.4755987	50.66183593	40.17732707	40.52324817	40.05087519	43.07088211	32.16596151	31.14681869	40.93081354	33.54756587	45.8702608	34.46098221	33.53092577	46.30692943	55.54480374	38.78775652	40.24139704	36.95659539	38.80217466	35.89259718	39.53204047	41.85127228	43.74976259
918	40.15696533	34.51446423	37.14498126	34.66729765	37.80222789	38.565679	42.87148032	46.06743105	41.60663788	33.72076099	36.56142892	43.41223668	44.17094715	56.12841205	56.46102871	52.57525576	53.98890554	60.30629636	53.17660208	52.02105763	55.31623135	50.57695803	40.25839376	40.6053085	40.11418376	43.03948363	32.21487332	31.09750778	40.97964905	33.52394041	45.9942263	34.42082649	33.57943932	46.35365061	55.49954692	38.78147252	40.2326925	37.05266712	38.91347783	35.87192026	39.58312529	41.81347046	43.75390186
919.2	40.21850685	34.53509692	37.15330825	34.76738901	37.79436159	38.61374038	42.92608986	46.10561005	41.66271841	33.85853294	36.551158	43.47886359	44.07701255	56.28522522	56.34739245	52.5905985	54.0031559	60.25530282	53.1579175	52.00683982	55.2556456	50.60923654	40.24816378	40.61031821	40.0165714	43.10052817	32.24469034	31.17635544	40.97683511	33.62264222	46.04131142	34.52920818	33.55366246	46.2792666	55.68631033	38.84462975	40.22259354	37.06527328	38.93001533	35.85638947	39.63242649	41.70011774	43.86352914
920.3	40.19421494	34.62151476	37.16585764	34.74658233	37.87004973	38.61815561	42.98541994	46.13080855	41.65621771	33.7926842	36.61273883	43.46164219	44.1267866	56.18121865	56.40617668	52.49988275	54.07958455	60.31714604	53.09190218	52.01696613	55.26728722	50.60584373	40.35597342	40.58531392	40.17260973	43.05514716	32.2593403	31.20647564	41.01672455	33.65085084	45.99764524	34.55289381	33.60090745	46.36900216	55.697093	38.86978167	40.22063567	37.05529764	38.93310093	35.88783937	39.58684967	41.76534604	43.86766386
921.5	40.0814552	34.62683876	37.1323524	34.82193247	37.77941822	38.65466909	42.86637851	46.09616121	41.66075067	33.78639089	36.68316381	43.49632905	44.00128325	56.18438528	56.38648053	52.42884091	53.99269572	60.27044129	53.07236367	52.01765611	55.28123184	50.53608277	40.25367373	40.59711166	40.15666389	43.12903147	32.23225221	31.15652715	40.92041934	33.62170444	45.94784208	34.48245707	33.6307566	46.30219362	55.48522132	38.8810919	40.22804332	37.06148882	38.87505446	35.83114785	39.53850167	41.72440303	43.93128407
922.7	40.09220733	34.54946549	37.22513542	34.88930086	37.9121877	38.57327127	42.88224965	46.03085	41.74456239	33.84845598	36.76412597	43.48127542	43.98131238	56.20148992	56.1536681	52.36077261	53.97066124	60.31400397	52.97646119	51.98240932	55.15169447	50.5276846	40.1785774	40.57444921	40.16958609	42.94236402	32.28326403	31.21032041	40.86167132	33.58921817	45.95594773	34.48589228	33.59534888	46.23918635	55.52154804	38.85703287	40.19565234	37.0336845	38.85030229	35.78679433	39.60565466	41.78311887	43.86182712
923.8	40.25293592	34.59043618	37.16797699	34.80426634	37.9367539	38.57084315	42.99145556	45.98070318	41.69581739	33.85816829	36.644228	43.4808377	44.04397571	56.13586164	56.23284121	52.43675295	53.90297562	60.24790408	53.00049201	51.92989852	55.0276513	50.46184576	40.1204825	40.57217103	40.08503271	42.98083369	32.24587687	31.15739537	40.86404604	33.58508728	45.89662813	34.35971028	33.5908307	46.21294481	55.61277383	38.78996186	40.18382511	37.03436777	38.82857009	35.87927413	39.47893421	41.66118685	43.70938213
925	40.2647569	34.53583425	37.1081193	34.77052433	37.8438096	38.48909997	42.93930748	45.97230743	41.61170677	33.89404343	36.62033925	43.54224393	43.90902255	55.88424958	56.31227934	52.38492603	53.86138542	60.23182995	52.85766181	51.90695248	55.06252312	50.50008517	40.10646826	40.54108459	40.0448331	42.92593916	32.19717357	31.11289219	40.89274078	33.60572241	45.89603244	34.3991486	33.52469845	46.21826621	55.5110859	38.79160627	40.27006717	36.85507351	38.68175796	35.83817784	39.44779954	41.55374931	43.68490275
926.2	40.20743485	34.49577204	37.04833426	34.77887254	37.94788051	38.5210909	42.88643087	46.08390609	41.6129684	33.85684152	36.54506158	43.37756899	43.92332466	55.8295685	56.16388495	52.28816424	53.75139866	60.13759441	52.84507774	51.82521299	55.00548724	50.38555925	40.09855916	40.52205536	39.98249566	42.8738979	32.18210448	31.0486545	40.7620757	33.47940482	45.74059466	34.421961	33.40722033	46.0778098	55.45297418	38.77804286	40.1129597	36.8501637	38.55591663	35.77017291	39.41010841	41.52608738	43.59062666
927.3	40.07275993	34.49914957	37.1241378	34.79609971	37.80639928	38.48441155	42.94662255	45.88531381	41.56492447	33.7628394	36.68506455	43.36283726	43.82670081	55.77525926	56.01944654	52.18933609	53.62006964	59.87346045	52.60205379	51.61945382	54.93543014	50.22087632	39.99443027	40.44232952	39.81022356	42.67890005	32.09024524	31.03913065	40.70700709	33.36008232	45.63140749	34.21005063	33.50561282	45.99193529	55.34993274	38.61974643	40.0333992	36.78500068	38.60015574	35.69381537	39.24192116	41.55963016	43.48049782
928.5	40.05004313	34.47460272	36.90444755	34.74808632	37.78936629	38.36754617	42.91414782	45.85035032	41.56915562	33.63602378	36.63741888	43.39827825	43.78461307	55.48732198	55.71623423	52.0746741	53.34972925	59.69097229	52.47771737	51.35969466	54.70018227	50.10872273	39.63888765	40.27275685	39.63570652	42.4163863	31.95177818	31.0636497	40.51014661	33.2541229	45.42463576	34.06591534	33.41259826	45.97815639	55.33631861	38.45824958	39.88352819	36.61575802	38.52520088	35.61184245	39.11739045	41.26348286	43.36562229
929.6	39.84134736	34.24235149	36.99542247	34.59888879	37.46801376	38.37791947	42.76721863	45.7152108	41.26827591	33.50930735	36.28054421	43.24517094	43.46259502	55.33897185	55.58964629	51.89314619	53.23924431	59.48958251	52.25923541	51.31351965	54.493638	49.92196486	39.52069146	40.10138455	39.54843786	42.1643088	31.9184266	30.97491483	40.31186861	33.18122859	45.30306332	33.93944991	33.3332922	45.61974935	55.1787432	38.32236961	39.80132526	36.44768976	38.28815081	35.43566761	38.98050875	41.07289907	43.19941754
930.8	39.68384972	34.19727761	36.75164764	34.51539183	37.40252355	38.23795649	42.47524029	45.5051979	41.22563658	33.48717005	36.25270913	43.12270328	43.27943828	54.91352881	55.2973182	51.54711546	52.85952799	59.06599556	51.84493135	50.96469014	54.06667844	49.56701152	39.47807633	39.86351887	39.33693384	41.97557645	31.78567419	30.63006518	40.03663234	32.89918009	45.00208001	33.76093436	33.12847223	45.46666317	55.05599376	38.11606697	39.42203938	36.23111728	38.25413797	35.29024782	38.82811204	40.76266929	42.84674265
931.9	39.45340136	34.01372079	36.58977131	34.26329098	37.04784519	37.96093283	42.35926697	45.06864151	40.95003193	33.21903594	36.03226725	42.87453546	43.1864068	54.53041076	55.03513315	50.98764506	52.5068213	58.64071807	51.5104984	50.53706938	53.8204793	49.31754817	39.16901428	39.94819348	39.09022207	41.61083257	31.51857742	30.4005964	39.67561103	32.58020833	44.52191299	33.44504014	32.95393408	45.2147119	54.51982644	37.76352665	39.2474075	35.88282865	37.81599024	34.97673524	38.3574312	40.771919	42.45048415
933.1	39.33753566	33.78819093	36.40750412	33.9679497	37.05925368	37.77110251	42.12135287	44.76383478	40.71626648	33.10800344	35.87426425	42.67011759	42.91056916	54.27198444	54.22332048	50.73164834	52.17329738	58.31868495	51.03726068	49.99027517	53.59418738	48.80028643	39.00062056	39.40712357	38.7205983	41.49250204	31.24296866	30.05687371	39.3475887	32.48251021	44.34674574	33.00323127	32.54889799	44.83769608	54.07994998	37.71256268	38.84391231	35.65637973	37.27141792	34.62151216	38.23160266	40.57630061	42.18045633
934.2	39.29491198	33.35260056	36.05676829	33.83184257	36.92290642	37.47958401	42.09302839	44.88570098	40.3099097	32.81719755	35.87334455	42.49499638	42.46494111	54.13491246	54.04269547	50.6828488	51.94571256	57.93944923	50.8488622	50.02793332	53.38302374	48.50510529	38.72663042	39.58699765	38.61075858	41.08758782	30.94937932	29.97802376	39.44813858	32.22696018	44.31008861	33.03855757	32.40382812	44.78389261	53.91916493	37.43260322	38.67699817	35.43852689	37.23762876	34.45111164	38.14647252	39.94505492	42.00832884
935.4	39.19947282	33.30939158	35.96134541	33.89988829	36.93550874	37.45992175	41.8777995	44.46000813	40.41260931	32.75468522	35.71170541	42.14726764	42.42887649	53.69599435	54.03782904	50.37224326	51.26480005	57.99860726	50.66427822	49.49994627	52.86139445	48.60836368	38.41050993	39.20941191	38.55737221	40.79663668	30.90701728	30.13756235	39.28877315	32.21570276	44.25668654	32.96298475	32.35802777	44.25829658	53.78595463	37.4055795	38.62660281	35.25154069	37.20887915	34.45693629	38.01256015	39.95426263	41.88785371
936.5	39.4373171	33.47665142	35.81767599	33.75934101	36.70755614	37.63536662	42.08493321	44.33806446	40.45819677	32.93836331	35.815479	42.49565991	42.46560417	53.64313903	53.92975906	50.2300995	51.78258837	57.96860804	50.79702219	49.1931658	52.80092804	48.64756133	38.7204331	39.44366831	38.53721151	40.96913747	31.16705289	29.94184972	39.30636198	31.99726722	44.46790084	32.71517529	32.40433408	44.48700342	53.92000684	37.36561877	38.46701622	35.23142937	37.10130502	34.35035523	38.08106886	40.16238496	41.87426506
937.7	39.46977216	33.62444219	36.30837552	33.84786041	36.96669546	37.65461985	42.02586542	44.73134156	40.44528356	33.13108359	35.96578988	42.52272991	42.64305432	53.80261437	54.13269176	50.01833263	51.70773575	58.34504898	50.57801219	49.56989121	52.70460183	48.79745487	38.88837917	39.73116138	38.60314734	40.98739853	31.27071604	29.99186695	39.35276937	32.28156862	44.55610574	32.88096114	32.4786478	44.68188969	53.94806258	37.36909539	38.59957767	35.46098983	37.12583933	34.47080513	38.00093339	40.05157398	42.03071413
938.8	39.61358279	33.86012903	36.46090118	33.9618111	37.22641634	37.72610595	42.16280975	44.91119788	40.61309604	33.12921656	35.86381412	42.72013153	42.59448409	54.11960713	54.41404827	50.39605032	51.68771614	58.30558034	50.81080033	49.49456081	52.678282	48.87996214	38.91508007	39.61598186	38.65918188	40.97909064	31.31407066	30.26603945	39.389949	32.36100284	44.55601725	33.07194245	32.57948479	44.58504187	54.10122325	37.48149321	38.76657297	35.49047964	37.43247778	34.41529636	38.16313245	39.84731557	41.86200901
940	39.45041544	33.71623813	36.20906968	34.22758456	37.1164034	37.64379452	42.35023036	44.80022851	40.63223958	33.18508474	35.97187171	42.71450117	42.46615369	53.83713027	54.38842248	50.40732153	51.86620448	58.31154688	50.85038337	49.46236982	52.62545581	48.87642327	38.69441827	39.34444474	38.75745277	41.08921366	31.33289668	30.05067289	39.56762114	32.24769536	44.49417568	32.98387379	32.51208677	44.25412108	54.14647069	37.67670892	38.75211387	35.6086906	37.41787616	34.52371456	37.78960511	39.8430957	42.00060978
941.1	39.38862145	33.76819478	36.15740749	34.10589838	36.96668054	37.55170527	42.2153848	44.77276983	40.59089042	32.84216267	36.12531996	42.70917384	42.40749931	53.54168301	53.96052365	50.46620953	51.40544716	58.00890523	50.46620953	49.54130532	52.41728023	48.5454959	38.41474866	39.44913451	38.52145264	41.27038354	31.19464506	30.0845271	39.34259621	32.30345726	44.53216733	32.85329604	32.51388533	44.35470119	53.85042476	37.48313856	38.73605684	35.52969037	37.1409012	34.39415415	37.75118037	39.84532381	41.98323887
942.3	39.18061503	33.55243708	35.99962852	34.02058157	36.81631121	37.57592342	42.09896451	44.6511026	40.41111462	32.92471322	36.04213381	42.4303374	42.4303374	53.64470883	53.7081146	50.09495366	51.00529466	57.77713681	50.4813313	49.22291622	51.9787592	48.33944206	38.37408016	39.12677701	38.49081547	40.63546501	31.06721802	29.89103129	39.31358844	32.22205166	44.10599474	32.69649916	32.38595904	44.28513177	53.81686963	37.48670724	38.48710908	35.22006675	36.93000881	34.45456144	37.53863816	39.6109487	41.72511578
943.4	39.13279396	33.57564386	36.02072613	33.75639657	36.63072435	37.39138939	41.89511416	44.23214296	40.40168781	32.8869341	35.73284082	42.46608135	42.12472597	53.40428532	53.62260462	50.13306032	51.18050393	57.65998418	50.39482961	48.70346621	52.08751083	48.17786583	38.13856898	39.20652363	38.38264249	40.60126542	30.88205298	29.76658862	39.02096054	31.86490734	43.71892277	32.72489954	32.27593688	44.02648995	53.8048175	37.30397904	38.31375763	34.97246792	36.70231899	34.09329353	37.42274001	39.60034307	41.49723506
944.5	38.96634054	33.53176696	35.91816468	33.67040989	36.54893273	37.21273557	42.21644005	44.15596735	40.22451906	32.97003578	35.55068636	42.03345858	41.67132103	53.42645878	53.43645683	49.9395891	50.93143222	56.97660955	50.26742012	48.40838267	51.898018	48.05480596	38.18507641	39.31923338	38.2565514	40.76070074	30.76975627	29.69600784	38.78709338	31.78649604	43.85796203	32.44202563	32.06158484	43.97580914	53.66255083	37.19280582	38.37704087	34.83270191	36.50392655	33.91362267	37.24980004	39.11229005	41.37724915
945.7	38.95331397	33.40179659	35.78963541	33.76750969	36.70444936	37.53479133	41.81372743	44.1486659	40.01761216	32.96908437	35.68946617	41.99622205	41.56549928	52.7749802	53.22284293	49.61188219	50.55614499	57.12281513	49.83336034	48.48835355	51.67081449	47.92715223	38.02904884	39.17219084	38.23183439	40.26450986	30.85978636	29.44809949	38.97499411	31.60643127	43.90997553	32.3177306	31.76935946	43.91269889	53.18606343	37.01865636	38.29018376	34.93601062	36.73232526	33.95062647	37.26804935	39.10198978	41.41269224
946.8	39.02460618	33.41696638	35.87716708	33.40208998	36.51623841	37.39239832	41.73514456	44.07546767	39.8048458	32.82695449	35.76073003	42.13798952	41.77721219	52.77544562	52.86849004	49.55731134	50.49824382	57.01366975	49.55731134	48.38626157	51.29699396	47.64143992	37.96381131	38.89763617	37.96515859	40.0341154	30.85159682	29.48470085	38.77172575	31.46777526	44.08221217	32.24997343	31.91694899	43.61230584	53.5326488	36.96199486	38.08997298	34.75053992	36.52977799	33.83504794	37.07587425	38.9646452	40.98451965
948	39.03247066	33.3309218	35.70345794	33.4172614	36.41174841	37.13017278	41.72121819	44.04393307	40.01629843	32.54846809	35.59255868	42.1915735	41.5469441	52.46474177	52.91331727	49.44882835	50.21998815	56.70173144	49.33918897	48.04298726	50.8618094	47.31696343	38.04089215	38.90090274	38.10714225	39.98655437	30.7870182	29.45109467	38.64587725	31.59444102	43.79979233	32.05698121	31.83230439	43.38357965	53.32186682	36.91504926	38.03353061	34.65061892	36.34080012	33.53860639	36.95585761	38.90090274	40.90721294
949.1	38.95711824	33.21409689	35.74686013	33.55637952	36.38875421	36.96090443	41.58629101	43.75215641	39.87675672	32.63933824	35.43728336	42.06803149	41.41971637	51.96958418	52.82475419	49.2270631	49.72356533	56.74850934	49.2270631	47.63712137	50.61163208	47.40193462	37.65039558	38.82861321	37.70063939	40.01078299	30.79547005	29.24148919	38.50169614	31.35868552	43.60933545	32.07266624	31.80745248	43.19299873	53.00279345	36.8306385	37.68665858	34.56663171	36.25804748	33.70003197	36.66759524	38.82542225	40.91166256
950.2	38.60395237	33.24929164	35.51424801	33.43949758	36.43563733	36.87547315	41.81520536	43.62074947	39.52233656	32.75661955	35.49301115	41.93483107	41.1442535	51.75973636	52.84648306	48.949164	49.61363229	56.46696996	48.949164	47.71515146	50.88560434	47.09137167	37.44026621	38.68585855	37.75527089	39.5736785	30.50612897	29.34183193	38.22279112	31.34044237	43.56779961	31.95201949	31.62317251	43.08060747	52.67924735	36.6888381	37.54291662	34.53178418	36.01896164	33.40750861	36.56484172	38.33607683	40.71115609
951.3	38.50737478	33.13036642	35.50995452	33.32321335	36.09075596	36.82060075	41.56838624	43.33425765	39.51803451	32.60354049	35.12854295	41.46319823	41.03128992	51.98505179	52.5711083	48.70884416	49.38692547	56.46042453	48.70884416	47.51448802	50.09949182	46.98599197	37.39424381	38.38256187	37.64421945	39.35847449	30.36042832	29.2977807	38.39695552	31.26149287	43.19844036	31.64902894	31.55293863	42.87258326	52.86249269	36.55942288	37.62943962	34.09833949	35.73289817	33.06665897	36.35228317	38.09182757	40.45023341
952.5	38.27504982	32.8670793	35.44625536	33.2195773	36.03787774	36.85312685	41.29274772	43.38980816	39.51517442	32.49778627	35.41043171	41.56876766	40.75479957	51.48353656	52.08442158	48.75009879	49.03972855	55.90700138	48.35225572	47.06130995	49.72419603	46.50166656	37.21841349	38.21873954	37.55186253	39.44902756	30.2816566	29.03779469	38.16928003	31.09768402	43.28378044	31.56329158	31.33299107	42.55408061	52.71824592	36.71104913	37.33197654	34.01953269	35.63037228	32.9723671	36.18289938	37.99566989	40.09585648
953.6	38.62046672	32.75820821	35.1692324	33.06012708	35.85097652	36.66180419	41.4676184	43.20207203	39.2901858	32.49144615	35.40447236	41.36764771	40.47526491	51.76286093	51.88619412	48.45084614	48.9712423	55.45716522	48.33466013	46.55296259	49.67083148	46.40096483	36.92769402	38.12966769	37.37819405	39.17870545	30.20797908	28.9531092	37.93045313	30.9305544	43.12575565	31.16040651	31.22166823	42.300321	52.39999804	36.19371077	37.22622605	33.81843845	35.47916534	32.87565824	35.98375791	37.89700476	39.9558012
954.7	38.30710319	32.7169652	35.25308884	33.07780748	35.927657	36.30592496	41.49463395	43.10060222	39.2082145	32.25801078	35.14620273	41.39274412	40.56488923	51.05607149	51.80006264	48.31608262	48.96170304	55.61785618	47.84471225	46.5565914	49.33567609	46.08567671	37.00861122	38.53742577	37.06381568	39.14614908	30.0804427	28.90645168	38.11811814	30.726034	43.00584841	31.21163425	30.99237967	42.26575472	52.36948979	35.87566175	37.04423166	33.85537945	35.33866032	32.61028362	35.86751041	37.57091782	39.81144827
955.9	38.24351587	32.63068825	35.17610596	33.06012336	35.80814506	36.24051173	41.25409799	43.1657282	38.91266466	32.33385661	35.0316581	41.23692786	40.18389089	50.87155786	51.6161999	48.02777457	48.32610873	55.53941444	47.55806236	46.44773202	48.94702865	46.15005559	36.80938403	38.32352557	37.00185734	39.1019927	30.07459087	28.83202564	37.62680854	30.90686917	42.93968479	31.17082535	30.93112887	42.19389723	52.29891628	35.83337763	36.98188985	33.82664252	35.12907318	32.39462218	35.5701849	37.43055022	39.66354187
957	38.31320926	32.53921348	35.11709982	33.00605494	35.58606345	36.16137148	40.87097725	42.77654157	38.83804774	32.45756856	35.07159322	41.16233245	40.03655109	50.81618267	51.14529517	47.91078756	48.31698407	55.50228846	47.6099063	46.1202978	48.55347278	46.23377754	36.60057842	37.87738832	36.6422561	38.75658831	29.97816041	28.79113964	37.48159705	30.39203586	42.33015504	30.99546127	30.88859954	41.76078464	52.19582981	36.00354771	36.68101925	33.59128112	34.92107136	32.36822062	35.68901684	37.42222406	39.5900468
958.1	38.00053724	32.64203927	35.08132351	32.95008948	35.70456613	36.13286189	40.57553004	42.30942754	38.75226657	31.97321316	35.18796808	40.94232231	40.04148091	50.52489764	50.91893817	47.54384172	48.3623602	55.11384637	47.40940729	46.03000795	48.48595136	45.78616998	36.43832645	37.87074274	36.82691758	38.57228592	29.8294075	28.491494	37.6776404	30.32257047	42.30365229	30.78613861	30.64461724	41.5576481	51.8431367	35.96372556	36.72098156	33.28248244	35.09440778	32.31452847	35.43191246	37.4802877	39.44047242
959.2	38.07643233	32.73477872	35.0224513	32.86068172	35.64558228	36.21330941	40.9565371	42.55461291	38.53430189	32.12575958	35.05449326	41.09322037	39.58854222	50.39827861	50.97408906	47.42600881	48.13562486	54.57047373	47.18946735	45.76748738	48.1576723	45.7865851	36.25266559	38.08897623	36.91039398	38.53206071	29.6143028	28.49175387	37.40094007	30.32284705	42.36825242	30.89160675	30.41956672	41.33384001	51.7043665	36.04849536	36.46334782	33.49797644	34.96077854	32.19688591	35.10732039	37.11425833	39.21758217
960.4	38.17021821	32.68563651	34.69507927	32.88098051	35.54420016	36.11189812	41.2556076	42.59943654	38.69309791	32.06203261	35.24011875	41.08847889	39.73885732	50.21155257	50.66821056	47.44237373	47.85981074	54.6928524	47.13980431	45.42517407	48.22892894	45.87686553	36.40412803	37.9595055	36.79789495	38.47266544	29.60575742	28.50183961	37.28227341	30.24243921	42.35801135	30.66803119	30.45678845	41.31693468	51.7433066	35.5558197	36.55974873	33.281293	34.71526592	32.10784486	34.99391913	36.84741061	39.07408089
961.5	38.10234848	32.61643031	34.8672757	32.61643031	35.28346854	36.11253554	40.78928296	42.83213143	38.77211632	32.46646971	34.90234656	40.85583851	39.73955877	50.38918872	50.60730457	47.50959943	47.69213217	54.50390872	46.87588798	45.23729486	47.94615426	45.58731029	36.41639009	37.81905964	36.67719133	38.55510448	29.70328923	28.57676136	37.14784841	30.20497598	42.23224568	30.70131977	30.50140276	41.4549354	51.86596824	35.69588436	36.57191278	33.18675918	34.75350926	31.99249677	35.01217631	36.92220199	39.22631723
962.6	37.98019953	32.55379479	34.79115764	32.9039567	35.73679642	36.09190127	40.92616556	42.39428252	38.78672886	32.25159786	34.88280101	40.91737841	39.52074603	50.20521161	50.77107091	47.49010279	47.8350672	54.7784579	46.84784694	45.29493732	47.85951399	45.43181037	36.38256352	37.98666901	36.49870238	38.51602616	29.58503614	28.37516837	37.30976213	30.20232392	42.46400593	30.40597323	30.69133578	41.43697747	51.59467416	35.54589661	36.39263234	33.25602149	34.71701292	32.1030508	35.13766884	36.80706595	39.15975537
963.7	37.84752371	32.59092657	34.66036381	32.60655394	35.5643307	36.09190127	41.22273198	42.53529209	38.71340801	31.96788995	34.82740304	40.98635431	39.44769474	50.26204581	50.70976809	47.44036492	47.78413568	54.70452901	47.07862705	44.9363261	47.87149657	45.18711358	36.14567686	37.70939406	36.65057905	38.3580594	29.73496031	28.20952748	37.17603538	30.19945461	42.33855372	30.50953307	30.72567567	41.0739248	51.40841698	35.68340492	36.19169454	33.27869239	34.53411965	31.77782775	35.13766884	36.81784843	38.80399645
964.8	37.92726654	32.61245191	34.698562	32.6280514	35.57970355	36.27451537	40.98669828	42.43957	38.72125305	31.9523122	34.93646892	40.82801351	39.45121352	50.31438907	50.81725248	47.2452149	47.79753158	54.44636496	47.09698941	45.21725274	48.15017314	45.48457783	36.22579099	37.5804381	36.67256626	38.43921385	29.67614728	28.29331834	37.07216119	30.26809891	42.30299064	30.43486184	30.658775	41.20434726	51.93867434	35.64330212	36.37003692	33.13977941	34.49976306	31.83416584	34.8446974	36.70552466	38.95400576
966	37.90854681	32.55754702	34.8994358	32.74138423	35.36353883	36.08024378	40.73763331	42.37044826	38.4677291	32.12005703	35.07351771	40.79748811	39.52842016	50.36088	50.73499788	47.0263274	47.73740202	54.50070833	46.72080007	45.12209443	47.87124102	45.5859337	36.30781911	37.63416835	36.74640671	38.54049741	29.78610554	28.22562626	37.21409676	30.32467694	42.33530273	30.55395669	30.55449878	41.09689142	51.87578952	35.75321138	36.32642105	32.98332538	34.64924128	32.16117353	35.07351771	36.7106931	39.04335559
967.1	38.1076873	32.54640535	34.99985736	32.65902267	35.64595277	35.99716838	40.70013637	42.55937559	38.44793451	31.92973661	35.02932699	40.9016898	39.7408739	50.28122969	50.58709081	47.3258235	47.64631442	54.80769937	46.77294412	45.36079345	47.48525136	45.3795188	36.12229592	37.70635817	36.54857419	38.45174263	29.73144277	28.18357894	37.35642146	30.27241065	42.55585578	30.8288839	30.48197423	41.11350276	51.68998801	35.75392538	36.24209264	33.31220312	34.82447713	32.04272448	34.90936354	36.74669847	39.20201459
968.2	37.89887275	32.6254867	34.77353168	32.83091819	35.58523877	36.17286897	41.00809585	42.6090992	38.41647309	32.07299854	35.10470817	40.93341443	39.80785889	50.4242938	50.87790479	47.34058948	47.60662278	54.85431263	46.95160601	45.3906623	47.59422642	45.31395063	35.75479536	37.69470639	36.51379032	38.51140316	29.78780546	28.38655647	37.48315753	30.2265971	42.46537279	30.668434	30.5063327	41.07434961	51.40811773	35.75460311	36.27985056	33.4330554	34.8233743	32.01017799	35.03847287	36.89306123	38.95938538
969.3	37.97635697	32.80432913	34.83976698	32.7103375	35.2686991	35.95957898	41.12749926	42.35926349	38.62999478	32.10876719	35.03498681	41.04845469	39.80697572	50.20382694	50.96610388	47.4720463	47.58751636	54.72489789	46.83929007	45.11679932	47.76017068	45.29461392	36.08401535	37.78669485	36.67935866	38.6372554	29.77018049	28.28484568	37.38473095	30.22118601	42.4781343	30.53131852	30.71406981	41.30826026	51.33771718	35.74245362	36.19737966	33.09695069	34.7571368	31.91910572	34.920118	36.86517268	38.84089345
970.4	38.0307473	32.80143162	34.77378883	32.75395946	35.78031307	36.18565695	41.07507943	42.31856506	38.68522118	32.23179663	34.98833998	40.9297562	39.60944148	50.26252544	50.55929099	47.3999879	47.61982722	54.6190519	47.01278346	45.2223894	47.79289097	45.21150715	36.2348724	37.57016731	36.59736908	38.77998571	29.86898679	28.46171495	37.55504888	30.45547519	42.48887382	30.63405207	30.49969467	41.32859248	51.57704621	35.76732566	36.23861877	33.3477344	34.4777017	31.71675245	34.92232424	36.5832102	39.0899734
971.5	37.84283123	32.54712666	34.80877462	32.67457984	35.63286138	36.20112561	40.84187243	42.41939061	38.51262822	32.10968759	34.89353373	40.69774188	39.53619386	50.3395559	50.80989805	47.43370717	47.60065469	54.80891808	46.81846428	45.26144099	47.67780164	45.2839704	36.30256435	37.6932106	36.65947335	38.45259058	29.7365145	28.14475799	37.28281666	30.47762942	42.16785313	30.90286942	30.38738978	41.11894417	51.41730043	35.87080453	36.17687965	33.39860815	34.7224673	31.85963998	34.82524893	36.53236897	39.2670238
972.6	38.0141092	32.7384786	34.62815997	32.82265496	35.35767194	35.79815835	40.9023743	42.42126078	38.44608771	32.24490165	35.10061908	40.82196954	39.59697937	50.08424365	50.9953894	47.47340662	47.31193245	54.41668534	46.77540538	44.93126833	47.46604109	45.34666934	36.11690627	37.7910512	36.82390267	38.30414665	29.65968645	28.36658906	37.14404647	30.19545183	42.41831573	30.67805304	30.34316603	41.19599972	51.26862431	35.53723581	36.32560371	33.18663798	34.73800938	31.69566291	34.77427035	36.63491962	38.88735609
973.7	38.15560895	32.7378917	34.75531247	32.62912979	35.08844233	35.70471575	41.11797207	42.2261702	38.4578316	31.77865346	35.1333825	40.72078089	39.36305763	49.92136822	50.93324416	47.02600491	47.3795839	54.65148534	46.58042555	45.19188784	47.63629193	45.19081593	36.09104383	37.78527173	36.69633684	38.28949529	29.67299728	28.26950707	37.16638946	30.17743858	42.25366872	30.53726496	30.32522432	40.83011391	51.47641894	35.61136007	36.44264222	32.95178072	34.43319492	31.74982713	35.1157913	36.56894006	38.84919294
974.8	37.86491824	32.55552305	34.93495489	32.74177423	35.48991348	36.01665647	41.01427805	42.16584172	38.48583709	32.19143916	35.09011961	40.84211283	38.96018447	50.18377685	50.6667667	46.92843393	47.47022922	54.34874186	46.6391591	44.96332274	47.49772997	45.2326751	35.81193883	37.70845163	36.43064103	38.51019136	29.50807219	28.28732127	37.2968241	30.11496965	41.99888978	30.29800288	30.24361818	40.9468362	51.74806965	35.66446066	36.2403033	32.96991619	34.459286	31.70300059	34.87288096	36.5349521	38.89199669
975.9	37.4376623	32.39399617	34.61201854	32.67478745	35.56344509	35.93758521	40.62770112	42.20613435	38.38059089	32.11862358	35.07658948	40.94950469	39.34210882	50.06653932	50.43687588	47.0439646	47.49132806	54.25081715	46.46727356	44.54731966	47.57085892	45.25500507	35.93281685	37.50820965	36.36690999	38.05432625	29.70293392	28.2968318	37.24907909	30.11999094	42.17795828	30.66090393	30.28018207	41.04703975	51.51837044	35.73824455	36.24972692	32.99254287	34.57295381	31.70140842	34.77489863	36.61780801	38.7927156
977	37.5707629	32.45984183	34.8578776	32.82706966	35.51327713	36.07568057	40.63879348	42.3421707	38.44521941	31.92466342	34.87646487	40.79735309	39.33740805	49.93946592	50.44297289	47.20426814	47.27691692	54.32038078	46.80154148	44.98977724	47.73050168	45.38122129	36.11621541	37.64271123	36.547927	38.3970716	29.54763647	28.31886197	37.21958654	29.84679586	42.31524391	30.66778691	30.35919665	40.90729253	50.87097387	35.55547294	36.36558316	33.06797439	34.38981652	31.68483086	34.71424875	36.26947928	38.47117399
978.1	37.70711631	32.82357178	34.81699249	32.51068852	35.39874614	35.70000465	40.8975027	42.19537387	38.5114289	32.04290478	34.81630246	40.97484652	39.41331914	49.87684613	50.51657127	47.23990722	47.1853855	54.56433147	46.70335975	44.99902367	47.47097004	45.16265649	36.07454038	37.61696162	36.44430019	38.04061843	29.56147587	28.29449722	37.10955629	30.12786246	42.32644166	30.48029486	30.26908594	40.76420646	51.56376131	35.50695055	36.10133625	33.27513687	34.32361893	31.63553762	35.06264422	36.62280872	38.93535036
979.2	38.09404486	32.52786655	34.65000452	32.66396641	35.52549861	35.92501968	40.90716266	42.47228021	38.34140879	32.34326479	34.54849523	40.73259342	39.32914669	50.14445226	50.46126737	47.22084858	47.23990341	54.72993037	46.86443966	45.08573889	47.45449279	45.40735575	35.90692751	37.599317	36.57635383	38.08046737	29.67831794	28.44685168	37.17906431	30.49677506	42.0974028	30.28427093	30.34178156	40.93068166	51.57920679	35.55147865	36.07208483	33.17143777	34.58817006	31.73040833	34.56996069	36.84520058	38.92872915
980.3	37.84684356	32.78288615	34.79635659	32.60471746	35.36343368	36.0827406	40.82419345	42.29095647	38.25911855	32.01082379	35.08718867	40.56785846	39.32758351	49.87865022	50.59187379	46.96230789	47.29505076	54.60229139	46.86463728	45.00844937	47.57827489	45.4075475	36.04625654	37.75614307	36.65568094	38.37006409	29.45403297	28.39990586	37.40071511	30.49690611	42.16717096	30.4433743	30.28444949	41.1740676	51.44369315	35.75333067	36.07223984	33.0151106	34.75460868	31.85900843	35.02379061	36.6797618	38.92554494
981.4	37.83908566	32.68219435	34.60712281	32.83887566	35.34561791	36.31426745	41.0906957	42.41022872	38.25308003	32.24945994	35.21572385	40.65805822	39.32422496	50.21785398	50.93285349	47.33227	47.72344579	54.30065725	46.84239117	45.01805474	47.79753211	45.37731914	36.09513436	37.65609319	36.53834205	38.41324835	29.69928571	28.26940653	37.31018673	30.25736649	42.37950836	30.57189213	30.30787763	40.77678973	51.1847588	35.95836837	36.02760784	33.19840588	34.56679064	31.95698602	34.9007693	36.50079255	38.84019932
982.5	38.05954019	32.75570738	34.79696348	32.89628981	35.58631128	35.76923157	41.10817744	41.999777	38.56475532	32.23836322	35.02824937	40.75402091	39.57374623	50.08669722	50.47436011	47.18236941	47.44522734	54.55002636	46.55373559	44.85983645	47.65691203	45.27147456	36.20908159	37.55432505	36.36458091	38.47927354	29.8824005	27.97080433	37.29028257	30.05403755	42.42178527	30.25379451	30.38249697	40.95037983	51.19747083	35.68974439	36.07871035	33.11965886	34.41625827	31.64767403	34.83906243	36.45969226	38.82898918
983.6	37.88335676	32.67108436	35.05776172	32.54871997	35.40195141	35.91190845	40.8620294	42.29362784	38.37910961	32.08744624	35.11835575	41.10829073	39.57239112	49.81648368	50.55119759	47.40931976	47.4274822	54.89169745	46.66264392	44.99286812	47.82543071	45.40416656	36.24625456	37.62063926	36.40457782	38.08771266	29.95902607	28.36409371	37.58190895	30.26507712	42.43468253	30.25754951	30.28091213	41.04677231	51.42644748	35.41676507	36.11564455	33.20053002	34.6044286	31.41566341	34.9470467	36.50279758	39.07292042
984.7	37.59306704	32.87073101	34.75385235	32.4971969	35.49757836	35.84192139	40.69824319	42.51859816	38.52882724	32.0738633	35.1243666	40.9585731	39.65615898	50.02898793	50.4292475	47.50784	47.52549679	54.48733088	46.94245408	44.96643158	47.53658256	45.50899153	36.12332262	37.59306704	36.75045079	38.01085422	29.68409141	28.21630661	37.30182029	30.10373885	42.41713763	30.55923164	30.44198311	41.24032486	51.31428923	35.73661929	36.22210648	33.11975014	34.53710189	31.69434317	34.88420845	36.7803541	38.72463094
985.8	37.80935533	32.63400915	34.73105751	32.71669884	35.59660964	35.93655548	40.99135029	42.58262942	38.5017941	32.1351795	35.13066927	41.08046192	39.65427442	49.96525004	50.51468784	47.33374687	47.68704788	54.24563583	46.67519343	45.24637221	47.56006566	45.28884871	35.95081189	37.54556913	36.77149566	37.99460201	29.59131875	28.22512339	37.41099993	30.28511315	42.26003374	30.53278092	30.48669411	41.10254942	51.21170851	36.207264	36.31759888	33.06415931	34.99959661	31.82944017	34.86452784	36.713992	38.78924235
986.8	37.84698594	32.81602425	34.95986945	32.75091533	35.73382172	36.19186485	40.75118423	42.74338756	38.38894756	32.3262203	35.09491482	41.11748701	39.5607002	50.2660053	50.75513514	47.273668	47.49531038	54.5010623	46.59722694	45.59011162	47.76378701	45.36263068	35.85402782	37.65684568	36.78049423	38.27185878	29.69011852	28.21994942	37.52600273	30.43448095	42.50384382	30.51131969	30.34411453	41.22553027	51.17169909	35.70064591	36.38770412	33.52307482	34.89033976	31.56646619	34.91260357	36.55340479	38.93823297
987.9	38.16527913	32.74050151	34.84654007	32.76112788	35.62298122	36.18473717	40.96822954	42.13234667	38.34445884	32.3628832	35.12907958	40.86871877	39.55553197	49.98095464	50.78386154	47.35566036	47.29349551	54.71985081	47.0807685	45.3509137	47.85546275	45.12752637	35.92570118	38.05665096	36.71408824	38.28540021	29.58711933	28.36183817	37.28268734	30.0368582	42.42070877	30.5792043	30.48165344	41.26561722	51.05986079	35.75175967	36.29579146	33.20822946	34.65818039	31.90450017	35.03489974	36.46314587	39.0044704
989	37.65212215	32.88912141	34.77591837	32.84160359	35.6554187	36.27905331	40.71327029	42.32726065	38.4898514	32.49994342	34.80015246	40.70856464	39.25922492	50.37960006	51.04721963	47.27116177	47.59123964	54.60311508	46.64135841	44.95853277	47.87202737	45.25026416	36.07386127	38.00752244	36.79991362	38.11915581	29.49539604	28.27931824	37.56745468	30.23173947	42.53254168	30.64366639	30.3301714	41.03789437	51.1853344	35.82420949	36.1986756	33.18069276	34.3418223	31.73861744	35.09096154	36.56053554	38.98325778
990.1	37.86545304	32.52551421	34.97868387	32.71161843	35.43667563	35.97868469	40.74752961	42.21501894	38.63989877	32.07756063	35.1271807	40.84234526	39.54316913	49.91986922	50.94157923	47.04885027	47.82267845	54.73985659	46.99873561	44.74093394	47.95643393	45.24039212	36.12237265	37.5579816	36.57590418	38.63990042	29.39756686	28.13553025	37.50343116	30.48980247	42.44493734	30.82575339	30.54546619	41.08143083	51.15550955	35.78834226	36.07819674	32.96294682	34.72572721	31.95097512	35.05052124	36.83335805	38.56919945
991.2	37.99348105	32.77307681	34.90730405	32.62444464	35.4855877	35.94321605	40.99235639	42.41481644	39.01556763	31.89967568	35.06199011	40.88235417	39.74385823	49.92947013	50.74031161	47.42895703	47.82187819	54.29749862	47.22042562	45.12204088	47.82263315	45.37569717	35.99987158	37.77736524	36.38243738	38.52720951	29.58303518	28.41788827	37.43550282	30.51760542	42.4034851	30.51043662	30.62207936	40.93024205	51.29335549	35.55516729	36.14893638	33.2510497	34.54178254	31.61443268	34.98287521	36.93473736	38.83137169
992.2	37.60702979	32.60832283	34.64008174	32.63126063	35.22267355	35.8143218	40.93827842	41.95178134	38.34738931	32.209942	34.99181761	40.81794941	39.85238244	49.85224176	50.35565747	47.33793663	47.59935143	54.81331583	47.38682993	45.20620987	48.14492129	45.52086003	36.06749201	37.70289538	36.65489703	38.52358707	29.70541218	28.35773327	37.54742535	30.17584272	42.39684708	30.63584032	30.64147433	41.28824075	51.61760167	35.78969101	36.2063872	33.15362311	34.77581874	31.83665081	34.80267265	36.61180917	39.00388181
993.3	37.52338045	32.47820424	34.97445496	32.74338823	35.46191911	35.65243571	40.6469647	42.40098101	38.18074437	32.40466353	35.22736941	40.52517604	39.74369882	50.31306135	51.08897455	47.23922097	47.68550251	54.57036367	46.93440369	45.41668553	48.00690893	45.79716491	35.62518081	37.51090675	36.84348296	38.1872516	29.75464083	27.97601146	37.46332266	30.13533207	42.21410633	30.9479622	30.40501549	41.23942942	51.33561098	35.62134708	36.26883991	33.08451524	34.38499786	32.2098658	35.02834472	36.71239976	39.08130384
994.4	38.00055414	32.4556939	34.68754779	32.67180651	35.60851628	35.94106097	40.44505821	42.87502055	38.11676378	32.41004011	34.95107632	40.55716634	39.39301912	50.14741502	50.78361516	47.59832934	47.08375281	54.48732903	46.84340039	45.58233499	47.76216291	45.97218893	35.96372747	37.6519252	36.52423718	38.20062118	29.65710965	28.30583201	37.58618374	30.31876453	42.34058823	30.8743423	30.33498645	41.30665327	51.60518871	35.57170834	36.03877774	33.45094651	34.28184547	31.84012235	35.15788742	36.60603839	38.93963555
995.5	38.289542	32.74229617	34.9299124	32.76917218	35.45983659	36.15383296	40.59696489	42.88784543	38.88491775	32.09108559	34.83696101	40.8407905	39.74357524	50.36537887	50.34951969	47.69229028	47.42131136	55.01229341	46.71210191	45.34026408	47.41719814	45.47516165	35.92639569	37.45530878	36.83834313	38.44244628	29.54360254	28.30224297	37.61445513	30.4621415	42.58240204	30.74282437	30.41600011	41.13808665	51.58635776	35.74637658	36.09845443	33.00544035	34.29095058	31.86541091	35.20495708	36.59316988	39.02531785
996.5	37.74375219	32.57359084	34.74344238	33.05846994	35.52068268	35.63660099	41.02546702	42.37543583	38.59697634	32.25927044	34.90287629	40.88986602	39.3612729	49.78087008	50.3733981	47.31359664	47.9050166	54.8118333	47.08557931	45.33118337	47.8813598	45.2277284	36.00286389	37.8448501	36.714197	37.85087731	29.76455156	28.17255172	37.50785374	29.99270604	42.58223698	30.59999606	30.41588221	41.43978672	51.24151787	36.15214818	36.20796347	33.15942068	34.90287629	32.0909612	35.64087448	36.57913605	38.87403384
997.6	37.65148648	32.96059477	35.04386664	32.83548148	35.32732065	35.57436485	40.81016823	41.64873334	38.67630323	32.22424519	34.84156999	40.81016823	38.94837102	49.89134827	51.03298089	47.10766554	47.13921621	55.19893852	46.57410437	45.44284706	47.99332858	45.21351256	35.81797788	37.50603372	36.47322267	38.24752256	29.54854164	28.29402544	37.53527819	30.06549976	41.87688932	30.44433763	30.78441796	40.88237306	50.65314358	35.52051694	36.15352412	33.16076231	34.479231	31.6906847	35.23900235	36.69625433	38.70419689
998.7	37.27620997	32.88594798	34.9513066	33.08586118	35.38761875	35.94405303	41.14242003	41.73016888	38.35340197	31.54428351	35.15728514	40.8547108	39.74301798	50.46732287	51.10443111	47.09805703	47.64888862	54.56172729	46.84620939	45.63984928	47.51882585	44.9336279	36.15332604	37.67306913	36.32143365	38.4898613	29.70386332	28.01330782	37.19194588	29.87485365	42.41283189	30.80750723	30.5121317	40.8028318	50.81298947	35.58688538	36.52061112	33.07560378	34.22315438	31.68700083	34.39826729	36.82482436	38.65416818
999.8	37.58307135	32.66692324	34.33679863	32.59348105	35.20095879	35.92157395	40.6197022	41.98416562	38.57410569	31.64721802	34.73834165	40.46825554	39.89021435	49.91200768	50.4781995	46.54587839	47.44098847	54.23543987	47.05207726	45.14334453	48.15354558	45.38554523	35.84927636	37.29507847	36.82482436	38.56019162	29.47212827	28.07930618	37.61392774	30.09114219	41.75130994	30.29362909	30.41557698	40.9936724	50.98924526	35.76871619	36.90423099	33.02781839	34.37626008	31.90636655	34.81140261	36.82073725	39.59902154
1000.8	37.63519604	32.64584502	34.04322291	32.45879573	35.26050006	35.89669279	40.35893395	42.10840791	38.51991265	32.2909982	34.81343158	40.50121677	39.58872529	50.04644736	50.87842305	47.54938197	46.97726745	53.87663839	47.03853918	44.82101085	48.29850159	45.16223525	36.07854027	37.16403786	36.82050474	38.34828241	29.52734319	28.4313641	37.37006451	29.95536917	41.95069852	30.5485448	30.40025089	41.05778505	50.93296688	35.97155555	36.06288119	32.97497698	34.54563595	31.88318996	35.30991993	36.3799175	38.84631363
1001.9	37.51690294	32.27932136	34.69323217	32.42635789	35.16894234	35.53247325	40.38870115	42.22638705	37.67587287	32.25004681	34.73428298	40.3834897	39.2617261	49.93684406	50.68170193	47.20655355	47.20655355	53.97127321	46.77073104	45.16191128	47.41459316	45.14129075	35.88686801	37.33870278	36.22680083	38.29353881	29.36262849	28.45561706	36.94808867	30.43769449	42.30401139	30.80812552	30.39919811	41.2828882	51.25518502	35.49519378	36.01662425	33.26927464	34.4541678	31.51454622	34.77467169	36.24514352	38.79623236
1002.9	37.88977289	32.42509983	34.73119356	32.66982034	35.40058109	36.12923799	40.5986739	41.83385451	38.04377881	31.42008517	34.77439156	40.24735876	39.40248519	49.67770224	50.74603992	47.04925238	47.09032191	53.91378537	46.73977361	45.22895278	47.41962486	45.0315862	35.83053169	37.53426391	36.32172983	38.04518243	29.41744312	27.95423244	37.11458084	30.13780602	42.08235338	30.54562848	30.39802456	40.86391635	50.50566394	35.13207102	36.15885212	33.06547861	34.30733624	31.85941895	34.69019207	36.03738399	38.74025855
1004	36.92822653	32.90311765	34.81965544	32.38698961	35.16973955	36.14611851	40.64502855	41.38252244	38.13065141	31.0482857	34.50311312	40.09983998	39.56116112	49.53326661	50.23858054	47.03337098	47.35077252	54.74077771	46.47676006	45.63527697	48.22005615	45.50588438	35.63624725	37.77261712	36.00539661	37.43793445	28.98842299	27.78409424	36.80436788	30.24597601	41.03773414	30.7567018	30.37907318	41.1004999	50.99612235	35.70026613	35.97318619	32.56156349	34.41924243	31.44786363	34.95149875	36.51949712	39.56595699
1005.1	37.32721475	31.8036431	34.58267165	32.17161982	35.14171217	34.87114155	39.92887221	41.84312205	38.24173677	31.982375	34.63180251	40.3037912	39.5521679	49.37569459	50.26815597	45.96528339	46.82177935	53.95924572	47.18560065	44.96487754	47.99280773	45.20848537	35.5944827	38.05427727	36.34012064	37.97917882	29.27380848	27.85613041	36.82461179	29.89720957	41.47326327	30.80870986	30.75228433	41.35255107	49.82868262	35.34523875	35.94791423	32.88338132	34.54160171	31.68572095	35.42984436	36.027262	39.37343668
1006.1	37.42637897	31.69391377	33.64248305	32.00463842	34.20054268	35.23465458	40.13489205	42.14998319	37.9881151	31.28160704	34.48151986	39.74141272	39.34793339	50.14987796	49.52484919	46.54399688	46.12842548	53.70461178	45.87884802	45.18621079	47.93372148	45.43439746	36.09541155	37.23345949	36.21296953	37.8489645	29.04382152	28.16624397	37.09198521	29.52219231	41.87041929	30.65766124	30.2791716	41.42854817	50.46528599	34.81931114	35.84155446	32.8140105	33.56798939	31.982375	35.26076325	36.42962833	38.97715478
1007.2	38.5239662	32.62936251	34.97993028	33.4127828	35.92702898	36.28481576	41.39636719	42.69991237	39.53353067	32.83821296	35.60087578	41.60334903	40.56843985	51.66266625	51.44402913	48.40190625	48.11351357	55.29929806	47.12817188	46.84129477	49.36900087	46.36393125	36.90190447	38.51142449	37.7731604	38.74699969	30.19499725	29.08841637	37.95218944	30.81917296	42.90169083	31.79241	30.82326839	42.49480545	51.84999527	36.07512543	37.18295477	34.82213224	35.84840045	32.51496478	36.05324846	37.69203248	39.94122216
963.4	38.01207371	32.63140086	34.48169409	32.48250219	34.89333329	36.75152285	40.81954783	41.89514153	37.35452719	32.38886921	35.41033807	40.50784878	38.61993435	49.93508284	49.47141985	46.87883284	47.04400637	53.92054695	46.23469334	44.46283136	46.90768421	45.17714927	35.8223721	38.34038789	35.7813535	37.9854502	29.63528508	28.93371152	37.15734449	29.7786213	42.91746119	30.19227556	30.18366874	40.74406315	52.76239972	35.23790659	36.20823776	32.63080436	34.46882651	31.19128176	34.66033773	35.67123402	38.57634793
967.3	38.24277885	32.79916804	34.74132538	32.70305049	35.15584278	36.93427465	41.07004603	42.07849929	37.62626061	32.55638535	35.65574672	40.81684342	38.87049038	50.31640363	49.83534134	47.28079959	47.39164283	54.39832575	46.51781826	44.78215862	47.27181979	45.46672817	36.01079134	38.53729041	36.03607964	38.2334467	29.89317707	29.06686156	37.4114876	30.03831046	43.13300731	30.39571431	30.39453162	41.04248384	53.06615572	35.51412853	36.40276687	32.90992274	34.63368708	31.42316567	34.88363792	35.89552992	38.84653378
971.2	38.24757566	32.82622611	34.77590605	32.72265387	35.18674964	36.88696628	41.07847466	42.13885045	37.65693925	32.58379551	35.66194726	40.78199967	38.89092334	50.28547224	49.91304961	47.33991662	47.4530016	54.43917496	46.44449425	44.7934132	47.30887223	45.42276448	36.03174699	38.51984802	36.03646229	38.23082641	29.93391541	29.06396425	37.43109391	30.04009307	43.01321627	30.39691344	30.42154747	41.07254965	52.99633877	35.53422062	36.38943051	32.92798439	34.62855008	31.45414491	34.8496078	35.85945999	38.80378591
975.2	38.25268248	32.84571971	34.73683398	32.70703173	35.22800192	36.88835726	41.06703691	42.11749667	37.6217161	32.55597734	35.66107614	40.77876703	38.84616854	50.21286812	49.85623013	47.25451885	47.38466437	54.32425817	46.39092183	44.74105897	47.26570509	45.36609158	36.02134435	38.49368728	36.09924531	38.22905089	29.96759024	29.0215824	37.43454363	30.00756104	43.01664364	30.37241956	30.40094359	41.07285508	52.93523796	35.56559322	36.35927119	32.91742166	34.56689224	31.42903784	34.79053226	35.83253385	38.7773263
979.1	38.356583	32.94344819	34.87561506	32.82647628	35.30717009	37.04494901	41.24351597	42.25669828	37.6817514	32.65934009	35.77173919	40.88499774	38.94868328	50.34744967	49.98022835	47.32587348	47.48372007	54.46873255	46.57153526	44.86122348	47.3555908	45.47251931	36.11956574	38.633524	36.17255489	38.32335768	30.04540485	29.1225282	37.5776306	30.17161963	43.18500838	30.49850403	30.49887015	41.2090971	53.05853759	35.68289614	36.48703003	33.03534367	34.69077338	31.51734178	34.94055907	35.95603433	38.91448087
983	38.641601	33.18243686	35.18751363	33.06153312	35.6148686	37.36506811	41.57792376	42.6095308	38.01199637	32.91889354	36.05534343	41.24766659	39.299343	50.79865754	50.42601199	47.70979684	47.8929304	54.98552168	47.00099969	45.24471125	47.764385	45.817491	36.4139679	38.90707466	36.48915829	38.70895487	30.33386911	29.37030518	37.88372173	30.45637286	43.56278171	30.82128881	30.77636485	41.60820417	53.45112766	35.97806037	36.79572175	33.36621245	35.02133132	31.81648464	35.29183509	36.27824337	39.26406071
986.9	38.93862666	33.42548104	35.50535783	33.35332322	35.94881173	37.63460707	41.87748913	42.98401707	38.36818614	33.15766112	36.34148362	41.5947235	39.66798429	51.27541908	50.86222661	48.1370183	48.33385589	55.49261857	47.38443194	45.67097189	48.25648017	46.16469658	36.7201942	39.20945849	36.81575608	39.06410561	30.62026301	29.60823696	38.21976276	30.74247812	43.87374235	31.12219201	31.09327673	42.01125567	53.84292783	36.3160003	37.10357275	33.71339485	35.35299085	32.13378239	35.63594578	36.63010851	39.65745018
990.9	39.19716928	33.65473856	35.81343634	33.61626121	36.23338026	37.92604047	42.19226067	43.32780172	38.6613599	33.38834881	36.59306482	41.92511208	40.00234667	51.6756147	51.28030399	48.52292971	48.76547262	55.91484786	47.7457114	46.09543138	48.70534081	46.49156367	37.04009793	39.49214227	37.11141515	39.3767613	30.90979671	29.85966637	38.54924829	30.9940718	44.15955265	31.39855853	31.40093157	42.41674897	54.16477344	36.62046008	37.39195275	34.02677354	35.63058104	32.43757226	35.96195264	36.96465735	39.97320189
994.8	39.4542294	33.86368541	36.0838395	33.87012567	36.51253415	38.22356183	42.47359821	43.64027572	38.94000095	33.57212004	36.81274298	42.20761728	40.3140831	52.02630524	51.64525874	48.89252153	49.15498309	56.33436852	48.1264787	46.51136497	49.12572999	46.80245213	37.35047545	39.74509104	37.38854955	39.68734976	31.15562749	30.10663395	38.83068817	31.25905935	44.42799288	31.6853132	31.64137313	42.76218038	54.49060751	36.90138729	37.67476746	34.31141484	35.9139927	32.73126534	36.27178501	37.26493151	40.30686271
998.7	39.66663164	34.05750336	36.33941251	34.06898868	36.75132442	38.46574277	42.71312047	43.91251858	39.13811515	33.71184357	37.01322724	42.47734709	40.63796772	52.40737323	51.97552488	49.19874143	49.50855011	56.69263209	48.50398162	46.88004619	49.52628791	47.10102575	37.58616396	40.00386615	37.61472968	39.9676251	31.38721282	30.32272078	39.07678614	31.48012134	44.66396344	31.94081167	31.91661119	43.13119087	54.75488315	37.131954	37.95312141	34.56812945	36.18543726	32.96968467	36.56367894	37.54852388	40.60000067
1002.6	39.8948373	34.24515478	36.62198775	34.29210309	36.99024019	38.70606186	42.94386962	44.23291726	39.40141398	33.91240529	37.20049946	42.76963263	40.95521625	52.7883129	52.3521657	49.51970047	49.90114495	57.11163094	48.90764082	47.26465689	49.96731035	47.41359894	37.86720891	40.26237293	37.86896982	40.26783046	31.63672744	30.53965046	39.3353683	31.73270268	44.89510453	32.21472409	32.17252157	43.47492786	55.0543839	37.36307224	38.22101939	34.86452319	36.45318088	33.24534985	36.90025952	37.87102724	40.94314283
1006.5	40.12009976	34.44034449	36.85289262	34.51725938	37.23409992	38.98189193	43.20262505	44.54523637	39.66598749	34.0809605	37.41506995	43.04486118	41.26358491	53.17585159	52.71487343	49.86609641	50.30723941	57.48741731	49.24266057	47.68411004	50.41978682	47.71116303	38.14380579	40.50184385	38.12096327	40.55145471	31.87259331	30.75595272	39.59838297	31.96126346	45.11542762	32.48826318	32.46832629	43.86379138	55.33112341	37.6322648	38.49661419	35.13179869	36.7327247	33.52482202	37.22494979	38.18279782	41.27199287
1010.5	40.36490908	34.66098392	37.13061025	34.75459128	37.49720895	39.27515355	43.50055647	44.8891736	39.96715834	34.30946903	37.62073539	43.34464457	41.60643758	53.56256013	53.10089725	50.22187012	50.71611624	57.91544982	49.66072028	48.16592484	50.89724682	48.04249028	38.49430654	40.79544724	38.40462827	40.8833905	32.15548251	31.0267396	39.90698062	32.24302054	45.40408412	32.78573282	32.76932882	44.25254987	55.65611535	37.93245505	38.79035993	35.44627493	37.05790335	33.84064115	37.59111283	38.55387108	41.63032196
1014.4	40.59880145	34.85651584	37.40527857	34.98964365	37.7398979	39.56431723	43.75675281	45.18827854	40.17594175	34.46556575	37.80278458	43.61098465	41.90938597	53.93106934	53.45549222	50.54353913	51.10378704	58.31059021	50.0757544	48.57941365	51.3541237	48.34933719	38.76653627	41.06016738	38.66648415	41.19469834	32.40271057	31.27708702	40.17935095	32.49593567	45.64354651	33.07483571	33.04884573	44.64220308	55.93213714	38.19485605	39.07023459	35.730285	37.34155283	34.12653105	37.91916289	38.87688671	41.95641969
1018.3	40.84171231	35.06011758	37.68183254	35.23320788	37.99034113	39.84362375	44.04087308	45.52546297	40.42019286	34.63964447	38.02261893	43.90002633	42.27653286	54.34526343	53.83488953	50.90761293	51.54782246	58.74541038	50.49226734	49.02985886	51.868378	48.6788056	39.06664462	41.3362424	38.93818358	41.51478449	32.67110069	31.52561634	40.47790163	32.76361141	45.91168256	33.38876028	33.3377888	45.04303846	56.26678666	38.46933728	39.38692379	36.04472399	37.63696247	34.4115948	38.28143463	39.22915871	42.32565347
1022.2	41.07830947	35.27273653	37.9751091	35.47910209	38.29956833	40.1280447	44.29523111	45.86921906	40.72182567	34.84666385	38.25314682	44.21455543	42.66878165	54.81058994	54.26204707	51.30919141	52.02207427	59.23429602	50.95217504	49.51586655	52.40223976	49.05362644	39.41281935	41.63266132	39.24551033	41.87867051	32.95465782	31.79184994	40.80307008	33.05606293	46.18239633	33.71995382	33.67621253	45.47614045	56.57611471	38.75457493	39.71397295	36.37177439	37.97010594	34.74579784	38.68367302	39.59868874	42.71861956
1026.1	41.30524237	35.47270156	38.26164449	35.73239445	38.57010397	40.40118806	44.57991674	46.20474108	41.01737981	35.06006255	38.47536557	44.50855555	43.03394923	55.26569675	54.6896917	51.70374242	52.50605872	59.72247149	51.38248744	49.9832089	52.94366815	49.40094808	39.72318939	41.90940569	39.53613218	42.21846881	33.24264147	32.05194327	41.11116101	33.34682663	46.44652417	34.03948051	33.9995142	45.90983406	56.9105777	39.06077167	40.02133536	36.71712454	38.29192326	35.06158719	39.06093845	39.9677781	43.11171708
1030	41.4881178	35.6498692	38.49995617	35.94290901	38.81171997	40.62024455	44.79525535	46.46422589	41.25733547	35.20974042	38.65214873	44.75817873	43.32930951	55.60312853	55.0394663	52.03905936	52.89115685	60.08997219	51.72360025	50.39201255	53.40061001	49.6961328	39.99918576	42.14563781	39.78653044	42.50337962	33.48619062	32.27071712	41.37243897	33.56735065	46.62462079	34.29603685	34.25937676	46.26116351	57.13926523	39.29551391	40.26842804	36.97321114	38.56767793	35.34307481	39.37717422	40.28345419	43.42221996
1033.9	41.70017808	35.84177993	38.75351162	36.16818962	39.04747554	40.87950733	45.00366473	46.75412112	41.50194665	35.37740707	38.8224803	45.00851376	43.62677603	55.94960895	55.38241765	52.34441061	53.28898212	60.46803819	52.05759441	50.81578649	53.8328649	49.98598729	40.2691959	42.39119893	40.02155705	42.78152734	33.71539579	32.49006272	41.62643647	33.78751837	46.8352279	34.55796199	34.52170152	46.61796515	57.37568513	39.55234086	40.53817663	37.24434318	38.82659755	35.60028758	39.71031037	40.60072803	43.74619311
1037.8	41.92406888	36.04755305	39.01584126	36.38680913	39.29796809	41.13318226	45.25986398	47.0385794	41.71497724	35.55167689	39.01460438	45.25554894	43.93838145	56.26821284	55.71545684	52.64923973	53.66255948	60.81324965	52.41782367	51.19050355	54.25971275	50.28099306	40.55451336	42.65197104	40.2744117	43.07790622	33.95006753	32.71546925	41.88746771	34.0343361	47.0722848	34.81483479	34.79662562	46.9606988	57.62697401	39.77536501	40.80238531	37.51924803	39.09012706	35.87533068	40.01892492	40.90735135	44.0636383
1041.7	42.11530449	36.2318199	39.23013367	36.58777537	39.49274105	41.38534787	45.4668405	47.29765907	41.89053171	35.69815991	39.16773512	45.48850851	44.19989733	56.59856824	55.98674896	52.93417553	54.01067092	61.16023355	52.76253901	51.54932419	54.62730826	50.57061416	40.79882753	42.89759176	40.47961399	43.31979438	34.15930181	32.91132643	42.1221098	34.24176481	47.2929547	35.04691446	35.03861616	47.25692512	57.89128668	39.98630931	41.05026632	37.74678524	39.32638719	36.10556302	40.29449181	41.16276251	44.34501983
1045.6	42.26273367	36.38264082	39.3952616	36.74538322	39.65601497	41.56969341	45.63860263	47.48947	42.05186839	35.81720126	39.29199198	45.67306591	44.40386309	56.8268998	56.21861396	53.16471118	54.28508035	61.39716917	53.007193	51.83190778	54.92984387	50.77847402	40.97804382	43.0857403	40.66004483	43.50496406	34.32924534	33.08650921	42.30300354	34.39687629	47.42093647	35.21655563	35.22081702	47.48653896	58.06713822	40.1431322	41.21958148	37.91650303	39.50872197	36.28772435	40.51530309	41.38549652	44.56069082
1049.5	42.39035311	36.5025802	39.56994429	36.90277568	39.82931257	41.71639679	45.77765073	47.67102035	42.21336628	35.9207002	39.42098966	45.83501852	44.59902779	57.01934582	56.41675827	53.36493169	54.54069714	61.62310817	53.19874424	52.09131752	55.23365073	50.95262206	41.14793132	43.22822558	40.79872361	43.67808629	34.48621317	33.23176682	42.46718005	34.53580646	47.52145165	35.39081535	35.39278793	47.70881623	58.21139812	40.30645159	41.37974652	38.09114334	39.66681035	36.46662033	40.73131796	41.57454613	44.75542944
1053.4	42.49853389	36.60466717	39.73098745	37.02776176	39.96335055	41.85775667	45.91626479	47.81749492	42.35533177	36.00382383	39.49432952	45.9724908	44.76448552	57.15572736	56.57884364	53.49848486	54.71874462	61.79839837	53.38059376	52.28189144	55.43874403	51.08907698	41.29693779	43.35672975	40.91598405	43.81462043	34.61491997	33.3388894	42.58219074	34.65349284	47.63580952	35.53990184	35.54274137	47.90234568	58.29222655	40.42437454	41.51588497	38.22568176	39.79630287	36.59339548	40.88562736	41.73723202	44.92483071
1057.3	42.59434297	36.69774493	39.86214312	37.14058381	40.0750563	41.99149917	46.03772305	47.95281874	42.43247028	36.08086221	39.58400222	46.07897141	44.86993638	57.26393889	56.67182508	53.57710792	54.85897415	61.92058701	53.54629413	52.42774303	55.58250641	51.1937327	41.42521556	43.47960005	41.00539731	43.91367735	34.73166751	33.42912455	42.66413072	34.74891404	47.72652142	35.61938123	35.66155427	48.025337	58.37951618	40.514906	41.61239353	38.34336411	39.87821038	36.68362069	41.0097393	41.84341684	45.04699105
1061.2	42.70262917	36.81092314	39.97239888	37.25816109	40.20561122	42.13706883	46.16131368	48.07688654	42.52831154	36.18631051	39.68818374	46.20329357	44.99476329	57.39924656	56.78359445	53.71794056	55.01225683	62.06790807	53.67458787	52.56436327	55.73800966	51.32801999	41.55304698	43.59274946	41.1053452	44.02998829	34.83996031	33.53314558	42.76955344	34.84349328	47.79880649	35.7210164	35.77766426	48.13824215	58.51769734	40.6124382	41.72695357	38.42914046	39.99040171	36.78797985	41.13085845	41.95833149	45.16359934
1065.1	42.79151872	36.90849242	40.10432151	37.36161466	40.32229976	42.26006931	46.26090185	48.17459987	42.63253101	36.26121273	39.77325988	46.30913763	45.10800729	57.49408897	56.88492034	53.81302508	55.13923997	62.19978066	53.76198802	52.66017688	55.84660001	51.40582709	41.65281492	43.68025643	41.19196545	44.09691418	34.93646031	33.62135036	42.85925151	34.91857573	47.86081966	35.79910275	35.86905799	48.24509155	58.59041468	40.70264261	41.79881023	38.53020815	40.08401298	36.8851186	41.22304236	42.04827449	45.27052707
1069	42.8880762	36.98853653	40.24406593	37.48339367	40.44687336	42.34105765	46.36966198	48.27517946	42.73667123	36.34861399	39.87639119	46.42429077	45.21933333	57.60087334	56.99805421	53.92925375	55.25886211	62.30508923	53.82552453	52.76366095	55.98296483	51.47731297	41.72360645	43.76062783	41.27935454	44.19509337	35.04795545	33.70706094	42.96523488	34.99376376	47.90509458	35.8905677	35.98217979	48.34739088	58.67227318	40.79029373	41.87157916	38.61643724	40.15348582	36.99427363	41.33886144	42.12978331	45.36082848
1072.9	42.98927311	37.07264638	40.38646904	37.59383632	40.57141348	42.44302659	46.47415355	48.3957902	42.83846698	36.43016724	39.96638935	46.54633028	45.32391466	57.67404154	57.08688857	54.03887985	55.34521717	62.39124168	53.85059701	52.84705917	56.07104757	51.53860019	41.79154717	43.85798399	41.36926872	44.26091602	35.14307622	33.77856627	43.0439283	35.04823946	47.96644591	35.96457487	36.07203197	48.4379422	58.74923753	40.88007989	41.95517124	38.7105697	40.21946807	37.08278458	41.40064257	42.23370527	45.45131666
1076.8	43.06630373	37.15373659	40.47268921	37.69353056	40.65393095	42.54793005	46.58276568	48.4516116	42.91059589	36.50339104	40.04509872	46.62258565	45.3734482	57.66401743	57.11083989	54.0534332	55.34850449	62.40762289	53.84365925	52.84081709	56.080785	51.52576872	41.83308908	43.93448401	41.41829033	44.29800927	35.20938169	33.84108851	43.08737698	35.09499872	47.99445345	35.99025649	36.13800328	48.48425081	58.78972343	40.93535452	41.9787749	38.74193893	40.22782654	37.11738195	41.42341673	42.27359571	45.49197951
1080.7	43.14317303	37.19537379	40.52365626	37.74989504	40.70132089	42.60265031	46.63174354	48.48241013	42.90037612	36.54588309	40.0712687	46.65867484	45.36239719	57.57025521	57.04498195	54.00065339	55.29242363	62.39672377	53.81991597	52.78642856	55.97594485	51.48626078	41.84622767	43.97579336	41.40491052	44.27577823	35.2284825	33.8476592	43.07702292	35.09398395	48.00447628	35.96838323	36.1483157	48.42821055	58.7898661	40.92879715	41.99495174	38.73202707	40.21868778	37.09757117	41.39718737	42.24701085	45.44985354
1084.6	43.14449028	37.18617903	40.54559849	37.75772758	40.70658013	42.61304604	46.62843232	48.44465166	42.85873168	36.52621068	40.08467074	46.64179473	45.30454987	57.46577958	56.9485044	53.9171896	55.17951422	62.3061991	53.72815407	52.65283357	55.85939096	51.39812324	41.79931539	43.94440256	41.35776248	44.18389384	35.22232326	33.80910727	43.0421579	35.05055198	47.9091807	35.91434568	36.12369222	48.33078187	58.72281089	40.88431959	41.93061999	38.67416661	40.14126865	37.03751146	41.3158001	42.16311377	45.37280684
1088.5	43.15229899	37.17372831	40.56689858	37.77826848	40.74138096	42.59110453	46.6143226	48.38532896	42.85647787	36.53599577	40.10569459	46.63019899	45.25211949	57.33676853	56.8619239	53.83920368	55.07120251	62.21486475	53.57645574	52.50757476	55.73048509	51.28838539	41.72325787	43.87689953	41.30397139	44.07997707	35.20586595	33.78020612	42.95776025	34.98825801	47.82202752	35.85666833	36.08756563	48.25580201	58.63590417	40.8382198	41.85387044	38.62172725	40.06169012	36.97508651	41.22528154	42.06449194	45.29743466
1092.4	43.09022239	37.12631435	40.51831173	37.74788847	40.71069626	42.51681761	46.56309851	48.27937967	42.78519192	36.48185888	40.07289828	46.56743489	45.13972188	57.15149599	56.69406981	53.71184636	54.88221157	62.00778591	53.35011627	52.28835668	55.52387973	51.10338136	41.57136334	43.78359762	41.17960077	43.9117074	35.14403812	33.69844846	42.8201224	34.86193816	47.63244052	35.71664649	36.00550107	48.1025453	58.50051023	40.73993655	41.71407102	38.50273165	39.91090372	36.87372645	41.06283277	41.9097107	45.14250142
1096.3	43.00274026	37.06571127	40.44168112	37.69756783	40.63873055	42.43891952	46.48307946	48.14654517	42.69202611	36.43215348	39.99185408	46.46121505	44.9987355	56.83118707	56.424702	53.49719782	54.60262181	61.72799529	53.07025181	52.01344831	55.21898021	50.8610011	41.41423415	43.65803471	41.00593441	43.67343186	35.05220456	33.58607758	42.63736112	34.70092025	47.41798297	35.52799062	35.87941277	47.84525887	58.30313327	40.59154016	41.54687434	38.33821985	39.69891153	36.72463181	40.83622511	41.71908187	44.91391531
1100.2	42.86069144	36.91197721	40.2744773	37.56986624	40.49659795	42.28191954	46.34865514	47.91928971	42.51872184	36.29140746	39.85705156	46.29466945	44.73618236	56.4248218	56.07324083	53.1663897	54.2122978	61.35485943	52.73590576	51.62987892	54.80060196	50.54999017	41.16829495	43.44870753	40.76591171	43.34859701	34.87987735	33.39854269	42.36602718	34.50027432	47.12988925	35.26130369	35.68454022	47.5142492	58.00135609	40.3578441	41.29752299	38.08271671	39.4156096	36.47283503	40.54591308	41.45150157	44.59792975
1104.1	42.71149015	36.71597758	40.09540443	37.42099066	40.36795	42.1257987	46.12470804	47.63982759	42.28540207	36.1325625	39.73761079	46.09681531	44.46874736	56.08000288	55.71946605	52.86262982	53.82678323	60.98031942	52.33851632	51.24623909	54.43749402	50.20681771	40.89213619	43.18558093	40.50893909	43.02825325	34.70756627	33.20891238	42.09050899	34.26698371	46.80608058	35.01117724	35.46818918	47.18905987	57.71349642	40.10632786	41.01141795	37.81434196	39.1245355	36.22606047	40.25123256	41.13297664	44.28342264
1107.9	42.44070203	36.41773566	39.87452692	37.22990986	40.21144751	41.80992822	45.84286876	47.30384618	42.09203703	35.92341895	39.55845056	45.83957033	44.15993981	55.67593518	55.32442272	52.52620238	53.41644889	60.5494859	51.8282787	50.81803694	54.04555418	49.77150226	40.51164739	42.85414277	40.19931539	42.63448242	34.48694437	32.97025696	41.76378698	33.97841765	46.32887346	34.71499672	35.23233862	46.82887454	57.29530695	39.81813022	40.65794687	37.54610638	38.76532017	35.96172743	39.87939133	40.8002325	43.9098821
1111.8	42.15665002	36.15819354	39.62197145	37.02213163	40.06160322	41.46536409	45.53201038	46.93757274	41.93816184	35.72275566	39.32132672	45.58781878	43.87215385	55.17606794	54.93481485	52.21779636	52.97209544	60.02047796	51.22302282	50.33089949	53.65189405	49.28060656	40.08521707	42.47319747	39.88920266	42.17421874	34.2653967	32.72900836	41.36498788	33.64272743	45.74822987	34.35021292	34.99293266	46.45176891	56.79335589	39.47979348	40.28445111	37.21679303	38.38166641	35.71892332	39.46540847	40.47175465	43.50205799
1115.7	41.88553753	35.91755333	39.28837019	36.77126231	39.83068537	41.11776646	45.18328181	46.52199136	41.754718	35.50904815	39.03962133	45.34544937	43.51329101	54.46429476	54.3814377	51.76871268	52.36739515	59.25205102	50.46514931	49.72908297	53.03922601	48.6757271	39.63440801	42.14398878	39.48742458	41.61602698	33.95010784	32.41310502	40.89166095	33.27152934	45.15820825	33.90460904	34.69979922	45.94506696	56.22737997	39.10951093	39.8377011	36.73154704	37.91052211	35.40021679	38.97141078	40.089603	42.95666639
1119.6	41.6640691	35.73309299	38.93632016	36.54905111	39.50147139	40.92282056	44.99877766	46.0553407	41.42457589	35.38242254	38.75589146	45.1075666	43.03306189	53.60069643	53.60747105	51.12728976	51.524229	58.33786277	49.76880393	48.97487396	52.14318996	48.08519958	39.22124237	41.95494833	39.01861893	41.06747555	33.55133363	32.16320576	40.44124178	32.85781661	44.83951329	33.41626297	34.30717915	45.35217983	55.84915993	38.62739762	39.44197871	36.13915159	37.42987406	34.93490093	38.43254048	39.60287348	42.36923791
1123.5	41.66376344	35.66908171	38.77084609	36.44111581	39.20714729	40.90742941	44.94331477	45.79625483	41.06715974	35.30673593	38.68246294	44.88354299	42.59038017	53.05891665	53.0050403	50.52970249	50.85236886	57.8038012	49.47680394	48.32159306	51.26414739	47.73153532	38.9557174	41.81747686	38.71902808	40.70641715	33.30833819	31.98889611	40.10839167	32.62932594	44.82481572	33.05921191	33.99815434	44.8227866	55.73208042	38.31523355	39.1206102	35.73202938	37.07148289	34.42885974	38.04656427	39.18729159	41.91701748
1127.3	41.50071489	35.52304181	38.56033082	36.20399419	38.98710042	40.69124118	44.76341144	45.40788265	40.71321191	35.14448749	38.58636606	44.59603606	42.09546794	52.42555259	52.43924994	50.03311415	50.19138137	57.18220682	48.7576647	47.57602078	50.47098504	47.22540788	38.53844366	41.54256065	38.35993942	40.20671225	33.06564122	31.68618526	39.7264201	32.21067105	44.53390252	32.63256864	33.61132676	44.23535413	55.44192494	37.98704179	38.69693259	35.34391291	36.66116848	33.97759102	37.49634909	38.58779479	41.41170479
1131.2	41.22499952	35.31151215	38.10974984	35.78321722	38.47632497	40.27398105	44.47237095	44.79436529	40.13342319	34.90169349	38.31055734	44.00712043	41.28634859	51.42840998	51.52319547	49.05315188	49.06322577	56.32909084	47.9816057	46.37024639	49.05751604	46.51401141	37.94982257	41.03720969	37.78961583	39.53140161	32.53901683	31.12492679	39.16405046	31.71426525	44.2107289	31.92624698	32.9353197	43.17018084	54.82491311	37.42196379	38.04097794	34.68656945	35.94909705	33.19140195	36.67352203	37.7075021	40.61242121
1135.1	40.5449725	34.76805081	37.41644952	35.24600531	37.90656648	39.53543195	43.80395412	43.87399015	39.37340472	34.41709211	37.88876056	43.26263217	40.24538661	50.26516178	50.37476916	47.97674448	47.78003581	55.14560974	46.67370387	44.95738506	47.64686234	45.45134833	36.97906522	40.20023519	37.019557	38.60906322	31.87816699	30.39183955	38.34621764	30.96783644	43.36227505	31.05916183	32.08749609	42.01267519	53.93609646	36.68310664	37.1554603	33.8653097	34.99566502	32.35675182	35.59741122	36.69033239	39.56720878
1139	39.9321491	34.17658987	36.72944114	34.64609903	37.30988232	38.7482882	43.11669206	42.89944609	38.63973062	33.9135447	37.37301488	42.46221224	39.23101674	49.07166565	49.24828725	46.94941288	46.50295461	53.92606907	45.38375254	43.58217659	46.23477878	44.40357799	36.07117359	39.38132321	36.28541537	37.63539578	31.2247742	29.71013853	37.53382483	30.24112628	42.53956963	30.20075129	31.29615134	40.90966008	52.96706354	35.95491674	36.26915402	33.0497258	34.10623776	31.49287846	34.55106328	35.66904264	38.5423851
1142.8	39.05670842	33.46542014	35.77467698	33.83936531	36.45064755	37.74074686	42.20172021	41.65111572	37.68294027	33.27210045	36.66977114	41.46838943	37.91341441	47.41086162	47.86638749	45.63926874	44.90082632	52.32369743	43.80154607	41.92729841	44.5454338	43.02845533	34.85102029	38.35278606	35.31581395	36.44957062	30.3825512	28.82392917	36.46263247	29.30518756	41.45208472	29.08672259	30.25932393	39.48086951	51.74065232	35.00675715	35.09720471	31.94175848	32.94274781	30.41188861	33.23952087	34.35457869	37.19275057
1146.7	38.18600716	32.78507922	34.69653804	32.94908673	35.40672903	36.719023	41.29144173	40.37180278	36.58435538	32.57502987	35.83674582	40.34342534	36.54096537	45.59679594	46.25525567	44.06326263	43.08306634	50.51635455	42.22467596	40.10752836	42.54731175	41.57762562	33.67309883	37.37840262	34.24662033	35.15382018	29.42411749	27.8418027	35.3822675	28.317799	40.51263412	27.88327828	29.15542721	37.88598334	50.38668627	33.89629381	33.93145913	30.72543014	31.75429053	29.19132902	31.9143125	32.98996015	35.80384406
1150.6	37.5891793	32.33042633	33.98004135	32.37056949	34.76450144	36.10252774	40.75142557	39.56985308	35.83306267	32.14985437	35.38668341	39.59857724	35.63053373	44.57429966	45.28087625	43.03549174	41.92468095	49.46724834	41.29644471	38.86584395	41.18621424	40.73335036	32.9274418	36.7040558	33.59958564	34.34341159	28.80865025	27.21730276	34.70293526	27.73280024	40.00513048	27.11514496	28.40714031	36.86289621	49.57886602	33.25703594	33.16107524	30.03110046	30.97893283	28.35980516	31.09289884	32.14155553	34.9454334
1154.5	37.07395327	31.91625951	33.45199536	31.92775402	34.36593469	35.58683122	40.27263972	38.97000624	35.31977483	31.80593017	35.04338642	39.07171322	34.98302022	43.90690014	44.57508676	42.35662388	41.19986799	48.72146866	40.60402614	38.07188586	40.37349912	40.11500779	32.36406364	36.17442977	33.11195339	33.80593771	28.38300405	26.74793531	34.20470225	27.30749944	39.50977191	26.60334819	27.87205304	36.1616685	48.96056557	32.79627881	32.62176843	29.56126422	30.42791541	27.84114577	30.53723479	31.52494231	34.35932456
1158.3	36.66248403	31.60414242	33.08230583	31.60835567	34.06175349	35.19760076	39.89733569	38.50934429	34.92505211	31.52951035	34.77594466	38.66219791	34.53650379	43.41003557	44.09794223	41.89160077	40.64893582	48.16395077	40.06071952	37.51699077	39.82985264	39.64267756	31.90294122	35.72297724	32.75433699	33.35210472	28.08566322	26.41899262	33.84106498	26.95542341	39.08716595	26.22906933	27.49680772	35.694167	48.42447472	32.47270731	32.19040004	29.22330347	30.02508718	27.46551268	30.10553648	31.08188827	33.94610864
1162.2	36.39829467	31.38701111	32.80568806	31.37582282	33.84284898	34.93617078	39.65073323	38.19324197	34.701444	31.34600324	34.59584027	38.37553339	34.19764296	43.03333721	43.7784472	41.58019684	40.27707199	47.75299843	39.69904303	37.13194615	39.46211122	39.29239861	31.57060153	35.42512903	32.51431463	33.06149143	27.86297355	26.17159035	33.59929484	26.75410755	38.77699218	25.9617664	27.24584285	35.3660778	48.04837008	32.21535319	31.88700541	28.97543841	29.75814804	27.19752415	29.80371686	30.77422743	33.62592817
1166.1	36.23381441	31.26908929	32.64744064	31.24968272	33.74776504	34.79105162	39.50658091	38.00320731	34.54737048	31.24470328	34.50893629	38.22298555	34.00296832	42.80967095	43.58220787	41.40922804	40.03718386	47.51582042	39.45900243	36.88479379	39.22580781	39.05343635	31.34459761	35.23201147	32.39170272	32.86214513	27.73550624	26.03872378	33.44950262	26.63522494	38.59303152	25.80704385	27.08756549	35.17964632	47.81714334	32.08796812	31.70482127	28.82828324	29.58228748	27.02945573	29.60315706	30.57313666	33.43259565
1169.9	36.13926007	31.1736445	32.57584014	31.17912015	33.71897249	34.71522921	39.45825685	37.90635326	34.4630483	31.20423018	34.47932281	38.15230973	33.88455074	42.71479644	43.47106216	41.30165167	39.87396015	47.41848305	39.36522063	36.71698512	39.06860223	38.93784629	31.27095806	35.13279252	32.31704102	32.7743569	27.68204017	25.97057594	33.36660616	26.56094944	38.5508607	25.69623863	27.000322	35.05252502	47.70199322	32.00937019	31.59649342	28.76561443	29.46937188	26.91293879	29.51858916	30.46023017	33.32023054
1173.8	36.13106623	31.18863223	32.56280529	31.20137327	33.74396917	34.71041789	39.42710553	37.87601477	34.4734317	31.23929712	34.504706	38.16442503	33.83914228	42.68931107	43.45552068	41.32458472	39.81657273	47.3640588	39.25531063	36.65648012	39.03834832	38.86118441	31.16651346	35.10880326	32.28114808	32.71603733	27.68898845	25.97305238	33.35320111	26.5324819	38.4904626	25.65289504	26.96267754	35.01657966	47.70608098	31.98688463	31.54708294	28.73851026	29.42463413	26.90494118	29.46286471	30.4116038	33.27969381
1177.7	36.13427458	31.22106055	32.56753579	31.23146494	33.78201323	34.73890578	39.46668006	37.87073994	34.51736575	31.29390515	34.52193777	38.1880223	33.80583466	42.60317428	43.43305687	41.3330996	39.79646622	47.23998013	39.17236264	36.58929153	38.96225322	38.7995108	31.14532579	35.13429003	32.2717637	32.66375601	27.69148994	25.95145564	33.33491614	26.50224491	38.4812898	25.60426896	26.93310548	34.97229679	47.72486725	31.97090698	31.51212876	28.70125964	29.37689468	26.87732015	29.38914269	30.34134779	33.2246105
1181.5	36.12739814	31.22943548	32.56226307	31.22259161	33.80091951	34.75951462	39.48262504	37.86108045	34.52852663	31.30982112	34.53655794	38.22751584	33.8056276	42.54933009	43.39637727	41.32227323	39.73560185	47.18898612	39.16131342	36.51929079	38.86760918	38.7734838	31.12174638	35.10321266	32.24301232	32.59828755	27.6759035	25.92626936	33.29323129	26.4723463	38.47693236	25.53350807	26.90092715	34.90464504	47.70325563	31.94797077	31.45721261	28.65905705	29.33183133	26.82383288	29.34626101	30.3107939	33.18661198
1185.4	36.13036222	31.22266984	32.53848193	31.2035473	33.8093959	34.74117209	39.47974682	37.79667536	34.48186957	31.30591288	34.55699296	38.21028572	33.71988245	42.49608199	43.3572735	41.29501156	39.65795571	47.12638637	39.11550149	36.46947544	38.80064174	38.73171733	31.06976432	35.08156192	32.21939019	32.542806	27.65132854	25.8990234	33.27155148	26.44479927	38.4422752	25.46926701	26.86763819	34.8550642	47.62507211	31.90633215	31.40170552	28.61174294	29.28363979	26.77323584	29.27547612	30.24583378	33.11590803
1189.2	36.06244371	31.16275136	32.49796245	31.16095368	33.80287691	34.71022948	39.42652245	37.70720175	34.4435894	31.28546524	34.56100101	38.16651239	33.64676718	42.44112344	43.30378206	41.25940403	39.58067369	47.03876706	39.00741571	36.38713478	38.74381731	38.66828549	30.98384228	35.00268614	32.16516884	32.4672201	27.60967022	25.85273563	33.20576847	26.39098448	38.35135138	25.40287492	26.80846336	34.80430727	47.55523354	31.85398494	31.33111566	28.57960965	29.18988223	26.71664739	29.20171507	30.16918715	33.04711059
1193.1	36.03145259	31.16536572	32.45746809	31.15730741	33.81558983	34.69526801	39.4138744	37.67242951	34.42785113	31.28150489	34.55352179	38.1551476	33.61869055	42.40807098	43.27601106	41.23622063	39.53380138	47.0153834	38.97210714	36.33695344	38.69482641	38.62798974	30.94755401	34.96803535	32.13169606	32.41152428	27.59868599	25.83416094	33.16594592	26.37310437	38.30251011	25.35939985	26.77737312	34.7641246	47.48105304	31.80952108	31.28367766	28.54810861	29.1450327	26.68082629	29.15926917	30.14115833	33.01026
1196.9	36.03902032	31.17531505	32.44826356	31.16276811	33.82215727	34.72614262	39.41202173	37.68214469	34.44813243	31.30228602	34.5591092	38.15814258	33.61864186	42.36268115	43.25423905	41.26157046	39.5075201	46.97139184	38.94874899	36.3224076	38.68775709	38.62100426	30.91686719	34.96715876	32.10431622	32.36759487	27.58339571	25.82262546	33.15229981	26.35409989	38.26944106	25.33891793	26.76232541	34.74858083	47.45630703	31.79616792	31.26450011	28.51975025	29.11502284	26.66433108	29.13947196	30.10420978	32.97721255
1200.8	36.10542477	31.2332478	32.51777966	31.20544767	33.88196942	34.81719841	39.50198826	37.74491748	34.49455473	31.37434164	34.61734525	38.22243325	33.65921663	42.41136836	43.29783035	41.30131584	39.51819347	47.00353906	39.01935276	36.37453141	38.71899919	38.65454705	30.96749269	35.01316034	32.14148491	32.38206027	27.62344242	25.85719898	33.18821778	26.38641504	38.32920923	25.35817946	26.79279192	34.79577147	47.50901453	31.83666995	31.28008786	28.54062198	29.15321421	26.69567298	29.16043659	30.13549053	33.00674425
1204.7	36.18939464	31.31304136	32.61581394	31.28571081	33.97922402	34.92501883	39.6054738	37.8552961	34.57184712	31.44510939	34.70127625	38.32592607	33.74768265	42.52186235	43.36504489	41.3867611	39.58573555	47.08662668	39.11536065	36.45571823	38.7832981	38.74108118	31.05281746	35.07762957	32.19213476	32.43530837	27.67059416	25.92126993	33.24291242	26.43491554	38.42944058	25.41415835	26.8498016	34.84152359	47.60518407	31.87514388	31.34868644	28.60087464	29.21497414	26.75422096	29.2403019	30.18166422	33.07379396
1208.5	36.29740141	31.40114675	32.74405755	31.40177079	34.10127558	35.06122911	39.73605555	37.98137765	34.67782889	31.51626065	34.81843833	38.45095718	33.85535512	42.65955904	43.48351265	41.51151584	39.705826	47.20968977	39.22775003	36.57647682	38.91026018	38.85232328	31.15355392	35.17869397	32.27395602	32.52233257	27.76033283	26.00867853	33.34090036	26.4956053	38.50944695	25.50403791	26.92693269	34.95951514	47.72161329	31.96652837	31.41996626	28.69182326	29.30639216	26.83726878	29.3295433	30.27802478	33.1676387
1212.3	36.4172016	31.50446351	32.89480807	31.53622399	34.24285462	35.1935	39.85928547	38.12079627	34.78558883	31.62394407	34.93542553	38.57877693	33.99346095	42.80976101	43.63427693	41.64689705	39.84704839	47.35538883	39.33592973	36.72933271	39.0559566	38.97839673	31.24498881	35.26461224	32.37044254	32.6299017	27.86328298	26.08232071	33.44789263	26.59093518	38.58274743	25.60836892	27.03365089	35.08050346	47.8204927	32.07111944	31.52175118	28.80171506	29.3905329	26.94317784	29.42813438	30.38094966	33.27999354
1216.2	36.531402	31.61522204	33.04106409	31.63636281	34.3911429	35.31046815	39.97026989	38.26041482	34.90195997	31.71715254	35.04078067	38.70411613	34.11949478	42.95870238	43.75593534	41.79128683	39.9705859	47.53323688	39.44417929	36.85094676	39.17954894	39.07524599	31.36285164	35.35290723	32.4637292	32.73243533	27.98326184	26.18252677	33.54142772	26.6834552	38.67640463	25.70342449	27.11702917	35.19925235	47.90789691	32.16992006	31.6322767	28.91321999	29.48237122	27.05418552	29.53296249	30.49121691	33.40947507
1220.1	36.6738769	31.73257957	33.23357196	31.79192542	34.54228061	35.46554423	40.11594238	38.43552601	35.03536501	31.84001648	35.16438068	38.86897238	34.25843721	43.13852409	43.8984464	41.93531014	40.15199887	47.68904616	39.55820133	37.00383928	39.34417753	39.1834624	31.48189529	35.47525361	32.58612331	32.86231719	28.10839119	26.29633845	33.67000038	26.78230072	38.78131709	25.84020181	27.24386451	35.34830149	48.04502393	32.30074677	31.73057643	29.03737075	29.62182279	27.2014028	29.65265102	30.62487133	33.55331641
1223.9	36.82653503	31.89352141	33.44421303	31.98063231	34.72513524	35.65490153	40.29783743	38.63848838	35.1946308	31.97544478	35.32203313	39.06395569	34.43094871	43.30535108	44.09429834	42.13875611	40.34486739	47.89119358	39.70518619	37.20698952	39.53809779	39.32541101	31.6211883	35.62847208	32.75028465	33.03278893	28.26423475	26.42905095	33.83664561	26.91169236	38.8964693	25.99033724	27.39555556	35.52539121	48.19835277	32.45567504	31.89213994	29.19829839	29.79501754	27.3669576	29.79998522	30.79262478	33.72224482
1227.7	37.03149502	32.07706572	33.69339485	32.17212219	34.95920229	35.87782735	40.50404403	38.87102964	35.38589281	32.15321701	35.48871427	39.28357242	34.63512427	43.53524957	44.32846976	42.3649646	40.58680312	48.13364494	39.88893644	37.43617608	39.76324085	39.49280832	31.80180755	35.82186971	32.93951213	33.24638319	28.42988898	26.59496607	34.04133758	27.07520122	39.06334901	26.16365817	27.56683124	35.73934457	48.39613738	32.64069125	32.07590103	29.38149938	29.97640837	27.55021279	29.97796337	31.00175272	33.92335079
1231.6	37.25497559	32.28728599	33.95155375	32.41336707	35.17209206	36.11558026	40.72049983	39.12251508	35.5713254	32.32648794	35.70096111	39.49437922	34.85786338	43.77620604	44.56373352	42.58347784	40.81372077	48.40101459	40.10614237	37.66188868	40.00896184	39.68686877	32.00414649	36.0389912	33.13514905	33.46066573	28.62382661	26.78679382	34.2626965	27.23892365	39.25041625	26.3562704	27.77525309	35.96101412	48.64140325	32.84729809	32.28396379	29.58681767	30.16946502	27.73042118	30.16722211	31.20302718	34.14646659
1235.4	37.44045109	32.45600505	34.17674843	32.60388105	35.35755854	36.31381755	40.92044457	39.33725531	35.74385372	32.48320327	35.85870509	39.69490297	35.03536506	43.98085197	44.77449952	42.76161417	41.01938011	48.62916706	40.30571526	37.85767204	40.22226885	39.84989825	32.18949298	36.23129881	33.29936922	33.64564282	28.80534478	26.93180601	34.44030244	27.39038765	39.41545576	26.51239129	27.92697176	36.15300349	48.83781911	33.0206501	32.45908154	29.75059906	30.34412362	27.89480069	30.34787077	31.39126799	34.33274208
1239.3	37.6207303	32.62227499	34.40050523	32.78479926	35.5438804	36.50519579	41.10624359	39.55411041	35.91156106	32.64671915	36.02046965	39.8761971	35.22755792	44.158505	44.98642488	42.97034325	41.21918682	48.86268702	40.49373634	38.06070299	40.44369564	39.98859597	32.35401075	36.42231634	33.46366781	33.81773309	28.97056353	27.09615625	34.59297317	27.52417452	39.56382811	26.69332566	28.08922286	36.32584766	49.02055002	33.17580724	32.61889499	29.90850788	30.49940704	28.06267437	30.50856091	31.57186719	34.53443489
1243.1	37.77920994	32.75659028	34.60986326	32.95727879	35.72339978	36.6733406	41.26571599	39.73178983	36.06613676	32.76040303	36.14243625	40.05122744	35.38172942	44.30747883	45.12948808	43.11611778	41.39346187	49.04888663	40.63200053	38.22299503	40.62213187	40.10328228	32.51120122	36.55288958	33.60229581	33.96533277	29.09318577	27.21559267	34.7385389	27.64189597	39.67559067	26.81080176	28.22028555	36.50140487	49.15738227	33.31367535	32.74657888	30.05236095	30.63252414	28.21598104	30.65733549	31.72641864	34.68764016
1246.9	37.92130336	32.86829306	34.78939294	33.1053788	35.88249596	36.8545772	41.38680752	39.88506734	36.17468747	32.87338467	36.28188055	40.20596699	35.53988008	44.4944929	45.28339402	43.25532979	41.55357451	49.23007313	40.7705398	38.37934718	40.78142427	40.24616664	32.64705979	36.66433289	33.71301378	34.10153507	29.22716605	27.33956611	34.86538654	27.74721599	39.79076382	26.93334281	28.3580102	36.63414572	49.30119902	33.42931027	32.87243618	30.18183297	30.75946274	28.32125111	30.78394898	31.86363691	34.84461947
1250.8	38.04253157	32.98374393	34.945917	33.24777783	36.04491952	36.99134498	41.53598638	40.03549718	36.30469665	32.97053063	36.38633011	40.33967828	35.67749978	44.63260589	45.41109748	43.39632878	41.71030421	49.36691929	40.8747299	38.53915994	40.94904032	40.36170831	32.76255251	36.77679643	33.81659761	34.19810194	29.34250459	27.44873391	34.97307242	27.84372611	39.85447867	27.03886165	28.47247109	36.78507902	49.40638699	33.52843888	32.98209875	30.29463217	30.85631216	28.44637718	30.87963729	31.9756442	34.9631998
1254.6	38.12705942	33.08129349	35.0828885	33.38012941	36.20298719	37.1097121	41.62570888	40.15871676	36.43701801	33.06898042	36.48869528	40.47669767	35.7836803	44.73882943	45.52189461	43.55587811	41.86148603	49.46073795	40.90551778	38.66858915	41.11942395	40.42236603	32.82016951	36.85655408	33.9002834	34.27607033	29.45784174	27.53496654	35.06720609	27.89821918	39.8562073	27.12818115	28.56225597	36.88420271	49.47298026	33.62719606	33.06314819	30.39849643	30.93763941	28.56874304	30.95745943	32.08502348	35.07640974
1258.4	38.21096682	33.17057924	35.21701343	33.49330699	36.31584187	37.1929666	41.70388276	40.2758574	36.50620143	33.14000832	36.56562006	40.5736682	35.86430356	44.79795173	45.6146013	43.66308025	41.93750285	49.53796976	40.93292161	38.76801532	41.22499521	40.47987981	32.87315837	36.93942821	33.94920646	34.3313853	29.54099943	27.59507715	35.13119661	27.93778164	39.86067713	27.19366642	28.63201088	36.95551298	49.54437156	33.6942549	33.12675182	30.44823687	30.99177791	28.66665579	31.00506944	32.14871371	35.12645347
1262.3	38.30520083	33.31288639	35.34386936	33.6225719	36.40590803	37.34095184	41.83503286	40.39760245	36.61359206	33.2490828	36.64050515	40.68848154	35.94587953	44.7912335	45.65535395	43.72007737	41.9976721	49.57728776	40.99331703	38.8319419	41.26748662	40.53864712	32.95667237	37.04385831	34.01849516	34.39740383	29.60041989	27.66153779	35.18767181	27.98608147	39.95003103	27.22907475	28.70392552	36.99498003	49.62490381	33.73971457	33.19433143	30.49914571	31.08195571	28.71771674	31.0658005	32.21876458	35.20554886
1266.1	38.38315487	33.39352606	35.43030123	33.67792565	36.4341546	37.44128901	41.90002497	40.46361146	36.61926692	33.30696655	36.68239016	40.73008126	35.95891874	44.77422932	45.65497421	43.71153157	41.97448569	49.56236818	41.03358929	38.81461113	41.19638885	40.55538788	33.01899747	37.11743906	34.0331287	34.40655305	29.63677652	27.69863779	35.22646743	28.00709562	40.02802858	27.24692819	28.73698786	36.98104303	49.65616809	33.75556457	33.21374888	30.49930497	31.12275358	28.71843896	31.09243205	32.22974022	35.22646743
1269.9	38.44493334	33.42190167	35.46673479	33.71024327	36.45374035	37.49530574	41.94653332	40.47567579	36.5996879	33.30848926	36.70859531	40.72773433	35.9555328	44.74842834	45.59642186	43.63408007	41.93645083	49.56157162	41.06332622	38.77282003	41.127978	40.55227754	33.03264608	37.14295421	34.04049722	34.4179329	29.63627539	27.72511872	35.22365227	28.022489	40.08809809	27.24520267	28.72336384	36.95049051	49.66024623	33.74952234	33.21184637	30.50517735	31.108406	28.67956021	31.10283579	32.23174283	35.25622275
1273.8	38.44325559	33.40849562	35.4792466	33.72092898	36.46576339	37.47001357	41.94786468	40.42271306	36.55106097	33.31965718	36.71567784	40.68060411	35.8958502	44.70729784	45.51849783	43.56324509	41.86636223	49.52889986	40.97500065	38.678722	41.06574633	40.48568302	32.99431602	37.12263463	34.03136345	34.42320212	29.63936306	27.7263704	35.21559068	28.00723877	40.05567551	27.22857995	28.70046277	36.89632379	49.64094524	33.73843451	33.19410326	30.47588907	31.07728307	28.64458227	31.07922142	32.19857269	35.21446564
1277.6	38.43036528	33.40605239	35.46673984	33.72239617	36.42351244	37.4314611	41.93142832	40.35416196	36.48465722	33.27820604	36.6920024	40.62133454	35.78655807	44.56245569	45.40535871	43.43525198	41.75404641	49.42399785	40.8686841	38.5457301	40.93293912	40.38431582	32.91833403	37.06893423	33.99303462	34.37220287	29.60681417	27.67684793	35.15608199	27.93913586	39.99032305	27.17688336	28.62984535	36.78112531	49.55983344	33.69015053	33.11614432	30.40862362	30.99404007	28.57277455	30.99540016	32.12457222	35.13045638
1281.4	38.36270591	33.36009398	35.4453471	33.67931577	36.38048948	37.35717326	41.85168127	40.23773178	36.38546633	33.23589517	36.6253308	40.54141078	35.62969455	44.38860225	45.24368651	43.29672562	41.59297088	49.25958499	40.69926507	38.36463965	40.73819631	40.22388159	32.79319786	36.98916645	33.91502049	34.27546822	29.53508979	27.59764648	35.07412923	27.87353788	39.8735085	27.07286844	28.54002345	36.63625622	49.43633911	33.59327534	33.01364456	30.31534041	30.89415762	28.48451677	30.87209268	32.01993213	35.01190288
1285.3	38.2943294	33.27534745	35.36704826	33.59863641	36.28939518	37.24576972	41.75097477	40.07624357	36.24769692	33.17095175	36.5541673	40.40889754	35.4459273	44.16785539	45.06173719	43.10097094	41.41875551	49.05041446	40.47572154	38.12293861	40.49229968	40.03977858	32.63878009	36.8470464	33.80314041	34.13431304	29.45055689	27.49567972	34.9408403	27.76237538	39.74611663	26.94370576	28.41495312	36.43219235	49.25697623	33.47698958	32.86626146	30.19095874	30.74723528	28.34432414	30.69331251	31.85806615	34.86332762
1289.1	38.06419949	33.06930863	35.14469052	33.43268533	36.11847396	37.00339436	41.49705862	39.75196791	35.98319842	32.98471483	36.36666625	40.16156854	35.1345954	43.79684493	44.70534723	42.79030913	41.05618284	48.6830637	40.10415306	37.76271497	40.13553387	39.70751041	32.35599646	36.60499819	33.56659942	33.85284107	29.27971934	27.30697948	34.68266924	27.5501822	39.44085046	26.69466041	28.20293911	36.12754838	48.94169168	33.24680964	32.59622301	29.93807627	30.48902187	28.09813002	30.41412132	31.5841152	34.5638406
1292.9	37.94240708	32.99643892	35.03914198	33.33434629	36.0173759	36.84317888	41.37494742	39.56208506	35.80967028	32.90104462	36.27979961	39.9959515	34.89562268	43.51857103	44.46608469	42.58437158	40.81304383	48.41427754	39.81594183	37.4731928	39.8427098	39.48204514	32.16741191	36.45432679	33.42478307	33.65376729	29.1626213	27.17911857	34.53039303	27.39872429	39.26986978	26.52600902	28.04109793	35.86276193	48.76297437	33.0983847	32.40731507	29.76586176	30.29402479	27.90555857	30.17875107	31.37353174	34.34499246
1296.7	37.67561319	32.77020051	34.76856233	33.10873987	35.77230611	36.54237251	41.10076514	39.17600983	35.5156703	32.68173525	36.06234374	39.69939016	34.50242955	43.0462197	44.04371394	42.20514999	40.39497688	47.95622192	39.36289829	36.99851129	39.38115324	39.07709675	31.83647731	36.15944789	33.16126058	33.32332735	28.91322525	26.92073389	34.22957311	27.13748585	38.95251821	26.21016022	27.76351669	35.44353145	48.38970396	32.80485821	32.07992586	29.47553584	29.96438615	27.61174037	29.84479724	31.041183	33.98637829
1300.6	37.37910956	32.50892499	34.44576445	32.82561882	35.47697448	36.18646321	40.73911562	38.70777872	35.14902734	32.43400904	35.79126045	39.31334378	34.02706781	42.48779392	43.5650788	41.73913401	39.87380669	47.41807305	38.85455042	36.46509209	38.82841558	38.61654442	31.39708992	35.81740744	32.8113037	32.92363539	28.65088832	26.62921856	33.87865419	26.81055705	38.58170804	25.84671225	27.42564346	34.96829484	47.94338781	32.46426144	31.70776578	29.10465035	29.57349507	27.22941135	29.42521042	30.63554944	33.56187433
1304.4	37.0331437	32.21517149	34.06969374	32.52167135	35.14765805	35.80178501	40.37449741	38.22061932	34.74259666	32.1621699	35.47805783	38.9326727	33.5478093	41.89658562	43.04550563	41.24371555	39.31556847	46.85406824	38.3498829	35.87769951	38.23654873	38.14305929	30.97591461	35.42945709	32.46141639	32.50807373	28.34947708	26.30414997	33.48007793	26.48927119	38.17193194	25.44959554	27.08004459	34.45037757	47.47338586	32.09517232	31.2998117	28.70583071	29.172482	26.81344108	28.97679606	30.19264034	33.10616676
1308.2	36.60610309	31.83219423	33.59007162	32.09375893	34.70432824	35.31131798	39.91629364	37.601876	34.22777038	31.78957807	35.10355611	38.41002886	32.92113055	41.18518839	42.37436059	40.61753039	38.61729907	46.13504622	37.70459866	35.15154619	37.48917682	37.53661392	30.45878705	34.96546664	32.00848066	31.97378835	27.94398901	25.91364555	32.98746053	26.08303161	37.69995537	24.95978327	26.62767601	33.8107082	46.89924265	31.62782045	30.78519615	28.22009479	28.65560364	26.28543323	28.42405129	29.67196451	32.53248683
1312	36.07415542	31.38326792	33.00410781	31.6123887	34.18635878	34.72761026	39.35488775	36.90071482	33.61747259	31.35395754	34.64607366	37.78661592	32.20650282	40.36164983	41.60002666	39.91243494	37.83981895	45.3143895	36.97537017	34.33602117	36.65175742	36.86345753	29.84256995	34.42293541	31.46788397	31.36419709	27.47524143	25.45691279	32.43909936	25.60593291	37.14393138	24.40976486	26.11313168	33.07377612	46.24274462	31.09992127	30.20612827	27.66391464	28.06944463	25.69589772	27.81561451	29.0309158	31.88788604
1315.8	35.48519224	30.87491754	32.33403939	31.05312728	33.56083502	34.07757561	38.72994817	36.08418881	32.94230176	30.85517498	34.11339422	37.06424079	31.4277286	39.43653221	40.76211933	39.05997809	36.97638114	44.37554908	36.19042056	33.40175329	35.70613061	36.10573418	29.15985838	33.81509504	30.88854929	30.69049424	26.9606073	24.92065032	31.8123002	25.07413383	36.53595872	23.80025938	25.53117785	32.2450686	45.46416447	30.4856721	29.54819059	27.03957012	27.41222515	25.04488089	27.14296915	28.34244385	31.14635801
1319.6	34.8399611	30.29960731	31.64318368	30.47523062	32.97270541	33.36384711	38.06461445	35.26306416	32.25475198	30.3372682	33.56432924	36.37484103	30.61033133	38.57869904	39.91480709	38.22663051	36.11601855	43.48264377	35.36177983	32.51480642	34.82314021	35.34483737	28.46137986	33.15463205	30.29181811	30.0137928	26.43570103	24.3914897	31.17178331	24.5466925	35.84769687	23.20502053	24.93928673	31.4647276	44.6933205	29.88818068	28.89921924	26.43678069	26.74083924	24.40905739	26.47495946	27.65822391	30.44498482
1323.4	34.25134398	29.7865288	31.05735935	29.97288136	32.46837131	32.74211151	37.44104415	34.51328409	31.65719253	29.87842652	33.09048695	35.76077127	29.90238021	37.77532655	39.16523117	37.54077392	35.39190788	42.63786366	34.56340352	31.7177296	34.04018095	34.60901593	27.77187286	32.57165073	29.76389228	29.40256096	25.99910494	23.92682065	30.59840691	24.07429939	35.22783941	22.65925644	24.46876753	30.76854954	44.00781872	29.36640498	28.30623935	25.90390771	26.145497	23.84396343	25.86887584	27.0888371	29.82509113
1327.2	33.64656402	29.27692975	30.39092947	29.42152592	31.90387326	32.07231687	36.79295703	33.72800866	31.01452858	29.39903493	32.54316554	35.11507956	29.13700238	36.87211947	38.37901295	36.80881408	34.59788733	41.76914486	33.7455562	30.90709457	33.2025057	33.87189731	27.10660038	31.96466421	29.1933021	28.7444806	25.52595003	23.44277754	29.98280828	23.56693028	34.57803261	22.0781889	23.92649345	30.01742846	43.22724065	28.7804952	27.67554243	25.30394732	25.53357765	23.25505789	25.21255247	26.44748438	29.11553454
1331.1	32.91814966	28.72959407	29.61444797	28.77002392	31.2042585	31.33419753	36.04412659	32.80581735	30.25846434	28.8209268	31.92548882	34.31417564	28.31938222	35.82272491	37.43701215	35.93775451	33.63838655	40.66391981	32.82731346	29.96176627	32.19714788	33.01210112	26.36063322	31.29867848	28.55662017	27.99975107	24.94202881	22.86574454	29.3044108	22.9781918	33.89646683	21.39857169	23.31387617	29.1287454	42.37708578	28.0853153	26.94908768	24.61925019	24.83897788	22.53494954	24.46155005	25.70071935	28.31558793
1334.9	32.21554668	28.08880105	28.82193462	28.0963314	30.50171189	30.57013112	35.33103622	31.90194372	29.51146261	28.2330277	31.29115211	33.55082101	27.48770146	34.90247297	36.56666216	35.0547798	32.71724198	39.70703406	32.06390873	28.98964196	31.19842167	32.25307069	25.66467325	30.64149117	27.92969866	27.29648332	24.35055806	22.32050306	28.6511793	22.43138328	33.25784502	20.76559067	22.68295509	28.28598362	41.51697213	27.42042027	26.28240655	23.96869483	24.16455178	21.84215739	23.81353363	24.99177998	27.58039599
1338.7	31.56608516	27.53281647	28.18709645	27.59253943	30.05674763	29.94487711	34.67592633	31.21198933	28.9281073	27.75059135	30.8265661	32.94227356	26.80563655	34.28676599	35.89626522	34.42828621	32.09922082	38.99238817	31.33538262	28.28360064	30.56819086	31.58864482	24.99999515	30.04039286	27.44174617	26.72243183	23.95684467	21.88329961	28.15745332	22.00750468	32.59209315	20.33107875	22.23268739	27.72257093	40.87890109	26.97963828	25.78761783	23.54076441	23.61620317	21.34522567	23.30568502	24.50582613	27.0391777
1342.5	30.99491032	27.01849102	27.73207827	27.21358418	29.75855878	29.36750712	33.9988413	30.66677102	28.48291838	27.36422792	30.37013668	32.53309807	26.25005384	33.77458086	35.40496789	34.05598759	31.68911624	38.42158743	30.64252285	27.85140414	30.24491617	30.97617434	24.44280409	29.48712538	27.04737173	26.27573856	23.70406194	21.55606472	27.71234867	21.65856467	31.89369287	19.99934395	21.9849759	27.37526524	40.27569259	26.63161251	25.35841387	23.20229157	23.20931517	21.05749268	22.89260492	24.1839393	26.61867977
1346.3	30.39360772	26.61403613	27.34629869	26.80040424	29.4984633	28.86191325	33.249427	30.13384659	28.11917714	27.02239133	29.85139056	32.22102947	25.89598669	33.22452962	35.03413954	33.93220947	31.37850023	37.67729782	29.74321322	27.68169329	30.09007133	30.28836995	23.90351199	29.00771732	26.66563974	25.87298203	23.4497735	21.34121277	27.30182305	21.36422216	30.98660961	19.76396554	21.78240037	27.16475017	39.47240087	26.26120728	24.9315467	22.87105376	22.87148291	20.88170815	22.47331574	23.96815663	26.29825056
1350.1	29.44976006	26.18756357	26.86154565	26.15491584	29.04515436	28.16007668	32.02999918	29.44192346	27.68345476	26.74189733	29.07668571	31.91544268	25.61292757	32.54748591	34.52575062	33.9154733	31.02012952	36.60819457	28.64949927	27.43264913	29.96634138	29.39530677	23.38586879	28.57698363	26.22420032	25.42018412	23.00638974	21.22918898	26.90999292	20.84761859	29.73311525	19.40150325	21.63259479	26.90401955	38.1891949	25.67273598	24.46165565	22.59654139	22.58677358	20.64522207	22.01578303	23.7196364	25.98675127
1353.9	28.38430987	25.50818179	25.96068675	25.53878222	28.40020922	27.33190478	30.59044179	28.45041106	26.89994308	26.06739528	28.19798696	31.46917921	25.40759689	32.01916465	33.74287478	33.69880982	30.59566821	35.38913685	27.64360056	27.47225448	29.86977187	28.69372048	23.02403753	28.14386033	25.46512551	24.76191496	22.30713352	21.17896174	26.71147561	20.15805608	28.69496515	19.05267207	21.30729364	26.54004233	36.76075359	24.9429764	24.19353146	22.09315389	22.36563812	20.00305997	21.84418003	23.45639069	25.67060123
1357.7	27.37112832	25.06466951	25.17278246	24.72855814	27.62625791	26.92897798	30.1299928	28.02551852	26.23012331	25.84336888	27.73940268	30.93569043	25.55755605	32.04123387	33.61965942	33.46422552	30.13629149	34.31696145	27.68852008	27.45704958	29.79750003	28.58964367	22.79859625	28.14775643	25.23698386	24.15774334	21.85519427	21.55061388	26.3706765	19.24389003	28.13936686	18.73667262	21.58306555	26.30072462	35.79363546	24.54522537	24.25300772	21.89831929	22.19491661	19.53270535	22.05789299	23.25060594	25.74463426
1361.5	26.91723088	24.91504381	25.23875552	24.60013892	27.09901861	26.82633485	29.49357372	27.23859068	26.0750004	25.64208213	27.57203058	30.44224185	26.23246364	32.39144446	33.12727512	33.08871391	30.34865361	33.64691752	28.15721459	27.18773446	29.64838937	29.43348721	23.32005878	29.02086025	24.72629348	24.35724433	21.38490247	21.95023442	26.40793057	19.68262168	27.83997488	18.8507386	21.85404727	26.69455565	35.69510037	24.43263204	24.66493792	21.53198763	22.24058144	19.31357252	22.68701155	23.59090246	26.14450982
1365.3	26.93229601	24.87277779	25.17426527	24.94497573	27.55239704	27.71688552	29.6116065	28.08247215	26.64964367	26.31252597	28.21546052	30.55538352	26.52691451	32.58542075	33.65908096	32.91981767	30.28960095	33.80454432	29.16980254	27.47203053	29.96968979	29.84703446	23.69724737	29.12360137	25.13899905	24.9396386	21.27314468	22.40907772	26.80324266	20.14608765	28.15686194	19.04081194	21.99361697	27.48780942	36.30092986	24.38779908	24.65431578	21.99277088	22.54524799	19.35598713	23.18392551	23.70688188	26.64881925
1369.1	26.95595627	25.19835921	25.36926928	24.64492819	26.57713736	27.39566642	30.07050899	28.06826388	26.78316168	26.32830279	28.18874817	31.02175121	27.2487894	32.65867008	33.90148701	33.0640855	30.14990058	33.81554199	29.40022737	27.91068733	30.04673278	30.15652693	23.41405808	29.86332727	25.60587985	25.18359397	21.40642941	23.20273902	27.01207759	19.92817065	28.29731633	19.35494535	22.35013063	27.45305671	36.2501688	24.43710439	24.94835542	21.75036816	22.95699573	18.91452196	22.92914205	24.49041454	27.06668139
1372.9	26.87795734	25.05089047	24.97284428	24.80282897	27.05647239	27.35140004	29.5035906	27.67463578	26.69884294	26.31365728	28.16148733	30.6542467	26.8673948	33.01484052	33.6268049	32.96152983	30.86240085	33.74652035	29.17422427	27.7470661	29.87796731	29.80655392	23.57307442	29.36196144	25.56857571	24.88160776	21.30060364	22.65418051	27.11345636	19.27968488	28.38673402	19.24485344	22.79506948	27.16999507	36.33175761	24.12546049	25.26707582	21.55580513	23.12888971	18.96835145	22.85727181	24.07929148	26.45326955
1376.7	26.42459253	24.97140277	24.46141218	24.22226415	26.45612924	27.04881572	29.56556826	26.95164026	25.97682535	26.01213791	27.59428421	30.26946807	26.74616478	32.30712427	33.37992203	32.42494926	30.21308234	33.17451988	29.44332425	27.28240304	29.72635152	29.80936471	23.78118171	28.94042593	25.34585876	25.21110107	21.05199808	22.68800299	26.92277823	19.13794726	27.50199562	18.87978023	22.57732167	26.65872415	35.63506976	24.26232018	24.6400093	21.25460134	22.91123968	18.59963619	23.0607293	23.41038325	26.41114435
1380.5	25.49451848	24.9756138	23.67464606	23.37359372	26.64639957	26.00091675	28.41843139	26.2041118	24.97371501	25.67968476	26.95104343	29.42375852	26.03759973	31.31101108	32.05496562	31.86375494	29.00376246	32.08591564	28.41086785	26.56165194	28.79926154	29.09904997	23.12421125	28.75150982	24.5604707	23.97008374	20.32841432	22.55066568	25.95936799	18.86484718	26.89313885	18.11107643	21.80591913	26.19237149	33.93775129	23.40182857	23.42648773	20.74243552	21.83685252	17.8751018	21.76628276	23.13759045	25.44875897
1384.2	24.97319726	23.61410803	23.08188716	22.80395368	24.71827107	25.52726186	27.77723739	25.23330036	24.63540578	24.37759429	26.1817979	28.48917647	24.88002349	30.04987189	31.48833031	30.69584681	28.29593619	30.79652869	27.00850825	25.01972614	27.13550109	27.9996382	22.37190401	27.80833798	23.46671304	23.00533991	19.67863891	21.74542767	24.96162957	18.22183588	26.0609643	17.54192025	20.88422149	25.20326709	33.97771788	22.67734039	23.20842985	20.05018451	21.55359687	17.47621053	21.659566	22.02652136	24.71827528
1388	23.65058192	22.69206563	22.06411197	21.63850003	23.77375322	24.63261301	25.82022572	23.97906223	23.29235054	24.07217628	25.18185607	27.1822644	23.34515767	28.62125326	30.2609992	29.35279471	26.97967445	28.82491901	25.70082138	23.42498239	25.61156977	26.2458915	20.5488176	26.0190978	23.0804327	22.21503983	18.50069592	20.7984374	24.2575564	17.38609242	24.56833599	16.32758064	20.30167021	23.87634857	32.45204039	21.35097374	22.22389409	19.19291097	20.03300471	16.23082683	20.0545919	20.94496845	23.80265614
1391.8	22.58249168	21.31687473	20.83168078	21.01787055	22.65865451	23.03847995	25.37856604	22.27720213	22.05414928	22.32147164	23.85601494	25.83169087	21.73497296	26.87401777	27.85175207	27.38473339	24.93711918	27.62633064	24.57639964	22.11988715	24.162819	24.78296687	19.21782219	24.71864682	21.3665345	20.87651374	17.84810816	18.61331481	22.51003996	16.10235054	23.80817872	15.58961784	18.59269642	22.64047972	30.22688889	20.52106809	20.76335169	18.07681746	18.50096676	15.23249848	19.0254991	19.77481456	22.1615567
1395.6	21.22846021	20.19926622	19.48481572	19.74722114	21.94202492	21.63867308	23.82924388	21.14709563	20.69183449	21.12773711	22.55810575	24.16397909	20.86505624	24.85347383	26.1579261	25.94859735	24.23719411	25.94859735	23.05336314	20.50507885	22.44828929	23.62351272	18.22804861	23.31496794	20.90627357	19.7479972	16.87829971	18.34693027	21.57056145	15.50736999	22.48409741	14.46360057	17.69530441	20.2860082	28.55270521	19.22628018	19.29973023	16.90983698	17.38202116	13.68289475	18.01441819	18.18588676	21.13107221
1399.4	20.04332015	19.24169376	18.7818505	19.0055473	20.77545126	20.86227603	23.28905851	20.07659451	19.46086961	20.20152485	21.8309858	23.26610085	19.449879	23.39246641	24.90602551	24.78530411	22.68761377	24.78485766	21.9597557	19.35165676	21.10141315	22.36867911	17.46394528	22.40049917	19.80127095	18.5079797	16.43816483	17.5909571	20.71666956	14.63058318	21.91821644	14.19712987	17.03524019	19.64936451	27.46719267	18.45166569	18.3206843	16.76558692	16.70495947	13.33921552	16.43755805	17.53941631	19.87674664
1403.2	19.00804426	18.24168046	17.26240228	17.70107599	19.26732032	19.0463494	21.61761936	18.03422455	17.55211397	18.45475447	20.00275708	20.92788683	17.50937823	20.99991511	23.08150942	22.74913795	20.31793329	22.74913795	19.77782197	17.25800697	19.14344753	20.60189789	15.74743744	20.54376773	18.43143268	17.40362348	15.06781837	15.93846961	18.59748163	13.55574551	19.75586495	12.36104765	15.36020423	17.74652512	25.65817097	17.24344214	17.06889303	14.8658356	15.26808021	12.06735095	15.32548157	15.92480298	18.00019157
1407	16.86447985	16.0427848	14.96115761	15.70878573	16.93850535	16.58197309	19.4007993	15.85781272	14.93319227	16.24277809	18.03766347	18.45415692	14.87788376	18.1083668	20.19408919	19.46911002	17.75346525	19.99999959	17.5584035	14.56840885	16.05404178	17.68402403	13.82851587	18.08034101	16.01893986	15.0694325	13.67774449	13.76621526	16.48330587	11.84008599	18.08306796	10.88399095	13.36725507	14.90499864	22.82297118	15.02180081	14.90379242	13.01748445	12.93579094	10.13920327	13.12277368	13.7071825	15.69847576
1410.8	15.14729803	14.35570286	13.27617164	13.99285131	15.3008392	14.83686457	17.58598736	14.13039208	13.26860433	14.26210108	16.27675468	16.31986883	12.9609817	15.81768768	17.78498329	17.38640414	15.62151547	17.89770314	15.36089043	12.52979179	13.8667464	15.53209843	11.70226302	16.00887619	14.51733782	13.47496608	12.45087198	12.1131954	14.8574155	10.82065305	16.48544679	9.497710385	11.81135843	12.60654737	20.83441963	13.55854127	13.30726131	11.47011344	11.27299522	8.801035444	11.41831603	11.8144871	13.74539165
1414.5	13.75513703	12.97715661	11.7036562	12.8587789	13.8095175	13.15393602	16.05031676	12.19590745	11.85344188	12.72779556	14.77480651	14.40825685	11.10670784	13.71304679	15.53455135	15.15477239	13.77044222	16.02497879	13.45956896	10.75023611	11.7172188	13.7858834	10.2315196	14.52517192	13.28807827	11.9988154	11.38978137	10.87058906	13.35660563	9.607187621	14.88486928	8.329221618	10.52031452	10.84583083	18.56090411	12.20598006	11.51835704	10.25102181	9.826360999	7.751752209	10.03863277	10.26749474	12.03678031
1418.3	12.57220154	11.78911935	10.71743428	11.74825591	12.63028283	11.85922081	14.73166419	11.01802765	10.6402516	11.65983636	13.51832652	13.07439293	9.868802444	12.21041829	14.0804724	13.64047567	12.18791785	14.31063837	12.26856052	9.458988762	10.47329191	12.54462784	9.132659255	13.0971014	12.19892796	10.85367048	10.49845996	9.781235905	12.04529347	8.638056721	13.83308524	7.54744383	9.518079743	9.760277197	17.05536392	11.21964623	10.51728582	9.303526501	8.871118246	6.958360296	9.051109152	9.218023448	10.94180351
1422.1	11.66052617	10.9076854	9.726477248	10.91599826	11.74895426	10.97827338	13.88506199	10.14360595	9.780249737	10.78805286	12.68625839	12.00551671	8.914935641	11.03151318	13.03222068	12.22108735	10.98692498	13.1681989	11.05247253	8.357254098	9.295195354	11.31687638	8.223839777	12.1574103	11.22654547	9.90205733	9.855652454	8.921471155	11.08959707	8.013345125	12.85732747	6.860034293	8.760051441	8.667394859	15.94636222	10.37363319	9.692262213	8.64385741	8.045558679	6.398412888	8.267999367	8.432729943	9.842282496
1425.9	11.17495602	10.45089323	9.306746443	10.54538414	11.36766592	10.43165748	13.36416169	9.795484157	9.284004327	10.3445279	12.17708971	11.64692625	8.502416036	10.48152199	12.42935533	11.82451173	10.47507071	12.57037388	10.44845199	7.822221118	8.798495675	10.70970946	7.805618676	11.64165961	10.74852941	9.540606807	9.573826739	8.469204133	10.64556936	7.7431067	12.32762916	6.546057157	8.345045191	8.208494081	15.36527038	10.00220435	9.219961413	8.309740716	7.709905945	6.050661988	7.839688543	8.041258437	9.529880775
1429.6	10.86559845	10.21504752	8.981804564	10.12549343	11.11465132	10.28735291	13.07511857	9.524687233	9.066833156	10.09404361	11.87704405	11.27566471	8.113476052	10.12855504	12.09686681	11.36746733	10.10470918	12.16265039	10.02636279	7.575383241	8.430637535	10.39888091	7.592712614	11.33784791	10.42821649	9.320888779	9.358120718	8.210423619	10.40923272	7.573087788	12.00812516	6.374665003	8.174555029	8.045257363	14.91697799	9.719806501	8.945756767	8.025762797	7.403427441	5.859189159	7.614185218	7.801361792	9.26399733
1433.4	10.58216084	10.00305955	8.802970621	9.968726863	10.84084424	10.06281152	12.75462631	9.324477989	8.860782658	9.84977738	11.64978155	11.18679349	7.962705351	9.856420082	11.72323215	11.24313416	9.893958557	11.87842569	9.810190534	7.367129023	8.288996188	10.16497048	7.3012084	11.00262879	10.19468904	8.997163914	9.218883029	8.125283109	10.25199184	7.346120255	11.76502504	6.243260804	7.999976613	7.742389674	14.58020219	9.56554473	8.711462799	7.877649569	7.171172564	5.704315132	7.416623172	7.635743111	8.906382978
1437.2	10.30376424	9.676726656	8.581585393	9.77107207	10.63344859	9.650933931	12.54700887	8.948890693	8.582539776	9.564054819	11.39597369	10.75336467	7.610614843	9.464178576	11.4039526	10.74091571	9.515275316	11.4574299	9.539754266	7.092088659	7.900784461	9.823504842	7.086130036	10.70714095	10.01740056	8.648514547	8.95923308	7.794315984	9.872213999	7.106957899	11.48289898	5.989820394	7.762229834	7.404156779	14.17512575	9.236675091	8.426390458	7.668764719	6.9112164	5.559760477	7.182346505	7.275174489	8.646397467
1440.9	10.12174751	9.446746757	8.328428848	9.487132776	10.35279174	9.487407752	12.21460871	8.676806575	8.298250435	9.296727064	11.12217829	10.41341698	7.370504554	9.146361527	11.07822707	10.43495675	9.162264624	11.1401183	9.290269535	6.76793315	7.59670852	9.471759181	6.773524234	10.3786927	9.719185445	8.511487427	8.773957922	7.631986461	9.612909911	6.887678447	11.17805995	5.806936179	7.445333601	7.084835751	13.76811607	8.996773723	8.135239785	7.409500775	6.663384215	5.263380198	6.882982975	7.019662892	8.366702594
1444.7	9.937424417	9.187194308	8.003932116	9.244914856	10.12355962	9.159776579	12.0221975	8.462709683	8.036979889	9.07397065	10.89866401	10.13652329	7.101147442	8.814973951	10.73755711	10.07153281	8.873953907	10.79940428	8.927791841	6.450661592	7.258591853	9.18632344	6.55629614	10.1313104	9.454969399	8.2855034	8.569575343	7.358954232	9.373660405	6.780791465	10.95827429	5.626154875	7.265728866	6.792767522	13.47801019	8.797952913	7.910412819	7.170268236	6.447920767	5.17044368	6.693331111	6.779823638	8.093931065
1448.5	9.628532469	8.947681492	7.731014668	8.957520477	9.7831726	8.85694511	11.69917423	8.094687206	7.73454203	8.742128198	10.59389142	9.741493553	6.769448533	8.353006522	10.3352775	9.630158101	8.466628278	10.42160643	8.612223156	6.112308526	6.910145367	8.858680208	6.255948276	9.839878034	9.203605256	8.019447382	8.316304395	7.096191178	9.05498395	6.495154237	10.64292646	5.425792648	7.018622808	6.464986533	13.06431854	8.498699408	7.629835219	6.918371563	6.217793399	4.928681926	6.380991986	6.479186909	7.739235508
1452.2	9.363706439	8.703696155	7.542932446	8.767172532	9.558836372	8.613324283	11.46565516	7.894881741	7.545244803	8.490728588	10.35504528	9.502535314	6.515378811	8.083867197	10.03930221	9.375079279	8.206372431	10.14722496	8.351921432	5.818568477	6.675683006	8.601570974	6.003571589	9.569810857	8.983760649	7.732663008	8.209065864	6.872806077	8.842297669	6.326237928	10.44531991	5.222893302	6.821958184	6.19462482	12.79152997	8.318092994	7.375628555	6.761687441	5.964588681	4.760016946	6.213056231	6.239897553	7.486107123
1456	9.220275703	8.579137384	7.396578813	8.640159253	9.470998031	8.503451756	11.31559127	7.738693153	7.401902107	8.371526743	10.20182305	9.388865984	6.282156369	7.982086105	9.936974865	9.236405897	8.084717266	10.01509012	8.225969141	5.660889965	6.511026114	8.459259686	5.86885732	9.408803985	8.89070753	7.55940291	8.126132401	6.74313558	8.716803319	6.270456533	10.32440732	5.116515638	6.718860586	6.056856635	12.66041326	8.214395977	7.24299154	6.702705448	5.881541961	4.674238151	6.088126315	6.152652054	7.362571148
1459.8	9.213626196	8.646530186	7.427765083	8.689751853	9.563563365	8.572516746	11.32499268	7.833085946	7.425632323	8.461779083	10.27693917	9.468697873	6.320661863	8.078056339	10.02424953	9.348662287	8.181628356	10.1014323	8.203018868	5.726500241	6.539253667	8.503595091	5.88897506	9.444367102	8.938000636	7.641669514	8.240386166	6.779205326	8.734327442	6.372544223	10.35498268	5.163954059	6.767918309	6.152885649	12.77578181	8.308064789	7.3119546	6.77703188	5.934763263	4.754932617	6.111822309	6.205489458	7.441200874
1463.5	9.405335114	8.773262786	7.619315132	8.839424052	9.825375859	8.757412163	11.52728883	8.048238658	7.60816616	8.667303912	10.48624562	9.703130463	6.485622941	8.281896818	10.27388002	9.628956305	8.408384597	10.28479408	8.388793684	5.973387139	6.709944344	8.678977495	6.057689562	9.679363916	9.054441157	7.827354525	8.428672532	6.944412188	8.953664436	6.485098378	10.54724229	5.313331105	6.939883996	6.345601274	13.05589283	8.501233284	7.48523744	6.904943805	6.079770869	4.872306751	6.249887066	6.365200857	7.590213633
1467.3	9.589907917	8.955913882	7.759410832	8.965022678	9.942111151	8.878433187	11.73053659	8.123039338	7.762974414	8.814542773	10.63864224	9.89019397	6.684985567	8.44361625	10.49692833	9.832755184	8.583618891	10.55242428	8.660526569	6.080155473	6.892106263	8.857718321	6.198087856	9.855712438	9.247803926	7.965015481	8.448763939	7.087282928	9.13715236	6.568615981	10.74713759	5.422862683	7.028867505	6.458702788	13.23618357	8.598100502	7.647524591	7.028099021	6.201441085	5.007478492	6.376625563	6.487102568	7.760506504
1471.1	9.709867015	9.076962917	7.841495421	9.072317893	10.00306332	9.017892834	11.89210714	8.229548198	7.891055131	8.924797968	10.81436024	9.99944231	6.762463906	8.622582789	10.6337057	10.05595855	8.733016684	10.72032131	8.804839126	6.19035437	7.012252756	9.025556416	6.280744513	9.979151806	9.343466929	8.089809646	8.524045726	7.127938178	9.225579864	6.663008098	10.93168765	5.491416999	7.111708036	6.565827502	13.48665133	8.694988802	7.700795859	7.077811513	6.303964857	5.068571966	6.514968921	6.58327417	7.861273055
1474.8	9.812179244	9.116940337	7.862838652	9.114496261	10.04216779	9.068139433	12.01067749	8.330877411	7.988412267	8.977447496	10.92355797	10.10170982	6.82258776	8.732533105	10.78863609	10.12817534	8.790086601	10.90305097	8.978448411	6.231133831	7.081142669	9.2017034	6.335126504	10.06359445	9.459530632	8.162749403	8.589638493	7.170908486	9.32177372	6.745237471	11.12769834	5.508581163	7.151302513	6.582973975	13.62600875	8.775122347	7.782699945	7.156238743	6.393843606	5.097521955	6.555270027	6.652664155	7.927877867
1478.6	10.00680624	9.271928669	8.031604841	9.259484789	10.2271288	9.228281677	12.25603972	8.529864978	8.175172509	9.153563948	11.10033843	10.26680856	6.968248685	8.949288048	11.02343928	10.34309232	8.981116371	11.17055148	9.169478185	6.400147735	7.241430959	9.423777093	6.475660443	10.20654166	9.617448789	8.278545359	8.731013486	7.306366401	9.483299458	6.870915075	11.34377999	5.649338161	7.286320129	6.746350768	13.93389955	8.929158587	7.962495567	7.322065625	6.520666604	5.20459394	6.667986042	6.776778177	8.0995335
1482.3	10.17543363	9.376228354	8.102957328	9.359219256	10.36935517	9.36414993	12.41243027	8.60838799	8.296696908	9.256990036	11.26880626	10.4134366	7.048026676	9.064834224	11.18458904	10.51583997	9.088150241	11.32367124	9.337263379	6.484640386	7.313508765	9.578034532	6.557734531	10.35630674	9.744527959	8.444360493	8.792990965	7.378141351	9.591267179	6.94350012	11.54180803	5.71868353	7.336864168	6.802977426	14.14697533	9.079333001	8.060119379	7.369459869	6.580593276	5.254881352	6.760346453	6.817357634	8.154237287
1486.1	10.31626757	9.516585519	8.200733509	9.484903193	10.49344657	9.49042285	12.60593102	8.731310977	8.419739288	9.417428599	11.44031787	10.55452029	7.101330392	9.206895298	11.35597295	10.68648486	9.256123685	11.5233395	9.47667115	6.522531252	7.40618017	9.708241929	6.637167696	10.49826274	9.849847119	8.516728784	8.914726567	7.411748477	9.734434602	7.050823808	11.70398408	5.766905813	7.402845296	6.885483168	14.39588574	9.200080166	8.14541214	7.493128319	6.675753937	5.350576693	6.820397402	6.923337455	8.231537464
1489.8	10.49202528	9.648429705	8.340656501	9.613080188	10.63155217	9.621949618	12.80159224	8.872416825	8.552981388	9.587354594	11.61284875	10.69756737	7.206676495	9.353782705	11.53996393	10.8482287	9.364246608	11.74572832	9.625335852	6.586960861	7.510861848	9.857184125	6.733752785	10.67329972	10.00930668	8.638219214	9.015792842	7.523132573	9.897952881	7.153891716	11.94251216	5.86261093	7.504544406	6.958134236	14.62866364	9.343555645	8.263505631	7.586470347	6.757101694	5.421668548	6.948456719	7.009168761	8.344542188
1493.6	10.65360715	9.823854617	8.480767179	9.78188696	10.80564326	9.808127281	12.99820401	9.060096416	8.722882814	9.754690398	11.80271978	10.92918295	7.32742573	9.561393392	11.78118963	11.05323735	9.550040553	12.00338069	9.825356548	6.733138631	7.656381471	10.07072513	6.853680074	10.82404594	10.17704471	8.789167698	9.165055126	7.624413974	10.06051456	7.30015913	12.16523046	5.935778074	7.619849669	7.100584613	14.91764295	9.502305813	8.401847217	7.72127284	6.911605405	5.531077115	7.045893328	7.139576617	8.49012782
1497.3	10.89403494	10.04583354	8.663539543	9.951029941	11.04361139	10.0323476	13.26099618	9.274554674	8.946223426	9.960266391	12.05280013	11.18458082	7.486424471	9.82126046	12.07120168	11.34222395	9.781000756	12.29574458	10.05822611	6.915966636	7.863963963	10.31845972	7.00510028	11.05021823	10.39396948	8.972004672	9.348356219	7.790006748	10.27375307	7.482026157	12.45423847	6.080194368	7.766682262	7.288052276	15.26998234	9.736907187	8.58280967	7.902703891	7.076353004	5.667892715	7.192154731	7.309435589	8.686596128
1501.1	11.14292858	10.28131403	8.882497795	10.17868841	11.30115919	10.2629126	13.55282929	9.522428892	9.203571275	10.22588559	12.30982418	11.4832624	7.680131708	10.12330654	12.40975077	11.6707103	10.07266423	12.6825385	10.34127079	7.152654032	8.102744155	10.58169714	7.210337784	11.30136172	10.62300454	9.213999495	9.542371691	7.969248114	10.51443563	7.689275143	12.75107111	6.254918786	7.934845874	7.51122825	15.66830953	9.967795018	8.811296832	8.103685525	7.277885623	5.852267255	7.381320969	7.513610992	8.898161641
1504.8	11.45290871	10.52572593	9.127753987	10.41905712	11.58991944	10.55174387	13.8746958	9.808068513	9.472252938	10.50752698	12.60128606	11.79078612	7.910248246	10.44192077	12.76040964	12.03445381	10.38996464	13.05421603	10.63496239	7.40214307	8.392306422	10.87705133	7.436448602	11.59761477	10.88661848	9.452601313	9.752095583	8.146537069	10.78584654	7.887469621	13.08592185	6.423440199	8.120448549	7.759498157	16.08945512	10.2251612	9.042202333	8.309206864	7.488116641	6.035262813	7.593832962	7.73401049	9.144701554
1508.6	11.70086716	10.76657459	9.354433795	10.64122704	11.8586245	10.82457904	14.17659481	10.08675558	9.72409186	10.78163013	12.89811105	12.12777118	8.126257186	10.77280492	13.10370259	12.39339224	10.69268339	13.44328226	10.93410258	7.638426207	8.665762671	11.17113197	7.647562285	11.85689041	11.12870784	9.687661522	9.971985081	8.31611965	11.07016236	8.086310842	13.41643953	6.593342148	8.325170006	8.005298128	16.50596291	10.4746995	9.264814821	8.519714712	7.714878766	6.230986356	7.806437916	7.945019279	9.3803924
1512.3	12.01768036	11.05448202	9.619125137	10.89487302	12.14698073	11.12626083	14.52622106	10.38528532	10.0298464	11.05298509	13.20350281	12.46290552	8.374068693	11.11257297	13.48080578	12.75535596	11.00360687	13.83350899	11.25429973	7.920042681	8.964845419	11.48304717	7.876993052	12.15216167	11.38837062	9.930236807	10.18412727	8.530272583	11.33444402	8.31825742	13.7792645	6.770407615	8.527989095	8.271015084	16.95130213	10.74881932	9.507261766	8.745295955	7.94776794	6.424498212	8.008994001	8.183170847	9.640661672
1516.1	12.33363091	11.33585959	9.873644049	11.15288503	12.45188255	11.41611276	14.87360998	10.7002995	10.3460468	11.36545352	13.54654519	12.81107899	8.644494251	11.46668373	13.87077259	13.12685016	11.3360849	14.25030555	11.60420402	8.213198585	9.274962534	11.842403	8.131060892	12.46066483	11.67217933	10.21119295	10.41546136	8.753940826	11.62339983	8.54739486	14.13162431	6.973248309	8.722453874	8.544660782	17.39113131	11.00995227	9.772850122	8.986766898	8.198843575	6.626520339	8.232952488	8.419296034	9.901934582
1519.8	12.65691332	11.60930278	10.13556335	11.42017657	12.73602268	11.7273096	15.22338032	11.00681899	10.646976	11.65837238	13.8445396	13.14315796	8.917791992	11.83368384	14.24608196	13.51026182	11.67720993	14.6769486	11.92792632	8.495836633	9.582922312	12.18124391	8.384097918	12.76127374	11.95341319	10.46935902	10.63572943	8.969472851	11.90697702	8.761909328	14.49587146	7.16090059	8.92733029	8.831493194	17.83586316	11.28156259	10.02722957	9.212791218	8.43441024	6.836131094	8.456031822	8.663982073	10.18317603
1523.6	12.94824468	11.87132965	10.38636603	11.67505086	13.0351992	12.01804853	15.55795734	11.3149777	10.95030136	11.95572173	14.14263773	13.48987393	9.162053188	12.21275959	14.6066463	13.87965886	12.02069498	15.07517706	12.25715222	8.779883864	9.8902993	12.52242859	8.628836201	13.06273668	12.22454309	10.71966219	10.8392897	9.174638956	12.18249305	8.975046586	14.84309917	7.35582412	9.12845602	9.091826934	18.27149755	11.53939342	10.27273103	9.450790975	8.650165521	7.03758249	8.693871813	8.897178044	10.4457694
1527.3	13.26031711	12.14660123	10.63757862	11.92169512	13.32880078	12.32958693	15.90149545	11.64345202	11.25254794	12.23694271	14.46332829	13.83974503	9.410332322	12.58981155	14.98863698	14.25868339	12.34899078	15.49223561	12.58507102	9.056279091	10.20770612	12.85315779	8.885186103	13.3569543	12.49480418	10.97664776	11.06217355	9.373209918	12.46375359	9.205482079	15.20061489	7.535188414	9.339039861	9.388547097	18.72649947	11.81678166	10.52593318	9.668066979	8.899525942	7.260542406	8.929584958	9.145033082	10.70432598
1531	13.57677264	12.42016103	10.90173913	12.18039774	13.6286424	12.64338139	16.23481747	11.93187186	11.57338766	12.54196844	14.77451844	14.18881981	9.690051333	12.94596182	15.38042306	14.6391023	12.68802613	15.90909553	12.90530017	9.35918253	10.54299141	13.19527309	9.127817032	13.66171398	12.75997048	11.24286183	11.29028007	9.58091409	12.74206857	9.430752191	15.54112535	7.732621204	9.541748945	9.678286208	19.15696681	12.08234681	10.77378265	9.903683615	9.150273619	7.482778309	9.151334602	9.397483951	10.98240035
1534.8	13.88267179	12.70870346	11.15902881	12.43722443	13.93109226	12.92909941	16.5782525	12.26568421	11.89299265	12.84091866	15.08752626	14.55298109	9.95869219	13.31000181	15.76053491	15.01972588	13.04098125	16.31774977	13.23825629	9.678127238	10.86402278	13.52692807	9.374402894	13.95342979	13.03294827	11.51633465	11.5061807	9.79126975	13.01795578	9.659186891	15.88436045	7.927470796	9.739968817	9.971465969	19.59449521	12.34794036	11.02597499	10.14161247	9.397938618	7.686679708	9.381733053	9.638519116	11.24826494
1538.5	14.18219106	12.95533712	11.39857465	12.66974704	14.21858456	13.22343654	16.90933436	12.57321186	12.19948648	13.12727355	15.3869896	14.87694818	10.23317539	13.67702613	16.10783622	15.38565797	13.37347542	16.72794887	13.56569413	9.970128179	11.18734542	13.85359747	9.630037349	14.24720969	13.29189114	11.76665421	11.7164506	10.00558904	13.28552068	9.874185322	16.23243392	8.116313078	9.934835763	10.26151446	20.01344338	12.60340312	11.27256164	10.36658876	9.614279259	7.88785946	9.611867523	9.868673293	11.52270698
1542.2	14.47718264	13.22675109	11.64800988	12.91674014	14.50929756	13.54061697	17.23871037	12.8760493	12.50367093	13.41833298	15.68623421	15.21044014	10.48877202	14.04029349	16.48901778	15.76487685	13.70946822	17.13283047	13.90374594	10.26762421	11.51730643	14.1912688	9.89118063	14.54664699	13.55551167	12.00154077	11.93246249	10.2147674	13.5658941	10.08444739	16.57303538	8.299073385	10.14634614	10.55506949	20.43817399	12.86090958	11.52323811	10.59289579	9.859393848	8.112344873	9.834080886	10.11346018	11.78000222
1546	14.7742912	13.50476565	11.89515931	13.17716827	14.81098032	13.83820514	17.56910885	13.19952753	12.80891991	13.69695345	15.99749342	15.55126637	10.75718042	14.40994694	16.86203677	16.13171883	14.04301829	17.52811456	14.22153572	10.56734232	11.86545307	14.52992808	10.13075909	14.83117003	13.80587863	12.25112142	12.13858019	10.41736786	13.83099023	10.30177057	16.90332317	8.481310157	10.34657222	10.8484221	20.8620248	13.12433513	11.76892669	10.82279959	10.0997617	8.333742996	10.05880089	10.36132599	12.04685759
1549.7	15.08507161	13.75112682	12.14028249	13.40348372	15.0922431	14.12994046	17.88635763	13.50132903	13.11701722	13.97687339	16.28417614	15.89624727	11.01278644	14.7590288	17.21660324	16.46036861	14.35509515	17.91958073	14.54128056	10.86486519	12.17399958	14.83856761	10.37932068	15.10021887	14.06102932	12.50608451	12.34794596	10.60626332	14.089555	10.51586752	17.21337608	8.673689521	10.5418286	11.13172685	21.24948542	13.37236887	12.00999248	11.03057025	10.34489221	8.545228235	10.2791563	10.59715149	12.30077684
1553.4	15.37081713	14.0118451	12.39261299	13.64841196	15.3605435	14.43312387	18.2162773	13.8202524	13.42373132	14.27206493	16.57996601	16.23063169	11.28927449	15.10651532	17.56072543	16.82971252	14.68979366	18.31097002	14.83172329	11.1744027	12.5061228	15.15718906	10.62530637	15.40339355	14.31428897	12.75369891	12.5558883	10.81306589	14.35133747	10.73354937	17.54285873	8.856404269	10.72945005	11.41983115	21.67614195	13.61968601	12.24863593	11.24361302	10.56775106	8.744268009	10.49156489	10.8257178	12.5602742
1557.1	15.64382019	14.24669985	12.62214241	13.88455432	15.63543502	14.72022386	18.53805362	14.11400745	13.72357222	14.53755034	16.84771016	16.53326385	11.5538301	15.45420258	17.9034337	17.16109878	15.00074555	18.67919109	15.13780603	11.46318251	12.79755516	15.46041298	10.85426735	15.66080053	14.55047521	12.98337659	12.73290468	11.01189292	14.5991083	10.92438723	17.84085737	9.023640889	10.92147187	11.69702211	22.05856173	13.85685488	12.46118161	11.4644758	10.78981816	8.931308342	10.716328	11.05651572	12.81218309
1560.9	15.9140459	14.49459369	12.84572516	14.10531654	15.91169549	14.9966551	18.81834835	14.41013979	13.99756544	14.8001043	17.11503471	16.84883656	11.79653414	15.80278658	18.23792201	17.50403276	15.31286941	19.04977037	15.43750889	11.74706206	13.11968242	15.76018233	11.09358706	15.9226251	14.78006407	13.20606367	12.92652172	11.20654218	14.85049043	11.12501256	18.12609584	9.197169387	11.10233306	11.98039793	22.42114603	14.08795381	12.68985011	11.66847606	11.0043056	9.135318796	10.91202399	11.28270832	13.04774483
1564.6	16.17722638	14.73655564	13.08378324	14.32546997	16.19893765	15.27356835	19.11383913	14.68791366	14.27730751	15.04038426	17.38491029	17.16138478	12.04260817	16.1195431	18.56217758	17.82634154	15.60619725	19.38765445	15.70876517	12.02549131	13.43268652	16.04324194	11.33597198	16.16473761	14.99346772	13.41723386	13.12767766	11.38012168	15.07399291	11.31012305	18.39887744	9.365375881	11.28336116	12.23663125	22.77566289	14.3082975	12.90842043	11.87961435	11.22756114	9.35827782	11.11584312	11.49413439	13.29129803
1568.3	16.45075007	14.96660302	13.31553656	14.56053542	16.46324036	15.56223927	19.40466646	14.98504542	14.56694577	15.3076311	17.64802993	17.47787162	12.28999223	16.45953357	18.88456028	18.15590211	15.91365453	19.7390318	15.98632264	12.30786246	13.73799288	16.33780446	11.55666363	16.42253954	15.2292144	13.63644046	13.33049667	11.57621493	15.31098631	11.49641424	18.68569119	9.542891663	11.46413943	12.51199795	23.1392789	14.54316454	13.13442734	12.07547195	11.43995771	9.549040287	11.33060321	11.69945474	13.54139936
1572	16.72915981	15.21505532	13.55089127	14.78803914	16.71360738	15.83582626	19.70675657	15.27483716	14.86323207	15.56224332	17.92541447	17.77320017	12.56345394	16.76161513	19.19963843	18.48647168	16.19839666	20.08388326	16.27090344	12.58347126	14.02690369	16.65165027	11.78798731	16.69427806	15.44880239	13.86334145	13.50100318	11.75678873	15.5451181	11.69080749	18.96978311	9.715455535	11.64488392	12.7760136	23.50693247	14.7615471	13.3656455	12.26252198	11.63713137	9.738631039	11.52314089	11.91838075	13.76858821
1575.8	16.99650974	15.46090871	13.76873226	15.01281322	16.96439187	16.11650798	20.00725153	15.5724965	15.13354873	15.8236158	18.19419083	18.06615201	12.8234491	17.07485781	19.50991832	18.78362797	16.4756978	20.43096653	16.57635249	12.85719764	14.3307997	16.93592058	12.0004491	16.95873786	15.66858529	14.09127255	13.66508046	11.9548064	15.77522972	11.88491335	19.26939926	9.87464069	11.81563692	13.02595908	23.843918	14.97709545	13.56449979	12.45859636	11.85331192	9.911193031	11.73308521	12.14471115	13.99882801
1579.5	17.23547302	15.66924569	13.9721456	15.21889732	17.18597787	16.35813448	20.27007998	15.81597258	15.36966499	16.02848354	18.41507235	18.32986812	13.04235838	17.38305048	19.79299465	19.05088901	16.74209666	20.76543265	16.85021024	13.11055039	14.59991812	17.19781101	12.22395146	17.19371505	15.88685982	14.28482287	13.82342671	12.12426714	15.99047398	12.03607338	19.51522799	10.01807048	11.97145744	13.26048794	24.15519362	15.16201195	13.75496142	12.6473543	12.0585053	10.08826202	11.92462733	12.32383481	14.20996965
1583.2	17.50154486	15.8735778	14.19586655	15.43139189	17.44351136	16.62858188	20.56632709	16.08648442	15.62950819	16.27345963	18.67844155	18.61227701	13.264385	17.6910982	20.07696384	19.33825767	17.00612704	21.06479093	17.10601751	13.34894491	14.87448405	17.45977025	12.43568138	17.42524395	16.09220616	14.48265812	14.01630448	12.30099974	16.20065296	12.22668729	19.77468153	10.18493769	12.14246839	13.50144443	24.50323743	15.37221949	13.96087394	12.82218432	12.26374669	10.29423453	12.11934472	12.5284525	14.42548027
1586.9	17.74000775	16.09221752	14.41044355	15.64359106	17.67959318	16.86942946	20.80890466	16.34546338	15.8719717	16.49708403	18.9259425	18.8805972	13.48892093	17.96567549	20.35505805	19.59126188	17.27152698	21.35845367	17.33186335	13.59576418	15.13188182	17.71848979	12.63149921	17.64440163	16.28806945	14.67995191	14.17618597	12.46416398	16.40672299	12.38195707	20.00393833	10.3412597	12.3133807	13.72396762	24.8028809	15.58500063	14.15582254	12.99021136	12.43367595	10.46849664	12.30570053	12.71146866	14.63955244
1590.6	17.97975969	16.30689926	14.64761306	15.84066038	17.93466346	17.11867256	21.06717217	16.60188872	16.10936803	16.71605791	19.1649019	19.14714083	13.71010723	18.23702405	20.63495606	19.87510495	17.52999023	21.66922781	17.57477711	13.84733705	15.39306867	17.96184827	12.83740472	17.87757222	16.49935172	14.88517394	14.34557468	12.619496	16.62045763	12.56440131	20.24168955	10.5102991	12.45989901	13.96954295	25.10346482	15.7825781	14.35234347	13.17296914	12.63455889	10.63122266	12.47454035	12.92235813	14.86256092
1594.3	18.23686935	16.52980689	14.87559654	16.06694767	18.17248961	17.36771718	21.33162313	16.87243928	16.36587253	16.94085334	19.38797672	19.42246327	13.92178135	18.51284528	20.89537682	20.1573837	17.78865721	21.95349116	17.79276416	14.086922	15.6337357	18.19114844	13.02080692	18.09566951	16.68411183	15.08283472	14.53806067	12.79476299	16.82018442	12.72067229	20.46470868	10.65246423	12.61931798	14.18894019	25.39913298	15.97647126	14.52487623	13.35722214	12.80587403	10.80767186	12.65641558	13.10458738	15.06329874
1598.1	18.46208945	16.75372115	15.10087283	16.28959372	18.42300037	17.62758356	21.59690472	17.12251824	16.59334576	17.17632364	19.61138454	19.67533624	14.14622209	18.78283625	21.15564293	20.42728102	18.0472964	22.25757337	18.02218167	14.32782075	15.89309315	18.41664422	13.21500261	18.31504005	16.86864363	15.27222793	14.71905979	12.96389566	17.03332768	12.87991044	20.68688659	10.80670429	12.78390691	14.40989664	25.67381045	16.17587575	14.70531797	13.55107153	13.01011088	10.98553767	12.83019108	13.28880079	15.28076744
1601.8	18.71567272	16.95246122	15.34200797	16.49692777	18.6700483	17.86133111	21.85019708	17.38060184	16.81823886	17.40597029	19.85116774	19.9545313	14.34696844	19.0307477	21.42431543	20.66615343	18.28442597	22.51890847	18.2599646	14.54580725	16.13219611	18.6416779	13.40591156	18.5515831	17.07929428	15.45779006	14.89071625	13.14941736	17.23645473	13.04510983	20.9178943	10.92966804	12.94689954	14.62275156	25.96016089	16.36850066	14.90608807	13.70854408	13.19929459	11.14252024	12.986815	13.46973375	15.47434868
1605.5	18.97265657	17.17301611	15.55994755	16.71885497	18.91111893	18.11657492	22.10794039	17.60743982	17.04353543	17.63055721	20.0944467	20.21336839	14.55023573	19.29211426	21.68449489	20.9220431	18.49968519	22.7890593	18.47734152	14.75203846	16.36116253	18.87894772	13.61122677	18.76907149	17.27524016	15.65126856	15.0534173	13.29899128	17.4220761	13.20364924	21.16465601	11.10450168	13.10106799	14.83546544	26.23284919	16.5604437	15.09049034	13.86744865	13.35655205	11.31731852	13.16720867	13.65461473	15.67244556
1609.2	19.18401835	17.37952696	15.78878125	16.9123355	19.1094173	18.32187583	22.3480973	17.85912924	17.25832571	17.822302	20.31175626	20.43569263	14.72962248	19.54120894	21.90577422	21.13310286	18.72579566	23.04664744	18.69141627	14.95215236	16.56808268	19.07543723	13.78355684	18.98610713	17.45425043	15.82950711	15.20884904	13.4459051	17.6205264	13.35629709	21.35094144	11.23879698	13.24066225	15.02121392	26.51157521	16.73627798	15.26000818	14.02107004	13.52764694	11.46650614	13.32634658	13.83041741	15.87125598
1612.9	19.42079608	17.58827731	16.00024948	17.11179539	19.33082812	18.5635455	22.58496938	18.08539557	17.46045551	18.01408206	20.51335135	20.64968436	14.94487302	19.75834551	22.13199775	21.35213819	18.9573649	23.30296222	18.88468579	15.15216981	16.77838456	19.27455606	13.95789324	19.17603641	17.62156554	16.01026777	15.34239789	13.60185091	17.80354249	13.50369359	21.55910162	11.37489547	13.3873341	15.21516958	26.77342815	16.90730331	15.41888191	14.17890397	13.7108162	11.6198301	13.48825744	13.99493888	16.06357517
1616.6	19.64335953	17.77219715	16.20176674	17.31347389	19.51773103	18.7783865	22.82252064	18.31280431	17.64744202	18.20514843	20.72935971	20.86892037	15.12692808	19.97575892	22.34345278	21.5756208	19.15217536	23.53015743	19.09463039	15.35450652	16.98252749	19.48324519	14.13306068	19.35614235	17.7989058	16.17448345	15.49968854	13.74427662	17.97302408	13.64633325	21.75560562	11.50415854	13.50711708	15.39317623	27.00369472	17.07805433	15.57512882	14.34117178	13.87172707	11.76628183	13.65570543	14.15116454	16.24048671
1620.3	19.83744432	17.93789656	16.41247985	17.48223507	19.73583759	18.98681702	23.03123117	18.49666166	17.82867983	18.36990388	20.90222738	21.07708401	15.30443029	20.17806499	22.53723392	21.76231691	19.33424274	23.76208427	19.28737107	15.52769933	17.17316336	19.66833758	14.28933653	19.54300808	17.96195707	16.33198246	15.63861632	13.88321494	18.11568982	13.77544021	21.93816086	11.64921892	13.63985582	15.57199928	27.21354386	17.22528985	15.73305708	14.47154981	14.0148335	11.90792534	13.78710941	14.29768161	16.41030809
1624	20.04242999	18.10666728	16.60367068	17.66163816	19.93363721	19.17165873	23.22762172	18.70248515	18.01462546	18.55963053	21.08135591	21.29090598	15.45626458	20.38616039	22.75912439	21.97079527	19.536317	23.96453427	19.452602	15.71070397	17.3715279	19.83579248	14.42866652	19.72603493	18.12364269	16.48602403	15.78785069	14.02470129	18.29245832	13.89994922	22.12231652	11.7565195	13.76076038	15.71089899	27.43582311	17.3848251	15.88039986	14.6114693	14.15513731	12.05327757	13.91298473	14.43353234	16.56895682
1627.7	20.21087164	18.26950254	16.78329453	17.82541867	20.11804447	19.34504809	23.41737632	18.88922438	18.18440204	18.70527917	21.2626125	21.50320737	15.61039075	20.58838506	22.94057449	22.15413701	19.70538653	24.1806846	19.59144294	15.87718126	17.54168185	19.99536987	14.58045931	19.89082698	18.24548143	16.62447153	15.92882804	14.14220653	18.4497934	14.02758495	22.27337861	11.85899639	13.89281015	15.88227963	27.65055861	17.53520623	16.00710648	14.74363099	14.28579642	12.17186186	14.0401664	14.58991065	16.72694956
1631.4	20.38686324	18.43014267	16.94249078	17.99144983	20.29709063	19.50352978	23.59504139	19.06369218	18.32927221	18.86771172	21.42101453	21.66186543	15.74473294	20.7515225	23.09552634	22.33592599	19.86862281	24.35566216	19.71249966	16.02134961	17.71230846	20.12333062	14.70020445	20.03775111	18.37094358	16.75371798	16.02937779	14.24754213	18.56909264	14.11843713	22.400395	11.96755945	14.00031675	16.02469187	27.83917651	17.65732479	16.13558254	14.85443784	14.42957025	12.28664027	14.17132003	14.71988347	16.84534623
1635.1	20.53617209	18.58387048	17.10509161	18.12166658	20.42714226	19.69300225	23.77210882	19.24897416	18.47085221	19.01497023	21.57189174	21.8313028	15.90937605	20.91129421	23.25861652	22.48716879	20.02534288	24.51632247	19.86555647	16.16156249	17.85274441	20.27326659	14.84393531	20.18636866	18.49621243	16.88130953	16.13902895	14.36397352	18.69689525	14.21214696	22.53256694	12.07851291	14.1057896	16.1601228	28.01018144	17.77404273	16.25170895	14.96963704	14.54749239	12.40245819	14.28105693	14.81702706	16.98314982
1638.8	20.69026308	18.72913928	17.27001561	18.27866447	20.59135346	19.83923836	23.92643612	19.41837935	18.625422	19.15665298	21.7193894	22.00274278	16.03586863	21.05972013	23.43228846	22.62880979	20.16005997	24.67807402	20.00363587	16.31242221	18.00012369	20.41638561	14.96019754	20.31911702	18.63335942	16.99632314	16.26126607	14.46692642	18.81784529	14.31174225	22.68324339	12.1723778	14.2046492	16.27882987	28.17230424	17.89264986	16.37248545	15.08414805	14.65312725	12.50183087	14.37421817	14.93370679	17.11697806
1642.5	20.82532239	18.84117897	17.40875958	18.38514201	20.72106329	19.97920334	24.0566709	19.53799471	18.75729808	19.26545685	21.83491503	22.13278223	16.14313772	21.20368451	23.56760811	22.77802262	20.3049716	24.82753992	20.10899743	16.42995735	18.14313447	20.53796476	15.05718888	20.43236596	18.73290862	17.10271147	16.35657339	14.5633531	18.93382656	14.39943563	22.79378845	12.26228247	14.29633443	16.37373468	28.3252146	18.01470397	16.46661115	15.17629687	14.74924044	12.59901608	14.47703571	15.03897641	17.23812471
1646.2	20.93969193	18.94253107	17.51036614	18.48558838	20.82337451	20.05785715	24.18115601	19.65536961	18.84380579	19.35938911	21.94893423	22.25699633	16.24000102	21.3291106	23.67808182	22.88322801	20.42409197	24.96668647	20.22010638	16.54677704	18.27345718	20.64801642	15.14075303	20.53868715	18.81205495	17.16936667	16.44753542	14.63759464	19.00901197	14.47967445	22.89128743	12.33062301	14.36016867	16.48063987	28.46515355	18.08075375	16.56911638	15.25709618	14.84691378	12.68957399	14.55676398	15.14489385	17.3314691
1649.9	21.09334523	19.03974621	17.61770415	18.56790425	20.91461337	20.17937638	24.29914369	19.74805432	18.94400614	19.45627539	22.04763437	22.34663813	16.34093374	21.44234197	23.78603413	22.97989238	20.50513542	25.09746987	20.3286635	16.63287533	18.36836438	20.75834104	15.23157105	20.65204635	18.88623787	17.25743826	16.50180787	14.6980919	19.08596026	14.54206106	23.00429467	12.38143276	14.44333722	16.57119266	28.58647973	18.17142675	16.64123199	15.32181307	14.93223603	12.7529864	14.64861958	15.21522802	17.41694264
1653.6	21.17392858	19.11219134	17.67355294	18.64526284	20.9622217	20.22844912	24.37990926	19.85558455	19.01574814	19.50237628	22.12292945	22.41464555	16.43440434	21.523518	23.83353324	23.04264633	20.56424182	25.16802904	20.41064257	16.70978963	18.46005069	20.83164186	15.2812793	20.72403071	18.94697077	17.31261016	16.53879039	14.75501062	19.13549979	14.5832987	23.06627091	12.44739417	14.48331889	16.62717373	28.66335765	18.21018832	16.70212273	15.37617682	14.98774369	12.79684503	14.71311852	15.27085904	17.48971474
1657.2	21.186982	19.15529017	17.72216705	18.68508338	21.02034135	20.29735129	24.43276181	19.92276157	19.07494068	19.55950027	22.17616958	22.48814881	16.48072737	21.58310543	23.92190537	23.09321066	20.62610907	25.21669731	20.43526543	16.76506363	18.52396012	20.86585042	15.35411561	20.75860603	18.98531829	17.3439169	16.58794524	14.79129313	19.1883702	14.61562668	23.11257828	12.47470122	14.5208418	16.66364673	28.71832276	18.2523797	16.72800022	15.409416	15.02501401	12.84601734	14.7433107	15.32801794	17.52564285
1660.9	21.23659351	19.21350839	17.77087274	18.73810397	21.08542423	20.32597401	24.47649338	19.9748365	19.14360669	19.62170034	22.21073209	22.56433953	16.52055576	21.63449006	23.97329347	23.16066262	20.7060763	25.26671666	20.48484319	16.82020327	18.57800947	20.91125183	15.38291718	20.80213389	19.01135344	17.40093726	16.61840059	14.82935778	19.25485192	14.64812334	23.15544377	12.53830789	14.55435696	16.72564206	28.78418638	18.29574663	16.77577402	15.45216095	15.07065616	12.87991791	14.77149455	15.33917233	17.58115281
1664.6	21.29464762	19.25365596	17.78440718	18.74579288	21.10517344	20.37826888	24.52339336	20.02610534	19.18028205	19.66065691	22.2647921	22.60745779	16.56741904	21.68895531	24.00426251	23.20627095	20.73481616	25.3158107	20.51448235	16.87549692	18.60115175	20.94534018	15.41069812	20.82995971	19.03757686	17.4229682	16.64887505	14.86260402	19.25222309	14.67494976	23.18145539	12.56500632	14.57266466	16.75935099	28.82256102	18.31460152	16.80362691	15.49467703	15.12504352	12.9346981	14.817943	15.39833737	17.61526039
1668.3	21.31781361	19.27189294	17.80663078	18.75106502	21.10536679	20.39570844	24.55108777	20.04482442	19.20879128	19.67739678	22.29428349	22.62797279	16.62995174	21.69670621	24.01545685	23.22172421	20.74034891	25.33557779	20.53059702	16.89852755	18.64146861	20.97039352	15.44530521	20.83599927	19.04502642	17.43143557	16.61887981	14.87622334	19.24893548	14.6797009	23.2131519	12.56840814	14.59917936	16.79734456	28.84769839	18.33165881	16.82812507	15.50469855	15.13726387	12.94472911	14.83335185	15.4088951	17.6335004
1672	21.32783027	19.26642012	17.80488513	18.75510776	21.11374096	20.41708315	24.54423877	20.09005108	19.23341294	19.65309054	22.29085137	22.63933559	16.60567701	21.694826	24.0299945	23.22370866	20.75813893	25.32583872	20.52045913	16.91519171	18.64479981	20.96923557	15.43390311	20.84426012	19.0473765	17.43065304	16.62607473	14.85741369	19.24685277	14.68380573	23.1891546	12.57367037	14.58118672	16.81001566	28.82861536	18.31326515	16.81970567	15.49631822	15.14107327	12.94765367	14.8415702	15.41231627	17.63796595
1675.7	21.27995211	19.24417701	17.74523497	18.72470293	21.1125093	20.38599109	24.51616158	20.09072728	19.23724576	19.64370901	22.2632629	22.62051901	16.6086209	21.65828219	23.98282851	23.19460598	20.72332996	25.27400544	20.48519849	16.89168306	18.64128261	20.92753325	15.40801478	20.79186143	19.02290506	17.39773849	16.59650536	14.85908548	19.23036891	14.65283214	23.13228028	12.54921619	14.5606051	16.78935334	28.77332848	18.29311808	16.80447447	15.47758789	15.13522422	12.93254904	14.81505173	15.37674369	17.61032467
1679.3	21.23778812	19.20273298	17.69349975	18.67177891	21.05858168	20.35944729	24.48422438	20.02981996	19.21538726	19.61501033	22.21165081	22.6024802	16.57971119	21.59645136	23.94039675	23.13770325	20.66126485	25.17819635	20.43612747	16.87021344	18.59969193	20.88737224	15.38465049	20.75199299	18.98907054	17.33894303	16.55226939	14.83192289	19.16164394	14.61876505	23.07878214	12.54423415	14.52437292	16.75936072	28.71029785	18.26070359	16.76326334	15.4427647	15.10041181	12.93565241	14.81234152	15.34385836	17.56627907
1683	21.18624843	19.15168762	17.62410748	18.60768777	21.01140517	20.31301507	24.43900816	19.99715898	19.18678472	19.58404537	22.1545095	22.52593405	16.57365729	21.53754433	23.86418634	23.08319802	20.61744214	25.10727168	20.37863298	16.85128647	18.54906855	20.84011852	15.34237302	20.68649523	18.92988057	17.3004499	16.47393603	14.79425691	19.11941646	14.57443884	23.02526612	12.47668856	14.48499605	16.72589276	28.61455254	18.20015517	16.71065512	15.39385125	15.06192559	12.89518442	14.77465799	15.31106229	17.5084682
1686.7	21.107901	19.07895012	17.5353249	18.55835172	20.95911299	20.27494071	24.35714375	19.94611866	19.13459389	19.51103186	22.08552484	22.47782492	16.53049037	21.49449937	23.80866033	23.01624197	20.53763894	25.04674123	20.31213551	16.79539069	18.50665343	20.77924235	15.31877013	20.62293188	18.87481202	17.25612126	16.42414637	14.73543196	19.03257934	14.5267669	22.95317004	12.4376902	14.42918271	16.69761332	28.51410213	18.13620155	16.67431109	15.34684226	15.01044989	12.86754432	14.72695889	15.25898985	17.46634723
1690.4	21.01823287	19.01712508	17.44285755	18.4886083	20.88228312	20.20227621	24.26909676	19.89159826	19.09411598	19.44986414	22.00489065	22.39205575	16.47711262	21.37320253	23.72492184	22.91886679	20.46674805	24.93799887	20.25825334	16.73481332	18.44800975	20.70596443	15.25757014	20.53734284	18.79408487	17.17009634	16.36192939	14.6833832	18.95186377	14.46866975	22.84143244	12.38135073	14.38136579	16.634394	28.40409194	18.06023612	16.59275421	15.28350025	14.94171936	12.79607597	14.66137028	15.20952647	17.40732082
1694.1	20.91257965	18.95039113	17.33338576	18.37992534	20.80731815	20.12884817	24.18708599	19.81089695	19.02020197	19.37156228	21.91945241	22.30785245	16.4018988	21.25309493	23.60630522	22.82830055	20.38901356	24.81284704	20.13523425	16.67281747	18.37141239	20.61430348	15.15841505	20.46780477	18.71605643	17.09932904	16.29454844	14.63053601	18.8829855	14.41091207	22.74889684	12.31877548	14.31465119	16.57594093	28.29150901	17.98043733	16.53310969	15.2424947	14.8696398	12.75049245	14.62050801	15.13997838	17.33894621
1697.7	20.80547478	18.85660162	17.227502	18.28240864	20.7053878	19.99228993	24.05936588	19.69448913	18.92067371	19.27638948	21.80468722	22.20454483	16.30611497	21.15378794	23.47743436	22.69605957	20.2792684	24.65551995	20.03009834	16.55737328	18.27012046	20.4989198	15.07587373	20.32806142	18.63010773	17.00497847	16.23997863	14.54760123	18.77407775	14.34631951	22.63474101	12.2559589	14.23580469	16.46251812	28.19817651	17.89625891	16.43519982	15.15577589	14.79918918	12.68446402	14.52738854	15.05011207	17.24888799
1701.4	20.69673645	18.73490126	17.12510883	18.18588175	20.58943677	19.90140003	23.93237655	19.58132052	18.81324629	19.19469515	21.70412067	22.07983927	16.22859951	21.03512944	23.36295882	22.56996879	20.1739565	24.50280182	19.91144256	16.46745338	18.15456292	20.41643731	14.95100104	20.25259548	18.5347502	16.90292731	16.12507071	14.48528564	18.69555213	14.24630485	22.52835781	12.17071059	14.17769682	16.38121285	28.05617742	17.7907917	16.34651811	15.08329431	14.72433625	12.60530781	14.46684338	14.99744025	17.14606695
1705.1	20.58550619	18.64454207	17.03699757	18.07734479	20.49872448	19.79973423	23.81729506	19.47648863	18.71437629	19.09514912	21.5927487	21.96866767	16.13058549	20.9002883	23.24524917	22.45384249	20.07000635	24.36243619	19.79296696	16.35657367	18.04492412	20.2917679	14.88230066	20.15059548	18.44899579	16.81116935	16.04123228	14.41837127	18.59551133	14.16713231	22.41900482	12.11978491	14.07294615	16.27662456	27.93786029	17.70040449	16.26034259	14.97118495	14.61941322	12.5318119	14.39097081	14.90190608	17.05702374
1708.7	20.46079929	18.52571056	16.91288189	17.978073	20.37868911	19.67046988	23.72019253	19.3489535	18.61339345	18.98128545	21.47907699	21.85716423	16.032312	20.79123103	23.1121035	22.3430429	19.95435734	24.23450317	19.68113183	16.25780735	17.93631335	20.18760923	14.82651608	20.04984938	18.36493729	16.71475774	15.96873557	14.3304631	18.48953478	14.10116137	22.31556757	12.03825594	14.0039885	16.17180046	27.79599457	17.58891415	16.17455418	14.90379379	14.53849498	12.46021151	14.30855013	14.79459669	16.9412117
1712.4	20.32050397	18.42945493	16.77655484	17.84430172	20.22106277	19.52466467	23.55249517	19.22695901	18.49559594	18.86075339	21.34769385	21.71243429	15.91088952	20.64784148	23.00314457	22.20524999	19.8198417	24.10829552	19.58234249	16.14010367	17.81531475	20.07255885	14.71871849	19.90798723	18.24288159	16.61334307	15.85380635	14.21444108	18.36520861	14.01039197	22.20579887	11.95534849	13.91097513	16.05725256	27.62394019	17.49081128	16.0852119	14.79255077	14.43686748	12.35886638	14.20112936	14.70007554	16.83974158
1716.1	20.17002436	18.30198553	16.64865906	17.71471173	20.08265254	19.37813213	23.38694945	19.08175662	18.36362006	18.73065552	21.20158576	21.53360108	15.79400332	20.50000324	22.82127899	22.06774833	19.70067221	23.93352654	19.43132535	16.02332066	17.68601155	19.93890562	14.58358227	19.77867763	18.11847887	16.4916242	15.76953968	14.13550936	18.26092394	13.90878707	22.07838827	11.86822109	13.80829745	15.91889294	27.46631641	17.35035433	15.95612159	14.69884618	14.334762	12.26153296	14.11309295	14.59504331	16.73181798
1719.7	20.02449318	18.15542474	16.51468856	17.59209409	19.9206928	19.24499844	23.22788162	18.8967644	18.22075172	18.59123831	21.06816553	21.38221849	15.65940732	20.32825864	22.68948966	21.89955502	19.52634141	23.77963232	19.3092365	15.88462444	17.54210918	19.78922201	14.44902514	19.64838018	18.00843091	16.36845428	15.64831041	14.04398362	18.100804	13.80482163	21.91913927	11.76183203	13.73058644	15.80071783	27.29484488	17.24402306	15.8416283	14.58734146	14.20485536	12.15796067	13.99343162	14.47197611	16.61703649
1723.4	19.86281617	18.02222426	16.39518048	17.47062593	19.81922366	19.11648586	23.08441387	18.72479898	18.05787377	18.4400235	20.93268333	21.22222262	15.52810023	20.14706761	22.52741919	21.75914724	19.37404195	23.58381765	19.14348024	15.72427705	17.36989072	19.65463085	14.34086796	19.51829724	17.88048159	16.24161732	15.52176285	13.9449522	17.97138431	13.70167676	21.78398693	11.67523479	13.61649472	15.64350436	27.12790197	17.11982848	15.70896017	14.47136005	14.10705343	12.04352144	13.89030894	14.35237274	16.45692421
1727.1	19.72085325	17.92614827	16.26316447	17.34747885	19.6672637	18.95423586	22.91361635	18.60150342	17.91287583	18.32596026	20.78768332	21.06321975	15.36981411	19.98589395	22.34485827	21.59113074	19.24965397	23.41788539	19.00657052	15.55688864	17.20033689	19.49818041	14.24739384	19.38708646	17.79151313	16.13896851	15.4392648	13.86327399	17.85817241	13.60786548	21.65074728	11.57947943	13.5220676	15.50486559	26.93774539	16.98710002	15.60616371	14.3733471	13.99298389	11.9352382	13.78134201	14.24401429	16.34128507
1730.7	19.59715577	17.7898082	16.16301336	17.25607966	19.55778351	18.8158009	22.74902385	18.42940696	17.77535486	18.19468834	20.65842218	20.90294499	15.23821181	19.81381629	22.1912683	21.4214814	19.07382405	23.23665649	18.85901804	15.43088493	17.04474058	19.35430518	14.11456384	19.27741128	17.67787687	16.03618382	15.36473041	13.76137141	17.77299247	13.52934309	21.51379993	11.49355157	13.4430653	15.35269866	26.75407892	16.91037057	15.51962138	14.28545093	13.89555687	11.85703541	13.66921389	14.16035549	16.23642601
1734.4	19.4641445	17.67950437	16.06125712	17.14367716	19.40281902	18.67307346	22.62504502	18.27741103	17.60911861	18.10630223	20.52076104	20.75817572	15.08768651	19.63805845	22.00975929	21.23485789	18.94541377	23.02450839	18.70307999	15.27707003	16.88061586	19.17519523	13.98331901	19.17102786	17.58778464	15.93848772	15.28063162	13.67341194	17.66157743	13.42176085	21.38464989	11.40545952	13.3538123	15.2249641	26.58535421	16.76964718	15.39899155	14.17505256	13.77707496	11.72966821	13.56890668	14.03933871	16.12917387
1738	19.30074438	17.56902439	15.90976821	17.07037634	19.26260741	18.5290652	22.45029424	18.09228241	17.42649481	17.94007718	20.36951285	20.57656379	14.90156219	19.41960686	21.77709082	21.04908672	18.77270001	22.81207792	18.48601578	15.07690142	16.67707811	18.99886279	13.83080686	19.01142362	17.46340607	15.8107508	15.19733417	13.59494345	17.52250843	13.32337874	21.21307518	11.29434095	13.24648513	15.03288307	26.38310869	16.6571881	15.26761396	14.06073677	13.66570188	11.59853883	13.44778849	13.88774378	15.99602951
1741.7	19.12010265	17.41963894	15.75152727	16.90051847	19.10924825	18.3165368	22.26734819	17.84895918	17.20257457	17.77192739	20.19780411	20.34440902	14.69828741	19.2149537	21.5557614	20.83002268	18.56181964	22.59618083	18.30868239	14.86064492	16.42525392	18.81890215	13.66531926	18.83769002	17.30714421	15.64080693	15.08139254	13.4512518	17.38359789	13.19477361	21.02056827	11.17003275	13.11566517	14.82944986	26.18020621	16.53157109	15.09646471	13.91054622	13.5184683	11.45132156	13.27973149	13.74724847	15.82831092
1745.3	18.90324393	17.24331794	15.55706756	16.73406809	18.91293589	18.10945459	22.00286634	17.63374738	17.0029867	17.56075505	19.97433061	20.11714681	14.5111515	18.95455689	21.29803677	20.58441934	18.31803948	22.32573448	18.05881789	14.63661953	16.20236165	18.60541583	13.51201512	18.67281704	17.15379729	15.49248945	14.92771494	13.32668359	17.19894019	13.05640172	20.78920719	11.03979605	12.99296814	14.63775449	25.88339244	16.35958855	14.95296486	13.75256157	13.33319411	11.29560906	13.12519652	13.58231581	15.63472954
1749	18.72347556	17.07845007	15.39566729	16.56011146	18.71530612	17.90077939	21.79511549	17.39120602	16.75521488	17.37656264	19.77748004	19.88537549	14.30872935	18.71527744	21.05770633	20.30821812	18.09573726	22.07837574	17.86745199	14.40860088	15.95947982	18.36254504	13.33284368	18.47532493	16.98732064	15.32530457	14.78909248	13.17781309	17.04162268	12.91734189	20.60008932	10.89456124	12.83120714	14.39470555	25.6492792	16.17498558	14.77706328	13.60047768	13.163604	11.12821711	12.96319742	13.41051393	15.46901529
1752.7	18.490921	16.88794206	15.19686531	16.3944627	18.53696117	17.69302629	21.56037777	17.1787551	16.55360244	17.20458158	19.63032899	19.67965197	14.1081872	18.46835172	20.814678	20.08484349	17.85747025	21.83500969	17.62920447	14.1973595	15.72590689	18.14695569	13.13709789	18.31424498	16.79694787	15.14731978	14.6797466	13.03407669	16.86744041	12.76650522	20.41923204	10.76152573	12.68967414	14.22178872	25.38408245	16.01235681	14.6299944	13.43964728	13.02210395	10.98796759	12.81220102	13.26161717	15.27863088
1756.3	18.26937309	16.71080005	15.03162024	16.22018598	18.33118962	17.48154574	21.30847673	16.94124182	16.35817398	17.01464172	19.42712909	19.45205534	13.87374286	18.23471882	20.58831953	19.88012882	17.68895469	21.59530386	17.38537675	14.00073248	15.51431009	17.91623981	12.97021282	18.09109877	16.6139946	14.95639742	14.52146012	12.9309348	16.68198441	12.61251856	20.22861963	10.6214523	12.58845467	14.01564256	25.14070295	15.83378783	14.43678462	13.31794732	12.82981035	10.82691409	12.66045663	13.07063142	15.11518152
1759.9	18.07252489	16.54222397	14.8727232	16.05172378	18.13437869	17.2828729	21.13680113	16.74452269	16.13087386	16.82643556	19.23863868	19.26421776	13.72596913	18.04022041	20.3730461	19.68175646	17.49940519	21.34389237	17.21336188	13.78038143	15.31681758	17.74886494	12.7884777	17.91638686	16.48951029	14.80556119	14.42205255	12.78566395	16.52164363	12.50404233	20.01251941	10.51704772	12.45598023	13.82830866	24.91076926	15.69929887	14.28664319	13.18378105	12.7016033	10.67296928	12.4770371	12.93011626	14.94858865
1763.6	17.89170938	16.42024491	14.72450624	15.90123436	18.02360199	17.12468642	20.95445619	16.54014891	15.99798703	16.7173158	19.0592364	19.05540817	13.56321139	17.82719451	20.19065144	19.48550714	17.30114774	21.14548803	17.04662928	13.63545495	15.10019342	17.57663414	12.67358844	17.79402079	16.36497691	14.66623165	14.28742381	12.6867479	16.38036052	12.40321527	19.83560749	10.42970454	12.36368859	13.68390532	24.72801395	15.56216194	14.16938211	13.05136964	12.55924692	10.5616653	12.35802985	12.78387266	14.79849439
1767.2	17.74322883	16.31144759	14.63995358	15.81471182	17.91949958	17.00511552	20.78878296	16.40644573	15.80407146	16.59265117	18.91660506	18.91584775	13.41582598	17.7144045	20.0469626	19.31797758	17.13580395	20.94028234	16.87513029	13.45540474	14.93442896	17.38766325	12.57039604	17.6844248	16.23334504	14.57417558	14.25082791	12.59914813	16.27730114	12.30012304	19.70361266	10.32712925	12.25657335	13.53185141	24.58220287	15.45947844	14.06287207	12.96372428	12.45247607	10.47197155	12.2949818	12.71881274	14.69616006
1770.9	17.6496147	16.21631038	14.54935047	15.73505504	17.82825704	16.89990182	20.68232586	16.30007251	15.68124894	16.50333348	18.86677496	18.84284972	13.31577116	17.61673505	19.89595956	19.23806405	17.04560637	20.7868822	16.73779354	13.3620863	14.82535687	17.27940874	12.44904007	17.58426186	16.14053688	14.48440655	14.21262095	12.52991293	16.19605447	12.20317107	19.59733983	10.26182211	12.23471077	13.41549326	24.45779638	15.37137764	13.99815294	12.86370702	12.36265461	10.40597377	12.19116605	12.63251031	14.61833591
1774.5	17.56675834	16.15544264	14.47443181	15.67237308	17.75763945	16.81965151	20.55922782	16.21290633	15.65029856	16.44091506	18.7580137	18.76772518	13.22151295	17.51283229	19.78752723	19.17612947	16.97014506	20.71393431	16.6030171	13.27843867	14.72641826	17.13861201	12.37523235	17.50441867	16.069416	14.42253831	14.16051038	12.5109522	16.15457433	12.18064235	19.48046673	10.23712667	12.1845542	13.36620294	24.33960568	15.33417943	13.91462423	12.81086689	12.31723296	10.36213655	12.12726132	12.60387747	14.59162902
1778.2	17.52330496	16.12502514	14.44114859	15.64443239	17.68558514	16.752079	20.50295838	16.14052806	15.54065021	16.38159388	18.70227162	18.70420775	13.1912789	17.42272466	19.71354236	19.17381224	16.92985961	20.59291994	16.51107528	13.2267536	14.68411604	17.0830028	12.32784677	17.47411695	16.02520269	14.37087004	14.09712013	12.49110653	16.08446335	12.13916288	19.42719849	10.16958309	12.16331741	13.30680069	24.27156683	15.25553366	13.88299586	12.78517633	12.2661028	10.28967233	12.08381013	12.5508722	14.5430105
1781.8	17.41780013	16.07893304	14.38162384	15.58091608	17.69655989	16.7356974	20.4562813	16.05807242	15.51289095	16.38434606	18.71808734	18.6775968	13.16181925	17.35599031	19.6895099	19.08067694	16.87581068	20.5469087	16.52815637	13.20749683	14.6559635	17.05771446	12.32093553	17.44770217	16.004006	14.34418219	14.11926839	12.50944497	16.05081999	12.10733159	19.38235346	10.14996116	12.14919335	13.30415849	24.24545651	15.2501937	13.88274502	12.74992721	12.23774197	10.27607658	12.08816415	12.5209515	14.4991872
1785.4	17.41289112	16.07844926	14.42071274	15.61300015	17.73168794	16.7014955	20.45612512	16.10010696	15.48558274	16.3655501	18.61327117	18.63507388	13.1473715	17.43123274	19.71499244	19.09956343	16.87127108	20.48257588	16.49005703	13.20438776	14.65773829	17.06754479	12.31831225	17.50917174	16.02690835	14.33181836	14.11342026	12.49926963	16.09067571	12.14308967	19.33226063	10.17519107	12.17601868	13.30805599	24.27263739	15.25906341	13.8813142	12.78694702	12.28155551	10.29794078	12.10130274	12.55867516	14.51064851
1789.1	17.46552332	16.10609568	14.4475438	15.65488849	17.75860104	16.76356452	20.4081664	16.12865407	15.55574345	16.41810089	18.70158425	18.76542454	13.24881357	17.51227442	19.74108995	19.1380382	16.92543189	20.48631898	16.5313991	13.23449512	14.70147449	17.07646169	12.36916247	17.49706528	16.04157238	14.39587071	14.1163561	12.56102345	16.09809913	12.13487223	19.33099802	10.25390625	12.22772429	13.35245207	24.3189745	15.24127478	13.88336501	12.7678625	12.31763017	10.30803497	12.10779747	12.6164679	14.57383555
1792.7	17.47033403	16.16989149	14.58966265	15.74014997	17.86535121	16.84380454	20.38446336	16.22317913	15.6477444	16.51948364	18.80993855	18.92661492	13.27789303	17.64305919	19.77472387	19.34872888	17.14579083	20.53285432	16.43542244	13.37120943	14.86601303	17.09369151	12.38622189	17.69999136	16.10327386	14.4372031	14.22791643	12.74828072	16.25273943	12.23424459	19.27221766	10.33834233	12.3115167	13.53852073	24.39833277	15.33610702	14.02145702	12.86548837	12.42699395	10.39636718	12.20172152	12.74684518	14.73209543
1796.3	17.50413188	16.33215373	14.71261046	15.82612844	18.05253902	17.02515754	20.4377769	16.30814228	15.72285848	16.68876523	18.89012291	19.1396251	13.4163406	17.77237927	19.99388741	19.68507788	17.35861412	20.63804855	16.55976196	13.64520604	15.06916751	17.18645505	12.54794411	17.79584283	16.23619429	14.53821735	14.31187982	12.90515392	16.38701715	12.2376067	19.31763521	10.41859073	12.47722617	13.68624155	24.61908306	15.46238725	14.20407099	12.99527155	12.51105937	10.53278633	12.28263226	12.87635183	14.95440779
1800	17.57800006	16.46800217	14.95238288	15.9277489	18.26038023	17.36985912	20.55490498	16.54607179	16.02548096	17.21997536	18.99889602	19.41701485	13.85888285	18.31197161	20.32522864	20.1556217	17.73410606	20.89262172	16.80724991	13.98435534	15.48057531	17.35051957	12.76460424	18.14250648	16.38615645	14.76404319	14.5277582	13.213289	16.53835462	12.49456765	19.47305706	10.58108459	12.81991923	14.01955027	24.89612928	15.73487628	14.4823952	13.28159262	12.92114954	10.73354979	12.59611668	13.14788274	15.24280935
1803.6	17.80963811	16.91894622	15.39973821	16.32624336	18.61356279	17.71343495	20.84515158	16.99271151	16.34300298	17.57235883	19.40414201	19.88198214	14.51388301	19.02629271	20.98103713	20.89620215	18.34251214	21.02426197	17.25928185	14.48050529	16.08805006	17.96056069	13.29544048	18.63153309	16.77389488	15.26540907	14.84618325	13.70774524	17.24770109	12.69415469	19.69075383	10.99550246	13.19207006	14.75862142	25.42637091	15.99884687	15.03628473	13.42997547	13.27246591	11.09327729	13.06614542	13.73923671	15.74817155
1807.2	18.20118788	17.40622283	15.70906838	16.83519704	18.94544095	18.18005448	21.23053972	17.37197469	16.77084248	17.8841629	19.90792595	20.6491501	15.26041115	19.9288827	21.62708191	21.51157948	19.06725521	21.56824088	18.06551176	15.08295012	16.77586485	18.7837869	13.93088531	19.253951	17.18381989	15.94891891	15.10259689	14.28310607	17.88603238	13.10398915	20.27148055	11.25491405	13.89802233	15.67502151	25.94813753	16.49275678	15.43479059	13.88610499	14.00565019	11.44319551	13.86767087	14.51654033	16.57860278
1810.9	18.49411689	17.77126921	16.31372247	17.25581465	19.69914048	18.78155284	21.56442927	18.22567428	17.54831641	18.64565112	20.59381895	21.59131088	16.29220543	20.91096171	22.80468401	22.54673453	20.31050337	22.59812996	18.87706878	16.35569727	17.99358662	19.7016162	14.58426138	20.17181446	17.9820648	16.56810892	15.44914335	15.15309513	18.54561523	13.48817583	20.74089378	11.89480679	14.49709531	16.59434176	26.7433895	16.81754232	16.26574093	14.61042765	14.78703721	11.80994652	14.60135524	15.39264966	17.57372843
1814.5	19.36617555	18.46488564	16.83963287	17.63786553	20.10364711	19.52003632	21.87586212	18.81023747	18.17186614	19.55379107	21.00981508	22.63120954	17.31029838	22.03030839	23.60696337	23.78102342	20.93419849	23.09481953	19.81393761	17.35756636	19.39042799	20.32869745	15.31683357	21.16543864	18.59482155	17.06926992	15.72178595	16.20483026	19.36982805	13.89550095	20.96840408	12.63482773	15.31823486	17.63665898	27.2702093	17.65559461	17.37917457	15.46317899	15.58488593	12.39840446	15.30366044	16.13642612	18.3576867
1818.1	19.20817385	19.06199424	17.6223249	18.13953311	20.61519702	20.58666679	22.37610594	18.81991201	18.82449589	20.39159675	21.46322432	23.20421524	18.26788111	22.92210911	24.56204936	24.55967759	22.02798421	23.88133184	20.69792144	18.88726177	20.54423398	21.58635637	16.46128533	22.17208527	19.62302176	18.01022859	16.14929446	17.12603561	20.27350867	14.0729566	21.24215595	13.01831697	16.51017255	18.60757595	28.18440204	18.58227501	18.03357953	15.50641046	16.07759574	12.75009617	16.32641724	16.69425194	18.91306662
1821.7	19.21311957	19.76279068	17.96847405	18.65695032	20.75703096	21.34080819	22.30094236	19.80245188	20.14898994	21.12569829	21.90047185	23.64625424	20.09535465	24.86885869	25.84356075	25.87705567	23.76795395	24.11442558	22.02556635	19.26532913	21.28162881	22.68898702	17.6858631	23.64625424	19.69344756	18.44145862	15.96766018	18.81427579	21.31764942	14.91927845	21.57058219	13.80537287	17.26595663	20.30252326	28.67816858	18.75566434	19.06352247	16.3577496	16.65254757	12.88665193	17.04240654	17.65619436	20.9074272
1825.4	19.68657787	20.19142358	18.2127058	19.77061733	21.87404221	21.51789051	22.92545147	20.83929588	20.50689994	21.94817702	23.13585459	24.93386804	21.41652452	26.37341592	28.12410337	27.68434604	24.19449034	24.9148115	23.8209076	20.39764075	22.6556093	23.88485841	18.40771622	24.28014392	20.86798226	19.645206	16.4056795	20.34265285	22.22040962	15.11232062	22.68429543	14.4395077	18.35200719	21.80492939	29.94033528	19.87966401	19.72738815	17.06695456	18.261548	14.09085986	18.6166339	19.26816412	21.82852917
1829	20.28603189	21.58521796	19.41862817	20.02383973	23.07545193	22.5354697	23.60273828	21.83473743	22.15023456	23.13414519	24.4719128	26.95164642	23.36679529	29.46657427	29.03665362	29.02452298	26.4509832	26.56500843	25.6560609	23.56698187	25.7911808	26.45561364	20.51681434	26.90726113	22.59623784	21.97493918	17.13237765	20.9335356	23.97911372	16.15687631	23.87355218	16.7262467	20.53987927	23.23741146	31.23780467	20.45928554	21.78263444	18.41825372	20.00160638	15.5736262	20.2409277	21.30069612	23.86604458
1832.6	22.04205523	21.66846108	20.95343974	20.80300479	23.09123083	24.28554772	24.85260157	22.58423459	22.47805193	25.4634182	25.39587598	27.56972048	25.52579326	30.86829701	31.05520332	30.66562192	27.67533374	28.32662115	27.14634527	25.46792102	27.87218337	28.09756491	21.25610054	27.84367125	22.44202941	23.09123083	18.33935656	22.42875796	25.12570708	17.08036183	25.11408692	17.37009787	21.66846108	26.07950776	32.16032092	21.71499623	24.05665168	19.31707588	22.24390555	16.30116877	22.35033572	22.77966421	25.37844573
1836.2	22.23614952	23.55892738	21.94336697	21.50488971	23.45966971	25.33973253	25.27927863	23.83194588	24.72232131	26.2562653	26.40278492	29.49182772	27.36999962	31.82185296	31.59892493	33.32434054	29.99190649	29.99190649	28.3171124	26.66879951	29.49215621	28.79705489	22.17236087	29.36815902	23.51991244	23.45966971	18.77777736	24.4261235	26.8365375	17.99587158	25.12294788	17.87403407	22.42124331	27.96650517	33.50158152	22.76587497	24.71438073	19.6106066	22.45329435	16.47600149	22.68658239	23.71926977	26.36160238
1839.8	21.86930496	23.52360597	22.00342663	21.99510363	23.84700145	25.35801919	25.99357851	23.95907856	24.56543145	26.30862201	26.01037207	28.99066558	27.13655415	33.0465286	33.03191529	32.65928941	29.36570182	29.99282934	29.5876713	26.70213974	29.86929443	29.93962821	23.60510924	30.62715001	24.97321566	24.13997792	19.02746526	24.718165	27.45569805	17.94103186	25.68263383	17.9958528	21.90160076	28.32242259	33.99208017	22.96370962	24.98661626	21.28133126	22.72300375	16.37683426	23.2259412	23.8299885	27.67133496
1843.4	21.96449362	24.86085639	22.54987535	22.37757058	24.70665983	26.52217274	26.46949475	24.09406789	24.55757553	26.32331125	25.59915912	29.03648351	27.64551143	33.4337716	33.98073501	33.13106012	30.8060872	31.09680676	30.07573893	28.26175156	30.62481456	30.63119941	23.86362621	30.77846896	24.97394511	25.29268507	18.66963547	25.66678993	27.38576292	18.45372921	26.10096105	18.30906386	23.04198866	28.23391627	34.20489888	23.04886409	24.12188798	20.85376941	22.96282725	17.04607108	23.48949722	24.5577774	27.89967513
1847.1	23.25543983	23.7656441	22.80533454	22.61337045	24.85425132	25.8924722	26.36573528	24.38903833	23.91798797	26.86946088	27.48074686	29.84194784	28.79017071	33.54304296	33.98871975	33.52816799	30.72191029	31.02310548	29.57173213	28.66229225	31.53970089	31.63888234	24.40385661	30.68426089	24.978065	25.30975059	18.63237047	25.19339315	27.30899219	18.88262208	26.30079505	18.37290713	23.91798797	28.18406185	35.45736813	23.98310046	25.74484328	20.87940511	24.38041953	18.18326571	24.70577909	25.01056736	27.80067974
1850.7	22.88033315	23.56969749	22.1004322	22.67464569	25.49411859	25.92028429	25.96319463	25.03852742	24.20671634	27.99439046	27.22967115	30.38012783	28.44509613	32.92838967	33.62606659	33.85655973	30.44007266	31.06087234	29.44538694	28.50540795	31.70124984	30.95126584	23.64015294	31.42296216	25.42540566	25.00686272	18.71049925	25.38388481	28.04353045	18.36605846	26.68496568	20.13381674	23.09457063	29.12896009	34.16737734	23.07729215	25.76499361	20.78520493	22.15267078	18.3257058	24.53786912	24.69857596	27.73838862
1854.3	22.64503601	24.70057712	21.99363952	21.3043121	24.36742796	26.33529677	26.1454483	24.87725364	25.2040655	27.57544257	26.82180666	30.83989698	28.91785692	32.93346958	33.86968911	33.56974432	31.40062238	30.21754574	29.43808348	28.0361524	31.42657084	31.24895644	24.22529658	31.8548898	24.83500617	24.53195709	18.84592672	24.5322095	27.33075764	18.55626926	24.85076045	17.99016076	24.01743435	28.84158941	34.53832028	23.17692394	25.97444838	21.20067487	23.10936653	17.22065751	24.87222473	24.53218392	27.08027293
1857.9	21.48138501	23.289358	21.12276422	21.98671911	23.30640692	25.09460766	25.03165397	23.2525274	24.5245767	25.67352549	26.94159421	29.64800357	26.53998505	33.04691794	33.47217891	32.13528095	29.63361942	28.270709	28.852022	27.10600832	30.10501912	30.04221591	22.58775787	31.53040638	25.00468072	23.83327241	18.26594608	24.15213418	27.13273354	17.33038834	25.02452481	18.05256931	23.44177729	27.32660437	34.40196166	22.15062382	25.03165397	20.56831402	22.26008293	16.46095711	22.19668809	23.82387451	27.88330975
1861.5	20.1459484	22.65983238	22.00801294	21.43003156	23.78571908	24.72384172	24.87277162	22.98551139	22.83274973	24.12175705	25.23867037	29.81368029	28.1230622	31.70695025	32.10186931	33.17098979	28.33131078	27.81105504	28.06829469	26.03904266	28.22131954	28.90148665	21.64293494	30.7500965	22.97434288	23.22663225	18.02720701	24.7131407	26.2019113	16.34457592	24.69092106	16.70830889	23.03168093	26.51533858	31.36739825	21.83073745	25.05450785	19.81539833	23.50401096	16.10619489	22.80738844	23.59568588	27.00494143
1865.1	19.92953464	22.74828724	20.72616953	21.16991154	23.54736458	24.72638784	23.7472922	21.12448697	22.90515019	26.66362633	26.84710973	28.18946522	26.98320872	31.90607863	31.94142734	31.30122473	27.79391101	27.194154	27.7106044	25.76516814	29.03800638	28.79813664	22.51584118	31.64410647	22.73652187	22.95670007	17.21551183	26.59016964	26.84710973	17.56141801	23.5911614	17.23531891	22.90515019	26.04486343	31.92349984	21.31548925	23.9428754	19.04630104	22.99389969	15.58145773	23.09432314	23.53217603	26.94524624
1868.7	20.83109211	24.507739	19.76460802	20.89749875	23.91942925	25.3671115	24.50747862	22.87364671	23.06573661	27.51716898	25.67500564	30.00026033	28.3978067	31.73893325	31.9344686	31.89912719	29.64588732	27.18773592	27.59347309	25.23928221	29.10263086	29.40897435	23.76482775	30.91072528	24.50747862	22.95119612	17.72054788	26.19819725	26.84177632	16.95293668	23.19828891	17.11633428	23.08982946	27.61928729	32.67696649	22.53938637	24.13044049	19.89012758	22.58965096	14.43893449	23.08982946	22.53132523	26.19155393
1872.3	20.94693803	23.13174319	21.34216328	21.00339878	21.86507668	25.34892956	23.58276354	23.2988522	23.33710975	25.97001445	26.56155011	29.16174376	28.05797547	32.02880496	31.58288853	32.1731452	29.40475829	26.59345065	28.05526455	26.4714369	29.18029449	29.81601365	23.60965994	32.38784971	23.98260428	23.35534187	17.71825179	25.32076408	28.71558427	17.17066178	23.04104194	18.47221995	21.95555286	28.39348354	32.79478055	22.75368201	24.68820558	19.32707118	21.59671513	15.07936323	23.71351475	23.72606158	27.47414285
1875.9	21.60625252	23.15004543	22.37814897	21.57430843	24.50012122	25.31628992	24.32145181	22.9440989	24.30990458	26.72733496	26.1580609	28.7777455	28.31081565	32.91595689	32.18978337	34.00725934	28.5218885	27.84066178	28.09805074	27.26064285	30.12574132	29.79736841	22.74956125	30.62472796	23.97866798	24.31585183	17.91739454	24.8954211	27.67956449	18.41842269	25.75164531	17.42218199	22.79101712	28.10856796	33.02943832	22.64111727	24.86029254	19.39541945	22.09032819	15.02201983	23.17049819	24.12832254	28.31081565
1879.5	21.48151473	23.20698982	20.35055885	20.79592553	22.33476933	25.89074603	24.1417636	22.23548532	22.81318694	24.68939415	25.93741501	28.64233617	27.10217315	31.93618385	31.39704198	31.36973358	29.46694215	28.45899467	28.18799417	26.32946645	28.49247716	29.46012279	21.99706708	30.67005109	23.82510348	23.77619068	18.32876286	25.27410862	26.29777035	17.35197179	25.18648522	17.62360549	22.81318694	26.46347999	32.19577189	21.37279782	23.80597513	19.40014086	22.12582356	15.98324309	21.73398687	23.41583535	26.75459714
1883.1	20.19392194	22.81173846	19.97249483	20.44098551	23.05341748	23.88664506	23.24266647	22.19768222	22.61044206	26.28620545	25.03885292	28.32124624	26.26886397	31.07499874	31.61644566	30.75220409	27.9418692	27.21544001	27.9937898	26.17204176	28.54708951	27.85636853	22.11276458	29.55500298	23.48775113	22.49860116	17.74916101	25.67933951	25.40161744	17.24918683	23.96598673	16.68452836	22.81173846	27.05300553	32.53955565	22.66171809	23.95760709	19.32855327	22.67242736	16.32965081	23.18557973	22.86136568	26.05745333
1886.7	20.03920013	23.02938749	20.19207777	21.19161135	23.24051394	24.49204948	22.39250861	22.02399634	22.63659119	25.26955942	24.84147732	28.25954827	25.87141743	30.74913428	29.93442991	30.52644942	27.01280349	26.62131358	26.47762842	24.98482834	28.34073063	28.26015686	21.80797594	28.83736603	22.50598416	22.20089552	17.84381838	24.68177936	25.74309864	16.55321834	22.76744907	16.44428659	21.72925047	27.17327079	31.83913626	21.13049	24.31842191	19.85822132	22.51689989	15.39484967	22.0977697	22.52499475	25.34847074
1890.3	20.19081457	22.83338242	20.72277389	21.14261066	23.22032608	24.68974623	23.60945285	22.40209272	23.74816274	25.86208359	25.02688523	28.31734474	27.68509036	31.20273382	31.51185743	32.05326271	28.09222404	26.84892268	26.32298912	26.32298912	28.48544893	29.13231896	21.80623063	29.86630085	23.32438274	22.88134465	18.10172654	24.10785383	26.29084087	17.1264066	23.29137288	17.97142334	22.43375675	26.88375017	32.06649712	20.89838321	24.14022868	19.72364903	22.12026449	15.74355685	22.66308283	23.39371255	27.13281274
1893.9	21.85142178	22.85608485	22.40048183	21.14129123	24.30726484	25.27861919	25.36954948	24.11191369	24.117622	25.2660802	25.92917189	29.38639481	27.09383919	32.17488483	32.53738353	33.85197442	29.81228459	28.74756014	28.32022176	27.1360853	29.87269449	29.45041746	22.9686764	31.05879126	23.81774009	24.12853496	17.7454075	24.10602699	27.36968144	17.34613583	24.65991173	17.7454075	23.19978538	28.509189	33.71627424	22.65617741	24.6623408	19.19381643	22.54511771	15.28370416	22.46328425	24.30453706	26.93752858
1897.5	22.0573743	24.48742402	23.35723521	22.90190735	24.30603569	27.29745628	26.45356755	24.11069442	24.48742402	27.64709163	27.36829743	30.99189602	28.33544779	34.61380237	33.79954301	34.31814169	31.45829655	30.83601543	29.25343272	28.3716361	31.71033326	30.60928002	24.31854523	31.975314	24.48742402	25.2183919	19.51896117	26.43087037	27.93380221	18.1515171	25.8669972	18.09940036	24.67435092	28.8732313	33.82435547	23.49469061	25.53688504	20.51649039	24.88238247	17.74451016	24.48742402	25.2183919	28.62614357
1901.1	23.73310294	24.8637956	22.98002301	22.00289618	24.84698897	26.49420842	25.90640764	25.61687552	25.23997797	28.26892255	27.36750975	31.23509399	30.60856997	35.45109536	34.9810275	35.03231265	31.92331435	31.32842578	31.19556866	29.72171367	33.11894955	31.68844529	25.00050621	32.37900589	25.84709254	25.56684478	19.87327939	27.20783477	27.93307222	18.49372999	27.2855335	20.01827048	24.67390624	30.1093175	35.74691156	24.98620943	26.61583076	21.83982046	25.08367055	19.30367156	24.48689804	25.4073567	28.6847746
1904.7	23.17790994	26.71237128	23.73324349	22.5485724	25.20652682	26.67652338	28.38995981	26.2215928	25.97036097	28.20826407	27.68021082	32.64845378	31.3284264	36.63913718	35.77467291	34.52750148	31.45690438	32.29388922	31.74780678	29.7806842	32.76620197	32.43645084	26.37020408	33.59318403	25.4926283	26.09524424	19.58907227	26.60754124	29.38392523	19.52087811	26.71237128	20.58272086	24.48665952	30.02704509	36.19719876	24.32200248	27.52510353	22.50096139	25.46613612	19.37798711	26.168608	25.56693455	29.94763042
1908.2	24.12055736	24.66475043	22.853619	23.28740397	25.35431895	27.33323202	26.36956038	27.08302251	25.75566585	26.99246338	27.93475561	31.90602652	29.58727459	35.93631764	34.74367753	35.52197319	32.07323793	31.38349088	31.13454244	29.83726983	32.76060654	33.57202791	24.81250062	33.54777592	26.26977018	26.39627726	19.72484973	26.5420984	28.48019389	19.72028485	27.69453337	19.86278574	24.66475043	30.4326253	36.30095325	24.01209738	27.35679515	22.08543012	24.86272836	18.02443165	25.56628596	26.61523951	29.58727459
1911.8	24.48574567	24.65704395	24.3095237	23.16256557	25.68454909	27.08272675	26.29349483	26.07148896	25.88533381	27.61571275	27.35643958	31.70851057	29.78037061	35.12447996	34.47366036	35.73614719	32.53590483	31.4092642	30.76454428	30.01499382	33.41979145	31.95119741	25.27568458	32.64802782	25.5777784	25.84620522	19.19188255	25.92622443	28.84662891	19.3977847	27.097828	19.52264883	25.53514237	30.60760312	35.49621802	24.0240551	27.097828	21.07645249	24.8513395	18.40544638	24.83580795	26.21023628	29.383299
1915.4	22.67796054	23.84126553	23.00662663	23.08198956	24.01170875	26.39585005	25.72540249	25.63595539	25.28580785	27.01861965	27.13693367	29.77981304	27.85239737	34.43784545	33.94939287	34.40385152	32.01966223	31.70574397	30.09076691	28.5665614	31.63360127	30.434109	23.6006015	31.60555729	25.37064661	25.74129709	19.09570681	25.82730209	26.82501489	18.21491546	27.20624895	18.67028834	23.37982168	29.19439792	34.89201428	24.19755789	26.62811616	21.44303172	24.6568522	18.25015458	23.84963382	24.32765229	27.81083226
1919	23.08206648	24.79949168	22.45812893	21.96293707	23.88841372	25.65147308	25.6799484	24.95951437	24.79174373	25.60585437	26.27725509	29.63220313	29.03102962	32.9442141	33.99165007	33.83474319	30.56985288	31.46038197	30.00556797	28.22060427	30.71575825	30.27799712	24.06085843	30.77231335	24.34568351	24.78437374	18.88044451	25.2755092	26.71165952	17.65233479	25.05505718	18.58538997	23.42086104	29.08602075	33.61355597	22.98111815	26.3918107	21.18402006	24.32365054	17.88757677	24.02929705	24.93644979	27.52814338
1922.6	23.0104526	23.31932516	22.25940488	21.70304052	24.34388682	25.4153004	26.02423706	24.63373181	24.19722917	25.38100431	26.02423706	29.44055972	26.96149882	33.38903376	33.18219793	33.1108761	30.50153974	31.34111877	29.38238178	28.13203695	31.28684368	30.07825674	23.94707164	29.80830906	24.21922758	24.3454181	20.08335794	24.18659985	26.86381609	18.29670128	25.56164948	18.60331842	23.06164172	28.425368	33.9236983	23.0601061	25.16919551	20.98728052	23.29106788	18.22802159	23.34661316	23.78558572	27.35782121
1903.1	3.013561544	9.794075018	15.30324221	8.161729181	12.43692066	14.2459273	21.92703362	3.32002543	5.935803041	1.688633624	19.29135988	14.19431162	18.95627423	17.9558042	19.26703282	28.80610299	14.8395076	7.09715581	17.80740912	21.29146743	5.935803041	22.11565327	10.88230558	15.06780772	10.68444547	15.79689519	5.517788742	6.529383345	18.45260511	8.56981564	21.92703362	10.38765532	14.55876016	25.14694937	17.9558042	1.323523651	13.15622017	13.35555684	6.218460329	12.39756331	4.258293486	10.44701335	17.5416269
1905.7	4.979996155	10.68435539	1.920390674	10.08205104	13.60276728	18.45244952	1.419419194	19.26687037	18.08121681	19.58798488	1.554601974	20.98712665	3.109203949	14.40293006	25.14673734	13.79435555	20.46505883	29.80780307	14.61789916	15.61361113	19.83593405	6.602691531	24.4849811	27.74964524	20.40415091	21.42435846	9.264587441	20.46505883	20.16410208	2.923579832	13.99141777	9.793992438	15.46419859	-3.561451796	18.1888431	22.7107071	9.793992438	12.41491999	15.36312539	7.898380998	33.10645331	12.88683216	15.61361113
1908.4	20.98703611	6.529300123	7.097065351	9.478016308	12.84452483	9.633393625	13.05860025	4.385350829	26.71077323	-3.060609433	13.99135741	15.30304716	22.07087366	21.42426603	20.46497054	16.07961971	19.291114	18.90060562	21.2202254	26.71077323	12.59222167	20.98703611	-9.935891492	18.3636566	-12.77471763	11.87145477	5.761147168	-1.554595267	2.798271481	25.22684139	13.77274245	4.739008154	10.08200754	7.732065935	14.5585746	8.903591077	29.53731008	7.20143396	7.94104069	8.770701658	1.605565604	17.80718215	5.761147168
1911.1	9.793906473	15.30297886	19.58781295	9.959904887	12.02760444	27.67843134	12.84446751	21.124112	13.44261673	22.85244844	11.61988904	13.15599377	3.561420536	4.320841091	9.040529052	21.124112	27.01767303	9.655964128	8.770662513	10.08196255	22.60132263	5.517693787	12.77466062	17.80710268	28.628342	23.74280357	12.24238309	11.87140179	3.211116876	-3.211116876	29.07565984	25.18433093	3.159324669	10.54728389	13.74583365	8.903551339	14.93985733	16.59984148	22.73585431	12.05403874	3.71920499	1.579662334	15.54588329
1913.7	12.24220057	3.497771591	12.96233001	1.748885796	23.74244959	-7.419515496	17.18203589	9.959756395	8.394651819	17.9552275	25.54894032	1.605534501	16.57405615	28.29308576	17.93223745	-2.798217273	1.632293409	24.02243131	22.85210773	1.323481143	12.24220057	11.19286909	27.98217273	-3.497771591	11.99235974	-1.632293409	16.63091398	11.05747148	7.772825758	12.84427601	1.530275071	-7.533661889	2.758805762	4.816603503	12.05385902	16.07930821	2.646962285	5.223338909	4.816603503	7.096927866	31.47994432	29.73105852	8.744428978
[truncated: 242 more rows]
