# Supplementary material for: Field spectroscopy data from non-arable, grass-dominated objects in an intensively used agricultural landscape in East Anglia, UK
Source: Data Brief. 2019 Nov 28;28:104888. doi: 10.1016/j.dib.2019.104888 (PMC6920490; doi:10.1016/j.dib.2019.104888)
Supplement: Multimedia component 1 [file mmc1.zip › Table 11 SVC_6_June_2013.csv]

Wavelength	m1_000	m1_001	m1_002	m1_003	m1_004	m1_005	m1_006	m1_007	m1_008	m1_009	m1_010	m1_011	m1_012	m1_013	m1_014	m2_000	m2_001	m2_002	m2_003	m2_004	m2_005	m2_006	m2_007	m2_008	m2_009	m2_010	m2_011	m2_012	m2_013	m2_014	m3_000	m3_001	m3_002	m3_003	m3_004	m3_005	m3_006	m3_007	m3_008	m3_009	m3_010	m3_011	m3_012	m3_013	m3_014	m3_015	m3_016	m3_017	m3_018
350.8	1.3743262	2.122085498	1.251922379	1.376950144	2.443983133	1.7003739	1.635372565	1.732511851	1.260679709	1.85049966	2.062967083	1.622205314	1.306618274	1.358312392	1.758989695	2.181271096	1.781725388	1.958368293	2.13309465	1.604449599	1.835508524	2.338903667	1.642139602	2.296439262	2.078768138	1.651173266	2.747937991	1.786632624	2.35161222	2.070733584	2.101851071	2.384546767	1.556820508	1.995328818	2.293515134	1.660920452	1.790709035	3.423813948	2.586508542	2.195561747	2.08082512	1.929189133	1.913018149	1.556820508	2.151648218	2.024274918	1.775644724	1.859894793	2.102617643
352.3	1.363243814	2.069712298	1.219125696	1.283624832	2.356603112	1.602313929	1.586904261	1.635602911	1.246158205	1.811631033	1.977476092	1.535039027	1.196134306	1.217376129	1.610663506	2.148537407	1.704293993	1.857749542	1.992946564	1.524304488	1.759171812	2.285782505	1.498341617	2.164074351	1.93486563	1.581946254	2.611726727	1.712937526	2.217309855	1.969537267	1.945124745	2.241088475	1.52118411	1.835919605	2.258286834	1.567591025	1.618036921	3.269714251	2.405641033	2.092625049	1.945855629	1.799632947	1.847466184	1.497835462	2.02824548	1.942741014	1.705694661	1.76662142	2.022036566
353.8	1.330496133	2.031382966	1.163692169	1.217470862	2.262625096	1.558039319	1.509207235	1.592320705	1.149762152	1.713590029	1.917441661	1.442404733	1.179747705	1.219876082	1.545690486	2.027994351	1.679193149	1.793341401	1.966597363	1.440346338	1.734450419	2.200152763	1.45599335	2.158861764	1.836140171	1.508831267	2.540037604	1.678951565	2.178382483	1.930491183	1.871154973	2.190165267	1.45066492	1.746701015	2.141690218	1.47345075	1.590580833	3.174899132	2.392978748	2.018700042	1.901981089	1.750446064	1.745198991	1.468798232	1.963787728	1.868401448	1.632468823	1.67705234	1.919355626
355.2	1.314608792	1.969736178	1.128057363	1.198675703	2.260517321	1.563936671	1.51659771	1.583542154	1.152417406	1.715376414	1.89628828	1.50346766	1.166489627	1.205482673	1.582859083	2.022611925	1.672335738	1.809796378	2.024419442	1.463783805	1.723615598	2.202684242	1.453745686	2.187986167	1.900699392	1.538661413	2.558785702	1.686436715	2.239040052	1.903951606	1.925625804	2.19298763	1.463693139	1.803538281	2.131920982	1.500577312	1.563490047	3.203971879	2.415532971	2.049721091	1.937187513	1.777547635	1.747625575	1.412044835	1.980389733	1.816532881	1.626641426	1.685760489	1.943292096
356.7	1.283334322	1.975474996	1.158853122	1.261767299	2.274962312	1.574825452	1.527724827	1.61137163	1.127839439	1.757383497	1.888124061	1.481299763	1.226174317	1.264806288	1.577777693	2.064352611	1.687311178	1.842022501	1.987054102	1.468821728	1.697311876	2.229275402	1.482682923	2.162074286	1.894137194	1.548570415	2.614719227	1.675930387	2.227756132	1.906771688	1.931606103	2.217817966	1.47243627	1.758418147	2.140430904	1.511657607	1.572888003	3.212670248	2.456075817	2.06251926	1.891399211	1.780934404	1.800015242	1.387244383	1.986045388	1.874649491	1.630966396	1.73195023	1.957306671
358.2	1.270457292	1.91512282	1.151044912	1.178317387	2.249433992	1.51170114	1.453884775	1.513774406	1.089052072	1.690671291	1.877510084	1.454199774	1.174594426	1.228475226	1.531054356	2.031325345	1.611406838	1.750833672	1.943162883	1.425349179	1.652262825	2.18588623	1.428800387	2.124907155	1.874245267	1.489901738	2.541525069	1.63002089	2.169823346	1.906017907	1.946027978	2.201985228	1.451545459	1.756836422	2.07363637	1.468093402	1.507052078	3.145892855	2.406207998	2.057473498	1.810984136	1.750639677	1.725993878	1.371790214	1.898174831	1.846253198	1.597064789	1.68990932	1.934471223
359.7	1.270276478	1.92799741	1.08061963	1.175684951	2.205836362	1.461520745	1.412370196	1.468401062	1.053603076	1.657264144	1.838620047	1.43660846	1.110729133	1.141120565	1.482485591	1.96619597	1.575011809	1.736781694	1.89551382	1.397983644	1.602491354	2.136136886	1.400015597	2.070890249	1.791683926	1.430178854	2.499066854	1.597541177	2.137370026	1.830413245	1.868121714	2.139862903	1.422646536	1.709067301	2.024726359	1.422584685	1.499335259	3.1133898	2.343249119	1.955909262	1.801523282	1.699785472	1.680399596	1.336425534	1.840715232	1.796218395	1.546797439	1.599747362	1.883627518
361.2	1.249813298	1.899888953	1.08879753	1.135967364	2.183912319	1.474597039	1.440891911	1.483600069	1.08970625	1.634176412	1.804220584	1.395729654	1.114754867	1.11102659	1.463064621	1.965365911	1.557892883	1.774326046	1.899868981	1.399127588	1.597442418	2.127378084	1.391322799	2.047535294	1.813111806	1.421595701	2.454810989	1.610940408	2.07286671	1.808871327	1.809151542	2.13233401	1.38462059	1.707182031	2.022632039	1.409904295	1.483439735	3.096115268	2.354186643	1.927773278	1.848919431	1.702621431	1.658579231	1.344816932	1.864841156	1.739466178	1.531752569	1.581483166	1.862361361
362.6	1.234010308	1.849810419	1.084382482	1.141932456	2.179626797	1.494869243	1.421533778	1.463881432	1.085306518	1.624680329	1.784074459	1.404111416	1.133594468	1.129956489	1.468663216	1.940156675	1.532004697	1.717700939	1.898520404	1.371170386	1.584822737	2.098028893	1.409404822	2.059033052	1.769903484	1.432172973	2.449579023	1.585049855	2.094113459	1.80295637	1.825823201	2.11205315	1.406642555	1.676484325	2.033151989	1.405821116	1.474576901	3.10292538	2.346788777	1.960105229	1.824170986	1.687415008	1.664716657	1.30244681	1.891031172	1.786577502	1.527341503	1.585807533	1.84555187
364.1	1.191339789	1.830121772	1.027939497	1.099568633	2.151856894	1.473352307	1.372956005	1.428147634	1.039191593	1.594129078	1.759446167	1.368928171	1.083734802	1.094844398	1.438149092	1.892119129	1.508155905	1.676859595	1.870411384	1.332862648	1.552744626	2.069973488	1.360255455	2.02309421	1.726381717	1.386273426	2.391990522	1.528393827	2.099689582	1.788122345	1.806637994	2.055714002	1.362119682	1.646501042	2.002432352	1.370126546	1.430903833	3.052519789	2.305661355	1.92432591	1.730989503	1.661766238	1.618957113	1.255867222	1.803459159	1.736269373	1.482115125	1.549466448	1.828953664
365.6	1.176589513	1.832841763	0.997980922	1.102887905	2.087885201	1.423280015	1.333354021	1.384549652	1.008533911	1.588373236	1.737478695	1.337285017	1.037196952	1.085651724	1.369434043	1.887151175	1.491845686	1.667248922	1.84000258	1.326308669	1.518165349	2.049779071	1.335314583	1.984309263	1.717182644	1.369134057	2.390942568	1.514567879	2.065527015	1.778275148	1.771948382	2.025754605	1.313590835	1.643927255	1.958746997	1.349980761	1.426178459	3.039689046	2.26974009	1.87499569	1.73211891	1.633571263	1.595837348	1.238775128	1.811484135	1.697047258	1.468012429	1.510892814	1.783457975
367.1	1.17185329	1.838883277	1.004724897	1.095643254	2.075660744	1.408567041	1.342858497	1.393073146	1.0045938	1.593992086	1.705939148	1.344452941	1.050377763	1.070775061	1.371826856	1.903165969	1.495468256	1.679712372	1.841332598	1.324860402	1.555732515	2.053635768	1.363295923	2.012052185	1.713902944	1.39995607	2.395974944	1.503281569	2.05556409	1.751146125	1.783202965	2.053846475	1.313236698	1.613855426	1.9316503	1.35899131	1.413747321	3.044135635	2.291616628	1.88292413	1.732996506	1.638797662	1.603742543	1.251846362	1.802995879	1.710091404	1.479134165	1.529747215	1.774627299
368.5	1.173631283	1.840853396	1.028684478	1.101924585	2.124736408	1.432550517	1.375922638	1.416724298	1.040563793	1.60992737	1.760187258	1.388634516	1.05034895	1.084710565	1.380946819	1.929507585	1.5254946	1.709885785	1.880363031	1.328671535	1.563100389	2.096038625	1.381818397	2.026094971	1.749524542	1.412071673	2.446796835	1.555798022	2.076321016	1.794893255	1.81762266	2.066872434	1.336437624	1.622550281	1.980267938	1.32998408	1.450294579	3.083181462	2.337850098	1.922940483	1.74461873	1.67292207	1.644362914	1.293319787	1.835931328	1.731231106	1.51429021	1.555602087	1.816495229
370	1.201159333	1.820858591	1.050294547	1.112509854	2.166106086	1.432794901	1.375423802	1.427082039	1.04018476	1.64853782	1.781956894	1.378506696	1.090002335	1.072540477	1.406523257	1.926739131	1.547593511	1.748134259	1.90249974	1.343368386	1.573930334	2.128145511	1.389648986	2.027534191	1.781904865	1.423955901	2.470218642	1.56479096	2.110200812	1.803840377	1.82856392	2.098075611	1.379836926	1.654902639	2.025132951	1.394527376	1.460977543	3.120099898	2.359602791	1.959174471	1.764765686	1.694726999	1.637028157	1.304143209	1.857472785	1.74034052	1.537126523	1.577211043	1.871293502
371.5	1.186090641	1.872402845	1.059472149	1.140307999	2.172772959	1.471276647	1.393844565	1.434279027	1.026995939	1.667313587	1.809569379	1.386207	1.073837452	1.109182903	1.454479744	1.969418354	1.546204283	1.732762607	1.93879698	1.371016246	1.56113464	2.147993015	1.410394226	2.083469589	1.778297311	1.43192775	2.500408189	1.571165905	2.148951906	1.824212624	1.848154231	2.132355791	1.377120774	1.704546074	2.042315056	1.412003666	1.458919468	3.16709798	2.389460795	1.96394077	1.783027053	1.700678049	1.656591313	1.322742912	1.845192445	1.792095596	1.540946995	1.618286957	1.866385676
373	1.212896426	1.913575214	1.061617561	1.145997342	2.184518998	1.484965481	1.415780029	1.457840758	1.040349844	1.699209355	1.841723688	1.407513112	1.099137844	1.121434172	1.475796221	1.98486684	1.58938068	1.786800856	1.952503898	1.402594242	1.597767668	2.188902188	1.418874619	2.10723989	1.79545923	1.441057828	2.523167319	1.606905233	2.186961464	1.858894456	1.879927922	2.157461945	1.418869565	1.721756714	2.045955179	1.402042002	1.481274641	3.210929901	2.423002811	1.994804903	1.81352651	1.732552116	1.688950681	1.354622192	1.875821034	1.812791481	1.594259549	1.633646497	1.861652091
374.4	1.22442637	1.910817968	1.061879592	1.179925972	2.207629515	1.512238971	1.454133538	1.484901739	1.063461515	1.725277453	1.852387895	1.444968397	1.138473012	1.134798543	1.479954225	2.028251344	1.606108867	1.777537242	1.987850748	1.425257701	1.634599571	2.22015004	1.440124664	2.138758125	1.837974118	1.478201674	2.579578315	1.614552259	2.207300383	1.876692934	1.862769945	2.19655378	1.411177278	1.727916063	2.076190349	1.439077114	1.517369102	3.251045545	2.469464571	2.030493744	1.853698839	1.748688795	1.713801107	1.389298561	1.895642356	1.829034071	1.608859584	1.615433349	1.895303317
375.9	1.193766526	1.904054498	1.074253574	1.142545453	2.20961009	1.496786169	1.441974341	1.462332143	1.053860956	1.69943391	1.819536659	1.422033812	1.123133795	1.132304751	1.468135165	2.005269642	1.599677979	1.77393675	1.9829961	1.415484024	1.64031361	2.191917286	1.467853091	2.147341133	1.828771016	1.466667632	2.545364029	1.596406404	2.201939766	1.878322856	1.896149757	2.165490873	1.360281348	1.717125091	2.06918993	1.437363746	1.498720501	3.253964749	2.426518493	2.013686477	1.835533006	1.745874818	1.700937118	1.338976174	1.897134259	1.804334264	1.58949146	1.617104775	1.89893378
377.4	1.213044302	1.915587653	1.053009471	1.144093814	2.205808954	1.487535271	1.418540128	1.439243532	1.05242035	1.715180338	1.833190319	1.3893129	1.119720974	1.127847894	1.466423339	2.01058116	1.565378274	1.781659252	1.955643702	1.39974062	1.626721785	2.189929339	1.448487703	2.13973758	1.820470726	1.444150682	2.543295557	1.600999019	2.203424608	1.885754741	1.889531627	2.186181041	1.392116341	1.718615924	2.070527001	1.404794584	1.482770751	3.260132079	2.410188555	2.013543706	1.856478691	1.737264195	1.68324949	1.322026629	1.908075545	1.801853733	1.578537602	1.617658978	1.902033337
378.9	1.197539797	1.929500647	1.056415064	1.162413302	2.218483396	1.496234024	1.429498586	1.431183538	1.065241221	1.709583165	1.851670491	1.399675945	1.106546332	1.125940336	1.464454325	2.022932255	1.584594036	1.784129594	1.976501653	1.389744112	1.604387643	2.202566108	1.442337355	2.148180865	1.832206042	1.436657035	2.568178828	1.614440197	2.180144356	1.888482908	1.927664776	2.187437473	1.414708452	1.729990101	2.071954228	1.43404877	1.492236851	3.289662786	2.459077068	2.01906711	1.844243887	1.758506454	1.693017788	1.348048625	1.90604577	1.793604281	1.590991776	1.626458362	1.91323715
380.3	1.214919529	1.979324413	1.11823581	1.181205211	2.291604996	1.547968736	1.456152918	1.508130217	1.087331426	1.75445779	1.895685879	1.435710102	1.157744186	1.164863654	1.503024908	2.062995557	1.652331589	1.847464127	2.020721077	1.450608005	1.657001597	2.282372411	1.463552069	2.209690203	1.869636688	1.504219091	2.640988677	1.673633221	2.271013955	1.938442483	1.963119334	2.253425388	1.442632099	1.778859787	2.11425555	1.482828762	1.556983367	3.35167989	2.52998447	2.057878573	1.884754818	1.803745399	1.7681278	1.382804369	1.958131734	1.847335739	1.635712094	1.686958326	1.948477118
381.8	1.280210621	1.997645545	1.161471573	1.231627974	2.343548176	1.609343633	1.530730468	1.585288033	1.106749126	1.804480278	1.964472047	1.499373186	1.16595054	1.201618148	1.543911523	2.141517672	1.727878603	1.888620088	2.111634085	1.506955351	1.69194378	2.378251316	1.520970313	2.278072972	1.953705712	1.556635042	2.715189435	1.691474621	2.340430376	1.998884879	2.032819979	2.321211018	1.514698271	1.827563907	2.190374279	1.526541664	1.628594409	3.472812893	2.586981949	2.14507501	1.965191963	1.869406688	1.827981745	1.43786575	2.033944948	1.910471476	1.706401134	1.7424914	2.028382169
383.3	1.313944537	2.074387804	1.194633168	1.280358902	2.428891004	1.607224087	1.571547045	1.614424366	1.149104998	1.866202078	2.036850877	1.572370581	1.194669489	1.203956768	1.592517239	2.191505216	1.767794838	1.893125918	2.153472808	1.528434981	1.748020637	2.443942222	1.576828501	2.303103651	2.005679525	1.583343229	2.76465448	1.754765848	2.398645437	2.06058587	2.105297424	2.365242227	1.563687185	1.880929843	2.248344677	1.578991156	1.650018038	3.562288988	2.639807572	2.213044085	2.035151443	1.899195958	1.881190683	1.492110516	2.09258138	1.963700186	1.75078012	1.799639983	2.060325626
384.7	1.321768242	2.108983889	1.183167688	1.265368993	2.400161911	1.60877802	1.552047704	1.595038285	1.128885827	1.875028992	1.985948789	1.54085293	1.19234036	1.227897365	1.597401376	2.179372311	1.776107674	1.908581364	2.128601375	1.534407921	1.752006459	2.428626759	1.56486027	2.309064584	2.004702794	1.553436995	2.778088187	1.758960765	2.403004292	2.041170987	2.078970644	2.361568787	1.532717113	1.865883091	2.196912595	1.600896147	1.645129402	3.53261468	2.643536485	2.215496116	2.031975613	1.898068689	1.876214637	1.497398137	2.078970644	1.956285231	1.730103428	1.757650613	2.042722384
386.2	1.29990447	2.065270525	1.178047838	1.231971902	2.372408547	1.61534627	1.54354056	1.587641719	1.116508741	1.857525	1.992369156	1.510897708	1.227582628	1.236368079	1.580043822	2.17921772	1.749661931	1.924206659	2.102293177	1.523419217	1.750999383	2.40379103	1.551111155	2.316509492	1.981628091	1.537450327	2.744897703	1.729701361	2.366890336	2.012935378	2.059944918	2.358250085	1.484498716	1.886818033	2.189787171	1.558176308	1.619929579	3.519146615	2.639949444	2.19104486	2.032230131	1.899269498	1.845019653	1.493966949	2.080441882	1.924405955	1.70959918	1.762821584	2.033173616
387.7	1.292610236	2.072883821	1.167321434	1.206815372	2.378815126	1.623767965	1.535551329	1.559742793	1.107385626	1.861165372	2.015210207	1.504455304	1.21096368	1.230193318	1.581965935	2.167836597	1.764016589	1.935793056	2.117413547	1.520479771	1.732417866	2.391840626	1.545454914	2.300116366	1.974635681	1.538772184	2.732320581	1.740930603	2.378349362	2.015845578	2.066754051	2.348178239	1.488113098	1.84161934	2.219099972	1.538455981	1.597630789	3.512078018	2.62228263	2.192049786	2.011358953	1.920774103	1.835122992	1.468532663	2.057973288	1.940141715	1.720707671	1.74818842	2.047751856
389.1	1.282580708	2.093627454	1.155093819	1.239312978	2.415723985	1.623426991	1.547740318	1.572163383	1.126264205	1.864201001	2.012441003	1.525309935	1.215011524	1.232983156	1.583144682	2.180459357	1.723246207	1.903098209	2.130847527	1.527827074	1.71970254	2.410356737	1.565406243	2.328651338	1.973672994	1.570366388	2.751365775	1.756208352	2.398416592	2.032957122	2.070732586	2.361525526	1.493242799	1.860701157	2.216746041	1.55041899	1.616025055	3.554238236	2.646225903	2.184614592	1.997698532	1.900855811	1.854389417	1.474340991	2.053775903	1.958995999	1.745143961	1.736002044	2.06828674
390.6	1.315983665	2.108057398	1.182367662	1.268167088	2.44019468	1.667562489	1.562955723	1.605553625	1.124588661	1.874567088	2.016965877	1.549249837	1.199413853	1.241748324	1.618940932	2.212869952	1.761911086	1.963749117	2.155625324	1.527864391	1.750507272	2.446036493	1.586725643	2.343239117	2.021257787	1.598424871	2.790661719	1.758739365	2.429138199	2.088772799	2.091844732	2.412975584	1.539387793	1.874687976	2.245919218	1.557517706	1.644630532	3.592704888	2.677475444	2.245794997	2.033873279	1.922872267	1.874179887	1.510524272	2.072565057	1.936419374	1.746591224	1.777812048	2.070255621
392.1	1.334805106	2.158686198	1.225658588	1.30791613	2.514143994	1.711379262	1.631042326	1.643442628	1.165105107	1.92513405	2.082096925	1.598257556	1.238018688	1.270419481	1.685018005	2.286127355	1.858672357	2.022794719	2.217188698	1.565454017	1.808968531	2.519973067	1.663581465	2.410703459	2.074404548	1.626124396	2.893285488	1.839187186	2.483534195	2.126500083	2.189378419	2.469356632	1.563693696	1.921771925	2.296008152	1.60602348	1.70845087	3.678181778	2.717699992	2.312797024	2.099823418	1.991428366	1.923518817	1.543253255	2.127993977	2.003242392	1.810386098	1.854600072	2.11197077
393.5	1.373501527	2.199895633	1.233589591	1.324685142	2.529282804	1.725220993	1.645742276	1.658407744	1.162878294	1.942021048	2.12123387	1.621256442	1.274688286	1.307259454	1.693782131	2.288475616	1.830875233	1.999870441	2.26620873	1.599504324	1.828291883	2.535477584	1.662098318	2.421385124	2.092177359	1.640345558	2.895969807	1.858378399	2.509920358	2.157074083	2.197654272	2.472144601	1.589198353	1.953312758	2.324574201	1.630013351	1.720494333	3.709744088	2.771606505	2.302720657	2.106703823	2.011326896	1.940345247	1.586774563	2.166168456	2.021539297	1.848976257	1.876282601	2.141290203
395	1.381972768	2.196102028	1.236478204	1.311561762	2.54791878	1.723787146	1.656750979	1.653450678	1.158117189	1.93107263	2.141633828	1.623710361	1.27563526	1.294949841	1.650594914	2.289992938	1.853160894	2.022914115	2.236389649	1.607760871	1.829129694	2.554184121	1.632186969	2.438578965	2.105378171	1.632170104	2.899109474	1.850094152	2.524271659	2.140216062	2.216496705	2.487051338	1.581992201	1.944676363	2.303229185	1.629747368	1.705711208	3.728294945	2.755591672	2.302445575	2.111591575	1.970627117	1.952514522	1.569300201	2.159721936	2.014247659	1.8243984	1.85850792	2.139049164
396.5	1.387410571	2.179792131	1.238191245	1.295148348	2.535721603	1.706145134	1.655358058	1.656067778	1.149897393	1.932795685	2.089546611	1.603233792	1.267315265	1.294500355	1.667303998	2.28246273	1.834437996	2.021118111	2.228394774	1.568164257	1.801898178	2.523553178	1.626580102	2.412136453	2.07463521	1.589830566	2.874694214	1.829495355	2.516467102	2.127345203	2.164304974	2.457059644	1.586687955	1.922108878	2.284964059	1.628662735	1.67906179	3.685544361	2.735624612	2.300033297	2.073878844	1.958374662	1.913649749	1.567082631	2.13113398	2.026059882	1.8136131	1.819071691	2.116194883
397.9	1.391662944	2.170878398	1.226135143	1.277865943	2.54095924	1.712669092	1.640534043	1.636552772	1.143473269	1.916189092	2.091660277	1.614762744	1.257799285	1.293336264	1.680524565	2.267453772	1.817667466	2.011951322	2.215799013	1.585211321	1.776456322	2.498999064	1.634000218	2.410381461	2.056391954	1.597016428	2.872677771	1.809444907	2.51666574	2.11435968	2.145559069	2.449499554	1.58246252	1.895940337	2.279401972	1.597473369	1.668357287	3.67860103	2.750780962	2.28975128	2.062147319	1.959736127	1.910153872	1.549026596	2.126245914	1.986678564	1.812043768	1.823132614	2.109018779
399.4	1.37617904	2.172256054	1.224545287	1.281199547	2.518828363	1.696154814	1.610812404	1.625968846	1.133050613	1.908318214	2.086723981	1.593031331	1.232325068	1.282020662	1.655814363	2.243938865	1.785222862	2.012580847	2.205073292	1.539873802	1.770889324	2.496670048	1.620915567	2.393790516	2.048325221	1.57593509	2.862080463	1.828735646	2.480943744	2.077028648	2.136228634	2.435228651	1.568226419	1.876799272	2.276672731	1.586328034	1.663653409	3.655482972	2.748003453	2.271812149	2.047726151	1.933202315	1.88697574	1.522709684	2.094993098	1.962376389	1.790222872	1.805525424	2.089455177
400.9	1.386835192	2.190549256	1.241034595	1.284691021	2.536903822	1.703834691	1.63004052	1.64561205	1.159727461	1.919686131	2.114671774	1.618472847	1.246279579	1.302328045	1.665544797	2.260471253	1.788680585	2.02891391	2.216457179	1.543871731	1.75849691	2.496333956	1.611865851	2.398746464	2.047604909	1.58734335	2.89014799	1.823935481	2.49347101	2.11162689	2.123718376	2.443578288	1.57919285	1.870722099	2.28954048	1.593602438	1.668095048	3.670201352	2.764389905	2.262657873	2.04109238	1.944542952	1.891107944	1.555178909	2.088323069	1.962203405	1.794196057	1.814440071	2.122925814
402.3	1.392887066	2.220933929	1.240695037	1.294999451	2.581435272	1.727708351	1.664522326	1.65304611	1.168936034	1.924795173	2.148668926	1.637636358	1.264197106	1.317038426	1.675660582	2.278690363	1.812654232	2.044984233	2.236268136	1.556466858	1.761411199	2.512671195	1.631408918	2.427355899	2.070683863	1.604238653	2.907534598	1.845200546	2.498324346	2.120217932	2.164603739	2.45359666	1.622893764	1.883333064	2.302901005	1.588953527	1.673938642	3.703254647	2.783706194	2.275965947	2.054130012	1.970773956	1.911886946	1.579089029	2.101505816	1.979622638	1.804237012	1.811670884	2.122728707
403.8	1.426353981	2.232431069	1.254099894	1.307967272	2.622482668	1.74810965	1.6844825	1.680544325	1.175014731	1.94887606	2.168044615	1.657203432	1.263402401	1.349534135	1.698579076	2.290119558	1.838358822	2.062459346	2.246972711	1.566323464	1.78808001	2.551311802	1.66021569	2.446349566	2.105870933	1.610153492	2.946397415	1.86422834	2.536261274	2.133652986	2.192098235	2.48182682	1.649787375	1.916281057	2.315872058	1.622279362	1.700902508	3.744002274	2.814314256	2.316021838	2.081684014	1.996921046	1.917546816	1.594473777	2.129711848	2.007897934	1.829949133	1.826014685	2.13958219
405.2	1.460181467	2.27237386	1.292180494	1.334038438	2.659324251	1.766629336	1.708198074	1.696333195	1.204193614	1.977699528	2.214406587	1.70891419	1.284297415	1.382457942	1.759371395	2.329735789	1.879240683	2.091626786	2.295682722	1.599055832	1.828268668	2.608536403	1.700759199	2.486105846	2.153191013	1.636891825	2.992708595	1.909985017	2.577661856	2.172447686	2.252001824	2.53749645	1.678984872	1.939670512	2.386415976	1.658394658	1.718441237	3.776488393	2.835894611	2.367476167	2.14600789	2.013677354	1.972052991	1.62902509	2.175891417	2.055300051	1.865127559	1.866684091	2.172877703
406.7	1.491376179	2.32747576	1.332548446	1.374671888	2.725400026	1.82082579	1.769670443	1.743993248	1.229557963	2.021956373	2.254000289	1.740583097	1.338774969	1.412557334	1.79520085	2.356494474	1.911366966	2.130541792	2.325529127	1.648323817	1.8622212	2.642241284	1.720769533	2.528363536	2.191073685	1.668820523	3.045028208	1.944548457	2.602876731	2.204890033	2.269366848	2.565274388	1.725291515	1.975428891	2.41535616	1.689084953	1.771516814	3.837737868	2.868858029	2.391444905	2.183273813	2.057349847	2.015370196	1.672770716	2.204936874	2.09151756	1.906924804	1.893326775	2.212775977
408.2	1.51496195	2.35882934	1.327734384	1.402375896	2.754348637	1.849199292	1.784966155	1.767948361	1.239454761	2.042411256	2.262064573	1.762891083	1.327450032	1.434535299	1.820222393	2.420298099	1.951243157	2.166182135	2.34900951	1.669150606	1.869057801	2.662568953	1.72034767	2.557386381	2.204915516	1.694396082	3.065708165	1.947308235	2.641973963	2.245375891	2.276293287	2.593055244	1.748981747	1.987381377	2.43579285	1.72057475	1.794110865	3.859953772	2.900868241	2.428883761	2.183711107	2.078120693	2.019227034	1.690165583	2.219914506	2.086360752	1.917013643	1.928629334	2.2292255
409.6	1.53384116	2.37159041	1.349587883	1.411277507	2.764066328	1.861401861	1.814036818	1.788141617	1.26547615	2.043120202	2.308785204	1.758267297	1.361184835	1.454226503	1.855932276	2.430107942	1.954169747	2.169862158	2.354848881	1.672659524	1.898816896	2.659969478	1.721038201	2.574120313	2.221163556	1.703712337	3.085243889	1.958895819	2.654786581	2.232870035	2.304498673	2.605746505	1.754035086	2.015539075	2.442730967	1.731964446	1.799667031	3.881229785	2.93791739	2.439072123	2.206879653	2.104197754	2.028017288	1.690043833	2.236396744	2.078344944	1.923231525	1.934032742	2.231052982
411.1	1.531702299	2.403701373	1.361844705	1.437916923	2.781715708	1.894703563	1.81841065	1.815725432	1.255753247	2.056340778	2.345474346	1.788181888	1.372451625	1.468758033	1.851931879	2.435013991	1.94705371	2.176618232	2.371442649	1.681720492	1.91097603	2.691668011	1.754695154	2.591219336	2.240067635	1.718962495	3.106092715	1.976824606	2.676396668	2.254153208	2.338648614	2.607710322	1.785971804	2.033723772	2.464516093	1.74445721	1.796059341	3.910472113	2.959458059	2.458076281	2.243015609	2.094612917	2.041819761	1.712513219	2.243063521	2.091797831	1.933137071	1.95033125	2.238539944
412.5	1.560523229	2.420577126	1.392727696	1.45142722	2.810885019	1.899327599	1.85761711	1.837765898	1.271024193	2.074360842	2.360666902	1.789993702	1.390726424	1.490114588	1.864332329	2.451544098	1.976311629	2.194646803	2.390422565	1.698903018	1.926036124	2.702505022	1.768614925	2.610224893	2.274009188	1.743259274	3.115914473	1.994996551	2.69117584	2.294548193	2.350975933	2.624261272	1.79405012	2.04951939	2.506703841	1.746276717	1.82664744	3.93161308	2.969304112	2.477454731	2.251149053	2.100892884	2.068466548	1.741669758	2.260296402	2.119431262	1.960969104	1.974755403	2.265289156
414	1.602663806	2.439862794	1.418846695	1.474511537	2.852818954	1.933160503	1.898420199	1.874378886	1.304145024	2.087305026	2.388790431	1.830565796	1.419319294	1.516499892	1.897896195	2.47881906	2.007910391	2.224534972	2.419679392	1.732002209	1.960049788	2.743921205	1.798863534	2.645379655	2.302102872	1.762246598	3.149939042	2.010264992	2.699622996	2.324834621	2.366063415	2.667438101	1.817902124	2.072672885	2.555333855	1.789044523	1.85488982	3.964124321	2.990525707	2.486351175	2.289800031	2.140203955	2.103128194	1.772395942	2.300366917	2.149258789	1.979759267	1.996984936	2.292422836
415.5	1.618291985	2.469236051	1.436920265	1.493172512	2.892240386	1.93060854	1.91567114	1.912551222	1.325876631	2.118707323	2.423370718	1.847284532	1.430955771	1.538693823	1.925691206	2.518115403	2.052456706	2.261305845	2.450430088	1.7544195	1.984776158	2.758410368	1.80319099	2.660189152	2.332170427	1.785971198	3.188492731	2.03985587	2.74398153	2.341067098	2.39889186	2.691584773	1.848708427	2.093489418	2.58905857	1.803314737	1.866119046	3.999818668	3.025058333	2.522064471	2.299372119	2.165744361	2.127118429	1.792195446	2.316896828	2.17226347	2.010057084	2.011772106	2.305972673
416.9	1.637697334	2.48396233	1.442914234	1.508201255	2.917116488	1.961859028	1.920976549	1.916923028	1.342907292	2.134789087	2.453616303	1.854874043	1.451005895	1.564528678	1.963838619	2.531490272	2.06861263	2.265430019	2.463268713	1.771834052	2.010911494	2.788814675	1.82463019	2.674350517	2.344408112	1.791419727	3.217920621	2.063295923	2.753322407	2.349326088	2.42153483	2.705298022	1.87520808	2.121749329	2.594568921	1.819718733	1.899183263	4.022043877	3.035721235	2.539100656	2.334156741	2.194883218	2.144120861	1.799139338	2.334026435	2.172280999	2.020358445	2.049211393	2.314717012
418.4	1.644630768	2.519514822	1.448523785	1.535903208	2.949167757	1.983800765	1.926427759	1.941297902	1.3456893	2.151938848	2.46236967	1.876967898	1.468158751	1.566804145	1.97626533	2.548638683	2.080542132	2.276733226	2.476688419	1.792810982	2.022252288	2.804231847	1.84074893	2.706193702	2.381132037	1.80753245	3.242103971	2.078882174	2.772533574	2.379119408	2.443265176	2.732145902	1.878029262	2.142464137	2.629939874	1.839637913	1.927033839	4.036078451	3.054623127	2.570758957	2.353345156	2.212913405	2.170216104	1.817124642	2.352773873	2.21425871	2.022060583	2.086590323	2.326057953
419.8	1.662381989	2.532010643	1.476114041	1.54309007	2.956439463	2.013187017	1.957232448	1.970210833	1.361471592	2.181595701	2.491261539	1.884337621	1.501474173	1.602570254	2.00454209	2.564194104	2.11051429	2.285683316	2.485878825	1.808455653	2.057825332	2.814422766	1.845127629	2.724115973	2.400978363	1.835425474	3.26113103	2.090155337	2.796138749	2.39881143	2.447147465	2.750756247	1.893625397	2.160326098	2.650458742	1.860462997	1.935487946	4.067273223	3.067908921	2.579203108	2.38344369	2.225506644	2.18392497	1.83742612	2.359637138	2.231961607	2.052506061	2.091920802	2.339005464
421.3	1.670156528	2.55678121	1.487372643	1.564668917	2.965839456	2.036074322	1.984383156	1.995030545	1.38709578	2.207551097	2.503140551	1.900165258	1.515883954	1.616743066	2.023684831	2.59581331	2.138277871	2.313744518	2.51089457	1.84363787	2.072431727	2.845474186	1.862490867	2.748515515	2.418210277	1.856821958	3.289400967	2.114320087	2.82635024	2.425847692	2.466299462	2.768066283	1.914448948	2.189297077	2.665925233	1.886036279	1.960864289	4.088241753	3.101242206	2.59500457	2.40802336	2.240858262	2.218022951	1.85355366	2.393142767	2.259848242	2.080233422	2.116372196	2.35194929
422.7	1.6940919	2.575012398	1.508709247	1.596033419	3.005442373	2.043001438	2.007495934	2.025106769	1.408568481	2.231800034	2.534636493	1.916390456	1.53450215	1.635188871	2.052022216	2.629253218	2.165267356	2.35393218	2.54348175	1.862964672	2.112129407	2.88363044	1.882711863	2.767033066	2.449998862	1.870783321	3.322303559	2.13385391	2.855085585	2.444277551	2.506748295	2.787039297	1.929412498	2.225563776	2.700517984	1.913256606	1.991993789	4.125802666	3.119717488	2.623720916	2.435410724	2.276684626	2.248592068	1.875752786	2.424854756	2.285013202	2.097030997	2.143628856	2.383469146
424.2	1.720709845	2.620757671	1.521292729	1.615763345	3.035245094	2.058098238	2.023837062	2.055410549	1.431761593	2.255169828	2.567907506	1.934110331	1.564807911	1.656915069	2.064304603	2.657308833	2.190470356	2.376412699	2.569257299	1.895535347	2.13975789	2.915919988	1.905893213	2.799663365	2.489190198	1.90044307	3.346653846	2.154800509	2.87048261	2.484990872	2.534291688	2.823379522	1.951520762	2.264098652	2.734956538	1.951185141	2.031140243	4.171616523	3.156525765	2.659637811	2.475010423	2.316456734	2.285787306	1.891112779	2.458615073	2.319871441	2.127949408	2.178411676	2.406809261
425.6	1.73450901	2.631857321	1.545032274	1.636106348	3.047397968	2.079176209	2.051223514	2.081000602	1.450858813	2.297186099	2.586375119	1.940970845	1.577612719	1.67010002	2.090777362	2.685048735	2.221963326	2.39055882	2.58593691	1.927687037	2.166988919	2.93984201	1.925719065	2.819189881	2.509856841	1.937552174	3.372714749	2.185324275	2.903906486	2.517517683	2.563501246	2.856084326	1.971633641	2.306660441	2.770902887	1.977192889	2.053160884	4.209795745	3.179495099	2.685115312	2.514594228	2.336712027	2.319798619	1.924245226	2.487736239	2.357570727	2.144885965	2.20782014	2.425035581
427.1	1.744075852	2.660357929	1.562246668	1.656283092	3.059481592	2.108255585	2.075686157	2.103200519	1.475912712	2.320062659	2.605697487	1.961622743	1.599799627	1.683215806	2.112554056	2.711965592	2.253836445	2.410798439	2.607624154	1.953238144	2.198214774	2.957819257	1.943402624	2.851492421	2.529958651	1.960925098	3.399218255	2.19891804	2.920499298	2.548352577	2.589211682	2.886357732	1.984934927	2.343997875	2.788914859	1.994794511	2.091950513	4.25340265	3.200755523	2.716245215	2.548219491	2.374283829	2.344955762	1.945306944	2.525753851	2.383982872	2.174799663	2.238436199	2.442571837
428.5	1.764189874	2.673613341	1.570989923	1.671792578	3.093682367	2.125537638	2.101762049	2.121948837	1.493151714	2.348341397	2.623961071	1.977681328	1.626019702	1.702800617	2.116986328	2.743501423	2.281081726	2.440526614	2.635006049	1.986892567	2.231362485	2.995536353	1.962121806	2.87870584	2.563186613	1.982737148	3.433273793	2.224821926	2.954578036	2.569843168	2.613822291	2.91616759	1.994711202	2.380111556	2.813127666	2.03584458	2.115746994	4.288894409	3.231006375	2.732370434	2.586326951	2.399752499	2.391474427	1.959520438	2.562560719	2.413250254	2.204374458	2.270540601	2.467410513
430	1.7648951	2.69768781	1.575511849	1.699488797	3.11758701	2.142830234	2.110677247	2.147904918	1.509214628	2.375786293	2.642059272	1.985574489	1.650525302	1.713687216	2.142400058	2.76762648	2.31191282	2.461096395	2.654464922	2.012305726	2.257199833	3.02988746	1.96929575	2.910439347	2.583626504	1.992627567	3.458763835	2.243883602	2.991218683	2.591318489	2.64824877	2.943679733	2.008347931	2.42327848	2.840282561	2.065793127	2.142105622	4.322792455	3.247757197	2.760185297	2.622097415	2.42572948	2.421104586	1.985519691	2.58834526	2.446184719	2.224987241	2.306252505	2.49285208
431.4	1.779026871	2.712293168	1.5820446	1.705626511	3.129033483	2.15112766	2.12595779	2.171498598	1.514554998	2.391905641	2.66561269	1.986708404	1.651843164	1.720275805	2.165870887	2.794184619	2.337905145	2.476691845	2.671680842	2.031581456	2.289535087	3.057109246	1.987112004	2.92213346	2.609096855	2.013949518	3.487567652	2.26182006	3.011883318	2.618712099	2.670032454	2.968048736	2.022724951	2.463976402	2.855975741	2.082044764	2.17080311	4.359889613	3.2711315	2.783565641	2.651139352	2.459673876	2.446176418	2.004650503	2.617576109	2.470722631	2.24594248	2.323566324	2.51566786
432.9	1.780069432	2.727353164	1.597043676	1.717814282	3.137307464	2.165362871	2.128620978	2.180421483	1.529993002	2.412267583	2.676056866	1.988443499	1.672227478	1.722000613	2.175719587	2.811064703	2.356492159	2.492886392	2.680398744	2.044100086	2.318947732	3.074245166	1.997045959	2.942590089	2.627476486	2.037009809	3.5042811	2.269516697	3.026300909	2.637364974	2.6887072	2.991080356	2.027796971	2.481547569	2.875712744	2.103187353	2.194181549	4.38543556	3.298483336	2.805105728	2.67100368	2.477029802	2.463635502	2.009437623	2.650712023	2.501290061	2.257655207	2.337343	2.531596751
434.3	1.798473669	2.745216552	1.609285275	1.736912305	3.150292497	2.182715685	2.149705297	2.194129273	1.551116629	2.441364158	2.700797444	1.999985433	1.691235936	1.73772859	2.195001574	2.840224649	2.378448864	2.511542518	2.707963672	2.071531796	2.344706659	3.103492813	2.020626455	2.967587465	2.649186587	2.05311097	3.527240311	2.291779014	3.052300086	2.666525809	2.717771772	3.014557687	2.033137065	2.515038671	2.896295307	2.124459843	2.217476776	4.42136109	3.323080225	2.824795317	2.703599301	2.502690555	2.491744687	2.031767833	2.668511115	2.530894946	2.282482981	2.361123942	2.551827218
435.8	1.801452192	2.763608621	1.626059733	1.751574869	3.170126163	2.199145379	2.167893149	2.212675929	1.566807129	2.478895242	2.710013919	2.016816981	1.7089515	1.747149203	2.211923633	2.866710729	2.409008976	2.533379373	2.73042997	2.096766953	2.366793233	3.130913933	2.039807279	2.999524385	2.675705767	2.06936076	3.551351775	2.312550409	3.082301076	2.696454297	2.736219841	3.039141916	2.046541272	2.544683341	2.917772598	2.145192442	2.245071954	4.458806344	3.340633138	2.85329711	2.737112092	2.53105666	2.523027185	2.054606472	2.701336777	2.557663307	2.303258284	2.397066966	2.568599479
437.2	1.810500104	2.782973625	1.637241945	1.766612139	3.190598769	2.214573991	2.187517628	2.227674378	1.588434222	2.509777094	2.728974739	2.032329342	1.727046052	1.760962844	2.229750496	2.890734096	2.439998189	2.56184611	2.753880872	2.123337252	2.396639502	3.164759299	2.057206039	3.022435644	2.697783985	2.089998757	3.577358936	2.326194265	3.109801112	2.725712717	2.766593751	3.069961122	2.061642104	2.586782635	2.938063701	2.173161253	2.272030146	4.500377809	3.371112616	2.877443811	2.766218842	2.554788094	2.556345601	2.07086824	2.735515067	2.581042949	2.330751467	2.428639497	2.599268035
438.7	1.816900825	2.805542102	1.646973327	1.786164594	3.213318715	2.230087654	2.202763216	2.253683418	1.599594115	2.532833602	2.751428473	2.038781876	1.74444217	1.77685255	2.252090854	2.919799936	2.462364801	2.581942726	2.787100806	2.147183074	2.429923512	3.198131671	2.074342692	3.04469535	2.719655823	2.107518977	3.614813901	2.348413272	3.143322535	2.748161199	2.801057922	3.102877396	2.078641091	2.617509159	2.959622865	2.204863497	2.304642327	4.543477779	3.389141711	2.90917987	2.800978761	2.585557731	2.584126409	2.096313256	2.77233423	2.613334143	2.356058549	2.455626579	2.624987673
440.1	1.835624685	2.82182283	1.658287535	1.797533794	3.229033485	2.246003277	2.216201952	2.268182571	1.611855614	2.550745088	2.770935618	2.03921812	1.756860703	1.786105996	2.260973992	2.95027729	2.488800761	2.602513464	2.803508501	2.167054435	2.455910125	3.218118287	2.087642391	3.07319465	2.743913764	2.126721883	3.642770041	2.366166502	3.167933681	2.771621245	2.821919291	3.125849866	2.099460339	2.650431383	2.973579576	2.229838351	2.322969706	4.583055413	3.411756168	2.930147896	2.828827028	2.611925046	2.61278463	2.114877009	2.806824303	2.634605515	2.37795984	2.475421731	2.640977952
441.6	1.839369564	2.842215437	1.671353165	1.813476902	3.246572251	2.264557698	2.236926906	2.289389295	1.620031645	2.577722846	2.789223412	2.0570715	1.76784887	1.798727072	2.273049933	2.971694032	2.517355575	2.623274924	2.823768326	2.189312393	2.479447526	3.246495759	2.100975267	3.100891236	2.767100886	2.144160109	3.660886026	2.382713339	3.193795153	2.794552764	2.844980911	3.146900618	2.105526562	2.677536963	2.996747005	2.247296681	2.345665476	4.607266938	3.436007082	2.954730651	2.854908042	2.636337792	2.636491051	2.129575118	2.835825058	2.657918489	2.400044841	2.501610007	2.66373215
443	1.850460829	2.861760756	1.68541407	1.831788747	3.271929712	2.281109128	2.250748253	2.308892583	1.636338926	2.604734541	2.805414731	2.072981028	1.782842203	1.808841896	2.297134286	2.996787971	2.541890848	2.646496548	2.847085081	2.211633305	2.503610094	3.273034408	2.119204646	3.127476511	2.793535745	2.171643426	3.689370848	2.405295267	3.217468094	2.818287487	2.872419037	3.173872304	2.125060355	2.707054143	3.020130343	2.272235681	2.375857743	4.649038098	3.462569008	2.98302678	2.880899657	2.660707239	2.664607694	2.146050246	2.863523383	2.684769688	2.420303108	2.528209267	2.683491041
444.5	1.86747072	2.885660816	1.703040463	1.850239565	3.29083727	2.301347575	2.27058046	2.329321608	1.653214909	2.633909368	2.826487714	2.085703609	1.796352318	1.823460833	2.314318292	3.030188193	2.572172527	2.667428724	2.873047747	2.237019558	2.528748809	3.31313655	2.142539067	3.156061186	2.817998336	2.189324085	3.718467225	2.426233515	3.25363573	2.849200784	2.898773748	3.200149874	2.142967458	2.735281633	3.045794733	2.303223226	2.405033969	4.68711929	3.494521145	3.00927681	2.913890984	2.679975564	2.695366986	2.169072157	2.894463644	2.713127043	2.444739492	2.551314334	2.714469979
445.9	1.885114117	2.905680527	1.720351177	1.864686407	3.318694337	2.321852802	2.292892593	2.351360166	1.673365722	2.661067055	2.848690466	2.095681159	1.821076065	1.840675166	2.334986778	3.058706736	2.602738356	2.690909952	2.897030458	2.259201367	2.55651821	3.345517274	2.165056614	3.18321502	2.85258002	2.207041335	3.750262253	2.451051309	3.289056178	2.879397692	2.927546796	3.230925152	2.16482467	2.774010255	3.069932364	2.326442052	2.433813846	4.730658112	3.525577684	3.038045848	2.942065249	2.704778551	2.723471376	2.192639654	2.92561059	2.746096171	2.475489685	2.579561517	2.740147689
447.4	1.896843892	2.932145376	1.741021886	1.887186998	3.352744902	2.342181004	2.316094044	2.375277581	1.686423517	2.683022845	2.876531672	2.11211659	1.839967944	1.86496358	2.355458511	3.093013717	2.631392021	2.716589293	2.927235197	2.28461869	2.589197287	3.374066713	2.179964763	3.210286864	2.887535776	2.226759234	3.782469119	2.475501074	3.323192613	2.906384598	2.957039569	3.259227643	2.190113258	2.80599817	3.092455291	2.35232066	2.463240061	4.770474844	3.54879893	3.064199126	2.974827276	2.73655544	2.752823068	2.215564503	2.962954258	2.768534536	2.49931971	2.610893857	2.767091444
448.8	1.920672265	2.955589453	1.758015875	1.903777153	3.378156489	2.366338336	2.338883052	2.400156037	1.699667147	2.710373426	2.900041836	2.129420931	1.854916999	1.880827359	2.373761806	3.118239402	2.660879757	2.74464814	2.950755224	2.30954819	2.611083134	3.405436219	2.20154277	3.235450232	2.907825084	2.247564973	3.815450635	2.496123948	3.353904187	2.938169613	2.984215704	3.289714474	2.211327013	2.834780074	3.113318807	2.380713775	2.48607417	4.813902397	3.576000818	3.089697204	3.001225804	2.766094	2.782783164	2.240196003	2.994429146	2.792011328	2.524721209	2.640940212	2.789573471
450.3	1.929360834	2.981081983	1.776963783	1.918853217	3.403649129	2.385840695	2.362541336	2.422289417	1.715732109	2.73271691	2.922568371	2.145492327	1.872202068	1.897695788	2.397172603	3.143786117	2.689360669	2.763592626	2.971117425	2.330625198	2.634479147	3.431763225	2.223862238	3.264809583	2.931501608	2.262286089	3.843179555	2.520803341	3.387776857	2.964598146	3.009619109	3.319546964	2.232819104	2.862319041	3.135335227	2.40974496	2.513393026	4.858022554	3.60597502	3.117901146	3.034083596	2.790768426	2.809207698	2.261238794	3.023757985	2.817501665	2.550129361	2.671507209	2.813703263
451.7	1.94063805	2.998136501	1.796662564	1.939766621	3.431451912	2.403528613	2.380926136	2.437785737	1.733977177	2.752549766	2.944190637	2.163471479	1.882659355	1.913986031	2.421124374	3.173468504	2.715264748	2.787429939	2.998319399	2.351666443	2.658070172	3.463882395	2.239591398	3.290314016	2.955217038	2.279754963	3.868340677	2.541084927	3.419574608	2.992392641	3.038875116	3.347502626	2.253127345	2.895090028	3.155620827	2.434576795	2.538342786	4.893454673	3.629386608	3.139691899	3.058378664	2.812848473	2.834234983	2.285567898	3.057010103	2.834264686	2.568864416	2.697328755	2.836468633
453.1	1.959395526	3.013284998	1.815589192	1.952380084	3.448394983	2.426097906	2.4017883	2.462258563	1.747853283	2.777707045	2.962631766	2.177047284	1.894770202	1.927969754	2.444543601	3.199010672	2.740481502	2.812790926	3.019572539	2.373071547	2.679087679	3.49124836	2.254760656	3.314888105	2.982635952	2.296779454	3.899307853	2.55981893	3.449665649	3.01342744	3.06659409	3.3762757	2.266970628	2.923094713	3.182322462	2.458417738	2.562776881	4.929669837	3.650501407	3.164723728	3.083933029	2.837757127	2.855395076	2.304319434	3.08016981	2.856240607	2.593376949	2.717499526	2.856248563
454.6	1.967817074	3.031019413	1.830646348	1.963940374	3.463562152	2.442098162	2.422734786	2.478869536	1.756825507	2.803239322	2.982764269	2.191630035	1.907926942	1.948617338	2.46390103	3.224243718	2.761075412	2.825585093	3.043797169	2.396188232	2.708331676	3.51947764	2.275819379	3.339645162	3.000576594	2.312409207	3.926772877	2.580765346	3.473152583	3.037513724	3.089838243	3.400101519	2.279648325	2.946087592	3.204881492	2.475905581	2.585120264	4.965094968	3.680021739	3.190645228	3.110838979	2.854216291	2.879934876	2.31698049	3.102922859	2.881328841	2.615694344	2.732177113	2.877593986
456	1.975655427	3.042387163	1.83707489	1.980876659	3.473503972	2.45975235	2.434671769	2.486252739	1.76656498	2.831064748	2.996694532	2.204577846	1.919682229	1.953926937	2.478732711	3.243416216	2.786778783	2.844263575	3.065370208	2.416393017	2.728566402	3.546889163	2.293977026	3.372827941	3.023201677	2.320385386	3.946536854	2.600530536	3.490458619	3.055876772	3.105987373	3.417785567	2.296823891	2.967757958	3.228645539	2.492517778	2.599819281	4.9993483	3.708038375	3.207814665	3.135127791	2.87004365	2.904267386	2.335664556	3.11790483	2.903226325	2.634115834	2.754300959	2.896410537
457.5	1.983510416	3.057401815	1.854896041	1.988503907	3.486796187	2.47351858	2.450189741	2.499609662	1.776091241	2.855553795	3.010988518	2.220100642	1.929883767	1.964145103	2.484467653	3.261153325	2.810501511	2.865096376	3.089070656	2.435708165	2.748105006	3.570829074	2.310683775	3.397775574	3.041566601	2.341354804	3.966280583	2.620651991	3.509225924	3.082028177	3.12150867	3.436222491	2.302053707	2.986763363	3.252185866	2.510233254	2.614963822	5.030384044	3.729589786	3.229103169	3.160393345	2.884918579	2.929660622	2.350093729	3.138579813	2.927079228	2.657234047	2.773731346	2.912871678
458.9	1.992530809	3.077894145	1.858945527	1.997517894	3.500333752	2.490876055	2.467648065	2.510549553	1.787861379	2.882374058	3.029258428	2.232044368	1.943841086	1.974590444	2.488739441	3.280991488	2.832887657	2.884668078	3.114092043	2.455019239	2.76854896	3.599029128	2.326291653	3.41963261	3.058363055	2.354932825	3.981690373	2.635021931	3.525861597	3.101565855	3.137393823	3.454224971	2.306084956	3.003872668	3.272366257	2.521319379	2.635639588	5.065375443	3.758156465	3.252183883	3.185499595	2.90134606	2.953243946	2.358420948	3.160287961	2.952588092	2.674686918	2.787463952	2.927001343
460.4	1.995933062	3.090012906	1.865679552	2.011009845	3.520142368	2.501461133	2.476803213	2.521393851	1.79514077	2.898512155	3.046555505	2.238991666	1.95194483	1.984192904	2.497818201	3.304261446	2.855981883	2.904342236	3.138323131	2.473959703	2.785583324	3.626989208	2.345450919	3.439409863	3.0749572	2.366145938	4.002033088	2.649047952	3.54776968	3.113066837	3.154589802	3.472563218	2.314136732	3.018329123	3.283039473	2.539741161	2.65190225	5.106983287	3.781880942	3.27247762	3.207608299	2.923575509	2.975362309	2.384373127	3.176553728	2.974317436	2.70115467	2.807550544	2.94756401
461.8	1.9977459	3.106574518	1.867702042	2.020665741	3.536148541	2.513845894	2.481900908	2.531563078	1.794538202	2.905684052	3.055829996	2.24103924	1.961301006	1.987375358	2.500427002	3.332785833	2.878075491	2.92065227	3.160681723	2.485385917	2.784456093	3.651179609	2.354019582	3.457096872	3.096364244	2.384590686	4.028900748	2.661493754	3.576714343	3.13360013	3.184966333	3.486632559	2.329755444	3.027245725	3.290260984	2.562096733	2.66515037	5.140175057	3.802213952	3.292220269	3.227299872	2.95085426	2.987227479	2.405231768	3.195872091	2.99046157	2.7169847	2.830862999	2.970784551
463.2	2.00490533	3.128562892	1.88032557	2.029334759	3.553588568	2.516374913	2.494494353	2.539453202	1.805470322	2.916180064	3.074222171	2.24482475	1.967556602	1.99355733	2.506163231	3.357143925	2.893786667	2.935395332	3.178876856	2.492855139	2.794318975	3.679782357	2.361462737	3.473123126	3.111705292	2.395509458	4.058762019	2.672913909	3.609708258	3.147245773	3.218270889	3.51264471	2.348458603	3.045970949	3.294583897	2.580175055	2.685892019	5.178622432	3.826113576	3.311049017	3.243124017	2.978738669	2.99730622	2.429182921	3.216670556	3.000716001	2.734420976	2.848182639	2.993826493
464.7	2.009482616	3.143758319	1.891248172	2.036529105	3.571191239	2.524483014	2.501219726	2.548091731	1.811864874	2.920349326	3.089953952	2.254145897	1.969351252	2.001003352	2.519771515	3.384726829	2.910070586	2.954685329	3.200046469	2.504101104	2.804560342	3.701904409	2.380408283	3.497446467	3.128582755	2.408778077	4.085173779	2.689236975	3.643806932	3.164554075	3.25628053	3.54213183	2.374598582	3.071219508	3.300576332	2.601069537	2.707179226	5.217901156	3.842817292	3.33871673	3.264857241	3.004706309	3.013078176	2.449028937	3.238263992	3.015209161	2.754956263	2.868411594	3.017915557
466.1	2.019053328	3.150796166	1.912708089	2.04957409	3.589537219	2.540857691	2.518715494	2.554844026	1.815781183	2.927587247	3.101916781	2.258007066	1.97857031	2.011562438	2.541092921	3.412612844	2.932536324	2.97114656	3.218094406	2.512986322	2.813840915	3.723229148	2.401165735	3.52516357	3.152099966	2.424570348	4.118010868	2.705018291	3.67748082	3.18911961	3.292732797	3.569308908	2.392168872	3.087613073	3.310196413	2.623668897	2.724163122	5.262479194	3.861200382	3.358847833	3.280741513	3.0214534	3.035134684	2.466645734	3.260155662	3.027651946	2.773201378	2.898707672	3.041523439
467.6	2.030416653	3.169999038	1.929817082	2.060446195	3.610930254	2.547561386	2.533951444	2.567777601	1.823577516	2.941330985	3.117629768	2.263735074	1.995021085	2.026971856	2.565121517	3.433964342	2.953058992	2.992389744	3.230890278	2.531172165	2.830281345	3.743222888	2.419247888	3.551719355	3.173930125	2.442343901	4.143876631	2.729109	3.708632884	3.216631129	3.317734915	3.595744013	2.401365097	3.109447382	3.329715507	2.645165074	2.739008447	5.304582191	3.878714829	3.386282662	3.299178325	3.045451493	3.058651315	2.481984629	3.279423889	3.033168453	2.793235113	2.918209828	3.054889925
469	2.034033692	3.181499148	1.935145894	2.058837539	3.62485236	2.561690778	2.545834486	2.580297299	1.83067413	2.956166133	3.128672756	2.273713056	2.002730718	2.028113344	2.569785646	3.4602335	2.973306813	3.010160515	3.252030709	2.548988747	2.843285257	3.758555176	2.427388786	3.56691988	3.191733114	2.454600567	4.17131816	2.743687644	3.735848591	3.229980938	3.329223753	3.612702868	2.404839038	3.129455636	3.339714319	2.660062851	2.74893097	5.341643668	3.899077844	3.399588012	3.317358265	3.064518493	3.080184696	2.499534205	3.300397535	3.043165093	2.810033845	2.941923754	3.067728897
470.4	2.039195605	3.196908023	1.934305493	2.0603613	3.641508741	2.573009077	2.555521782	2.58075044	1.836065216	2.974422558	3.13789561	2.280821612	2.006195896	2.029325423	2.566238963	3.488112187	2.996596334	3.03080198	3.268876298	2.567395682	2.855832761	3.784706309	2.436705972	3.581866302	3.21206402	2.46246454	4.188678966	2.755907682	3.750836838	3.246004857	3.341061109	3.623490564	2.416621997	3.151937818	3.349878892	2.674053899	2.762565601	5.36533542	3.916241637	3.413304028	3.335866649	3.092057813	3.102065077	2.515929916	3.316681173	3.054727475	2.830063325	2.951141843	3.079056615
471.9	2.043960501	3.217068864	1.934355245	2.067938761	3.661670224	2.584695424	2.565713771	2.589204476	1.844723353	2.990948657	3.150693005	2.285612029	2.009648027	2.042683678	2.578268196	3.509014586	3.014093914	3.046159711	3.296446842	2.581900317	2.865393994	3.811624964	2.443223777	3.589924805	3.227585938	2.46875241	4.210620309	2.768600443	3.772462608	3.263249676	3.357030189	3.638445733	2.428403474	3.167806274	3.357218945	2.684844247	2.780274374	5.398716465	3.945098764	3.430374926	3.364369793	3.114271768	3.117670233	2.528317323	3.341761955	3.07460386	2.852223117	2.961978438	3.09447457
473.3	2.054384321	3.232511749	1.940134031	2.081775392	3.673305828	2.600150415	2.578782175	2.606446304	1.850536095	3.003464106	3.168093524	2.291459291	2.013440229	2.053391189	2.575771541	3.531884296	3.033226216	3.05778623	3.318113087	2.589144018	2.87574153	3.838433186	2.463910275	3.611475861	3.246277311	2.482988911	4.235002755	2.786793534	3.796186035	3.27509034	3.382556233	3.664128129	2.444521267	3.175542259	3.376371949	2.700402279	2.804867953	5.429021085	3.968678493	3.449998711	3.385293273	3.132507909	3.129831633	2.545453533	3.360273938	3.101672869	2.875674055	2.972959278	3.112386433
474.8	2.058864874	3.248077097	1.955010553	2.098744655	3.682011656	2.610388046	2.593064965	2.614202301	1.860221114	3.025280237	3.186589379	2.304089405	2.024070243	2.057122414	2.586292307	3.559301167	3.052504713	3.072126978	3.336096462	2.603698649	2.897558396	3.866884838	2.487705003	3.647137575	3.262082105	2.494775392	4.262160291	2.805191216	3.817581364	3.301293015	3.414176629	3.690246327	2.459415473	3.188117933	3.400037959	2.727892751	2.820440513	5.456653977	4.001122252	3.47232482	3.401862601	3.152099044	3.149169013	2.55749452	3.380861361	3.127475167	2.897743521	2.993607437	3.126991922
476.2	2.072944232	3.262567221	1.967223863	2.111777664	3.68199269	2.621548279	2.614779198	2.619485616	1.868878875	3.051763109	3.199979362	2.317074132	2.038979278	2.070784788	2.608180198	3.587098945	3.072553855	3.087376498	3.349053139	2.626166111	2.914103354	3.89380749	2.511643165	3.686792565	3.277476876	2.509497357	4.284692814	2.826730349	3.839693033	3.325232127	3.438273145	3.714020068	2.464868173	3.199269272	3.427741878	2.749677819	2.836597571	5.494505611	4.02644884	3.494741406	3.41905647	3.166121835	3.168857484	2.566807248	3.394625074	3.14830323	2.919330723	3.014427583	3.140555755
477.6	2.083651074	3.273500641	1.985365623	2.116868372	3.683642336	2.632712832	2.629450666	2.627953641	1.870754431	3.077470141	3.212938301	2.327763128	2.051209443	2.086099619	2.631410696	3.60051911	3.096091181	3.102712665	3.362412101	2.64795458	2.934546039	3.914574777	2.533387981	3.72395016	3.289464728	2.526665857	4.301729211	2.841923739	3.859323216	3.347538421	3.457270604	3.742800037	2.467301112	3.216071202	3.454234804	2.768203872	2.847989208	5.534210066	4.04535631	3.513815174	3.437179397	3.173749129	3.189787356	2.576664798	3.396888494	3.159422036	2.934403803	3.030506595	3.147104563
479	2.085287981	3.280409582	2.010318743	2.121250073	3.69173834	2.652584783	2.644387479	2.638975671	1.873772414	3.107264731	3.221499649	2.342604429	2.065878802	2.092564762	2.651737487	3.606437619	3.111606834	3.117471886	3.37501146	2.665575393	2.953555168	3.935914197	2.544403681	3.744166637	3.300211747	2.532636237	4.314021241	2.856868132	3.877511532	3.368209136	3.467474282	3.756676532	2.469062966	3.23595586	3.477155166	2.775283094	2.859171203	5.564360014	4.06040668	3.530025001	3.455702119	3.17565127	3.212672008	2.589573404	3.398981755	3.17319078	2.946351017	3.047687567	3.162815984
480.5	2.079391816	3.283159077	2.017176135	2.126606325	3.705019348	2.667298008	2.658128108	2.648761665	1.88138979	3.130182204	3.236003281	2.35288949	2.074647968	2.094742041	2.659999609	3.610937948	3.127005294	3.139072028	3.404464127	2.682150784	2.971728117	3.950580838	2.558339928	3.763585651	3.30768654	2.540475653	4.321803839	2.869209994	3.894306455	3.385122294	3.481548473	3.766784616	2.477858102	3.252536696	3.497717262	2.775881539	2.869228893	5.587735575	4.0779887	3.549920957	3.482659343	3.180896592	3.227328315	2.601869147	3.399193638	3.196659827	2.95728566	3.063612394	3.182564018
481.9	2.077174815	3.290630848	2.016337535	2.137772602	3.724608153	2.682499699	2.667868189	2.655054247	1.889245548	3.150347039	3.251689725	2.36157795	2.077693628	2.103235771	2.661219794	3.62788119	3.147284983	3.158128795	3.429868273	2.698801615	2.987503196	3.978941922	2.569815312	3.778886503	3.326690037	2.550033748	4.327156486	2.885217529	3.913633059	3.402136651	3.493006534	3.778621046	2.494227738	3.272181788	3.511282893	2.777671764	2.881618731	5.609935757	4.101927141	3.570896529	3.513572186	3.190361556	3.241706063	2.623470424	3.413699294	3.223611055	2.970798642	3.074320674	3.198308929
483.4	2.086625255	3.318689135	2.006321092	2.146939399	3.745334343	2.691912465	2.672378249	2.667125495	1.896888104	3.177546535	3.269001117	2.376074151	2.087713551	2.111471405	2.659669195	3.647875236	3.17298867	3.174800852	3.455309943	2.714990885	2.99927871	4.015171413	2.573187965	3.798353944	3.352474607	2.559103357	4.338004251	2.899753107	3.923966488	3.416550671	3.501877213	3.794157579	2.503564101	3.288520254	3.524507668	2.787211067	2.90170603	5.632893919	4.128838748	3.592992613	3.53933955	3.216043326	3.255247876	2.640541432	3.423163198	3.252761932	2.992999333	3.085885045	3.211188312
484.8	2.096424614	3.357668263	1.999578853	2.153965584	3.772032327	2.708983157	2.68174836	2.682992989	1.909920809	3.203028602	3.291371072	2.387986637	2.09525384	2.117691012	2.654207286	3.677501369	3.203188865	3.191076325	3.483973414	2.73715648	3.011171452	4.050557875	2.57906659	3.821186178	3.376581378	2.570011165	4.347861674	2.920528921	3.934378444	3.435723559	3.50863069	3.808214727	2.51258977	3.302547313	3.532024402	2.796819562	2.921342373	5.662434032	4.164928641	3.614636761	3.568590243	3.247279958	3.276840948	2.654192902	3.45467683	3.283651528	3.018379304	3.099359045	3.226318071
486.2	2.103646365	3.387311413	1.991793223	2.16473612	3.792411174	2.723832875	2.696272288	2.694340279	1.920958521	3.225044404	3.308900458	2.399686009	2.100925708	2.130464423	2.654267829	3.704093655	3.232653089	3.211198597	3.517645269	2.761911338	3.029520632	4.082013972	2.587495219	3.848975472	3.403077456	2.582845067	4.366714495	2.939381493	3.956469051	3.458203832	3.520809811	3.82714292	2.522055024	3.319508038	3.545839644	2.812548908	2.939481519	5.690853857	4.188369769	3.637614621	3.602459685	3.274552409	3.301909535	2.677868546	3.490272845	3.311931679	3.052696973	3.11846462	3.241740619
487.6	2.110493847	3.404611925	1.999387271	2.179966117	3.818308805	2.74258457	2.713675684	2.706502144	1.932557461	3.2465876	3.323507306	2.410232992	2.107532135	2.141544937	2.665484412	3.731899729	3.26503145	3.237513209	3.542882817	2.78182725	3.046377327	4.101320999	2.604961722	3.874444002	3.421795893	2.598513973	4.389102258	2.957660959	3.984718812	3.481180904	3.543342261	3.844880495	2.536929341	3.343686853	3.558926201	2.835564991	2.955791598	5.730510262	4.206200901	3.65876659	3.632570296	3.293997924	3.336287168	2.696793081	3.513852858	3.336856105	3.079658508	3.147645974	3.257852588
489.1	2.123009628	3.42427928	2.021417757	2.197243822	3.842620953	2.766677886	2.738297867	2.722723613	1.940062667	3.265345483	3.345274221	2.421653732	2.118978036	2.159596583	2.683571956	3.759843169	3.29882051	3.254808542	3.56693617	2.803338069	3.069957641	4.12120594	2.628575714	3.895725042	3.447705116	2.613192534	4.417930185	2.979821037	4.018748394	3.507879141	3.566054005	3.876110936	2.557007653	3.368340603	3.586927262	2.860434903	2.971440058	5.773769101	4.228772389	3.684953941	3.657645437	3.311783536	3.366201322	2.713959062	3.538279896	3.356007541	3.104048564	3.174083356	3.278558076
490.5	2.138629501	3.439342874	2.054984794	2.214261569	3.871708814	2.785408225	2.761656263	2.746646046	1.95514464	3.282039076	3.37374696	2.438336486	2.139060532	2.18359231	2.719445687	3.787971206	3.329590952	3.280844186	3.587393968	2.823894464	3.08616373	4.150318388	2.656476515	3.927788317	3.467586034	2.632148416	4.452654197	3.001422422	4.060795751	3.542607766	3.596442677	3.909668874	2.584018666	3.402806674	3.609540673	2.886263068	2.997087733	5.829362508	4.249386061	3.713351737	3.684851201	3.336118279	3.397470025	2.736296133	3.561861785	3.368946394	3.128087872	3.208509279	3.304893763
491.9	2.162204798	3.466882899	2.090767662	2.233524603	3.900441684	2.808978463	2.792918437	2.770423816	1.97190335	3.294543684	3.398703212	2.455688757	2.160073158	2.206194955	2.754768136	3.828204703	3.353729692	3.311209132	3.609677462	2.844338846	3.107023692	4.179550186	2.678875043	3.957333135	3.496774708	2.658852122	4.496847685	3.02559193	4.111531618	3.578317478	3.649557419	3.946064852	2.616305437	3.438212093	3.631457172	2.924403564	3.040128087	5.882949134	4.273705227	3.747688905	3.70985114	3.371409098	3.425279533	2.764314195	3.59438082	3.38549381	3.145832898	3.245038933	3.334304175
493.4	2.187536349	3.489917377	2.128340732	2.257851141	3.937739445	2.831039057	2.826355327	2.797126916	1.989645324	3.306810312	3.427938148	2.473296248	2.177658306	2.233260895	2.793674512	3.870139769	3.380668386	3.344427031	3.631039202	2.864602546	3.126644104	4.213059694	2.700527443	3.989131786	3.537679092	2.679126902	4.54955936	3.051294115	4.167356916	3.614078435	3.703360561	3.992801913	2.655099582	3.478027171	3.653429054	2.962259661	3.077753979	5.941040492	4.304232739	3.781440773	3.737691281	3.413242045	3.450774297	2.789055116	3.63230222	3.407720146	3.169389087	3.282000401	3.367174724
494.8	2.222416932	3.520628943	2.162363882	2.284320878	3.980543508	2.854608969	2.866456553	2.831214449	2.010526436	3.320006897	3.456439652	2.497251575	2.196505996	2.258912005	2.827334936	3.916554832	3.414703639	3.374026353	3.657573673	2.88839288	3.151141765	4.252379794	2.725616519	4.02163648	3.585610841	2.706755256	4.610085908	3.085365174	4.223232438	3.652465721	3.760520155	4.038321601	2.70398764	3.523067645	3.676705599	3.006553625	3.118416127	5.993432126	4.345088252	3.818073231	3.774510302	3.459275325	3.472169573	2.824741852	3.678348438	3.437512514	3.204116401	3.320254352	3.406907446
496.2	2.2601982	3.560095985	2.204004557	2.313887956	4.028026523	2.885584453	2.907089402	2.869469036	2.038661757	3.339985517	3.492647427	2.524795144	2.215155933	2.291686532	2.856917615	3.966129867	3.454565117	3.408289904	3.689203421	2.920899835	3.182400741	4.294941952	2.756809468	4.060280279	3.643461542	2.741782424	4.676550922	3.128899832	4.274376829	3.694853433	3.818865322	4.087258117	2.763363778	3.567827342	3.71451589	3.055044166	3.166113951	6.047952282	4.396716577	3.859927452	3.813436906	3.508928387	3.505458663	2.870316584	3.731206584	3.478199651	3.247536828	3.360987579	3.450394005
497.6	2.303872856	3.60718159	2.247600803	2.354535178	4.088127961	2.927135311	2.953558153	2.917068099	2.069181402	3.366221546	3.541033391	2.56107435	2.243351396	2.335540613	2.897728284	4.020490756	3.505168239	3.442576803	3.730977613	2.953134879	3.222460757	4.343193412	2.792889351	4.109302768	3.701605317	2.777543356	4.746960837	3.172938451	4.332502388	3.740054322	3.880733644	4.137997479	2.823032549	3.621720447	3.754380112	3.110760709	3.219542191	6.101524263	4.450770747	3.911849385	3.860464212	3.565463098	3.54447928	2.916000084	3.792127753	3.529294618	3.295766587	3.412894386	3.497530836
499.1	2.355626034	3.663736226	2.295857996	2.40048934	4.153543553	2.971560471	3.013750999	2.972806092	2.107951101	3.403813205	3.589897377	2.605214915	2.277060467	2.386168749	2.948954665	4.081665303	3.559225503	3.485123749	3.778601755	2.994875443	3.267255388	4.395976791	2.831795977	4.166473406	3.766014421	2.819637754	4.82181372	3.222294252	4.392618566	3.797057044	3.9427746	4.19522083	2.884866627	3.681209648	3.804255412	3.171809602	3.27791191	6.159559388	4.505568827	3.963495574	3.914064795	3.62251493	3.595329545	2.965799498	3.857083314	3.583763114	3.342970347	3.473115002	3.543192792
500.5	2.413952815	3.72805359	2.352662573	2.454117728	4.225677094	3.024595773	3.08194483	3.043505055	2.15931434	3.457283288	3.653529133	2.660319529	2.32160267	2.445208189	3.009091319	4.140989026	3.625476976	3.534562089	3.83521602	3.055371497	3.327237963	4.456774478	2.875576207	4.223089498	3.839466935	2.869676267	4.891034696	3.278300509	4.456373798	3.863048705	3.999546092	4.255473714	2.95004318	3.748637617	3.870670154	3.235013922	3.3452723	6.225945654	4.565000448	4.022379694	3.979519617	3.67904212	3.658552157	3.017612573	3.925409945	3.645811373	3.39165001	3.535118094	3.595365341
501.9	2.478297259	3.802292356	2.425491342	2.509449514	4.307149826	3.090730545	3.15722809	3.122577473	2.219008029	3.518283323	3.72985027	2.724944994	2.374693215	2.519440737	3.077692507	4.203995075	3.702186798	3.59288687	3.89410431	3.120860253	3.394733585	4.521724754	2.927480891	4.288199935	3.918356745	2.918512852	4.961373644	3.341276843	4.520524277	3.936263642	4.060020057	4.321123106	3.031020258	3.825908615	3.949843696	3.306873776	3.419822328	6.293348483	4.628520464	4.085921447	4.053328541	3.735949126	3.731224375	3.077879363	3.997936008	3.721888439	3.44945191	3.601945509	3.645613238
503.4	2.549296567	3.881172394	2.501570186	2.578089071	4.402784298	3.16541805	3.244322245	3.214703139	2.283988102	3.589533566	3.810052113	2.797935604	2.433369019	2.595747433	3.158036098	4.27741217	3.784105657	3.65969286	3.958826264	3.194521504	3.475380605	4.593898657	2.982521306	4.358299029	4.003983632	2.980509069	5.029179579	3.407120278	4.585912907	4.014405152	4.124653262	4.389854952	3.115126035	3.907784441	4.039995427	3.383429261	3.50051496	6.363214276	4.695414685	4.156341443	4.141663008	3.793192458	3.808191877	3.142139703	4.081891586	3.811399986	3.512516325	3.683889839	3.697628038
504.8	2.629096965	3.968525292	2.585466582	2.658225005	4.50830271	3.250212136	3.345616439	3.31771085	2.355956054	3.671536317	3.90504169	2.88172986	2.50092912	2.686274489	3.248875558	4.354701864	3.872591218	3.730516766	4.033926177	3.275083602	3.563465858	4.669041098	3.042124787	4.433029133	4.098426147	3.048690738	5.109436054	3.480654641	4.663619781	4.101238138	4.197059027	4.45949347	3.209231997	4.001397104	4.141708699	3.464817739	3.58701822	6.437603674	4.768994454	4.233558085	4.235614884	3.855250416	3.8990769	3.214918902	4.171415807	3.903774661	3.582386729	3.771392933	3.761906297
506.2	2.722050782	4.069537941	2.679817953	2.745832986	4.631451525	3.338958732	3.45522817	3.432795551	2.437555862	3.754533436	4.005502704	2.983050336	2.573353245	2.788534973	3.353415191	4.432730868	3.971116084	3.808946887	4.113570033	3.365365901	3.659852415	4.754953134	3.104981802	4.518239262	4.2005588	3.124089798	5.19835711	3.562354538	4.743490906	4.192871694	4.273730149	4.539581166	3.314039269	4.105907591	4.252877665	3.558581888	3.686309821	6.519413887	4.848930998	4.319601222	4.34130891	3.929667066	3.996968196	3.297989765	4.268526284	4.008071845	3.656507703	3.867920718	3.832316894
507.6	2.834853307	4.185180985	2.78578933	2.838714961	4.769680917	3.438399824	3.577340658	3.562542377	2.532493036	3.844612632	4.12060915	3.08698445	2.654201704	2.904706259	3.470023031	4.521790228	4.079940456	3.893925029	4.20029875	3.461495269	3.765752873	4.84800791	3.174231041	4.609790658	4.31241303	3.208074676	5.302263435	3.652921684	4.834872847	4.292452641	4.364173044	4.630620421	3.436375249	4.220928586	4.369048718	3.666286846	3.798536786	6.60875581	4.940823305	4.414910522	4.455969239	4.013129858	4.101297613	3.392565772	4.381724739	4.11914844	3.743432114	3.974378001	3.909155278
509	2.955480747	4.314849842	2.905631434	2.947412601	4.922765121	3.548728922	3.710187574	3.708672278	2.640712118	3.940016623	4.243005657	3.204597721	2.744857537	3.035180008	3.596652263	4.618844162	4.192880398	3.987931757	4.289732752	3.567990284	3.880543021	4.951779714	3.25004597	4.703655715	4.436263414	3.303076423	5.416893149	3.748554001	4.938506514	4.402067896	4.469097373	4.733199363	3.568771965	4.343933543	4.497642247	3.789552106	3.925365576	6.707434286	5.038690589	4.518090476	4.5758884	4.108916689	4.216013313	3.496656263	4.510707364	4.24217488	3.838081759	4.092157131	3.994570518
510.5	3.090524895	4.452361739	3.036667838	3.063768359	5.088780911	3.667697999	3.856447962	3.869420366	2.760415004	4.037533063	4.379861579	3.335281782	2.844642092	3.179275069	3.737427317	4.724680266	4.313589262	4.091496691	4.388993942	3.683422268	4.006326458	5.061428491	3.332650034	4.805981091	4.569383503	3.409029417	5.545110384	3.854115103	5.047390511	4.521481474	4.584132318	4.842751044	3.719678963	4.481007457	4.643162251	3.923545396	4.058372449	6.814514116	5.147966846	4.631621878	4.705331395	4.213662546	4.3360512	3.611206916	4.652819194	4.370615626	3.937251523	4.218850998	4.087156287
511.9	3.240461545	4.602807013	3.182308267	3.195043282	5.277466538	3.798343985	4.019682144	4.045245201	2.895269846	4.146199055	4.532972969	3.479580626	2.958249326	3.336460264	3.897430484	4.841018429	4.448748183	4.204419591	4.49743919	3.809935288	4.148724768	5.174691791	3.424235067	4.919814233	4.712441012	3.529299378	5.680303719	3.965775629	5.162483529	4.650474414	4.706129406	4.959536716	3.886740928	4.628841785	4.801164092	4.069414087	4.200434355	6.926365565	5.266142167	4.752737546	4.849262823	4.327412146	4.471226089	3.739202673	4.808856178	4.517055763	4.049719819	4.360197056	4.187650709
513.3	3.412371625	4.772307916	3.342779969	3.338316662	5.485807547	3.943813232	4.202062679	4.243906811	3.038474559	4.265753198	4.702396953	3.639074614	3.081581959	3.514821388	4.074229607	4.964334235	4.595439162	4.327771339	4.614826953	3.947975148	4.305361005	5.300566093	3.522843749	5.041314168	4.868194918	3.66142024	5.82776038	4.087378278	5.288123405	4.788700474	4.846971216	5.089416213	4.066599975	4.790098071	4.978571357	4.229585951	4.359176997	7.044275443	5.39377497	4.885008768	5.0050898	4.449136118	4.619592618	3.880375825	4.979495483	4.676846366	4.173321261	4.512652892	4.295954157
514.7	3.594394535	4.954776826	3.515906694	3.492588352	5.712208098	4.101571056	4.396272992	4.457371246	3.199005619	4.389685912	4.885668929	3.812765462	3.214279018	3.704445911	4.268664114	5.0916382	4.748230957	4.459948473	4.734501147	4.095440292	4.470897023	5.437258765	3.626270743	5.16887023	5.03424014	3.803547669	5.987725252	4.219424653	5.416139311	4.933731383	4.99479873	5.227816099	4.264464661	4.962538782	5.167032383	4.399875691	4.532319047	7.169582326	5.532000977	5.024211651	5.174254519	4.581112972	4.777321164	4.028926761	5.165429108	4.844435561	4.306410071	4.678116358	4.413200857
516.2	3.797356621	5.15986855	3.707656282	3.664341047	5.968273341	4.274586113	4.613394038	4.695597412	3.384097455	4.522683662	5.087459904	4.005424819	3.362732507	3.918270137	4.483304036	5.230331743	4.918835861	4.604223111	4.868519552	4.258714175	4.654665408	5.586516289	3.73976901	5.308040185	5.214387987	3.964539109	6.162932186	4.359905595	5.558382779	5.092629848	5.156774455	5.378542501	4.480891087	5.152107869	5.376396997	4.590550651	4.721236788	7.306016142	5.679232845	5.181124874	5.358242896	4.725019043	4.950346912	4.199172097	5.370184265	5.030380494	4.452291659	4.855875664	4.540218115
517.6	4.021391381	5.382687101	3.918448085	3.853696481	6.25160454	4.465669407	4.848765395	4.95974178	3.583566033	4.668953804	5.314048247	4.21966366	3.528960049	4.150763077	4.72280475	5.378886897	5.100281623	4.764026086	5.013075151	4.434743449	4.85722773	5.742587652	3.863613764	5.456594292	5.405866867	4.143432715	6.35113513	4.512776307	5.712523228	5.263273143	5.333815604	5.541641156	4.718965061	5.358390058	5.604640939	4.799336106	4.924606736	7.452606455	5.841661491	5.348568601	5.557037364	4.882481679	5.139953002	4.384515239	5.595894124	5.230795627	4.610083294	5.051499346	4.677728752
519	4.251222628	5.611951842	4.134633981	4.04524633	6.540988545	4.656316766	5.091350416	5.229106145	3.787759365	4.813149822	5.542945267	4.438639357	3.695493491	4.39459452	4.971980338	5.528087845	5.282394123	4.922298067	5.157654586	4.615065012	5.063154142	5.902860639	3.985622566	5.606051089	5.59758693	4.324612834	6.544673366	4.667434092	5.870292652	5.435230538	5.519706271	5.710542386	4.964292834	5.566461528	5.840583926	5.01100063	5.134784847	7.601192112	6.008473537	5.52087262	5.757481109	5.045499894	5.330197814	4.576927611	5.830610163	5.430579708	4.771384872	5.254043898	4.82040454
520.4	4.4856343	5.839858974	4.352079451	4.238166536	6.836668361	4.850359546	5.334704715	5.500787065	3.999098095	4.958770207	5.771807591	4.660435837	3.869703706	4.638656619	5.222973635	5.675737499	5.461668465	5.078933285	5.299323596	4.790583634	5.266782548	6.058990583	4.110121741	5.754226629	5.789350891	4.509514962	6.739183222	4.81828336	6.021023987	5.607649384	5.700265858	5.878905572	5.206897327	5.777099055	6.078396722	5.220872195	5.344084979	7.747085854	6.175693439	5.691497661	5.957745297	5.210072526	5.517047969	4.769648988	6.061559819	5.633241354	4.93574455	5.452987889	4.959604027
521.8	4.726495249	6.076923538	4.577306271	4.438192442	7.13642422	5.051178581	5.585079342	5.777039846	4.215792676	5.113287992	6.011585663	4.89009458	4.047394103	4.88863058	5.48085981	5.825705704	5.644543644	5.243088014	5.446827354	4.973556111	5.48024577	6.221670178	4.236396432	5.905204274	5.986118601	4.701667445	6.933801817	4.976725756	6.173725608	5.78145704	5.888439803	6.051205423	5.455246832	5.990033397	6.3255442	5.442079369	5.554399572	7.894795381	6.346305301	5.867535171	6.162700096	5.374416873	5.712157893	4.965480823	6.297588744	5.840834994	5.103100854	5.654495492	5.098785368
523.2	4.967117107	6.312613547	4.801772023	4.636520575	7.43590524	5.250846297	5.835164865	6.056857268	4.432634565	5.264811073	6.251108075	5.121254124	4.221254803	5.142224184	5.739691738	5.970791059	5.828285424	5.405204909	5.590829279	5.158185845	5.692040152	6.383888759	4.365118828	6.056967776	6.178815618	4.890832042	7.128940398	5.132026562	6.327917947	5.952342366	6.074190439	6.22464995	5.701732971	6.20144381	6.574906719	5.656771815	5.763609583	8.041804534	6.51555413	6.043316515	6.368453041	5.536745703	5.908195799	5.163977473	6.532882244	6.047415345	5.272900802	5.857858025	5.241584353
524.7	5.198945165	6.541244677	5.01868508	4.826097784	7.72698352	5.447104684	6.077029754	6.324872983	4.64177328	5.413945718	6.484751017	5.348237331	4.391141401	5.383824158	5.988797435	6.110750783	6.002030934	5.56294484	5.731849066	5.334088862	5.899117975	6.540637884	4.485452822	6.20381764	6.361902704	5.077525059	7.315645878	5.284241155	6.473081623	6.117817306	6.254142582	6.392578928	5.938931896	6.408095005	6.818504344	5.865474379	5.968810972	8.185196219	6.678277305	6.213333147	6.566638357	5.696083776	6.098372994	5.354631761	6.761417659	6.246494449	5.433989634	6.052111109	5.377245457
526.1	5.431523953	6.76977292	5.238909338	5.016267977	8.019252633	5.642843972	6.3223338	6.59421193	4.85375387	5.562145126	6.718501661	5.573358104	4.564248133	5.632430607	6.244492881	6.252054415	6.178986434	5.721274838	5.872661865	5.51142476	6.105780128	6.698016667	4.607773956	6.349869603	6.545334406	5.26511377	7.503746354	5.434967377	6.618245422	6.283495157	6.433711254	6.562565125	6.177106505	6.613357268	7.061446201	6.077584719	6.173598603	8.329228162	6.842652905	6.382300699	6.767053891	5.856110096	6.289229877	5.546832297	6.990577196	6.448552703	5.597656642	6.250076904	5.512580664
527.5	5.655547302	6.994629906	5.44959655	5.200949606	8.30789428	5.831055152	6.556783396	6.86104422	5.059675463	5.701339779	6.946522124	5.789721962	4.730188793	5.871410905	6.487764393	6.388966341	6.348975719	5.874416451	6.009432291	5.683929352	6.301273993	6.851160689	4.724909537	6.48973053	6.724097233	5.447264055	7.69092265	5.577958447	6.762646847	6.444171976	6.610278953	6.727075146	6.409372919	6.814860495	7.293991129	6.282410326	6.372876476	8.474398967	7.001653036	6.550921374	6.964298889	6.011972955	6.474255285	5.734100876	7.217692697	6.641047306	5.757292413	6.444382272	5.645909214
528.9	5.865402314	7.205508452	5.647354633	5.372195694	8.579686758	6.008426169	6.776041192	7.104997382	5.252692019	5.832403071	7.157979237	5.989461142	4.887029007	6.08870255	6.717108687	6.519572782	6.508138408	6.017482536	6.136364552	5.845756967	6.482487242	6.995373472	4.834388886	6.621554471	6.888355899	5.618874145	7.864526577	5.710895832	6.899491587	6.5911433	6.779348041	6.882060568	6.626414237	7.004401698	7.514406321	6.474409722	6.55906097	8.610915233	7.152533083	6.707399793	7.148212104	6.16314657	6.647745078	5.91221016	7.429376629	6.819755192	5.907927681	6.624232672	5.77383053
530.3	6.054939959	7.395083978	5.826774525	5.524727788	8.818162818	6.167431298	6.974256628	7.32660635	5.425307495	5.956281052	7.352669704	6.173250567	5.030563885	6.290637808	6.922991379	6.638588208	6.652231183	6.149397439	6.252910366	5.99180626	6.651620061	7.124551784	4.937350263	6.742426756	7.041256682	5.77068572	8.024492246	5.83532367	7.021703756	6.726502025	6.931533143	7.028746153	6.822485234	7.175546616	7.717545348	6.650842033	6.728409971	8.737473253	7.291975488	6.855955442	7.316594409	6.30528981	6.805855871	6.073178906	7.62022381	6.98709391	6.048346798	6.789866259	5.887327779
531.7	6.228161151	7.573593443	5.991702369	5.670535416	9.045186942	6.320422487	7.161572294	7.532003504	5.588409408	6.073772724	7.536904749	6.343105721	5.162820121	6.478398282	7.111325163	6.753217345	6.790841474	6.271417793	6.364437979	6.131203382	6.809111023	7.25005455	5.034504379	6.857248924	7.180829642	5.91746984	8.174887229	5.94858458	7.139512636	6.855654463	7.074543701	7.163712967	7.002018889	7.336886704	7.909872357	6.816448822	6.886858899	8.856765307	7.420838624	6.995663126	7.476005991	6.43179085	6.959581867	6.224544995	7.79749211	7.148543871	6.178821332	6.945451659	5.994924861
533.2	6.391198692	7.734902884	6.146996445	5.804068754	9.255909409	6.46051899	7.335490055	7.724182772	5.736848391	6.1821961	7.702661192	6.49988377	5.284476256	6.650903706	7.290396247	6.862453996	6.918221786	6.38683896	6.468745188	6.264407813	6.951187582	7.370345863	5.124970068	6.966851721	7.318074713	6.051202225	8.31459339	6.054422516	7.252938298	6.975194884	7.20933455	7.295724196	7.171373731	7.490489998	8.088865636	6.974286351	7.035485261	8.975516581	7.543278572	7.126794213	7.627863933	6.555240524	7.1023143	6.363816157	7.963823548	7.295289372	6.300097909	7.095118962	6.095201741
534.6	6.532085531	7.884699546	6.28676392	5.921206407	9.43991415	6.580198767	7.489058376	7.892205249	5.868839115	6.278641808	7.85461505	6.634514346	5.39383219	6.804478187	7.448317999	6.963306834	7.035837766	6.489646606	6.565307962	6.383588576	7.07914321	7.477981437	5.208958598	7.066661355	7.440441258	6.171945349	8.44339351	6.154043422	7.356883616	7.084008892	7.334400125	7.413542082	7.323680395	7.629153611	8.252170531	7.114131678	7.170875867	9.085922381	7.652723366	7.249297428	7.767140178	6.668462584	7.231691656	6.490456558	8.11829746	7.428035827	6.413614649	7.232086509	6.188169601
536	6.656994847	8.017360217	6.409845657	6.023191674	9.607009018	6.69297923	7.625147552	8.042400137	5.986996563	6.368490016	7.991125209	6.753822065	5.490568916	6.941553804	7.588782123	7.059198965	7.141868152	6.584467033	6.652479513	6.491298354	7.196176495	7.578403361	5.286574654	7.160255596	7.551139317	6.281925455	8.56465951	6.244863825	7.455858175	7.188554871	7.453982567	7.524842028	7.462110943	7.757522823	8.397941029	7.244056658	7.292034857	9.189332334	7.754162271	7.360983928	7.89628534	6.774307682	7.35065793	6.603989457	8.253508089	7.551599759	6.517411679	7.35338691	6.275581764
537.4	6.768472193	8.134385807	6.517802631	6.114172756	9.750323746	6.792820887	7.747830471	8.170522749	6.087904976	6.451829616	8.109467119	6.860425342	5.576083692	7.061535622	7.713156532	7.144705732	7.241829298	6.671014083	6.734758036	6.590459349	7.300907951	7.671175261	5.359142708	7.247519049	7.653582001	6.381587687	8.67042096	6.328000002	7.54459247	7.283783566	7.555521236	7.627658388	7.581940895	7.872611515	8.531440475	7.360757368	7.400968285	9.284154584	7.845737291	7.464740805	8.014486154	6.869136599	7.455951058	6.708320587	8.373752477	7.665627599	6.609012733	7.46635351	6.350382448
538.8	6.866145797	8.24341146	6.614451186	6.19787039	9.882315362	6.885419595	7.858984419	8.289248601	6.178394637	6.530191326	8.217511289	6.95654405	5.652351153	7.169115157	7.822434761	7.228249311	7.33437717	6.75011689	6.811515806	6.68750787	7.396974533	7.759772225	5.42365371	7.327731653	7.750368156	6.470844314	8.771773014	6.402851733	7.630969261	7.369940653	7.650400732	7.721785535	7.689656292	7.978771884	8.655599632	7.470120167	7.503409512	9.374105006	7.93064551	7.562351811	8.124932109	6.95830593	7.557600275	6.803851524	8.483705596	7.77248261	6.695679405	7.570707939	6.42022819
540.2	6.956655622	8.340759034	6.705674256	6.272245871	10.00200483	6.970441688	7.961810238	8.396231654	6.259913183	6.600809238	8.317851212	7.042731733	5.720304263	7.271301636	7.923965198	7.309088684	7.422328618	6.823817494	6.882343266	6.774057526	7.484952902	7.841489416	5.485096113	7.404923343	7.842080283	6.555482784	8.86632211	6.475005221	7.714695553	7.451738388	7.742875861	7.811036791	7.792019617	8.080537431	8.772701174	7.573257217	7.597884159	9.462300899	8.010840494	7.653912027	8.227991724	7.039484823	7.652639904	6.892468738	8.585928619	7.87289775	6.777633244	7.671905927	6.487661415
541.6	7.034426787	8.437051325	6.788787737	6.34128936	10.11645685	7.044974758	8.056708925	8.499104368	6.33726287	6.667122353	8.409179582	7.118655733	5.784284737	7.364011153	8.018538414	7.388580785	7.506621123	6.894050664	6.952815345	6.8585353	7.567223245	7.921053457	5.546685548	7.479213179	7.928356286	6.633742328	8.957490061	6.541545788	7.793023135	7.533505269	7.829304135	7.895694545	7.886002522	8.17614663	8.879394823	7.666796808	7.686621525	9.548937018	8.088787688	7.74392349	8.326734214	7.120856087	7.742093761	6.977755078	8.687408046	7.96335743	6.855776033	7.765880486	6.551132174
543	7.112240208	8.524085189	6.865981371	6.408071662	10.22080946	7.116565373	8.144849867	8.592812135	6.408928393	6.731985118	8.497082602	7.189271849	5.846913325	7.450252635	8.108249135	7.463468379	7.587793889	6.963244769	7.018775908	6.939304598	7.647037309	7.998539928	5.604346728	7.549573899	8.012343272	6.709932847	9.045896602	6.607067319	7.871085647	7.610852871	7.916249495	7.97964432	7.975426554	8.268492462	8.984509191	7.759614367	7.767011358	9.631370795	8.162469099	7.828363799	8.420529333	7.198142339	7.827455983	7.057427695	8.78130348	8.051724119	6.929156213	7.855513071	6.611620448
544.4	7.18412499	8.605033065	6.93990842	6.470493728	10.31724477	7.18859902	8.228650903	8.682950978	6.476977182	6.796634824	8.583858794	7.260126363	5.903246931	7.53283987	8.191644311	7.535968731	7.664539652	7.027961074	7.084019319	7.015822097	7.72352427	8.071188501	5.659777037	7.620289379	8.091498854	6.783054268	9.131767476	6.66921217	7.945861471	7.686293176	7.99521702	8.058660402	8.060127621	8.356671888	9.085874757	7.846620208	7.849408963	9.712549463	8.233769309	7.909001739	8.512191726	7.271434512	7.90940853	7.135162668	8.867136733	8.138702909	7.000847035	7.939342445	6.670093136
545.8	7.253980884	8.683284755	7.010744551	6.529129763	10.41024413	7.255180653	8.306091533	8.764734986	6.542965241	6.856456841	8.661719914	7.325493945	5.957997565	7.606654245	8.27208923	7.607282423	7.739223146	7.089814384	7.145528127	7.090164022	7.797263061	8.141147379	5.714633776	7.68742833	8.168073085	6.853770088	9.210928097	6.731756866	8.019765431	7.757425009	8.073104549	8.13313568	8.141018516	8.438745201	9.180084244	7.929773105	7.926990428	9.790436469	8.300617038	7.986610578	8.598739098	7.341868242	7.987336268	7.207824527	8.95078047	8.222572018	7.06908662	8.020768919	6.72530154
547.2	7.319221559	8.758052422	7.078115733	6.585881487	10.49771382	7.317885304	8.38152928	8.843547888	6.603042305	6.915281319	8.737939505	7.388653094	6.009640444	7.682847827	8.351755959	7.675543243	7.811826013	7.151720829	7.205615981	7.16236019	7.867759704	8.211033514	5.766626316	7.752237187	8.24099763	6.92162616	9.290898041	6.79137299	8.091909226	7.827225431	8.149427276	8.204616798	8.216143182	8.518680688	9.26976991	8.009162607	7.99790537	9.865067279	8.367139144	8.060267077	8.681840009	7.409834113	8.062680785	7.280363402	9.033380306	8.300941973	7.135811711	8.10103327	6.779235567
548.7	7.377282669	8.826300051	7.140533951	6.63859633	10.57760751	7.376610319	8.453573031	8.918019087	6.658166202	6.97138692	8.80624141	7.443535247	6.056886321	7.749521522	8.422440328	7.736742586	7.881695959	7.210905972	7.262612603	7.230164763	7.932751177	8.277657795	5.818053457	7.815294994	8.310238658	6.985565155	9.363801687	6.847106811	8.162688661	7.892457057	8.223031981	8.273456694	8.286388054	8.595746283	9.354147483	8.084719047	8.067042604	9.937891534	8.428817403	8.128544796	8.761169025	7.471520784	8.133967098	7.348644207	9.108232429	8.374998561	7.197236557	8.177311434	6.831235
550.1	7.428359793	8.888981577	7.193211791	6.683815523	10.649498	7.429622898	8.514235364	8.981615376	6.705831363	7.022098487	8.868999382	7.491860025	6.097993805	7.808756741	8.48161974	7.800589283	7.944671141	7.262625777	7.316110738	7.290428473	7.992282099	8.337499127	5.863825482	7.872764322	8.374409142	7.042814423	9.428429933	6.901376709	8.227929019	7.952096284	8.29154016	8.334498271	8.346859505	8.663759308	9.428106175	8.151794883	8.12844766	10.00657517	8.484303759	8.191678789	8.832103057	7.52950289	8.199847636	7.409076663	9.174216612	8.442154291	7.25538251	8.243319494	6.878496385
551.5	7.469505004	8.941035709	7.234480835	6.719433358	10.70568233	7.47293692	8.564719128	9.031211136	6.743282295	7.067099992	8.920316151	7.532246608	6.132833522	7.854614266	8.530243603	7.854935641	8.004569417	7.307215319	7.365030054	7.341946006	8.044208381	8.393459678	5.904791384	7.925655331	8.428731539	7.088644689	9.487477558	6.945565071	8.289136009	8.007165521	8.343757088	8.387584153	8.395271298	8.720867427	9.491252627	8.210937157	8.181884125	10.07058805	8.533497361	8.249176276	8.896362927	7.580862232	8.25649184	7.460952261	9.22975655	8.499173367	7.303991873	8.302442849	6.918122427
552.9	7.495464515	8.980251019	7.264597549	6.745287118	10.7461949	7.508076342	8.599577273	9.065413738	6.770101519	7.105102808	8.961316632	7.554786564	6.155677762	7.887423415	8.565064115	7.904012808	8.053453093	7.345074492	7.406681565	7.385649744	8.0816735	8.438375779	5.938940166	7.970419267	8.475298122	7.124253716	9.536976512	6.987277904	8.346196032	8.053248448	8.390013823	8.434467002	8.429098878	8.769521901	9.54121567	8.256557038	8.220217914	10.13160209	8.575462374	8.298827769	8.951503143	7.624675342	8.302641592	7.500581855	9.273323855	8.547916865	7.344878004	8.350734873	6.950585232
554.3	7.500212634	9.004532243	7.279433321	6.758232093	10.76467219	7.527420345	8.622429793	9.077466556	6.777514955	7.130270086	8.983356405	7.559483642	6.167909591	7.900817923	8.579576538	7.945649626	8.091204622	7.373377157	7.437466045	7.416610679	8.101583089	8.476610609	5.968064986	8.00935562	8.511322131	7.144461288	9.573717751	7.017787396	8.394317614	8.089190193	8.426141827	8.470671352	8.448988966	8.80353751	9.56809392	8.288601464	8.250413739	10.18449245	8.607632975	8.335844861	8.991271147	7.659371546	8.336305551	7.526481767	9.304136093	8.580284644	7.373730879	8.386901108	6.97856479
555.7	7.486617975	9.009550086	7.27594194	6.754388965	10.75979929	7.53002748	8.621294311	9.068915969	6.769172384	7.147361454	8.985525727	7.547290035	6.165092225	7.891409412	8.574570772	7.98124103	8.12039419	7.390729614	7.460331631	7.432160563	8.107813905	8.502793995	5.987146753	8.039402543	8.534291157	7.15146578	9.597463771	7.038036298	8.435030468	8.114920767	8.453580617	8.493989129	8.448740564	8.822719838	9.579876117	8.304474703	8.264046635	10.22796748	8.628712652	8.360853059	9.017332693	7.679830169	8.354890617	7.540545598	9.313096557	8.597940687	7.392320862	8.406967121	6.997287653
557.1	7.455842305	8.997525161	7.25273491	6.735316269	10.73093146	7.520326488	8.604718452	9.037813257	6.740374079	7.15312786	8.97122768	7.518552002	6.145912514	7.861027654	8.548052723	8.00868256	8.137936367	7.394114654	7.474491824	7.43434228	8.099039106	8.520239873	5.997518165	8.059539228	8.545446179	7.14319312	9.609874379	7.048296127	8.46559247	8.132691181	8.462366372	8.507957915	8.426075067	8.826030357	9.568542917	8.305800732	8.260500173	10.2668497	8.638156366	8.374712379	9.026476641	7.689978146	8.361323641	7.536473256	9.308048634	8.602718134	7.398030929	8.415522977	7.004549471
558.5	7.405020564	8.97354612	7.214398251	6.703032074	10.6829311	7.495791495	8.572636179	8.988346071	6.695549084	7.147949002	8.940980613	7.46788612	6.116214098	7.815017161	8.503590437	8.029672274	8.147950342	7.390628143	7.483163066	7.42734544	8.07229438	8.530708909	6.001315248	8.072365432	8.548690495	7.122168708	9.613779603	7.049911832	8.489971289	8.13944675	8.464439022	8.513806411	8.396033295	8.817251191	9.54595178	8.29265934	8.247726426	10.29784924	8.638647942	8.382394191	9.026008166	7.692523336	8.35531202	7.52145872	9.287174579	8.598478329	7.392630705	8.408161277	7.006316439
559.9	7.344124225	8.935044164	7.164868091	6.660198245	10.61538217	7.460431545	8.525590865	8.92355613	6.638175365	7.136650201	8.89959183	7.406043544	6.077295656	7.758787291	8.44630392	8.044860778	8.148325347	7.377524803	7.485167731	7.408852923	8.036929821	8.535785451	5.999294037	8.078394001	8.542128298	7.091578703	9.60798047	7.046144693	8.506792301	8.137296449	8.457724797	8.510531921	8.349409003	8.79785944	9.507076674	8.268945221	8.22286932	10.32410062	8.631184484	8.378678329	9.013460109	7.688151888	8.338722275	7.496756685	9.257763355	8.580713845	7.378484721	8.387320703	6.999171433
561.3	7.27196166	8.888954682	7.10837902	6.608633978	10.5430287	7.417221691	8.468145245	8.846980637	6.573366611	7.12279639	8.849675082	7.340410391	6.032175477	7.685864921	8.379300304	8.055440998	8.142001672	7.359393552	7.48298718	7.382082596	7.994477671	8.531098322	5.995276569	8.077616725	8.526428043	7.053545813	9.594756165	7.034935277	8.518385423	8.130584369	8.44271788	8.499562143	8.290143925	8.766144794	9.459344577	8.236124543	8.187021281	10.34275278	8.619653591	8.369977867	8.994930604	7.673177881	8.317779815	7.460020107	9.211890851	8.554281372	7.357384814	8.361571762	6.985289095
562.7	7.190580223	8.832470667	7.040650605	6.548766217	10.44904268	7.365982633	8.401534501	8.751659566	6.498618134	7.102832884	8.788709181	7.261054356	5.977945695	7.602260238	8.298196216	8.057641387	8.125733002	7.333126458	7.471286423	7.345407059	7.941985275	8.519636856	5.984310324	8.072974735	8.501990212	7.006547648	9.573945744	7.017252013	8.523182223	8.116975669	8.418633164	8.483300881	8.218872748	8.725050335	9.397656025	8.192843494	8.144210627	10.35369353	8.599668492	8.35162241	8.961121262	7.649690771	8.284933584	7.411508701	9.15390743	8.516877951	7.328516132	8.327560117	6.967482525
564.1	7.095283154	8.762894139	6.961968804	6.478397815	10.33909768	7.304191772	8.320614447	8.642972455	6.412777324	7.074515791	8.713780495	7.170874357	5.916962983	7.505741149	8.203542449	8.055490936	8.101933511	7.299154621	7.451974349	7.29896528	7.87828585	8.502907942	5.967872456	8.059010288	8.468497006	6.947264952	9.542148849	6.991104045	8.519720847	8.092667683	8.383337	8.455840339	8.132044455	8.672909805	9.322369868	8.139961636	8.087709846	10.36074225	8.568987725	8.324687329	8.919076661	7.620628858	8.24244462	7.354500206	9.080879449	8.468943461	7.286229975	8.280962554	6.941509352
565.5	6.985530618	8.680977252	6.869747025	6.395562476	10.2109398	7.231478571	8.224877643	8.519190318	6.313076263	7.038544432	8.626281255	7.067404907	5.843333303	7.396189761	8.093273198	8.044232893	8.067475665	7.257944292	7.425923284	7.242835334	7.80133433	8.47796006	5.942984679	8.037475567	8.422617763	6.876037587	9.499207755	6.958262185	8.507443031	8.059544587	8.341527501	8.421050135	8.030353219	8.60889727	9.232891457	8.074022593	8.023173053	10.3620468	8.533643988	8.288803224	8.865516913	7.57857746	8.190021699	7.286472237	8.996525719	8.407679311	7.234756926	8.221153455	6.907899062
566.9	6.863681851	8.588304295	6.76407119	6.304586105	10.07259542	7.147788911	8.119465522	8.381772836	6.20360605	6.994731594	8.530057142	6.951918554	5.761386427	7.271563202	7.970461282	8.024824261	8.024086167	7.206658504	7.393863783	7.175313245	7.712083722	8.443102315	5.914209817	8.009984645	8.3678559	6.79569561	9.450094976	6.917306053	8.490021876	8.020339719	8.285570359	8.377593554	7.916519245	8.534759163	9.12953966	7.997087469	7.944647014	10.35552809	8.485822509	8.241943106	8.801586623	7.530189256	8.123715498	7.206611143	8.900284378	8.338830224	7.176365015	8.151718694	6.867095953
568.3	6.732112444	8.488373977	6.651340997	6.20270907	9.921333605	7.060998254	8.00391523	8.23038648	6.086673104	6.94558077	8.421903605	6.829203806	5.671008287	7.138295606	7.839073799	8.000394825	7.971854526	7.148310697	7.356278793	7.099982717	7.613848702	8.400377715	5.876789295	7.976850523	8.303281877	6.706518572	9.388867619	6.872411321	8.464215427	7.969425469	8.224967916	8.326206211	7.792702209	8.451817896	9.014847297	7.907729316	7.858951694	10.342994	8.433861802	8.189933068	8.728333549	7.475338571	8.051407759	7.118619092	8.795181445	8.261251362	7.111524607	8.071492474	6.825412372
569.7	6.591296564	8.377113225	6.529215308	6.093828724	9.759305644	6.966455595	7.878253726	8.073867796	5.960963411	6.889401929	8.304828002	6.69959712	5.574436177	6.993776	7.693584369	7.970758514	7.915689934	7.087952087	7.313504846	7.015970894	7.506300384	8.354489455	5.83464643	7.938655692	8.233862115	6.609453717	9.321701844	6.818073641	8.431894698	7.91441332	8.153941202	8.267147344	7.659535825	8.359169825	8.88998533	7.812838945	7.765283368	10.32333968	8.375832138	8.131560074	8.649692595	7.41624591	7.972261701	7.025993759	8.681137742	8.173561447	7.042254694	7.982550036	6.774833192
571.1	6.450068356	8.263590261	6.405831837	5.987276315	9.597333511	6.867835812	7.751352801	7.913558301	5.832263958	6.829812974	8.184718045	6.564652139	5.477389991	6.849765191	7.549519217	7.938444272	7.856377852	7.023806402	7.27209158	6.932612555	7.398458293	8.306792517	5.792648219	7.89844217	8.161415838	6.513501891	9.252890489	6.765443371	8.398632072	7.856766011	8.086960082	8.208664294	7.528052854	8.264935922	8.762033777	7.718007618	7.669093006	10.3034833	8.317609049	8.071137866	8.565986872	7.352731024	7.888287846	6.930604402	8.568054807	8.085718416	6.969575055	7.895997584	6.727069129
572.5	6.317589138	8.155550416	6.289085886	5.881826574	9.433564535	6.772536996	7.630882293	7.758241802	5.710806873	6.77393295	8.071908084	6.435122146	5.38677189	6.70697831	7.410981253	7.908118006	7.800520778	6.958917155	7.227534573	6.853314506	7.295672036	8.259138515	5.756696224	7.859793635	8.091697645	6.419056747	9.187500779	6.714632024	8.368096117	7.801533902	8.023112346	8.153008016	7.40132809	8.175692654	8.639588939	7.622449159	7.576824944	10.28457333	8.261708481	8.012052696	8.486311678	7.293464718	7.809759192	6.837859921	8.458646501	7.997768631	6.901721832	7.813130495	6.678071167
573.9	6.195073843	8.055251613	6.178976037	5.783763019	9.286240739	6.685055481	7.517352103	7.614968058	5.598290561	6.724593494	7.963953287	6.317251765	5.300549585	6.576175959	7.281292211	7.879072303	7.746469828	6.902476835	7.186593466	6.777139543	7.199094833	8.214305339	5.719873577	7.823436571	8.02547792	6.334168111	9.12484435	6.668385194	8.337086607	7.747016199	7.962533454	8.100334868	7.278385855	8.089630335	8.525709043	7.532784214	7.49095831	10.2655245	8.209007319	7.954065618	8.411563019	7.236506224	7.734885162	6.75185569	8.350120053	7.916220862	6.836157832	7.731191113	6.633233049
575.3	6.077592274	7.960883071	6.077347476	5.6931826	9.143939654	6.602698775	7.408143319	7.479390628	5.492179603	6.679329467	7.863992072	6.210050947	5.217914744	6.45411787	7.157812498	7.850215508	7.696434636	6.850051822	7.150254615	6.707183895	7.108655728	8.171905916	5.686602533	7.792021213	7.964360493	6.251395224	9.06812166	6.623710913	8.308936385	7.700262456	7.903828898	8.050883631	7.163787183	8.009438959	8.417106655	7.449855903	7.408622243	10.24985779	8.162109312	7.900818574	8.340686593	7.183528094	7.664656433	6.669715476	8.252103489	7.839651907	6.778655379	7.652294877	6.591893087
576.7	5.967306562	7.872976445	5.982645439	5.608717909	9.013481311	6.528708793	7.307771235	7.351259864	5.395149572	6.634796949	7.769428014	6.10569808	5.144697709	6.339890727	7.04271802	7.82349069	7.650492211	6.803392789	7.11770594	6.639287218	7.02412579	8.134450206	5.654248211	7.766803493	7.907086866	6.176956459	9.012138688	6.583560588	8.284750083	7.657469133	7.849649145	8.005369922	7.055987545	7.933589491	8.315575145	7.371864864	7.331244195	10.2344736	8.115213953	7.854944648	8.276626034	7.136581096	7.598843075	6.597242396	8.162008576	7.767513879	6.722257368	7.583536771	6.554911258
578	5.868794807	7.793311203	5.893880248	5.530461999	8.894546541	6.461371365	7.218146488	7.236371813	5.305349623	6.596921386	7.685715603	6.009685758	5.076776723	6.236263044	6.941196347	7.801919941	7.609282498	6.759554633	7.088957898	6.579737901	6.943529653	8.10188952	5.627137051	7.743799765	7.85418365	6.11162494	8.962608423	6.548098311	8.263521456	7.617906392	7.801845227	7.963984417	6.95601425	7.864254676	8.222132062	7.30142712	7.26173603	10.22612306	8.077211259	7.81187482	8.218768433	7.090995909	7.542546301	6.529467892	8.078762851	7.703496153	6.673988321	7.519185993	6.523807954
579.5	5.777705198	7.720479662	5.814694901	5.460331915	8.784848781	6.397274096	7.13643406	7.129550511	5.227135587	6.561274424	7.607118829	5.923310592	5.016368819	6.140790161	6.84333707	7.782291639	7.575042605	6.719160034	7.062964986	6.526656301	6.873737558	8.073171602	5.605628872	7.723969786	7.805122135	6.053588525	8.920861742	6.516463847	8.245187331	7.58218849	7.759316836	7.926100987	6.867693582	7.803559823	8.13872337	7.236110939	7.194935976	10.21979449	8.040128229	7.770481197	8.165118839	7.05221333	7.489014437	6.468072518	7.99927919	7.645772396	6.630480431	7.460151605	6.494402754
580.8	5.694220626	7.654494135	5.742719164	5.395735556	8.683677064	6.34075238	7.062321012	7.03410127	5.152989643	6.530101188	7.537563201	5.844678951	4.960432518	6.051126428	6.757137315	7.766444578	7.543079668	6.684312351	7.040945567	6.479578739	6.810621819	8.047606463	5.58561226	7.708812807	7.763064528	6.000340452	8.884768099	6.48876314	8.231215366	7.55133595	7.722285158	7.894501162	6.788331808	7.748739527	8.062906626	7.177413982	7.139698079	10.21543726	8.008394862	7.735521315	8.11657341	7.017611134	7.443723655	6.411457781	7.931518186	7.590660574	6.58931897	7.407176913	6.47036137
582.2	5.61809746	7.599279014	5.680208105	5.336835436	8.592273991	6.2931303	6.993753293	6.946513698	5.085196303	6.501949366	7.475769281	5.774357474	4.911806092	5.971569787	6.678241002	7.752984185	7.513021474	6.65570864	7.022467486	6.435914443	6.75072946	8.024931615	5.567588153	7.697746414	7.725855752	5.950663971	8.850638918	6.465534882	8.218496703	7.526047576	7.688712241	7.865353848	6.711920516	7.701474281	7.991580103	7.125948917	7.088892575	10.21455066	7.981431023	7.706295514	8.076304656	6.989674148	7.403971505	6.36300586	7.869188034	7.54166482	6.553835405	7.362321156	6.449949535
583.6	5.55078249	7.550715914	5.62085562	5.28454422	8.516372899	6.251598608	6.933028093	6.866559256	5.026100533	6.482444727	7.420599503	5.709801663	4.8653448	5.899184934	6.606799871	7.743703261	7.49099252	6.628974312	7.006848654	6.393533053	6.695894227	8.005924456	5.552418054	7.689950229	7.690601106	5.903832012	8.819395243	6.445624389	8.208502956	7.498352187	7.659587709	7.84347751	6.642534914	7.654420575	7.929532913	7.078658827	7.040954677	10.2164414	7.957639265	7.679967926	8.041847954	6.965633953	7.36823536	6.318640951	7.813535099	7.496870555	6.522828396	7.320188471	6.43379909
585	5.488588874	7.50804371	5.565264147	5.238081543	8.449763476	6.21279739	6.881602398	6.79676935	4.974004505	6.461357762	7.375191975	5.650576403	4.826036617	5.834916745	6.542513483	7.737331129	7.471906624	6.607863134	6.996176186	6.358420686	6.646149895	7.992577438	5.54013469	7.684718027	7.659672661	5.866841139	8.79490467	6.430781388	8.199086717	7.477223753	7.635457187	7.822376903	6.579649121	7.613358375	7.871083492	7.037590847	7.0042521	10.22150056	7.939864386	7.658932262	8.013539808	6.945637617	7.336893447	6.278699948	7.766319638	7.460400588	6.498537517	7.285091279	6.421254541
586.4	5.434947731	7.47128691	5.518663944	5.19718875	8.388903176	6.17725389	6.83092929	6.73183783	4.928289519	6.443156946	7.331398838	5.598237978	4.791262972	5.776092975	6.483799722	7.732257136	7.455303844	6.589019567	6.988003839	6.324321689	6.599696553	7.981115669	5.532059231	7.682334166	7.6326043	5.834150631	8.774985793	6.414219776	8.196687256	7.461864014	7.61710121	7.812155633	6.526726018	7.579524314	7.820617172	7.00271959	6.967812187	10.22910667	7.929540724	7.642290946	7.986513299	6.931580524	7.30657639	6.242477908	7.724903639	7.422988214	6.477442582	7.25472429	6.413908971
587.8	5.384570261	7.440476772	5.475310783	5.159650088	8.328650353	6.148945963	6.788426112	6.672686527	4.885410845	6.431921575	7.29555293	5.550875539	4.759357818	5.72185721	6.430396007	7.73154362	7.442305513	6.574185201	6.983434867	6.297661958	6.565572968	7.972999141	5.524277209	7.683141933	7.610593392	5.802330324	8.754709844	6.40555467	8.197353601	7.449564424	7.599988733	7.801271859	6.475039753	7.550619997	7.777436318	6.972163102	6.933750568	10.23779512	7.918837683	7.627532423	7.966297295	6.916393604	7.283248417	6.213913095	7.687480414	7.393965576	6.459480131	7.224975983	6.405497872
589.2	5.336076427	7.409664972	5.433841131	5.126932188	8.2764019	6.125898569	6.748881988	6.619297023	4.845567498	6.417254529	7.260004418	5.5056836	4.729951623	5.671736646	6.383938161	7.732061012	7.435877929	6.568296761	6.981832002	6.274348068	6.529912243	7.967225794	5.519219393	7.687393348	7.592856848	5.778166923	8.739647788	6.397502692	8.199191352	7.43896328	7.589391044	7.791320688	6.429227707	7.523150687	7.733175804	6.944823595	6.90582291	10.25326103	7.912423445	7.615814305	7.948853753	6.903742612	7.263298367	6.191359235	7.655262455	7.369483326	6.442844193	7.199747413	6.401230593
590.6	5.292425287	7.381361721	5.401036523	5.092472983	8.230754946	6.10603185	6.715965252	6.570256994	4.809578084	6.404223591	7.229124533	5.463278865	4.707341639	5.627916503	6.343022462	7.734896701	7.432953269	6.560333059	6.982363539	6.253812173	6.498236915	7.966358075	5.515557565	7.693201438	7.576925619	5.758142542	8.732369572	6.393987099	8.208159878	7.4325269	7.582559299	7.785430564	6.390495249	7.500779529	7.695224684	6.919196134	6.881757015	10.2730462	7.906885665	7.607484118	7.931252651	6.899535282	7.24873	6.168509832	7.629646776	7.344275957	6.429469157	7.177454724	6.403612482
592	5.267677821	7.365548079	5.376284772	5.0707476	8.194986282	6.087969334	6.690521046	6.532257391	4.784262998	6.396468654	7.208198296	5.432320707	4.685740798	5.594540291	6.309688759	7.745045306	7.432034608	6.556939094	6.985490657	6.237810348	6.476499013	7.969881553	5.52195691	7.704977593	7.570155195	5.745662678	8.735597596	6.394635439	8.220143826	7.434425481	7.584375399	7.78704035	6.359852012	7.486664706	7.666001738	6.904415488	6.866048003	10.29361559	7.908167872	7.605566128	7.921336395	6.89820626	7.235831049	6.150156587	7.611235819	7.329511324	6.423491492	7.160682117	6.405425427
593.3	5.240240618	7.356403839	5.357244042	5.054052316	8.1588171	6.076870046	6.671828582	6.497900046	4.763994441	6.396210392	7.190861125	5.405318304	4.669697291	5.563467304	6.283602445	7.75712579	7.435916757	6.559295256	6.994162721	6.227605401	6.460934662	7.976154527	5.528144976	7.721303026	7.565641774	5.735762839	8.733970172	6.400318504	8.232207691	7.436062178	7.582647479	7.79260895	6.329884589	7.476316155	7.650482553	6.893564892	6.851693808	10.31262974	7.914859485	7.60667343	7.915522427	6.894303225	7.231641233	6.138135814	7.594454322	7.321031205	6.421959979	7.150991931	6.409326499
594.7	5.223105795	7.35129091	5.340514198	5.041744416	8.135007017	6.069989147	6.653996921	6.470232048	4.745556103	6.399692954	7.181044498	5.388961655	4.660047131	5.540964015	6.262307229	7.769256888	7.443784686	6.565207533	7.006179147	6.222028258	6.449297536	7.986499892	5.536139365	7.741064754	7.562160691	5.731151356	8.741298228	6.407768302	8.244302171	7.444258526	7.585420203	7.799557737	6.310660105	7.470188046	7.633500718	6.885315731	6.843312272	10.33675249	7.927270212	7.60956147	7.915683275	6.895862357	7.231886969	6.128204442	7.586363931	7.312858705	6.42016699	7.143888278	6.416617148
596.1	5.203935889	7.343813308	5.327990984	5.02544682	8.112325938	6.066171505	6.642039031	6.4496196	4.729302965	6.405125855	7.170582565	5.367928123	4.652101408	5.520348059	6.241502997	7.784390055	7.454200769	6.57074797	7.018416339	6.221003583	6.440235421	7.998911628	5.545201372	7.760641567	7.564810805	5.730161803	8.749774943	6.41839213	8.261631728	7.452137885	7.592637755	7.80658446	6.289028748	7.465623281	7.622466498	6.878156814	6.8352966	10.36251214	7.931829194	7.616424167	7.91718933	6.899360542	7.23520787	6.124379007	7.572227566	7.30865404	6.421036867	7.138992076	6.426402277
597.5	5.188770709	7.34366638	5.314788357	5.016739597	8.096786793	6.063263312	6.629291013	6.427172741	4.717767447	6.411361812	7.165803014	5.354061715	4.643199873	5.50173851	6.227410911	7.798132424	7.465740086	6.576087978	7.031181337	6.21745184	6.434932427	8.010796283	5.552766576	7.779816475	7.567814288	5.730711643	8.757072813	6.42821326	8.277606046	7.460114832	7.601090841	7.81461062	6.271605702	7.462315413	7.612591671	6.87654294	6.83069394	10.38659737	7.940669895	7.623949687	7.921914863	6.905498371	7.238228268	6.118409825	7.564784634	7.305197759	6.420983937	7.135952913	6.436996662
598.9	5.170842309	7.341124412	5.305319698	5.003713852	8.079567761	6.060520533	6.619367512	6.405981373	4.70258731	6.414968482	7.157325065	5.335721947	4.63727889	5.480545014	6.210395358	7.815109122	7.476291519	6.584442464	7.043881914	6.212538217	6.428481055	8.021477246	5.565529627	7.802518051	7.570188157	5.72948719	8.767339525	6.437214777	8.292888805	7.469966453	7.608397434	7.823547201	6.251300568	7.458915913	7.60138444	6.870547108	6.824753079	10.40947978	7.948944558	7.62873423	7.921784157	6.908137098	7.236844895	6.11384272	7.556572694	7.303631153	6.424068016	7.136316423	6.448482199
600.3	5.151862551	7.332814216	5.28984175	4.989207605	8.053526929	6.055274085	6.60487226	6.382133737	4.685961064	6.416101587	7.14745271	5.317178701	4.626801077	5.458554745	6.191541798	7.827179258	7.486251283	6.5904804	7.054957822	6.209035628	6.417103451	8.034206084	5.573970558	7.823121326	7.572674202	5.72807483	8.773856188	6.444538187	8.306366368	7.479525425	7.612072441	7.829848187	6.229448069	7.451801251	7.586776274	6.863693586	6.815209037	10.43511335	7.956692422	7.631563918	7.918768129	6.9100177	7.236348406	6.105802599	7.544125026	7.297945493	6.424477863	7.130609271	6.453370176
601.6	5.126505204	7.321060156	5.26835546	4.971820222	8.022530424	6.048535553	6.586068972	6.352121893	4.668872879	6.416593299	7.132584916	5.294171625	4.61115734	5.429773227	6.165580313	7.838035172	7.492617091	6.592655193	7.065763085	6.199717511	6.403935748	8.042127073	5.581470672	7.837661522	7.567666144	5.721258241	8.778833283	6.451195335	8.320951704	7.482812947	7.617389577	7.831861323	6.201052765	7.441574034	7.568197325	6.853464967	6.803352402	10.45507614	7.960262149	7.633330432	7.915614116	6.912487244	7.234777212	6.09718989	7.530910435	7.285136818	6.422126995	7.12263142	6.458512793
603	5.096074214	7.301784776	5.244236896	4.948380365	7.984009588	6.033463102	6.561633018	6.313449059	4.641222691	6.410993096	7.109382648	5.263115332	4.594281486	5.395869049	6.13721719	7.846934014	7.495986009	6.591287207	7.071354254	6.189005207	6.383120142	8.048666825	5.582057415	7.851635933	7.56195267	5.708943252	8.780373043	6.455041384	8.333225784	7.482647882	7.620217554	7.831403062	6.17012125	7.427121388	7.540760803	6.839185721	6.788435669	10.4733422	7.960798725	7.631383311	7.906532002	6.908374264	7.224716908	6.081234128	7.511006093	7.270253276	6.416263106	7.108064034	6.461852059
604.4	5.061122529	7.280830589	5.215439106	4.920395353	7.941195589	6.011468443	6.530438429	6.265980584	4.608293857	6.405787815	7.082323747	5.227589869	4.570756928	5.354758467	6.100658709	7.851918798	7.496128387	6.586782877	7.073941426	6.172682798	6.359356116	8.047417716	5.584782747	7.860722176	7.549652886	5.694925686	8.775292289	6.452694486	8.337748811	7.4809397	7.615682181	7.82430454	6.133026877	7.410558871	7.507416605	6.815904101	6.765833998	10.48723019	7.960008053	7.625520759	7.891320869	6.900410901	7.211791804	6.063823484	7.484096965	7.250900159	6.407241599	7.087524874	6.464002407
605.8	5.016734912	7.249433631	5.177530139	4.890360937	7.887503552	5.988639877	6.492897552	6.217046013	4.570621497	6.394775645	7.045194322	5.186124051	4.544134652	5.31047266	6.054851616	7.852178469	7.490058412	6.5749969	7.071636905	6.152816783	6.329995602	8.043566947	5.583103916	7.865849174	7.534236631	5.67158667	8.763758482	6.445102284	8.333510047	7.474895702	7.602539525	7.816203383	6.089621133	7.381977256	7.468019495	6.786573501	6.734079452	10.49834184	7.950541344	7.612621421	7.86585187	6.888105549	7.191294709	6.0382409	7.450021126	7.222972938	6.395547002	7.061692036	6.454487954
607.2	4.962861262	7.213483678	5.132203826	4.851095936	7.821017288	5.955599026	6.447634739	6.153999352	4.52498488	6.381211231	7.005439917	5.137267917	4.510663567	5.254426522	6.0039509	7.850860457	7.47436055	6.559965814	7.066680165	6.122331918	6.29612581	8.036384999	5.574038095	7.865302404	7.511313234	5.642519791	8.748233201	6.43292842	8.329780561	7.458125053	7.586510541	7.799956087	6.034778524	7.348215332	7.420230575	6.750445201	6.699888565	10.50501992	7.936754415	7.593354195	7.843195762	6.868732637	7.166034825	6.00870752	7.404943776	7.188398027	6.379548595	7.030878252	6.442956363
608.5	4.910984213	7.165251107	5.080808704	4.807646866	7.750390495	5.918830547	6.394273077	6.087107304	4.474993979	6.363170936	6.959557995	5.082561724	4.472321079	5.192589181	5.941914061	7.840201574	7.456673674	6.538542304	7.052965556	6.09200389	6.255893761	8.025332396	5.56303437	7.860693435	7.483523634	5.607978557	8.72539956	6.418313365	8.3261559	7.441541499	7.567069992	7.780430072	5.974679248	7.30770039	7.366069944	6.710906728	6.660820431	10.50950444	7.918904645	7.568831664	7.8100655	6.846369334	7.133330826	5.974821597	7.356491457	7.147889008	6.35581553	6.996127143	6.428766152
609.9	4.849122707	7.116218173	5.025084908	4.759599596	7.676341349	5.879117311	6.33580741	6.011187117	4.419766739	6.336597433	6.908016642	5.022490736	4.433626941	5.127211449	5.877568237	7.8279299	7.434885704	6.514578126	7.042054146	6.055387998	6.204501092	8.00750754	5.547546373	7.853870134	7.450492595	5.570091637	8.697039516	6.399907963	8.315922748	7.416936215	7.544543373	7.755678835	5.915296193	7.26331235	7.304321169	6.666992496	6.613319621	10.51330597	7.897509299	7.542817237	7.774138009	6.826315097	7.098575167	5.935388622	7.305709094	7.103210374	6.33066375	6.956924566	6.413825197
611.3	4.781776531	7.062461276	4.972366698	4.709304665	7.601150095	5.834734908	6.280476485	5.940903712	4.362393276	6.310485558	6.848924852	4.962257299	4.389633386	5.056983037	5.808701207	7.815127712	7.412598064	6.490023885	7.023685137	6.016310192	6.156096652	7.987306504	5.530247993	7.840653667	7.414449338	5.532932162	8.668923973	6.379943338	8.302609684	7.390329221	7.519545781	7.728506816	5.845536655	7.218221803	7.237331296	6.619317285	6.564862101	10.51751481	7.876611387	7.516650742	7.73363857	6.802069647	7.060504654	5.896341843	7.249629381	7.052282045	6.302782362	6.913013433	6.394837913
612.7	4.712825428	7.013858779	4.911609969	4.660173809	7.524798504	5.789557555	6.221137492	5.862428525	4.305474305	6.286148378	6.794183853	4.903110732	4.34394459	4.989334055	5.738825418	7.802369448	7.389587804	6.464115058	7.007669617	5.977817299	6.108009212	7.970040859	5.514683682	7.827375875	7.376769172	5.494461056	8.639940391	6.355982533	8.289801003	7.365290254	7.495840927	7.70458368	5.779751998	7.175229341	7.176705085	6.572157561	6.520814007	10.5152177	7.850874287	7.488902237	7.695377513	6.776963673	7.021092367	5.854997408	7.197333132	7.005222572	6.278077739	6.870602048	6.376585594
614	4.648929878	6.95929771	4.855077591	4.612043698	7.449130365	5.748627849	6.15882982	5.782559467	4.244949192	6.258726414	6.738313185	4.843821153	4.3013151	4.921779573	5.675540594	7.786344304	7.365091581	6.435313102	6.993581259	5.936805116	6.062296893	7.953341743	5.497899609	7.819358324	7.340754257	5.455999563	8.61366386	6.332872363	8.27746663	7.341251323	7.472646559	7.679031317	5.71500203	7.127965267	7.116609448	6.522750295	6.474850225	10.51470954	7.824713582	7.460411503	7.654877053	6.749406271	6.981545248	5.814552572	7.140894362	6.959708813	6.249043188	6.826913809	6.358239654
615.4	4.58613785	6.905357689	4.801154124	4.562239934	7.373992068	5.702204264	6.098588576	5.708748395	4.192163358	6.232811466	6.683662832	4.780345443	4.259335667	4.855364851	5.61318061	7.77450113	7.339385851	6.410489399	6.976274897	5.901551472	6.015084027	7.93585193	5.481151656	7.810670134	7.308134089	5.417518857	8.588208222	6.310099319	8.267357335	7.318340618	7.448963751	7.650796575	5.650035546	7.08366713	7.052523534	6.474668116	6.428119715	10.51676144	7.798916353	7.436096855	7.615745084	6.725829066	6.947633859	5.775059793	7.089246109	6.914932253	6.223799192	6.783308968	6.338627674
616.8	4.528281093	6.856663503	4.749107592	4.516961386	7.304162839	5.661176791	6.047655816	5.640756588	4.139915586	6.207825373	6.632554875	4.725921701	4.221561714	4.792583107	5.555355473	7.765153652	7.320268419	6.388204382	6.962431391	5.868259367	5.971390931	7.918941835	5.463677149	7.802888723	7.27645028	5.387838449	8.564087495	6.290560565	8.25556181	7.292542146	7.431551872	7.627941688	5.59114	7.046163034	6.996700171	6.431867368	6.383225707	10.51946922	7.782686345	7.411576468	7.582263651	6.704898337	6.912664107	5.740778502	7.042963774	6.871268506	6.200323595	6.743387999	6.324893511
618.2	4.475908473	6.8165071	4.702607353	4.478475407	7.240752725	5.627551762	6.0015871	5.578887991	4.094838084	6.187671514	6.588698708	4.677169859	4.189503204	4.73694707	5.500811699	7.758278464	7.306228408	6.377577381	6.956414787	5.838021128	5.932331527	7.908053436	5.455051652	7.799894009	7.247918918	5.363294619	8.548027346	6.276516168	8.250132595	7.274026659	7.419132333	7.612299904	5.541368439	7.010427697	6.950101556	6.395801351	6.345018605	10.52578477	7.767573482	7.391372654	7.553474923	6.688273622	6.886534339	5.713433383	7.001393842	6.837955652	6.181070607	6.711005483	6.31170523
619.5	4.433655014	6.785569602	4.667791496	4.446000093	7.191578518	5.597050576	5.962012721	5.526382436	4.056725354	6.173516949	6.554973046	4.637431644	4.161737197	4.688843573	5.458271232	7.756082273	7.295124597	6.363621225	6.948964169	5.816687458	5.908105472	7.904632255	5.45001322	7.799743415	7.229476548	5.342542334	8.538567327	6.268060538	8.246625922	7.264589405	7.409774348	7.602415748	5.499807899	6.984059611	6.912483308	6.36684316	6.317378003	10.53335428	7.760839176	7.378374227	7.52938437	6.674440124	6.864608979	5.688681488	6.967568686	6.809828583	6.170776842	6.684022344	6.305015492
620.9	4.397326986	6.759320414	4.63962996	4.421378817	7.149551398	5.579322741	5.93184584	5.486193476	4.027062309	6.167291246	6.531408695	4.608101583	4.137473695	4.6494111	5.424614316	7.758574667	7.292588571	6.357798684	6.951339983	5.801910383	5.887938281	7.906961012	5.44830779	7.80858577	7.214886889	5.329818795	8.534782	6.263030475	8.252605875	7.262757802	7.407295127	7.596700254	5.464343393	6.960141892	6.883038238	6.346023842	6.293786651	10.54817167	7.757455264	7.374713049	7.51516902	6.665329262	6.849412672	5.672204019	6.940373774	6.78987425	6.162312324	6.663226512	6.300293368
622.3	4.366620459	6.742576094	4.618756321	4.401521907	7.113928023	5.565900782	5.906920579	5.452576735	4.004435128	6.1658648	6.509112144	4.583712355	4.122933436	4.622212673	5.398662474	7.766199774	7.295042688	6.354234926	6.957048752	5.795878493	5.871724204	7.91226376	5.452492223	7.819495956	7.212450062	5.324110234	8.536780537	6.265977684	8.259424672	7.26392451	7.412787529	7.59782316	5.437546237	6.950617388	6.866376567	6.330063442	6.278902817	10.56566038	7.761219314	7.370853463	7.511525352	6.665473556	6.841064087	5.658760476	6.921344503	6.779698157	6.15972678	6.652237311	6.301475963
623.7	4.346228877	6.73449257	4.604844861	4.388777011	7.087284514	5.554122753	5.894341856	5.428822969	3.984036453	6.167185538	6.496835938	4.561453645	4.11231752	4.603123524	5.379413565	7.775790048	7.304457972	6.36019166	6.96692819	5.789774972	5.866321469	7.923359067	5.459411545	7.836205414	7.207125838	5.323643694	8.542537454	6.270937432	8.271509201	7.26651048	7.417604909	7.603256146	5.41704523	6.944409619	6.855095494	6.323391761	6.267784469	10.59157719	7.769320204	7.37300492	7.508753094	6.668286791	6.841357157	5.656297577	6.91223978	6.773325633	6.163895063	6.644743081	6.309126704
625	4.333767752	6.733645385	4.593322686	4.379899589	7.080445427	5.551529038	5.885547006	5.413801262	3.97500905	6.174103728	6.496107433	4.54801236	4.108026211	4.587563479	5.370954416	7.793475474	7.316897724	6.370372856	6.980200601	5.794426996	5.864776783	7.939910131	5.470806821	7.857058684	7.213934722	5.324783207	8.554216359	6.281439331	8.286284825	7.279145912	7.4307915	7.612313514	5.404431233	6.946302233	6.845865755	6.320831902	6.266198947	10.62215075	7.781891947	7.384100307	7.514503627	6.67453739	6.846757667	5.658440405	6.908839244	6.77206602	6.170698947	6.648490729	6.32213874
626.4	4.326243789	6.738884148	4.589488101	4.377203902	7.072970999	5.55836163	5.885061894	5.404182098	3.971598146	6.184884715	6.500641541	4.539152828	4.106420317	4.577705709	5.362017342	7.816942536	7.33680328	6.385653281	6.999631656	5.800282687	5.867220804	7.963034843	5.484029674	7.883135981	7.224178355	5.33515582	8.573756192	6.294953044	8.309021316	7.291887102	7.45276937	7.630693196	5.402642369	6.94882334	6.846719147	6.327134365	6.273120202	10.65294864	7.801949047	7.400401774	7.527336827	6.687508924	6.85565509	5.665760946	6.914226467	6.782348016	6.181881736	6.654037045	6.337383209
627.8	4.320951642	6.749220784	4.589576527	4.377850766	7.069615944	5.564717331	5.894391705	5.401817184	3.971512167	6.194828097	6.506272142	4.537928331	4.108100206	4.574349281	5.36041911	7.840915622	7.357663251	6.397703557	7.025159803	5.810651278	5.874377175	7.984412395	5.500923283	7.911120566	7.242331376	5.349667105	8.604576559	6.315604424	8.333694532	7.314924273	7.478074796	7.650515903	5.401142215	6.96229225	6.854465673	6.339325249	6.280545163	10.6901999	7.821393013	7.41791288	7.544071495	6.706573927	6.869682518	5.675047512	6.921988001	6.792557025	6.199443429	6.664995699	6.355164356
629.1	4.321087992	6.75788804	4.592246894	4.382213168	7.070450246	5.571141571	5.898956493	5.398605529	3.973630293	6.211631868	6.515723055	4.535986785	4.114095643	4.572210446	5.365251603	7.867781076	7.381705884	6.414235903	7.047276583	5.821471733	5.883196883	8.005818501	5.519876562	7.939975721	7.256478802	5.364906002	8.627189126	6.334372497	8.363660339	7.333928288	7.497921083	7.667275108	5.400901398	6.974458758	6.862235046	6.347577546	6.286946755	10.72523974	7.840125159	7.43798183	7.558624478	6.718349338	6.886436996	5.684196828	6.932029335	6.802596304	6.212891453	6.677521275	6.373368547
630.5	4.316952973	6.767980391	4.594586963	4.380978973	7.071615752	5.57849538	5.899540246	5.396241698	3.972240192	6.22280028	6.520530895	4.536340382	4.115811543	4.568825291	5.364279807	7.887278712	7.402578938	6.432018592	7.069502447	5.832213314	5.890979168	8.028533	5.535441474	7.965639276	7.266842478	5.377917548	8.647157008	6.348991427	8.383438928	7.351452687	7.518612934	7.684529465	5.400377945	6.983478928	6.866322167	6.360190529	6.293833732	10.76168288	7.861531158	7.45748027	7.573622903	6.733471408	6.897769932	5.694142989	6.939417744	6.811392822	6.226496487	6.686668597	6.39280608
631.9	4.308096755	6.769379072	4.593861972	4.376492654	7.06422066	5.578570905	5.896857125	5.383875365	3.970496633	6.228812946	6.520645841	4.52807332	4.112505608	4.559642955	5.357884139	7.906139743	7.416929942	6.441072435	7.084788315	5.834817774	5.893896939	8.045793401	5.548340174	7.986737767	7.274868577	5.387394593	8.663558593	6.359685813	8.403725424	7.36284584	7.53576639	7.69713514	5.397010639	6.988119601	6.865373566	6.366362545	6.294435781	10.79131138	7.876914299	7.4681323	7.582520526	6.744368972	6.905717364	5.699118398	6.939945219	6.81420252	6.235270637	6.688371341	6.407940676
633.2	4.288930051	6.765283831	4.581475096	4.367386432	7.048216308	5.573384313	5.883660819	5.363749892	3.954967145	6.228115734	6.512982843	4.510573186	4.10638905	4.540707273	5.34187237	7.917209898	7.419968637	6.442739134	7.090182184	5.827381687	5.880045109	8.056081656	5.556148856	7.998727842	7.272663461	5.384533615	8.672413663	6.36260442	8.417124859	7.364412203	7.543702576	7.708094342	5.378614796	6.983024459	6.851170711	6.358269269	6.290855296	10.81948117	7.889724305	7.473013295	7.580940485	6.750809734	6.90739474	5.693537737	6.932631354	6.811845769	6.236810893	6.684174934	6.415059439
634.6	4.257795111	6.747641928	4.557786782	4.345244232	7.018109352	5.554552377	5.856763036	5.329999007	3.926124306	6.224457954	6.488906173	4.483589214	4.087014917	4.509327806	5.311720993	7.91842259	7.418085506	6.437215201	7.090400595	5.812629284	5.863222676	8.057755526	5.554076511	8.006030268	7.258282783	5.371675895	8.667178556	6.35748817	8.416656932	7.357549126	7.538978061	7.707325628	5.34522892	6.966392327	6.831871532	6.337706195	6.267948938	10.83210722	7.885454908	7.468531835	7.573322238	6.742822928	6.89642065	5.676714549	6.907406601	6.798426802	6.229002924	6.665880579	6.414320968
636	4.212048481	6.712069228	4.521898956	4.308069033	6.969833217	5.524151077	5.817555637	5.274690185	3.888003029	6.208414266	6.454447478	4.443864378	4.05621486	4.46247281	5.270483795	7.91040872	7.397567848	6.416392798	7.081814603	5.785386036	5.832829583	8.044244154	5.540851807	7.997210782	7.226456167	5.351169554	8.647055193	6.338404697	8.406519896	7.340953066	7.52635809	7.69235798	5.296802981	6.934785863	6.796277896	6.303308212	6.232688833	10.84037721	7.87537175	7.453636634	7.54799321	6.728268497	6.870723979	5.649145065	6.873848265	6.76878244	6.214128969	6.63023342	6.407443588
637.3	4.149608583	6.661262322	4.472769539	4.262159783	6.904557062	5.482757981	5.759786781	5.206320689	3.835943489	6.17985121	6.404871899	4.391162318	4.018473269	4.402432057	5.211713533	7.889094776	7.365688364	6.387245869	7.05982426	5.744486853	5.786328984	8.022222099	5.521501393	7.977294945	7.178040047	5.317218608	8.61560745	6.309671081	8.383753866	7.307424516	7.502515668	7.672448181	5.237736434	6.890142091	6.747482641	6.257792075	6.181911362	10.83521528	7.85282001	7.427978826	7.508005643	6.703680354	6.831492307	5.608836631	6.820330127	6.722061752	6.185159324	6.586490186	6.388663733
638.7	4.079799713	6.603338743	4.410054624	4.208992802	6.824982671	5.429715846	5.689274566	5.124062393	3.775551191	6.148093681	6.341687406	4.330672683	3.968329278	4.327113564	5.139939801	7.856322608	7.317811733	6.349037169	7.029456331	5.693934446	5.728117545	7.991431018	5.487867092	7.94958993	7.121248723	5.270874145	8.570152683	6.267073054	8.34941625	7.26288689	7.465776508	7.639509936	5.159811223	6.831901367	6.683419201	6.198805453	6.119145675	10.82111457	7.823930371	7.389305966	7.459514739	6.6661797	6.782426036	5.558859433	6.754521936	6.666733795	6.150192813	6.527606293	6.360137927
640	3.997789711	6.531444334	4.339999966	4.141605651	6.736742507	5.365730729	5.609836219	5.029727168	3.705312307	6.103550488	6.265465537	4.256758891	3.914455691	4.24462865	5.060647023	7.813151517	7.262474819	6.299013766	6.989057202	5.631601324	5.661143542	7.95552108	5.447028684	7.909539455	7.051414596	5.216724211	8.510133616	6.222703024	8.301711726	7.209114043	7.419023317	7.599940011	5.070677892	6.764457738	6.607737347	6.123656331	6.050117525	10.79802836	7.785236128	7.344867062	7.40147011	6.622742504	6.724491693	5.500694767	6.677701073	6.601703455	6.105094656	6.455095759	6.324375942
641.4	3.906919993	6.447793061	4.261884918	4.071190202	6.637346917	5.291921432	5.517045671	4.928490861	3.631355139	6.05261143	6.18493516	4.176849399	3.855367012	4.159652642	4.973444634	7.767715757	7.201203521	6.243229477	6.943482178	5.565102922	5.584491082	7.908531243	5.40167236	7.860758826	6.969549543	5.149543861	8.444350691	6.160323888	8.251319571	7.151046831	7.37005819	7.551060701	4.971755632	6.687991035	6.528359561	6.039873978	5.970638214	10.76684564	7.739243722	7.289935761	7.335672298	6.572495017	6.657174466	5.434989554	6.595935418	6.525314314	6.054935017	6.377677081	6.282701617
642.8	3.81545222	6.36218864	4.184501038	3.999278585	6.534423158	5.221461781	5.421500669	4.822466835	3.551743387	5.996590692	6.097940772	4.092406734	3.791975994	4.060801404	4.880747364	7.712770115	7.133325933	6.183895208	6.893063929	5.493767377	5.506963149	7.860585066	5.355501734	7.806789815	6.885130983	5.081931085	8.378878214	6.099750225	8.195514101	7.087745766	7.310322163	7.49932291	4.870227752	6.609112586	6.442482078	5.957989172	5.888653447	10.73622966	7.689326606	7.23422742	7.263912354	6.520675093	6.585535508	5.361537965	6.504507334	6.442874232	6.004294362	6.292199191	6.237459003
644.1	3.72399859	6.274767233	4.103566349	3.930076084	6.431564815	5.149089632	5.325757346	4.716333313	3.47240096	5.94598857	6.011387642	4.012283444	3.731215681	3.965990882	4.78829359	7.654561452	7.061551869	6.116577861	6.842318798	5.426320038	5.430496339	7.812853262	5.306057296	7.753085207	6.799653995	5.015601411	8.303324069	6.039289198	8.132759425	7.022073338	7.251129775	7.447717698	4.76907898	6.528314705	6.355464221	5.871949113	5.804364057	10.70085793	7.636591966	7.175253496	7.187992739	6.469820809	6.512036316	5.293100558	6.415688782	6.365225319	5.948397371	6.209979967	6.191741063
645.5	3.634838558	6.189984245	4.02204688	3.856205467	6.328514502	5.074611045	5.233624427	4.607985068	3.394420024	5.890041087	5.926125329	3.93268505	3.6664842	3.869859203	4.69978142	7.600201341	6.992114498	6.05782432	6.789473675	5.355016158	5.354240562	7.764155388	5.256087783	7.700897816	6.71794373	4.95006311	8.230584742	5.975465405	8.075269991	6.960462127	7.197644445	7.3940134	4.665899897	6.447888405	6.267465186	5.78657322	5.719455249	10.66838024	7.584919427	7.118074756	7.113415019	6.416862937	6.442540049	5.22442148	6.333596414	6.287631603	5.895074736	6.126575213	6.147040451
646.8	3.550203266	6.107498833	3.946109542	3.787008964	6.228542572	5.011898949	5.146734203	4.509448332	3.320380107	5.836366269	5.843631923	3.853727969	3.604538669	3.784337076	4.615020455	7.547533901	6.925420445	6.003441017	6.743013837	5.291586581	5.281038395	7.715079259	5.208118435	7.65107069	6.636145099	4.887122085	8.166812698	5.918675673	8.01703319	6.900171448	7.145014873	7.346741278	4.571082241	6.370725741	6.182354995	5.709118993	5.642625295	10.63218422	7.545665769	7.062155299	7.041405771	6.365912961	6.371150796	5.162929145	6.253497487	6.208693402	5.84976733	6.052046331	6.10545101
648.2	3.474689716	6.03419842	3.880581086	3.729423227	6.144817281	4.949917987	5.069377262	4.421918999	3.254712421	5.792616834	5.774535022	3.786592044	3.557596157	3.705882057	4.543504921	7.502425685	6.87231836	5.955589677	6.705863061	5.239587055	5.221768417	7.675954902	5.172115389	7.611011396	6.567137677	4.835422984	8.106547659	5.869729525	7.968890158	6.847963936	7.097502435	7.301926734	4.488978119	6.306024676	6.110180851	5.63988456	5.575100391	10.6091035	7.503509532	7.011941288	6.980360507	6.326144114	6.31559693	5.109660992	6.182132554	6.140546346	5.809697511	5.982321252	6.065763796
649.6	3.424102677	5.976669417	3.827687762	3.682934983	6.067984261	4.908520463	5.012620063	4.354166864	3.208067963	5.770675455	5.725763902	3.736056845	3.515795638	3.642315697	4.48594083	7.470605825	6.831830588	5.918381582	6.674413446	5.199311551	5.17072169	7.654030542	5.148709594	7.586785144	6.515583521	4.790997771	8.06571798	5.836184456	7.928072152	6.809704211	7.068088193	7.279315762	4.424184867	6.256669491	6.057476785	5.582550126	5.523055479	10.58686496	7.481005156	6.974224744	6.93729158	6.296527579	6.267234177	5.067747669	6.128793726	6.094153425	5.784098475	5.926769948	6.039359
650.9	3.376458852	5.919668535	3.794818224	3.645251372	6.00826692	4.87714503	4.96741108	4.303456266	3.163633288	5.754889556	5.671798465	3.695945551	3.482851853	3.591348468	4.445581081	7.437176703	6.80298259	5.891647735	6.659593111	5.181587245	5.140923005	7.631616224	5.128561246	7.573960445	6.473840587	4.765852925	8.032691656	5.807067424	7.905278857	6.781868923	7.035721432	7.250949128	4.35630374	6.215540848	6.031166526	5.537863511	5.47355346	10.58785629	7.456400417	6.946837385	6.905703706	6.26758912	6.239326729	5.032150574	6.073729125	6.054234739	5.758972254	5.886006489	6.011502923
652.3	3.33355973	5.89221811	3.768423923	3.619090524	5.969171794	4.834743277	4.92054567	4.249092232	3.127164122	5.713400212	5.63886592	3.658287207	3.457221647	3.554626939	4.408259543	7.430751518	6.782257836	5.870444809	6.639210119	5.141906229	5.09436545	7.607565198	5.107297548	7.547984653	6.442560966	4.747117649	8.027029443	5.785609588	7.9089443	6.763134465	7.042698678	7.243821169	4.328996211	6.187148141	5.968532233	5.519697386	5.442222657	10.60212106	7.425616155	6.929112193	6.867985858	6.26344428	6.217909007	5.013052308	6.044185138	5.98989322	5.740501478	5.862455727	6.00615639
653.6	3.303366006	5.874351227	3.735547469	3.594984568	5.941573316	4.811836152	4.889010005	4.207414391	3.100402485	5.708003916	5.614575035	3.637910137	3.43064434	3.516160474	4.362522879	7.418257601	6.757759123	5.851077403	6.637291508	5.123674218	5.071792712	7.618821214	5.099721894	7.530630824	6.434562436	4.718520754	8.011419127	5.771316684	7.884367232	6.740313199	7.042516213	7.232616401	4.306893769	6.157937581	5.934502998	5.480450745	5.422937338	10.59179296	7.44037165	6.912963994	6.848491872	6.259110693	6.18312618	5.000867548	6.016931209	5.981088853	5.737906624	5.825139712	5.998099757
655	3.262226179	5.830455487	3.721603781	3.566084419	5.863880156	4.797661032	4.8696289	4.166458387	3.065083231	5.72671661	5.582236278	3.61220156	3.419426023	3.482556121	4.341932111	7.394763525	6.740567389	5.820180905	6.615107659	5.122504999	5.05652655	7.602701172	5.106435845	7.552678239	6.396532885	4.70613824	7.991100326	5.759965691	7.862254484	6.727928068	7.021926121	7.217210826	4.248101368	6.127262729	5.93092599	5.453288061	5.385483621	10.59058025	7.433126194	6.89509011	6.824133989	6.230819107	6.166104145	4.966176918	5.972462266	5.958842157	5.722559424	5.790082144	5.971344419
656.3	3.195911833	5.800732852	3.628935342	3.528384014	5.839311915	4.754482281	4.80380973	4.111242824	3.034947346	5.717087388	5.540431505	3.56268173	3.386075665	3.435420028	4.280065058	7.361735438	6.72937912	5.818324585	6.606891483	5.1015455	5.02834656	7.579585247	5.067117626	7.529105869	6.348633043	4.668479368	7.909696806	5.721471013	7.819512062	6.696333412	6.955994221	7.166005963	4.180792345	6.077318992	5.873008029	5.391593794	5.333266637	10.57469206	7.377239136	6.863205742	6.80146727	6.188509987	6.150358012	4.944225217	5.915940759	5.916068743	5.711448709	5.765654824	5.926963245
657.7	3.14269464	5.722106983	3.592872267	3.483030843	5.773599853	4.702825729	4.747419863	4.033664468	2.973522516	5.665018349	5.480853023	3.504679572	3.340372958	3.371756631	4.22364622	7.313510661	6.679125338	5.7779191	6.590164348	5.056441614	4.968387133	7.546121348	5.025832945	7.47199423	6.288936665	4.622649733	7.855960856	5.658584046	7.795363148	6.645173531	6.922128752	7.12023935	4.112779937	6.020238921	5.792686644	5.327375854	5.274708239	10.57979426	7.318740122	6.828458358	6.755663736	6.15047303	6.100687025	4.918199313	5.844411538	5.84387667	5.673017071	5.724199171	5.906180323
659	3.081766277	5.651467301	3.543983896	3.424854907	5.687279326	4.628050806	4.678840937	3.936103849	2.90279797	5.564610273	5.409216769	3.440812104	3.282244842	3.286985574	4.151661055	7.303544698	6.602599523	5.716138815	6.516211306	4.970986085	4.870859843	7.504709915	4.994215321	7.421873445	6.232293583	4.576431554	7.857839273	5.624349065	7.780670464	6.587649407	6.936260355	7.09992863	4.074604953	5.957223433	5.680153189	5.29391129	5.217365143	10.5599915	7.29110761	6.763803177	6.660845506	6.155080125	6.01354904	4.855091938	5.811342794	5.748184725	5.643204279	5.653979559	5.86479828
660.4	3.009713359	5.580607897	3.472979289	3.363622511	5.60156996	4.574347021	4.601655408	3.858257704	2.844238474	5.537433426	5.342516781	3.380625785	3.23926823	3.214337839	4.083130965	7.24136428	6.541139119	5.65720978	6.468509674	4.918870005	4.817585761	7.455094405	4.95088851	7.370973054	6.159835569	4.518485888	7.798217455	5.566895339	7.711274984	6.526752141	6.886561341	7.048699714	3.991653855	5.886830993	5.613318367	5.211153044	5.144105755	10.5180277	7.250292478	6.707585501	6.599201598	6.104986408	5.952726664	4.804176858	5.728416948	5.676734849	5.602406791	5.582478168	5.813989346
661.7	2.935440401	5.50529571	3.406355797	3.309449409	5.516811012	4.515063886	4.525835084	3.771434419	2.783216711	5.50239634	5.266694682	3.323882838	3.187720594	3.143114451	4.013550156	7.168773675	6.483516127	5.606448422	6.423142052	4.873176063	4.762893141	7.40501657	4.899061924	7.322713098	6.079270835	4.464104383	7.712264843	5.507989589	7.635514642	6.460322786	6.819447667	6.984443533	3.898467114	5.809778455	5.541605881	5.129624664	5.061276725	10.4726919	7.191678333	6.649844018	6.538140823	6.044026812	5.897341619	4.758138524	5.644896535	5.600396301	5.559680506	5.51252673	5.760850731
663.1	2.865478948	5.421119975	3.350231545	3.24919239	5.430569414	4.451647542	4.447785075	3.683300136	2.719064656	5.44818478	5.190174364	3.260714134	3.130873669	3.071087279	3.942983431	7.10321097	6.411982544	5.546756748	6.365624686	4.813866055	4.693730531	7.346461716	4.849369832	7.265159215	5.995036598	4.407603641	7.642607435	5.436588346	7.569750113	6.394303706	6.770195014	6.936079838	3.81282577	5.730269788	5.464453765	5.059366927	4.986022438	10.43727509	7.137618969	6.58684651	6.461937	5.992222183	5.829776871	4.700635477	5.564505836	5.513398481	5.511539847	5.43596201	5.707180605
664.4	2.799810561	5.353942181	3.28911085	3.190590052	5.351048386	4.387949794	4.370918425	3.602846326	2.659291197	5.398428351	5.116274212	3.204411459	3.083736085	2.999839575	3.881024373	7.035366281	6.345006177	5.484942452	6.314678712	4.756765593	4.627839681	7.293964869	4.801645442	7.20376696	5.916770769	4.357219788	7.578791678	5.374970536	7.504612249	6.330454574	6.722046825	6.878532777	3.73729332	5.656960057	5.384610776	4.984777537	4.911274929	10.39952352	7.088194427	6.524234995	6.390787164	5.946678956	5.761971698	4.644273219	5.493339969	5.436780836	5.46836535	5.36216181	5.653452432
665.8	2.737374174	5.287059318	3.231773733	3.137458572	5.282157806	4.327145146	4.302974364	3.524664924	2.610677266	5.346587198	5.056821648	3.151743598	3.037660773	2.93224496	3.818249749	6.971766642	6.284264132	5.431229604	6.266450245	4.706483508	4.570573053	7.244817188	4.756947675	7.150485674	5.842250656	4.30963603	7.516630393	5.321049079	7.439830344	6.266344726	6.677412496	6.828418822	3.668853329	5.590214938	5.308398382	4.916299464	4.84103168	10.36152212	7.039132853	6.468138851	6.326200043	5.905141611	5.699269068	4.600932502	5.420985231	5.360852	5.429547499	5.294198885	5.60887195
667.1	2.68288261	5.23012792	3.186060469	3.096415725	5.220980346	4.277185459	4.246277456	3.457944413	2.565114164	5.302091458	5.004966328	3.107576851	3.001162152	2.877088594	3.767555622	6.920258911	6.232433099	5.384669705	6.224152824	4.665752641	4.517280196	7.202283376	4.721665828	7.10447082	5.769824477	4.26844292	7.458919873	5.266495655	7.383218594	6.212790762	6.635423733	6.789227592	3.604689274	5.525733067	5.250076624	4.856057599	4.779766436	10.33366043	7.001265604	6.419852398	6.267270845	5.867858039	5.651120698	4.55863406	5.366710715	5.295497276	5.397642765	5.242015272	5.569099302
668.5	2.641844733	5.181262661	3.145808491	3.056039796	5.170990759	4.241881073	4.197525614	3.405537438	2.52123942	5.267389202	4.9593707	3.073911663	2.969685808	2.828114551	3.728791423	6.870722121	6.184699117	5.351546784	6.190414895	4.631045127	4.475458522	7.168800186	4.686483578	7.070392716	5.710355637	4.238286763	7.414860231	5.220287521	7.333462847	6.170672044	6.614277911	6.756675365	3.546116117	5.475533673	5.201148856	4.809628881	4.724985044	10.31278478	6.967630282	6.374950416	6.21778097	5.834958427	5.609115091	4.525569957	5.314891294	5.238318232	5.367677361	5.190868781	5.533800046
669.8	2.610357856	5.145130093	3.117573408	3.027063906	5.137576572	4.211386727	4.160419557	3.361664088	2.495820252	5.237478694	4.931264688	3.044717637	2.944034897	2.792915474	3.697125093	6.840782965	6.150883444	5.320366059	6.164591691	4.60024576	4.446184542	7.147291573	4.657697488	7.04169722	5.665241762	4.210946312	7.377395786	5.188974903	7.299742076	6.135907636	6.590398514	6.73082406	3.505203561	5.437648999	5.160728656	4.768358042	4.685278089	10.29807126	6.945604219	6.344530411	6.186249046	5.814235285	5.569983535	4.500540013	5.277773338	5.198923701	5.349171164	5.150477181	5.510680812
671.2	2.585281815	5.123454501	3.099954986	3.007092259	5.111262916	4.184599407	4.133252064	3.33228762	2.477240633	5.212333048	4.907792835	3.0274989	2.922394136	2.7708123	3.677726234	6.820797109	6.125275701	5.304818917	6.150620767	4.579443366	4.421365104	7.13065831	4.645730573	7.025247886	5.631047584	4.199945617	7.360263683	5.165828369	7.276290646	6.112301144	6.585113604	6.717502398	3.479068907	5.409083913	5.126195042	4.739339833	4.651311903	10.29410674	6.934795088	6.328774438	6.156376335	5.803149011	5.549785403	4.482395814	5.254720605	5.162612436	5.338355779	5.126143705	5.494511938
672.5	2.573033075	5.115783455	3.088336839	2.994768445	5.099743034	4.173990164	4.120948889	3.308049245	2.467334929	5.203035184	4.888298377	3.014978528	2.917212906	2.758344133	3.669548421	6.808924	6.110980365	5.297837131	6.142463137	4.568100879	4.40658946	7.126761516	4.637902444	7.017301307	5.615498689	4.192927889	7.35306195	5.150865215	7.262470411	6.099641221	6.587661889	6.716647422	3.461456967	5.389705194	5.110373029	4.729849693	4.634496464	10.30416081	6.929803602	6.31541022	6.144822097	5.799299025	5.538211636	4.476907247	5.238949753	5.146460618	5.33849503	5.10828408	5.484649874
673.8	2.563877423	5.108095907	3.08670143	2.989919252	5.09752728	4.171406536	4.115675529	3.296469631	2.462132107	5.204237607	4.889231671	3.011760819	2.916648509	2.747154788	3.663957696	6.803377685	6.110735379	5.293776385	6.143122695	4.568785795	4.405045962	7.129455585	4.631821192	7.02079987	5.603777134	4.194043877	7.353042114	5.151489843	7.257619957	6.096056289	6.593929734	6.7146124	3.449412086	5.382707924	5.102674784	4.72645472	4.626724454	10.31576147	6.935472485	6.309808803	6.144263721	5.800329568	5.538459479	4.477107409	5.235624488	5.134861678	5.343168527	5.100787357	5.486820387
675.2	2.5639475	5.111750111	3.095028342	2.994621637	5.105032561	4.176330633	4.121951574	3.298058557	2.461386466	5.20940841	4.894862911	3.018039546	2.920234102	2.745058879	3.669627501	6.807124384	6.123837364	5.299375518	6.148616059	4.575331664	4.406589404	7.141071486	4.638937287	7.02985469	5.603193247	4.201838608	7.362983331	5.155035396	7.263825924	6.10321054	6.61104081	6.728127156	3.449208571	5.388121855	5.103246813	4.731798352	4.623825106	10.33801704	6.949597466	6.314845177	6.145951367	5.809300597	5.545805808	4.491321361	5.237157046	5.133840733	5.351182623	5.098192057	5.490909764
676.5	2.574128522	5.128537554	3.108720509	3.003435668	5.114893736	4.18220542	4.137215581	3.307244928	2.472600322	5.217300844	4.915053738	3.031555107	2.928286672	2.755376504	3.682231757	6.822881964	6.142141582	5.309971197	6.160849984	4.588111343	4.414962712	7.156551761	4.649667975	7.050622849	5.61165029	4.215619784	7.380917906	5.168658696	7.281439598	6.117214072	6.634308252	6.74426992	3.454487714	5.401213577	5.112352016	4.741297336	4.636798912	10.36600436	6.964304144	6.333415446	6.15659909	5.824833638	5.55822385	4.504649039	5.248502351	5.14946284	5.365141157	5.113920972	5.503011537
677.9	2.597852987	5.152570773	3.134050155	3.02477472	5.141247792	4.200276444	4.16412417	3.324780976	2.489563481	5.238443843	4.942283399	3.051118524	2.94770987	2.770492195	3.703251161	6.846802328	6.162589138	5.331905462	6.190453607	4.609378744	4.436273162	7.186390955	4.671697716	7.083611978	5.633655615	4.238714053	7.414453418	5.188254026	7.31065485	6.141835066	6.66937004	6.772179747	3.472184622	5.420296081	5.141114647	4.761864853	4.661918733	10.39916119	6.995134858	6.358675892	6.179280874	5.850295408	5.58018503	4.52531249	5.272219936	5.171937021	5.389167073	5.136765087	5.525570465
679.2	2.629592941	5.193301146	3.169541137	3.050081714	5.182300714	4.234337249	4.199178854	3.357757403	2.519034034	5.269889942	4.979316693	3.078382665	2.978184338	2.803454207	3.734709424	6.884274295	6.20775042	5.361682965	6.229382459	4.641295108	4.466106754	7.223472693	4.702084289	7.122145836	5.67237055	4.271907509	7.458897864	5.224882355	7.344903259	6.180183349	6.71216591	6.812795366	3.506028666	5.455571633	5.175785756	4.802972429	4.694082138	10.4472378	7.036590817	6.395010432	6.220231661	5.886746813	5.619880301	4.555310915	5.312347485	5.204968483	5.423450725	5.167989742	5.55966966
680.5	2.668637821	5.246314583	3.21454176	3.08857804	5.244861231	4.2793697	4.260072916	3.410579009	2.560798094	5.308634376	5.039146604	3.128429683	3.015005456	2.852962591	3.789970705	6.944788807	6.266282125	5.405113446	6.282450654	4.68947426	4.514326328	7.27825094	4.740849759	7.181856499	5.735255502	4.325659966	7.521488204	5.279012876	7.39897374	6.241414577	6.771412464	6.869074155	3.561867896	5.515647494	5.22587045	4.862861703	4.752453257	10.51056866	7.089493692	6.44789083	6.28132146	5.935757414	5.675131382	4.605372629	5.366796718	5.259134426	5.47183097	5.217875331	5.604664246
681.9	2.734662762	5.332482237	3.281353628	3.15771438	5.327105083	4.3521406	4.340015513	3.489668539	2.618436939	5.374387845	5.122518022	3.190529849	3.072341767	2.919388354	3.858930199	7.031409898	6.353199582	5.481230417	6.355780678	4.76058994	4.586423972	7.357953345	4.803844529	7.263112579	5.823274664	4.392248532	7.613124102	5.35367288	7.478587342	6.323993679	6.852840282	6.948402576	3.640719304	5.59501375	5.303371148	4.949419064	4.829766662	10.59954443	7.165574748	6.529009998	6.361188562	6.006207739	5.7563267	4.671153823	5.448850297	5.342273312	5.535049847	5.298249085	5.671242386
683.2	2.829839481	5.449576799	3.380184316	3.244290608	5.444798194	4.44690443	4.459760255	3.604470492	2.701055983	5.464954939	5.237502514	3.278507115	3.148094709	3.025098064	3.960496934	7.152144196	6.471727634	5.575762398	6.45709943	4.859365094	4.683409946	7.461939923	4.894181798	7.377670549	5.950047318	4.484266369	7.743776889	5.460402866	7.596958402	6.439462224	6.962644632	7.056197	3.7573092	5.714205633	5.416752708	5.067685194	4.947161017	10.71172904	7.274893117	6.639244753	6.476044252	6.105411106	5.865032867	4.766427141	5.562948396	5.46142479	5.624273227	5.420695183	5.769002125
684.6	2.95954452	5.608483686	3.510756686	3.361076172	5.608602086	4.581377302	4.622472345	3.764976626	2.822609856	5.594654722	5.393195029	3.399522969	3.257351598	3.159815979	4.097164112	7.310299474	6.637841134	5.698489136	6.591416678	4.990328213	4.818203716	7.60397384	5.012273185	7.531238561	6.122843102	4.608429883	7.911542297	5.605792032	7.7541018	6.598267757	7.103814826	7.196825	3.916165916	5.874455914	5.57938796	5.229279163	5.107887386	10.85780365	7.412681295	6.785412101	6.633537534	6.22959473	6.016939	4.891982368	5.719432197	5.619975218	5.743131694	5.578263286	5.890116409
685.9	3.147539014	5.835127715	3.699168364	3.530767951	5.838259097	4.763837058	4.845317559	3.988692757	2.987414653	5.773393832	5.609702966	3.571792236	3.412273201	3.358843937	4.290453563	7.517131633	6.863910926	5.876947453	6.782004384	5.178777852	5.01506195	7.791757186	5.175759636	7.74864044	6.357209044	4.78564769	8.134495113	5.803701783	7.960800816	6.808453957	7.291425759	7.384501549	4.136929847	6.088586629	5.805040554	5.451126582	5.326568834	11.05160163	7.611409321	6.981996303	6.861532538	6.396109422	6.227475957	5.068699844	5.939080695	5.837274185	5.912117612	5.78882793	6.059562329
687.2	3.401537466	6.131373992	3.948526459	3.762295955	6.155244095	5.012696035	5.145136829	4.288418929	3.217063524	5.986850787	5.90132996	3.808466765	3.614590669	3.624308054	4.545643492	7.798368995	7.155087539	6.11959929	7.026448209	5.423814964	5.272617986	8.041846456	5.390521933	8.01410314	6.676858274	5.02676208	8.438300619	6.067705382	8.243760095	7.091406054	7.552158198	7.638487552	4.442257754	6.380895358	6.094162601	5.75356205	5.628562367	11.31400077	7.858734968	7.245654943	7.149941838	6.628546708	6.506526675	5.30799456	6.227556313	6.135813016	6.125851312	6.080900068	6.283835568
688.6	3.722481133	6.496160859	4.25982153	4.044561257	6.552625414	5.322777388	5.519284495	4.66573324	3.496504627	6.246443994	6.261276477	4.097542272	3.867295465	3.961647177	4.881526746	8.142148776	7.515774817	6.416966848	7.322634045	5.724194194	5.586087506	8.353609215	5.657071172	8.344108293	7.069838877	5.326048063	8.819063065	6.384742813	8.597592708	7.439443414	7.870588926	7.94995653	4.820233164	6.750842811	6.451013751	6.123619889	5.994345476	11.63182203	8.15728784	7.571024936	7.503771976	6.920085655	6.852143809	5.604695924	6.597861841	6.494908554	6.394152588	6.444576364	6.564262872
689.9	4.075843589	6.901817198	4.600112329	4.351198408	6.987439077	5.65395631	5.924994795	5.077497891	3.8108815	6.527957102	6.655489713	4.412412566	4.14167154	4.333990932	5.252765738	8.504876095	7.896860108	6.738953328	7.646670918	6.054982438	5.941165501	8.677479991	5.936802387	8.697397415	7.492647031	5.661040422	9.230545842	6.728748929	8.977327327	7.808944561	8.21911186	8.282469343	5.23698331	7.146936641	6.854791496	6.526349162	6.387923474	11.96233769	8.487755687	7.921783177	7.888469631	7.229903966	7.222138771	5.928433964	7.002403364	6.887210963	6.686660862	6.839236316	6.865840344
691.2	4.495443406	7.373200621	5.001835325	4.715245743	7.500211009	6.048270498	6.397039701	5.575116506	4.190794971	6.857534839	7.125281827	4.797239819	4.466330305	4.779405391	5.692748162	8.901723669	8.343119484	7.106215824	8.015414123	6.441809622	6.366272167	9.055004276	6.262808205	9.104502941	7.96619962	6.060031347	9.697824757	7.122287979	9.388537074	8.231521633	8.607733601	8.66158728	5.718211186	7.594984004	7.335071824	6.986641837	6.83810847	12.33457512	8.867628811	8.32234026	8.331784965	7.586284383	7.647643644	6.309426706	7.476675125	7.347885001	7.026315775	7.29421718	7.206647247
692.6	5.001285823	7.919254813	5.47300964	5.14122274	8.101209937	6.504470187	6.946132738	6.149788304	4.6394431	7.231302066	7.661628837	5.251116865	4.852302843	5.3054714	6.202317363	9.331121874	8.840070317	7.5212584	8.429085562	6.883543632	6.854938242	9.469080986	6.625220548	9.555709026	8.503140659	6.526201095	10.20992959	7.562576822	9.842607871	8.704198971	9.05041998	9.091113915	6.278415388	8.106086311	7.884892365	7.507333503	7.347131059	12.73575228	9.302997029	8.763829861	8.829449839	7.976121108	8.131247606	6.752938568	8.010697529	7.864259164	7.409351113	7.802411356	7.593895578
693.9	5.58538525	8.542595507	6.015597331	5.629454816	8.799325542	7.031290815	7.580330029	6.812955551	5.172839013	7.654308316	8.279262716	5.785764476	5.295360127	5.91157758	6.812951158	9.792941055	9.392227344	7.995872712	8.887564394	7.385881948	7.411391624	9.930027126	7.026290137	10.05651219	9.093324571	7.069030875	10.78010725	8.055793702	10.34639668	9.228798975	9.554710312	9.569795785	6.906089394	8.683929701	8.521473898	8.09339151	7.91415832	13.18128751	9.7893095	9.257950528	9.383509941	8.416118134	8.67941295	7.265473004	8.618724229	8.442338202	7.844476607	8.372351986	8.023927589
695.2	6.244796938	9.234992963	6.628375475	6.1797666	9.577263709	7.614587297	8.275202485	7.561889222	5.776625763	8.111152525	8.970314287	6.394402198	5.800091826	6.593929881	7.491336953	10.28659565	9.988675175	8.512676327	9.381330339	7.936026549	8.030216827	10.42974573	7.461487428	10.59732097	9.731141436	7.679640322	11.39759761	8.593282678	10.88509487	9.796227497	10.11303381	10.08190338	7.602090517	9.305960638	9.221132537	8.737879252	8.539347846	13.64974137	10.32391648	9.796874385	9.994785257	8.900061252	9.27848339	7.833634757	9.291147049	9.071321871	8.326848511	9.002619697	8.491393282
696.5	6.959168478	9.964316823	7.281253933	6.766469914	10.40862017	8.239526409	9.012587541	8.361237209	6.432268948	8.5877491	9.698697772	7.039678269	6.335719374	7.329949322	8.225818676	10.78394383	10.61397695	9.062207168	9.89744086	8.520804681	8.687184082	10.94678907	7.913407103	11.16639728	10.38290891	8.334516291	12.04258068	9.156219932	11.43899193	10.38290985	10.69747082	10.61609902	8.336087069	9.960965159	9.962971742	9.416470764	9.19403258	14.12817123	10.87819759	10.35645224	10.62876343	9.407845294	9.913078644	8.446627235	10.01173298	9.725014604	8.841460857	9.658509438	8.979632282
697.9	7.721821837	10.7264064	7.975642148	7.383727567	11.28619539	8.900348384	9.792780156	9.209354751	7.137346949	9.088566528	10.46284696	7.740166499	6.911730539	8.114634729	9.008140849	11.28848065	11.25360813	9.638919962	10.42624848	9.127059045	9.383144064	11.48266432	8.378714944	11.75132251	11.06044478	9.023137452	12.69867155	9.74198657	12.00041872	10.99045559	11.30021983	11.16477809	9.109229534	10.64222739	10.74450018	10.12621373	9.871000039	14.61788285	11.45599237	10.93233904	11.28261579	9.931670838	10.57069435	9.09352213	10.76348997	10.40418939	9.382910129	10.3411641	9.492313987
699.2	8.538791063	11.53396581	8.709702867	8.041050436	12.2275979	9.603844068	10.61183895	10.10445554	7.901204874	9.604038125	11.27354613	8.483325487	7.518091975	8.956217382	9.837049735	11.78997093	11.92258754	10.24849939	10.97967454	9.765234432	10.11243254	12.03925793	8.857461285	12.35337954	11.75162484	9.755143821	13.38110554	10.34757189	12.58416634	11.6208639	11.93856816	11.73722091	9.916907505	11.34829383	11.56042777	10.85974393	10.5780938	15.10972943	12.06024608	11.52520733	11.9702107	10.47705756	11.25491891	9.780660262	11.55382052	11.10259896	9.951109051	11.04445191	10.02847403
700.5	9.401398562	12.35485381	9.475417172	8.727505112	13.19697888	10.33144643	11.45889654	11.02979103	8.700227625	10.12793088	12.1082179	9.268146737	8.15558829	9.827418763	10.7064301	12.29105236	12.59686571	10.87956645	11.5396484	10.40825483	10.86721456	12.59487716	9.344073137	12.970327	12.45113989	10.51362889	14.06764555	10.97406376	13.1725167	12.25779631	12.5878216	12.31657139	10.75068007	12.06727259	12.39993516	11.61054315	11.29603065	15.61214941	12.67386089	12.12948554	12.65716448	11.03336493	11.95757159	10.48751412	12.36768164	11.8095911	10.53382282	11.763649	10.57930437
701.8	10.29160362	13.18355739	10.25482398	9.421085529	14.18841639	11.07428322	12.32032798	11.97003595	9.528174487	10.64446754	12.95225659	10.07228052	8.803519084	10.7272005	11.59661469	12.78054598	13.27395274	11.51858448	12.09898783	11.0533593	11.62196549	13.15096643	9.827749861	13.59167931	13.14279139	11.282234	14.75660246	11.60639293	13.76077369	12.88668746	13.24175977	12.88479187	11.59003115	12.78334434	13.2380085	12.36207057	12.01384467	16.09702389	13.29046889	12.73391181	13.34771931	11.59041931	12.66281918	11.21281774	13.19988635	12.5089406	11.12895686	12.48582987	11.14175122
703.2	11.18289381	14.0130013	11.02925433	10.11197904	15.17919859	11.81972852	13.17193453	12.91037183	10.35845238	11.1566129	13.78380898	10.87673368	9.451070974	11.63002547	12.48900812	13.25310609	13.93062735	12.1533021	12.64724246	11.68843145	12.37696403	13.69065831	10.29547128	14.19755079	13.81085681	12.04048429	15.4320658	12.22780261	14.32858482	13.49735821	13.87996079	13.43309497	12.4238922	13.48672772	14.06595585	13.08909905	12.71098008	16.55849954	13.88320137	13.32123737	14.01772702	12.13311917	13.36222316	11.93587084	14.01293419	13.18930454	11.71277126	13.18407863	11.69523282
704.5	12.07677399	14.82429763	11.79581806	10.79296479	16.16198859	12.56255791	14.00857676	13.82779832	11.19341893	11.65492124	14.60835664	11.68660598	10.09358806	12.52271028	13.3793238	13.69113484	14.56735061	12.78066596	13.17889017	12.30245183	13.11629003	14.21477302	10.75375236	14.7850355	14.44851121	12.78452016	16.0774088	12.8379399	14.8789479	14.08500057	14.49587121	13.96889795	13.24279796	14.16384423	14.86912761	13.79072921	13.38775451	17.00025244	14.46466593	13.88590587	14.66293424	12.65493649	14.03949951	12.63621043	14.81472925	13.84759549	12.27980708	13.85637017	12.24312012
705.8	12.97446403	15.62503587	12.56049143	11.46961364	17.13128662	13.2992592	14.84129392	14.74435216	12.03387353	12.14281215	15.42557216	12.50125654	10.73151251	13.4274706	14.26933091	14.11551109	15.19148308	13.41820888	13.69905867	12.90229056	13.84516072	14.71907052	11.195824	15.36601851	15.06895441	13.52771412	16.70908833	13.44147982	15.4130004	14.66070677	15.10191985	14.49074308	14.04843629	14.82332112	15.65910606	14.4807308	14.05153139	17.42608832	15.03767514	14.43814335	15.2885582	13.16531851	14.70389324	13.33911306	15.60461955	14.48511648	12.84335543	14.51414946	12.7881246
707.2	13.88901737	16.4161795	13.32886256	12.15159464	18.11247109	14.03976983	15.67529952	15.65886596	12.88215598	12.6195253	16.23496871	13.32236046	11.37378302	14.33214604	15.16622006	14.51983405	15.7993371	14.04960363	14.20861107	13.49229828	14.57395982	15.21362549	11.63276443	15.93533437	15.67012704	14.26054326	17.33276769	14.03836472	15.9374959	15.21971251	15.69088139	14.99284917	14.8547755	15.47058131	16.43459848	15.15792226	14.70070809	17.83062479	15.5975296	14.97923587	15.89904073	13.66525624	15.35752265	14.04002037	16.38967972	15.10440293	13.40388594	15.16155714	13.33094507
708.5	14.80906836	17.20491649	14.09535225	12.83611433	19.08563068	14.78620776	16.49969927	16.56902175	13.75240366	13.09780858	17.03637822	14.14998269	12.01771039	15.24035018	16.06201435	14.91208178	16.39406289	14.67593402	14.71214296	14.07087662	15.29515567	15.69765632	12.05963469	16.49578455	16.24876662	14.98953466	17.94063906	14.63286432	16.44933262	15.7595295	16.27341876	15.47771959	15.65413755	16.11280411	17.20000909	15.82255064	15.34489453	18.22210166	16.14495017	15.5063647	16.50506398	14.15853319	16.00682829	14.73459956	17.16823487	15.71605982	13.96232625	15.79121316	13.86515822
709.8	15.73959939	17.98874661	14.86674418	13.52368944	20.05950318	15.54074141	17.32676483	17.48277286	14.63448898	13.56851689	17.84371069	14.98775027	12.66200647	16.15659876	16.96437923	15.28855279	16.97429119	15.31161477	15.20663951	14.64719653	16.01149531	16.1684481	12.47962353	17.04838317	16.81370602	15.7161717	18.53093419	15.22522516	16.95183443	16.29482813	16.84645472	15.95452351	16.44437001	16.73967655	17.95881683	16.47428309	15.97317096	18.60221243	16.68177322	16.02512959	17.1013524	14.64194252	16.65118861	15.42364521	17.94798182	16.30653311	14.51041264	16.41580437	14.40039464
711.1	16.69135091	18.77240116	15.65015698	14.21825951	21.03583522	16.29538287	18.15465833	18.40952753	15.53254701	14.03404002	18.6452988	15.83586128	13.32138913	17.08758666	17.8732859	15.65297419	17.54544566	15.94830362	15.69878293	15.21590234	16.72422388	16.63427889	12.898044	17.59950846	17.37289726	16.45025	19.110536	15.81533189	17.44983379	16.81974622	17.41944184	16.42085291	17.24448757	17.36075731	18.7043085	17.11877782	16.60081959	18.96611851	17.2155323	16.53441416	17.68289657	15.12306525	17.28643059	16.12283154	18.72492681	16.89432252	15.05987471	17.02972174	14.93743907
712.4	17.65889554	19.55401033	16.44026907	14.91824657	22.01698395	17.0672245	18.98631613	19.33785921	16.45041652	14.50087046	19.44221281	16.68947355	13.99505552	18.02663341	18.79352803	16.01241833	18.1201116	16.59125719	16.18235334	15.78176576	17.43662276	17.09407128	13.3129841	18.14487394	17.91566488	17.1855384	19.68541231	16.40618019	17.93901066	17.33573713	17.9862208	16.88043476	18.03830805	17.97506793	19.44624191	17.76160369	17.21726628	19.325685	17.74584628	17.0414595	18.2621041	15.59942964	17.92544632	16.82474867	19.49965092	17.474798	15.62024437	17.64351722	15.47224415
713.8	18.64104813	20.32609571	17.2361886	15.63987071	23.0007529	17.84465982	19.81510102	20.27775671	17.3965605	14.97625892	20.2488181	17.55704543	14.67812287	18.98062326	19.72751475	16.36116031	18.68607165	17.24567694	16.6619831	16.34363741	18.14893462	17.54501866	13.72520076	18.68452939	18.44657836	17.92375255	20.25049715	16.99521335	18.42451214	17.84754358	18.55084213	17.32947101	18.8261527	18.5882552	20.18676972	18.40384812	17.83701042	19.67646307	18.26554916	17.53603935	18.83849298	16.06681812	18.55772688	17.52805669	20.26343855	18.05164241	16.17263861	18.2482687	16.00272071
715.1	19.62023545	21.09110798	18.0251545	16.35608369	23.97258058	18.622605	20.63377676	21.21175451	18.34192699	15.44473392	21.03150842	18.42499071	15.35991057	19.92829587	20.6451761	16.69911181	19.233904	17.89973854	17.12745979	16.89038571	18.83923012	17.97655577	14.12382607	19.21032263	18.96427157	18.64452517	20.77757845	17.56937294	18.89928266	18.3454517	19.10392711	17.75777675	19.59289418	19.18393802	20.90244062	19.03483214	18.4411919	20.0158072	18.76761215	18.01995324	19.40286965	16.52000149	19.17487817	18.22150294	21.01625959	18.61155972	16.72518765	18.83282867	16.51905945
716.4	20.61939549	21.85644439	18.81979241	17.08276689	24.95337004	19.42022475	21.45712746	22.16087801	19.32523938	15.92263307	21.82631964	19.29697925	16.06353693	20.88885808	21.5836924	17.02847534	19.78819114	18.56070054	17.59419659	17.44469821	19.54170694	18.40773448	14.52161279	19.73562591	19.47475224	19.37780808	21.29828939	18.15039313	19.37380659	18.8482086	19.65788911	18.18494697	20.36116256	19.77897318	21.61813551	19.67379119	19.0447868	20.35615659	19.27392929	18.49515393	19.96208712	16.97393303	19.80303634	18.93241429	21.76718391	19.17255943	17.28070219	19.42416538	17.02859874
717.7	21.68271024	22.66093267	19.66736692	17.86224182	25.97280979	20.25584612	22.33442671	23.17330699	20.37884483	16.41942088	22.65847491	20.21719014	16.81424494	21.90305362	22.56279306	17.36841959	20.36767985	19.25329563	18.08697675	18.02992901	20.27254451	18.8659303	14.9390577	20.29426882	20.01058764	20.14719755	21.83939993	18.76274855	19.86609055	19.37952431	20.24822271	18.63457089	21.16572809	20.40331574	22.37401481	20.34046366	19.67634897	20.71037912	19.80880281	18.99951195	20.55109922	17.46635241	20.46700779	19.68093296	22.57049369	19.75875462	17.88905818	20.0429613	17.57231881
719	22.81439749	23.49604945	20.58082926	18.70456228	27.05213639	21.15020663	23.25133525	24.27194468	21.51410926	16.93708592	23.53763396	21.17832409	17.63014941	22.98754816	23.59825782	17.72949271	20.98717174	19.9646608	18.60406453	18.65989887	21.05028936	19.35142389	15.38092866	20.89128631	20.57863472	20.98010167	22.41176924	19.42031881	20.38689536	19.93797709	20.87680906	19.10786638	22.03021247	21.06783597	23.17564499	21.03597482	20.34373513	21.08735006	20.37632394	19.52187753	21.18677241	17.99386898	21.1806004	20.49214015	23.4259027	20.37151002	18.52867579	20.70980486	18.16121847
720.3	23.93326256	24.27824535	21.47401436	19.52806747	28.06939286	21.99954142	24.11865124	25.33190701	22.6225188	17.43572616	24.36722118	22.10584226	18.44029405	24.02910752	24.59077701	18.06857192	21.57324797	20.64868292	19.0872986	19.25692463	21.7934333	19.80022182	15.8120255	21.45940725	21.11335071	21.77682946	22.95296718	20.04423959	20.88524147	20.46776168	21.47251215	19.54198734	22.85814279	21.69993285	23.94524315	21.69560349	20.98257331	21.42917043	20.90745528	20.01386931	21.78472214	18.49031633	21.85735963	21.26078628	24.24117542	20.93893197	19.14680492	21.35177739	18.72350299
721.6	24.9492114	24.98025203	22.27610943	20.27324811	28.98541001	22.78272493	24.90830142	26.28683252	23.6502231	17.90017957	25.1077483	22.96050778	19.17906285	24.96841021	25.48227547	18.37121455	22.09312992	21.28824454	19.52374043	19.78908615	22.45532681	20.20416402	16.19081264	21.95594524	21.58456783	22.48847088	23.43250365	20.60446195	21.32171512	20.93401913	22.00435017	19.93248755	23.58259468	22.2754204	24.62500997	22.30138138	21.55164177	21.72367728	21.35377665	20.45528076	22.321662	18.92823218	22.47709184	21.95014959	24.95844893	21.45540278	19.70744069	21.93050295	19.22087512
723	25.94585022	25.65892054	23.04942963	20.99494464	29.86779973	23.56413218	25.67405543	27.20647294	24.67189537	18.36590733	25.8259008	23.78953936	19.90622178	25.88541608	26.36304766	18.66283407	22.59496112	21.91428698	19.93675221	20.303349	23.09282715	20.59357875	16.55097913	22.42658681	22.03923106	23.18350243	23.88068725	21.15090996	21.74013755	21.38077761	22.51318221	20.29719252	24.26210937	22.83137051	25.27224942	22.89494574	22.10226364	22.00442806	21.77068599	20.8806495	22.8259734	19.34049068	23.07797687	22.62448459	25.63051671	21.95898101	20.25575189	22.47726831	19.68803174
724.3	26.99151339	26.36530057	23.85888532	21.76882788	30.79155502	24.37980992	26.46504948	28.19834149	25.75610033	18.85717309	26.57030425	24.6642543	20.68663649	26.85040455	27.26898075	18.9626839	23.13246432	22.56798071	20.3770689	20.85417355	23.75542117	21.00456944	16.93446274	22.92888943	22.51730955	23.91012594	24.33658136	21.72133046	22.18435052	21.86312257	23.05886351	20.68432509	24.96894243	23.40379177	25.9486472	23.52269209	22.68961963	22.31041879	22.23297683	21.32473961	23.36690172	19.79260056	23.712138	23.34389332	26.349336	22.47513004	20.8423223	23.05446175	20.18188872
725.6	28.04249498	27.05005813	24.68294478	22.55408177	31.69390157	25.1892798	27.25638578	29.19287078	26.85025682	19.33601571	27.30762567	25.51371303	21.47854356	27.80816255	28.16745391	19.2529225	23.66552019	23.20499829	20.80790102	21.40017378	24.41929938	21.40920639	17.31758014	23.44038306	22.98935811	24.6283506	24.78695132	22.28867632	22.62972926	22.34491606	23.60897858	21.06550134	25.68384543	23.97086094	26.62688491	24.13108313	23.26343076	22.61743438	22.69512674	21.76526385	23.91674452	20.24918582	24.34164247	24.07088567	27.07146618	22.99318681	21.42989531	23.6360659	20.68121752
726.9	29.04690293	27.69412458	25.4655355	23.3069512	32.54216501	25.95900933	28.00069518	30.14548444	27.90722632	19.79857554	28.00769019	26.31213718	22.24609256	28.70567222	29.02510451	19.52684406	24.16834888	23.80504884	21.21236636	21.91293954	25.04352264	21.79172419	17.67650133	23.91252449	23.42668676	25.30617046	25.21021386	22.82394314	23.04191659	22.79711235	24.12159055	21.420786	26.35075664	24.51707468	27.26740141	24.711665	23.79767418	22.89933272	23.12401276	22.17347857	24.42719672	20.67698936	24.94253744	24.75751427	27.75623635	23.47811504	22.00266099	24.19510191	21.14270198
728.2	30.02669871	28.31799549	26.22005645	24.03983385	33.35978736	26.71809371	28.72016256	31.07149236	28.95053656	20.25194015	28.67841293	27.09149447	22.99964753	29.58338355	29.84447708	19.79594626	24.65035887	24.38565325	21.60511077	22.41518668	25.63989302	22.1587747	18.02340044	24.37061956	23.85811771	25.97372871	25.61024027	23.35195226	23.44410364	23.23084966	24.62040437	21.76284969	26.98867001	25.04640223	27.89064489	25.2804039	24.32186237	23.17513891	23.52847134	22.56417394	24.92592629	21.08998697	25.52939701	25.42782354	28.40713851	23.93851842	22.55820248	24.72736107	21.58041163
729.5	30.96389241	28.91020063	26.95989477	24.74633041	34.14356374	27.4521017	29.4191009	31.97447442	29.96872984	20.69753522	29.31367977	27.83887055	23.75075191	30.42931155	30.62777829	20.05552338	25.1321473	24.9463882	21.98121656	22.90133424	26.21041397	22.51524586	18.35914161	24.81475648	24.27369158	26.60986666	25.98940382	23.85317717	23.83194544	23.65183085	25.11770851	22.09323696	27.59992385	25.56084183	28.47998103	25.83332293	24.82872507	23.44734132	23.91500772	22.93864236	25.40639008	21.49794068	26.10579886	26.08831956	29.03612781	24.38847494	23.10455633	25.25372931	22.0210345
730.8	31.8758753	29.46258025	27.65969693	25.44567523	34.86934551	28.15025048	30.07515315	32.83481048	30.95116346	21.12358251	29.91379432	28.54626465	24.47506656	31.23620588	31.37341764	20.29669406	25.58243183	25.47456017	22.34105251	23.36626982	26.75778567	22.8515567	18.68346977	25.23702002	24.66282502	27.21367549	26.34848345	24.33517162	24.19626091	24.05034388	25.58060361	22.40149585	28.17592328	26.049334	29.04337531	26.35652999	25.31196512	23.70011627	24.28359055	23.29975606	25.87540561	21.88699219	26.65069526	26.72335688	29.64150143	24.81411346	23.63006345	25.75628226	22.44017325
732.1	32.72932702	29.96582185	28.32154487	26.08944231	35.54091368	28.807513	30.67854036	33.63927215	31.87148257	21.52829108	30.4830268	29.20080423	25.16259477	31.97800188	32.0548445	20.52879582	26.00824867	25.96578185	22.67250529	23.79620309	27.25980742	23.16716512	18.99038118	25.62723221	25.0254441	27.78695853	26.68630846	24.78685754	24.5426085	24.41916242	26.01516743	22.69220672	28.70058758	26.50609822	29.56851784	26.85623438	25.76901697	23.92949294	24.61691661	23.6300581	26.314953	22.24623587	27.16233214	27.31101073	30.19078058	25.20602317	24.11538218	26.23132057	22.82551534
733.4	33.52041566	30.43223058	28.92703475	26.6896043	36.15361718	29.41210676	31.23289917	34.37795672	32.74353221	21.90711113	30.98636003	29.80732309	25.8067768	32.66057006	32.68696159	20.74090299	26.38986281	26.42819201	22.97899637	24.19596746	27.7197088	23.46239175	19.27071036	25.98221867	25.36010756	28.30873191	26.98805757	25.2028559	24.86933565	24.76294197	26.42352595	22.95539993	29.17747906	26.93395167	30.03961434	27.31294169	26.19379182	24.14933487	24.92387023	23.94100626	26.70692137	22.57727862	27.64572762	27.85805582	30.69074759	25.56990175	24.57087327	26.67054186	23.18531976
734.7	34.26892231	30.87217622	29.49664795	27.26469646	36.73547821	29.98917514	31.76060541	35.0816394	33.572356	22.26745138	31.47127749	30.38496039	26.41683317	33.30652165	33.28457875	20.94464412	26.76377461	26.86488145	23.26868411	24.58117704	28.1509409	23.74186205	19.53450997	26.3243161	25.68075028	28.7997218	27.27641703	25.59798995	25.1727979	25.09241484	26.80566891	23.20501742	29.63249988	27.33608485	30.49176889	27.7546885	26.58546765	24.35717019	25.21448113	24.23508444	27.08425133	22.89640007	28.10277981	28.38517366	31.16545423	25.914566	25.00966798	27.09311461	23.51532323
736	34.97726594	31.28388209	30.04459783	27.81131773	37.26937647	30.54078061	32.26167624	35.75603996	34.36446563	22.62079096	31.92880629	30.91688133	27.01542206	33.92396853	33.84542799	21.13971034	27.12839062	27.29282591	23.55097014	24.94408116	28.56690671	24.01124077	19.78620134	26.65429456	25.98722762	29.27240348	27.54654406	25.97232479	25.46490184	25.41326536	27.18292641	23.44945624	30.05844895	27.71776803	30.91963069	28.17243855	26.96786178	24.55549558	25.49217539	24.51028292	27.44967665	23.20390496	28.53556011	28.88494368	31.62597291	26.24686904	25.43901968	27.48810964	23.82917252
737.3	35.64401734	31.66863024	30.55888321	28.33711477	37.77303866	31.0617307	32.73425764	36.38832505	35.11015523	22.94697645	32.35330019	31.41713924	27.58508842	34.51241932	34.37677341	21.32682259	27.47184686	27.68667959	23.81694084	25.29029203	28.96378832	24.26734107	20.02688794	26.96958702	26.28170382	29.71436724	27.80486839	26.33437524	25.74489579	25.71759447	27.54151325	23.68380981	30.46273694	28.0821633	31.32721114	28.5740734	27.32690991	24.74538749	25.76273687	24.77924954	27.79817014	23.49962817	28.95635825	29.37122922	32.05473885	26.55848297	25.84298042	27.86252158	24.13261602
738.6	36.2622794	32.02241193	31.03118105	28.82331984	38.24664657	31.53796208	33.1680823	36.98202355	35.80098418	23.25108977	32.75894114	31.87049933	28.11453882	35.0389166	34.86085657	21.50771987	27.79209933	28.05398719	24.05825826	25.61353762	29.3209674	24.49622872	20.25354316	27.2644186	26.54804391	30.12944677	28.0460306	26.66297038	26.01297838	25.99786358	27.87107428	23.89241065	30.82514519	28.42293417	31.70650899	28.93544564	27.660677	24.92797355	26.00738639	25.01816554	28.12338138	23.76693724	29.34163305	29.82215611	32.44862758	26.85389939	26.20949763	28.21693529	24.40486686
739.9	36.83126955	32.35289826	31.47178937	29.27955989	38.6652538	31.98228956	33.56809398	37.53871296	36.44651587	23.54154134	33.12328317	32.29531679	28.6147184	35.5354117	35.30907586	21.67453297	28.09244465	28.40448414	24.29451161	25.91647496	29.67267284	24.71644554	20.46605529	27.53521978	26.80858047	30.51299287	28.27195603	26.98171256	26.25973281	26.26671767	28.18454112	24.09208685	31.16518404	28.74197357	32.04999858	29.28699813	27.97344127	25.10147897	26.24213332	25.24626366	28.41800737	24.02332109	29.70472948	30.24518221	32.82165197	27.12741314	26.56746105	28.55700379	24.66479957
741.2	37.3565122	32.64137187	31.87156009	29.6942115	39.05134534	32.3908684	33.93622187	38.03320636	37.04288974	23.80803258	33.45018738	32.67778574	29.0701937	35.98872126	35.71620413	21.83133695	28.37427829	28.71752415	24.51061901	26.19890013	29.97549801	24.92273652	20.66020508	27.78782925	27.04619826	30.86489402	28.47456655	27.26686094	26.48562821	26.51430519	28.46412231	24.26821176	31.47378907	29.02839941	32.37076046	29.59795563	28.25409299	25.25900765	26.45561722	25.4550493	28.70037576	24.25529672	30.03932375	30.63194686	33.15769447	27.3731266	26.88988089	28.85855438	24.89932309
742.5	37.82536941	32.91328038	32.22467778	30.06264073	39.40396086	32.76337488	34.26572041	38.47265419	37.59081564	24.04829847	33.75436867	33.02760672	29.48196519	36.39608656	36.09477331	21.97489571	28.63110407	29.01022258	24.70672247	26.44390963	30.26702816	25.11520798	20.83830475	28.01726369	27.25962613	31.17546053	28.66513324	27.53122944	26.7038194	26.73263422	28.72060174	24.43532147	31.7498625	29.2921505	32.65222033	29.88940319	28.51381705	25.40807796	26.64133055	25.64189488	28.95093435	24.4670506	30.35214861	30.98893126	33.46221556	27.60265464	27.19395958	29.13897918	25.1150214
743.8	38.25093007	33.15601732	32.55489205	30.40459891	39.71828726	33.10349044	34.56171082	38.87405299	38.07120151	24.26586325	34.01663271	33.3372246	29.8558632	36.76333284	36.42968335	22.10572183	28.8683675	29.27495295	24.8907593	26.67039359	30.50946571	25.28913745	21.00264194	28.22797567	27.44687984	31.46903691	28.83586625	27.78027554	26.9002435	26.94214894	28.95808711	24.58687888	31.99852076	29.53331883	32.90772206	30.15703005	28.75144781	25.54847865	26.8187679	25.82098633	29.17533395	24.66522624	30.63197759	31.31622905	33.73756782	27.81046903	27.4642739	29.38513093	25.31044264
745.1	38.63474106	33.3668228	32.84765221	30.71231565	39.99571753	33.40457778	34.83497673	39.24084265	38.50205677	24.47375342	34.25680834	33.61441046	30.20161121	37.10068979	36.7279159	22.23308767	29.0857136	29.52932035	25.05695234	26.8872632	30.74093059	25.45217028	21.14834758	28.41739409	27.63009185	31.72391111	28.99483434	28.00072024	27.07882362	27.13729032	29.1772275	24.73976255	32.21976996	29.75302467	33.14280226	30.39264517	28.96700184	25.67567744	26.98855115	25.99115876	29.38749995	24.85260382	30.88151929	31.6171681	33.97267755	27.99432762	27.71839584	29.61444575	25.49791646
746.4	38.98045138	33.56269783	33.10708979	30.99657652	40.25200307	33.68349784	35.08124704	39.57733941	38.90997308	24.66259288	34.48453168	33.8656399	30.52027608	37.39868812	37.00223441	22.35190088	29.28909581	29.75574106	25.21501269	27.07952873	30.95765723	25.60310784	21.28893153	28.60226357	27.80708332	31.95698941	29.14494848	28.211285	27.24919028	27.31957073	29.38664309	24.86902229	32.42998494	29.95221905	33.35015256	30.61070382	29.16307515	25.80153725	27.13757433	26.14174299	29.58600775	25.01596619	31.11378224	31.88681854	34.20165501	28.17371322	27.95368856	29.83813578	25.66331779
747.7	39.29330524	33.75179816	33.34086257	31.24729859	40.48518653	33.93752468	35.31017824	39.87030966	39.27959351	24.83248306	34.69064107	34.09059954	30.80369355	37.66757027	37.2473193	22.46461113	29.48079642	29.96393602	25.35548057	27.25838257	31.15097132	25.73947671	21.41111694	28.76518617	27.96478657	32.16841203	29.28013113	28.39562358	27.41021703	27.4868734	29.57501424	24.98964689	32.6142228	30.13797941	33.54837159	30.82209043	29.34885141	25.91349446	27.28426849	26.28196323	29.76214226	25.17012219	31.33996659	32.13266586	34.41278226	28.33317916	28.15937878	30.03745352	25.81838363
749	39.57213877	33.91817065	33.56509394	31.47123583	40.69318349	34.17217307	35.51703939	40.14161225	39.60626547	24.99530586	34.87913647	34.30160125	31.06053386	37.9147264	37.47303696	22.5656156	29.6648202	30.15591755	25.49415483	27.41869592	31.32041089	25.87278645	21.5335842	28.9165942	28.10613735	32.36373769	29.39833054	28.57818541	27.5622551	27.64604462	29.74875695	25.1021892	32.7789847	30.31332502	33.72728734	31.01515229	29.52002429	26.02738131	27.41547719	26.42069403	29.92783156	25.3136573	31.54152464	32.37168909	34.60007993	28.47732451	28.36281897	30.21201378	25.95769888
750.3	39.81936106	34.06221137	33.75950764	31.68922218	40.87408661	34.3766968	35.70855588	40.39204971	39.89705521	25.1444832	35.04634088	34.48270228	31.2977149	38.13886061	37.66480811	22.6620603	29.82297396	30.3358386	25.61809937	27.57566871	31.4757443	25.99517651	21.64264463	29.06942702	28.24066548	32.55139467	29.51930817	28.74540096	27.69931555	27.78715798	29.9132101	25.20936661	32.9404813	30.46824158	33.89732218	31.18204828	29.67204385	26.13346189	27.54035434	26.53717008	30.08590711	25.45577992	31.71959237	32.58191965	34.78052883	28.61362655	28.55345576	30.37427332	26.09279407
751.6	40.05264433	34.20577144	33.92899487	31.88082886	41.05503518	34.56938999	35.87360913	40.60538106	40.16230362	25.27193064	35.19662257	34.64029553	31.509341	38.33494541	37.8579488	22.75811212	29.97671653	30.48701901	25.73221433	27.71135852	31.62632154	26.11780666	21.74365489	29.20444573	28.37020943	32.71059808	29.62792473	28.89109341	27.83212846	27.92260098	30.0536865	25.31252203	33.08118737	30.60424859	34.04499841	31.33901364	29.80380844	26.22897429	27.6543528	26.65226489	30.22790513	25.5785357	31.89424871	32.77393399	34.94118138	28.73220156	28.71423524	30.52748004	26.20982585
752.9	40.25422275	34.32591829	34.07617117	32.04708447	41.20685826	34.73322223	36.02460723	40.80111344	40.3999794	25.39073935	35.32759329	34.78669333	31.69173702	38.50843513	38.01308603	22.84518128	30.12028791	30.63851122	25.84199226	27.83793586	31.76416257	26.20875577	21.83277979	29.32418078	28.48426267	32.8617907	29.72821504	29.03474965	27.95200114	28.04370001	30.18395017	25.40011381	33.18851115	30.73268179	34.17423172	31.48110594	29.92921815	26.32017782	27.75853355	26.75203897	30.35375096	25.6927725	32.04510708	32.94687545	35.07490707	28.84198932	28.86377957	30.66401457	26.317926
754.2	40.42144673	34.44453517	34.20925696	32.19372346	41.34327414	34.89288606	36.16357466	40.96985786	40.60343707	25.50113535	35.45268727	34.91044696	31.85449152	38.66510695	38.1638344	22.92583251	30.2451126	30.76765049	25.94495592	27.94875709	31.89362544	26.30442911	21.91847027	29.44507367	28.59686359	32.98838754	29.81769703	29.16087105	28.06781261	28.16089708	30.30897063	25.48573362	33.30574358	30.85597728	34.29423152	31.60970883	30.04243761	26.41075164	27.85943302	26.85121906	30.46701208	25.7904953	32.18754214	33.11244434	35.20346628	28.94404264	29.00621195	30.79742938	26.41450834
755.5	40.57553985	34.52952163	34.32676165	32.33061525	41.45087743	35.01326487	36.277704	41.11658405	40.78151832	25.59866799	35.55464255	35.02980943	32.00285912	38.80071383	38.27124133	22.9971968	30.36160036	30.88475732	26.02855978	28.05848788	31.99755208	26.39112701	21.99422357	29.53865793	28.68907891	33.09768216	29.90113994	29.27189809	28.16660048	28.25989189	30.41649298	25.55083019	33.39895671	30.95450714	34.3979419	31.71661096	30.13750016	26.49499916	27.94854931	26.93634805	30.57115288	25.88271977	32.31580209	33.25730606	35.3058248	29.03479507	29.12800953	30.91003188	26.49878921
756.8	40.67685274	34.57423874	34.38475574	32.3850418	41.49479294	35.09411992	36.33149407	41.19486235	40.8858781	25.65957617	35.61006202	35.09413057	32.10669479	38.87979635	38.32728789	23.03846996	30.42803831	31.00226412	26.0793376	28.10991154	32.03176999	26.43863379	22.03697686	29.5835152	28.73813775	33.15021666	29.95212334	29.34347435	28.23887282	28.32118667	30.49160724	25.58756656	33.44720126	31.00101774	34.43306277	31.79796876	30.20434993	26.5348826	27.99429395	26.99369284	30.63086645	25.93159043	32.38830804	33.32923686	35.34924183	29.09168235	29.20230775	30.9641241	26.54644038
758.1	40.82293064	34.68232659	34.46246645	32.43487922	41.62143527	35.21819647	36.42533137	41.25133217	41.05949888	25.76671263	35.7065827	35.22559062	32.19798048	39.01195464	38.45144826	23.1178874	30.49966592	31.19498488	26.15244348	28.13654382	32.07652367	26.50265546	22.08106251	29.58140984	28.79904846	33.18909218	30.04517107	29.43353793	28.34226733	28.39353539	30.60402809	25.67407968	33.488769	31.10886432	34.45408474	31.96110766	30.32824003	26.58411687	28.01801468	27.09455417	30.68413944	25.968964	32.5030968	33.41411302	35.38792577	29.15778972	29.28070064	31.04299562	26.59960282
759.4	41.03973823	34.87315763	34.64518986	32.58767204	41.85942952	35.48106306	36.64619911	41.4537253	41.35426151	25.93556472	35.91078441	35.4868126	32.34637303	39.25612228	38.68674167	23.24291033	30.6431747	31.39705432	26.30876384	28.25734282	32.22037991	26.6390231	22.1695999	29.68478334	28.94495957	33.36477442	30.18621435	29.5969987	28.49471467	28.54025381	30.78706458	25.81031125	33.6046221	31.26875275	34.6019212	32.17996263	30.5160651	26.71314893	28.12279244	27.24741196	30.83689464	26.09669818	32.70058698	33.59942425	35.57813647	29.29241101	29.46316379	31.17955632	26.73056662
760.7	41.32294831	35.10578298	34.89862402	32.83857873	42.14208533	35.74750951	36.92032774	41.79050778	41.72530526	26.11596853	36.15653777	35.72207233	32.60496737	39.55119418	38.96164163	23.35595939	30.88198667	31.58764441	26.48162904	28.45563685	32.41004727	26.78281777	22.28680934	29.90161068	29.13350119	33.56074023	30.32387539	29.81150845	28.64991401	28.76137115	30.99819617	25.96610344	33.81556071	31.45838266	34.82586217	32.38278757	30.71193165	26.86179748	28.32751316	27.41531304	31.03199958	26.2684801	32.90680143	33.86861162	35.84660856	29.49073975	29.68351641	31.35932193	26.8910579
761.9	41.45301263	35.24400833	35.07042613	33.11294262	42.34289126	35.88278835	37.11399097	42.06017684	41.91614854	26.18919927	36.32653437	35.83308084	32.84570468	39.74469106	39.18031858	23.44626013	31.07586058	31.62041375	26.58870856	28.65610376	32.6578026	26.9093972	22.38602946	30.17130403	29.26542235	33.76622464	30.41713193	29.96497228	28.79074858	28.92177647	31.12253879	26.0316216	34.01828216	31.57940324	35.05257707	32.46056902	30.79000665	27.00077623	28.58541983	27.45659751	31.20236455	26.44521407	33.04283734	34.13523054	36.1251148	29.64736261	29.85206841	31.51647762	26.98387577
763.2	41.42666086	35.2034587	35.06201735	33.14933287	42.31708847	35.83380847	37.09749992	42.09691068	41.86372438	26.15850929	36.317679	35.70553221	32.87956135	39.69833298	39.14456247	23.4688087	31.13913006	31.61103922	26.602216	28.71118418	32.67778671	26.91248473	22.42786216	30.25013189	29.29030372	33.80265947	30.42658872	29.98417324	28.83470768	28.94637599	31.12809716	26.04079218	34.05914014	31.58742152	35.10246065	32.40083571	30.7454462	27.03604949	28.64003339	27.47340736	31.24373961	26.46423976	33.03657569	34.16306071	36.10455223	29.66304486	29.87721836	31.54014135	26.98856331
764.5	41.44325053	35.21843139	35.0732594	33.17950942	42.30881787	35.86524488	37.1217835	42.12603316	41.88284924	26.20397789	36.31912417	35.69740044	32.90698448	39.71572842	39.1498402	23.50950941	31.21706833	31.6475158	26.6637113	28.76683214	32.72217573	26.97497581	22.47622939	30.33354105	29.36305539	33.83213107	30.4649443	30.04742004	28.90092137	29.01759664	31.15297656	26.09977572	34.08220119	31.61222364	35.13783723	32.42224632	30.76755454	27.10026957	28.68034169	27.51685141	31.29893021	26.52203598	33.11637423	34.20585779	36.12210526	29.6872099	29.95027913	31.59440171	27.0647583
765.8	41.45572743	35.20951813	35.10363131	33.22774832	42.28096678	35.86237324	37.12754103	42.1387115	41.88135489	26.23382905	36.32311235	35.68776081	32.93565255	39.70054056	39.12625619	23.56139834	31.28016429	31.67314014	26.71184412	28.81355212	32.75957844	27.02810132	22.52910206	30.39045037	29.41399991	33.88179347	30.51027159	30.09507372	28.94641041	29.07310935	31.18798762	26.11256582	34.10449987	31.65054913	35.16834903	32.44439625	30.79419953	27.14688427	28.69868454	27.56298822	31.34746136	26.56966275	33.17055243	34.24601952	36.1349983	29.70593519	29.99452327	31.65836481	27.11916475
767.1	41.49224765	35.237917	35.1234906	33.23568919	42.27037449	35.87961384	37.13993154	42.11270284	41.89174884	26.27578617	36.3280318	35.69396171	32.94302721	39.70789848	39.1223984	23.61039844	31.32190588	31.7263236	26.75496721	28.85121629	32.77943598	27.07782781	22.57516107	30.41281801	29.46333403	33.91272125	30.55748654	30.14146506	28.99843473	29.11190024	31.22208285	26.1496185	34.11641403	31.69162377	35.17874195	32.49604504	30.83707076	27.19566659	28.70364233	27.61027218	31.37779873	26.60775966	33.22302282	34.27356824	36.12031634	29.72183555	30.0395603	31.70763005	27.16462978
768.4	41.53258763	35.26836343	35.1502508	33.25665778	42.27894471	35.92269807	37.16402444	42.12188244	41.89872768	26.32949806	36.34679569	35.73119836	32.96249323	39.73496088	39.13892009	23.66334558	31.36845464	31.78443691	26.79817783	28.88887595	32.7943031	27.13436588	22.61692328	30.43705955	29.50354694	33.94916436	30.60419943	30.190564	29.05701817	29.15486788	31.27117901	26.18837629	34.13494349	31.74095912	35.19509944	32.55653502	30.89311147	27.24262587	28.72853911	27.66119071	31.41305833	26.64636482	33.26494732	34.30147943	36.12425404	29.75515799	30.08770265	31.75441572	27.21038942
769.7	41.577927	35.30836227	35.18814643	33.28371715	42.30196828	35.97238733	37.2123122	42.14528851	41.94154491	26.38010392	36.39210392	35.78312826	32.99393103	39.77315844	39.16779865	23.72069332	31.41814049	31.85701593	26.85423131	28.92752679	32.82501738	27.18642051	22.66187647	30.47054568	29.55020503	33.99689094	30.67052985	30.24539325	29.12673756	29.205845	31.32785302	26.23217424	34.17120158	31.78991242	35.23501352	32.61953011	30.94381986	27.29840893	28.75736649	27.71395128	31.4582909	26.6892803	33.3286057	34.3515526	36.14643653	29.78652978	30.14437168	31.81271814	27.25739247
770.9	41.62624045	35.34792241	35.23030729	33.33065346	42.34602574	36.02048441	37.2534047	42.16510013	41.99102972	26.42365427	36.43435988	35.82993323	33.03478639	39.81063209	39.21288063	23.77802538	31.49286864	31.93196092	26.91272863	28.98630292	32.88107519	27.23873259	22.70639693	30.52246675	29.60465926	34.04988932	30.72585488	30.31090634	29.18897984	29.26635813	31.39405251	26.27949449	34.20621067	31.84497177	35.27570598	32.68090653	30.99653184	27.35624832	28.80382974	27.76557341	31.51022039	26.73988342	33.40193792	34.41331581	36.18201992	29.82715122	30.19976609	31.87121922	27.30966248
772.2	41.67412501	35.38969037	35.27521473	33.37565159	42.3847772	36.06643795	37.31146009	42.21833544	42.03405379	26.48751441	36.48005573	35.85820553	33.07415914	39.87073022	39.24731795	23.82874688	31.55631213	31.99298815	26.96285678	29.04012427	32.92898194	27.30291154	22.75697987	30.57884983	29.66770489	34.09702475	30.78154054	30.36816848	29.25717571	29.33060184	31.44544381	26.32557834	34.24143834	31.89821947	35.3196136	32.74328166	31.04462996	27.4216079	28.85210764	27.81615409	31.56469461	26.79468977	33.46586435	34.48254195	36.23315703	29.88176366	30.26187303	31.92425452	27.35330495
773.5	41.70585414	35.44450023	35.32213723	33.4188376	42.42619567	36.11922636	37.36092506	42.26473631	42.08502381	26.53326429	36.53530664	35.9015618	33.11999455	39.91324163	39.30304675	23.88338994	31.62296069	32.0600392	27.02635852	29.08959291	32.97046988	27.36077116	22.80521868	30.64153272	29.7322228	34.15869833	30.84181863	30.43570791	29.31994115	29.39812785	31.51156479	26.36754286	34.29168389	31.95012526	35.37385122	32.80925988	31.09958917	27.47814655	28.90500904	27.86830661	31.62452501	26.84437155	33.53418532	34.55539178	36.27384604	29.93322211	30.32340093	31.98755655	27.40414437
774.8	41.75211764	35.49280082	35.36239514	33.46871532	42.47357533	36.16323283	37.41057017	42.30391533	42.13133665	26.57815191	36.58048921	35.94559818	33.16517768	39.9717278	39.34516862	23.93274326	31.69462044	32.12144392	27.0866563	29.13876484	33.01721945	27.41693303	22.84912371	30.70151152	29.78242222	34.20855413	30.89268635	30.50188607	29.39273924	29.45798529	31.57276164	26.4179097	34.32788265	32.00244801	35.42845845	32.85537418	31.15064993	27.54040636	28.95995756	27.92308174	31.68615155	26.89828357	33.59159839	34.59852371	36.31263112	29.96983961	30.38352849	32.0397945	27.45586821
776	41.80244993	35.53751936	35.40618155	33.5154469	42.51561755	36.22180474	37.46251313	42.35370289	42.17604955	26.62539384	36.63180293	35.98265626	33.2026477	40.01310803	39.38796565	23.99616597	31.77704694	32.18002931	27.14066852	29.19664286	33.07637732	27.46657393	22.89278645	30.75967411	29.84366386	34.25401894	30.9508673	30.55417398	29.46585094	29.51519397	31.62640182	26.45974337	34.37326315	32.05294582	35.47672104	32.91838082	31.20676094	27.60598557	29.01446934	27.97613073	31.74079165	26.95128435	33.65795984	34.66739629	36.36487002	30.023186	30.44107926	32.09685727	27.49958542
777.3	41.84411443	35.58519126	35.44098694	33.57166072	42.55811709	36.2664234	37.51672138	42.3961619	42.22315585	26.67484024	36.67376923	36.0180216	33.2427235	40.0615055	39.43486902	24.04167615	31.84219153	32.24700965	27.1897303	29.25087899	33.12257283	27.52739909	22.93780741	30.82175072	29.89645058	34.30084538	31.00234038	30.61587778	29.52536838	29.58087557	31.6884952	26.50083303	34.41972844	32.1058875	35.50829272	32.9651063	31.25092412	27.66246508	29.0711869	28.02044296	31.7978707	27.0013321	33.72921495	34.73335477	36.40226977	30.06527788	30.4969509	32.14977722	27.54513026
778.6	41.89001683	35.62761892	35.48658036	33.61500119	42.61224224	36.31376556	37.5689436	42.43478261	42.27974588	26.71974176	36.71755966	36.05726063	33.29715653	40.11595953	39.49210012	24.09608408	31.91031031	32.30164556	27.25516237	29.30781792	33.17213621	27.57883817	22.97428531	30.87780283	29.95576611	34.35815578	31.0626942	30.67893128	29.60323094	29.64733648	31.73068541	26.55417886	34.45874959	32.16085237	35.55453863	33.0304018	31.30452606	27.7242581	29.12345213	28.07263882	31.849769	27.05244375	33.7829972	34.7991304	36.44685514	30.11040332	30.56154641	32.20069199	27.59353876
779.9	41.9259754	35.67493163	35.53386164	33.66167097	42.64634088	36.36107248	37.61423204	42.48062007	42.31854523	26.76504846	36.77391247	36.0990348	33.33983091	40.16188244	39.52213275	24.15166843	31.98106075	32.36649323	27.31224055	29.35616162	33.21038281	27.63243462	23.02194387	30.93424577	30.01185575	34.41501024	31.11623716	30.73471115	29.66139492	29.70991218	31.8013213	26.59902987	34.50213676	32.20677294	35.61152191	33.08286307	31.35290278	27.77820002	29.17668125	28.12239291	31.90724367	27.10840576	33.84083989	34.85550555	36.4917557	30.1551472	30.61818376	32.26292217	27.6453993
781.1	41.9653194	35.71894499	35.5727433	33.71003611	42.68843776	36.39638335	37.66576339	42.51808211	42.35393694	26.80849967	36.81790329	36.13906872	33.38298921	40.20323897	39.56788633	24.2012148	32.04766283	32.42185625	27.35976568	29.40714233	33.26591589	27.68660218	23.07296229	30.98892135	30.0660475	34.45605562	31.17717669	30.79489113	29.72682222	29.76742099	31.86243115	26.64283323	34.54294376	32.26779304	35.64766427	33.1298615	31.40482071	27.84123572	29.23304552	28.17319938	31.97201533	27.15973179	33.90743935	34.91300463	36.53375223	30.20626315	30.67083293	32.30830122	27.67831445
782.4	42.00130065	35.76379309	35.62283525	33.75666923	42.74856324	36.43852447	37.72185809	42.55899348	42.38758276	26.85736123	36.85870607	36.17780052	33.42375612	40.26130164	39.61378679	24.25549401	32.11129724	32.47465119	27.41981816	29.46525439	33.30847927	27.73862932	23.11649051	31.05428149	30.12654281	34.49699531	31.23658319	30.85321238	29.79188986	29.83607308	31.91700179	26.69206567	34.59378823	32.31196368	35.68769532	33.19316641	31.45774963	27.90425558	29.29313755	28.22716797	32.02404383	27.20345629	33.96341661	34.97649691	36.57514428	30.24980895	30.72644094	32.37636547	27.7381038
783.7	42.04847914	35.82218868	35.66627236	33.79475693	42.78457689	36.49003765	37.76975123	42.60436659	42.42773997	26.89839734	36.92119512	36.20528989	33.46278448	40.30516576	39.66317628	24.30199761	32.18246255	32.53667305	27.46619166	29.50828514	33.3554045	27.79377471	23.16108573	31.10570568	30.18770645	34.54951921	31.28572666	30.91237627	29.85768469	29.88988674	31.96407599	26.73169083	34.62790277	32.3532517	35.73691875	33.2567552	31.50685971	27.96544457	29.35487313	28.27919791	32.08093394	27.25322438	34.02649367	35.04375969	36.62207989	30.30066965	30.78476645	32.42962234	27.77777139
785	42.08072715	35.86738987	35.6969601	33.84203704	42.83427369	36.52998725	37.83432289	42.64670261	42.46698702	26.94491155	36.96899361	36.25175136	33.51574573	40.35184841	39.69741462	24.35754246	32.25431176	32.60246032	27.52373321	29.55553926	33.40681319	27.8418572	23.19783445	31.16527838	30.22953536	34.592536	31.33715802	30.97808888	29.92595711	29.94873217	32.025344	26.7837627	34.66205895	32.40159592	35.77873049	33.30586715	31.55468298	28.01985338	29.40739069	28.32962112	32.14033211	27.30032331	34.08698225	35.09599353	36.65796408	30.34301095	30.83843168	32.48503233	27.82180602
786.2	42.11612271	35.90699713	35.73013182	33.88709178	42.87956355	36.58052254	37.87738	42.67896562	42.50681939	26.98607167	37.01501592	36.28335526	33.54755606	40.39680934	39.74660999	24.41094482	32.31361329	32.65059795	27.5788406	29.61001183	33.44493606	27.89961073	23.24396425	31.21695061	30.28244156	34.6399348	31.39241392	31.02990139	29.98832085	30.00325261	32.06975287	26.82653689	34.70792613	32.44762663	35.80966132	33.35955473	31.60443475	28.07026895	29.44996806	28.38004027	32.19416154	27.34393573	34.13611316	35.15948016	36.70053405	30.38526789	30.88865673	32.52910277	27.85972823
787.5	42.15078947	35.95397317	35.774818	33.93290422	42.91926232	36.61251527	37.92156016	42.71798909	42.54244857	27.03024963	37.05852294	36.31481482	33.59003509	40.43956402	39.79515012	24.45850932	32.37118111	32.70555585	27.63193529	29.65697004	33.50035654	27.94761237	23.28304198	31.27239093	30.33356007	34.67753293	31.442592	31.076894	30.06243172	30.06799424	32.13853569	26.86668321	34.74317668	32.49518304	35.86062346	33.40581772	31.6505716	28.13458236	29.51241918	28.4287603	32.24668949	27.3901679	34.1851013	35.21170479	36.7415542	30.4332408	30.94119828	32.57414316	27.90639891
788.8	42.18865275	36.00609649	35.81008379	33.97922643	42.96870039	36.66346319	37.96898992	42.75965345	42.56418814	27.06991968	37.10904881	36.35684439	33.63209139	40.48788103	39.84821205	24.51822378	32.4382376	32.77466349	27.68702036	29.7078554	33.5487793	28.00122646	23.32799034	31.32394392	30.39312652	34.72022792	31.49337726	31.13182235	30.11985794	30.13197131	32.19187051	26.91146529	34.79801479	32.5445002	35.91018743	33.45307398	31.69740434	28.19628681	29.57118037	28.47628465	32.29776377	27.44682431	34.24469792	35.27233048	36.77939567	30.49071831	30.99075311	32.62443447	27.94053923
790	42.22898304	36.05576218	35.85220529	34.0140632	43.02010723	36.71261992	38.02559655	42.79433576	42.60239555	27.11663183	37.16519061	36.39219556	33.66993289	40.54076347	39.88824851	24.5685521	32.5068543	32.82895093	27.74364734	29.75331123	33.59010681	28.05047445	23.36627887	31.37629061	30.448944	34.76825291	31.54009594	31.195731	30.17169392	30.19098431	32.24225927	26.96730271	34.83933304	32.59873427	35.9469447	33.5172332	31.73977172	28.2573457	29.63583315	28.5259514	32.36367138	27.49076007	34.2987436	35.32909957	36.82570793	30.53156057	31.03698486	32.68399535	27.98618101
791.3	42.26951389	36.10487526	35.89787773	34.0624023	43.05738782	36.76182232	38.07722388	42.84111006	42.63661521	27.16412356	37.21563915	36.43726206	33.69710527	40.58611957	39.93145236	24.61756195	32.5691866	32.90258442	27.79534514	29.80851113	33.63503948	28.09823135	23.40837207	31.42788563	30.49468192	34.82719093	31.61032259	31.25070985	30.24061698	30.24814967	32.31029785	27.01888383	34.86949317	32.64241265	35.99245077	33.57867552	31.78953933	28.31739343	29.68562709	28.58378039	32.41727121	27.54301811	34.35482587	35.39035342	36.86170751	30.56832123	31.09689295	32.72839126	28.03614568
792.6	42.31341227	36.1476705	35.951429	34.11525869	43.10987602	36.80867001	38.12785855	42.88562954	42.69151046	27.21885718	37.25610371	36.47625786	33.75114778	40.63799445	39.9837394	24.6744867	32.64020244	32.94335901	27.84884817	29.86173639	33.69774695	28.1467516	23.4612063	31.48494329	30.55262773	34.8733641	31.67280893	31.30533435	30.31259204	30.31058914	32.36057807	27.0588569	34.91865791	32.70640809	36.03677604	33.63483151	31.85005392	28.37604589	29.73632488	28.63536143	32.46880127	27.594027	34.41544728	35.4529064	36.90790383	30.61959216	31.15489628	32.79314968	28.09096245
793.8	42.35207663	36.19515755	35.99401209	34.16797178	43.16157078	36.85514938	38.18276322	42.93042219	42.72448974	27.26404339	37.31505714	36.5150533	33.79822057	40.68782385	40.01846492	24.72748323	32.70373286	32.99240421	27.90228812	29.92663358	33.74699285	28.21416711	23.5044604	31.54851908	30.6114119	34.92472809	31.72426722	31.38031189	30.38313283	30.36258555	32.40926441	27.10685727	34.96381402	32.75792723	36.09243995	33.67652589	31.89900788	28.43517583	29.79233056	28.6842582	32.52825933	27.63979885	34.4709793	35.50224984	36.95413453	30.66754099	31.20369376	32.84578594	28.12932693
795.1	42.38280688	36.23946489	36.02676107	34.21255678	43.196769	36.89044706	38.2375762	42.97568536	42.76076972	27.30093664	37.36506082	36.55142152	33.83358149	40.73491876	40.06291708	24.78058638	32.77090953	33.05172525	27.96142288	29.98119813	33.79537348	28.27022734	23.54898173	31.59343851	30.67432538	34.96590523	31.77705656	31.42683313	30.45231562	30.4146806	32.46584982	27.15295007	35.00466049	32.79940965	36.14008528	33.73672501	31.95879093	28.49810532	29.84579812	28.7315314	32.58241268	27.68777977	34.53094362	35.57881671	36.99752956	30.72105858	31.25330707	32.91255196	28.16380518
796.4	42.41126976	36.29211241	36.06525904	34.25934664	43.24355057	36.93599823	38.29278279	43.0165442	42.79939126	27.34410277	37.40965342	36.58780224	33.86734578	40.77478656	40.1151305	24.82808144	32.83254179	33.11275848	28.0212905	30.02368297	33.84493408	28.32400541	23.58143733	31.65466502	30.71422571	35.01391994	31.83238651	31.47771997	30.49938261	30.4786997	32.52085587	27.18950267	35.05241965	32.85424087	36.17779198	33.79832341	32.00115119	28.5517815	29.90788493	28.77263696	32.63955818	27.73705613	34.58687483	35.63583036	37.05341801	30.75994859	31.30655846	32.95557492	28.20395711
797.6	42.44826362	36.33117744	36.11339534	34.2894632	43.30199299	36.97845774	38.33687567	43.05206595	42.8350878	27.38582726	37.45089174	36.6284304	33.90269172	40.81625708	40.16208084	24.88330132	32.89717723	33.1618111	28.0683443	30.07149423	33.88179548	28.37248922	23.62662655	31.71772354	30.77539458	35.05880994	31.87787514	31.53806237	30.56797935	30.54412756	32.5757526	27.24275412	35.08135595	32.89958164	36.22309071	33.84641133	32.04350146	28.60730267	29.9613126	28.83112687	32.69506605	27.77877455	34.64052205	35.6900127	37.07930894	30.80193726	31.35919148	33.00174891	28.24415755
798.9	42.50148884	36.38256734	36.1632721	34.34165905	43.34950863	37.01792842	38.38803425	43.0802568	42.86546104	27.43082529	37.49983478	36.66452305	33.94305599	40.86039871	40.20006618	24.93504055	32.95871971	33.21426705	28.12279484	30.12526504	33.927742	28.42713228	23.67283277	31.76533774	30.82494561	35.1183824	31.93516957	31.60058756	30.62533514	30.58908305	32.63011034	27.28611865	35.1256011	32.95396735	36.27012036	33.88986012	32.09205168	28.66358739	30.0067454	28.88247288	32.73890152	27.83278446	34.69382283	35.74559713	37.12517848	30.85196446	31.41358839	33.04245565	28.29402322
800.2	42.54746796	36.44154102	36.19641764	34.3910519	43.38826581	37.06023749	38.43127898	43.11993072	42.90058839	27.47896412	37.55976166	36.69974354	33.97603467	40.91487647	40.25349365	24.998358	33.01876263	33.27802177	28.1722069	30.16279379	33.97353783	28.48632453	23.70884948	31.81617983	30.88973591	35.15336635	31.99517534	31.6498703	30.68873194	30.6587647	32.6895677	27.33743473	35.17257799	32.99722282	36.31720791	33.94426132	32.12627077	28.72736831	30.06703591	28.93058304	32.8115055	27.87902365	34.73849199	35.80837738	37.17263914	30.89278389	31.46203613	33.09900949	28.33065613
801.4	42.58216676	36.48557992	36.23774778	34.43611858	43.44036284	37.09870674	38.49516035	43.16031914	42.93319712	27.5229021	37.60707687	36.74846239	34.01578152	40.96026117	40.31780684	25.04578083	33.08971662	33.33305413	28.22154492	30.20677008	34.04041908	28.53930262	23.75086908	31.87772021	30.94794967	35.19699442	32.04095603	31.71389291	30.76429771	30.72561151	32.73937362	27.38634692	35.20269187	33.04752526	36.36480367	34.00021038	32.18328561	28.79414387	30.12849662	28.98319167	32.85878584	27.93837601	34.78743347	35.85824235	37.22183307	30.94857946	31.50774188	33.15076694	28.38434853
802.7	42.60816847	36.53193819	36.27727164	34.48516552	43.46667424	37.15490505	38.5458584	43.21175211	42.96755441	27.56861521	37.65179965	36.77994675	34.06070103	40.99933331	40.34848335	25.09598984	33.15731203	33.3867438	28.28469661	30.2682216	34.07687325	28.57793926	23.79862007	31.93595869	30.99296585	35.25568083	32.09465179	31.77744104	30.81435696	30.79468155	32.79839683	27.42191074	35.25090816	33.09356441	36.41638906	34.04882588	32.23600151	28.85741772	30.17988252	29.03578486	32.90747264	27.99007073	34.84936422	35.91594774	37.24907011	30.99428261	31.56462153	33.20747108	28.42652658
803.9	42.65335706	36.58213314	36.32822839	34.52668519	43.52245114	37.18524687	38.58428496	43.25572632	43.0178818	27.61486745	37.70956444	36.81339347	34.08796576	41.04282976	40.37635007	25.14976386	33.22374883	33.42843078	28.33442196	30.32749951	34.11314557	28.63841575	23.84864907	31.98789709	31.05382376	35.28889443	32.1574495	31.83945445	30.87297454	30.84373098	32.84267139	27.46461914	35.28985872	33.14171603	36.45234409	34.11164856	32.28956425	28.91223474	30.21704177	29.07681279	32.96435783	28.03623118	34.90683672	35.96974902	37.28877024	31.02845062	31.62795097	33.26412302	28.47270443
805.2	42.68745775	36.63082411	36.38207149	34.57390154	43.5635513	37.2292255	38.64583064	43.30007235	43.06168681	27.66431179	37.76081548	36.86531226	34.14107073	41.09820769	40.42238397	25.20082312	33.2863815	33.48407919	28.39058119	30.38041084	34.16715036	28.69524246	23.88581265	32.04366741	31.10997417	35.33037682	32.21640361	31.88678232	30.93821798	30.90654611	32.90544376	27.53023568	35.33675647	33.20310387	36.48930631	34.1612424	32.33007902	28.96232873	30.28286465	29.12872607	33.02120708	28.06859555	34.96650598	36.03586595	37.33041344	31.06615612	31.66993954	33.3253683	28.51767803
806.4	42.72457706	36.68019164	36.41724006	34.60636775	43.60193562	37.28357437	38.70415231	43.329924	43.09138463	27.69759293	37.80684653	36.89752919	34.16436666	41.12734008	40.46796847	25.25602724	33.34012147	33.5353687	28.44609058	30.43008884	34.20081487	28.73793124	23.92532782	32.09594384	31.15449538	35.3968552	32.26402513	31.93545692	31.00999715	30.96686933	32.9563689	27.57170583	35.37802318	33.24689271	36.53934909	34.21260563	32.37983198	29.02265274	30.33489281	29.18400787	33.06537816	28.12708907	35.02081429	36.08914986	37.37141674	31.11505613	31.71142621	33.37441887	28.57143431
807.7	42.75743511	36.72351032	36.44435095	34.65990632	43.65165624	37.31921236	38.74862997	43.36376595	43.12030745	27.73283751	37.84439278	36.93590004	34.20777204	41.17670147	40.49789644	25.30014392	33.40166388	33.5961486	28.50378951	30.48463689	34.25020443	28.7984811	23.9716815	32.14211296	31.20799689	35.43763979	32.31431338	32.0020139	31.0666994	31.01814056	33.01489621	27.60789151	35.41581358	33.29276991	36.58123456	34.26689557	32.42277766	29.08351565	30.39308228	29.22822013	33.11512204	28.17169092	35.07314232	36.13424075	37.41123617	31.1659307	31.77044817	33.41497083	28.61114894
809	42.79631611	36.76237811	36.48197194	34.71034433	43.70940579	37.3491193	38.79565897	43.39926759	43.14627274	27.78748493	37.90840198	36.96588619	34.23671088	41.21815993	40.54422686	25.34324542	33.46630525	33.64506864	28.56011444	30.53285727	34.29432782	28.84904539	24.00534402	32.19696614	31.27370625	35.4775596	32.38173825	32.06617872	31.13347455	31.0755288	33.06589082	27.66317842	35.43820737	33.33635714	36.63938592	34.31522655	32.47456637	29.15339252	30.4300075	29.2734304	33.18506904	28.22795015	35.11662773	36.21264451	37.45777361	31.21107667	31.82166425	33.46390997	28.64667222
810.2	42.8257709	36.82304906	36.51418625	34.73854578	43.74869891	37.39648323	38.86147134	43.45202871	43.17753638	27.83393039	37.94847913	36.98337565	34.25238179	41.25433147	40.59505732	25.41184425	33.53171793	33.69607152	28.60422669	30.5640182	34.32955193	28.89302156	24.05103917	32.25155264	31.3227541	35.51926474	32.4264742	32.12433387	31.18805975	31.14414864	33.11371599	27.70734141	35.4759246	33.37813463	36.65083461	34.35390054	32.51757488	29.19969422	30.48910008	29.32842873	33.22725432	28.26931765	35.17235904	36.25041301	37.49919759	31.25112733	31.8769119	33.50670768	28.68747405
811.5	42.8494082	36.87850589	36.54184386	34.7510788	43.78384972	37.45204081	38.90381973	43.47913529	43.2219962	27.86717501	37.99752869	37.02658201	34.27696332	41.30195366	40.64161911	25.46195599	33.5891249	33.76962899	28.65377933	30.60626329	34.35457256	28.94316083	24.07156462	32.30383267	31.37892597	35.54327233	32.46770041	32.1636454	31.25283267	31.19996007	33.15844235	27.75225873	35.51956859	33.42206014	36.69388819	34.41836763	32.55908106	29.27262663	30.5487395	29.38758427	33.27479375	28.29608541	35.2120558	36.3131794	37.53325835	31.28933729	31.91135027	33.54026048	28.7212265
812.7	42.88184403	36.9437151	36.55580624	34.78693258	43.83758548	37.48643113	38.95004167	43.49861877	43.24310173	27.91534228	38.04776585	37.05623388	34.30453598	41.34259878	40.65910051	25.5082274	33.64800792	33.82953752	28.71427205	30.65271569	34.40481723	28.98437328	24.10813044	32.34613957	31.4196909	35.56337355	32.50585508	32.23026422	31.30736485	31.2491061	33.21527833	27.79557959	35.53527369	33.45842868	36.71925854	34.47934183	32.60471724	29.32178125	30.60446217	29.42020145	33.33723423	28.35051618	35.24627113	36.36304312	37.57230461	31.33769252	31.94953396	33.57285501	28.76240338
814	42.89105946	36.99027349	36.58013029	34.82056632	43.89344049	37.52894399	39.00180991	43.54784366	43.25668108	27.95253427	38.1058188	37.09631613	34.33233812	41.39142512	40.71953717	25.55527542	33.70624511	33.90010175	28.78013272	30.69957592	34.44497401	29.02876462	24.13556413	32.40864777	31.46480766	35.59804953	32.54893409	32.28545083	31.36090886	31.33574978	33.25651795	27.83806967	35.56853124	33.50065818	36.74848274	34.51118934	32.64364145	29.36597659	30.64560209	29.48105776	33.39092531	28.39066637	35.30267715	36.41387062	37.59792011	31.3847201	32.02521607	33.61346619	28.79522444
815.2	42.91932466	37.03294209	36.616915	34.8623529	43.95040081	37.57462722	39.05991181	43.59368683	43.29939044	27.98985326	38.15403721	37.11736241	34.3388914	41.43387753	40.79166656	25.61421228	33.76415969	33.94276306	28.82729846	30.741953	34.48981505	29.09729845	24.16118467	32.45108509	31.50803317	35.63823954	32.59532868	32.34414966	31.42833649	31.39615323	33.30457197	27.88642158	35.59501294	33.54254177	36.78535005	34.5638687	32.6817225	29.42710441	30.7143746	29.5268601	33.4350686	28.44582722	35.35087319	36.47552123	37.66517529	31.42259323	32.06537066	33.65651241	28.82741457
816.5	42.95339229	37.08046251	36.65633308	34.91705596	44.003827	37.60531907	39.11218858	43.62264293	43.35253587	28.03396535	38.21153295	37.13502108	34.38295455	41.46605407	40.8318615	25.6615187	33.83643468	33.97087101	28.88176763	30.79986059	34.52072971	29.13788249	24.20379962	32.52098945	31.57132924	35.71660093	32.6411109	32.40824289	31.48201681	31.44472328	33.36186443	27.9249783	35.647153	33.58815907	36.82600886	34.6014031	32.72081011	29.49848711	30.77331246	29.56753659	33.49379334	28.49820224	35.39014002	36.5475419	37.69451599	31.47366389	32.11097617	33.71341126	28.87101198
817.7	42.97312464	37.14001433	36.69846133	34.96592742	44.04023063	37.63767161	39.16326471	43.68476637	43.37088945	28.07525504	38.24087092	37.16514382	34.44188224	41.51677142	40.85881041	25.71861539	33.89923236	34.015922	28.94666285	30.86808424	34.57750462	29.20213166	24.2513163	32.59049059	31.64194967	35.75601491	32.68596469	32.46042421	31.5530823	31.51965232	33.40254958	27.97330331	35.70431278	33.63463929	36.90205259	34.63740279	32.7492064	29.55116809	30.85424444	29.62116945	33.54501981	28.56340249	35.44344681	36.58110816	37.7601266	31.51972572	32.16648598	33.75946569	28.94440666
819	43.03002334	37.16239286	36.74697842	35.02397858	44.06336597	37.68756208	39.22588668	43.72918096	43.40526876	28.12194631	38.29263171	37.21979126	34.48358221	41.53354659	40.88593456	25.75579025	33.9545824	34.0468404	28.98909438	30.92415557	34.6339609	29.25670303	24.30817284	32.64465896	31.70144537	35.80125707	32.74610162	32.50814291	31.61891974	31.56895641	33.45386071	28.00273226	35.73861248	33.67061274	36.95185174	34.67842643	32.79747084	29.61509638	30.88047694	29.65579235	33.59778038	28.59998797	35.50800465	36.64183457	37.79428535	31.55780431	32.2227653	33.82300526	28.97821187
820.2	43.10628761	37.20763929	36.79236749	35.04449543	44.09416933	37.71093334	39.26278561	43.7500731	43.45224087	28.1614897	38.34016072	37.23891017	34.51672334	41.58272466	40.94011532	25.80742194	34.02054308	34.11431331	29.02591499	30.95002923	34.67629624	29.29931685	24.35048518	32.68108143	31.72820483	35.84477605	32.83157586	32.56170249	31.65753327	31.62852202	33.51312694	28.04987066	35.76087323	33.73170321	36.96748063	34.74337822	32.85122093	29.66618145	30.91880038	29.69558122	33.6420638	28.62296891	35.57051616	36.68711177	37.82599382	31.59085022	32.25960143	33.86816415	29.01072507
821.5	43.09883536	37.24566307	36.82790075	35.08599702	44.11553103	37.74364385	39.29681565	43.7744712	43.47957001	28.18890947	38.35944382	37.27286457	34.53754148	41.63078564	40.96737465	25.85627322	34.07203087	34.16187353	29.08527971	30.99502133	34.71838742	29.35536679	24.37432562	32.74009022	31.78394479	35.87571165	32.86649169	32.61725094	31.70484515	31.67252509	33.56249485	28.09607704	35.78459115	33.77716865	37.01386455	34.80095834	32.90695635	29.70887574	30.97214239	29.75034264	33.69609178	28.67733593	35.6127963	36.72706278	37.85870366	31.65654498	32.30745601	33.89535541	29.04852204
822.7	43.11907323	37.27728576	36.85804447	35.12979119	44.16537081	37.77672711	39.35307495	43.82863675	43.49430424	28.2272988	38.41375333	37.29931428	34.58432147	41.66390237	40.99425055	25.9017199	34.1321459	34.20103673	29.13416396	31.05038996	34.77420424	29.40383336	24.4271435	32.78498922	31.8515247	35.92391981	32.91005164	32.67081099	31.77116826	31.72330484	33.60462392	28.14137237	35.81923753	33.82008536	37.0567547	34.84993614	32.93931403	29.76707666	31.02379935	29.79479145	33.74282262	28.7196601	35.66955871	36.77143208	37.87085534	31.69039517	32.34718286	33.96061599	29.09953068
823.9	43.15219412	37.33884059	36.91510127	35.16842095	44.21525004	37.81874187	39.39466744	43.8678787	43.53741172	28.27829821	38.4669655	37.34443728	34.61084611	41.6807568	41.05089487	25.95372872	34.21074863	34.24931355	29.18996116	31.10637994	34.81507548	29.44186732	24.46058922	32.85526549	31.89265565	35.95195586	32.96299285	32.72744945	31.84464556	31.78495441	33.67136134	28.18655488	35.87758445	33.86557524	37.10855976	34.87673488	32.97404373	29.82554502	31.06710355	29.84530907	33.81237657	28.76909796	35.71787363	36.8390455	37.89408727	31.72093846	32.40728315	34.01751458	29.1466077
825.2	43.18117954	37.36136867	36.94368225	35.22653851	44.24142767	37.83552451	39.43372022	43.8889387	43.5788789	28.31034503	38.50931015	37.3734301	34.65337032	41.71782056	41.06633015	25.99267492	34.25678983	34.28234305	29.24018532	31.16801544	34.85041064	29.49966439	24.49845526	32.88620373	31.95118998	36.00792985	33.01340567	32.78479563	31.9059475	31.83672462	33.69822632	28.22477483	35.91743898	33.92592966	37.13672462	34.92674277	33.02860045	29.89100065	31.11989655	29.9023884	33.85118053	28.8257859	35.78047086	36.89553244	37.97215437	31.75609675	32.46006226	34.07486468	29.18153485
826.4	43.22478549	37.40900536	36.96896491	35.22944607	44.26778227	37.8883558	39.46426631	43.90382961	43.58886371	28.35406857	38.54191079	37.41735944	34.68185077	41.74030446	41.09604662	26.04618281	34.31152046	34.33592917	29.27648797	31.20628013	34.8725899	29.55538572	24.54759013	32.90588129	31.98988425	36.03284067	33.06408311	32.81583705	31.93760312	31.88739925	33.74962932	28.25827117	35.93340455	33.95428319	37.15607839	34.98128333	33.07247235	29.94506804	31.14546542	29.94159791	33.89660494	28.85421848	35.81843611	36.92106402	37.97360679	31.78546037	32.49230549	34.09213169	29.22361524
827.7	43.25483262	37.44744909	36.98579808	35.24650665	44.28954329	37.91516499	39.49091667	43.93455298	43.62247469	28.40940657	38.55926286	37.43677644	34.69005241	41.77409647	41.10933105	26.0992347	34.36252794	34.38388978	29.32658947	31.24920269	34.91337736	29.5982363	24.57686483	32.95006232	32.02917651	36.06536192	33.11233552	32.88156213	31.97698952	31.92398926	33.80396763	28.30520891	35.95095699	33.97749217	37.19679975	35.002928	33.11055645	29.98872416	31.21198193	29.9746786	33.93301814	28.89581147	35.86036152	36.97591586	37.99407582	31.82372162	32.52716299	34.11908915	29.25054235
828.9	43.28799025	37.47974091	37.01138791	35.29167392	44.32623485	37.9320443	39.55603668	43.97239629	43.65878775	28.43163274	38.61474205	37.44409951	34.71204162	41.79324793	41.15598026	26.14047316	34.42654494	34.42161566	29.37395978	31.28648215	34.94949003	29.63288803	24.60398396	33.01503897	32.07584884	36.10619914	33.14979481	32.92490924	32.02681801	31.97556521	33.84340189	28.3590793	35.97890796	34.03281263	37.24106253	35.04527482	33.12564508	30.0331542	31.2466735	30.01871579	33.98391027	28.92543985	35.89876303	37.00042364	38.03630024	31.86312059	32.58790838	34.18707561	29.28829854
830.2	43.29678273	37.52211396	37.04531921	35.33757225	44.35160617	37.96917577	39.58943589	44.00135688	43.68349362	28.46138952	38.6732049	37.48863675	34.75439823	41.80894037	41.16927633	26.18005503	34.48096468	34.4666502	29.41274336	31.31983166	34.9797834	29.6820325	24.63434636	33.06086509	32.11127136	36.15408227	33.18292562	32.96528901	32.10586598	32.02660918	33.89436678	28.36989734	36.01818244	34.04750281	37.29082755	35.10166237	33.14956843	30.10344579	31.2859853	30.05077276	34.02713725	28.98023987	35.954748	37.0581784	38.05597755	31.89994836	32.64291225	34.22341433	29.31823538
831.4	43.33209392	37.55109309	37.07367482	35.36569645	44.38353053	38.01639955	39.61359367	44.02498885	43.67051593	28.4915693	38.69914463	37.50114499	34.7733215	41.8473208	41.18767185	26.21636174	34.53817386	34.50598139	29.45693362	31.3671009	34.99850352	29.73967565	24.68336035	33.11166783	32.16785266	36.17412788	33.24629568	33.01089271	32.1408315	32.09340723	33.95079181	28.40757184	36.02890538	34.07863892	37.31458939	35.14385215	33.19810601	30.15028169	31.32137817	30.09704063	34.07876641	29.01922889	36.00082295	37.10081364	38.08669898	31.93824149	32.66888645	34.25848864	29.3638348
832.6	43.34840044	37.58234576	37.11554515	35.39319337	44.42832559	38.02470255	39.66425095	44.03787425	43.71944847	28.54029238	38.71797323	37.54582418	34.78824484	41.86266354	41.23822916	26.27027821	34.58762213	34.53469506	29.51770225	31.42196968	35.0528801	29.7706628	24.7306711	33.14775368	32.22250875	36.20424776	33.30467426	33.0482014	32.20442063	32.15022319	33.9908123	28.45310451	36.06094297	34.14154991	37.35004956	35.1810916	33.26076016	30.18795655	31.36812295	30.14200543	34.09596761	29.05631326	36.06668561	37.15536431	38.11170792	31.97525577	32.6974187	34.30975383	29.39932851
833.9	43.38540752	37.62962094	37.14075764	35.42924956	44.46752938	38.0560896	39.69514004	44.0570869	43.75458091	28.57388708	38.75817624	37.56632793	34.83082183	41.90670759	41.27346686	26.30688109	34.64800124	34.56776453	29.56178668	31.46601877	35.1105766	29.81503238	24.76621586	33.1919199	32.26875584	36.25242514	33.35581267	33.07483541	32.25951866	32.1916861	34.0129764	28.50661403	36.09536386	34.1879071	37.38297646	35.21844752	33.2903581	30.23661474	31.4164109	30.1862687	34.14754883	29.09824935	36.10345746	37.17876947	38.13533168	31.99934855	32.7347646	34.35749322	29.43775566
835.1	43.42759033	37.67111215	37.17734752	35.46472416	44.47410225	38.08021122	39.74182682	44.10636299	43.79670543	28.61411889	38.79181392	37.60049412	34.86140206	41.95473717	41.27960261	26.35522928	34.6963204	34.60945829	29.60456487	31.50821116	35.13952017	29.87160147	24.81032134	33.22932088	32.32494234	36.30559573	33.40063728	33.15429705	32.2977049	32.23948219	34.06306771	28.53270098	36.1196754	34.22769885	37.39408839	35.27076035	33.31379984	30.31316529	31.47058404	30.22322789	34.21714662	29.15594191	36.14713201	37.22683477	38.16528595	32.04345507	32.81551773	34.41075838	29.48707565
836.3	43.45822896	37.70972249	37.21951264	35.50305486	44.50313339	38.11819398	39.78859578	44.17311945	43.81728058	28.64778709	38.84348284	37.63322237	34.88978339	41.96571075	41.31928715	26.40730154	34.74973907	34.67662028	29.64401268	31.55284406	35.1801201	29.91344299	24.84788046	33.27732848	32.37966379	36.3480941	33.44639349	33.19781552	32.3575032	32.29201719	34.10941016	28.57079664	36.14207789	34.27843932	37.45415833	35.30889168	33.35373342	30.35987617	31.49574013	30.26987051	34.27086206	29.18988944	36.19122705	37.27216123	38.20576083	32.07692209	32.84722601	34.43787196	29.51701129
837.6	43.47236275	37.74138226	37.25188043	35.55211725	44.51936312	38.16300259	39.81472274	44.18729829	43.87533204	28.68295346	38.89571343	37.65904882	34.92413431	42.00422907	41.3586236	26.45521996	34.81224901	34.70557034	29.70299139	31.58295286	35.224681	29.95849111	24.8689735	33.33048301	32.39689843	36.39371079	33.50147413	33.24463386	32.39895905	32.33578797	34.15554348	28.61026172	36.18946142	34.31450496	37.50578046	35.35057187	33.41112355	30.40423047	31.54815592	30.3136272	34.30458369	29.21402181	36.25378667	37.32715636	38.20514787	32.10063171	32.88715345	34.48415887	29.55820012
838.8	43.51724768	37.77984647	37.30563748	35.56833468	44.55434596	38.18466037	39.86329029	44.20887907	43.88843658	28.73132213	38.91482938	37.69137517	34.9599193	42.03625388	41.38828192	26.49415445	34.87304259	34.74855788	29.7341125	31.65637149	35.25254091	30.00294772	24.92174174	33.37232287	32.45860592	36.42124111	33.56216013	33.28497085	32.45234581	32.3870242	34.19145052	28.63941436	36.21155177	34.36014016	37.55565448	35.38092032	33.44908286	30.46521201	31.5883249	30.36873838	34.34112025	29.25491033	36.30309579	37.35521273	38.27147192	32.1447366	32.91400912	34.53917759	29.60224567
840	43.57336497	37.81169444	37.3367143	35.60316287	44.59524223	38.23011524	39.89691112	44.25452902	43.92359051	28.76972272	38.96072077	37.72650202	34.99404572	42.06800957	41.4120864	26.54791986	34.91651935	34.78576131	29.77359602	31.68621109	35.305331	30.05660523	24.96068086	33.41045771	32.49303507	36.46178736	33.60189418	33.32923653	32.49994971	32.42989999	34.24407152	28.67388054	36.24637347	34.4083583	37.57402338	35.44756273	33.4833409	30.51303126	31.63436108	30.39599521	34.39451165	29.30770132	36.35969211	37.40878564	38.29271613	32.18001595	32.97644674	34.59609736	29.62800875
841.3	43.59360864	37.85053703	37.37293614	35.65423695	44.64378429	38.26776823	39.94835739	44.2852317	43.95602901	28.80634324	38.99466773	37.77887218	35.02296091	42.12259197	41.46311277	26.5841912	34.98540738	34.82671851	29.82441864	31.7351151	35.33170111	30.11103173	24.99892858	33.45151713	32.53130917	36.48734944	33.65790346	33.3885298	32.55675504	32.49461221	34.30148759	28.72164316	36.26711622	34.43447868	37.59541207	35.4936343	33.53170208	30.55772064	31.66358795	30.44709391	34.43666097	29.34733895	36.40334508	37.44948681	38.32321529	32.19494806	33.03005365	34.64740877	29.66738518
842.5	43.62217999	37.89894961	37.4336199	35.68110881	44.67177114	38.28579785	39.99116871	44.31133087	43.99147807	28.8375922	39.04992356	37.7993902	35.05641798	42.14708786	41.4981855	26.63044745	35.03487083	34.87625161	29.8750437	31.78079655	35.368306	30.13004983	25.02837173	33.48994795	32.5922835	36.56348025	33.70738557	33.4305196	32.60605524	32.5458134	34.35875081	28.76840203	36.32079055	34.47100842	37.63421535	35.53457186	33.57827735	30.60984401	31.69775083	30.48397652	34.49784252	29.38047115	36.46314772	37.5031086	38.34839175	32.24125476	33.08508815	34.678925	29.72630254
843.7	43.65954395	37.96102289	37.46046445	35.72400218	44.71440771	38.31971548	40.03427098	44.36893652	44.02693253	28.86834076	39.06847047	37.80437388	35.0857653	42.19319042	41.52687259	26.66047728	35.09318556	34.94221637	29.91693297	31.82121786	35.4062361	30.18763688	25.08085706	33.53475423	32.64079044	36.59489984	33.74599977	33.4861506	32.63991408	32.58869981	34.39522393	28.79439939	36.34678985	34.52757976	37.68872819	35.56828929	33.59774062	30.65782023	31.75043892	30.53494577	34.53555817	29.43486043	36.52825032	37.5462054	38.38498532	32.28475043	33.1231097	34.72005182	29.74933605
845	43.68036097	38.01537048	37.49033899	35.77065698	44.73164832	38.36179305	40.07278241	44.37450836	44.06454717	28.90780811	39.11236292	37.83992005	35.12998728	42.22543083	41.56581766	26.70161062	35.13955812	34.95739532	29.96352604	31.86828952	35.43785428	30.23744655	25.10843021	33.59362117	32.69263766	36.62542648	33.77965439	33.52373654	32.71296364	32.62244003	34.42459902	28.83352988	36.37482216	34.58338937	37.71857738	35.61953226	33.65225378	30.71441953	31.80957285	30.57270396	34.57609987	29.46161332	36.55495858	37.5902074	38.39047161	32.31120086	33.15707037	34.77130835	29.77612887
846.2	43.72498612	38.03909424	37.52426009	35.78525989	44.77378979	38.38371511	40.12376379	44.40802397	44.05643578	28.95617393	39.16345525	37.88963637	35.1592964	42.26285671	41.59638253	26.74893067	35.19576141	35.0061024	30.0053004	31.92714783	35.47407841	30.29058443	25.1405003	33.63485982	32.72676708	36.67569757	33.83698542	33.5759413	32.76560574	32.68659172	34.47265284	28.8733224	36.39680552	34.63524029	37.75159217	35.66416719	33.69978099	30.77470517	31.85729362	30.60535501	34.62939314	29.5170378	36.60040372	37.64967597	38.42000875	32.34916733	33.21106863	34.80203026	29.79384157
847.4	43.74763485	38.0699804	37.5402415	35.84220779	44.81755857	38.41198796	40.16455622	44.43939128	44.1459836	28.99751548	39.20958065	37.92233622	35.17009933	42.28434762	41.6358978	26.77568435	35.24428492	35.06334759	30.05018223	31.94673217	35.51162438	30.33481353	25.17748421	33.67546447	32.80040478	36.69853053	33.87500221	33.61113717	32.79816633	32.73638927	34.5335604	28.90002932	36.43272978	34.65543478	37.78695931	35.72153034	33.71588454	30.82287496	31.8801872	30.63618888	34.64357991	29.53122079	36.65837798	37.67683782	38.45608748	32.37206754	33.25487393	34.85879898	29.84189023
848.6	43.76718416	38.10626892	37.5646624	35.87710392	44.83716132	38.44076977	40.21024413	44.4896289	44.16741115	29.01392596	39.24285469	37.95365102	35.16875715	42.31291679	41.67456501	26.83871752	35.3033566	35.09667109	30.08044791	32.0020805	35.55383405	30.37948408	25.20346029	33.72624151	32.8276838	36.74667548	33.90722535	33.66164019	32.85739674	32.78853245	34.57095593	28.93132501	36.47091898	34.70197981	37.78425454	35.74024946	33.74671079	30.86465779	31.91632965	30.69124731	34.70192417	29.57053811	36.7027313	37.72644111	38.48796293	32.40680279	33.30216085	34.88078687	29.89571648
849.8	43.78335049	38.1466432	37.59162091	35.91911433	44.85821336	38.47140749	40.26047961	44.51181997	44.17668241	29.05227636	39.2829566	37.97863571	35.21507426	42.33824519	41.69983495	26.89921948	35.344965	35.12697927	30.13166654	32.0691158	35.60814149	30.42839988	25.24160974	33.76607653	32.86251709	36.76734307	33.9719019	33.68768713	32.90177987	32.84719105	34.62670664	28.95417673	36.49918402	34.7457593	37.83840486	35.75651857	33.76897987	30.90779141	31.96488565	30.72967553	34.75353337	29.62752405	36.73783391	37.75433792	38.52781036	32.462942	33.33843883	34.94917511	29.91525917
851.1	43.84306456	38.18470049	37.64145121	35.93993103	44.92273966	38.52736726	40.29144492	44.53571038	44.22193064	29.09482598	39.31991837	38.04253035	35.24276753	42.38355438	41.72788601	26.91264387	35.39815981	35.17219902	30.16480828	32.09336762	35.62429286	30.45987793	25.27596389	33.79933892	32.90288857	36.80475581	34.00836157	33.75297943	32.93394779	32.88480135	34.64018538	29.00478862	36.52081373	34.77576241	37.90068598	35.7980699	33.80962863	30.95481281	32.00337443	30.7815664	34.79487865	29.65019393	36.77037189	37.82068023	38.54732035	32.48969902	33.38944916	34.96963688	29.95403512
852.3	43.87179409	38.23644897	37.67769933	35.96073938	44.96737598	38.55308124	40.30753321	44.55192081	44.25390401	29.14305337	39.38678806	38.05686446	35.27570123	42.40418046	41.76892117	26.9538061	35.44651392	35.22743859	30.20233653	32.13564961	35.63561655	30.50947806	25.27728783	33.82386557	32.9587223	36.83954532	34.05820134	33.7840294	32.96542082	32.90526244	34.69140436	29.04007356	36.53786943	34.80320929	37.89112833	35.85667405	33.87383802	31.00457561	32.06208736	30.80052074	34.82312634	29.68247434	36.82073271	37.85413981	38.56934344	32.49258605	33.42808473	34.99340178	29.97390671
853.5	43.88498489	38.27382671	37.6781281	36.01516664	44.97784827	38.55761585	40.35367682	44.59296692	44.25086855	29.14232819	39.41905126	38.07331411	35.31271348	42.43117967	41.77606143	26.99688599	35.51089977	35.25445485	30.25646238	32.15876259	35.67900714	30.54898315	25.32954565	33.8601117	32.99301461	36.87716667	34.09352082	33.80742203	33.02558291	32.95526745	34.74340853	29.08149535	36.60415429	34.84735587	37.95077317	35.89345465	33.89117113	31.06188603	32.07241898	30.85171945	34.87643784	29.72348034	36.8732424	37.91458988	38.61700038	32.54706179	33.44638469	35.03764869	30.01925496
854.7	43.91418485	38.29241829	37.72305279	36.03423945	44.99177102	38.59224045	40.41702731	44.64287124	44.28246898	29.18583928	39.43029475	38.06242037	35.34324879	42.48044314	41.82299708	27.03731537	35.59973431	35.27345112	30.29571212	32.21295975	35.74794761	30.60669333	25.3580116	33.94329133	33.04289812	36.91645733	34.12018422	33.87697497	33.07129097	33.02546489	34.76966642	29.11978732	36.60737334	34.89140164	37.98778971	35.92302115	33.92734806	31.10528561	32.1355021	30.87732057	34.94151787	29.78746908	36.91791254	37.94605167	38.63433295	32.56468999	33.48465675	35.10427626	30.05125394
856	43.93389215	38.33584724	37.76853166	36.09396037	45.05823118	38.63091992	40.4607685	44.67270047	44.33847872	29.22633124	39.46303053	38.11533209	35.37664595	42.54586019	41.8770606	27.07320351	35.62461427	35.32512251	30.35575052	32.28908105	35.78476169	30.63878411	25.40036983	33.98272674	33.08380248	36.96026087	34.20602558	33.91499709	33.12649703	33.07574405	34.83495413	29.14258747	36.64358058	34.9347627	38.02877474	35.94767521	33.96229441	31.15098552	32.1998749	30.91714413	34.96377534	29.83826993	36.96721412	38.01487534	38.6927398	32.61403125	33.54186266	35.15046732	30.07805565
857.2	43.97444984	38.38508834	37.81990686	36.14530331	45.09209497	38.66836617	40.48880868	44.73558698	44.35582817	29.24085875	39.5018581	38.15579846	35.39595253	42.56736125	41.93403372	27.13746331	35.65582299	35.38257573	30.3900404	32.31914998	35.80416899	30.65634995	25.43106831	34.01995715	33.14808569	37.01392495	34.23418792	33.97781035	33.16183146	33.11635919	34.8520712	29.17370014	36.69344469	34.96314444	38.05140928	35.99955327	34.00587833	31.19721467	32.22426279	30.96682417	35.0183493	29.86086224	36.99806656	38.03717821	38.6965647	32.64926299	33.57238382	35.16366046	30.12078337
858.4	43.99246169	38.4315306	37.83589088	36.14194169	45.12639328	38.69697921	40.51999912	44.71194917	44.38118474	29.29435214	39.54958162	38.18738844	35.41847678	42.57707691	41.95648147	27.16319256	35.69393943	35.42076864	30.41901675	32.35146387	35.83172024	30.71146675	25.47257525	34.0811329	33.18488618	37.04262444	34.31106906	33.98646105	33.22345314	33.13435117	34.88532931	29.21879925	36.70909213	34.99651603	38.07427871	36.04349398	34.02308939	31.2478752	32.2300624	30.99467964	35.03359057	29.88611784	37.03056517	38.08690449	38.71709774	32.69801052	33.62882587	35.21980364	30.17652036
859.6	44.0480925	38.46789826	37.8634082	36.1623876	45.12098309	38.72938911	40.58044685	44.75241146	44.41639635	29.32295836	39.60401209	38.19274985	35.43507538	42.63488586	41.96228556	27.18486314	35.76461095	35.46813648	30.44811603	32.38617924	35.89224594	30.76523594	25.49613292	34.08273542	33.19958308	37.099464	34.32773614	34.04170094	33.26655238	33.19430388	34.96196335	29.24101564	36.72982249	35.05273771	38.10765121	36.10743396	34.05923886	31.28177226	32.28599075	31.01485267	35.07676289	29.92249211	37.10310626	38.12689123	38.745091	32.69958138	33.65559063	35.25581405	30.18618814
860.8	44.0714309	38.47964512	37.90808818	36.19058781	45.18398652	38.75131094	40.62646507	44.78676536	44.4549765	29.3592721	39.66744061	38.24963253	35.46084864	42.63843372	41.96966085	27.25363369	35.84186156	35.50683293	30.47503721	32.41249318	35.9193497	30.80137674	25.54696384	34.15343404	33.25553854	37.13396204	34.3486863	34.06754187	33.29914166	33.25242346	35.0052564	29.28843226	36.74829268	35.09469437	38.13601953	36.15024656	34.11128374	31.35235864	32.31395093	31.04977487	35.12595989	29.96820202	37.14790641	38.14252281	38.76815063	32.73403995	33.69609561	35.29440195	30.22575253
862	44.09840738	38.50133591	37.93673522	36.23783408	45.20225533	38.79608092	40.64402481	44.83254775	44.46127263	29.39180514	39.66700065	38.26778265	35.50482151	42.70715687	42.01418925	27.29033145	35.88748988	35.52632768	30.54665748	32.45552836	35.94547545	30.82906593	25.54521352	34.18974923	33.30224561	37.13294555	34.39404517	34.13889496	33.35807931	33.29995641	35.03504537	29.29889099	36.79202224	35.15278035	38.16079643	36.16759131	34.15144489	31.38612699	32.37423052	31.11236656	35.15815164	29.98588355	37.18819934	38.22400674	38.82150319	32.76058455	33.73823322	35.31101603	30.2460885
863.3	44.1381244	38.56480339	37.95772496	36.27088185	45.26382497	38.85241986	40.66655866	44.85651978	44.47254409	29.42641859	39.71072074	38.29814338	35.50861461	42.69941189	42.05305118	27.32581503	35.91096704	35.5925185	30.59496979	32.50286093	35.94766408	30.86848616	25.58443676	34.20616135	33.36568362	37.18419394	34.4602595	34.16377895	33.40559538	33.34317717	35.07318523	29.32156957	36.83740329	35.15012575	38.19632885	36.19829588	34.16247506	31.43298287	32.40845094	31.14268744	35.20788524	30.05305973	37.22550488	38.24592101	38.83626187	32.77905325	33.78642696	35.38355106	30.28203031
864.5	44.17049629	38.61777489	37.98945165	36.32174041	45.2608449	38.84329662	40.72630714	44.90504181	44.50478654	29.43797884	39.74979522	38.33080252	35.53665511	42.74947306	42.05765001	27.36790827	35.96826205	35.61926007	30.62190478	32.55001842	35.99831071	30.92729817	25.63520769	34.23838801	33.39322527	37.20927527	34.53478864	34.19876739	33.42275381	33.38768953	35.1287863	29.355361	36.828069	35.18224602	38.21762674	36.23819638	34.23110426	31.4795622	32.43849964	31.19805809	35.25774364	30.07755743	37.2730576	38.29201118	38.84952967	32.83486595	33.83906247	35.39441039	30.32437757
865.7	44.15495413	38.61833064	37.99117869	36.33790095	45.2542963	38.87466046	40.77876121	44.93904549	44.53607504	29.47615496	39.76750714	38.35243217	35.55629023	42.76928316	42.07883567	27.40582982	35.99999503	35.65160819	30.64311163	32.60501713	36.02623929	30.97713058	25.66673659	34.29908142	33.43059623	37.22327535	34.56123363	34.25557459	33.45527131	33.44303702	35.15387737	29.40135128	36.8779274	35.24023203	38.2689879	36.29035658	34.23120135	31.52941073	32.47770221	31.20490898	35.27717932	30.10847985	37.30403768	38.3074837	38.86778522	32.8626611	33.87239471	35.42519209	30.35941938
866.9	44.17005335	38.64644728	38.05452885	36.35342987	45.35047556	38.91470092	40.78138321	44.97008641	44.55958357	29.513342	39.8179702	38.36728261	35.58941723	42.79898638	42.12138945	27.42861766	36.05595413	35.7022182	30.69009976	32.6233218	36.06988206	31.00727573	25.68510667	34.3421896	33.46194857	37.25574641	34.59620886	34.31870028	33.52321219	33.45685078	35.20142606	29.46189248	36.8920311	35.27866378	38.29864204	36.33776861	34.28150203	31.5504794	32.54288036	31.28129229	35.31454192	30.12866834	37.3433026	38.33899888	38.96523027	32.89849462	33.90568069	35.47763833	30.40810485
868.1	44.20763453	38.72957043	38.06056252	36.39564432	45.37415221	38.92552907	40.84223519	44.99329933	44.58990012	29.53763479	39.85871129	38.39601096	35.61022116	42.87012141	42.17681353	27.46051804	36.13403881	35.69974922	30.75694723	32.69987877	36.1018743	31.03432463	25.70350464	34.38152461	33.52461334	37.32044002	34.62707132	34.33372345	33.60917679	33.4991883	35.23135098	29.48609428	36.93714115	35.29803432	38.34413285	36.35415118	34.34874	31.63764956	32.57526893	31.29476926	35.38084171	30.19465423	37.4110118	38.38487994	38.96093364	32.91541764	33.94920032	35.52860459	30.41534743
869.3	44.26911592	38.78844724	38.11419241	36.43883289	45.42888658	38.98327116	40.90180845	45.02592784	44.65953681	29.57821425	39.90728218	38.42505869	35.65055976	42.90686053	42.20300187	27.52476069	36.16632646	35.77382978	30.78292573	32.71686025	36.15304741	31.0777674	25.75108788	34.42793529	33.57158655	37.34466768	34.67554997	34.380939	33.60196926	33.57223358	35.2821905	29.50523483	37.00052092	35.36676089	38.36526845	36.41273156	34.37020877	31.71534653	32.60678465	31.31977936	35.41026028	30.20514841	37.43156888	38.46041231	38.98763781	32.9478201	33.99903851	35.5804719	30.44735976
870.5	44.28953291	38.82025825	38.12343313	36.49296513	45.44333366	39.00837085	40.9445608	45.05953511	44.6416238	29.61230846	39.91738242	38.47656926	35.66659025	42.87045599	42.23335007	27.60734227	36.20428972	35.83524124	30.80970603	32.75021249	36.15365244	31.1427659	25.80621374	34.4860676	33.59123881	37.40203423	34.71539933	34.43360637	33.68136244	33.63376682	35.33944158	29.54487565	36.99472903	35.38413734	38.41048863	36.43970534	34.39491548	31.73139634	32.6815352	31.38805515	35.44550306	30.25644385	37.47496268	38.50648345	39.0140321	33.01045079	33.99320274	35.60348578	30.48914752
871.7	44.30973572	38.83772635	38.16169586	36.47269106	45.46460358	39.03749487	40.94836198	45.04772062	44.66579715	29.65659966	39.94622818	38.51345515	35.70644049	42.92665899	42.27088248	27.62404786	36.29137382	35.84768096	30.85772844	32.80919572	36.19839843	31.18487083	25.83752728	34.51156819	33.63748324	37.40329218	34.78280364	34.47916909	33.72427591	33.6507293	35.36230252	29.57727064	36.98174361	35.42330651	38.42163016	36.48279612	34.41971568	31.75244006	32.7024828	31.3985514	35.49836463	30.3015394	37.50690605	38.51926521	39.04374936	33.03370414	34.06299846	35.63913014	30.51406444
872.9	44.329006	38.86825272	38.20116932	36.50492305	45.48631182	39.03112171	40.98432085	45.08338154	44.66579791	29.66808127	40.01168835	38.51249818	35.71368804	42.96179879	42.27785262	27.66077799	36.33393862	35.89955723	30.9263625	32.8212382	36.22861494	31.198843	25.85743122	34.54253169	33.67832988	37.43585237	34.80888543	34.52829341	33.77689795	33.69705756	35.38614022	29.62206515	37.03139732	35.45082514	38.46063218	36.50416829	34.46854323	31.82801877	32.72810149	31.43417165	35.53752242	30.32003253	37.55686465	38.54413162	39.0544824	33.07131025	34.08605413	35.63544715	30.5360638
874.1	44.35975926	38.89204891	38.22690588	36.57672861	45.52832772	39.07452772	41.02135346	45.12688518	44.69332708	29.69050986	40.04473623	38.54482977	35.73309666	42.98596325	42.33975825	27.68714605	36.35654248	35.90784563	30.93287384	32.8603054	36.24619878	31.24366465	25.88034365	34.58374721	33.7101798	37.4940094	34.84890743	34.55808578	33.8233752	33.76377644	35.44339372	29.66885706	37.05102769	35.48976402	38.49332951	36.53501407	34.49416752	31.88065498	32.79224052	31.49862196	35.57004973	30.35750808	37.60469699	38.61208681	39.09129773	33.11625627	34.10052778	35.6811971	30.57979938
875.3	44.38462443	38.9375955	38.23444496	36.60353792	45.56122921	39.11447799	41.07210334	45.16824982	44.73487707	29.73389727	40.06013271	38.557723	35.7954818	43.01765385	42.3585224	27.71725535	36.42068875	35.96308078	30.99470653	32.93523576	36.28519222	31.31244151	25.9138171	34.63333804	33.77490616	37.52811198	34.88595541	34.61151157	33.87502012	33.803469	35.47631999	29.67444345	37.08737181	35.53813023	38.53167865	36.57827061	34.54992607	31.9102953	32.8576255	31.50539662	35.59611713	30.4204665	37.62607347	38.67071688	39.09781321	33.11685075	34.16074741	35.76922027	30.62195297
876.5	44.41503439	38.9948728	38.23550386	36.6197049	45.57151043	39.14794202	41.0770315	45.17882053	44.8019175	29.76955165	40.06590795	38.62620364	35.7947964	43.0599553	42.3816566	27.77557153	36.46184751	35.99792882	31.04403002	32.97531763	36.31860455	31.33935022	25.93629727	34.63368937	33.82874274	37.55372718	34.94157474	34.65331052	33.90522923	33.85042299	35.52550267	29.70757541	37.10881436	35.57495195	38.56619802	36.61656358	34.60610314	31.94579968	32.86916396	31.56399634	35.65992838	30.45958745	37.6977916	38.67192541	39.15081132	33.15253476	34.21518445	35.80355745	30.67732591
877.8	44.39727676	39.0260899	38.2784843	36.65443117	45.58444348	39.1555424	41.13992586	45.19996405	44.82053197	29.80282017	40.15636796	38.58829218	35.79536281	43.05896557	42.42712091	27.821103	36.51764587	36.06334635	31.05576543	33.01007795	36.36653936	31.37307	25.98164343	34.71812849	33.85248892	37.5914504	34.99109387	34.71073449	33.96057481	33.89592139	35.53244446	29.76201827	37.16613668	35.63398194	38.59853675	36.6542443	34.61493888	31.99765016	32.90789571	31.62222559	35.7366229	30.46855847	37.71544734	38.68822924	39.17635154	33.20788661	34.23820004	35.81059495	30.72311028
879	44.46176893	39.05527975	38.35159728	36.68571137	45.60948636	39.18738783	41.16599983	45.19697082	44.82424849	29.84532512	40.17705988	38.64289701	35.7954986	43.09271306	42.43545233	27.86001605	36.55309752	36.09279413	31.13657369	33.01491247	36.38725595	31.40609414	26.01044899	34.75734046	33.88852782	37.63190395	35.01791032	34.74729405	34.01524939	33.95060567	35.59596725	29.81668639	37.18935072	35.66425816	38.62738081	36.73730476	34.65773524	32.0738196	32.94437906	31.65367928	35.73491302	30.52670347	37.77777093	38.72903572	39.2285212	33.24446953	34.2808841	35.84579598	30.73502266
880.2	44.4780142	39.07715525	38.37510744	36.73028347	45.68624488	39.24010642	41.19057703	45.26424667	44.81393758	29.86632163	40.20753372	38.68297758	35.83715425	43.17778144	42.41841793	27.90794724	36.59313431	36.12472833	31.15436949	33.05854833	36.41993308	31.46606409	26.03399602	34.78853289	33.96066428	37.61040797	35.06500445	34.77556107	34.0726129	33.96892094	35.64955426	29.83755651	37.16826461	35.69787857	38.67718361	36.72344943	34.67685933	32.10889167	32.98898521	31.70027179	35.79623947	30.53874464	37.83178662	38.80945745	39.22666419	33.26709888	34.31898198	35.86561354	30.76522035
881.3	44.49345705	39.14069031	38.3858115	36.715713	45.6782881	39.27783066	41.24150335	45.27439204	44.82669637	29.90589177	40.22826589	38.7092272	35.81985473	43.1726081	42.46419094	27.93942521	36.65943376	36.13738321	31.22908036	33.12280486	36.49242812	31.50464798	26.06530089	34.82377381	33.98589001	37.6507274	35.10333706	34.84259613	34.1091588	34.02408998	35.68073418	29.83250681	37.19282413	35.74453099	38.69448667	36.78510571	34.74020173	32.15179989	33.02629016	31.72900216	35.86401631	30.57137752	37.84155624	38.84900121	39.25587633	33.30607435	34.34672708	35.92852351	30.79438355
882.5	44.49772619	39.19866925	38.39178989	36.72918928	45.6816369	39.31852155	41.30875484	45.30497233	44.87113001	29.94797281	40.27792231	38.75992313	35.86128721	43.18036004	42.52393001	27.98738654	36.69410483	36.20910507	31.27811624	33.15647935	36.47789887	31.5672149	26.10100651	34.89783057	34.06654989	37.70163341	35.15160178	34.89705185	34.15938591	34.0968736	35.74485184	29.92350174	37.22843982	35.78143947	38.73627414	36.82297006	34.76220935	32.18824682	33.08526243	31.73502178	35.8934026	30.63842609	37.88723953	38.86428061	39.28781084	33.31980112	34.40356561	35.97139678	30.82210281
883.8	44.50247169	39.15063285	38.43565659	36.77727333	45.7536131	39.31163047	41.33975788	45.3097905	44.87046021	29.92799844	40.33061165	38.77212016	35.92791418	43.21608304	42.55511017	28.0434863	36.76289993	36.27037145	31.32213924	33.18697472	36.52297037	31.60169625	26.13264606	34.9236501	34.06899081	37.71244634	35.19268716	34.95261825	34.2005809	34.13845534	35.76949119	29.95426853	37.28087035	35.79448227	38.7381167	36.88524212	34.79524144	32.25266507	33.16029139	31.82725522	35.91845746	30.68437754	37.94715573	38.90848367	39.33047433	33.38121066	34.43951867	35.99035249	30.83605949
884.9	44.54407747	39.22686592	38.45196209	36.79435772	45.83495953	39.35136409	41.36314187	45.37406403	44.87324584	29.96986433	40.3363747	38.74774641	35.91886441	43.23583567	42.56615589	28.09311933	36.80889206	36.26455522	31.35525498	33.20443671	36.58083391	31.62832713	26.16863026	34.97625769	34.12228097	37.74956878	35.23818467	34.97711089	34.22242681	34.17351592	35.78072891	29.98964372	37.27980313	35.8405167	38.76415326	36.91355459	34.81961496	32.30298413	33.18664652	31.84553055	35.95969125	30.69429588	37.97552117	38.95977184	39.32092046	33.40938791	34.42405966	36.02408983	30.89567477
886.1	44.54890598	39.2776537	38.47305959	36.86285922	45.81053672	39.3843273	41.38162512	45.40113253	44.90709387	30.02374554	40.36264492	38.79718537	35.92647476	43.22480131	42.57045809	28.10881059	36.85439512	36.28658334	31.39890987	33.27573237	36.57672681	31.673582	26.20250854	35.00674103	34.16902925	37.80308286	35.30615746	35.04259911	34.28258774	34.22062884	35.81785411	30.03870704	37.28259646	35.87836914	38.80416799	36.93874533	34.87389826	32.33973208	33.21422749	31.88007885	35.99860823	30.74591193	37.97701239	39.02558888	39.35363834	33.45949076	34.46935254	36.02910657	30.93095166
887.3	44.56253897	39.29031099	38.47926713	36.81747315	45.82383911	39.37775455	41.41878314	45.39558817	44.93365655	30.03668268	40.41001545	38.84124641	35.89877573	43.27999599	42.61386692	28.14890195	36.92689746	36.32701795	31.48923811	33.28724192	36.62865641	31.71258057	26.21927888	35.05201583	34.18275246	37.82704656	35.34249207	35.0893102	34.3291239	34.29063161	35.87577978	30.05736654	37.33020105	35.93431356	38.85002236	36.9371597	34.90885073	32.38973376	33.28632039	31.91251446	36.03798432	30.7718541	38.02207982	39.01196482	39.42229481	33.45272659	34.51337156	36.10229553	30.97690299
888.5	44.59342957	39.34751965	38.50048558	36.86877257	45.86362658	39.41502174	41.50448634	45.43044797	44.97100512	30.09708628	40.4561148	38.88050738	35.96293914	43.3045398	42.64927816	28.19920682	36.93584384	36.37201042	31.49424272	33.31187042	36.66181817	31.75580014	26.28088394	35.10834278	34.26680599	37.85906958	35.33609998	35.13529388	34.37343723	34.3672656	35.895945	30.09492005	37.33354334	35.93562733	38.87900877	37.0056666	34.91187665	32.47250471	33.30844979	31.95011503	36.07130331	30.81418752	38.09749733	39.03320314	39.47267857	33.55397724	34.59982997	36.12845262	31.00075857
889.7	44.62845046	39.38478499	38.53110674	36.87368907	45.90861884	39.46419621	41.49669849	45.43838431	44.98340807	30.13519215	40.50689	38.88555454	36.01188988	43.29899933	42.69056724	28.25098163	36.98109165	36.41620309	31.52027513	33.37346701	36.66411167	31.82405725	26.30570985	35.12975478	34.2752129	37.89642283	35.40599388	35.18648855	34.46856262	34.40027337	35.92880183	30.12484983	37.33911293	35.97541195	38.89534282	37.02799394	34.97422342	32.50315834	33.34380235	31.99971744	36.12504371	30.85214178	38.1092634	39.11969003	39.5019334	33.60898824	34.62948825	36.17335044	31.08323482
890.9	44.68734742	39.45464417	38.59612927	36.96161079	45.923481	39.45688517	41.51709686	45.47641516	44.97297917	30.17296637	40.50708528	38.88432552	35.97718252	43.3198892	42.70300049	28.28822284	37.03905004	36.44245162	31.56499618	33.43167213	36.70847446	31.85222216	26.30943621	35.16591387	34.3074242	37.91064666	35.46325018	35.24181181	34.49769744	34.43080827	35.96465878	30.14340389	37.38344253	36.04367772	38.94072518	37.07225772	34.9953105	32.53334697	33.36321006	32.03357524	36.14133004	30.87100924	38.17398404	39.14827873	39.47268589	33.60139875	34.62935699	36.21662769	31.0992766
892.1	44.65223868	39.40996789	38.56709856	36.93072356	45.94671699	39.49443685	41.57236389	45.47655225	45.00188582	30.15422784	40.54882409	38.88887411	35.97539411	43.34883811	42.70879387	28.30219814	37.0694839	36.49353447	31.64023773	33.4563896	36.72425374	31.87546483	26.34790267	35.21522565	34.36673435	37.91197217	35.46959249	35.2818265	34.52075869	34.47670685	36.00955584	30.19586584	37.37885399	36.02977209	38.97064776	37.10212389	34.96643047	32.53790354	33.45963309	32.05788184	36.19968749	30.89369245	38.211096	39.17471805	39.51170303	33.62160282	34.64385386	36.24744296	31.09539829
893.3	44.58864781	39.49378777	38.55888032	36.94384193	45.93509681	39.4835512	41.59227068	45.50820172	45.06566004	30.19400651	40.5782531	38.87256333	36.01113713	43.35613382	42.70189953	28.38743684	37.09400815	36.58776583	31.66768663	33.42348248	36.72194697	31.91149255	26.35087529	35.22574483	34.39806673	37.94363111	35.47838144	35.30988319	34.53434487	34.56046359	36.04380242	30.23663902	37.42327649	36.07436731	38.98351392	37.11915283	35.04054427	32.62152239	33.48287653	32.05634388	36.21603457	30.96343001	38.23149929	39.19768854	39.55223499	33.62357984	34.6819911	36.24800494	31.13232125
894.5	44.59289244	39.53246091	38.49967372	36.94454933	46.02351948	39.54741538	41.63205226	45.52347984	44.99069612	30.20454253	40.60571544	38.87343398	35.98284255	43.38395519	42.73224471	28.39819169	37.12136091	36.62950018	31.70303347	33.4703868	36.76897788	31.9185641	26.3636197	35.29299811	34.44645077	37.9101925	35.55265758	35.32491577	34.57374455	34.59378043	36.04980358	30.26128173	37.39834241	36.06420034	38.9899076	37.21549091	35.04601965	32.66251735	33.56753206	32.13844122	36.25846053	30.97243851	38.21279048	39.20457385	39.52828584	33.67622084	34.7111403	36.27822202	31.13522046
895.7	44.60135619	39.53402825	38.4835027	36.94972524	45.99604802	39.49401043	41.65744969	45.52755131	44.956649	30.24621928	40.64123354	38.89816994	35.99053608	43.38484155	42.74589638	28.4208528	37.13944133	36.62223016	31.72705125	33.52960236	36.74109975	31.93447715	26.38849992	35.27103238	34.45126744	37.92083904	35.53918286	35.41547641	34.63961292	34.60329762	36.06976682	30.30570163	37.46017519	36.14502658	38.98089583	37.176924	35.08616456	32.73508185	33.56850123	32.12409009	36.24567367	30.99236494	38.20701328	39.25402305	39.5441084	33.74358836	34.74816794	36.27417812	31.16891652
896.8	44.60285813	39.50451808	38.52216674	36.9806656	46.05060626	39.49183213	41.62489822	45.52086513	45.00962301	30.22992469	40.64954855	38.880611	35.9800087	43.3902198	42.75296507	28.44683781	37.18221548	36.6225629	31.77689972	33.5299408	36.76991784	31.96074194	26.38598842	35.33453515	34.46289828	37.93138243	35.51098005	35.3893479	34.64642562	34.65805724	36.07694842	30.31320627	37.41110664	36.14967524	39.00069632	37.19385324	35.07781847	32.75188989	33.60097103	32.15189041	36.26107639	31.03729349	38.26079148	39.28000099	39.57759121	33.7641445	34.75785118	36.29484198	31.16172339
898	44.64306637	39.53969539	38.57283163	36.95830658	46.00131692	39.59003063	41.6838747	45.48488889	44.99874657	30.25913763	40.65929813	38.90661285	36.01787263	43.40741006	42.75220261	28.48693768	37.19523629	36.66419303	31.76484087	33.4871069	36.75581253	31.97850986	26.4601682	35.31443762	34.46915263	37.94169189	35.5914523	35.38469259	34.6354037	34.68725488	36.08573821	30.33536093	37.40643528	36.12462753	39.05220969	37.19131297	35.10452006	32.78114458	33.64628889	32.19506525	36.33849392	31.03799844	38.27412015	39.31765673	39.60188466	33.78111256	34.7519635	36.25164965	31.18691064
899.2	44.65863726	39.61687805	38.55228657	36.97399979	46.05746119	39.60099728	41.69347266	45.51194135	44.99716984	30.30324872	40.67024546	38.91899054	35.98090482	43.36358234	42.78609245	28.52923814	37.26035395	36.62659959	31.85480838	33.55545389	36.83581405	32.02752558	26.4069286	35.32012026	34.54034535	37.94178491	35.63636047	35.42571723	34.69869096	34.68807867	36.11971425	30.31465077	37.41922238	36.15974482	39.02084028	37.1915923	35.09534679	32.83807022	33.69065788	32.28087584	36.3952737	31.02777991	38.27824137	39.28168713	39.64921243	33.76158558	34.7612935	36.34578854	31.22287571
900.4	44.5924511	39.68476708	38.59338949	36.97878646	46.05985593	39.59851593	41.68824036	45.52774527	45.01814008	30.27273079	40.69299603	38.97006466	35.93076211	43.3837257	42.78241384	28.55795638	37.29453548	36.66715229	31.86650421	33.64316997	36.82504911	32.07735148	26.44761454	35.4129171	34.58315229	37.95218813	35.68021851	35.56182616	34.79442536	34.72647495	36.19944595	30.37200915	37.4732279	36.18336625	39.04054737	37.23733528	35.16528444	32.87961972	33.7038655	32.25409658	36.35729949	31.08958745	38.34518557	39.32549391	39.63004169	33.73004652	34.78862162	36.33865646	31.22596198
901.6	44.62045479	39.63401742	38.6085427	37.06133231	46.14403658	39.65195784	41.84025494	45.54424619	45.01880886	30.28875127	40.71790536	38.96189126	36.02141198	43.45498892	42.83783664	28.59282085	37.36827322	36.68599917	31.91188857	33.72609312	36.81153371	32.15629356	26.49744469	35.45203486	34.62013301	38.00982803	35.68523751	35.5740021	34.85103524	34.84139818	36.19402408	30.43653615	37.45070185	36.26125214	39.06784086	37.28607568	35.23925021	32.9342293	33.79815933	32.30383488	36.42191775	31.11176948	38.3808045	39.43722965	39.64963843	33.85661522	34.88389856	36.41626305	31.24842478
902.8	44.70687861	39.72074674	38.60909677	37.07699574	46.18788512	39.63771842	41.80776902	45.61970019	45.13110226	30.34889487	40.82794525	38.98517735	36.06994281	43.52273257	42.86176131	28.66973797	37.40382401	36.73498115	32.01347998	33.70998426	36.91712683	32.16686295	26.52161732	35.55070461	34.68367547	38.11134305	35.82355265	35.65800135	34.85663834	34.87940126	36.23796099	30.50788424	37.53885451	36.33564531	39.07238403	37.2995759	35.24920983	32.94410017	33.8560546	32.30640064	36.52770691	31.22123205	38.45017849	39.49817359	39.70359616	33.95701285	34.93312683	36.43902408	31.33583932
904	44.76078277	39.77053655	38.7247574	37.16505935	46.14289596	39.63938685	41.82470881	45.55456007	45.0909925	30.43582499	40.79321221	39.0787944	36.07831363	43.51671082	42.81671908	28.67700515	37.50979289	36.7940619	32.05766189	33.77754793	36.97367755	32.20784969	26.55944814	35.56172953	34.70806589	38.11913129	35.84950479	35.69205151	34.9591699	34.90039515	36.31878302	30.52379709	37.58951172	36.33983683	39.16609902	37.35312864	35.27441633	33.01157717	33.84465126	32.34283985	36.54534071	31.26171604	38.51377512	39.50187631	39.82255202	33.96099849	34.935891	36.47236396	31.39775959
905.1	44.75017931	39.78890517	38.73500515	37.12306228	46.16514983	39.63783345	41.85836736	45.66592809	45.15174109	30.47494879	40.8896269	39.09807364	36.06258764	43.50294114	42.84361046	28.69644576	37.52279694	36.8260615	32.09518799	33.73981104	36.97610484	32.1875778	26.62455823	35.55809049	34.80148581	38.14988423	35.80058048	35.77934445	34.98534451	34.9966799	36.30833414	30.5127685	37.57425175	36.33009527	39.13670858	37.41594235	35.35132299	33.08450317	33.8451027	32.43088156	36.58545565	31.24616599	38.44682795	39.49703492	39.75595233	33.94710731	34.9476618	36.54844594	31.4097115
906.3	44.72733812	39.79328693	38.69497813	37.07811927	46.20400729	39.68628083	41.83870465	45.67448795	45.11219161	30.44304424	40.88342718	39.02696825	36.06003706	43.50107362	42.91699792	28.71582332	37.46639322	36.84658904	32.13551761	33.73477339	37.01009243	32.24857651	26.65959174	35.57045879	34.78865708	38.09313492	35.90924468	35.72502445	35.04428342	34.95680524	36.32057634	30.56323927	37.57403943	36.37592131	39.17452165	37.43838171	35.32016091	33.09696764	33.90420843	32.42957738	36.59044055	31.24087836	38.45859388	39.48368803	39.74000751	33.99291498	34.98010331	36.53882718	31.40157612
907.5	44.74526412	39.7988573	38.69984444	37.10845723	46.27280015	39.6843806	41.87354897	45.66707351	45.07094767	30.41140665	40.82564314	39.01700594	36.13064515	43.57725088	42.9903547	28.75424467	37.51978714	36.90346738	32.05984526	33.77144527	36.97283722	32.25205018	26.64727711	35.68379161	34.80481859	38.10983523	35.90953411	35.73691703	35.04110959	34.9970892	36.36983003	30.62418772	37.5591547	36.40252065	39.21348953	37.48956974	35.31296188	33.07825065	33.98238263	32.44236193	36.65192874	31.25186028	38.46185402	39.56524245	39.7025829	34.08362592	35.04823629	36.50941854	31.41593739
908.7	44.73327833	39.8631184	38.65110594	37.1193668	46.28474996	39.68286031	41.95844697	45.64856412	45.02423751	30.46752678	40.89935448	39.06316494	36.02974393	43.59000457	42.95122279	28.80141124	37.57340757	36.83783419	32.08878832	33.80828727	37.00595587	32.26057896	26.70841502	35.64994007	34.81099839	38.0939189	35.88895071	35.76522132	35.00423094	35.03315416	36.37834549	30.61167773	37.5820538	36.40567086	39.23062313	37.42773367	35.34941915	33.15658883	33.90543434	32.52327533	36.57282637	31.28889989	38.54674249	39.57862092	39.76374913	34.10295969	35.02232804	36.54147709	31.43479353
909.8	44.70869214	39.8861383	38.73380376	37.17650208	46.20819911	39.6623462	42.03897853	45.61759195	45.03556306	30.51677418	40.92082818	39.05266726	36.12321224	43.49123542	42.89390522	28.83764301	37.67793323	36.8949918	32.18548547	33.76025705	37.02004681	32.37259334	26.69420949	35.72068966	34.86010013	38.1282727	35.97031505	35.90017368	35.06525303	35.12833947	36.38843904	30.64996477	37.54624398	36.42954217	39.2226552	37.47008584	35.39618019	33.17279542	33.95457468	32.57415973	36.69867117	31.35547251	38.58006078	39.63912269	39.80664129	34.0363735	35.00753694	36.58900893	31.44164517
911	44.71984893	39.86871365	38.71670262	37.18548677	46.295429	39.78481337	42.02047348	45.69417182	45.07367907	30.49797642	40.92167425	39.02043301	36.03913276	43.51169692	42.9658361	28.92101969	37.66536087	36.96689775	32.19027307	33.81270663	37.13612083	32.40790633	26.73672312	35.72585439	34.92495837	38.17788519	35.96610843	35.86159012	35.14451791	35.08507088	36.42695675	30.72278375	37.56843961	36.51297227	39.21386057	37.53267249	35.50307365	33.23069582	34.02073179	32.57491623	36.7251593	31.37935024	38.56853212	39.59526733	39.76579866	34.06941595	35.03672798	36.63825	31.45194036
912.2	44.72102571	40.00106111	38.71136251	37.14344929	46.31573214	39.82884737	41.94690981	45.74212492	45.10530756	30.5201831	41.0416795	39.02391894	36.08811623	43.54013388	42.90212925	28.93408438	37.73880436	37.00044761	32.24020626	33.90910735	37.1151047	32.46215317	26.68351442	35.69315218	34.88078121	38.16481696	36.00205773	35.91910674	35.12184226	35.16761666	36.43118845	30.76988807	37.57975931	36.51581087	39.20132012	37.4590597	35.40285702	33.20782452	34.05180203	32.55660185	36.77620247	31.34681653	38.61999582	39.59246793	39.76712441	34.15350935	35.15495459	36.64778292	31.51635975
913.3	44.68366038	39.89948497	38.78827283	37.15137375	46.32248547	39.78890841	41.9942728	45.68005951	45.07452732	30.55549603	41.01315357	39.04561323	36.05287784	43.50926708	42.87868647	28.93718748	37.67234844	37.00676544	32.2755195	33.91439419	37.11960602	32.43201655	26.73711675	35.72496764	34.91821705	38.26296495	35.9702943	35.99183802	35.16743259	35.24543787	36.48050749	30.79824583	37.60210874	36.45725178	39.34132493	37.53913483	35.41364866	33.31508889	34.11405259	32.54958818	36.76978846	31.41871702	38.61215513	39.63353762	39.81399749	34.12851272	35.05125967	36.63707619	31.50751563
914.5	44.64447301	39.85851341	38.76974387	37.1361245	46.33537842	39.72400774	42.04349346	45.70299181	45.049002	30.55692903	40.92357128	39.00906497	36.0975211	43.51097307	42.92861797	28.94879721	37.63670108	37.05807901	32.25397667	33.97706949	37.15097542	32.45530401	26.76609467	35.78843108	34.96413039	38.2354683	36.06702199	36.01223335	35.11439592	35.24113049	36.52414521	30.74989141	37.62233059	36.5219034	39.35661808	37.58537273	35.47921377	33.30315621	34.11235132	32.57118217	36.72894367	31.45278948	38.67409168	39.67792421	39.86257986	34.14990586	35.17062244	36.66128218	31.5109067
915.7	44.65587822	39.90660346	38.73484869	37.14336599	46.37177685	39.79207162	42.02779454	45.76364536	45.05460874	30.63881848	41.08309531	39.09044535	36.12355755	43.54774169	42.99798423	28.95708294	37.66758678	37.08466406	32.39723942	33.96667934	37.07323582	32.47943128	26.79115481	35.85227889	34.98320176	38.21406292	36.13641253	36.03757652	35.22919698	35.27932983	36.46050592	30.75049775	37.64244063	36.54298604	39.35202575	37.68980242	35.46673935	33.35124388	34.13389592	32.63091347	36.80232066	31.45604737	38.72035468	39.65448709	39.88854692	34.17144196	35.12671377	36.73481566	31.53832417
916.9	44.6961907	39.99727887	38.67122882	37.27758237	46.27045646	39.83722381	42.14212266	45.75004887	45.13984039	30.5851021	40.98672881	39.068831	36.09812296	43.55501164	43.00572913	29.05358513	37.68491781	37.11380399	32.43798862	33.98698867	37.18779014	32.52376905	26.8254307	35.88494121	35.10057176	38.23857467	36.1261101	36.04426733	35.33134461	35.23928416	36.55706333	30.82914242	37.67094937	36.5088404	39.32995399	37.60499052	35.43587709	33.36151139	34.17092732	32.67111584	36.87762628	31.48201648	38.73427618	39.74819242	39.84171758	34.22415765	35.12775403	36.7420453	31.5638379
918	44.7920412	39.94884776	38.7951493	37.26927554	46.36832413	39.81364477	42.08441369	45.69072454	45.12797247	30.65154437	41.08625306	39.10027969	36.1543682	43.58857639	43.04652635	29.01133261	37.86061449	37.03193814	32.47557171	34.05014729	37.20579342	32.57528219	26.86749397	35.87847261	35.10680468	38.30482873	36.15309	36.06837859	35.31126222	35.3396325	36.58537993	30.85546182	37.61017252	36.62303594	39.35946073	37.63676106	35.54476246	33.42437239	34.23224976	32.70519697	36.9004683	31.51353437	38.70234665	39.70226045	39.90908283	34.26692258	35.19729154	36.76739675	31.65779863
919.2	44.74631715	40.05540604	38.83250867	37.31401069	46.37553742	39.89988609	42.11163929	45.7175689	45.12653571	30.65604869	41.08747614	39.08897508	36.14644453	43.68265991	43.07353675	29.14265358	37.87642388	37.14595937	32.50264938	34.04399085	37.22602994	32.66792734	26.90817613	35.96895529	35.04045507	38.39400262	36.32170051	36.09171599	35.32380857	35.43734861	36.66105266	30.85614406	37.66913675	36.63764894	39.41089223	37.65457033	35.59756336	33.50045912	34.25865389	32.71849369	36.99488548	31.60051942	38.81316663	39.74795495	39.92860192	34.23151371	35.2256282	36.83999618	31.6784451
920.3	44.80181906	40.01107396	38.85457214	37.29571826	46.35217477	39.87837452	42.13404169	45.80667589	45.12686575	30.73754067	41.08777664	39.13315682	36.16160464	43.60744549	43.02728541	29.17330281	37.97267304	37.17400227	32.48676539	34.07626487	37.31477826	32.61139684	26.95520019	36.00890766	35.15395468	38.37394159	36.2888039	36.18126425	35.34618593	35.43768047	36.64242489	30.85636972	37.69662627	36.70694383	39.50105773	37.72389334	35.60702756	33.52144312	34.35617632	32.7780805	36.94144054	31.6923621	38.79392256	39.72575089	39.88339276	34.26623429	35.2496991	36.82116843	31.65204636
921.5	44.80982661	40.14990224	38.82145544	37.24075879	46.40849146	39.90309091	42.16999573	45.68078905	45.11106096	30.655594	41.13196314	39.14736181	36.13252444	43.6101924	42.99516443	29.16857432	37.95891808	37.21547927	32.54408029	34.12256872	37.32750818	32.68986307	26.95241088	35.99299771	35.19930099	38.37705334	36.30633515	36.17519202	35.41703589	35.47799315	36.68790345	30.90775633	37.68967195	36.70801946	39.49854442	37.78515994	35.52925717	33.5831559	34.28815751	32.77406337	36.96817777	31.64143872	38.83629798	39.74911189	39.90898284	34.32138976	35.23135464	36.87255996	31.71616853
922.7	44.79603027	40.1619224	38.84128868	37.32362705	46.32685088	39.81732495	42.21241602	45.73880328	45.10005277	30.82294914	41.16907973	39.15452488	36.11511354	43.57942518	43.08010101	29.22418383	37.92935691	37.21490673	32.51854343	34.14163344	37.32733977	32.71140816	26.976876	35.96552431	35.23373279	38.36144878	36.2802354	36.15231848	35.52299365	35.48673778	36.73895863	30.92663776	37.6345127	36.71288094	39.39907911	37.77742134	35.61538115	33.57393952	34.34599014	32.7430116	37.00342883	31.68340774	38.88209475	39.82043038	39.89097854	34.35565929	35.29837434	36.84249053	31.73477313
923.8	44.71045426	40.07910645	38.84306333	37.24398512	46.29938543	39.91321016	42.13317969	45.70017713	45.06301821	30.72707707	41.10767008	39.07104854	36.08879281	43.54636345	42.99922136	29.24537505	37.90345477	37.18500811	32.61216032	34.17829475	37.32065524	32.71865953	26.97753675	35.94339919	35.20324678	38.3313583	36.2651368	36.14234944	35.47046202	35.51284164	36.69487509	30.95446427	37.58147107	36.70879476	39.41542776	37.86918391	35.65479005	33.61454953	34.40894991	32.81982929	37.02680192	31.6310047	38.87908691	39.82299224	39.94360974	34.27513285	35.26921345	36.79741456	31.6763378
925	44.66301586	40.11104866	38.73047082	37.23271159	46.37231594	39.84587041	42.21317851	45.72742299	45.08990338	30.70984008	41.11419579	39.17610964	36.12379641	43.48148138	42.98315563	29.26441668	37.99250486	37.16901793	32.63658909	34.16736077	37.26836651	32.71571478	26.99526508	36.06923667	35.24131214	38.37125218	36.23765857	36.16762753	35.47417613	35.65307121	36.68064562	30.98042497	37.65190881	36.66759415	39.45779083	37.77979858	35.68181806	33.65057341	34.40704621	32.85986773	37.06111631	31.62011085	38.86280414	39.82554555	40.02331431	34.36063777	35.33330944	36.86861083	31.81616532
926.2	44.61829681	40.1018222	38.74048649	37.21158966	46.31573243	39.75218072	42.13219662	45.58605508	45.05619456	30.7474658	41.14083823	39.15570762	36.14133965	43.45970846	43.02595927	29.26467633	37.99296572	37.24453618	32.60584888	34.10671731	37.14747181	32.70666607	26.95972366	36.07435849	35.28720095	38.29276347	36.32374202	36.27164591	35.43331853	35.60620104	36.63251442	31.00016292	37.54608539	36.66963094	39.52325073	37.75378206	35.66389131	33.63516965	34.39252085	32.82553855	37.0006173	31.64409393	38.91199705	39.75306993	39.95847912	34.38833098	35.32803306	36.85349239	31.71838638
927.3	44.66678683	40.02267645	38.72001941	37.10329576	46.26022434	39.80736242	42.0963959	45.59238084	44.9353638	30.73535935	41.07964951	39.00693338	36.02831881	43.42728841	42.88796952	29.29609448	37.95326019	37.24481319	32.52350045	34.10321091	37.1908352	32.62585953	26.98671713	35.92324058	35.29340208	38.34132715	36.34438913	36.29290368	35.51178923	35.52939858	36.68656909	30.98386297	37.54828944	36.64916388	39.48053226	37.82043033	35.65732935	33.62317126	34.39914207	32.79120315	37.03256324	31.62286208	38.82959487	39.75535122	39.86574449	34.34005789	35.33667221	36.75367279	31.6453559
928.5	44.52157287	40.08708628	38.49394057	37.00503161	46.18169301	39.78704121	42.03160912	45.51927782	44.90351978	30.67807024	41.10754528	38.92640938	35.87387904	43.32289888	42.86184591	29.20683292	37.90882033	37.22630757	32.5155578	34.17070838	37.10965466	32.59313408	26.82898159	35.93275789	35.2405364	38.27535359	36.20481052	36.19770314	35.45431727	35.46071847	36.6109698	30.92672483	37.47991829	36.64677664	39.3295903	37.77825217	35.57332695	33.63965233	34.34176449	32.77677842	36.98511045	31.55441754	38.64178228	39.63584954	39.85147663	34.37423439	35.21432302	36.80332954	31.64488874
929.6	44.27804743	40.11003511	38.36578961	36.82010511	46.07093011	39.66066651	41.97814212	45.53840796	44.71208543	30.59464346	41.07423023	38.80556707	35.80900482	43.22811384	42.75884981	29.16728007	37.78653647	37.26739278	32.4896071	34.03296857	36.98519256	32.53046463	26.83110506	35.92811735	35.05324106	38.15595846	36.06576577	36.10524681	35.3182543	35.47205128	36.60715477	30.95273953	37.33496977	36.51025552	39.162154	37.71756222	35.4670177	33.59829474	34.19272939	32.72376644	36.89592723	31.57012379	38.5235435	39.54973702	39.7286951	34.22454196	35.13658674	36.58850517	31.63080685
930.8	44.16636854	39.85314942	38.26657926	36.80658505	45.88821442	39.48526013	41.87650962	45.1917333	44.38602596	30.49297769	40.78114133	38.59156083	35.610998	42.87998911	42.72475975	29.08289557	37.66679205	36.96082462	32.40158014	33.89074612	36.85551544	32.48673135	26.73954418	35.82023179	34.91022752	37.97143783	35.94928207	35.90415882	35.20868253	35.48725018	36.50313763	30.87633952	37.2085546	36.33547787	38.96660618	37.53588823	35.38495531	33.44753531	34.05960794	32.47551509	36.7535124	31.40967657	38.39356912	39.471573	39.51539955	34.18049042	35.01124993	36.48150935	31.52761392
931.9	43.8301455	39.62947691	37.96790176	36.4899799	45.7280301	39.24122434	41.57138457	44.82023963	44.04986056	30.47095648	40.79619861	38.21626699	35.36696306	42.69913833	42.33350639	28.8759318	37.52292532	36.80728957	32.3275933	33.66704446	36.67704832	32.19271109	26.51202334	35.54572946	34.74119799	37.66416243	35.71572556	35.7339686	35.0641164	35.1672564	36.34152956	30.73666746	37.09102549	36.11754479	38.85669192	37.22706834	35.09421435	33.39477022	33.89602914	32.35248212	36.52860125	31.36330099	38.25034084	39.26250594	39.41810371	33.98035674	35.00442393	36.29906338	31.40555148
933.1	43.63792156	39.55328931	37.892397	36.15840375	45.54756862	39.1554769	41.18596791	44.59325773	43.8778422	29.95485699	40.50278504	38.17946061	35.25568289	42.56743299	41.92892429	28.83734428	37.32639434	36.65879072	32.3340518	33.77959267	36.72335811	32.18717731	26.54742805	35.36569544	34.9337545	37.3619969	35.72074347	35.62661662	34.79278941	35.00833693	35.90024469	30.53082658	36.65025791	36.06407517	38.46548036	37.08896578	35.04847252	33.26958101	33.8688706	32.43856345	36.48882071	31.06038131	38.05873292	39.11837944	39.12025437	33.77016351	34.5860393	36.18874817	31.19902722
934.2	43.35348595	39.47108422	37.83198532	36.22433062	45.45775174	38.91008744	41.27282017	44.43816344	43.79319735	30.07206927	40.51405398	37.96972507	35.09794435	42.47651257	42.16617913	28.74468039	37.39948868	36.44058395	32.11501139	33.49980031	36.55928293	32.11010092	26.37102851	35.37854527	34.69011213	37.62205399	35.70412268	35.66751379	34.81220215	34.82395506	35.83611574	30.55032871	36.40801209	35.78280258	38.53402739	37.02405328	34.96232168	33.02754295	33.74321208	32.17834567	36.29809145	31.04493933	37.8702936	39.05652268	38.79665806	33.93041057	34.61247695	35.90211227	31.06550398
935.4	43.26553623	39.32890468	37.69781604	36.15322273	45.45546978	38.75003369	41.12542843	44.7636094	43.82404338	30.18811242	40.27076725	37.90053885	34.97843292	42.21335879	42.27828359	28.71091928	37.30193154	36.5759627	32.11018586	33.44984161	36.24040341	31.99749265	26.43303161	35.44886539	34.65764964	37.677492	35.68869765	35.67467261	34.74710769	35.20705383	35.82569841	30.53470974	36.33861589	36.09389481	38.55354104	36.91198643	34.79819272	33.1085167	33.72120099	32.23943523	36.03119955	31.04851007	37.78798219	38.89379435	38.96617734	33.79827746	34.69591133	36.03119955	30.97195539
936.5	43.27328125	39.47254089	37.63611037	36.38871096	45.2204589	38.72469512	41.34297175	44.58360929	43.67770141	30.12393841	40.2515875	37.77553696	35.05165743	42.3174931	41.98652367	28.74631092	37.10735062	36.47897214	32.10309552	33.50031969	36.67933042	32.3538529	26.5022818	35.40297354	34.52772017	37.50205604	35.7180108	35.42542698	34.81274572	35.17129005	35.96867041	30.49535266	36.40858057	36.14827033	38.53061598	37.01561171	34.84671189	33.48132545	33.7641717	32.41934042	36.29865822	31.23589587	37.72559846	38.85807036	38.92789436	33.7047341	34.56649101	36.23266065	31.10408725
937.7	43.54698935	39.6149884	37.56814687	36.38302981	45.41732136	39.10141675	41.30409592	44.50822184	43.73912942	30.11691533	40.3795928	37.84735632	35.19662927	42.3731655	42.02334891	28.8331459	37.27945439	36.62898228	32.24545403	33.5469888	36.80975246	32.45737641	26.68325153	35.47425278	34.83314721	37.54306844	35.86510526	35.64835799	35.0569071	35.20217277	36.06548876	30.6722505	36.67030152	36.06098079	38.59768981	36.9951832	34.98714211	33.42849529	33.9421118	32.44595679	36.37110768	31.23438423	38.1293745	39.06696264	39.06897536	33.84286052	34.82546418	36.28144977	31.38677496
938.8	43.63840926	39.78445566	37.91132091	36.38673839	45.54743718	39.15943024	41.31651281	44.84437863	43.86355431	30.26156975	40.75715716	38.01533002	35.40884245	42.26056205	42.31144661	29.20548837	37.6087723	36.65387566	32.19700149	33.73936851	36.71188785	32.57981389	26.7235245	35.70715456	34.9885821	37.48941519	35.99650468	35.77098484	35.05718855	35.37891461	36.13417065	30.77735649	36.89351747	36.18213478	38.8062267	37.08631386	35.19690923	33.58255657	34.23788181	32.32775622	36.46514572	31.31811487	38.40762757	39.29245847	39.2936679	34.06326644	34.69882618	36.33976862	31.41755247
940	43.63131528	39.68112382	37.78514349	36.42081863	45.52602328	39.03475298	41.35350835	44.83871758	44.11248802	30.44847109	40.55954802	38.03471511	35.17920418	42.41672844	42.27712504	29.13617721	37.52038201	36.93020071	32.35452215	33.75202126	36.66765287	32.4444919	26.68715513	35.66055152	34.95203517	37.77531188	35.76891514	35.72078607	35.37973618	35.27315512	36.12917759	30.83944379	36.84888774	36.27686282	38.68897269	37.35203274	35.12746569	33.71527342	34.19278415	32.47166631	36.64383824	31.4338618	38.13069511	39.10113861	39.20901527	34.07806006	34.74713212	36.46404295	31.36527494
941.1	43.45701376	39.73212687	37.75565627	36.22344402	45.57959284	38.92126714	41.43493231	44.54343911	43.92262462	30.36522649	40.57524892	38.09790057	35.17417194	42.24098539	42.12108386	29.07675951	37.29098979	36.73152354	32.30499677	33.72488222	36.56808021	32.48190059	26.69341857	35.6075537	34.83011122	37.83768267	35.89555906	35.80376555	35.25966233	35.23302589	36.40350454	30.68741506	36.74153667	36.21417814	38.67260349	37.15006557	35.09495556	33.71585698	34.1414041	32.56040127	36.57878347	31.45333573	38.12366397	38.9824641	39.30374814	34.11665294	34.88076583	36.29783399	31.42081462
942.3	43.283959	39.56597791	37.50700298	36.13004545	45.35575086	38.81222071	41.22657205	44.33831185	43.90603185	30.39620138	40.52258872	37.82224051	34.88903561	42.1196947	41.88015493	29.05041708	37.34464697	36.65792413	32.40561845	33.67636828	36.61618372	32.34405992	26.65077983	35.47540596	34.68254995	37.59217051	35.82712793	35.72435618	35.00240055	35.21559009	36.27991944	30.73845257	36.41187489	35.95898133	38.54048104	37.01570564	34.87877413	33.5667904	34.13961648	32.32889306	36.62835665	31.14516745	37.96490675	38.87120205	39.21420527	33.88610777	34.67820716	36.27005505	31.24254368
943.4	43.1191051	39.37266981	37.43370759	36.05807719	45.14415631	38.79236473	40.98562128	44.30807616	43.6940604	30.218459	40.40518668	37.79316745	34.88443982	41.88250972	41.60615405	29.01976581	37.39095127	36.64747223	32.3223101	33.44540409	36.48192141	32.22732124	26.59079747	35.54159635	34.68246031	37.53858708	35.6372524	35.72347125	34.97689165	35.10908613	36.06514394	30.6117374	36.21606398	36.06051307	38.56054512	36.67641756	34.90372405	33.48368905	34.05667345	32.29511848	36.26983648	31.24506172	37.87058968	38.98546057	39.04773766	33.84644707	34.57268225	36.00401657	31.21861875
944.5	42.77264106	39.29442629	37.27286494	36.12101823	44.73060875	38.56810573	40.98653077	44.13394031	43.36801116	30.21615288	40.11516928	37.6419032	34.81289724	41.95954984	41.64337107	28.87166435	37.46083527	36.73736893	32.14653726	33.46188021	36.37984718	32.24274291	26.51246867	35.36119098	34.75954809	37.55340343	35.51706551	35.54625104	35.06605515	35.06927171	36.0684148	30.62878569	35.99201459	36.01208182	38.31408005	36.73077818	35.16831176	33.45550813	33.76659542	32.39518654	36.34750049	31.2928321	37.91938467	38.88634864	38.9514849	33.75386412	34.46240435	35.95206508	31.26465406
945.7	42.68527657	39.1625466	37.10986917	35.83354907	44.81019954	38.55050435	40.68588715	44.21987343	43.23597713	30.20060263	40.12207748	37.78483131	34.76707194	41.73318872	41.75153614	28.83466462	37.47071355	36.41200258	32.10342389	33.43612197	36.33720034	32.36382041	26.52244988	35.26723784	34.56334443	37.33715745	35.51370625	35.5242291	34.81498493	35.24624039	36.02096888	30.70683908	36.06202908	35.96483764	38.4224528	36.6823474	34.91363349	33.42896495	33.71352669	32.26005792	36.10986973	31.09765023	38.11338432	39.00291002	38.67775149	33.89830733	34.46953152	36.08610626	31.20092143
946.8	43.11985132	39.22473237	37.11019154	35.77291842	44.87380876	38.67206829	40.94399824	44.29907046	43.1089997	30.14971027	40.18713961	37.6032913	34.76737402	41.70508178	41.5966825	28.87865776	37.25653704	36.4123189	32.20930841	33.48278607	36.16825972	32.2021212	26.35428362	35.40712689	34.67809247	37.21932521	35.46304752	35.47691036	34.87916863	35.13247585	36.09834041	30.75457388	36.24753909	35.77350628	38.29639583	36.81251621	34.79983896	33.36490676	33.84760456	32.3549491	36.36903778	31.04230037	37.794262	38.67808748	38.94210173	33.67631589	34.51560755	36.13977286	31.24742357
948	42.76535707	39.10378727	37.11874316	35.96761493	44.96766886	38.55487574	40.68055288	43.79680595	42.88802475	30.09369938	40.44634926	37.13504067	34.89342389	41.65206473	41.57005206	29.01248733	37.33719471	36.14383901	32.52273224	33.37401344	36.35960865	32.17806624	26.41207157	35.47723049	34.73034155	37.29025811	35.79974659	35.33531322	35.02239012	35.04373848	36.04578646	30.59763021	36.07473753	36.10490036	38.37105501	36.83181136	34.57416968	33.44319871	33.82083144	32.2819237	36.51972867	31.07155358	37.70046869	38.74770974	39.01085208	33.71607675	34.52207161	36.11050062	31.05409575
949.1	42.66401793	39.22542544	36.86094256	35.59072145	45.0022446	38.48532308	40.5600111	43.75943712	43.04608376	30.06493831	40.05947765	37.29058943	34.68915175	41.52228193	41.39046516	29.01677126	37.2571954	36.29625406	32.1165086	33.40705303	36.01771575	32.26060693	26.57426043	35.36122581	34.75159847	37.21998285	35.82650099	35.42991794	35.16983991	35.04124817	35.9691258	30.6052884	35.98503487	35.85051059	38.35789642	36.80358738	34.49295311	33.42984177	33.86795646	32.10658305	36.43439513	30.98759561	37.57286222	38.61276617	38.74477562	33.6967081	34.49649058	35.77434714	31.01684876
950.2	42.51602957	39.09431334	36.96004663	35.50414036	44.36992743	38.28914409	40.69653929	43.45236794	43.07861892	30.12184798	39.99748229	37.08619014	34.35572177	41.47043949	41.10538316	28.97549121	37.03656387	36.24712608	32.04754944	33.47055914	36.12291247	32.04451913	26.42017264	35.26710222	34.55850464	37.37910991	35.50112463	35.42991877	34.84867381	35.03871689	36.01002837	30.72358554	35.82790869	35.63350527	38.34909196	36.53286	34.6863412	33.41631047	33.71471831	32.22671205	36.28280077	31.11679055	37.73118267	38.47271397	38.73850128	33.72264	34.26082189	35.85378481	31.12746184
951.3	42.31707414	39.01666495	36.84219859	35.47370627	44.24949703	38.25673327	40.32182741	43.61701917	42.88293646	29.91799306	39.80223539	37.02632191	34.21853193	41.22889503	41.07281957	29.0339517	37.31779383	36.02669666	32.08670524	33.25631568	36.18304758	32.2230851	26.24921519	35.23846556	34.49200846	37.00861444	35.58808176	35.33137945	34.80151303	35.14705593	36.24527886	30.52096149	35.74849298	35.72253606	38.25389984	36.40204442	34.51776351	33.56970144	33.63821104	32.0635606	36.14740359	31.01943706	37.40449121	38.31159422	38.85104041	33.62756428	34.25642038	35.65497665	31.04044242
952.5	42.36062727	38.74583167	36.66423766	35.16566292	44.17835405	38.36347149	40.40041001	43.26949379	42.59319542	29.94386122	39.87154709	36.73944964	34.2097407	40.78853699	40.50750103	28.9031583	37.16796134	35.96500315	31.91854899	33.27472406	36.12357235	32.24020173	26.26116846	35.35658928	34.59766282	37.10441106	35.59959561	35.40381696	34.97030289	34.95112532	35.93863938	30.50904499	35.55680595	35.54970289	38.23388413	36.54891816	34.14595983	33.32754671	33.55324124	32.32486335	36.11136844	30.86144237	37.332786	38.02317399	38.22870466	33.65947299	34.35561973	35.47850855	31.12487462
953.6	42.09392498	38.79376126	36.49150419	35.02761233	44.18876646	38.14719857	40.41016798	43.26278564	42.35445225	29.86962163	39.66791663	36.82264307	34.20095751	40.72339435	40.52094147	28.86278045	37.17333007	36.070487	32.0171884	33.04841673	36.0071147	32.10019721	26.32170763	35.30609624	34.60774593	36.80308587	35.21490673	35.32818884	34.98996456	34.84734716	35.6805004	30.58981438	35.36007444	35.42624726	38.2778016	36.3110906	34.25574585	33.29775685	33.79737715	32.11798521	36.18631022	31.05354254	37.44184124	38.27268278	38.20296933	33.50617761	34.34092463	35.40550617	30.92804353
954.7	41.81947344	38.98079321	36.24661917	34.88465722	43.92699375	38.12061261	40.07841781	43.47536162	42.34049522	29.99852596	39.59711522	36.83109476	33.99008709	40.43209777	40.53443303	28.77374471	36.76965585	35.9688673	31.98151529	33.06439694	36.01168738	31.90707937	26.33529774	35.10338724	34.32200659	36.5607748	35.39954116	35.24893831	34.78709236	34.88403362	35.55418863	30.41826103	35.22786733	35.35225815	38.11655245	36.32104368	34.28018808	33.31766324	33.71192445	32.08359913	36.0421873	30.93212178	37.11308058	38.24689556	38.04007915	33.44067327	34.1490139	35.80545498	30.76543747
955.9	41.90520829	38.78152066	36.16777208	34.77022781	43.84292574	37.99217942	40.01051251	43.17489484	42.41864668	29.79817423	39.3888295	36.69627542	33.93669495	40.43246871	40.45174616	28.92032536	36.81962186	35.79791927	32.09482592	33.23110304	35.61241326	32.01778287	26.39795435	35.03008382	34.49497254	36.75370741	35.46982998	35.24926819	34.6499156	34.91115439	35.63861512	30.57901146	35.4242687	35.42109907	37.98221756	36.12491201	34.17972444	33.26710664	33.51950019	32.12123213	36.194383	30.77407792	37.13300479	37.96972513	38.11113938	33.65086434	34.08027785	35.80578735	31.01383118
957	41.93778585	38.50876763	36.08838374	34.62300827	43.7386727	38.04823978	39.94331105	43.19924915	42.06722639	29.85226749	39.45693855	36.34717607	33.48212557	40.54003895	40.39003431	29.02031547	36.82940025	35.75024368	31.84437473	32.83163289	35.52943054	31.9689679	26.24559349	35.053888	34.12133696	36.74382921	35.33023641	34.91859366	34.51273524	34.81257808	35.81996246	30.58722429	35.14176533	35.16314775	37.63152858	36.11257071	34.09082447	33.43812561	33.37686869	32.03351166	36.12524623	30.89155331	37.01166615	38.02861942	38.17664414	33.27862789	33.83505568	35.52528631	30.81562655
958.1	41.85704049	38.42732978	36.05109278	34.68780465	43.61295016	37.82633599	39.87659677	42.66620957	42.09196325	29.61634182	39.38459422	36.25592854	33.65752048	40.53151929	40.24328216	28.97572443	36.81889085	35.81661394	31.83106187	33.19959219	35.55517464	31.69754401	26.17452866	35.02430497	34.23421363	36.64433682	35.35421384	35.04181116	34.59718865	34.95391469	35.63704756	30.33132759	35.02101946	35.37663359	37.61688353	36.2734234	33.84060376	33.66760522	33.40307114	31.9579553	36.10013796	30.75816605	37.00291275	37.73693525	38.01662865	33.37437787	33.94216801	35.28350542	30.99213201
959.2	41.62503702	38.83849798	36.11970082	34.50626314	43.61334586	37.76518295	39.94619132	42.7363154	41.88465468	29.66589322	39.31424438	36.11970082	33.65782134	40.13382328	40.02378168	28.97598872	36.80976308	35.82696076	31.88203302	33.03123703	35.43117902	31.84618372	26.36420627	34.9739351	34.1836549	36.46109686	35.37008228	35.24686072	34.66697712	34.65914066	35.72237394	30.43407224	35.23575525	35.51541794	37.68793571	36.01740264	34.10183232	33.42394199	33.59709446	31.84370114	35.77854352	30.85068479	37.17770684	37.67323634	38.02316794	33.39724901	33.82421104	35.29962395	30.83331947
960.4	41.76705554	38.64261298	35.94128733	34.54122532	43.57033807	37.58352946	40.08261906	42.49850019	42.00768481	29.809055	39.45801734	36.07691483	33.59770489	39.89196275	40.22388738	28.87429175	36.62247568	35.8753573	31.94554784	32.94854432	35.58496979	31.76172329	26.33650674	34.97784311	34.07194442	36.73454508	35.26123959	35.01832417	34.51367885	34.81353126	35.75097903	30.68223344	34.930597	35.47621172	37.77297745	36.38064402	34.02203925	33.59219953	33.57000943	32.08507463	35.79266417	30.94255137	36.93089007	37.75898542	37.97111455	33.25514902	33.9341959	35.5964676	30.91571942
961.5	41.31002243	38.44666216	35.96766844	34.49341239	43.50738068	37.78625842	39.94510821	42.63723493	41.65142757	29.65784694	39.45871383	36.09000745	33.56839862	40.06278101	40.08961548	28.87311966	36.52386796	35.92373994	32.14671413	32.93305765	35.6548306	32.01951375	26.25407331	35.15576591	34.34532051	36.55225627	35.08475031	34.86911324	34.77211392	34.81414694	35.62616584	30.4710635	34.61413864	35.16472984	37.64063841	36.32335108	33.8547809	33.47238821	33.28188047	31.85808206	35.82060574	30.87534529	36.90101885	37.83713308	37.76667287	33.25573602	33.83657548	35.40179003	30.86664253
962.6	41.22676689	38.52337234	35.8725942	34.43261684	43.54942577	37.73283424	39.73989989	42.61761678	41.6387347	29.73275803	39.67018077	36.12718172	33.56410464	40.0766787	39.97018077	28.96297789	36.61550796	35.81014095	32.008286	33.03416268	35.64300299	31.87329855	26.26874739	35.03542623	34.33263484	36.50682329	35.11737681	35.10324151	34.63631686	34.79688279	35.60032699	30.44184658	34.54740426	35.27929888	37.80136819	36.41670269	34.08248359	33.56954563	33.49104637	31.809785	35.98441107	30.80039364	36.91136587	37.78089074	37.71804533	33.13950129	33.99448972	35.25536258	30.7920381
963.7	41.39572905	38.39278464	35.93927188	34.43261684	43.54942936	37.67289167	39.94404321	42.39376307	41.90999681	29.83388779	39.18603369	36.12718172	33.36747003	39.94128452	40.10297207	28.96494368	36.99035088	35.8574645	31.94620909	32.91945755	35.46752157	31.98245368	26.36496784	35.08505148	34.21216839	36.64153481	35.32435546	35.05273217	34.84046018	34.84582565	35.54589661	30.44184873	35.01557613	35.29441956	37.80136819	36.23343814	33.98446611	33.43309303	33.75073058	31.76015656	35.99727233	30.74292484	36.98129731	37.64832621	37.92081997	33.46154765	33.95620304	35.25536258	30.73480152
964.8	41.67672958	38.33527565	35.83244378	34.56235282	43.44511475	37.686988	39.47171831	42.3760652	41.82827956	29.82923189	39.12144083	36.01873997	33.50582108	39.89076283	39.95265892	29.0092186	36.80376192	35.61466008	31.92183643	32.88846902	35.48235125	32.00653212	26.28322415	35.03882289	34.39058659	36.6627069	35.09704461	35.10621325	34.67132608	34.77997125	35.57501993	30.47747119	34.84169768	35.37686318	37.81510098	36.13367112	33.95612408	33.44769582	33.60489912	31.8475738	36.07816411	30.9797622	36.92149245	37.80168543	37.8084165	33.55230778	34.0823653	35.49213948	30.91338891
966	41.45124466	38.42898879	35.8444252	34.61478571	43.48659794	37.66262068	39.54317149	42.66461283	41.64863154	29.84785456	39.26745648	36.02709636	33.77291677	39.74055837	40.1103144	28.94821533	36.84459844	35.52963828	32.10334222	32.98926758	35.56779974	31.96974491	26.23848052	34.90724722	34.36469517	36.53778311	35.37715247	34.89534551	34.95574198	34.86760992	35.53979465	30.47618851	34.80678157	35.47795722	37.79380804	36.13990375	34.13954008	33.63560278	33.73167669	32.00678983	36.03143959	31.11003307	37.08665122	37.84815083	37.85456577	33.38474516	33.99732153	35.52565066	31.04434251
967.1	41.52985214	38.47119741	36.00725676	34.29943116	43.80383864	37.91153208	39.7408739	42.57032123	41.58780554	29.75106631	39.2162419	36.18577975	33.46016892	39.99480919	40.02118098	28.97583115	36.8744103	35.77956492	32.01606703	32.99330163	35.87000956	32.09487627	26.25509583	34.90123586	34.14792205	36.63016652	35.44104164	35.07943838	34.98225793	34.95125717	35.59850268	30.50121471	34.82244891	35.66488683	37.72125572	36.18102363	33.95336799	33.60303316	33.46947353	32.07469498	35.98332332	31.10515988	37.10971495	37.7079249	37.97606535	33.35394773	34.18226292	35.50619061	30.85869701
968.2	41.65660423	38.38356114	35.81612434	34.4304209	43.65975805	37.65599374	39.99112359	42.49924196	42.04591829	29.89931967	39.29248833	36.15085447	33.37397777	40.08164088	40.10577704	29.00558055	36.74884	35.85141743	31.98036642	33.05718974	35.66676796	32.18035726	26.39684198	35.11926271	34.22816474	36.64607166	35.5512145	35.36685816	34.97725224	35.03404034	35.95630487	30.59133936	34.90090725	35.70496556	37.96361834	36.51379032	34.03700352	33.7433717	33.67677836	32.12883652	36.08895233	30.99165272	37.08566518	37.83054545	37.89423324	33.4330554	34.01951464	35.5012762	31.06453263
969.3	41.5252258	38.75991538	35.73060136	34.5807573	43.71529697	37.73589021	39.74117906	42.54424028	41.90102575	29.97338093	39.29678888	36.12276924	33.57761657	40.01715947	40.26805363	29.31220505	36.93834412	35.79174512	32.13828202	33.05776025	35.65563729	32.04507397	26.50288149	35.10020495	34.21755122	36.858717	35.41603497	35.32243206	34.85090937	35.01601957	36.09404554	30.51781377	34.88392384	35.52250005	37.92336488	36.2529251	34.10808359	33.87341224	33.6908393	32.12637436	36.18409822	30.95908561	36.85746711	37.9118232	37.96927936	33.44986388	34.05507684	35.36714992	31.21637064
970.4	41.6043545	38.68912865	35.80423724	34.4903474	43.64133712	37.65627221	39.80376366	42.50828436	41.66645055	29.85046151	39.29422165	36.0273166	33.63214714	39.88031983	40.05952449	29.229501	37.02032114	36.00789759	32.22034645	32.997355	35.77990207	31.94623388	26.40321742	35.21050663	34.33883287	36.71766523	35.37497354	35.46018756	34.68005895	35.03430197	35.94451694	30.82122762	34.77378883	35.37360209	37.90627755	36.27197928	34.11767961	33.74362307	33.76096003	32.29904679	35.965414	30.89411318	36.96669021	37.89451347	38.20309336	33.57902936	34.08191868	35.51499885	30.96738318
971.5	41.58462118	38.59167172	36.04780951	34.54189891	43.60731118	37.590131	39.74175466	42.46912998	41.79958014	29.99464626	39.27964123	36.28037602	33.73241965	39.7737014	39.88279684	29.11953617	36.91242568	35.80628869	32.12458501	32.97759849	35.52081666	32.13183067	26.50369066	35.08289941	34.48349843	36.66497365	35.59650541	35.38780846	34.82257981	34.92710147	35.87250792	30.61804863	34.9727441	35.51118077	37.90550197	36.3427888	33.98114201	33.86431788	33.80716378	32.34793984	36.12886787	31.08605718	37.13961425	37.82728475	37.89330095	33.22671291	34.25854076	35.41344474	30.92977332
972.6	41.39794089	38.46219539	35.92839476	34.33450206	43.53099028	37.73485036	39.6742041	42.55137318	41.64095952	30.13705201	39.3921815	36.09224561	33.42708606	39.74202326	39.85755527	29.16223549	36.9428687	35.81205732	32.05962675	33.13483512	35.75406936	31.88694371	26.55261431	35.11043147	34.47731423	36.44141454	35.65704177	35.15562898	35.0140929	35.06649111	35.67122573	30.48620825	34.72197821	35.67287412	37.80338797	36.30413197	33.93777587	33.92366484	33.58480838	32.10925292	36.13529854	30.73643907	37.08322592	37.39613994	37.65765141	33.14127199	34.07431129	35.32624289	31.02102133
973.7	41.28034492	38.26251217	35.95061175	34.18107172	43.29319291	37.63579668	39.52937278	42.46828245	41.43945696	29.8573992	39.52230213	36.20648799	33.59000351	39.81274287	39.93201816	29.04398714	36.80031788	35.87844376	32.02674404	33.10129587	35.59650065	32.11445713	26.32372423	35.01796381	34.17961397	36.43042135	35.40675662	35.08844233	34.9531904	34.96991234	35.63845567	30.64781301	34.77449311	35.64076162	37.57451723	36.28642759	33.88100665	33.83435706	33.50963279	32.06526064	36.0650564	31.16436644	36.99747064	37.42999985	37.84978842	33.14247719	33.96342793	35.62353268	30.98188326
974.8	41.39845874	38.49598096	35.87054428	34.31667733	43.55970012	37.70443967	39.59532298	42.49621252	41.65604611	29.80164885	39.43913949	35.94360037	33.4548421	39.81557359	39.99360132	29.01601744	36.55159121	36.14641587	32.00341414	32.9937881	35.38413732	31.92275773	26.39724409	35.07962659	34.13002456	36.38193696	35.527402	35.15684239	34.7747028	35.0575116	35.69327986	30.39197336	34.60470154	35.21303939	37.86787044	36.3061344	33.88494495	33.77135285	33.65171021	32.04347913	36.20984927	30.88603887	37.08866307	37.49294103	37.99809401	33.34203714	33.95987433	35.54330809	30.92022909
975.9	41.1487345	38.39806208	35.57496318	34.32327657	43.42193304	37.44418723	39.59220061	42.39731371	41.69977022	29.78555101	39.43225113	36.14339868	33.36890542	39.83647417	39.87106195	29.19413775	36.6310148	35.70046628	31.96363883	32.99107868	35.51157492	32.05756069	26.45945054	35.01514186	34.51050098	36.60515645	35.30989707	35.23212911	34.7560095	35.04785528	35.69203881	30.66981679	34.79422876	35.48459044	37.90137876	36.08823635	33.84933099	33.76580559	33.76580559	31.94983376	36.12976481	30.99803563	37.09248329	37.74020006	37.95742284	33.42349316	34.05441389	35.5836172	31.20477134
977	41.55813107	38.23180962	35.46870672	34.26368156	43.53968437	37.3433741	39.66651959	42.2076273	41.73009575	29.91639687	38.95751458	36.04065847	33.33949801	39.6673914	39.91040458	29.14917688	36.67220272	35.86839449	32.00587662	33.06346036	35.58380258	31.93629523	26.53880344	35.26125002	34.39077567	36.69751168	35.55130926	34.94755735	34.7750798	34.79973933	36.01704693	30.80979784	34.65772857	35.55547294	37.72475174	36.19997232	34.06538429	33.96400009	33.98652923	32.06153988	36.10237292	30.86350309	36.9153868	37.93645069	37.78709458	33.35018727	34.01079233	35.18101458	30.89904965
978.1	41.20654782	38.36210204	35.70791491	34.40450727	43.46905974	37.46776723	39.58849515	42.47060794	41.2835694	29.59362075	39.26430472	35.98365171	33.34220254	39.99249425	39.8936799	28.93598306	36.54669611	35.76109181	32.12023566	33.13813303	35.6129685	31.93644828	26.35238257	35.03434276	34.29264855	36.58525274	35.64265525	35.11141693	34.85286881	34.95615081	36.11578784	30.7251165	34.83462269	35.60003069	37.77954395	36.0026071	34.05441408	33.9173364	33.67791991	32.23333338	36.12312323	30.94843526	36.90434301	37.84306738	37.92223698	33.27513687	34.18704899	35.20553537	30.82754293
979.2	41.23738512	38.7340346	35.7534791	34.3845124	43.15736759	37.82503261	39.82106543	42.32487697	41.29560403	29.82952975	39.26237395	36.18635885	33.40811377	39.87897993	39.91378911	29.10874344	36.84756873	35.94415989	32.10815296	33.00527607	35.51847346	32.07615445	26.28923506	35.28542981	34.42183353	36.65028653	35.38880987	34.96565336	34.83369129	35.14699418	36.02216665	30.62007214	34.79519687	35.72243117	37.92223698	36.2734987	34.00944393	33.96210787	33.35869792	32.13516397	36.2500885	30.9686771	37.03025564	37.52638899	38.06046454	33.17143777	33.9879241	35.10905643	31.07028119
980.3	41.39928106	38.58348431	35.73816888	34.36451486	43.49340941	37.88758981	39.66507363	42.41380748	41.45772572	29.89097335	39.09969216	36.15861792	33.70388692	39.78212307	40.06689042	29.10886852	36.73417308	35.79245087	32.10828764	32.98694605	35.58047183	32.20307605	26.55120031	35.14169027	34.52917017	36.71598617	35.30979201	35.36875394	35.03066322	35.23062207	35.76897764	30.86915013	34.71554055	35.33597662	37.84323	36.19479881	33.93104599	33.96225547	33.49335272	32.26436278	36.09499697	30.85660518	37.12287301	37.74816248	37.74816248	33.40971351	34.01003246	35.16967378	31.24932562
981.4	41.43216679	38.34074943	35.84704215	34.45440619	43.61610273	37.5614659	39.82231584	42.44601504	41.70706945	29.79076235	39.57990644	36.06640739	33.44553232	39.70434488	39.89690942	29.06142315	36.85885382	35.82453568	32.02325571	33.04293011	35.83295871	32.17704464	26.48819119	35.13903456	34.37995342	36.90464122	35.49667879	35.367927	34.83490498	35.11470341	35.67334642	30.41591309	34.67496187	35.44052614	37.82038914	36.37808616	33.88486212	34.007886	33.60422615	32.16564337	36.20896236	31.18140216	37.28858059	37.66013325	38.04709259	33.57360815	33.99849967	35.35412185	31.10259451
982.5	41.16865962	38.24532035	36.02257717	34.3934919	43.51923175	37.38725127	39.90320345	42.7324379	41.65128299	29.98440792	39.82638978	36.24615466	33.35057282	39.48628651	39.87943299	29.01282116	36.88149133	35.8573726	32.25940564	33.13896908	35.80141262	32.10851797	26.68498304	35.01996716	34.19497402	36.64359057	35.6881222	35.27748403	34.77564181	35.08144974	35.54304854	30.68525831	34.75519757	35.48534878	37.87807516	36.58032526	34.05448794	33.84305399	33.52854354	32.11133124	36.16666748	31.20411818	37.30360554	37.78898782	38.10805193	33.52355714	34.22619353	35.60701284	31.01048802
983.6	41.2661403	38.54177375	35.83317545	34.40845637	43.39485463	37.59754036	39.74370017	42.25809753	41.76319713	29.94625269	39.49321467	36.43172516	33.45362117	40.12585243	39.86151999	28.90555627	36.83447933	35.78960625	32.29175639	33.33570811	35.59015773	31.85035428	26.5419593	35.1305944	34.47157821	36.84739813	35.49128781	35.36515693	34.87712464	35.19458077	35.65484213	30.76395201	34.71389579	35.57702193	37.77293818	36.16025179	34.14713831	34.03039709	34.00663885	32.39335524	36.07259534	31.00613387	37.10511427	37.6908231	38.09458398	33.41715198	34.07752124	35.63794602	31.0425555
984.7	41.33181934	38.60351205	35.76933015	34.26720605	43.57147457	37.95197598	39.74370017	42.47607956	41.71446216	29.91334948	39.06721166	36.22728225	33.45770678	40.23639067	40.16437442	29.20613032	37.13244894	35.92534881	32.43520894	32.98059153	35.76933015	32.1577657	26.35230777	35.03626223	34.5149037	36.56746184	35.42011772	35.42426554	35.10693515	35.07145044	35.75270099	30.61371653	35.09284164	35.75304175	37.66505476	36.18332703	34.30161674	33.92167964	33.90898674	32.1614941	36.2416938	30.99062114	37.04921202	37.89905586	37.98290333	33.39460284	34.13641526	35.48544658	31.3332076
985.8	41.7142073	38.65834789	36.23698268	34.2950424	43.44378441	37.83142948	39.91219334	42.54623401	42.10146977	30.00548149	39.13899069	35.83592551	33.57019704	39.80614696	40.33912312	29.28301267	36.85621001	35.7862493	32.27639882	33.0994289	35.53364048	32.31447765	26.36067536	35.23866869	34.46279761	36.65445944	35.71801588	35.23650329	35.00835746	34.97211693	36.06063474	30.67183597	34.75430765	35.73601057	38.03804551	36.02309246	33.93378463	33.88096167	34.01651678	32.24288176	36.23698268	31.10645979	37.05241781	38.03069317	38.02327718	33.17595818	34.22248042	35.54670646	31.27537754
986.8	41.7224416	38.37925583	35.75248188	34.44467138	43.60310143	37.45093707	39.65745191	42.70720894	41.90384352	29.86318948	39.47770972	35.97503808	33.51246353	40.04364357	40.2069685	29.43306122	36.89249983	35.74786899	32.17359632	33.03613237	35.75211104	32.23144617	26.54505787	35.23211188	34.40834236	36.6602769	35.71694152	35.38924009	34.64627062	35.11205077	35.87498108	30.6696792	34.88626973	35.6500643	38.0007002	36.01244194	34.1901256	34.02813751	33.53387478	32.15684362	36.07650048	31.18996015	37.25986086	37.80941633	37.97745818	33.40913289	33.77248683	35.36677542	30.969235
987.9	41.73108866	38.34322586	35.97960235	34.79722702	43.6347495	37.81797619	39.92131973	42.60831627	41.60688656	29.97267199	39.56074007	36.03446176	33.63283108	39.89776612	40.39189226	29.27563447	36.96955941	36.09030519	32.00157296	32.90484322	35.73385773	32.27122668	26.68518578	35.12914245	34.24850642	36.82933959	35.67917545	35.68460012	35.08920163	35.22986605	35.71579452	30.74330215	34.75322032	35.69915931	37.8556072	36.16336086	34.0031073	34.3409202	33.69988969	32.19513229	35.97960235	30.73307878	37.30872968	37.75669706	37.92910207	33.38844951	33.94001967	35.26822817	31.3164546
989	41.28647843	38.3951316	35.76951604	34.90781187	43.52687031	37.58586653	40.11190585	42.33188203	41.47586595	29.62561853	39.46136709	36.26402548	33.46019543	40.10852971	40.03222746	29.23885171	36.91838417	35.87991578	32.00402191	33.11992226	35.95437142	32.13421029	26.50027856	35.01695285	34.5393475	36.56802376	35.73219782	35.48563099	35.2149499	34.92446287	35.93666331	30.8218052	34.58844711	35.56988911	37.88671481	36.23165449	34.2493574	34.03929722	33.81057467	32.1869667	36.29580522	30.95135592	37.22643553	37.70099562	37.96292976	33.64367917	34.14469931	35.39980528	31.12317727
990.1	41.24366553	38.43775845	35.90073613	34.41460075	43.55818211	37.42240663	39.93315252	42.32342758	41.72167269	29.87551357	39.45022177	35.99447174	33.78702168	40.02643542	40.01989515	28.99108308	36.82276067	36.06567717	32.12746984	33.30455386	35.80790619	32.19174068	26.50490009	35.10480002	34.71266719	36.73014074	35.51990694	35.48562132	34.89476026	34.8714471	35.99990569	30.90570369	34.80014298	35.59998256	37.72790116	36.20898206	34.39375605	33.74613008	33.8017938	32.1782236	36.2592415	30.96926951	37.29469221	37.91990066	38.38013474	33.27838172	33.9047453	35.61590669	30.94480722
991.2	41.39985232	38.67233264	35.86640864	34.4946694	43.46984494	37.23575067	39.74385823	42.41322184	41.60379248	30.15392229	39.13553387	36.21977228	33.52776217	39.93868106	39.88716541	29.01777258	36.9478079	35.53828907	32.13517041	32.95345029	35.67011276	32.20184744	26.50982342	35.12714742	34.32687323	36.72410429	35.74950062	35.19591154	34.92343978	34.81471795	35.86883205	30.77831446	35.18142552	35.45775587	37.75666532	36.18470674	34.20740036	33.76507575	33.59062129	32.1688464	36.23704721	30.98840431	37.27779049	37.9463973	38.43251265	33.41647781	33.88525525	35.64964168	31.12894265
992.2	41.44202889	38.72992058	36.01150773	34.21843628	43.46977343	37.827214	39.74379285	42.7452772	41.78193607	30.07124102	39.2180813	36.09385269	33.58451883	40.04795453	40.44280428	29.11633243	36.81623736	35.61226336	32.04903734	32.80113041	35.62526509	31.90039473	26.43309905	35.07679755	34.3965575	36.51587058	35.99830452	35.18352272	35.03189988	35.08103175	35.91431281	30.64147433	35.03729106	35.60801745	37.78749216	36.34600745	34.21244023	33.99140178	33.78222392	32.23269051	36.03035766	30.86330964	37.1576244	37.97509002	38.38413678	33.56600121	33.79231118	35.81081335	31.31506573
993.3	41.2682587	38.37685204	35.87391762	34.64835282	43.46967058	38.05247759	39.74369882	42.64391468	41.88045682	29.98235492	39.30454193	36.14985371	33.25117659	40.24846505	39.97657206	28.91968917	36.59796204	35.54207109	31.87872798	33.19731283	35.47018282	32.20399559	26.50083261	35.3294654	34.08162556	36.27401083	36.16025057	35.24887574	34.64290325	35.17687629	35.57702072	30.81940339	34.63999979	35.93845106	37.60694082	35.89753442	34.11157038	33.97295098	33.3369277	32.34411087	36.27401083	30.98299102	37.20122515	37.90771273	38.1148587	33.33342482	34.1571132	35.63972992	31.21192937
994.4	41.08122715	38.65183896	35.81300333	34.64290325	43.64121625	37.36771683	39.63329966	42.75796811	42.17248042	30.1232003	39.06237827	36.21092559	33.48571309	39.79859343	39.95969718	29.17256504	36.93712269	35.94140361	32.01754958	33.41715084	35.9479523	32.19461636	26.42783446	35.08220168	34.50653654	36.88917902	35.81423707	35.81554254	34.55493814	34.73212307	35.81423707	30.6594248	34.77573647	35.68149756	37.94737345	36.17123151	34.30391881	33.4405214	33.61181386	32.09819832	36.12065445	30.92586301	37.25971764	37.94737345	38.49461114	33.49188103	34.22374065	35.70196674	31.14833539
995.5	41.63886134	38.38093837	36.10987693	34.55483069	43.82642815	37.81317301	39.97464253	43.01657555	41.58142843	30.03874872	39.27043744	35.86058225	33.45467135	39.91587397	40.3645686	29.29078522	37.17511492	35.67101411	32.27475845	33.09165038	35.46883022	32.28958104	26.11720658	34.93940546	34.50789467	36.7570638	35.53543198	35.61437055	34.42902738	34.94578994	35.65232484	30.85311968	34.68743992	35.83813721	37.87328934	36.14108742	33.88541819	33.71106828	33.59278383	31.97854831	36.41246633	30.86398775	36.95514382	37.75639647	37.85102403	33.38922454	34.29565262	35.32762243	31.45951141
996.5	41.59891223	38.43450611	36.17365281	34.57447912	44.14273288	37.50932354	39.9842904	42.40913845	41.65876678	29.93660427	39.3708266	36.03243908	33.16910003	39.95291438	40.18176996	29.16237851	37.06231537	36.04776768	32.26728382	33.20713475	35.72031413	32.08721968	26.83971497	35.04710796	34.20684674	36.63098458	35.47648946	35.35129311	35.01783146	35.18041797	35.6236763	30.59220953	35.05320377	35.57869141	38.03664849	36.20796347	34.08299453	33.67787888	33.24218253	32.15572016	35.93566825	30.88287359	37.02803215	38.02611286	37.88044831	33.32146593	34.06579155	35.59840179	31.24428561
997.6	41.24298048	38.62545723	36.14150499	34.35635137	43.5863339	37.64499037	39.74323573	42.40122283	41.23360707	29.82539521	39.09805333	36.36881006	33.58803561	40.14941886	39.92610338	28.7451076	36.99600812	35.68716411	31.68470078	32.87516438	35.34129507	31.98144452	26.17021296	35.20852383	33.97405635	36.74374624	35.18668641	35.29826858	34.83821613	34.89738366	36.04915292	30.58580881	35.09792246	35.29989261	37.59153189	36.19925293	33.74425675	33.64165563	33.33303642	32.11850455	36.24383133	30.99325506	36.90443185	37.94837992	37.80768854	33.2881242	33.83352921	35.31325723	31.08309254
998.7	41.23662814	38.44422655	35.97652282	34.71225621	43.18481529	37.67844562	39.47981919	42.67706629	41.44255494	29.50844316	39.33469931	36.32143365	32.95683496	40.46681467	39.96593774	28.8547751	36.43109982	35.46149445	31.64863818	32.76988953	35.26863848	32.07829113	26.06859893	34.71759908	34.31821069	36.6054113	35.37128601	35.09596456	34.3829399	34.82245581	35.63623946	30.81833697	34.64087378	35.45700624	37.7425305	35.92663546	34.2158433	33.56673816	33.38954232	32.10306037	36.08247685	31.13203075	37.2111249	37.60916467	37.47579884	32.89984932	33.80397805	34.87384028	31.48985643
999.8	41.17213559	38.51806195	36.06814988	34.47904209	43.38385841	37.83753082	39.60597309	42.22695661	41.81296684	29.66043032	39.31719993	36.56909641	33.34602536	40.19150803	40.112251	28.58230745	36.58436832	35.28906132	31.70985477	32.58607743	35.71313155	32.06042464	26.05462104	35.0318389	33.96406073	36.20425611	35.29624674	35.27912828	34.63714415	35.03817389	35.3271271	30.61834349	34.42529023	35.25151253	37.25907936	35.87911346	33.85008773	33.65990166	33.26011434	32.21318514	35.90576108	30.86932585	36.94449615	36.98308618	38.03974579	33.21182272	33.86966429	35.15728514	30.73721288
1000.8	41.1008854	38.31317108	36.02581759	34.49892971	43.2452793	38.01482063	39.88781362	42.20855914	41.45828214	29.51094404	38.85300358	35.88285799	33.4789636	40.13875361	40.16556241	28.69625065	36.58857982	35.35510639	31.56541598	32.80355242	35.91568575	31.67901719	25.9369542	34.90634695	34.31944634	36.43086977	35.32690402	34.68420993	34.5210896	34.70757614	35.21326049	30.28020542	34.55248028	35.45397921	37.4049572	35.53641577	34.23099641	33.47205524	33.11897252	31.96243828	36.16877718	30.66699372	37.0734767	37.82922639	38.09926914	32.92557706	33.5955045	35.62129489	30.75333227
1001.9	40.59516688	38.38762459	36.40532696	34.37579641	42.90381572	37.63492607	39.58962623	42.03531742	41.23656019	29.68767798	39.11661607	35.82844962	33.75077412	39.70484812	39.74248193	28.92923367	36.74969128	35.26766274	31.60325579	33.52852739	35.15681094	31.74631125	25.93292867	34.70813719	34.31085972	36.12952902	35.86138018	35.59700829	34.69824384	34.72008231	35.42934435	30.16170437	34.61942762	35.55906278	37.73995377	35.49519378	34.39253244	33.48836434	32.91174285	31.79838801	36.00728626	30.55447213	37.21666415	37.87955309	37.72430902	33.42681619	33.33379294	35.30966663	30.87951711
1002.9	40.53700502	38.16509188	35.92691426	34.35078325	42.92153473	37.99350667	39.26140983	42.34820518	41.82542027	29.53190465	38.92104274	35.89614613	33.3834159	40.06266309	39.89862699	28.50080617	36.83305299	35.4554591	31.55443122	32.96206585	35.50734127	31.36334326	25.79635976	34.65610999	34.30126992	36.24485155	35.34446356	34.9473378	34.01929049	34.11049665	35.18158585	30.26410063	34.530075	34.85324506	37.78762924	35.25514352	33.652637	33.27358847	33.2840605	31.61832979	35.29103967	30.44762395	36.76382779	37.78762924	37.62475153	33.2270533	34.04163233	35.2186637	31.1567477
1004	40.49322639	38.57292905	35.27085255	34.41058785	43.78334525	37.42353369	39.06821576	42.28935734	41.42578051	28.7448228	39.74180569	36.0681934	32.97901943	40.62589474	39.82391686	28.26772965	36.34025886	34.94247746	31.71939349	32.58334579	35.45928353	31.78373894	25.762994	34.86123306	33.81756269	36.68474371	35.28798264	34.97684361	34.13719207	34.33129059	35.15621273	30.48517194	34.43147821	35.36347117	37.5339276	35.0266762	33.84789383	33.323875	32.48460639	31.44595044	35.23328152	30.1912615	36.90310728	37.34359328	37.68619505	33.74627466	33.846042	34.98637595	31.03324891
1005.1	40.96154381	37.66794771	36.04862658	34.64635981	43.30231364	36.65802725	39.20916166	41.87041697	41.32403535	28.76023289	39.01221249	36.22447354	32.7514961	39.6542605	39.87214105	28.63793267	36.77370784	34.94958309	31.90251021	32.31524377	35.30598719	31.68160896	25.42463113	34.89744174	33.85572379	36.04862658	35.26602841	34.50679809	34.41890209	34.52439263	35.94791423	30.47015328	34.63701109	34.86088835	37.0801574	35.62405915	33.88665102	32.77376442	32.63171044	31.74151663	35.87277962	30.39640226	36.90274171	37.41421288	37.91841214	33.17698294	33.58250886	35.26602841	30.8988215
1006.1	41.47326327	37.93498487	36.06165228	33.64075726	42.84051371	37.03177094	38.63748459	41.59848808	41.01751313	29.31525911	38.60594379	35.40598588	32.96730828	39.19451255	40.33389014	28.25650904	36.21296953	34.95772415	31.33251738	32.71231733	35.09872432	31.40938437	25.65222313	35.28064323	33.70923534	35.73081144	34.72730925	34.52808246	34.03778404	33.72551079	35.42984436	30.00882053	34.63180251	35.18391126	36.77009214	35.28443185	33.79877157	32.67151115	32.17161982	31.76609322	35.04470031	30.64174345	36.36204287	37.1169798	37.8489645	32.31311128	33.38068525	34.72730925	31.17233447
1007.2	42.44132403	39.35839219	36.49248985	35.09792927	43.28877368	38.03734768	40.32493181	43.05222188	42.44132403	30.03963647	40.34264148	36.65387076	33.6743514	41.15285799	41.15981878	28.93726639	37.61155851	35.68929521	31.75868464	33.49557415	35.84438383	32.38218037	26.99460517	35.48259977	34.55073281	37.42553119	36.00254351	35.5542811	35.25996453	35.34345366	36.00254351	30.79889719	35.92702898	36.11036953	37.96989561	36.62360956	34.33888945	33.44498577	33.71922273	32.78592282	36.26804054	30.86641748	37.99147324	38.74699969	38.93767387	33.24825056	34.17353232	36.23399669	31.41760482
963.4	41.51171131	38.40045275	35.83509667	34.71086419	43.37123325	36.94897997	39.88117573	41.87415284	41.59117806	29.95367776	39.04478107	35.62912009	34.10733965	39.70521111	39.94002467	29.71064639	36.95881654	35.98495792	32.73432787	33.09841102	36.19980026	32.22686308	26.5546784	35.00329563	34.76807958	35.81221239	35.9591002	35.3077764	35.38330603	35.6532163	36.34863631	31.38602487	35.00311131	35.65026601	37.56319501	36.38881066	33.78820218	34.35499226	34.55847235	32.2261158	36.25108346	30.9200467	37.06923096	37.6764764	37.44475381	33.30620145	33.89932277	35.51839875	30.97229196
967.3	41.86935522	38.71224772	36.12990215	34.95475729	43.7560359	37.26343875	40.20616562	42.14375855	41.99260599	30.18252239	39.36771255	35.96726617	34.30329023	40.01970102	40.25953899	29.93407847	37.28283685	36.23926326	32.95726683	33.36207701	36.47158447	32.44062353	26.76263135	35.21684373	35.02385924	36.10750811	36.22135808	35.58393058	35.65283263	35.84377624	36.59550483	31.6104728	35.20855846	35.97417663	37.87316919	36.69231362	34.0206685	34.58148231	34.73990359	32.48432526	36.54845087	31.14070611	37.42610353	38.03440932	37.73069898	33.53134936	34.12232559	35.80610046	31.20462163
971.2	41.90352295	38.79005059	36.11939586	34.94530313	43.77340105	37.34101191	40.26540372	42.1875198	42.0175104	30.25067706	39.4161	36.03858245	34.31585891	40.05732485	40.26863075	29.9544943	37.35116368	36.30460701	33.00920905	33.44391657	36.49120465	32.50758926	26.80723446	35.25834255	35.07071024	36.14777077	36.29277723	35.64359916	35.68433723	35.87187892	36.66524224	31.65791991	35.20937597	36.08055289	37.94857811	36.77661294	34.10583592	34.66254191	34.78035873	32.52943479	36.62754229	31.21121529	37.50050728	38.06594691	37.77671736	33.61386103	34.17628909	35.86118586	31.24588356
975.2	41.88521903	38.78101167	36.09295687	34.95242235	43.79499702	37.35480461	40.26101982	42.2160689	41.96193316	30.24386998	39.40566193	36.04301334	34.26993399	40.09131317	40.29134349	29.9787653	37.3299814	36.3181092	33.0523996	33.43545736	36.50210872	32.56800148	26.79428805	35.28329568	35.05606846	36.15132845	36.30189916	35.68594986	35.73353087	35.9103562	36.66913146	31.67842529	35.19846902	36.10790113	37.94461786	36.78446937	34.13248287	34.72260028	34.83341249	32.54921937	36.63479071	31.2168409	37.50064032	38.05609476	37.77369916	33.59520652	34.18378899	35.87058639	31.27689348
979.1	41.99988464	38.85061429	36.23850999	35.05364661	43.89000808	37.43162085	40.38059848	42.31612728	42.05937811	30.34971186	39.52182438	36.13866989	34.36511179	40.17585575	40.40377587	30.04576568	37.48533039	36.41825005	33.11010173	33.50166334	36.62575342	32.68260987	26.92799828	35.37512588	35.16671258	36.23130631	36.37325229	35.78328001	35.78207243	35.99696212	36.73377818	31.73518326	35.32133625	36.20081376	38.01380175	36.86818089	34.21367327	34.774048	34.9097925	32.65717048	36.73957259	31.30354148	37.60039666	38.17058219	37.83756255	33.65732766	34.31992912	36.00382565	31.35618455
983	42.29660585	39.15873528	36.54105523	35.33942627	44.23400465	37.71584829	40.72940346	42.63062002	42.39965613	30.55563961	39.82902982	36.45030691	34.65423989	40.49881315	40.72158758	30.24189837	37.75970803	36.68274109	33.3669617	33.78782758	36.92347852	32.92499905	27.1038235	35.62770216	35.43010983	36.51738846	36.63738053	36.03943814	36.05349648	36.2438948	36.9488276	31.95796003	35.60686984	36.49780532	38.29603814	37.14286969	34.4370236	35.01521399	35.15786243	32.90307888	37.0163523	31.52220946	37.90453821	38.51294376	38.11909128	33.89000586	34.55525808	36.28745754	31.59518125
986.9	42.64429629	39.47031912	36.84425445	35.64679757	44.61422789	38.05145463	41.06741587	42.99250368	42.77323889	30.79432606	40.18754817	36.80918284	34.92877947	40.88941183	41.06395186	30.4623009	38.10119894	36.98086601	33.62550556	34.0896636	37.20026321	33.15835764	27.32874142	35.89549126	35.71510071	36.83564769	36.93230698	36.34171822	36.32127533	36.48668052	37.23886607	32.15402558	35.90072459	36.81359227	38.60199727	37.46070594	34.71811995	35.25483799	35.40186703	33.16328046	37.30431525	31.74483291	38.26992728	38.87185877	38.44352172	34.16408889	34.8322502	36.58985514	31.83566817
990.9	42.9641154	39.75885092	37.15030389	35.94653947	44.94868628	38.36356292	41.36854138	43.312346	43.10437362	31.0015249	40.50248693	37.13901695	35.17964211	41.23336275	41.38699391	30.64979418	38.36702263	37.27885355	33.84974766	34.31767574	37.51866357	33.40704646	27.54067804	36.11758094	35.98476403	37.10295182	37.20161558	36.60468468	36.57370071	36.75968814	37.48587243	32.33921574	36.1841904	37.09134364	38.85443694	37.72937072	34.993457	35.47850596	35.6352487	33.39523442	37.52338225	31.97525901	38.57230561	39.1636236	38.71541465	34.39249141	35.07956276	36.8441847	32.05349968
994.8	43.28107259	40.03742602	37.42651884	36.24337347	45.27245114	38.60170496	41.68833306	43.64769718	43.41583961	31.21425868	40.76362912	37.42219947	35.42997302	41.56724233	41.69331211	30.82014474	38.63173591	37.50845498	34.06520478	34.56575103	37.76569484	33.65169269	27.71493251	36.36545431	36.19906855	37.32461239	37.41614971	36.84450084	36.80171026	36.96207217	37.72140967	32.53088509	36.44208943	37.36899338	39.11079326	38.00292376	35.22410491	35.69122794	35.88397315	33.60878542	37.80144935	32.18902676	38.85501597	39.46568255	38.97865142	34.61171044	35.31849801	37.11183433	32.24973318
998.7	43.518839	40.28277088	37.68710055	36.48390596	45.54029392	38.83366373	41.9670349	43.92089971	43.67507568	31.38662087	41.01555051	37.6837575	35.65395876	41.8687325	41.988906	30.96932144	38.86266034	37.70284105	34.25941991	34.75923628	37.95980417	33.86650315	27.83811939	36.54534678	36.37481848	37.52506274	37.61009953	37.05512551	36.96394363	37.14392221	37.89738362	32.68309578	36.69605149	37.55988808	39.33278515	38.23452321	35.44178306	35.8491059	36.07448534	33.79209701	37.99173607	32.34050327	39.08963172	39.7046194	39.18599441	34.78666071	35.54830071	37.34272269	32.41146911
1002.6	43.79814268	40.51719897	37.9428691	36.78414839	45.84298928	39.08395751	42.27155277	44.20226121	43.99380474	31.54543129	41.27316039	37.97645583	35.87667096	42.19683791	42.29038292	31.10302767	39.10127947	37.93657383	34.43981613	34.98996299	38.1983715	34.05039783	27.98415616	36.73396052	36.58614693	37.74989416	37.81821816	37.29457828	37.16446787	37.33032481	38.09180932	32.83685876	36.9472656	37.7903559	39.54134944	38.4546453	35.65142681	36.01660227	36.28048841	33.96574291	38.20707552	32.52251068	39.35547981	39.99798714	39.41587157	34.95257153	35.75637568	37.58685443	32.57726072
1006.5	44.05413089	40.76217629	38.21777222	37.02474762	46.11141925	39.31204161	42.52657386	44.47700535	44.2514933	31.72405409	41.55662799	38.25354305	36.10882047	42.49514962	42.55765513	31.25159932	39.31989897	38.13631987	34.60444087	35.16988815	38.40666597	34.22412886	28.13451059	36.91400818	36.80760037	37.93279498	38.04343674	37.49339282	37.34548933	37.5098135	38.27399587	32.97258013	37.19486921	38.00642725	39.74551261	38.68218542	35.88875511	36.19580321	36.46852745	34.1525904	38.40361251	32.68719547	39.60683887	40.27311276	39.62844346	35.15333192	35.94954994	37.79566619	32.74263658
1010.5	44.36610119	41.01302922	38.53372005	37.33228552	46.4318776	39.58162515	42.8365068	44.83192387	44.56476878	31.91409805	41.82886001	38.56819344	36.37632997	42.85325741	42.85499736	31.42177216	39.57913483	38.3647103	34.82712531	35.40719295	38.64325631	34.45003985	28.33221134	37.12619035	37.03229034	38.17256224	38.27358928	37.74486822	37.55476691	37.73981416	38.52216093	33.15298143	37.487465	38.24850212	39.97814538	38.93242557	36.13821706	36.39838712	36.70949593	34.35938245	38.6612774	32.89021286	39.87584389	40.57215594	39.86904408	35.33463131	36.17760662	38.06156498	32.94800656
1014.4	44.61279131	41.23320822	38.78367775	37.59965421	46.71518975	39.79868286	43.11935481	45.10647699	44.81405621	32.07591745	42.06046491	38.81731567	36.59120793	43.16500825	43.15213274	31.55718009	39.76792196	38.56010753	34.99973107	35.60446246	38.85438114	34.6354279	28.48559876	37.31478879	37.23380381	38.36642721	38.44780363	37.91343702	37.72768799	37.90032253	38.67509579	33.30200784	37.73704208	38.44947836	40.16550093	39.15830628	36.33435965	36.55473869	36.88385703	34.54003504	38.83213926	33.05796455	40.11736535	40.81107753	40.07081271	35.48162034	36.38815582	38.30293981	33.10961503
1018.3	44.91473943	41.48621128	39.07458556	37.88912659	47.01790415	40.04668323	43.42069007	45.40962567	45.12607852	32.24464367	42.30564786	39.12374965	36.83380241	43.49250641	43.47912939	31.70183339	40.00734577	38.79591667	35.19851215	35.82081703	39.09198901	34.83113495	28.61235458	37.50780194	37.40968811	38.5956642	38.65944963	38.1410378	37.92757973	38.08577264	38.86610739	33.45874228	38.0086929	38.68794032	40.38182596	39.3916535	36.56147657	36.7145428	37.08917532	34.72500918	39.05405376	33.23090206	40.38664615	41.09311456	40.30292948	35.65861807	36.60977445	38.52182735	33.2759764
1022.2	45.20558392	41.77199794	39.38412166	38.19128421	47.34109316	40.31161999	43.71994717	45.7462644	45.46932993	32.44643161	42.61862283	39.4387524	37.09163499	43.841589	43.79887159	31.87552213	40.26512414	39.03729391	35.40923238	36.06557698	39.34345691	35.05091885	28.77900653	37.71830037	37.64388352	38.84688456	38.90280746	38.39390827	38.13841695	38.29496933	39.08019544	33.63048738	38.28271871	38.94268258	40.63034076	39.6531802	36.79524379	36.91849908	37.31867283	34.91493422	39.28294813	33.43540326	40.68199231	41.39955592	40.56108521	35.87575606	36.84600297	38.78112841	33.45243453
1026.1	45.48439066	42.05181675	39.67603341	38.49332204	47.65774204	40.58537915	44.02866055	46.05562873	45.79765802	32.64088831	42.92045301	39.73472359	37.34859555	44.17607867	44.10741929	32.04496228	40.52168982	39.26103617	35.60900148	36.2960668	39.59824023	35.26392307	28.94938826	37.93735499	37.88491091	39.10194802	39.1320903	38.63044131	38.37291402	38.50694181	39.29697969	33.79606115	38.5607197	39.19850608	40.85625991	39.90230639	37.03541715	37.1073307	37.50969527	35.11198375	39.49810692	33.62496189	40.97240925	41.69927844	40.80512414	36.07753607	37.06455628	39.04830223	33.63615138
1030	45.72195012	42.26689836	39.90517959	38.74301774	47.89537495	40.80768683	44.27487956	46.32190605	46.05766995	32.77216908	43.1544188	39.99344245	37.54049802	44.45496816	44.34887407	32.18765159	40.72504116	39.47681867	35.76611887	36.48445593	39.77717705	35.43797354	29.08920073	38.10200342	38.07085426	39.30325718	39.34524313	38.81405797	38.54787876	38.68210826	39.48422521	33.93216302	38.7820257	39.40230436	41.05546129	40.12570484	37.22865754	37.29018091	37.67880994	35.28015416	39.68873741	33.78052032	41.20069591	41.93013817	40.99400763	36.23563535	37.25489071	39.24164997	33.77817192
1033.9	45.95181411	42.47469465	40.14976189	38.96640246	48.12401382	41.02474783	44.50415887	46.57652865	46.29548821	32.93812184	43.3704919	40.24690974	37.73082615	44.73110574	44.59016129	32.32733344	40.91968117	39.67255738	35.93569717	36.67355292	39.9587045	35.61628678	29.22687928	38.28850068	38.24328721	39.49415884	39.53712542	39.0081674	38.71434947	38.86337265	39.64770547	34.06189474	38.99664794	39.58542408	41.24518853	40.33199744	37.42626007	37.45066836	37.86744399	35.44708984	39.86696535	33.9534496	41.41263866	42.18396383	41.19571673	36.39692812	37.43929032	39.45800536	33.92197736
1037.8	46.19336993	42.68285251	40.39752373	39.2195724	48.35216025	41.23031784	44.7473167	46.8207137	46.53589698	33.10597832	43.59693594	40.50548074	37.931419	45.02408444	44.85006239	32.48650524	41.12970348	39.87533435	36.12723647	36.86043729	40.1640773	35.80286256	29.36601656	38.47266268	38.43271551	39.7000258	39.73876174	39.21286734	38.90427803	39.04326524	39.84840219	34.20657016	39.23758662	39.7714082	41.43927228	40.53861846	37.63152628	37.62542878	38.05406078	35.62313053	40.06647945	34.11690581	41.64895162	42.42003883	41.38007308	36.56214235	37.64322951	39.64569257	34.08845944
1041.7	46.41084394	42.88005871	40.62386838	39.45335975	48.58712565	41.41512136	44.98944639	47.06747817	46.764567	33.25133801	43.7968979	40.71049876	38.15593659	45.27143903	45.09045961	32.62409213	41.33002399	40.06345886	36.30861869	37.0403788	40.35175984	35.98972604	29.50241298	38.6365913	38.61484294	39.87547009	39.9283434	39.38912945	39.08791198	39.21263167	40.0328591	34.34922737	39.45415745	39.96334857	41.60786973	40.7352329	37.81787665	37.77164029	38.2526864	35.77900255	40.24409333	34.25499991	41.86288972	42.62280253	41.55260821	36.72714004	37.82262403	39.8362744	34.22753363
1045.6	46.56562317	43.03457527	40.7929006	39.62825256	48.76101597	41.56762696	45.16776633	47.24223045	46.94527982	33.36713899	43.964457	40.89921232	38.29593928	45.47436717	45.26187622	32.74056201	41.48149039	40.22025747	36.43896158	37.19571208	40.49854402	36.12564337	29.61906259	38.76654242	38.75457794	40.01244492	40.08415602	39.54229544	39.21717884	39.34414709	40.1807809	34.45535575	39.60088895	40.10781704	41.74577643	40.8856074	37.9762336	37.90732516	38.38550802	35.91217184	40.37881075	34.3649104	42.04175178	42.80185393	41.68696971	36.83013606	37.96512273	39.98497139	34.34752698
1049.5	46.71111222	43.19188467	40.94534533	39.7790187	48.90120313	41.71826058	45.31491908	47.42092308	47.09843233	33.4778409	44.12846336	41.06824787	38.41045185	45.63871388	45.42709575	32.84967981	41.60976163	40.37376947	36.56359738	37.32896798	40.61554622	36.24845037	29.71753897	38.89704404	38.88209859	40.15706495	40.23794473	39.67876778	39.35742047	39.48006626	40.29595607	34.56354305	39.72891974	40.24501155	41.86097615	41.04152834	38.12559745	38.05364776	38.51480569	36.0331754	40.51514385	34.49546722	42.19875924	42.94604086	41.8216978	36.95000259	38.10161326	40.14218904	34.45565526
1053.4	46.82870635	43.32830472	41.06087976	39.90643935	49.03714432	41.8380063	45.45652946	47.54833449	47.21250193	33.56697686	44.24333017	41.18990709	38.52157911	45.79458087	45.55162917	32.94848976	41.7352505	40.4857177	36.67312077	37.45790504	40.7274022	36.36449876	29.81347403	39.00951179	38.99288212	40.27372639	40.36259659	39.80372885	39.47724847	39.5933479	40.41653556	34.64878748	39.86813125	40.35757481	41.99693045	41.15910531	38.22832849	38.17319382	38.64482866	36.13352578	40.64307767	34.6098289	42.32683981	43.10099202	41.92812186	37.05820711	38.23088474	40.25052641	34.5494534
1057.3	46.9296923	43.4238363	41.17688634	40.03722371	49.12672962	41.91271448	45.57151614	47.65431726	47.31262809	33.6526389	44.34774198	41.29398535	38.6271983	45.91109987	45.67080711	33.03700614	41.84298888	40.58328684	36.76885571	37.55657875	40.83213055	36.47338732	29.89274749	39.11222194	39.09300794	40.35009827	40.46477808	39.90314216	39.56413073	39.70011924	40.51939662	34.72834687	39.97840057	40.46490391	42.07659202	41.26138237	38.31826972	38.28478424	38.78333369	36.22236846	40.72330399	34.68860396	42.42770203	43.2305873	42.00438287	37.13772696	38.32926632	40.36420095	34.63725198
1061.2	47.02731825	43.53843495	41.29875706	40.1654436	49.2402311	42.01633607	45.71963484	47.76644041	47.43934468	33.75029466	44.47364161	41.40315528	38.73482816	46.02800505	45.77971079	33.13919815	41.97683596	40.69143481	36.91327939	37.67402014	40.95698114	36.58837555	29.97759931	39.21448667	39.20701865	40.46347281	40.59564195	40.00829728	39.6937157	39.8201803	40.66071583	34.82216743	40.08346682	40.5788323	42.1921367	41.3661339	38.42691127	38.40443386	38.90977444	36.32802135	40.84585889	34.79154559	42.5645036	43.35441081	42.09670806	37.2339055	38.42851465	40.47141204	34.73548567
1065.1	47.11458834	43.64215169	41.38001769	40.24967283	49.3281098	42.11128504	45.82065367	47.86000125	47.51546222	33.83239964	44.57926167	41.49675657	38.80836406	46.1301542	45.85722239	33.22965802	42.08674249	40.80515802	37.01497894	37.78817771	41.06346655	36.69441945	30.05880771	39.31785574	39.31157523	40.57251676	40.69653508	40.12783992	39.81484214	39.92630167	40.75163999	34.90091267	40.15688432	40.67759954	42.27378284	41.47525512	38.52822655	38.51858047	39.00838703	36.40633956	40.94372918	34.88129357	42.66954537	43.48144848	42.182113	37.31697776	38.53553717	40.59055891	34.81208807
1069	47.17249411	43.75418043	41.46906994	40.33021984	49.43093708	42.22590503	45.9328296	47.94308343	47.62798119	33.93203923	44.72239148	41.61636104	38.88655615	46.22803549	45.95653252	33.34711603	42.21588517	40.95023778	37.12530603	37.88855824	41.15550556	36.80402625	30.14014098	39.44045603	39.42996128	40.69028624	40.84307687	40.25536444	39.91865155	40.03955403	40.88707039	35.01220207	40.23117829	40.81038302	42.3827163	41.58908375	38.62613182	38.65692931	39.11153261	36.50849378	41.05371901	34.99537978	42.8029716	43.5907348	42.29434194	37.40874307	38.660341	40.70710503	34.90012363
1072.9	47.26177377	43.89246942	41.55678019	40.42121024	49.54767396	42.33726793	46.03657786	48.03288621	47.7157668	34.02697517	44.84394176	41.72199362	38.95588761	46.34150946	46.05468073	33.4848508	42.34749649	41.08496439	37.25965418	38.00829183	41.24851793	36.93158567	30.24114566	39.57390395	39.55199289	40.80892469	40.98277626	40.39141139	40.07743288	40.18490023	41.02184935	35.10187533	40.32545076	40.91322765	42.50041062	41.72920367	38.72789502	38.81525199	39.25429631	36.6418416	41.19143682	35.10954516	42.92876774	43.72270895	42.4039334	37.51843585	38.77697898	40.82461018	34.99633852
1076.8	47.34613116	43.99478272	41.60941358	40.48877126	49.59745222	42.43920682	46.1385686	48.10411287	47.77588921	34.11275528	44.93637863	41.79066463	39.01259949	46.40728055	46.11873694	33.58127524	42.45498848	41.18638625	37.37968376	38.10842347	41.31248918	37.03531873	30.32223383	39.68244961	39.64854984	40.89182107	41.11713477	40.50005892	40.19489607	40.30980735	41.14672112	35.2016541	40.39001018	41.00664699	42.58670611	41.82738738	38.82773827	38.96664479	39.3699875	36.73643099	41.30432028	35.20917539	43.03859286	43.82976695	42.47450632	37.60264992	38.88153316	40.9229349	35.09631925
1080.7	47.36020069	44.06225907	41.6460384	40.52469169	49.63529071	42.47110233	46.20772077	48.12103994	47.78647623	34.19397225	44.99268857	41.81339532	39.06715261	46.42474974	46.16369651	33.66872835	42.52962584	41.27201245	37.47966815	38.18899468	41.3730384	37.13253265	30.38969119	39.77313868	39.72642584	40.93788899	41.18761505	40.57104653	40.28686944	40.39609892	41.23738362	35.29405516	40.42518844	41.08738058	42.66069501	41.89514757	38.90315756	39.07761177	39.49074536	36.81974139	41.39001289	35.29377802	43.10511313	43.89792746	42.51601143	37.66919524	38.97464879	40.9900969	35.17931094
1084.6	47.32807721	44.09192263	41.63393088	40.50948492	49.64873572	42.47914286	46.21899776	48.09758603	47.75209522	34.23354768	45.01889269	41.80662308	39.05300567	46.39823636	46.15536346	33.72310385	42.57063049	41.29151396	37.53919992	38.23491643	41.40227803	37.17233521	30.42904394	39.8185162	39.75464085	40.96270774	41.23908003	40.62403524	40.34438222	40.46061694	41.30296077	35.35569855	40.40476914	41.12616447	42.69137109	41.92261668	38.9201352	39.14876875	39.55449003	36.84742627	41.43918602	35.34024822	43.13264636	43.92742672	42.54053273	37.69450311	39.00253496	41.03522604	35.20490576
1088.5	47.29555658	44.15653256	41.61148848	40.48149333	49.65108128	42.51703401	46.24660541	48.05156656	47.7396116	34.27529131	45.06089666	41.78845174	39.03353278	46.36476496	46.15727148	33.798153	42.6133631	41.35025108	37.59153329	38.2735335	41.42821052	37.2190989	30.46298374	39.87294751	39.80651177	41.00298038	41.28540375	40.66773975	40.41076735	40.51324374	41.34775254	35.40538957	40.36663773	41.17957323	42.72500034	41.98154734	38.91716783	39.24846729	39.61144079	36.90184436	41.49433962	35.39841582	43.16109875	43.95962918	42.55181784	37.72500993	39.04351485	41.06819491	35.2396055
1092.4	47.20595376	44.14327964	41.53350892	40.40622457	49.60925576	42.50921718	46.22176871	47.97714132	47.67327357	34.29209371	45.06312767	41.73965111	38.96085142	46.27611955	46.07215816	33.84823795	42.61875028	41.34919375	37.63208483	38.27035897	41.40546218	37.23631406	30.46444209	39.89632493	39.80670063	41.00264703	41.29620892	40.7015011	40.4365853	40.54579349	41.38492915	35.43405098	40.29850048	41.17791175	42.69967418	41.98297386	38.89810975	39.32513615	39.64107153	36.9059419	41.49612926	35.4143609	43.14690491	43.9421069	42.52462581	37.74619082	39.03815137	41.07465456	35.24159793
1096.3	47.07988611	44.11625802	41.40408136	40.30203547	49.51678736	42.44890055	46.14834485	47.86156225	47.53474134	34.27961452	45.01948193	41.64118368	38.86960025	46.15056791	45.96943563	33.8752918	42.58086954	41.34616364	37.64803945	38.24224025	41.30794432	37.24629404	30.45154651	39.89311418	39.78734957	40.94406915	41.29580483	40.67618547	40.46124509	40.57697532	41.3863226	35.45309177	40.20248938	41.12986346	42.65877548	41.95890849	38.86531511	39.37972637	39.66874527	36.91053534	41.48975417	35.41827764	43.08788727	43.89255793	42.48154457	37.73875648	39.0270991	41.0390419	35.24223638
1100.2	46.88014587	44.03250796	41.22049104	40.12724144	49.35086464	42.31309847	46.03242096	47.6525388	47.29755846	34.22883519	44.89169114	41.43933941	38.7191795	45.94849282	45.79801501	33.83564385	42.48286765	41.25396331	37.60659853	38.17025681	41.19302588	37.17952913	30.398607	39.82292532	39.69820947	40.83848057	41.21693597	40.5983458	40.39250141	40.51238375	41.33693156	35.42145799	40.04345855	41.03029743	42.57948845	41.84988896	38.75261388	39.36985688	39.62146599	36.8306958	41.41790724	35.3743636	42.96309747	43.78004219	42.34663869	37.65376823	38.93201493	40.9294269	35.18231803
1104.1	46.63233039	43.9554185	41.02421292	39.94843194	49.20922287	42.19405366	45.89239328	47.42888024	47.08080336	34.13842132	44.78755202	41.24452771	38.54600993	45.71102376	45.6332014	33.80229493	42.3679476	41.16077637	37.54345916	38.07561898	41.09812877	37.09507283	30.325871	39.74107861	39.61223557	40.72869045	41.12331169	40.49480844	40.32154641	40.4371777	41.25259498	35.38004885	39.84620958	40.9438418	42.45909812	41.7544703	38.6007945	39.33707888	39.53379703	36.74323547	41.32130457	35.30003118	42.84321834	43.62515137	42.22421737	37.55391034	38.82562189	40.8240241	35.0637351
1107.9	46.32104801	43.80316802	40.73467512	39.69598529	48.99988528	42.02742686	45.67486669	47.12958047	46.8186716	34.0150696	44.64768762	41.03609787	38.28428879	45.4357979	45.36281834	33.72577252	42.19490227	41.01429919	37.42637393	37.92482711	40.91686071	36.95318903	30.16102278	39.59985804	39.45327888	40.5682085	40.95220678	40.33930965	40.19964388	40.2985257	41.12304276	35.27839464	39.57775163	40.77373642	42.26620377	41.59191267	38.40265842	39.28450338	39.36976831	36.57226155	41.14591622	35.15377459	42.65160465	43.43230146	42.04449785	37.41125697	38.65185174	40.66649991	34.90945281
1111.8	45.96172074	43.65676327	40.43162222	39.38993641	48.75214563	41.8766613	45.4267473	46.80467455	46.52696791	33.90990582	44.48260412	40.80176675	37.97662082	45.14814612	45.06725986	33.64523222	41.98625816	40.88262313	37.30800263	37.75280593	40.62893201	36.79805897	30.03101732	39.45767297	39.28066329	40.43139465	40.77317985	40.18487361	40.05780925	40.16170702	40.97122787	35.15168961	39.27843993	40.57595285	42.07322033	41.4319668	38.2062672	39.22115383	39.1952012	36.42584994	40.96263645	35.03504226	42.45328498	43.21304241	41.8395112	37.28831914	38.50694948	40.4494814	34.76102765
1115.7	45.55957195	43.49914811	40.04230182	39.02742306	48.43430591	41.67266575	45.11994353	46.45924788	46.08835543	33.78261515	44.26707277	40.48227398	37.64769278	44.78910244	44.75013497	33.58619549	41.79047965	40.78164841	37.18598276	37.5640169	40.31420595	36.64561105	29.86160262	39.34870248	39.09968473	40.22752147	40.61959904	40.02500497	39.93827978	40.0353744	40.8378479	35.03046666	38.92798998	40.30763258	41.82300273	41.24427884	38.03727911	39.2058381	39.04470677	36.24720782	40.79218042	34.91562053	42.1772136	42.96349048	41.57026836	37.15996181	38.33345384	40.18300422	34.6408389
1119.6	45.16731525	43.29385894	39.67520391	38.71590004	48.04340505	41.34423899	44.8304909	46.14881706	45.55699989	33.65342173	43.96404546	40.09964615	37.37146265	44.4050985	44.3974832	33.51444266	41.62494301	40.62159927	37.1595231	37.41782213	40.0339076	36.58815867	29.77521893	39.2287759	38.92796685	39.96263521	40.51603417	39.85905983	39.81082214	39.96915856	40.74216095	34.98348283	38.64306718	40.01035272	41.58785427	41.03633349	37.91252046	39.18162584	39.05457875	36.13381885	40.65241274	34.89214192	41.88505702	42.71327192	41.30395666	37.09741169	38.17732056	39.94114432	34.60560539
1123.5	44.98103487	43.18796542	39.51385043	38.51032735	47.84438059	41.10426809	44.73843992	45.91768412	45.26647318	33.61626522	43.79578706	39.74750791	37.31255716	44.06996765	44.23664897	33.58719543	41.57046942	40.5566991	37.22390298	37.42911508	40.05480287	36.60637554	29.82318293	39.23356291	38.93193701	39.80783423	40.52542371	39.86584072	39.85384684	40.10012602	40.7802195	35.0534012	38.51941962	39.93009853	41.49556935	40.90624919	37.83390712	39.30233244	39.18192459	36.1650035	40.71183837	34.94212804	41.74750251	42.54692428	41.20800749	37.06544772	38.11382308	39.85923057	34.61150981
1127.3	44.70558283	43.06705921	39.21241084	38.22858579	47.59881657	40.92486355	44.51829083	45.58526741	44.99287657	33.58080513	43.63057387	39.43962718	37.10802881	43.67260724	43.93598485	33.61676064	41.47729883	40.4697897	37.2135196	37.31713175	39.92805562	36.57696755	29.79764442	39.191476	38.85672765	39.67370598	40.44366062	39.81529736	39.83962418	40.08820229	40.77444704	35.13465601	38.2219674	39.84998028	41.42429855	40.82895265	37.72015855	39.36154803	39.19282764	36.14982999	40.67684535	34.8581178	41.56393448	42.32983397	41.01070706	37.00597522	38.04135966	39.73772083	34.54394912
1131.2	44.2139168	42.69536997	38.72704076	37.71911842	47.04538055	40.51896627	44.05144732	44.94846768	44.39305285	33.38842545	43.1865206	38.82851979	36.73199378	42.96158558	43.38626855	33.60039829	41.24930282	40.17929922	37.08183751	37.07617002	39.58807369	36.41868015	29.7315633	39.10410215	38.69077195	39.33520975	40.2998208	39.58708501	39.78681271	40.02929671	40.68926876	35.10866161	37.75685405	39.65845472	41.18878791	40.49430704	37.39403797	39.35966921	39.11079375	36.01735686	40.57276623	34.76753439	41.20166603	41.96561509	40.71302929	36.79739705	37.82095964	39.48352011	34.43899637
1135.1	43.42189338	42.23666154	37.95401656	36.97734277	46.33746246	39.98016017	43.39814965	44.08026807	43.62057335	33.11527762	42.66615537	38.08938213	36.09389772	42.04333645	42.5240793	33.4629703	40.8234558	39.76109038	36.83051101	36.68929403	39.09998538	36.10976468	29.48778835	38.82149094	38.32119	38.91674037	39.94725512	39.19268988	39.5552546	39.77062523	40.3574494	34.93327007	36.97877644	39.3143963	40.81758184	40.04907173	36.86042654	39.26351258	38.7890923	35.74335706	40.19827719	34.46499568	40.68507442	41.34545006	40.22659041	36.46026334	37.4107487	39.04397022	34.1791959
1139	42.57315649	41.6843764	37.16005456	36.15425016	45.55797593	39.39891639	42.6686206	43.19808463	42.75862071	32.78101313	42.08492443	37.3500155	35.40267683	41.07649467	41.70193028	33.30174345	40.35731949	39.29555193	36.52386221	36.24643477	38.55020931	35.74673362	29.20138057	38.45530586	37.91143836	38.41835339	39.5324072	38.76014208	39.21867104	39.4249623	39.97757508	34.68744976	36.22471605	38.84337116	40.34548106	39.55943136	36.30375409	39.0865166	38.40093533	35.4218471	39.82528911	34.15030226	40.13737278	40.67906666	39.66206222	36.10185434	36.95721053	38.54606492	33.86426621
1142.8	41.56340902	40.97393785	36.15888167	35.12729164	44.55227449	38.66844342	41.71618538	42.11621171	41.67100018	32.36601523	41.28092087	36.39626387	34.53398282	39.87031813	40.61686182	32.99589628	39.68598263	38.67070092	36.09102137	35.64622492	37.76550679	35.27779522	28.81186873	38.02803728	37.31807805	37.76146398	38.98501476	38.18734263	38.76390963	38.95478565	39.52562524	34.34269125	35.21126422	38.21297599	39.70382285	38.87073306	35.64412535	38.87434386	37.93529656	34.97291932	39.30244154	33.71827121	39.34434245	39.79141342	38.95397936	35.55230734	36.33356475	37.8537101	33.42322967
1146.7	40.35563674	40.05543292	35.06627174	34.02073127	43.32350742	37.70220826	40.59757546	40.89628102	40.37094144	31.7818536	40.26284658	35.2564838	33.61275881	38.50870533	39.41409277	32.64610692	38.91931686	37.91614657	35.56214122	34.91363809	36.89465964	34.7412928	28.38102441	37.44864186	36.65031075	36.94373919	38.37746056	37.52103	38.22744922	38.44721417	38.96475516	33.93069747	34.15094905	37.4477341	38.96008368	38.03888832	34.9004813	38.49686459	37.46346735	34.42564654	38.670775	33.26586767	38.39551234	38.79375576	38.10499901	34.92105335	35.64804256	37.03447406	32.97837562
1150.6	39.59783607	39.45182884	34.35577606	33.33770877	42.59603607	37.09138773	39.9149808	40.05079656	39.56985533	31.40530523	39.63571579	34.50975209	33.03635901	37.62109262	38.63840674	32.4335399	38.46346332	37.44829776	35.23623773	34.4850069	36.41987324	34.43028265	28.1229686	37.12453807	36.26732751	36.42446704	38.03987567	37.09252128	37.96452523	38.18693741	38.62599856	33.71732178	33.51096628	37.06691883	38.50782995	37.50188124	34.39106202	38.32944585	37.16547267	34.11292001	38.30174667	32.95338053	37.82100406	38.14887171	37.60228443	34.55856457	35.20043585	36.54840271	32.68786087
1154.5	38.99899978	39.04136201	33.85770732	32.84448502	42.0856316	36.66175065	39.42303598	39.46534124	39.00819828	31.14369228	39.22956539	33.99732473	32.60385652	37.00056148	38.08488223	32.2934809	38.10806897	37.08682513	34.97283449	34.16544335	36.0639745	34.16151308	27.89309089	36.85339606	35.95976746	36.04222704	37.76766287	36.77664804	37.71872693	37.88601329	38.35092647	33.53468834	32.98036085	36.76435185	38.16602631	37.12119305	33.99317337	38.17318859	36.88909442	33.87243863	37.99113475	32.67432238	37.45696316	37.70542022	37.25019239	34.25889083	34.85101833	36.18696786	32.43989268
1158.3	38.58747003	38.71606654	33.46317086	32.4547849	41.68178569	36.32799091	39.03640338	39.03988753	38.60526473	30.93391902	38.89423379	33.65210381	32.25288643	36.53579254	37.67317572	32.12840668	37.85027648	36.80263081	34.76663187	33.88627895	35.79060923	33.95606706	27.70174719	36.63508837	35.69584807	35.77040596	37.54172772	36.52647171	37.50897664	37.66926107	38.11060311	33.35305655	32.57123074	36.54686395	37.92393431	36.81671994	33.68129792	38.02062641	36.64055093	33.69688396	37.74253648	32.44867026	37.15386092	37.34555649	36.97209888	34.00529997	34.5734274	35.9200544	32.25464709
1162.2	38.29064542	38.48267212	33.19872194	32.18048374	41.4339993	36.14902818	38.78384913	38.75408457	38.31695721	30.79735634	38.67579547	33.42758437	32.01081872	36.24172692	37.40061906	32.04272071	37.65747008	36.60407873	34.62194408	33.70279612	35.60805963	33.83540626	27.5867733	36.50846414	35.52831492	35.5820967	37.40019733	36.37641462	37.36968065	37.52039565	37.95493367	33.26710088	32.28953649	36.40574666	37.75986967	36.60104589	33.5009453	37.94410805	36.51544305	33.58412322	37.58214895	32.31856963	36.9543214	37.1314556	36.7922193	33.82996391	34.39950173	35.73480675	32.15379882
1166.1	38.11077241	38.38798791	33.03221789	32.02831509	41.31387288	36.05385809	38.65697533	38.579594	38.14949221	30.73764888	38.57317803	33.30126232	31.87594966	36.07264197	37.24032096	32.0266076	37.57522914	36.51378343	34.57148227	33.61601132	35.51398611	33.78713991	27.53380523	36.4484801	35.45711338	35.48159462	37.33371485	36.30006117	37.30954893	37.46982016	37.88105709	33.24308387	32.13085718	36.3449331	37.69202473	36.50213419	33.3966239	37.93189713	36.44639267	33.52415212	37.52058864	32.25439169	36.85133596	37.02685428	36.73241936	33.7561693	34.32561565	35.6400569	32.11868698
1169.9	38.00532763	38.3447798	32.95372059	31.9575954	41.28911418	36.00933404	38.60947576	38.49974308	38.07788267	30.72184424	38.53188625	33.22336439	31.81446788	35.99227435	37.18618483	32.03455211	37.57539829	36.47725693	34.56942483	33.59853025	35.50920995	33.78728888	27.52357621	36.47563375	35.44497779	35.46049664	37.37132986	36.29415965	37.31377091	37.471269	37.90081447	33.28223523	32.07692306	36.34087918	37.67211883	36.46925112	33.33618402	37.98131632	36.46238049	33.52004113	37.52128522	32.26015423	36.85027387	37.019577	36.73264798	33.72376771	34.29814317	35.62735678	32.13262929
1173.8	37.98608305	38.39547624	32.9196463	31.9322933	41.31451435	36.0535596	38.64641483	38.46948378	38.06458117	30.77795341	38.59651781	33.25328824	31.81259114	35.99027049	37.213611	32.12217098	37.63071316	36.54164405	34.65907648	33.64700401	35.54940021	33.85628696	27.56549754	36.53929687	35.47176732	35.48752816	37.44772225	36.36250956	37.3976536	37.53275506	37.98178819	33.36331718	32.05063911	36.40602821	37.72164954	36.51438422	33.36634244	38.10320142	36.54603802	33.58711349	37.58422383	32.31839536	36.90909615	37.05255503	36.78439793	33.76890699	34.33806638	35.67223137	32.18996959
1177.7	37.9914328	38.41788736	32.91036962	31.91165357	41.33640674	36.07350576	38.66911649	38.47016197	38.0555192	30.83958504	38.63621707	33.29828798	31.81422108	35.99842424	37.20199974	32.18560759	37.66434951	36.61905753	34.74621609	33.69029744	35.56913649	33.94826534	27.61958028	36.6174727	35.53642407	35.4845264	37.53487944	36.43529907	37.47780866	37.6213614	38.09261176	33.44444426	32.0556338	36.46327639	37.78048881	36.54280947	33.41968896	38.22197571	36.66922888	33.69056306	37.65909619	32.3877168	36.92779317	37.09230961	36.82897811	33.83967779	34.39515454	35.68530098	32.29333903
1181.5	37.98000374	38.47972989	32.89330649	31.92235073	41.37717119	36.11528802	38.70043675	38.48636892	38.04109983	30.87967941	38.68756691	33.29684457	31.82015405	35.98931052	37.21607243	32.25413539	37.72032384	36.68529736	34.80954133	33.72833605	35.61827522	34.03307381	27.65804997	36.70080024	35.59246527	35.55297491	37.6020483	36.50352347	37.55708365	37.70109942	38.19258184	33.50995272	32.03689199	36.51332147	37.8323796	36.56896283	33.4666965	38.32845431	36.77615393	33.75104919	37.74409053	32.47404757	36.94373719	37.12972472	36.87711174	33.89261891	34.44921637	35.71523224	32.38270692
1185.4	37.96379105	38.52593561	32.86635852	31.8970305	41.38967693	36.1354388	38.71255641	38.44593408	38.01935721	30.88949853	38.70538679	33.28827282	31.79349292	35.97476198	37.23101191	32.33472606	37.77035166	36.72837141	34.86899347	33.74193071	35.66080803	34.08077395	27.68369688	36.77214781	35.61017173	35.57211846	37.67195412	36.55831841	37.59974982	37.76231764	38.24530678	33.5977557	32.01384672	36.55679719	37.88319071	36.60944137	33.48122669	38.43087731	36.84271665	33.80823102	37.79153254	32.5117719	36.96346396	37.1564242	36.92395324	33.91698015	34.46450108	35.71725184	32.43897365
1189.2	37.92480426	38.54268453	32.8105513	31.85863916	41.3821735	36.14060601	38.7114037	38.39968376	37.98347343	30.91276429	38.71300885	33.2659292	31.76852202	35.94221727	37.20056873	32.36515993	37.77674883	36.74985872	34.89229276	33.75779458	35.66985896	34.09612831	27.68075519	36.79530544	35.60224811	35.56233897	37.71073282	36.58422117	37.62783577	37.78639748	38.26966737	33.65534529	31.95809802	36.58927613	37.89272637	36.60237151	33.45528645	38.48099761	36.87775295	33.83548449	37.78064786	32.50068436	36.96498713	37.14970359	36.93023506	33.91086175	34.47355295	35.71589006	32.44572994
1193.1	37.91622664	38.57103413	32.78931126	31.84094125	41.38753886	36.16217979	38.70415304	38.3808984	37.97264131	30.9250748	38.73774524	33.24646404	31.75612382	35.93434023	37.2033429	32.4027294	37.79816057	36.77554551	34.94021058	33.77730168	35.67493624	34.12996576	27.69638103	36.84638065	35.63363688	35.5884341	37.75802252	36.61756387	37.68415971	37.8223148	38.30124319	33.67822802	31.95311719	36.60945482	37.90519332	36.60594004	33.46247369	38.54552521	36.91032218	33.85991198	37.81563135	32.5323246	36.95717748	37.15137577	36.96379736	33.94623511	34.47298761	35.72874814	32.49821457
1196.9	37.91877447	38.60143284	32.78465741	31.84048957	41.41980216	36.19176502	38.73097335	38.37692206	37.9644645	30.9553294	38.77208509	33.26895308	31.76845487	35.95248996	37.22078121	32.45780404	37.82183372	36.80852011	34.98302889	33.7947821	35.67656351	34.17749146	27.7386718	36.89718692	35.66947971	35.59039902	37.80463349	36.64450987	37.7074091	37.86691606	38.35052365	33.72068239	31.94581093	36.62724174	37.9337751	36.63049838	33.50007184	38.59584282	36.96963616	33.90222119	37.84748685	32.57245027	36.97460684	37.17894123	36.98834462	33.97286351	34.49578661	35.74405979	32.53937358
1200.8	37.97780819	38.67946281	32.8470586	31.89693564	41.50476644	36.24631138	38.83494287	38.44287962	38.01353995	31.01903155	38.84598566	33.34802599	31.83811826	36.00985872	37.31088597	32.54354301	37.89462493	36.88806088	35.07599909	33.86322733	35.75907927	34.28138838	27.80431775	36.99354567	35.74821589	35.65921703	37.90726001	36.7336023	37.79069514	37.96174563	38.45039608	33.8041934	32.00230407	36.71138123	37.99872615	36.69639178	33.57753349	38.68981259	37.08676671	33.98835384	37.93355103	32.65424878	37.03995705	37.27217829	37.05671225	34.0350175	34.57211077	35.81936979	32.63230371
1204.7	38.08208068	38.78561965	32.94140858	31.98696252	41.6060605	36.34913078	38.95447448	38.53006209	38.10536696	31.10305113	38.94689078	33.43004396	31.92161774	36.12556629	37.41472344	32.62212714	38.02347821	36.99450671	35.18101178	33.9795485	35.87183446	34.37264964	27.87998611	37.09317204	35.84574949	35.74909041	38.04913207	36.85832994	37.90969001	38.08810077	38.56902869	33.91008076	32.10740216	36.8135355	38.10436254	36.78548458	33.66891877	38.80481187	37.20816485	34.07652186	38.03497816	32.73917223	37.135572	37.38895138	37.17885886	34.11701033	34.67123515	35.92088334	32.73652561
1208.5	38.19873887	38.92955279	33.06327642	32.10321036	41.74086942	36.46637912	39.09100287	38.6574207	38.22183996	31.20364702	39.1009182	33.55426627	32.03085561	36.26668336	37.56482896	32.73187395	38.17127975	37.14716456	35.32283087	34.1058906	36.01520143	34.51075153	27.97490516	37.22407497	35.97305588	35.86855307	38.18877278	37.01053389	38.03039803	38.23713157	38.69837097	34.02937996	32.22795662	36.95808692	38.24525873	36.92163629	33.80985711	38.93141077	37.35277995	34.21356965	38.15830108	32.85000665	37.27632095	37.51834798	37.31624722	34.23925285	34.79770126	36.03652642	32.82772199
1212.3	38.34351844	39.07015457	33.18656936	32.22509414	41.8843013	36.60473788	39.25049899	38.78802689	38.36661151	31.30972946	39.26027242	33.68674015	32.13640888	36.42441953	37.7049655	32.84833585	38.31741788	37.28235445	35.45540602	34.24216022	36.14206492	34.61339801	28.07304842	37.36788662	36.08855009	36.00747571	38.32749561	37.14714361	38.17284129	38.36780592	38.83378619	34.12648154	32.33612639	37.10633298	38.39182414	37.06817064	33.90641019	39.06562701	37.48389451	34.32563326	38.28189355	32.96826099	37.40516338	37.67125468	37.44337798	34.34582281	34.940452	36.18202407	32.93969062
1216.2	38.45678823	39.18921798	33.30997252	32.33695352	42.0156398	36.73650506	39.38967524	38.906918	38.49075647	31.4233469	39.41288479	33.80946872	32.25679878	36.56311641	37.8361128	32.96142943	38.46686896	37.42299171	35.58952507	34.37970649	36.28289189	34.75510112	28.17475551	37.49598642	36.23590697	36.1510443	38.45961298	37.29029193	38.29610996	38.49062448	38.97926297	34.23715841	32.45525077	37.23193364	38.52710881	37.18271249	34.02547992	39.19954166	37.58544316	34.43896683	38.41370801	33.06967306	37.55863356	37.81753664	37.56479975	34.45297094	35.06200859	36.31526978	33.05141953
1220.1	38.59497467	39.34505713	33.44994972	32.4831524	42.17506775	36.88688379	39.554198	39.0424806	38.6534312	31.54499738	39.5719981	33.96064753	32.3836336	36.71416828	37.96974088	33.08182276	38.63706701	37.57519755	35.72931454	34.53024552	36.43100595	34.89131479	28.29337753	37.64279117	36.39034125	36.29029112	38.6122551	37.44887562	38.44922891	38.64312625	39.13826015	34.35035101	32.59777216	37.38773751	38.65639168	37.34409074	34.16351753	39.34912218	37.72111158	34.5621799	38.5481204	33.18843871	37.72052229	37.99842027	37.68801479	34.58472413	35.21778121	36.46903593	33.16040946
1223.9	38.77378986	39.51562712	33.61068178	32.63370551	42.3420352	37.06923594	39.73709845	39.23206007	38.83513711	31.68786327	39.75750688	34.14472821	32.54753213	36.90155304	38.144617	33.23360712	38.84289818	37.76867321	35.91038384	34.71280927	36.60129595	35.06096328	28.42530544	37.82450805	36.56624158	36.47324702	38.800007	37.6320549	38.62211553	38.81256417	39.31464293	34.47368516	32.73478697	37.55105311	38.83831766	37.51323497	34.32584006	39.5023034	37.87478601	34.72063962	38.71670962	33.33600172	37.91084863	38.20946698	37.85770122	34.72635999	35.39707385	36.64716983	33.30969609
1227.7	38.9734452	39.71963754	33.81129294	32.81121574	42.5511982	37.28698599	39.96323486	39.43568268	39.04037395	31.86496042	39.97129544	34.35164391	32.71916814	37.12272134	38.35434365	33.40226745	39.08482639	37.99240594	36.10620665	34.92228935	36.7996744	35.2571918	28.59918149	38.03346361	36.75281908	36.66425699	39.01371761	37.85642057	38.83336119	39.01449505	39.52766694	34.64028229	32.92362413	37.75471214	39.05045834	37.72383677	34.52968512	39.70333229	38.07491398	34.90027684	38.92911865	33.52469279	38.13593688	38.44106498	38.04222327	34.89668745	35.60490882	36.85810528	33.48867849
1231.6	39.21458216	39.93999658	34.02663108	33.03223879	42.79411139	37.50464678	40.21115214	39.67162925	39.281607	32.0730459	40.21744129	34.58208657	32.93698145	37.36785988	38.60211304	33.57938799	39.31214552	38.23173267	36.33790459	35.14403154	37.02471259	35.48051275	28.77143003	38.26036798	36.97162569	36.87644143	39.2593424	38.07593296	39.05608317	39.24686257	39.77155437	34.83684404	33.13864408	37.98985602	39.28365593	37.97831792	34.74981042	39.93662149	38.30547175	35.09964883	39.15392642	33.72215506	38.38361497	38.70041089	38.26036798	35.07957914	35.83420596	37.0854525	33.68225518
1235.4	39.42569779	40.1514201	34.22118291	33.22190137	43.00328738	37.69769131	40.43912931	39.87393881	39.4965441	32.23905215	40.43195726	34.77562103	33.12061749	37.581535	38.81232092	33.74301708	39.51755067	38.42311767	36.53314712	35.34647529	37.21367498	35.66387027	28.91885409	38.45174902	37.18945086	37.06359662	39.46461186	38.28767752	39.27645933	39.43327454	39.98747807	34.99935623	33.32930644	38.18611389	39.47451043	38.18666456	34.94845783	40.13351052	38.49738795	35.27550323	39.36502843	33.90724894	38.5896347	38.92929572	38.4356942	35.24376379	36.03757016	37.29743114	33.85049103
1239.3	39.62365839	40.34937024	34.41054407	33.39941816	43.21114851	37.90447327	40.66178091	40.0751796	39.68039476	32.39263707	40.66840987	34.97949508	33.2897703	37.79247416	39.00231279	33.89473273	39.71187387	38.62270954	36.71438176	35.5503744	37.39061917	35.8388925	29.07362714	38.63618819	37.35635752	37.24987003	39.65059629	38.48774948	39.44960173	39.6131654	40.19591541	35.14759323	33.50606545	38.37208292	39.6601496	38.39062476	35.13364093	40.32717338	38.68230364	35.44053627	39.54917214	34.06874475	38.79323258	39.15193167	38.60840037	35.41623103	36.24315727	37.50598466	34.01098383
1243.1	39.77921537	40.52374304	34.56201238	33.5567489	43.38094947	38.05825021	40.84379519	40.23427507	39.87233913	32.53677516	40.83361084	35.12927471	33.43592555	37.96778326	39.17735993	34.02007427	39.88040156	38.77909326	36.88174418	35.70670439	37.55337921	35.98900904	29.19069981	38.79833623	37.51520194	37.3992907	39.81586476	38.64045407	39.60831717	39.77872799	40.35053873	35.27778324	33.65418564	38.53195877	39.83085387	38.5481333	35.28249987	40.47856959	38.84346253	35.58163809	39.70668981	34.20734807	38.98434103	39.3250162	38.75564153	35.53660562	36.39340654	37.67630929	34.13593874
1246.9	39.93610506	40.67441794	34.72636959	33.72383752	43.57820143	38.21123314	41.01627459	40.38949606	40.02294519	32.67799588	41.01066415	35.27320978	33.574969	38.13172732	39.34593765	34.1570784	40.05605246	38.93431263	37.02135646	35.87762469	37.72412028	36.11998064	29.30468826	38.94576146	37.64351082	37.56227091	39.9680292	38.7999517	39.76538757	39.92566794	40.52544453	35.40103651	33.8029865	38.69861045	39.98702799	38.7047586	35.41233652	40.63935422	38.99639641	35.70397689	39.86165902	34.33447387	39.14672232	39.51961262	38.89958978	35.66924761	36.55550344	37.85165987	34.26240477
1250.8	40.05388763	40.8261752	34.85803237	33.85099084	43.7077349	38.35056837	41.16824337	40.52754198	40.18365565	32.78755433	41.17556188	35.41042798	33.71349085	38.29729292	39.48589875	34.26797939	40.19571247	39.08176832	37.16969071	36.00140983	37.86995835	36.25341909	29.40431289	39.09605221	37.79121283	37.69104644	40.09382445	38.93644348	39.90356025	40.05315938	40.66185086	35.52660796	33.91308456	38.83973411	40.14146536	38.86180267	35.54022493	40.7947611	39.11943899	35.82411061	39.99156002	34.45251625	39.30422996	39.67402787	39.02728704	35.78696734	36.68128195	37.98418309	34.35484131
1254.6	40.15547526	40.95818614	34.94127861	33.94011661	43.8344194	38.50439235	41.29897714	40.64422998	40.32596218	32.91249515	41.32736245	35.5549612	33.79950007	38.43300776	39.61571791	34.36722145	40.34327521	39.22889509	37.3048182	36.13639596	37.97442786	36.37632539	29.4842639	39.20945386	37.8888884	37.81089598	40.23404228	39.06587744	40.00242077	40.16827799	40.79285376	35.6362376	34.00027436	38.96120145	40.25851808	38.99160365	35.6428712	40.93107083	39.21588811	35.93132049	40.13155094	34.54941549	39.44776377	39.8416903	39.1366611	35.89141029	36.80896935	38.10148165	34.44210517
1258.4	40.23874224	41.06579588	35.00938654	34.02631101	43.92552907	38.59619418	41.39300362	40.71733231	40.39726104	33.02140041	41.45125975	35.64570961	33.88375297	38.52684359	39.70961749	34.46627305	40.43141894	39.33511463	37.4171954	36.23263479	38.05963466	36.46955872	29.57444131	39.32011605	37.99053728	37.92296593	40.33852037	39.17639077	40.09782897	40.28789614	40.90035504	35.71080992	34.08401713	39.061786	40.37207159	39.07981225	35.75098767	41.05213417	39.31831996	36.01717706	40.21253197	34.63061009	39.55813565	39.92936289	39.19825832	35.96447076	36.91929222	38.19093277	34.53133844
1262.3	40.33056832	41.1646575	35.11002857	34.10206612	44.01554693	38.69450243	41.48524722	40.82791264	40.47345294	33.11034536	41.54257253	35.74211649	33.96257759	38.60430326	39.79785757	34.58227265	40.555367	39.47333969	37.53764148	36.35206606	38.14655956	36.6061182	29.67894792	39.44985021	38.10209478	37.99078145	40.49394453	39.28911092	40.22344906	40.41534613	41.05752939	35.81172217	34.18421609	39.14364975	40.4638897	39.18936034	35.85299196	41.19394135	39.49144603	36.15349564	40.34206465	34.754377	39.65667526	40.04870652	39.30713281	36.07308142	37.05392069	38.30111869	34.65164312
1266.1	40.38493484	41.22186683	35.17560953	34.14987642	44.03361214	38.70894781	41.54618776	40.86924938	40.48117606	33.16967821	41.57092082	35.74791822	34.02079829	38.64502915	39.84540855	34.64898945	40.61946054	39.51894262	37.62948815	36.42306428	38.18741562	36.68244712	29.7511579	39.51735232	38.16756731	38.03410128	40.59280992	39.35102266	40.32611618	40.50558167	41.16279624	35.88875889	34.22482344	39.18690667	40.49894838	39.24646314	35.9409938	41.28626518	39.60736561	36.22657007	40.43114018	34.84719104	39.71778407	40.10392064	39.36187037	36.1258691	37.13490769	38.36382451	34.72118513
1269.9	40.40674066	41.26545248	35.19381932	34.18362376	44.05820621	38.72663923	41.59778997	40.88185965	40.49197654	33.21690956	41.62066284	35.7372269	34.06157556	38.63577703	39.86014337	34.73326954	40.65806106	39.56799568	37.70195781	36.49974173	38.24391677	36.74928635	29.80473409	39.58783535	38.21183383	38.08150628	40.66987018	39.41625623	40.41182195	40.58010203	41.25676281	35.96206755	34.26623552	39.25242445	40.56335376	39.30861232	35.98406108	41.38427773	39.69046008	36.27367844	40.50507443	34.91387268	39.74279426	40.16126754	39.39049275	36.16994961	37.1899488	38.43470323	34.76349377
1273.8	40.37702024	41.27553445	35.18572381	34.17783586	44.03659921	38.73032231	41.60769119	40.85318046	40.46207139	33.24323322	41.65953949	35.71526691	34.06975891	38.6037792	39.83382695	34.79440444	40.68190584	39.59647471	37.74845937	36.54257872	38.25816216	36.78891878	29.84546606	39.64168984	38.25428207	38.10120903	40.69808195	39.43584206	40.4667612	40.65119947	41.30873216	36.0139761	34.25337453	39.30158562	40.59768437	39.33838145	36.00999446	41.45701245	39.72481912	36.29418054	40.54413123	34.95400094	39.77589056	40.16253181	39.40215744	36.19258591	37.21419372	38.46876547	34.7884738
1277.6	40.29659403	41.2542046	35.13231706	34.13000336	43.97925651	38.69444272	41.5680371	40.78066212	40.38391267	33.26018951	41.6427855	35.64430091	34.03205374	38.50858619	39.7594246	34.85917785	40.69357665	39.61092914	37.7829979	36.57670894	38.24297025	36.81236251	29.86100549	39.67124412	38.27886873	38.09509378	40.70079648	39.46956401	40.50585243	40.67348568	41.33131101	36.04434403	34.19904599	39.29463863	40.59639235	39.32848842	36.00825372	41.51619255	39.75693753	36.31624053	40.56067169	34.99175461	39.76935327	40.13500474	39.37382469	36.19283744	37.22813335	38.46214518	34.81126762
1281.4	40.18454624	41.2094915	35.0301456	34.03486934	43.87331432	38.64153699	41.49013973	40.65089095	40.29080081	33.26905508	41.60759932	35.55519674	33.96473354	38.38896279	39.64031978	34.87529069	40.67076796	39.60686292	37.79424172	36.55792195	38.20003742	36.82436148	29.86367147	39.67733033	38.25617632	38.05904552	40.70578872	39.45429597	40.52326125	40.69055961	41.34279793	36.04571577	34.08662905	39.27446003	40.57562393	39.29673984	35.94569842	41.59106352	39.77900125	36.30576057	40.5293709	34.99787801	39.73153358	40.07314291	39.30612675	36.18825251	37.21718968	38.44498637	34.79325437
1285.3	40.03155253	41.13801989	34.91765078	33.91777247	43.74744268	38.5630901	41.39635414	40.5000768	40.1457249	33.24790893	41.50495406	35.41277989	33.8835812	38.21195524	39.50719458	34.90855222	40.6224474	39.57775713	37.79361517	36.53055771	38.1242111	36.8055482	29.84380051	39.67350523	38.23189993	38.00931263	40.67414306	39.41834179	40.51781045	40.69279582	41.33755335	36.07077873	33.95723044	39.23855552	40.51587974	39.24631466	35.8733772	41.64096087	39.77202844	36.29795611	40.51124293	34.98754261	39.66829449	40.00606089	39.22109232	36.1426549	37.19592622	38.39062608	34.79078871
1289.1	39.73133476	40.95852813	34.64962402	33.67606447	43.49716269	38.37214893	41.14864629	40.21567085	39.89265224	33.12908691	41.31174357	35.15378552	33.66653125	37.91295292	39.24339363	34.8370002	40.49245835	39.41972582	37.69650499	36.39004492	37.95679493	36.67006051	29.73562245	39.55708434	38.08984627	37.83875366	40.53532499	39.27408476	40.41721977	40.56842849	41.2197876	35.98597624	33.69631882	39.10225956	40.36838931	39.07634211	35.67949073	41.58293804	39.61782686	36.16076318	40.37391224	34.85792685	39.49569141	39.8023962	39.01860443	36.00552933	37.03800591	38.23699639	34.65881479
1292.9	39.55868864	40.87683884	34.47263393	33.50863038	43.32696311	38.25970637	41.00731349	40.02194086	39.70151935	33.13054188	41.22716435	34.98629269	33.56216511	37.70023192	39.04522388	34.88173287	40.44464024	39.38298235	37.71454586	36.3563387	37.86178863	36.68322256	29.74168277	39.58261273	38.03965504	37.77043204	40.49191438	39.23718894	40.42543157	40.59722787	41.23046083	36.02086504	33.5324009	39.05296164	40.30421023	39.01948742	35.60520934	41.64990604	39.62576946	36.15248462	40.35385143	34.86811117	39.41341639	39.69776021	38.91300688	35.97624864	37.01108324	38.17430896	34.64059212
1296.7	39.20568972	40.65975618	34.15486063	33.19123499	42.9953604	38.04393223	40.70882841	39.68430154	39.35437144	33.00708623	40.98751203	34.66617943	33.29743063	37.32290938	38.71368971	34.80411327	40.2655795	39.22088963	37.60564848	36.20251815	37.64595437	36.5463202	29.62645211	39.45028664	37.87952639	37.57610953	40.32025409	39.05558329	40.31521389	40.46872277	41.10326748	35.92485293	33.22883387	38.84628748	40.12239545	38.80040047	35.39920957	41.57995055	39.48043623	36.02313675	40.18805889	34.74961819	39.17659169	39.45204968	38.67777696	35.81337929	36.83773511	37.97466345	34.50866896
1300.6	38.7876415	40.3816094	33.7643098	32.84403994	42.61854882	37.74281436	40.35672554	39.26987779	38.92463705	32.83139298	40.67610409	34.29529753	32.9833857	36.85768207	38.32282668	34.71124807	40.020719	38.99593623	37.4541561	35.98385587	37.36466915	36.38513688	29.46448399	39.29774998	37.66513937	37.32093617	40.11649526	38.8547706	40.15764687	40.31537539	40.93173004	35.80973787	32.83894973	38.61699032	39.87009448	38.56430293	35.12318467	41.52822182	39.3179649	35.8477237	39.99193346	34.58564394	38.89772435	39.11348668	38.3880125	35.63335238	36.62602048	37.72133225	34.36381459
1304.4	38.34933806	40.1063042	33.36464032	32.45344896	42.22273984	37.43359663	39.97233814	38.81699237	38.48306471	32.67143666	40.34896179	33.87736378	32.65033262	36.37073636	37.88969809	34.61871914	39.77495324	38.75320698	37.30264125	35.75860169	37.05469102	36.21023424	29.31033488	39.11230092	37.45616028	37.0526129	39.91808761	38.63801834	40.01629614	40.16637683	40.73047884	35.6860447	32.44414189	38.35795825	39.62384366	38.28674958	34.86196715	41.45852881	39.15124661	35.68454024	39.78692334	34.43932442	38.58070964	38.77898802	38.07793439	35.44474258	36.40495636	37.45782098	34.18859251
1308.2	37.79080734	39.6907313	32.85667734	31.97458429	41.70218554	36.98704695	39.4637432	38.23793295	37.91905159	32.40888773	39.90485317	33.35391158	32.23766244	35.76421895	37.34776799	34.46430546	39.41154272	38.40133316	37.05312393	35.43390602	36.65675764	35.95174394	29.10445753	38.86713694	37.13921424	36.66633049	39.6123566	38.30933322	39.76380047	39.9175469	40.46872327	35.49752694	31.96710972	38.00524467	39.25528751	37.90403482	34.48141872	41.29606769	38.90557706	35.4054488	39.50341588	34.21049146	38.18164797	38.32782581	37.69181706	35.15065005	36.07935718	37.09479379	33.94477178
1312	37.15016176	39.229413	32.27353082	31.41500494	41.07369707	36.49342308	38.87472058	37.60914135	37.25280694	32.10101156	39.38964322	32.74147817	31.75149269	35.07051366	36.71467643	34.25438759	38.99039323	37.98434619	36.74790755	35.03044513	36.19467115	35.63483256	28.82995287	38.53661936	36.77558406	36.21868396	39.23622429	37.91792294	39.47329333	39.62039105	40.13708258	35.2548543	31.40187382	37.60046218	38.82052973	37.45435248	34.03190785	41.07858721	38.59814231	35.10783955	39.14374388	33.92998912	37.69489657	37.80131141	37.22693578	34.8083427	35.68508789	36.67288484	33.65296229
1315.8	36.40337667	38.66902373	31.60612215	30.77024316	40.34817315	35.90274356	38.2071718	36.8580852	36.49385501	31.71200669	38.7813472	32.04222798	31.19246474	34.25141342	35.97874424	33.98618188	38.48359396	37.49775406	36.37425749	34.58873216	35.63940887	35.27612061	28.50853901	38.17866682	36.32309098	35.69538064	38.78739437	37.46999067	39.10894881	39.24340276	39.74658167	34.95602173	30.73313298	37.08453309	38.31928723	36.90895774	33.54194249	40.82658573	38.20234168	34.71657975	38.69762993	33.56475816	37.11288425	37.15412537	36.67961858	34.38428115	35.22197391	36.15867563	33.30611686
1319.6	35.61739746	38.08205277	30.92818804	30.115487	39.61825048	35.3059495	37.51855359	36.10206992	35.75061154	31.32442727	38.15253466	31.32644687	30.58950848	33.44292547	35.23827875	33.72041867	37.97581276	37.00524735	35.98026332	34.12256682	35.08865769	34.8597457	28.16044088	37.76817604	35.86822595	35.168581	38.2930727	36.97583995	38.71970582	38.85780577	39.29795127	34.66118845	30.04876388	36.60711835	37.78712324	36.36007287	32.96652948	40.56059607	37.78013055	34.30634322	38.21147732	33.16877359	36.55468698	36.50461806	36.10040147	33.94772841	34.72588217	35.61362762	32.90628656
1323.4	34.91377864	37.58118059	30.28104969	29.50932754	38.9900992	34.79085768	36.88912255	35.40807534	35.07015965	31.02324561	37.59892204	30.71614178	30.0759864	32.72513658	34.57445287	33.46485418	37.52220493	36.56953365	35.67697788	33.70766732	34.59285395	34.50624582	27.84043938	37.42273325	35.44141819	34.68320625	37.8757158	36.57768944	38.37597087	38.51890134	38.8816739	34.40339348	29.42770097	36.14737125	37.33236393	35.88359615	32.47543344	40.33657254	37.39782935	33.97238913	37.81503621	32.82635462	36.04331087	35.93772902	35.56280059	33.5891646	34.31049108	35.14218936	32.57692154
1327.2	34.1537039	37.03676804	29.60295151	28.88849794	38.28131144	34.23117074	36.18778479	34.67896445	34.3336553	30.66583363	36.99278687	30.05032138	29.50871837	31.94958705	33.86195516	33.2023512	37.03324091	36.09057562	35.30528754	33.24166164	34.05026661	34.12683902	27.51042717	37.05193355	34.98559644	34.15188207	37.40093237	36.1187249	38.00889047	38.14440736	38.46119547	34.09914208	28.76954278	35.66540375	36.83845536	35.33761026	31.96010675	40.10523899	37.01192401	33.61473528	37.38516068	32.46993579	35.48289536	35.32865363	34.99197707	33.22426668	33.85063667	34.61589578	32.2239926
1331.1	33.2944789	36.38494716	28.82364579	28.16660747	37.4205707	33.5427222	35.35702929	33.81580209	33.43572495	30.22118364	36.27014321	29.26774944	28.82563127	31.01871368	33.02561887	32.87064317	36.41470639	35.51553162	34.87164662	32.68722345	33.34307833	33.6869671	27.11720783	36.60224524	34.4416872	33.50780055	36.87668048	35.54319249	37.56575208	37.6737937	37.96055458	33.71697042	28.02082809	35.03001475	36.22950654	34.67750198	31.35978903	39.75434816	36.57805486	33.16738507	36.85912623	32.03286177	34.79709871	34.5723195	34.31783288	32.73230037	33.28976913	33.95928473	31.7999928
1334.9	32.44569074	35.7145544	28.08667897	27.44378703	36.58975954	32.83801642	34.56598668	33.00096969	32.58654735	29.73212906	35.51847882	28.45578988	28.17003816	30.13668802	32.18567063	32.55555875	35.80114616	34.90077864	34.38891708	32.12966756	32.72504606	33.2109343	26.70502587	36.1247042	33.91723842	32.89846697	36.35727766	34.99577505	37.12221515	37.23195298	37.43973553	33.35150615	27.2721879	34.42888582	35.58723701	34.01891736	30.73737471	39.40738123	36.10449419	32.69100394	36.30919508	31.5849258	34.14724462	33.81600557	33.69049358	32.21404079	32.71629591	33.33250366	31.3654884
1338.7	31.72790463	35.17760125	27.4720313	26.85497486	35.96885939	32.31952455	33.95595966	32.36368358	31.96614273	29.37860663	34.96075412	27.84892997	27.66207437	29.49345782	31.55912011	32.20194626	35.36110039	34.4430308	34.00643717	31.73329107	32.28394091	32.78008031	26.3276594	35.7226561	33.45384251	32.41589749	35.84096501	34.53369367	36.69215557	36.84438534	36.91371569	33.06165487	26.6572947	33.98594296	35.12404235	33.54203043	30.2164733	39.11078293	35.61092329	32.27372915	35.84441253	31.16579285	33.64348501	33.23481764	33.12438306	31.79297285	32.23048124	32.8704167	30.93578065
1342.5	31.1563405	34.80248609	26.95156799	26.41416385	35.52843162	31.95776736	33.45159628	31.89686752	31.51665074	29.14798552	34.56273609	27.44100576	27.27116173	29.02747144	31.09893744	31.84243708	35.00121923	34.04803704	33.69928624	31.42906869	31.91607409	32.36890286	25.97999579	35.31824129	32.99491031	32.00274028	35.30244672	34.15922587	36.22516061	36.41869371	36.41264981	32.79051713	26.15072536	33.59272431	34.76474182	33.11840006	29.75473132	38.82919391	35.14048675	31.94068872	35.46255211	30.74780205	33.31074781	32.77105908	32.63091155	31.47980187	31.85891352	32.45123468	30.56678191
1346.3	30.57240961	34.44883983	26.43884454	26.02530352	35.12605152	31.60148183	32.92022385	31.49426106	31.15687814	28.98035051	34.16844516	27.20016095	26.86168573	28.71329448	30.63511211	31.25535169	34.63026958	33.55202995	33.41601915	31.06374951	31.5230337	31.96518417	25.5074946	34.87045744	32.45256589	31.54978937	34.83572951	33.71604805	35.57741251	35.84589713	35.80980034	32.3705451	25.72227207	33.10656427	34.4204091	32.72478988	29.35591445	38.50501931	34.53354075	31.58652187	34.94636421	30.25870033	32.93648491	32.39838383	31.94250436	31.17973985	31.4623365	31.97347005	30.18772817
1350.1	29.93218677	33.97021298	25.86983451	25.4956257	34.60295709	31.07405607	32.16256839	31.042801	30.62553328	28.6120552	33.37885051	26.90123929	26.2215756	28.37661165	30.24761245	30.3243085	33.99035944	32.62482921	32.9769319	30.38152523	30.78318751	31.28400921	24.82231016	34.00169672	31.76620447	30.73836625	34.39343176	32.99784308	34.6138014	34.88452058	34.92750828	31.48359801	25.35903658	32.12884095	33.70570388	32.02839102	28.80649943	37.67294763	33.55235426	31.03650199	34.28747541	29.46350177	32.45968809	31.76133611	31.02801379	30.66421032	30.79920998	31.03529946	29.5137411
1353.9	29.29034926	33.3536428	25.24639459	24.94287687	33.60965227	30.25609654	30.90636726	30.42060091	29.95996693	27.94194881	32.16936273	26.46227672	25.42439708	27.90827795	29.65505905	28.98075159	33.1079967	31.25070383	32.19638238	29.41084649	29.98861653	30.48575288	23.84837093	32.52785159	30.62153578	29.77819573	33.92124555	31.91050383	33.12532999	33.76835584	33.6473516	30.42418594	25.02216493	30.71734045	32.63054663	31.12741255	28.14767712	36.64878631	32.34217079	29.95864777	33.31759892	28.32145131	31.75362458	30.89852542	30.14497439	29.71185108	29.91597044	29.87534605	28.71755976
1357.7	29.02727812	32.88502702	25.07184867	24.26671498	32.91375714	29.30145872	30.02114368	29.8143814	29.87851388	27.05476373	31.17558957	26.04781411	24.81640011	27.97304795	29.40215102	27.86935931	32.35091707	29.87083242	31.78729828	28.70834112	29.63819129	29.26855032	22.55300994	31.34966392	30.27425406	28.82790272	33.99589729	31.08190594	32.06360875	32.79003783	33.00131876	29.52915009	25.04835949	29.51749119	31.85053141	30.22374299	27.69580654	35.33961582	31.38955406	28.80450837	32.53289452	27.38751088	30.99168917	29.98219893	29.60136249	29.00146883	28.73960062	28.72858083	27.62451746
1361.5	29.2841356	33.0844772	25.12788062	24.61390124	32.70251719	28.88480648	29.83407242	29.85816571	29.80550953	26.382327	30.54079005	25.79159864	25.07952625	28.12469401	29.06325156	27.6284406	32.04619855	28.49410963	31.3833725	28.29202375	29.05487723	29.27962025	22.09583673	30.84899473	30.02904076	28.80846458	33.95428818	31.33983222	31.89749229	32.09663096	32.77121194	29.60022633	25.39130382	28.96181598	31.12400578	30.18233007	28.22473788	34.99347677	31.17663091	28.15721459	32.09278738	27.20468654	30.8322975	30.1684442	29.07573788	28.88696787	28.32495591	28.39613266	27.05896268
1365.3	29.31845109	32.96638035	25.60051453	25.12127871	32.0359313	28.74682098	30.1586944	30.0819883	29.72146934	26.32833598	30.59856108	25.90199517	25.62515451	28.49168747	28.80190369	27.66491576	32.07532716	28.62872199	31.44285621	28.41294958	28.90279104	29.19010125	22.34109743	31.09445931	30.47331376	28.23758854	34.20267503	31.30428629	32.07532716	31.90727682	32.87410997	29.97361053	25.36252933	29.13519666	30.90587317	30.39931364	28.73041199	35.09777004	31.39225515	28.25708902	32.25565761	27.68090118	30.71241783	30.24997593	29.64189423	28.75292458	28.10242622	28.57728229	27.24497272
1369.1	29.84049052	32.9638913	25.85960438	25.35324784	32.58930162	28.80877895	29.81082343	30.30551297	29.88787359	26.26810088	30.6161723	26.02412471	25.37927914	28.19280177	29.02859529	28.17426607	31.6565415	28.60384172	31.4655326	28.31636593	28.68723485	29.49893682	21.86477761	31.29664246	30.30551297	28.19404456	34.59767017	30.97636256	32.49698066	32.47625977	32.91555715	30.07832811	26.1506858	28.3151374	31.08024037	30.4392002	29.1979868	35.87838169	31.83901073	28.23386548	31.93668789	27.76900872	31.4655326	30.01550806	29.5504706	29.28488557	28.13297619	28.48670606	27.67813613
1372.9	29.33807636	33.21238851	25.66925651	24.86517506	32.23883608	28.55727609	29.75421608	29.99209253	29.55186717	26.02256434	30.36984953	25.77178187	25.85506286	28.10245588	28.80563378	28.12852108	31.8567046	28.80428216	31.25854812	28.54706663	29.12756908	28.97352898	22.43360636	30.60729099	30.82719003	28.231861	34.75952415	31.31347665	32.33881747	32.86108389	33.11162385	29.57427394	25.6484454	28.64776868	30.95646961	30.31310836	28.7281716	35.91578415	31.39448425	28.42589257	31.79475735	27.72911607	30.94044608	29.81534169	29.36124154	29.20917156	28.37808161	28.29626271	27.61647179
1376.7	28.90312455	33.16644577	25.24254091	24.20647263	31.77198237	27.85568533	29.42129494	29.9082874	29.22748621	25.45568332	29.27582136	25.22144667	24.71966602	28.27358607	28.75452099	27.61512338	32.0250608	28.38224435	31.62900276	28.57540755	28.77640269	28.92625889	21.53496376	30.80599281	30.61293287	27.93123464	34.28648482	31.37831764	32.32034279	32.55060927	32.34389405	29.66389508	25.43048593	28.14502048	30.56296721	30.20466014	28.27358607	35.29136866	30.99679458	28.05216131	31.57024795	27.26662603	30.84044422	29.78677595	29.2920331	28.76190257	27.50011095	27.91702727	27.29823926
1380.5	28.45029368	31.80400668	23.96092285	23.51354513	30.53966746	27.16884938	28.40382156	28.67097724	28.69165511	25.09717365	28.83915051	24.86520773	24.40646456	27.48339475	27.48224669	26.8978575	31.06688756	27.19102731	31.34724709	27.31291486	27.82818323	28.07992457	21.407675	30.09300655	29.13622136	27.22890846	34.31073586	30.41138239	31.6102505	31.65903649	31.91606934	29.28486752	25.12193096	27.14528469	29.6627936	29.63209757	28.11494263	34.85001084	30.48425281	26.99505956	31.39174418	27.07685117	29.79166545	29.09959401	28.18268148	28.04662595	26.7028092	27.02395257	26.88216132
1384.2	27.14462176	31.01319531	23.39437656	22.89559529	29.45806829	26.15540415	26.95205123	27.26496187	27.4173686	24.86472206	28.03870021	23.03327879	23.3536454	25.54975877	26.01953907	26.67554619	29.83524464	26.28667014	29.75208538	26.64276009	25.98783958	27.32033269	20.57389152	29.1588226	28.54997611	26.26806151	32.60703535	29.78312437	31.26168092	30.74751912	31.08754493	28.92751363	23.77387659	26.33681016	28.92448748	28.44122961	26.78486066	34.27384654	29.78495477	26.40741499	30.39986376	25.98044769	29.03416302	27.61753398	27.09060729	27.27551162	26.28667014	26.41773058	25.77339569
1388	25.78687921	30.03564852	22.04798164	21.85029208	28.46353468	25.39004721	25.69042761	25.84169486	25.99089282	23.55413064	26.56686828	22.11623313	21.95617093	23.80288221	24.7854948	26.42049435	28.47959944	25.56080688	28.34928072	25.76279501	24.71836707	26.59887118	19.38677876	28.26942359	27.65080394	24.78699568	32.01318223	28.77847187	29.71580022	29.6617715	30.00002346	27.59234558	21.77550685	25.2707253	27.2177304	27.2461348	26.15524425	33.45089999	29.43004509	25.87477928	29.30094287	25.7014763	28.03849047	26.93919344	26.07943194	26.59729998	25.48428073	24.86208372	25.07431212
1391.8	23.6153501	28.47562958	20.63029967	20.42243792	26.4663705	23.79848567	24.27122038	24.01208402	23.91713297	22.51694282	24.84339437	20.6583823	20.5451433	22.27236217	23.1775312	25.40673746	27.45108368	24.14363242	28.00975821	24.5268119	24.01604445	25.64784217	18.80904796	27.06953264	26.39209578	23.58332171	30.62245024	27.33388715	28.94143547	29.19477311	29.08833582	26.43673571	20.76605952	24.27372718	26.45176757	25.68142913	24.12184499	32.91210639	27.92488882	24.91825403	27.73594346	24.26417912	26.14842112	24.91622949	24.85124224	24.98551835	23.82193328	24.05398253	23.99730917
1395.6	22.12045055	26.25283938	19.16760065	18.78437622	24.71914512	22.20172723	22.59040725	22.21168677	22.25319707	21.33793016	23.49796414	19.06596102	19.04199723	20.63936557	21.62924142	24.37127195	26.33638672	23.06350276	26.81403785	23.05563982	22.58026981	24.83484523	18.21437069	26.31217196	25.49717902	22.42938685	29.25224758	26.73344639	28.06913834	27.47905705	27.58803689	26.26018532	19.55109549	23.71145479	25.07768562	24.41992733	22.75143873	31.69154118	26.84170141	23.97383471	26.70414049	23.62878469	24.90982453	23.67124398	23.60697558	23.97383471	22.92799088	22.37081112	22.94049013
1399.4	20.78737424	25.28973601	18.2149483	17.62681773	23.53289654	21.26474403	21.75372131	21.44260756	21.29592657	20.81708378	22.61052311	18.39882454	18.65043634	19.55400654	20.35174816	23.90553454	25.42342195	22.39241789	25.78521611	22.2813349	21.61630827	23.96451207	17.65734785	26.15499227	24.32978833	21.43901443	28.54060176	25.46583984	27.37084107	26.90640951	26.88487369	25.12541793	18.6129038	22.50313306	24.49648161	23.43085878	22.1272285	30.98890828	26.30564765	23.04155807	26.18765168	22.84483523	24.12600002	22.92553195	22.69424809	23.14994385	22.31003738	21.76796009	22.53585077
1403.2	19.39584945	23.81047454	16.76906644	16.32250977	21.90085817	19.53256496	20.14776386	19.36485095	19.30247273	19.81646042	21.14981873	16.33028677	17.03314622	17.29574121	18.55337277	23.24557234	23.67625578	21.32902369	24.47762513	20.82916751	20.02944689	23.20665668	16.83644007	25.01328923	22.85087001	19.70056485	26.75368716	23.86618834	26.19898258	25.65599663	25.51977028	24.26364167	16.61846522	20.99447836	22.98131634	21.84297607	20.49133466	30.19282645	25.39591958	21.6898632	24.7223608	21.99794962	22.26560357	21.04475342	20.81329622	21.95273256	21.0781217	20.73819384	21.75960543
1407	16.45689488	21.48943194	14.39762731	14.34190919	19.20961036	17.6712798	17.96091109	16.68842294	16.80981125	18.14668145	18.81320162	14.19978021	15.0170191	14.62921756	16.33540413	22.14393577	21.59697551	19.7344841	22.77000668	19.03098552	17.61749915	21.6389675	15.70312321	23.27933598	21.01615263	17.86520547	24.64710136	22.2327324	25.06145403	24.07127657	23.8643083	22.79840677	14.34608746	19.13190526	20.91193335	19.63910348	18.48352543	28.92801142	23.71006036	20.52333925	22.67093026	20.27268763	20.32286069	18.784423	19.06198793	19.89253072	19.36015044	18.784423	20.34270329
1410.8	14.60491245	19.61833111	12.88598724	12.85039287	17.50078249	16.36767869	16.06271615	14.67849297	14.72912632	16.90504204	17.2713149	12.47742931	13.59136588	12.79970547	14.4221674	21.21223557	20.18609878	18.57581109	21.54210666	17.75814694	16.10758559	20.57230748	14.83080233	22.37017288	19.66038738	16.42555055	23.06312392	20.63812411	23.86910489	22.966154	22.52504897	21.64095115	12.61756465	18.05628181	19.14619334	18.01799248	16.46420492	27.79463984	22.88071819	19.56433614	21.20446765	18.93378177	18.45661783	16.88902076	17.41400901	18.54594296	18.15247258	17.39887635	18.91340283
1414.5	12.80394886	17.82127303	11.51525186	11.31435678	15.88203035	14.96379909	14.47197495	13.00148891	12.8672074	15.86576461	15.82757767	11.14496463	12.12771848	11.19360656	12.85281565	20.22592889	18.85311897	17.49955597	20.16281321	16.36413698	14.83835407	19.49695933	14.04733887	21.32265032	18.28114916	14.97031122	21.54558987	19.28554263	22.90120399	21.61328884	21.21114606	20.65731645	11.27388686	16.98337797	17.64099621	16.39257836	15.03043632	26.45827605	21.40857055	18.46875597	19.75577121	17.80217576	16.98068463	15.51723301	16.27836311	17.26064647	17.11216188	16.11602056	17.91507315
1418.3	11.54141349	16.66753728	10.48341692	10.33137311	14.71678262	13.87133532	13.53490094	11.81891763	11.70663978	15.10018474	14.84784721	10.2204723	11.12588734	9.981172956	11.66477959	19.47549693	17.79992081	16.6228597	19.28310289	15.30379264	13.86294765	18.67293035	13.43502103	20.48253655	17.24863867	14.01371399	20.43349561	18.33889669	21.96994496	20.67674088	20.07533513	19.81849041	10.0548703	16.01766438	16.66753728	15.39019541	14.00780237	25.56410045	20.57582887	17.55592785	18.6609486	16.81091688	15.975548	14.26161618	15.13792947	16.27008163	16.15071552	15.06914908	17.25743896
1422.1	10.63878204	15.64327597	9.755470725	9.609290747	13.80335006	13.02465049	12.54496594	10.80997143	10.69841949	14.36128615	14.04490853	9.370954336	10.39783869	9.066837764	10.86549362	18.90892018	16.90931539	15.96017411	18.40574891	14.49104224	13.10444884	18.08626982	12.89294431	19.8733584	16.47224189	13.19562688	19.45537481	17.53629434	21.17928713	19.9797202	19.17062956	19.1172616	9.242483508	15.326143	15.91505446	14.48089982	13.13071948	24.86351538	19.75922151	16.9050095	17.72875655	16.21627197	15.04031827	13.46548924	14.35920699	15.36534401	15.46324219	14.30345213	16.60572323
1425.9	10.06239836	15.24454885	9.347952361	9.227614421	13.34758208	12.67192956	12.10431844	10.43439965	10.16266269	14.04570826	13.66513427	8.94509983	10.04593326	8.69771724	10.39650798	18.44963787	16.46005743	15.6129867	18.00393681	14.27433169	12.68962834	17.65266051	12.59842328	19.4657838	15.99633687	12.77610018	18.94410946	17.07023069	20.85189585	19.62998324	18.8179922	18.65627997	8.866558393	14.93225813	15.44192478	13.91579437	12.54041634	24.46354683	19.41544475	16.67826252	17.32362366	15.6769079	14.60011223	12.96869136	13.94737421	14.98200206	15.12318684	13.86005732	16.2008896
1429.6	9.766866417	14.9061104	9.027695982	8.950461768	13.06692431	12.50073357	11.91570544	10.09895881	9.789666708	13.81636799	13.33902264	8.699101684	9.781399334	8.403414682	10.09947295	18.1093109	16.20826307	15.31549793	17.71352901	13.9503599	12.43489713	17.45913322	12.29282671	19.21909719	15.76249403	12.48478638	18.65479762	16.76642784	20.53141999	19.29999508	18.39740304	18.45206971	8.561552926	14.60798424	15.13974016	13.59508071	12.36663675	24.09944941	19.07406658	16.41048062	17.02659135	15.48898413	14.27659728	12.68567831	13.68607493	14.73634197	14.94391009	13.66832853	15.96691028
1433.4	9.589612357	14.70118486	8.901144382	8.794510272	12.85633213	12.31637841	11.71201949	9.923549551	9.591738725	13.64970664	13.15229864	8.620165576	9.633702696	8.199078545	9.945411012	18.01212912	15.92194383	15.10868471	17.49395096	13.74009967	12.26203311	17.26177295	12.22086845	19.00065088	15.4969339	12.1962089	18.45235259	16.59899303	20.20515059	19.03950234	18.14764729	18.30577423	8.381118208	14.53570845	15.00382053	13.31978924	12.06730545	23.82674994	18.84912302	16.24930999	16.81018612	15.23588215	14.07715159	12.48055929	13.50848256	14.6458174	14.81788386	13.41555123	15.8564042
1437.2	9.26155908	14.3368089	8.617970066	8.599589976	12.54187295	11.95384472	11.40939349	9.535249847	9.233738951	13.43129928	12.95897166	8.353698158	9.333796425	7.869078302	9.668148959	17.75956402	15.74478264	14.81538456	17.30614544	13.42438166	12.01871893	17.10602356	12.07176536	18.81671601	15.25255298	11.93542716	18.22363107	16.28398405	20.01541985	18.83842862	17.99183377	18.05929199	8.15427371	14.24949669	14.74712553	13.06597934	11.77106821	23.56622646	18.7014277	16.05018599	16.50168131	14.97442125	13.673888	12.26354458	13.27147942	14.40352717	14.53578837	13.14272277	15.65702747
1440.9	8.998618832	14.12976732	8.427910419	8.348527199	12.35936507	11.72736484	11.18244229	9.257508536	8.94448809	13.18078088	12.69810439	8.097033074	9.10706374	7.63126005	9.455659273	17.61273454	15.56184209	14.6987172	17.08202224	13.14530429	11.75761738	16.94840256	11.93385036	18.68215165	15.02826475	11.70237192	17.95575344	16.08151491	19.8637718	18.60445619	17.8447187	17.93328778	7.950358817	14.10068916	14.48085617	12.78823588	11.59555135	23.46627053	18.54214356	15.91231125	16.29297258	14.8109917	13.51751387	11.95440095	13.09458242	14.07151054	14.31683075	12.90925251	15.53342692
1444.7	8.753552067	13.91089256	8.216041383	8.170743445	12.20209075	11.61529119	11.03015083	9.008934964	8.722439653	13.06895142	12.50156411	7.917838108	8.911196889	7.416634394	9.239488567	17.49860782	15.28068951	14.52723062	16.87749683	12.95130416	11.57114061	16.8708438	11.76594825	18.52513815	14.90486816	11.47670273	17.78436157	15.91381118	19.77240352	18.46365603	17.65822446	17.74451037	7.775684933	13.93307461	14.25657894	12.58469367	11.35608293	23.23959019	18.40719755	15.68528694	16.04387561	14.6746773	13.22555153	11.72424935	12.92952474	13.9103799	14.11115246	12.72071386	15.38773478
1448.5	8.447121851	13.60874873	7.981083107	7.890481787	11.85679267	11.34374406	10.75436366	8.682646876	8.343592216	12.78104474	12.26048698	7.617592046	8.673462766	7.129138488	8.921916502	17.46463212	15.03073774	14.3900045	16.62477916	12.68586831	11.2782664	16.68485397	11.65474866	18.38100123	14.70571455	11.26598959	17.62221989	15.69964813	19.61469402	18.29138925	17.48673067	17.59480849	7.495657943	13.73548376	13.97452086	12.31949357	11.10248031	23.07629168	18.21814375	15.56502164	15.79517567	14.51125046	12.98549323	11.41684012	12.766948	13.71708976	13.96955498	12.54600603	15.2569696
1452.2	8.243158453	13.39579861	7.751877719	7.728448113	11.65632393	11.22464185	10.55801719	8.462273993	8.104627189	12.67222024	12.06084818	7.433637253	8.521393556	6.920863595	8.693358348	17.39255971	14.88011717	14.25756908	16.49016072	12.5423026	11.11158528	16.56356622	11.57179482	18.26279679	14.50277629	11.10681549	17.44751211	15.54299955	19.52409635	18.19211288	17.31136192	17.52439244	7.288898281	13.64361919	13.81976536	12.12734126	10.90437222	22.97586682	18.04141071	15.45986511	15.64012959	14.34255236	12.7968763	11.26027256	12.58873575	13.47514312	13.88569866	12.39179449	15.17708242
1456	8.048126257	13.23466963	7.655281618	7.566901097	11.49998178	11.07744865	10.41753689	8.353915196	7.978021191	12.65452843	11.97555992	7.313153765	8.427708392	6.788580335	8.591891268	17.23556971	14.92147517	14.20834801	16.45149735	12.52095591	11.08332576	16.48351607	11.51408892	18.20578265	14.40305741	11.02443708	17.27143666	15.47119989	19.4398079	18.15018187	17.22539766	17.45901772	7.109319822	13.61717417	13.74326325	12.00125493	10.79532969	22.9441576	17.93650513	15.4109323	15.59677113	14.27020886	12.75685928	11.16013034	12.46557044	13.36841853	13.80386434	12.34249054	15.08848405
1459.8	8.061925755	13.25332899	7.645477797	7.646862812	11.56348927	11.17868971	10.47237813	8.441053708	8.028126737	12.80496574	12.0534803	7.389702376	8.534686064	6.870956892	8.66543787	17.20697707	15.03945023	14.30237459	16.56490647	12.66073619	11.22668512	16.52823903	11.54929551	18.30849276	14.45716173	11.08733674	17.23859164	15.59210726	19.44139837	18.28231373	17.20962508	17.52195148	7.10222757	13.74701386	13.90589976	12.03511035	10.82855743	23.02543926	17.9835874	15.50897111	15.71928256	14.23863547	12.81145055	11.24083437	12.47681286	13.48075779	13.87556525	12.40684742	15.16287814
1463.5	8.248846304	13.48729539	7.76747696	7.802341209	11.80247677	11.35513882	10.6882962	8.634385477	8.264974651	12.99646646	12.23562723	7.556006942	8.713716652	7.055517516	8.864231304	17.30709057	15.23615185	14.45651259	16.82229013	12.85287912	11.47363239	16.72041995	11.67449809	18.57759227	14.66363046	11.24207078	17.40208129	15.78526039	19.54450732	18.43195298	17.36952425	17.6765583	7.298755003	13.89290126	14.17373469	12.15996809	11.01666849	23.16739469	18.22202814	15.72578805	15.9520811	14.36276728	13.02300294	11.45211746	12.62524869	13.80130816	14.05058205	12.54349597	15.32431891
1467.3	8.482928577	13.71901591	7.872948343	7.958553982	12.02459637	11.51057014	10.87102312	8.746865951	8.441463595	13.03510875	12.40059029	7.65292091	8.78365053	7.20811688	8.994816641	17.51750971	15.35862764	14.60791994	16.94177266	12.9569086	11.59978906	16.88340004	11.8046428	18.71454799	14.86190259	11.39811054	17.66083528	15.98908791	19.74177132	18.56199248	17.64322164	17.84126954	7.487620933	14.03509176	14.30159357	12.35311139	11.16556221	23.32609913	18.378382	15.86437709	16.10869309	14.54745558	13.12646146	11.59307308	12.85024679	13.92635317	14.18025243	12.68832458	15.52505789
1471.1	8.614961203	13.86423118	8.027283138	8.057535981	12.13893329	11.67868871	11.02613638	8.907878666	8.558032547	13.15346511	12.58223687	7.770883253	8.904114407	7.27330681	9.131990262	17.70461038	15.47784491	14.75896075	17.08009747	13.04571922	11.68750085	17.02213315	11.92853844	18.83991946	14.99122954	11.54686475	17.8590624	16.13440317	19.90741771	18.75298409	17.84571163	18.00428619	7.568993737	14.18685344	14.45715199	12.54130989	11.25758565	23.41531038	18.5641394	16.00701336	16.24816136	14.71686177	13.19945264	11.74451289	13.04999821	14.06760498	14.31981878	12.8023015	15.66223818
1474.8	8.727343541	13.96291608	8.107270593	8.08942875	12.26854975	11.78750935	11.11395047	9.007874567	8.626075627	13.15746876	12.6948775	7.839037978	8.959589227	7.371905709	9.221659754	17.86592976	15.59572957	14.88569042	17.15186317	13.10797282	11.77457949	17.11749715	11.98736079	18.93792382	15.11980438	11.69147119	18.02414504	16.2165382	20.06644644	18.885307	18.00312045	18.12378756	7.612733526	14.29612719	14.51609519	12.63635196	11.37723744	23.57196549	18.72989759	16.06941921	16.34760656	14.84212064	13.33013705	11.80879371	13.20225549	14.10742722	14.41119036	12.95153574	15.77256431
1478.6	8.895577557	14.15994199	8.233142482	8.258294342	12.45074598	11.9753496	11.31935306	9.229354234	8.823642741	13.34119806	12.88120795	7.999597701	9.138139588	7.538249795	9.40814459	18.03425197	15.84609423	15.09857133	17.35524916	13.28939249	11.9950163	17.32213992	12.1332254	19.16921608	15.29542092	11.8901339	18.1445232	16.44447029	20.27288985	19.13696187	18.23501857	18.3167597	7.779008656	14.54706384	14.74790766	12.82920188	11.54316401	23.74508676	18.88567067	16.29223408	16.55365299	15.00902895	13.50066111	12.00541822	13.44105379	14.32189779	14.57579388	13.13182299	15.98102152
1482.3	9.07863229	14.32253808	8.333222231	8.369929338	12.65880451	12.1372294	11.49413897	9.328138779	8.945918518	13.44744959	13.02387002	8.083980255	9.258676889	7.617037176	9.549820832	18.29139191	15.98323844	15.27179556	17.47435948	13.41489194	12.15569473	17.49795329	12.29173566	19.37488137	15.53610306	12.03057921	18.34828293	16.63362846	20.48721448	19.29360254	18.45973242	18.49259791	7.891213421	14.71932769	14.91378401	12.99078884	11.69735664	23.91445874	19.08588916	16.41998273	16.71706458	15.21359127	13.6328617	12.12794301	13.63103002	14.4546991	14.73362727	13.29152968	16.13834459
1486.1	9.212379843	14.47206989	8.420960489	8.470530176	12.78896232	12.29201026	11.62573546	9.473596403	9.111810712	13.60765105	13.19579964	8.205912258	9.414367996	7.727811855	9.677413547	18.50023965	16.17103587	15.49219023	17.65555505	13.59002007	12.33245641	17.67081181	12.44538823	19.58732246	15.71960429	12.21440075	18.55002212	16.81370745	20.71565773	19.54718379	18.68330049	18.66437776	7.971676841	14.94481365	15.13140024	13.12746578	11.84451823	24.14439148	19.27654971	16.60990094	16.93430191	15.36835531	13.78237341	12.28966178	13.82979028	14.65862093	14.87810894	13.43996746	16.30894726
1489.8	9.385082392	14.67771484	8.558334954	8.590499223	12.98062063	12.4682794	11.81477425	9.6358402	9.242442534	13.76012844	13.38434452	8.361879686	9.539749266	7.838376785	9.825663347	18.75029454	16.38732742	15.68104984	17.85846834	13.75479523	12.50144193	17.86063369	12.61725003	19.78457804	15.93767925	12.4306339	18.79254717	17.03154849	20.92416484	19.78689241	18.93334696	18.86699243	8.085145479	15.16330922	15.29541145	13.35533709	12.01633564	24.37626867	19.50926938	16.82010479	17.12842979	15.5786338	13.95404557	12.47006811	14.03313125	14.84469256	15.05848785	13.65069099	16.52909481
1493.6	9.564397256	14.85769003	8.689367102	8.72517706	13.18872879	12.70802233	12.0187107	9.844966797	9.446137057	13.94876154	13.62703418	8.500740298	9.721477714	8.023266081	10.01936785	18.94258392	16.65341934	15.90966356	18.0749506	13.95375045	12.74668349	18.04538189	12.7492088	20.00484779	16.15847706	12.66166596	18.94992869	17.26219386	21.15689955	20.05737212	19.1578409	19.08316073	8.20509559	15.42768602	15.54711285	13.56202256	12.19333238	24.61693051	19.68845642	17.03122623	17.38200771	15.75546713	14.18515408	12.65674835	14.23564723	15.02173641	15.27588856	13.86782205	16.73822536
1497.3	9.79792344	15.1308918	8.867642315	8.918042017	13.47212702	12.96429246	12.27217135	10.11317563	9.689929381	14.17372102	13.88124738	8.703386622	9.938005334	8.243994924	10.25260986	19.14966488	16.94114219	16.17049377	18.34537755	14.21149689	13.02240265	18.27344391	12.94736327	20.27859723	16.39563624	12.90614114	19.19111814	17.51922551	21.37788006	20.32332806	19.42882863	19.3216883	8.389822756	15.70435813	15.84065107	13.79731866	12.41015865	24.86953527	19.94788506	17.28122359	17.68346379	15.99050513	14.42726016	12.92453041	14.50512603	15.2828934	15.51010447	14.12120852	16.96876831
1501.1	10.07361837	15.39909859	9.094960777	9.153535472	13.78551705	13.24908389	12.57035092	10.41276451	9.974609463	14.41977014	14.19579283	8.948696438	10.18763115	8.483207614	10.53370967	19.37936682	17.25221891	16.46000832	18.61147651	14.49461655	13.32428169	18.51363682	13.17404297	20.554561	16.66295293	13.19704075	19.43484947	17.79699151	21.63444962	20.62442556	19.7067693	19.58864129	8.592733148	16.02610614	16.1645214	14.06316661	12.67286026	25.15864313	20.19488747	17.55968231	18.00232986	16.21659021	14.72233697	13.1845406	14.77511309	15.54466565	15.74386632	14.40682949	17.22605184
1504.8	10.38912863	15.72575176	9.314186031	9.404723229	14.12981779	13.54954066	12.90169577	10.73559534	10.29616642	14.68998123	14.51463932	9.208873968	10.45824775	8.753739834	10.83440843	19.64426435	17.54547928	16.75132797	18.90890345	14.78144428	13.6363917	18.78326308	13.39874575	20.89589665	16.96475032	13.49709276	19.72550664	18.1033339	21.89986519	20.93872512	20.04259947	19.87278254	8.842111744	16.34310148	16.52699093	14.36953104	12.94970758	25.45024662	20.52583779	17.84439313	18.34129596	16.49269015	15.00677816	13.48925347	15.09095602	15.87109095	16.02952623	14.69356981	17.50089411
1508.6	10.69496015	16.03341976	9.549711564	9.637872015	14.47893723	13.84649772	13.21274156	11.04889363	10.60029867	14.9794548	14.84572531	9.4727301	10.71308484	9.03315031	11.12647821	19.88522113	17.84449865	17.03409082	19.19521264	15.06321219	13.94518016	19.0414375	13.62833799	21.17776615	17.25344661	13.80240595	20.0111134	18.40385033	22.1719934	21.24870474	20.3547188	20.16312553	9.065723265	16.66815277	16.86622923	14.66684791	13.21978947	25.75699002	20.81718094	18.12349327	18.67959923	16.74673956	15.28923558	13.79779519	15.38522808	16.18034382	16.2913424	14.9880668	17.78123762
1512.3	11.0003688	16.3815361	9.788697348	9.899853779	14.84295065	14.17035101	13.53208571	11.37818646	10.91739581	15.22812716	15.19801382	9.74189393	10.98158603	9.31339466	11.43862831	20.13907992	18.17877974	17.33883257	19.5073568	15.36363496	14.27993434	19.3222438	13.86771608	21.4878615	17.55772997	14.10376795	20.31583987	18.71225766	22.4429789	21.58733359	20.69411629	20.46255818	9.314575731	16.99101086	17.22451343	14.97339359	13.51749368	26.0485565	21.13932555	18.44077962	19.02904254	17.02186654	15.57970824	14.10594575	15.71501348	16.48902247	16.58482046	15.29077265	18.07158375
1516.1	11.33295301	16.73917523	10.04697651	10.17577797	15.21148164	14.4950903	13.88731491	11.73749515	11.26907389	15.51588476	15.55257662	10.02052901	11.2645908	9.616647111	11.77255316	20.42303437	18.50418676	17.66632131	19.81599418	15.64574957	14.60389034	19.61971787	14.11316721	21.80172471	17.87247648	14.43868283	20.65870045	19.04425755	22.75523168	21.92655276	21.05868956	20.75187828	9.585139683	17.3363853	17.57744718	15.3064324	13.82493948	26.35952667	21.47356744	18.7285928	19.38479242	17.31363825	15.88845344	14.43869068	16.08690216	16.80974301	16.87325953	15.61392322	18.35947769
1519.8	11.67664544	17.07507947	10.31095246	10.42973641	15.58090933	14.83041148	14.23048551	12.06881468	11.60490456	15.77172546	15.88566572	10.29631469	11.548744	9.918693852	12.09013825	20.72560426	18.8423441	17.98876277	20.11104941	15.94797663	14.94048798	19.89183229	14.344945	22.1069294	18.17810968	14.77440488	20.9524119	19.35651824	23.04708076	22.26096176	21.39210487	21.04609068	9.843241193	17.67268922	17.92181164	15.62463285	14.1213203	26.67474766	21.77565546	19.01185529	19.73310529	17.60400609	16.22247475	14.7493539	16.42348911	17.10334278	17.16093002	15.91194477	18.62463092
1523.6	12.00353845	17.39269617	10.56879532	10.68551363	15.94153305	15.14229361	14.56294076	12.41256702	11.94498114	16.02365034	16.2203717	10.58163802	11.82513288	10.2214951	12.40519583	20.97934412	19.15698507	18.28616069	20.40638449	16.23852254	15.26081407	20.14376028	14.55657018	22.39132637	18.4785324	15.09498788	21.25669078	19.64884514	23.32934085	22.57901289	21.71489206	21.30798786	10.0986688	17.99165045	18.24923983	15.94352701	14.41417838	26.94380746	22.06731674	19.28358516	20.06651027	17.85922795	16.52097255	15.05879461	16.73791174	17.39235013	17.422265	16.21437593	18.91075101
1527.3	12.3380277	17.72960497	10.82437639	10.95026539	16.30877158	15.46982854	14.89324781	12.77026295	12.28661936	16.2869117	16.57426712	10.87071106	12.09775927	10.53925547	12.74647481	21.23064381	19.46734894	18.60807239	20.6978883	16.53606704	15.59494821	20.40394399	14.79666447	22.69923167	18.7867442	15.41457882	21.54772746	19.96303001	23.59228223	22.89330665	22.04304299	21.61627806	10.36640946	18.33807661	18.61111196	16.24893917	14.71203071	27.22939803	22.37855858	19.5820688	20.39102077	18.13130927	16.81403014	15.38275375	17.07945944	17.70337246	17.71518246	16.50327226	19.19379256
1531	12.67274641	18.08726925	11.10309556	11.22277821	16.67563168	15.79275281	15.25416009	13.11773751	12.63145714	16.56658506	16.93006691	11.1641176	12.37451307	10.85204403	13.06730366	21.47467783	19.78260103	18.90683725	20.98107935	16.83615225	15.90920845	20.67539887	15.03091364	23.00166275	19.06476078	15.72657274	21.85310908	20.27128871	23.84633135	23.20070471	22.35471802	21.89756679	10.62398792	18.6682566	18.94226806	16.56072208	14.99246859	27.50393543	22.66143086	19.85942068	20.73261155	18.39404994	17.11466167	15.70294697	17.40573919	18.02646811	17.98592028	16.79804975	19.46499653
1534.8	13.00498125	18.41465852	11.35249851	11.48368022	17.05570139	16.11902968	15.5762368	13.45054573	12.96863717	16.80979367	17.2795537	11.45141801	12.65074838	11.16182333	13.41531513	21.70836258	20.08266771	19.20030998	21.26805285	17.11417407	16.23832334	20.93476381	15.23777839	23.27541304	19.35382917	16.03940086	22.13680887	20.55601183	24.10449974	23.50434195	22.65959367	22.16448229	10.88505222	18.98534815	19.30427323	16.86289489	15.28317958	27.76749329	22.96463532	20.12522524	21.05756538	18.64439366	17.41510318	16.00956494	17.74286763	18.32997858	18.26196978	17.08753653	19.73571827
1538.5	13.33366798	18.73722141	11.61348138	11.75096827	17.42535991	16.42497523	15.93292241	13.79596889	13.30453386	17.06395098	17.61149106	11.73112963	12.92470388	11.47298731	13.72966301	21.93845774	20.35530101	19.48966256	21.53982443	17.38908585	16.54674814	21.17939024	15.46399024	23.53563834	19.61660496	16.33505097	22.41613325	20.83032085	24.35772791	23.80420395	22.95900961	22.41643638	11.15076168	19.28342179	19.61692892	17.16159524	15.57358845	28.01041151	23.23875195	20.37492782	21.36631516	18.88481504	17.69112963	16.3119931	18.05958962	18.61384878	18.52059316	17.37218044	19.99563358
1542.2	13.67159954	19.08678279	11.86836562	12.02229769	17.79407747	16.75271145	16.26324042	14.1524335	13.66049859	17.30801378	17.96928661	12.01975822	13.19163925	11.78288064	14.06682257	22.17954002	20.67060756	19.77617979	21.81366584	17.6596833	16.85963729	21.42923663	15.66687345	23.81061822	19.9118965	16.64746015	22.71147669	21.11012824	24.61110259	24.08763695	23.27229763	22.6877772	11.41588557	19.58816459	19.96065331	17.47184785	15.86952645	28.26184314	23.53062705	20.65886234	21.68418875	19.15577263	17.99436042	16.62272319	18.39014188	18.88989125	18.78040854	17.64516744	20.25079334
1546	14.0026073	19.42030289	12.1303513	12.28220321	18.15449682	17.06866497	16.5989167	14.49464385	13.9929513	17.55860456	18.31859138	12.3072767	13.47122802	12.10282217	14.38913854	22.40896416	20.95913102	20.06732938	22.07528026	17.94429453	17.17736086	21.67458941	15.87924463	24.09614413	20.18709376	16.95514286	22.99484163	21.40712778	24.85611489	24.382985	23.56627725	22.96131813	11.68777269	19.9081309	20.29457006	17.75744504	16.13812911	28.52088662	23.81510724	20.91678054	22.00046955	19.40738372	18.27013392	16.92171027	18.70905559	19.17567324	19.04918435	17.92671847	20.50709055
1549.7	14.32551302	19.72018083	12.39508302	12.52932831	18.52304234	17.37341689	16.92700406	14.83046	14.32721001	17.79507721	18.64890417	12.58938123	13.72876054	12.40703	14.70582564	22.62430467	21.21868785	20.33860693	22.32286511	18.20046771	17.47287529	21.90943459	16.08728854	24.35193229	20.44813332	17.2421825	23.26218282	21.68943875	25.09325594	24.66698395	23.85565824	23.2039211	11.92674439	20.20530137	20.6066193	18.04760552	16.41324674	28.75412668	24.06005323	21.16196068	22.28129157	19.63806288	18.5500309	17.22497911	19.03424677	19.45827872	19.29589848	18.19811865	20.75123416
1553.4	14.64607513	20.05541846	12.64078266	12.80437423	18.87275415	17.6821495	17.2668573	15.17770559	14.6583928	18.03663055	18.98724305	12.88719384	13.989521	12.71115169	15.0303264	22.86094615	21.50070292	20.62436775	22.58440969	18.46549837	17.78054891	22.15331304	16.29975563	24.62254825	20.70675717	17.54492009	23.55738118	21.96522027	25.32813041	24.94229881	24.13511177	23.46359958	12.18489651	20.5099378	20.92854388	18.32408903	16.69228246	29.00298726	24.36008145	21.41165454	22.58837918	19.89145627	18.83525523	17.51647516	19.35285596	19.73994212	19.55934707	18.46939362	21.00464573
1557.1	14.9519532	20.36182633	12.90300218	13.05869589	19.22526953	17.96609381	17.58624886	15.49636706	14.9735691	18.26027914	19.30490105	13.15743643	14.25249498	13.01822944	15.34562494	23.06733275	21.77045812	20.89766187	22.83746647	18.71188944	18.05265998	22.3729963	16.4972599	24.86692851	20.95892486	17.81880931	23.82277139	22.21493123	25.55204612	25.20194985	24.41737192	23.69724032	12.43530762	20.78741271	21.23027197	18.61462089	16.97372826	29.21426066	24.62099534	21.64665092	22.87389862	20.12558992	19.09367194	17.79604328	19.6526764	19.9962341	19.79378489	18.72743113	21.24008467
1560.9	15.2671998	20.66620831	13.13339359	13.29602683	19.572384	18.2556722	17.90172433	15.81715446	15.28552967	18.49442746	19.61926629	13.4278715	14.51725246	13.32476062	15.66201615	23.27313641	22.03896266	21.15230436	23.08133263	18.98351671	18.35851125	22.61278898	16.69065153	25.09902574	21.21726407	18.10118639	24.07899986	22.47140228	25.77352228	25.46533689	24.68110418	23.94566879	12.69544043	21.06689938	21.53153354	18.88817633	17.23281613	29.44787875	24.88050638	21.9037924	23.15717193	20.35779918	19.35666778	18.09477945	19.93097399	20.2554019	20.02900024	18.97409036	21.48368921
1564.6	15.55826259	20.97967726	13.37856818	13.53202667	19.91329326	18.55461592	18.19520332	16.13822186	15.60224332	18.72925846	19.95104589	13.70267806	14.75743816	13.63160992	15.95929346	23.45281579	22.29698152	21.40788156	23.34028865	19.23018856	18.65168198	22.8266722	16.86742613	25.3426485	21.46152085	18.36671694	24.31515252	22.72802346	25.98481647	25.71339019	24.93106791	24.16787052	12.91739154	21.34381323	21.83904139	19.15582474	17.49620315	29.67555998	25.12458764	22.13505612	23.43044815	20.57312891	19.61227739	18.36785367	20.21852831	20.51305222	20.27626205	19.23862219	21.69888291
1568.3	15.87331353	21.28170257	13.63147881	13.76769236	20.2435593	18.8344593	18.51160364	16.45910462	15.91306531	18.94136785	20.25651624	13.97368522	14.9892404	13.91761829	16.26383042	23.65972697	22.54737079	21.67675433	23.56997709	19.48178465	18.93003469	23.05313238	17.07784494	25.58186855	21.70423005	18.64448033	24.58228321	22.9808099	26.19713098	25.98433853	25.19800682	24.41144261	13.16822703	21.61590374	22.14678201	19.41079704	17.7475759	29.89701673	25.3765081	22.35887583	23.71900103	20.79070206	19.8738572	18.64083594	20.51815406	20.77712972	20.51801736	19.47615025	21.93502012
1572	16.17957787	21.58286736	13.87250694	14.02726773	20.58396389	19.10462245	18.82650118	16.76767467	16.20875695	19.15299788	20.57838538	14.24381717	15.2328609	14.19531115	16.55876672	23.87684685	22.78964783	21.93351453	23.80490279	19.71016238	19.19724499	23.27661639	17.25338346	25.82583007	21.96043709	18.90529946	24.86436011	23.24289101	26.43422416	26.23482509	25.50164005	24.64925502	13.42431605	21.89052999	22.43341441	19.68973443	18.01089415	30.11265588	25.66325575	22.60455497	23.98737922	21.0338867	20.11698755	18.91563216	20.82999236	21.03994156	20.75848952	19.72803341	22.16618323
1575.8	16.48647075	21.89996306	14.12423859	14.2679858	20.92001961	19.39271569	19.13720274	17.05312804	16.51636387	19.35559751	20.88595228	14.49949211	15.47338878	14.47222888	16.86155279	24.10683544	23.05900428	22.19409368	24.04765817	19.9410117	19.44165193	23.51602275	17.45461635	26.08294039	22.20630695	19.17309341	25.16037434	23.48233324	26.67888018	26.49846599	25.77999143	24.88010497	13.66436418	22.14800771	22.7060325	19.96284592	18.27672598	30.3414859	25.91210429	22.82120364	24.26506968	21.26839985	20.37309156	19.1945189	21.13121921	21.28043725	20.99841768	19.97604189	22.3978367
1579.5	16.75206624	22.16391328	14.34844466	14.47956612	21.19645944	19.63649981	19.42073409	17.32663201	16.79059882	19.54774614	21.16559314	14.74085403	15.70517406	14.74037554	17.12158138	24.3042623	23.27971407	22.40680809	24.25971281	20.17519503	19.68313738	23.70199105	17.61538879	26.29663864	22.4486911	19.43357953	25.40689921	23.71894956	26.88928071	26.73075686	26.01348073	25.07730676	13.88264377	22.39322008	22.95940932	20.20593892	18.51832191	30.54831008	26.15805283	23.02746679	24.49641875	21.4739792	20.61531541	19.44792866	21.3899141	21.49574522	21.19605251	20.19645837	22.6062766
1583.2	17.04702193	22.44444861	14.57040043	14.70692222	21.50826666	19.91342335	19.72543262	17.62433051	17.06557261	19.76057953	21.46487352	14.99372257	15.93755353	15.01736897	17.40305619	24.52286808	23.54231303	22.6506033	24.50156654	20.40762458	19.96905613	23.9396009	17.8208785	26.55116302	22.68954896	19.67643663	25.65715199	23.97965467	27.12715596	27.00496346	26.29524884	25.33461526	14.12131528	22.66644421	23.2572518	20.47477756	18.76998942	30.77311462	26.41134967	23.23838326	24.7658887	21.70879265	20.86652823	19.71965085	21.67880875	21.75430901	21.4388395	20.45618647	22.82305434
1586.9	17.31765876	22.70789121	14.79239997	14.92412092	21.79157576	20.15730105	19.98972209	17.89466328	17.34009926	19.98118956	21.75766619	15.22341741	16.14807803	15.27428107	17.66338721	24.73148199	23.77094238	22.92322467	24.72491285	20.64535285	20.21232816	24.15008497	18.00054082	26.77324383	22.91609546	19.9294339	25.88074604	24.20708198	27.33045847	27.23829974	26.55413569	25.55657511	14.34674245	22.92550591	23.53242826	20.71114551	19.00709037	31.01277965	26.64693743	23.45404075	25.0028491	21.90655978	21.10276919	19.97443143	21.92710768	21.97719317	21.67097467	20.68441164	23.02132172
1590.6	17.58520512	22.98025979	15.01285571	15.13423526	22.10593654	20.43323554	20.27606257	18.16689698	17.60198745	20.19352465	22.03214672	15.46714193	16.38931537	15.54018888	17.94601223	24.92908213	24.03334284	23.17209582	24.98107276	20.89039293	20.46801688	24.37084408	18.17857027	27.02623104	23.16295283	20.18295508	26.14224219	24.4555773	27.56654791	27.47644177	26.81905785	25.77293593	14.55241402	23.18610915	23.800357	20.96145685	19.24608199	31.27125221	26.91378446	23.6800359	25.28157908	22.15950448	21.35720657	20.24305004	22.20615238	22.22047606	21.91563917	20.92382464	23.25042147
1594.3	17.83012965	23.25621878	15.22781688	15.35917574	22.39136826	20.68996913	20.54541235	18.44558374	17.87427192	20.43292153	22.32218386	15.70326813	16.61403197	15.80428643	18.20217117	25.12658328	24.29201582	23.42654172	25.22435249	21.14640519	20.73334546	24.58039753	18.37023405	27.2631373	23.39419921	20.42268389	26.39967403	24.69880535	27.79886816	27.73625671	27.08740129	26.01932235	14.76831039	23.44642326	24.08085247	21.218281	19.48743066	31.51188541	27.15300371	23.92011157	25.55286686	22.36900098	21.60468328	20.49668824	22.46000104	22.46349365	22.15335294	21.18416958	23.46007637
1598.1	18.0844526	23.52686279	15.45313385	15.57648758	22.68980095	20.9474808	20.82986025	18.71407472	18.1329707	20.64284455	22.60142561	15.95132057	16.83997187	16.04890127	18.46453664	25.34549932	24.55903501	23.66716346	25.48281917	21.39408342	20.98698262	24.82432632	18.56768526	27.51652722	23.6337607	20.6811449	26.65199632	24.95219746	28.03552977	28.00629851	27.36797854	26.24502766	14.99163916	23.73304385	24.3658534	21.4700395	19.73274606	31.7641021	27.42612706	24.16501113	25.83023769	22.59999093	21.87383359	20.78621515	22.70573673	22.71367317	22.40225661	21.43870268	23.69854685
1601.8	18.34480663	23.79210184	15.66602671	15.78079858	22.97777124	21.18955349	21.08490639	18.98616612	18.39582257	20.85551393	22.90452952	16.1618938	17.05030131	16.29475112	18.71095311	25.5564121	24.79418992	23.9207808	25.72452829	21.64322951	21.25107404	25.05230003	18.77738324	27.76389805	23.8707397	20.92033456	26.92766718	25.19914619	28.28469515	28.26065056	27.64150768	26.47924135	15.21653491	23.98542057	24.63004098	21.72865514	19.95693123	32.01015714	27.67444754	24.38815016	26.09764863	22.82261424	22.10407903	21.06048654	22.97491803	22.95226668	22.64218326	21.6862144	23.91046567
[truncated: 335 more rows]
[truncated: 41 more columns]
