# Supplementary material for: Field spectroscopy data from non-arable, grass-dominated objects in an intensively used agricultural landscape in East Anglia, UK
Source: Data Brief. 2019 Nov 28;28:104888. doi: 10.1016/j.dib.2019.104888 (PMC6920490; doi:10.1016/j.dib.2019.104888)
Supplement: Multimedia component 1 [file mmc1.zip › Table 12 SVC_7_June_2013.csv]

Wavelength	m1_000	m1_001	m1_002	m1_003	m1_004	m1_005	m1_006	m1_007	m1_008	m1_009	m2_000	m2_001	m2_002	m2_003	m2_004	m2_005	m2_006	m2_007	m2_008	m2_009	m3_000	m3_001	m3_002	m3_003	m3_004	m3_005	m3_006	m3_007	m3_008	m3_009	m3_010	m3_011	m3_012	m3_013	m3_014	m3_015	m3_016	m3_017	m3_018	m3_019	m3_020	m3_021	m3_022	m3_023	m3_024	m3_025	m3_026	m3_027
350.8	1.221035693	2.243441938	1.522031223	1.170122787	1.619679498	0.985517028	1.993542526	1.105032302	1.260437608	1.66996032	1.013086094	1.231922293	0.951456384	1.333489099	1.428899942	0.75752752	1.322591853	0.929669159	1.800159909	0.625900134	1.223743262	1.139012936	0.796638119	0.643778746	1.177074012	1.518415617	1.517630901	2.163726205	0.835669383	0.92565774	0.963761949	1.06279948	1.271091873	1.171398393	2.315931335	1.260437608	1.112278597	1.48477596	1.585126336	1.806757397	1.836359608	1.397466543	1.305626584	1.747606508	1.570628229	1.223743262	1.724049766	1.174167656
352.3	1.051751709	2.129499236	1.432478916	1.075979638	1.511780859	0.939356942	1.793299397	0.98750623	1.12138501	1.545314125	0.916462616	1.202841731	0.925979362	1.255893215	1.235922558	0.717227034	1.286750542	0.907707746	1.610180797	0.592216476	1.239458024	1.04510225	0.745732463	0.616040156	1.057415066	1.372533911	1.440116896	2.067994074	0.766746358	0.819375862	0.938486569	1.021917122	1.202268328	1.074618131	2.171486009	1.174601263	1.092218176	1.324006125	1.476828931	1.666109978	1.72729458	1.313884194	1.259488878	1.629266873	1.432545303	1.161694776	1.636970472	1.077413513
353.8	1.0625446	2.033864818	1.384783195	1.077379079	1.579679289	0.952480926	1.855773351	0.992971417	1.146978483	1.465954843	0.905938213	1.250056172	0.890674633	1.239502227	1.224601821	0.71118882	1.176243886	0.954706622	1.563685166	0.562527232	1.168155765	1.021634509	0.688006113	0.594963136	1.03307366	1.358843941	1.348765753	1.992759322	0.734160147	0.760047856	0.904822746	0.992505628	1.146434176	1.010416562	2.075583103	1.199407022	1.008123575	1.297362655	1.414270726	1.617536621	1.679139669	1.267993224	1.193299241	1.545826923	1.411660219	1.118737424	1.538071757	1.011015017
355.2	1.095347638	2.009399288	1.387300359	1.02763921	1.569895746	0.965464602	1.768029875	0.967850556	1.181000378	1.457007749	0.909083227	1.146449344	0.884085537	1.229101568	1.27763403	0.760279757	1.230566055	0.954445105	1.560388638	0.544050669	1.169765983	1.024324592	0.716226897	0.593568166	1.052963676	1.351471321	1.349810689	1.990168283	0.750817401	0.792108786	0.888250846	0.987481666	1.163766971	1.035315162	2.105735016	1.237658655	0.975471426	1.276316331	1.406195622	1.631069939	1.694507213	1.264805541	1.194071047	1.530211693	1.387871378	1.163138414	1.50877864	1.033527416
356.7	1.100252398	1.981182233	1.365835046	1.071111636	1.547805136	0.911731139	1.873363339	0.984915459	1.162134129	1.530313003	0.90989915	1.152633874	0.88584909	1.259590541	1.24687438	0.761150012	1.203216313	0.934591312	1.527159167	0.577867566	1.176773909	1.062069784	0.730722349	0.548736055	1.037688017	1.331550177	1.376757127	1.990964996	0.766883212	0.818305174	0.930765382	0.960736074	1.149830462	1.039528977	2.091328398	1.220307454	1.021128318	1.277206997	1.367262251	1.634969667	1.699307662	1.246055607	1.20380666	1.564230438	1.349271958	1.149258435	1.505013602	1.019482964
358.2	1.029738871	1.909955193	1.344213824	1.036140018	1.547573996	0.910787989	1.75461539	0.917928007	1.10528731	1.522563013	0.921454268	1.125629175	0.842178693	1.24350033	1.207010181	0.718954009	1.171224281	0.872486027	1.549002551	0.583385298	1.15023725	1.011425665	0.674387951	0.577957523	1.025257333	1.293805806	1.351857422	1.988949345	0.696697625	0.776873151	0.855759887	0.918697106	1.109917012	1.010730021	2.021403715	1.140274087	1.029755352	1.27917122	1.363224681	1.590861166	1.64182237	1.214940495	1.151784874	1.499398606	1.346294223	1.077434347	1.451178924	1.025257333
359.7	1.041033271	1.848453739	1.345906881	1.025180252	1.493535352	0.86151637	1.675170718	0.914461349	1.084498543	1.439247803	0.884916358	1.102529494	0.845899669	1.167377808	1.257925816	0.7197857	1.177667321	0.925042401	1.498841841	0.534479453	1.094653533	0.965929752	0.666585588	0.512613787	0.979486309	1.271992992	1.306624751	1.964317742	0.688570504	0.73846382	0.833870373	0.934898977	1.056623401	0.966235361	1.976757427	1.147366269	0.970072703	1.198046994	1.319960192	1.547235836	1.586554411	1.152955262	1.102788172	1.523216681	1.336909922	1.04683187	1.428557116	0.993046141
361.2	1.001322909	1.855232311	1.307115504	1.016670085	1.517934824	0.891185507	1.660267818	0.916111462	1.149935399	1.361068037	0.872964127	1.107196302	0.814233688	1.169865072	1.220363715	0.705345426	1.158957122	0.87108889	1.518912213	0.503807777	1.084937295	0.952298614	0.658205317	0.496505935	0.966060498	1.270213632	1.284407136	1.964957771	0.690780252	0.739916124	0.827828033	0.902695056	1.097801664	0.95474482	1.938530066	1.155442217	0.960128472	1.173617713	1.272841957	1.521473636	1.593154005	1.158957122	1.119978827	1.504546147	1.312146287	1.039060554	1.419722475	0.993051332
362.6	1.026277799	1.809154596	1.345868398	1.021301529	1.49144849	0.876185489	1.602785515	0.93988462	1.091180303	1.409285069	0.866381844	1.090383955	0.816715384	1.144482953	1.247976932	0.691659237	1.140015225	0.86825402	1.574306739	0.542241372	1.087641991	0.943336244	0.635116347	0.51164969	0.986408269	1.250069326	1.256522658	1.919196329	0.627979775	0.745412878	0.807389956	0.888599049	1.085977081	0.907901168	1.91689031	1.141455244	0.956824874	1.187630971	1.240647699	1.546034423	1.576581749	1.130350051	1.114284675	1.458740427	1.282227535	1.068041889	1.408002103	0.959383385
364.1	0.99394489	1.741343347	1.277244363	0.997015437	1.434657649	0.854209126	1.48934637	0.896991783	1.031938758	1.415245556	0.828503279	1.086588261	0.797118494	1.111700432	1.135770673	0.706433798	1.112908807	0.889332819	1.519458544	0.554629146	1.028325856	0.885315242	0.623316636	0.501785989	0.926337118	1.197861351	1.222734642	1.889918787	0.602419017	0.700600305	0.744872923	0.860638052	1.015140698	0.893936855	1.850226296	1.090411284	0.941035741	1.144744843	1.218676962	1.488378679	1.521793966	1.105526048	1.06894876	1.392143912	1.276240553	1.011519947	1.375765748	0.926899216
365.6	0.999575702	1.697934521	1.309469301	0.984461031	1.417547883	0.830142614	1.481881762	0.899972181	1.022176298	1.373969027	0.833768424	1.071938287	0.763341625	1.135429139	1.159857011	0.674956476	1.12099309	0.91099716	1.511632612	0.537712133	1.032328221	0.855240418	0.624142751	0.470635805	0.880869154	1.186242095	1.200535504	1.882232611	0.615156016	0.674501225	0.770424451	0.851465011	1.007755075	0.863652619	1.816990576	1.077730063	0.907708539	1.095264312	1.18405707	1.450734027	1.501509265	1.067960272	1.056483014	1.380099037	1.261115191	1.004919523	1.348238575	0.902390111
367.1	0.970063131	1.688367333	1.288527059	0.992165836	1.394607646	0.827283615	1.473705963	0.884688712	1.060841355	1.369528439	0.817321179	1.069103837	0.777598785	1.135603576	1.115987282	0.674799293	1.158170236	0.895782585	1.487422408	0.515649252	1.069128448	0.860926969	0.619825831	0.482703632	0.885283988	1.162737187	1.216805166	1.892967396	0.634295856	0.683871949	0.794867115	0.842472349	0.988869604	0.857970457	1.839596443	1.067801796	0.93460768	1.108059851	1.193752311	1.454925084	1.473023814	1.080358354	1.057857082	1.404008258	1.248846868	0.977236033	1.331692359	0.916177035
368.5	0.963472844	1.719495677	1.287178161	0.975215014	1.41865777	0.841981579	1.558309795	0.939520666	1.120226005	1.356925679	0.815979424	1.062368204	0.825988426	1.110729742	1.179337756	0.690909198	1.168664608	0.832757503	1.502568781	0.522100941	1.060933379	0.894784324	0.614323609	0.479606183	0.920476641	1.181119614	1.250509247	1.913830771	0.636368434	0.717966329	0.791500178	0.848758902	1.0162625	0.88374183	1.861452872	1.085540543	0.939478715	1.114631552	1.23745041	1.487500467	1.530639232	1.074519827	1.090986149	1.417502718	1.29706131	0.985257354	1.376728528	0.942392751
370	0.967006266	1.763232629	1.286128375	0.98893083	1.4443971	0.834746782	1.543126241	0.92997679	1.10958879	1.418808466	0.805922452	1.082897993	0.81217549	1.091715278	1.185220382	0.658131936	1.148255904	0.854154856	1.506993808	0.527322622	1.064493571	0.896448457	0.593546635	0.506229717	0.901213976	1.181190941	1.225712242	1.951172543	0.662718647	0.733480375	0.784993987	0.855667256	0.995740308	0.897667393	1.8935921	1.10891305	0.930933585	1.104588111	1.237687734	1.504386877	1.556965235	1.086673464	1.089979254	1.436468049	1.286769755	1.024492171	1.387613498	0.924447121
371.5	0.977734616	1.801427007	1.32180127	0.975743097	1.481173317	0.856076746	1.560852043	0.929601066	1.088485617	1.417447526	0.813426517	1.080223792	0.811453659	1.161832299	1.186047017	0.668337948	1.165392074	0.870222361	1.503094534	0.513136439	1.093172847	0.862661103	0.613906916	0.494190203	0.940686345	1.220798639	1.247437515	1.938248932	0.652034138	0.731146144	0.797420128	0.860802545	1.004172891	0.905866166	1.895524134	1.127051314	0.951324034	1.15773357	1.266890752	1.531889013	1.560025986	1.104714837	1.093718848	1.440346023	1.321492602	1.020691128	1.394268354	0.941712175
373	0.983724195	1.818756027	1.288680995	1.019042356	1.469235432	0.847617163	1.629606589	0.959385275	1.084879323	1.40517442	0.832559539	1.10236372	0.815890802	1.154686306	1.179135003	0.695084214	1.173631186	0.848909314	1.532419259	0.532663987	1.099613693	0.914298684	0.642825485	0.489534481	0.95072346	1.262877396	1.277635382	1.97948964	0.649387998	0.74507349	0.799616801	0.882764393	1.049716978	0.937233226	1.95135746	1.153593425	0.971344936	1.185799898	1.251801818	1.542294443	1.586029555	1.15174476	1.105522814	1.456631133	1.337343234	1.046537662	1.427887144	0.938481035
374.4	0.993391866	1.862839253	1.304716037	1.007310329	1.466081781	0.858003935	1.670680959	0.949996944	1.117428277	1.442152801	0.846738665	1.101827754	0.814403788	1.170088317	1.224239335	0.683512515	1.172232969	0.881191688	1.556571647	0.555849276	1.109399316	0.939682389	0.646073318	0.498033515	0.967700442	1.261917223	1.328566088	1.996548883	0.661170034	0.73450439	0.81372689	0.880722231	1.066970867	0.929429427	2.01134149	1.13892892	0.999369132	1.229740482	1.296697446	1.584038783	1.628442513	1.16998165	1.140065969	1.502832182	1.359353209	1.07252626	1.428162072	0.966038678
375.9	0.990486511	1.820223081	1.305337211	1.009923515	1.471402389	0.871264724	1.642565181	0.926042093	1.101389165	1.423123519	0.846977323	1.085986926	0.814492024	1.144802207	1.19626787	0.649899708	1.169814239	0.861711199	1.513405841	0.546985559	1.079750471	0.924354682	0.622184229	0.488653504	0.953786374	1.25270179	1.302955405	1.987511584	0.661362097	0.734670969	0.804061	0.867163609	1.047457405	0.906112079	1.99756566	1.159674581	0.985539109	1.176690123	1.287302911	1.583796971	1.621063885	1.132257045	1.141443059	1.476703416	1.332841507	1.055867212	1.430128703	0.962944072
377.4	0.988999357	1.785666939	1.273194574	0.992444517	1.493616068	0.840785306	1.63190397	0.940716085	1.070503244	1.373413679	0.829866415	1.064596392	0.81094358	1.136386918	1.167637146	0.675823688	1.177909952	0.854174701	1.540479742	0.535954808	1.092865022	0.896066545	0.610722753	0.506224124	0.933268947	1.234844284	1.295405436	1.985956179	0.641478575	0.740107893	0.804744779	0.848950351	1.032860835	0.900846102	1.939177721	1.127443873	0.955296933	1.155847512	1.279908367	1.556757882	1.571937934	1.102175064	1.119711416	1.460688666	1.311107094	1.047538349	1.412690478	0.942351746
378.9	0.973760772	1.809265127	1.294659209	0.987925724	1.489239434	0.828035713	1.637114466	0.932750911	1.075465674	1.386300078	0.788194709	1.098763606	0.815008596	1.125886065	1.139885605	0.677772739	1.148311419	0.847185621	1.524858114	0.521699077	1.126215343	0.908432892	0.62036711	0.520704417	0.963915765	1.248217376	1.281920182	2.026786394	0.664821204	0.738234803	0.801995998	0.895089452	1.032850346	0.924531091	1.961947988	1.135287432	0.968902764	1.174389854	1.283423507	1.5395112	1.600149965	1.110080213	1.121707044	1.483117227	1.356666312	1.065294546	1.401007223	0.933790715
380.3	0.998546068	1.885207787	1.285383405	1.027830121	1.502217253	0.877657052	1.720061349	0.9662156	1.155929982	1.434737038	0.831375426	1.091240474	0.83568311	1.176375127	1.19938966	0.706901576	1.142817958	0.873027102	1.527184768	0.571536064	1.15267645	0.962301763	0.64068016	0.515552493	0.99787425	1.28972857	1.342855672	2.080784585	0.701878119	0.757025945	0.834174029	0.896196611	1.092940829	0.924645416	2.025814688	1.19119217	0.992094387	1.21281447	1.348919963	1.631903912	1.662290068	1.164729623	1.152816618	1.542635341	1.382996972	1.10824288	1.453717413	0.965680026
381.8	1.046295365	1.987090585	1.333074629	1.019427218	1.550778532	0.917853373	1.770217188	0.990761396	1.1593844	1.482004474	0.862831475	1.115898469	0.840639385	1.206035551	1.249306738	0.725222263	1.166826244	0.895400325	1.548501031	0.56753891	1.189424596	1.004930083	0.66751089	0.50714093	1.031300182	1.315216723	1.408585842	2.137618203	0.741233117	0.791409045	0.876569114	0.952602756	1.16931012	0.996811987	2.160165791	1.240205912	1.045615511	1.273658678	1.387703451	1.695616138	1.759861903	1.221502111	1.192614106	1.593701883	1.410667552	1.133268795	1.537992082	0.972970242
383.3	1.047806614	2.046451632	1.346072182	1.010452659	1.614225418	0.880786434	1.867613954	1.009677054	1.165819898	1.523621581	0.888270519	1.143154512	0.85934366	1.232745591	1.297248655	0.708348232	1.233053259	0.913340986	1.552189485	0.577223283	1.232915407	1.002039543	0.681651525	0.541645704	1.031951171	1.401027932	1.460014761	2.167420954	0.724229359	0.827327451	0.899947693	0.979316321	1.163006366	1.042495537	2.234166276	1.236395913	1.068173409	1.33200421	1.40142751	1.745977991	1.803081641	1.263563094	1.247968127	1.633770922	1.461744071	1.169011891	1.58412132	1.005826182
384.7	1.019657861	2.025920168	1.354522028	1.030681605	1.57407432	0.918939855	1.874209702	0.996459893	1.202159927	1.503594723	0.881703339	1.145121389	0.871994847	1.206572104	1.259711685	0.716643962	1.21116182	0.86956681	1.56394486	0.577317184	1.224546664	1.01055478	0.675493012	0.53882598	1.043432418	1.383905925	1.465215958	2.154481877	0.741375996	0.813415661	0.884493076	0.942937348	1.190616641	1.006251853	2.18358163	1.203923533	1.079271232	1.282739341	1.41170109	1.714676509	1.780582912	1.228279801	1.239798119	1.626767475	1.480797952	1.164993743	1.582715007	1.01726532
386.2	1.016919681	1.97903174	1.318394912	1.023392435	1.534577467	0.885433022	1.849322135	0.953611998	1.146450401	1.483240642	0.83638944	1.107966591	0.883475953	1.202811844	1.261947305	0.714446064	1.207580762	0.867461452	1.545821892	0.541395882	1.209813063	0.979160612	0.654550701	0.546268552	1.029682304	1.371586675	1.410750626	2.154125414	0.717029903	0.805319668	0.87408003	0.928874089	1.169566839	0.996297678	2.171434227	1.237197898	1.06656591	1.268413209	1.399579472	1.69930239	1.740186484	1.225858221	1.243781166	1.614265037	1.475758534	1.160434145	1.546907128	0.994648484
387.7	1.024203035	1.942952902	1.316474255	1.039170826	1.552377484	0.862686578	1.816224096	0.988238749	1.156696098	1.479505647	0.847989386	1.139345132	0.831816946	1.182984645	1.22525536	0.712973705	1.222973314	0.908416853	1.549439348	0.549009449	1.228268376	0.994701804	0.674300346	0.50755195	1.0357525	1.345101953	1.413400062	2.175406705	0.70681378	0.798327059	0.88863865	0.948366298	1.150002959	0.982213119	2.182193188	1.235533804	1.040871596	1.266279028	1.382083193	1.706764887	1.74646694	1.245377047	1.220520494	1.626603887	1.462075391	1.157028562	1.553644892	0.959019174
389.1	1.050772533	2.013648069	1.323521207	1.031114116	1.599030522	0.87962121	1.797636412	1.011072826	1.156924772	1.503399442	0.853422023	1.124527217	0.858775757	1.216784741	1.265939533	0.7039754	1.225621579	0.884217776	1.584991476	0.571266089	1.222848346	0.986028973	0.682596368	0.522269361	1.045018187	1.337172828	1.447588896	2.185759981	0.722475469	0.785623358	0.870958426	0.943557618	1.167937571	0.984626821	2.208861295	1.220410129	1.042739701	1.281938035	1.383259204	1.715123154	1.749240143	1.228358957	1.220074309	1.616418365	1.456374604	1.166253652	1.559240246	0.990296496
390.6	1.044980416	2.02454211	1.320602523	1.047300966	1.585465778	0.914145272	1.858191962	1.027115861	1.192433313	1.511326081	0.867132494	1.163551895	0.876512023	1.241928837	1.274188774	0.717523669	1.21512042	0.905163458	1.567135532	0.563028241	1.264167353	0.995330966	0.681731573	0.526681366	1.06253079	1.35852357	1.445443835	2.183202222	0.72847875	0.823078463	0.89286952	0.951384563	1.17768916	0.993867244	2.235443279	1.241687342	1.073589215	1.315335156	1.428060699	1.73839664	1.773814447	1.219469011	1.245447674	1.650813974	1.492037	1.183172598	1.582428585	0.989370107
392.1	1.039311639	2.074296482	1.330816916	1.04563605	1.650698936	0.895924658	1.942266655	1.045648501	1.202759141	1.519915876	0.899471871	1.18565142	0.891062362	1.213326247	1.280820126	0.740366311	1.235553637	0.93082703	1.589418578	0.564433691	1.283809992	1.037576829	0.681364109	0.523383968	1.109635554	1.398367254	1.511909895	2.261690767	0.760652236	0.857666816	0.925508016	0.972103449	1.209327961	1.047933614	2.294758507	1.298310139	1.108706764	1.342980307	1.483126948	1.765255044	1.836738938	1.263135566	1.27646309	1.690472596	1.535910651	1.225353513	1.636785433	1.022374258
393.5	1.082233717	2.100687245	1.321411417	1.061454745	1.64425035	0.903643765	1.930648444	1.047276961	1.201274711	1.549797641	0.878954045	1.16962001	0.903643765	1.211802252	1.287971029	0.749252368	1.216871186	0.934539697	1.593132452	0.569087047	1.289537627	1.063923088	0.702042674	0.567425647	1.09748533	1.434431846	1.519848773	2.287167298	0.766957203	0.836382255	0.937025797	0.990005626	1.238506385	1.035091677	2.329949608	1.282938925	1.117360293	1.358203962	1.498944584	1.818581953	1.870719294	1.278161373	1.290243698	1.689361334	1.557157699	1.225584656	1.649585246	1.030977538
395	1.058219198	2.101777816	1.367596601	1.048040555	1.666822947	0.908001599	1.938753311	1.053273644	1.218958788	1.568927366	0.87892988	1.163766541	0.897507851	1.234947037	1.29446391	0.734901212	1.245299908	0.888426543	1.666853119	0.586460524	1.293634278	1.055110206	0.712128063	0.557685861	1.110107255	1.456709839	1.517155917	2.265685805	0.769786206	0.827083172	0.933002341	0.983633171	1.23484545	1.049075633	2.32251077	1.288007031	1.131179412	1.340174359	1.46524954	1.817047643	1.861517954	1.302338538	1.286425059	1.724571195	1.550103835	1.239284571	1.641363199	1.033692181
396.5	1.032285239	2.045868145	1.337899827	1.040270937	1.662696027	0.890953172	1.889353642	1.076575356	1.211538189	1.562298736	0.879337183	1.162156377	0.895980789	1.274475238	1.286045599	0.714530592	1.25834264	0.925935743	1.653712246	0.574553773	1.290415872	1.023262647	0.686331806	0.548030111	1.082947953	1.403311342	1.4957383	2.246191688	0.73930076	0.81576144	0.909907401	0.969942463	1.236126054	1.037968442	2.318152649	1.276551527	1.10672165	1.346114031	1.460191571	1.800258479	1.824786377	1.279383973	1.270780133	1.71456213	1.534090564	1.223557946	1.598821348	1.021231523
397.9	1.037303836	2.018926616	1.356786888	1.02434523	1.660101481	0.901715065	1.869757285	1.071874534	1.184056728	1.529708796	0.864490113	1.182522584	0.90955642	1.258966184	1.277845283	0.717350667	1.263829596	0.918528545	1.629054664	0.596583404	1.287661691	1.025959908	0.672550264	0.551370614	1.093448779	1.397347268	1.488855848	2.247804963	0.737121343	0.850860764	0.922641417	0.954404991	1.239360938	1.015543493	2.314456541	1.260714748	1.117972112	1.326161236	1.471142871	1.801363107	1.84761968	1.277392347	1.286061345	1.661835363	1.53526224	1.211396611	1.589596157	0.989822304
399.4	1.017681325	1.966044894	1.329092774	1.040914585	1.615888029	0.882277799	1.826714847	1.014758585	1.207740886	1.54353736	0.860968862	1.142321588	0.885322939	1.245860115	1.288702883	0.71308913	1.229340422	0.919842441	1.60924008	0.59834244	1.258693042	1.000639886	0.661350117	0.538428241	1.063813584	1.361149556	1.487792738	2.238668458	0.721501851	0.826157533	0.922925316	0.944215817	1.188409622	0.988615478	2.26515329	1.240228766	1.108799948	1.301582734	1.447739677	1.777474098	1.807737511	1.254083483	1.268504566	1.630692461	1.509562041	1.192989758	1.590078163	0.940561071
400.9	1.030101692	1.966039285	1.340009757	1.046175453	1.647713026	0.888761971	1.805388661	1.036472872	1.218634931	1.548450522	0.867889449	1.138773981	0.872307348	1.258992244	1.293309928	0.72245628	1.245565261	0.930547443	1.578181195	0.586528192	1.241817754	1.011709708	0.661816737	0.513347429	1.065928667	1.353591588	1.480415191	2.248286019	0.716061503	0.822258745	0.915846215	0.946555439	1.193104983	0.982998445	2.286087101	1.249919506	1.121163649	1.294340935	1.454442994	1.774120682	1.785852832	1.254883882	1.246208776	1.655321749	1.502605511	1.197385491	1.609673515	0.966432608
402.3	1.027328947	1.990625142	1.350749098	1.048580719	1.656486443	0.895747043	1.817059448	1.062420682	1.225708709	1.567311564	0.871586637	1.145980994	0.878006223	1.263865155	1.287039263	0.719410219	1.227943857	0.934407897	1.61282571	0.58385999	1.256168912	0.997374518	0.667729297	0.523304851	1.077963203	1.37141961	1.464252814	2.247335805	0.706333245	0.822801549	0.91521702	0.944535264	1.202552642	0.999348376	2.296996454	1.25793325	1.097654183	1.308849232	1.462830514	1.789642642	1.803597392	1.26883505	1.253737979	1.679318143	1.527376663	1.222179805	1.596916476	0.974852803
403.8	1.044540345	2.047058401	1.338665546	1.051032443	1.683964101	0.895378926	1.868506449	1.059623131	1.260650942	1.543564502	0.886699726	1.15872179	0.890258019	1.270808849	1.322977529	0.736534858	1.268330309	0.922291336	1.650029391	0.608203119	1.288492266	1.02765129	0.692907358	0.541222056	1.113926328	1.402808168	1.492549195	2.268180213	0.736958311	0.82890736	0.937253143	0.966967157	1.219176093	1.007093168	2.324388631	1.274677408	1.120789526	1.341248294	1.472792824	1.807295088	1.821379614	1.291139997	1.277045812	1.702982532	1.545396347	1.224625366	1.613592815	0.98863209
405.2	1.05322084	2.100149451	1.382415732	1.053656975	1.684866578	0.908888897	1.942829211	1.056050261	1.264097258	1.594457955	0.901721327	1.172738373	0.919363804	1.299792129	1.330100493	0.731811497	1.272417819	0.940445243	1.629458457	0.601488697	1.309897872	1.068180667	0.716125308	0.573106623	1.14334346	1.434433067	1.550787649	2.321124977	0.76145385	0.863984443	0.946988702	0.998987103	1.258944491	1.039931176	2.39064008	1.309544244	1.149571204	1.369102904	1.490544607	1.845134495	1.874327388	1.317844839	1.30799731	1.736993209	1.578031519	1.2481913	1.665988512	0.998377546
406.7	1.075219065	2.139302055	1.397808639	1.042578727	1.708118973	0.906458421	1.981178757	1.125315005	1.271409358	1.616860584	0.903972054	1.185890589	0.944136151	1.320167817	1.34374421	0.736832226	1.282420672	0.963886353	1.648025573	0.583759868	1.341849419	1.080053504	0.720296457	0.583651522	1.16547946	1.473979518	1.56120676	2.342417666	0.777188898	0.869644001	0.974077792	1.005447059	1.297003382	1.076633129	2.451501997	1.347778126	1.180026811	1.39328452	1.5399696	1.895470874	1.909343122	1.349313733	1.332568679	1.764433959	1.617676927	1.27917347	1.707655415	1.028020283
408.2	1.080936984	2.163993546	1.378026626	1.068816163	1.743137572	0.936514797	2.034277073	1.146405257	1.288669265	1.636991331	0.919461654	1.208868576	0.958462002	1.32356027	1.370482892	0.755399742	1.278064274	0.934350135	1.651914575	0.600809918	1.37336545	1.079172909	0.721293367	0.582247636	1.171561322	1.47206625	1.58409678	2.345708514	0.77312091	0.884059092	0.981142384	1.026268376	1.315983448	1.100763239	2.469327383	1.350716068	1.203219869	1.418917974	1.553719924	1.913984412	1.947519905	1.365767173	1.350211517	1.790860919	1.648984042	1.304743312	1.717499741	1.037990781
409.6	1.067345942	2.193984335	1.394159633	1.067616105	1.721576987	0.92786489	2.065656005	1.140956699	1.286566374	1.638734165	0.916912292	1.199779238	0.957409777	1.340565568	1.364217049	0.760919209	1.300974294	0.929033682	1.664690607	0.618202493	1.373464533	1.107465415	0.720236368	0.583769244	1.176721212	1.489682445	1.583004277	2.356862188	0.78616447	0.885470866	0.997590683	1.029542474	1.335653917	1.110707806	2.494758322	1.35455399	1.218962691	1.434917515	1.562932435	1.914593911	1.949091951	1.387050419	1.364251608	1.791233192	1.651711663	1.303137886	1.72120719	1.049244721
411.1	1.065828928	2.235425031	1.403601776	1.077850041	1.694596395	0.949360915	2.116490536	1.121891226	1.306943304	1.656779588	0.923865228	1.20418535	0.960431306	1.343079657	1.387762464	0.769291297	1.305682741	0.963569367	1.660627682	0.622499837	1.382313448	1.119103715	0.749114827	0.582308406	1.193152464	1.51643192	1.607050651	2.380372844	0.795597966	0.90061748	1.013667024	1.054221831	1.347430334	1.131075169	2.5232613	1.366200416	1.222913757	1.465000419	1.595189087	1.925638055	1.981160588	1.389240305	1.378518978	1.825291478	1.654095985	1.31181673	1.743391318	1.056061856
412.5	1.095351756	2.267947101	1.416985839	1.090684002	1.721313697	0.958869071	2.147168853	1.129385602	1.30843102	1.667633306	0.943598429	1.22918118	0.984866679	1.373491126	1.392294364	0.752227132	1.318222571	0.965141979	1.673283739	0.626141975	1.397900562	1.138587391	0.764657882	0.606232923	1.218292795	1.551327744	1.634600864	2.385358786	0.82527144	0.923355074	1.03129357	1.061859196	1.354530292	1.126604522	2.558871856	1.406033836	1.243009469	1.489774197	1.608944112	1.953529976	1.991693647	1.406362666	1.391222044	1.838091636	1.685038923	1.337125548	1.76380085	1.071095476
414	1.107236587	2.334297137	1.421591913	1.100507402	1.754172158	0.9517461	2.234630518	1.170021085	1.334421069	1.685441662	0.938624413	1.218420115	0.989910985	1.376998114	1.400792138	0.737922872	1.304756151	0.960929765	1.693078198	0.640533392	1.410638185	1.159944298	0.773371373	0.61036444	1.240286465	1.566450341	1.6599383	2.42186356	0.838306203	0.928458044	1.053632479	1.077842366	1.388290148	1.158289444	2.614891675	1.432979383	1.254568462	1.521823746	1.617670213	1.977801723	2.031419459	1.430896891	1.409100197	1.856472629	1.708952469	1.361095487	1.818386981	1.072190903
415.5	1.111967939	2.381618949	1.424421516	1.100704034	1.784082086	0.971835803	2.303322029	1.178692451	1.335665916	1.711526074	0.944377928	1.235051626	0.982447246	1.381513076	1.414052569	0.745382092	1.345919202	0.979711796	1.710935433	0.651577477	1.433931522	1.174973209	0.790813557	0.616642131	1.26642028	1.591293979	1.672641329	2.461767982	0.851917843	0.946763872	1.057418233	1.101693993	1.421449901	1.177747557	2.634191982	1.440725994	1.27253918	1.533213654	1.638140717	1.999240496	2.054986935	1.461659178	1.412150352	1.875593164	1.726605089	1.381419324	1.820660885	1.076633909
416.9	1.123972921	2.432048476	1.433995434	1.101637704	1.803769287	0.975421075	2.361355359	1.19336096	1.367269648	1.698383981	0.943805366	1.239794593	0.974776511	1.408826251	1.423238801	0.762700629	1.335384086	0.974905707	1.717808202	0.633506484	1.464303961	1.191352662	0.794970991	0.623349599	1.280776597	1.614072036	1.696889482	2.468121198	0.86669652	0.950847054	1.078457486	1.122985681	1.427455214	1.199508449	2.664102066	1.44547065	1.292196341	1.55039895	1.64911349	2.011614964	2.081844474	1.473604315	1.438260906	1.897656179	1.732840411	1.384070045	1.844413213	1.091721411
418.4	1.113587538	2.477285525	1.443435295	1.105492722	1.779747981	0.971601518	2.410994709	1.179373287	1.376697054	1.717804066	0.952395776	1.230406589	0.989697807	1.403894578	1.414542942	0.775111109	1.356580186	0.967298941	1.716247409	0.646197717	1.474703568	1.208054854	0.814613402	0.634616365	1.299059179	1.647276422	1.719347727	2.474783129	0.865835429	0.979312171	1.092746992	1.140929603	1.464210203	1.214733683	2.710654858	1.471412861	1.304756137	1.581323579	1.673526875	2.037916763	2.097512162	1.503914852	1.45306436	1.91745074	1.743557512	1.39819961	1.855163113	1.116841598
419.8	1.110835277	2.519529319	1.443636435	1.119439948	1.794981217	0.974542898	2.481979442	1.190242837	1.379731254	1.742828116	0.961065438	1.233879874	1.005417807	1.441469139	1.453172811	0.765612953	1.347404609	0.975342985	1.710770572	0.645854583	1.483848497	1.220728874	0.827054624	0.652435276	1.322346397	1.671072672	1.751934791	2.484664378	0.867457879	0.980414489	1.102092302	1.149557132	1.491578093	1.241460346	2.735421544	1.509774067	1.323826085	1.609005514	1.687683975	2.054515279	2.127774941	1.51616784	1.466854497	1.938810888	1.777365766	1.417445731	1.885986927	1.141719296
421.3	1.115568306	2.587077512	1.446366578	1.110423418	1.812602079	0.987021811	2.567361185	1.210100752	1.388471523	1.761450363	0.965206342	1.255581526	1.0074466	1.43831203	1.443662197	0.764739226	1.344158639	0.975310796	1.733069957	0.660806347	1.508218093	1.255272511	0.850509575	0.651978774	1.353200756	1.69900484	1.774469951	2.508179347	0.895214771	1.000630966	1.116723988	1.177800725	1.515636045	1.270004896	2.77178264	1.51015202	1.332522522	1.643520321	1.7127348	2.076448061	2.152844899	1.540967126	1.491102557	1.965805217	1.789125324	1.430312951	1.909533586	1.154847048
422.7	1.126695557	2.666769366	1.458846225	1.118537931	1.822554613	1.008900098	2.669821955	1.218521682	1.381974644	1.775377257	0.976912527	1.264132368	1.01709792	1.440798942	1.446261808	0.777940865	1.373561918	0.98972464	1.734847037	0.65872408	1.530695604	1.275621472	0.861096699	0.656769503	1.375542101	1.725308855	1.819731225	2.542097924	0.915447107	1.019172017	1.152614142	1.194938602	1.533169574	1.298231605	2.812442037	1.537299634	1.351997191	1.679840828	1.736967316	2.09798483	2.184902143	1.572774439	1.510856743	1.99036998	1.800604569	1.451343832	1.939248626	1.168321792
424.2	1.139745987	2.758898673	1.46560046	1.115360728	1.836723421	1.009934411	2.755354516	1.227056478	1.406623377	1.786250826	0.994346293	1.286919368	1.026136401	1.45494647	1.464650675	0.786060272	1.387106162	0.989198082	1.746655973	0.641026816	1.54237144	1.305584767	0.887627601	0.683385618	1.401133799	1.766217156	1.847532778	2.562936049	0.93971982	1.036312674	1.172106433	1.224460403	1.580559017	1.314732582	2.859825656	1.576350279	1.36877154	1.723795417	1.77102257	2.136173926	2.221283844	1.599327511	1.534073926	2.020703734	1.833037965	1.475603996	1.976840012	1.195863831
425.6	1.155876902	2.820618277	1.474563477	1.111325623	1.834487565	1.019174733	2.859653089	1.235902366	1.420072715	1.788104931	0.995825039	1.276726097	1.0331738	1.470834605	1.472078193	0.792739561	1.39823441	0.987842146	1.753063583	0.660203754	1.560091511	1.317822311	0.90977551	0.703638472	1.427540923	1.784007642	1.875706536	2.585007864	0.957160829	1.055232017	1.181550844	1.247780167	1.604856226	1.351662665	2.900666168	1.601702023	1.390160723	1.760670238	1.793515923	2.158824342	2.259144663	1.617366563	1.561439601	2.045396912	1.851805158	1.505028113	2.010399641	1.208937922
427.1	1.171516508	2.912518793	1.477452835	1.120459839	1.860768266	1.017266542	2.967394258	1.235687435	1.429270579	1.803299729	0.989167939	1.282361552	1.037610686	1.48227411	1.469112625	0.772382332	1.385881348	0.985842486	1.755319755	0.668169719	1.58913377	1.347538104	0.930329156	0.715931392	1.442928303	1.812691109	1.908900277	2.615242768	0.973128911	1.063679156	1.195988476	1.266894571	1.632590243	1.385449488	2.929589159	1.619496121	1.398308786	1.783548733	1.806406149	2.180906711	2.292671473	1.642738258	1.580629249	2.074703332	1.876316052	1.515896486	2.038923707	1.236832198
428.5	1.166110313	2.995308612	1.478258776	1.122465979	1.866274116	1.021178419	3.055889593	1.240180916	1.454421058	1.807583039	0.986506911	1.293419491	1.045056568	1.490165977	1.498760161	0.786389144	1.397093513	0.993053806	1.770017656	0.657393319	1.61158016	1.383922549	0.949148603	0.724285682	1.464082641	1.852538618	1.946826085	2.639557067	0.998794879	1.095776864	1.211253089	1.298519751	1.662462944	1.413477084	2.974965009	1.64268279	1.424858689	1.815485788	1.83745125	2.200168728	2.330636954	1.674951059	1.603326174	2.096956453	1.895826232	1.539099128	2.058574329	1.255606946
430	1.168359931	3.094112266	1.477884976	1.130798688	1.874077357	1.029238943	3.178020979	1.261263641	1.461462266	1.81424939	1.003088515	1.292331144	1.042936955	1.491563753	1.50444949	0.787927935	1.403992736	0.992984584	1.77272333	0.657407587	1.636787442	1.403198779	0.963984539	0.732529445	1.494333294	1.896851949	1.968248989	2.66165054	1.023698367	1.113805569	1.238717817	1.32529088	1.685317083	1.443517319	3.018050781	1.670737522	1.443879752	1.853074467	1.860298929	2.224572991	2.361251973	1.693178999	1.624059896	2.133292243	1.912377261	1.566284228	2.095405832	1.277510948
431.4	1.168254702	3.174672049	1.480196377	1.128699886	1.877571854	1.038745862	3.26609316	1.253486691	1.473683852	1.832304813	1.00444619	1.302556532	1.048500305	1.513960804	1.495115505	0.795521983	1.419762048	0.998553271	1.775449663	0.671998152	1.655255735	1.42954309	0.98228027	0.753964074	1.521346019	1.915117603	2.000158087	2.684379951	1.025380166	1.127468557	1.249804689	1.346735621	1.699078794	1.454216205	3.047879577	1.689642076	1.455982285	1.875385153	1.879005253	2.24496029	2.389411897	1.69854652	1.641542679	2.153504533	1.925761084	1.581982149	2.123551215	1.291806201
432.9	1.169299842	3.241412353	1.482247879	1.120585665	1.886392744	1.042173612	3.342339588	1.26084216	1.462942842	1.841151388	0.998268785	1.300620576	1.051053279	1.509477065	1.485349965	0.790379809	1.425510009	1.000769621	1.775144856	0.666756876	1.664786575	1.441738472	0.995089975	0.760230511	1.537441665	1.935217778	2.019998627	2.701835881	1.04091851	1.132750077	1.253584892	1.359920634	1.724033628	1.474530508	3.076391206	1.705550331	1.467796744	1.898708003	1.896303367	2.267577763	2.412663405	1.733164578	1.65713544	2.176392268	1.945217902	1.597035916	2.137367922	1.306112378
434.3	1.180377533	3.3149931	1.482588783	1.130611178	1.895393128	1.049774668	3.412660955	1.272160742	1.475935564	1.854189017	1.006887802	1.301384994	1.055127792	1.522266918	1.504408623	0.791166206	1.423473467	1.007670253	1.785600908	0.667122341	1.684275888	1.461382642	1.002713519	0.764674607	1.547226498	1.964200744	2.052964819	2.721280466	1.064443977	1.145260084	1.266591964	1.37834427	1.745324215	1.502283927	3.109034124	1.725823741	1.488409475	1.92156402	1.918497115	2.282755654	2.440003224	1.753616049	1.675714399	2.190277349	1.963631526	1.616251525	2.156665622	1.31872389
435.8	1.191857373	3.388065699	1.486618959	1.140702363	1.905468595	1.057174282	3.502115966	1.277133708	1.482924972	1.861213617	1.01028238	1.313671172	1.058097994	1.529438218	1.509162562	0.797704712	1.424284765	1.015233115	1.788825123	0.670309732	1.704079046	1.475720882	1.018423192	0.774553136	1.571107827	1.993073294	2.075479428	2.752729225	1.080403902	1.157312465	1.284998464	1.397886275	1.769297034	1.530108902	3.140158667	1.746310972	1.498223605	1.95005306	1.943867674	2.309307452	2.474373624	1.773563247	1.690601541	2.218614396	1.982410176	1.631170326	2.181414578	1.335613337
437.2	1.196004806	3.472062799	1.497129946	1.14322681	1.913070737	1.057757615	3.581268393	1.276702054	1.497217488	1.870837286	1.013516929	1.321263582	1.059772186	1.532926156	1.52442093	0.793063361	1.439387499	1.006391546	1.791337568	0.676993236	1.723293037	1.499849034	1.032173747	0.787907983	1.59006224	2.019450003	2.098510415	2.780632921	1.093320142	1.178322366	1.299840752	1.417172631	1.789312913	1.547826846	3.180626839	1.767284514	1.51205284	1.981293585	1.968018192	2.331965186	2.506398162	1.786948725	1.708218073	2.250346523	2.002979087	1.656277688	2.212892634	1.35169468
438.7	1.20750234	3.560183505	1.502339841	1.137862724	1.924406173	1.061634766	3.673200849	1.284535214	1.506445732	1.878302257	1.012645824	1.323248298	1.062518174	1.54033691	1.52568288	0.79494787	1.440095128	1.012711769	1.806557298	0.677326181	1.743099321	1.521503077	1.050410592	0.803107775	1.609356584	2.046850149	2.129357442	2.803298525	1.109011859	1.188478088	1.307070179	1.435781816	1.816320394	1.568856218	3.216263115	1.78887754	1.53097941	1.996947773	1.987272996	2.357551148	2.539164517	1.80902475	1.727030587	2.272108358	2.026228055	1.673331213	2.232438335	1.368460807
440.1	1.206832096	3.629266309	1.501985217	1.136918542	1.939031292	1.058057353	3.743639235	1.282518127	1.507250653	1.89082697	1.0155584	1.327710406	1.062158701	1.551865438	1.537352212	0.802704648	1.445574663	1.007872088	1.815889352	0.679971842	1.762622045	1.538316823	1.066560465	0.805244687	1.625315755	2.073526971	2.154882552	2.828352175	1.126767585	1.203772074	1.316556707	1.455738154	1.839642594	1.582687793	3.252848682	1.808915217	1.546970634	2.022399826	2.00350901	2.380331095	2.561792868	1.828089208	1.746337573	2.297333439	2.045896523	1.689293437	2.248917717	1.377302532
441.6	1.213099662	3.687488047	1.508759936	1.143022356	1.939782684	1.06727095	3.798632862	1.28844735	1.518922431	1.898353424	1.017158319	1.333129551	1.069485332	1.550944496	1.540482553	0.805918322	1.453062999	1.007362714	1.808613675	0.6802918	1.775527712	1.557421511	1.073922344	0.811504202	1.642466191	2.088532767	2.181255001	2.846364058	1.139251908	1.217760917	1.326312482	1.469851828	1.856240598	1.604859081	3.281988545	1.826769088	1.556155708	2.049653933	2.033514408	2.400957699	2.585337539	1.847561958	1.760636348	2.318684329	2.062209518	1.709659091	2.273257475	1.389046997
443	1.214693336	3.736446197	1.515600216	1.146556579	1.950189023	1.076020532	3.845405145	1.30237372	1.532878726	1.906393413	1.022176966	1.343310402	1.072340965	1.554514352	1.539162628	0.806909762	1.463626169	1.012532546	1.816099565	0.683812124	1.794319282	1.573022255	1.085237138	0.815195454	1.656485996	2.110521163	2.201063861	2.868448315	1.152744618	1.224739809	1.341677655	1.483988001	1.871392266	1.618539727	3.318491882	1.842296273	1.574344663	2.062588328	2.046752717	2.421583693	2.6204418	1.865911578	1.778151863	2.344666287	2.083958048	1.730248741	2.293441845	1.403782576
444.5	1.22299364	3.79392614	1.519120104	1.148831363	1.961779787	1.083596086	3.896791886	1.310520179	1.545070888	1.918099318	1.028167302	1.343097711	1.078007521	1.570783512	1.54781218	0.807187561	1.474590567	1.014933199	1.826829054	0.682971963	1.814370042	1.591296273	1.10044542	0.825339009	1.670131721	2.132961854	2.23337297	2.895488961	1.167902249	1.245310997	1.355030686	1.500103811	1.896157459	1.644239841	3.358970675	1.862455535	1.589573107	2.092167417	2.072665769	2.447295089	2.64972765	1.883013876	1.799721545	2.37183863	2.100942143	1.749164976	2.319525554	1.413705887
445.9	1.231884752	3.85784361	1.521368776	1.150107611	1.974108487	1.086093624	3.947780444	1.313951067	1.55171554	1.932999118	1.027330721	1.346107481	1.085754862	1.58084973	1.547360306	0.812727964	1.485164981	1.02038679	1.833068214	0.692967159	1.837813933	1.614937002	1.115858566	0.841660925	1.68622823	2.156759847	2.260830535	2.922714316	1.184588053	1.258733911	1.371262889	1.518763723	1.921177711	1.665613822	3.393433768	1.879056393	1.609139977	2.115117138	2.096100969	2.478393448	2.68141125	1.905581911	1.819233352	2.398328543	2.125316829	1.768597847	2.344832386	1.43151545
447.4	1.235051895	3.926999603	1.530815316	1.158895429	1.990319464	1.094558583	4.000283898	1.319241955	1.557971385	1.948747045	1.034174404	1.359457419	1.089603742	1.588379421	1.567832325	0.818630881	1.491263949	1.020756218	1.836926727	0.694508162	1.856692672	1.629685423	1.127436831	0.854426489	1.710460081	2.183657778	2.290120201	2.950468848	1.197684585	1.272806062	1.376690434	1.533921487	1.939589809	1.688806497	3.429601273	1.900757277	1.624370034	2.138057162	2.12204519	2.501258183	2.717009477	1.92747167	1.838277384	2.4257645	2.153061104	1.790180049	2.370120896	1.443495866
448.8	1.243602872	3.982176027	1.533989656	1.163221092	2.007380929	1.100903982	4.055360172	1.326999485	1.572834844	1.96282175	1.037369657	1.36141664	1.096381511	1.591586951	1.573840283	0.818761662	1.506099716	1.02082464	1.845010748	0.695440267	1.878550853	1.645556712	1.140382237	0.862932322	1.724886146	2.206822974	2.316135368	2.975043072	1.214871598	1.29308383	1.395576305	1.548614315	1.964497559	1.711105625	3.470085595	1.920236213	1.635474764	2.160536392	2.145429745	2.524673218	2.745735553	1.955319869	1.855366005	2.4494981	2.1786678	1.812916909	2.392783739	1.45636068
450.3	1.249539374	4.028781116	1.538095025	1.163224015	2.016507939	1.105634569	4.100046323	1.332120598	1.585016913	1.973746941	1.043359381	1.374710302	1.102247745	1.606320797	1.579718456	0.820967973	1.502220047	1.023184585	1.850853812	0.703581396	1.897889825	1.663441885	1.150434591	0.871052448	1.742664428	2.226509091	2.339947748	3.001134394	1.226780745	1.304957234	1.406161637	1.56827102	1.983423004	1.731622917	3.507875072	1.935351205	1.658028208	2.188121414	2.165746345	2.551623455	2.779160259	1.973501519	1.873280095	2.473627199	2.199267772	1.836931298	2.410669651	1.466057027
451.7	1.257212417	4.081103683	1.542577731	1.165021656	2.025710688	1.109950273	4.143528891	1.338394482	1.597182686	1.984711655	1.046901201	1.387360822	1.110728821	1.618123523	1.584083663	0.824828853	1.510640024	1.021173813	1.848908859	0.707227695	1.922566401	1.680968148	1.161375193	0.879472782	1.75700523	2.245195856	2.362675954	3.02722954	1.242847206	1.316955963	1.416768529	1.581652022	2.001901235	1.743763116	3.541007554	1.957696881	1.672465473	2.208724181	2.188699068	2.578041024	2.809536092	1.997283929	1.889224864	2.502087326	2.221461172	1.850482749	2.427776327	1.478926637
453.1	1.265983248	4.115630073	1.548961713	1.162636659	2.039693507	1.121090805	4.16715677	1.334910237	1.597796642	1.997769807	1.053142645	1.386070608	1.112521452	1.629181369	1.584493083	0.830500871	1.517844697	1.02310519	1.857275614	0.712402801	1.941520597	1.700894796	1.17653468	0.891071023	1.767351076	2.265989396	2.38451762	3.048905695	1.255049391	1.329105911	1.424848593	1.593011277	2.020132717	1.759220869	3.575063609	1.968862918	1.689835683	2.231523439	2.204466087	2.597471157	2.841522887	2.019719415	1.906974841	2.524446175	2.237992639	1.871030492	2.450500635	1.487847694
454.6	1.2698525	4.142085762	1.554969805	1.166666492	2.056033913	1.123663781	4.185397605	1.344899718	1.600469285	2.003185099	1.05197799	1.390445137	1.117243179	1.634748607	1.591972671	0.8331051	1.521888758	1.023053628	1.863718275	0.714213606	1.95727767	1.711519652	1.189463339	0.895490314	1.782511349	2.279237768	2.410446056	3.072504992	1.266989122	1.335555088	1.432170061	1.60198875	2.035567881	1.77354179	3.602687499	1.986146812	1.708674208	2.249119208	2.220845526	2.615565277	2.867777326	2.036242997	1.920549302	2.546467522	2.254686417	1.892079442	2.469517834	1.494087126
456	1.27215846	4.161159988	1.565401857	1.172579236	2.062264887	1.129030663	4.177655226	1.362045329	1.602520376	2.014267332	1.060754008	1.397615868	1.111552433	1.648223682	1.595074391	0.830163597	1.529581929	1.026745814	1.863773024	0.719121723	1.97121846	1.721094364	1.192475601	0.902342596	1.792655158	2.292456172	2.422720132	3.092020863	1.272120693	1.342275451	1.445159312	1.61046251	2.04374659	1.786534498	3.627526457	1.994462568	1.719164203	2.268827343	2.238594255	2.634775313	2.888336943	2.048306303	1.933586282	2.573942173	2.27049228	1.909277102	2.482528321	1.49553834
457.5	1.280391583	4.182066752	1.579907654	1.181942894	2.063713673	1.138002537	4.168535863	1.37573478	1.604212279	2.021901775	1.067275634	1.400844301	1.117275625	1.655381972	1.605573043	0.828151079	1.537113	1.029932384	1.86685322	0.721201151	1.977294884	1.73137958	1.196959356	0.905988765	1.802339351	2.306214983	2.438180531	3.116248259	1.283925148	1.34729998	1.450900951	1.617915952	2.05740667	1.80007587	3.655595633	2.009202388	1.728420535	2.284339435	2.261971272	2.650328488	2.914272313	2.058014014	1.948800284	2.592467431	2.286477027	1.924158547	2.5016232	1.499722612
458.9	1.291862654	4.198587741	1.585903647	1.197977935	2.073546813	1.14630676	4.161907372	1.380824992	1.609450371	2.034996206	1.070861598	1.402556472	1.119956418	1.661762772	1.60717969	0.823298913	1.538159509	1.030032329	1.870427551	0.722623668	1.988650999	1.73516762	1.200140712	0.912304625	1.807616868	2.322400928	2.45788389	3.135906364	1.28949791	1.356896658	1.458852743	1.627990858	2.075958362	1.815095702	3.68502745	2.021739153	1.736849235	2.301464286	2.276667294	2.670143571	2.935006168	2.068890937	1.961238575	2.609035822	2.303451875	1.935029652	2.51967226	1.507426721
460.4	1.302202348	4.236436364	1.589916227	1.204508113	2.072788141	1.147727987	4.200935863	1.376062509	1.615608489	2.036894716	1.072622926	1.404173087	1.122820842	1.659498772	1.610953448	0.829085124	1.545234673	1.038393965	1.882156663	0.726982141	1.994653819	1.743906868	1.206888418	0.913320527	1.818566139	2.330668985	2.47755953	3.159953002	1.298681214	1.369230524	1.471314268	1.638506553	2.087910414	1.829686045	3.711522468	2.035979511	1.743471241	2.306107395	2.287234636	2.688981292	2.952566923	2.073010541	1.971553933	2.624763383	2.320518852	1.947012624	2.53336215	1.515259687
461.8	1.305781047	4.299135873	1.584876401	1.199252931	2.084640665	1.144903707	4.271615311	1.371050933	1.622253654	2.045141356	1.077790046	1.407070103	1.129952074	1.658435798	1.613184593	0.838441315	1.55178327	1.040698828	1.882559239	0.725867534	2.001921966	1.759376482	1.204916542	0.919129812	1.829733856	2.341890126	2.491492966	3.18166577	1.304845465	1.37990086	1.476792504	1.647969344	2.102613362	1.840063278	3.741325515	2.045875366	1.750730811	2.315670498	2.306074991	2.70812096	2.965988267	2.078206533	1.985226009	2.636179944	2.340181917	1.96224214	2.547960091	1.526771579
463.2	1.307860057	4.347328592	1.583733112	1.188910935	2.096918848	1.143731338	4.345089897	1.377569267	1.636222306	2.048603607	1.078523877	1.41622268	1.129510374	1.658562261	1.617555806	0.843151165	1.553578076	1.044865689	1.89091784	0.727949888	2.018624047	1.772011078	1.213352709	0.924546807	1.841558314	2.351149426	2.515667475	3.199143758	1.309119953	1.392123377	1.476342986	1.654841513	2.110550146	1.849351117	3.765021046	2.05419477	1.763280535	2.324641938	2.324328976	2.732731189	2.978076261	2.095235293	1.997277697	2.656260745	2.351495972	1.969246441	2.563885003	1.534566508
464.7	1.310713846	4.388588872	1.576918315	1.179979754	2.113769818	1.144074736	4.40189695	1.365403955	1.647019974	2.052810822	1.076521289	1.421789939	1.129088008	1.665885487	1.623089588	0.84915431	1.552350333	1.05432327	1.894715974	0.726152149	2.033424065	1.783570504	1.217899491	0.926951179	1.848816453	2.362790218	2.535546713	3.216260734	1.320932067	1.403069032	1.485341909	1.667017582	2.118155733	1.859137492	3.794777293	2.064039657	1.773602317	2.324008531	2.334350847	2.754274656	2.99641329	2.110049898	2.009445118	2.670013983	2.364534767	1.987139232	2.580783675	1.543738643
466.1	1.317306904	4.428998542	1.577522539	1.178723691	2.127825524	1.148364311	4.443540374	1.366820657	1.663090607	2.058917099	1.076625127	1.42541517	1.136413471	1.675490537	1.624781777	0.854205298	1.552009407	1.06110668	1.908192829	0.732296953	2.056103991	1.793139843	1.227030745	0.934300382	1.863337705	2.376955532	2.554189152	3.227883465	1.331931716	1.412670382	1.494848223	1.680482064	2.134559751	1.867728357	3.826385617	2.074775773	1.783122614	2.338107398	2.34493432	2.778190198	3.015803204	2.125873581	2.024347787	2.684607066	2.378657004	2.004541098	2.5923169	1.54939173
467.6	1.322645224	4.44663957	1.585378826	1.183347345	2.125197035	1.153050812	4.461315669	1.368118815	1.674836084	2.0683614	1.078965249	1.432348021	1.14468929	1.683769481	1.638078147	0.861583307	1.552869641	1.064767857	1.912762693	0.740082349	2.073239436	1.805919315	1.238274774	0.94297838	1.871347751	2.38884096	2.56179514	3.240806003	1.339101173	1.425230932	1.501513833	1.691396779	2.148173107	1.874679302	3.851615422	2.08326647	1.800157726	2.354087093	2.360407084	2.798547989	3.042474196	2.140571359	2.035282392	2.702451506	2.393849422	2.022588982	2.605499324	1.554320141
469	1.320978671	4.47924675	1.587015179	1.194423832	2.13187363	1.161058354	4.475247492	1.374302947	1.675741027	2.072693146	1.081307858	1.435273827	1.153655432	1.688408585	1.640352371	0.863483564	1.56015859	1.058828359	1.913941155	0.741869859	2.083141692	1.811968397	1.240291395	0.947553838	1.87879538	2.40756255	2.571430261	3.262674994	1.344694468	1.431320599	1.507655802	1.694715533	2.156579976	1.885850065	3.87834347	2.091173586	1.808958397	2.367806851	2.376043962	2.816977125	3.061480461	2.151670246	2.039420519	2.720647565	2.41361575	2.034541395	2.617471444	1.5641924
470.4	1.326511228	4.505731923	1.581939948	1.208584853	2.130113335	1.162514272	4.491469045	1.379306686	1.67638426	2.079635643	1.083553288	1.442755951	1.155269996	1.688875643	1.64535422	0.865582486	1.565064834	1.0595283	1.918273716	0.741083596	2.088547114	1.817036321	1.242486475	0.947130587	1.890797235	2.417282499	2.585237611	3.289647253	1.349159631	1.440157051	1.508830588	1.699516195	2.168499611	1.892072136	3.900280976	2.101155677	1.811164252	2.380764658	2.393496816	2.827963008	3.080815514	2.155440534	2.042057551	2.733767293	2.43325856	2.042352292	2.633668551	1.570532932
471.9	1.334169209	4.521943232	1.582476088	1.210259049	2.137408039	1.167443637	4.505530543	1.392679938	1.673637911	2.084860836	1.093306696	1.44371806	1.158005485	1.691573529	1.652283258	0.868220623	1.573614479	1.066142492	1.921858443	0.74075387	2.096817096	1.828187994	1.242401022	0.945544759	1.899787078	2.426838269	2.609611648	3.312526559	1.35241538	1.452903964	1.510643403	1.703849015	2.175482616	1.902936117	3.930570472	2.113338808	1.820789339	2.391954774	2.410903686	2.841279754	3.098746038	2.155878589	2.054628548	2.749398451	2.445703366	2.050057831	2.644619455	1.578310574
473.3	1.336124007	4.530509882	1.588535104	1.205709926	2.151348845	1.167081245	4.512280886	1.394024261	1.680543818	2.087643914	1.094324557	1.440487593	1.160526973	1.686803795	1.652040242	0.871571222	1.584209552	1.076859719	1.931413572	0.743054267	2.108301435	1.839610939	1.243574183	0.948771547	1.910118589	2.436614071	2.634382823	3.332788659	1.358825566	1.456761533	1.517295095	1.705536356	2.186999122	1.915491423	3.960589886	2.122754225	1.830026671	2.402333924	2.425307393	2.859716419	3.114050259	2.167556897	2.072089147	2.767337292	2.453853373	2.065555381	2.660163958	1.583104895
474.8	1.333781124	4.528874788	1.596203928	1.201260492	2.161442139	1.171977952	4.496277709	1.390406508	1.685848135	2.087904944	1.092473742	1.442222121	1.162234208	1.692770473	1.651535492	0.872305184	1.581431713	1.079127247	1.94217176	0.740598875	2.123437465	1.854097619	1.249315888	0.957385982	1.918391396	2.444666359	2.649871891	3.346877211	1.363340153	1.459172831	1.523775301	1.710965269	2.196727036	1.924976489	3.990030717	2.132979333	1.839358799	2.414024242	2.441281897	2.877326758	3.133728773	2.178460662	2.094468967	2.785376792	2.45991181	2.080286805	2.677294152	1.587537052
476.2	1.329812576	4.518426544	1.602091055	1.204789829	2.162923492	1.171146946	4.475020324	1.394145154	1.698200801	2.098177179	1.087735599	1.456211675	1.157998728	1.704566428	1.65269438	0.868804046	1.580237864	1.076716926	1.937572271	0.73797002	2.141298544	1.861234265	1.256315802	0.961355564	1.921183279	2.452312035	2.65755493	3.35410853	1.373705279	1.463929961	1.534950816	1.715561809	2.205304161	1.936109891	4.018797568	2.139832899	1.845011928	2.430696039	2.455353527	2.897118404	3.155659998	2.197288984	2.108764433	2.802571688	2.46199075	2.097593168	2.696695749	1.584220656
477.6	1.333638717	4.512263377	1.605478941	1.210109302	2.162882032	1.176379281	4.453057398	1.394805116	1.699521628	2.102320204	1.088541811	1.454783235	1.153054837	1.714617527	1.64740589	0.864355942	1.570821081	1.07090044	1.928002724	0.738104913	2.156317614	1.866604565	1.260055908	0.96728672	1.92603093	2.46595215	2.666419388	3.367722206	1.380422527	1.467841681	1.550443902	1.721822239	2.21669732	1.947685445	4.050309036	2.138174111	1.861586059	2.442878308	2.467911244	2.917238661	3.182462033	2.217475314	2.120014931	2.823837515	2.467754324	2.118694893	2.702146179	1.579090358
479	1.330769472	4.502415906	1.612053062	1.212883886	2.175405883	1.177796095	4.424494621	1.398639499	1.690824522	2.106087714	1.089754599	1.447418383	1.14936384	1.718994559	1.647506535	0.858998582	1.565392245	1.063327898	1.921817586	0.740634863	2.1664708	1.870862459	1.26760447	0.971744776	1.925616476	2.474271276	2.678517287	3.386989345	1.384370468	1.466756931	1.554614415	1.727811086	2.228670207	1.951429812	4.072928841	2.143426397	1.870747259	2.454045179	2.476936843	2.931572808	3.203227999	2.224778904	2.1247258	2.843417709	2.486992937	2.138171465	2.706989305	1.574363107
480.5	1.335498746	4.497929223	1.618146395	1.210049012	2.17980839	1.173170134	4.403492772	1.410179862	1.68102567	2.099456636	1.091294076	1.442262264	1.145272514	1.718643119	1.645171568	0.853614071	1.566237831	1.05819936	1.919254697	0.744088656	2.17788768	1.874280646	1.271958804	0.97392936	1.930243848	2.472311221	2.688592983	3.408607749	1.388443771	1.468653618	1.553917523	1.732865906	2.236069535	1.958429776	4.08112878	2.15447418	1.878720144	2.466338746	2.485437861	2.946662339	3.219426678	2.234371238	2.133931628	2.869162668	2.509089318	2.147981336	2.720833804	1.574344075
481.9	1.344709152	4.507435663	1.624137549	1.211635214	2.179752481	1.172129151	4.400856456	1.420917368	1.67810016	2.097712352	1.099235646	1.442364734	1.148617872	1.725995387	1.649954844	0.852271281	1.572166378	1.060816469	1.933055531	0.748603579	2.180058942	1.881534005	1.27160409	0.97306975	1.94014561	2.478679116	2.709769387	3.429873609	1.393842539	1.468130373	1.553674837	1.733323061	2.240540706	1.959478746	4.096019628	2.163691492	1.880424293	2.486213497	2.495367381	2.95566641	3.237836171	2.232344172	2.140640776	2.888222174	2.5250523	2.156636966	2.734526405	1.578192159
483.4	1.35701719	4.517809094	1.628305253	1.225951189	2.172136978	1.166668666	4.396824013	1.434046532	1.679469708	2.102709377	1.11088645	1.449117334	1.151110321	1.726705928	1.652492793	0.855260014	1.588453315	1.073384922	1.93813091	0.752607913	2.182911282	1.885638935	1.272920616	0.968917538	1.955090439	2.493982046	2.731170338	3.45696057	1.400847631	1.477665572	1.555051184	1.735482128	2.248967592	1.972825963	4.115877466	2.175614116	1.885544879	2.500603813	2.514796154	2.96931026	3.254075596	2.23507969	2.146233299	2.90043781	2.543758076	2.160219646	2.750463343	1.589148117
484.8	1.36542834	4.54415265	1.634552771	1.236331661	2.181208076	1.159549745	4.390276523	1.448973159	1.681704049	2.110561667	1.123356934	1.457331256	1.157762215	1.719445634	1.668759913	0.850222821	1.610114463	1.087666376	1.953982438	0.759847427	2.183914083	1.896493213	1.27703596	0.976360176	1.977411404	2.506792392	2.756215149	3.482298302	1.410167691	1.489362597	1.562129324	1.742420097	2.261872212	1.989902483	4.143584678	2.186247434	1.890218758	2.5195679	2.534311821	2.985030101	3.273734619	2.238067615	2.154508638	2.917185489	2.552923332	2.16566573	2.766932934	1.603842656
486.2	1.371539097	4.593364636	1.652602978	1.250929465	2.18225082	1.158752117	4.396357424	1.465879889	1.689564459	2.121153315	1.129062306	1.458362913	1.166069088	1.721923155	1.683062057	0.854947536	1.627319205	1.092988509	1.965674307	0.762677542	2.194820787	1.900968747	1.275781423	0.973733691	1.995816345	2.516430592	2.782880539	3.507110948	1.415560399	1.500186722	1.567495815	1.750129556	2.278800386	2.001575973	4.179527464	2.200440259	1.895588994	2.537546963	2.55768236	2.999023256	3.296817113	2.245298787	2.163886534	2.940567937	2.572307376	2.178697642	2.785878037	1.621433955
487.6	1.376958988	4.653688531	1.66510392	1.258617721	2.188893225	1.164594282	4.413743984	1.477072666	1.688875355	2.12706643	1.129856361	1.462927079	1.175028366	1.724055816	1.680677705	0.859541675	1.639499491	1.097973144	1.970657924	0.757525011	2.207137236	1.909026064	1.280638119	0.973818135	2.012689348	2.527344571	2.803414791	3.53001539	1.421405602	1.507346909	1.581012165	1.765763707	2.293405943	2.013768998	4.21374848	2.222299738	1.904730512	2.549248251	2.58006346	3.018355009	3.323461803	2.255596506	2.17333367	2.96535409	2.595091762	2.190978188	2.806529729	1.627045901
489.1	1.379299364	4.680926272	1.671173072	1.269429427	2.194982353	1.170906053	4.424521566	1.47632569	1.689302308	2.142283445	1.128675376	1.474640645	1.182852085	1.735274593	1.68508902	0.859934941	1.643701078	1.101489712	1.974272108	0.761354556	2.224802786	1.924489838	1.28850225	0.986703075	2.020165678	2.541847257	2.820071078	3.548144201	1.436292791	1.52023005	1.595244855	1.777466084	2.312057029	2.024009421	4.241755817	2.243577671	1.922236245	2.560079688	2.601073853	3.043344846	3.352571832	2.275564052	2.192176464	2.986167543	2.622017056	2.20958913	2.826134249	1.635983596
490.5	1.382677489	4.711333323	1.676779457	1.27110801	2.210512212	1.173548893	4.453854215	1.474338561	1.698812131	2.160238381	1.126884177	1.481573843	1.186895299	1.74787144	1.688135519	0.86108482	1.639805006	1.100821946	1.982472538	0.767728779	2.252876749	1.943088642	1.300746642	1.000149318	2.026558593	2.560488918	2.839527654	3.570790162	1.451684114	1.535520344	1.610885907	1.794518448	2.326116105	2.039845137	4.279887053	2.261904724	1.94302234	2.581133156	2.620607897	3.077856272	3.383810211	2.30536216	2.20891975	3.012875174	2.649671868	2.235080361	2.843910624	1.644011521
491.9	1.38406239	4.735217113	1.67460594	1.268845042	2.227309491	1.176909559	4.509277254	1.472502976	1.712678724	2.169551214	1.13048078	1.489573119	1.188550158	1.760186251	1.696817394	0.862096084	1.643270344	1.100022017	1.982080695	0.773872421	2.283660192	1.969075785	1.313781994	1.010183567	2.043731576	2.58358683	2.863377425	3.595456379	1.461312484	1.555794532	1.625249283	1.810975174	2.35019967	2.05835662	4.32471244	2.272304464	1.963387414	2.60271774	2.647000365	3.114109602	3.420882549	2.338267364	2.228513802	3.044466746	2.672099437	2.263002534	2.86986204	1.656696067
493.4	1.387732287	4.772933297	1.665223053	1.259469383	2.249455742	1.182694451	4.590776351	1.471297944	1.728478297	2.178269374	1.130769633	1.495637058	1.195533931	1.77040375	1.701277521	0.873058323	1.641795057	1.102629383	1.988572688	0.776833603	2.318339002	1.991055948	1.329857925	1.028062947	2.064078969	2.608867968	2.893337998	3.631077143	1.479123218	1.575582523	1.63984837	1.827241285	2.374699511	2.078978912	4.373706617	2.291732292	1.990884679	2.624196497	2.672684888	3.150359375	3.462736195	2.37450051	2.256052237	3.077001583	2.704437343	2.289063333	2.896458547	1.674762638
494.8	1.389023247	4.805730578	1.661970442	1.247778727	2.267905615	1.195454855	4.668309762	1.467988718	1.74806337	2.186349349	1.138885981	1.506618604	1.201699509	1.784071705	1.708086321	0.883956191	1.649201356	1.103984613	2.003918735	0.782756305	2.352723406	2.022939743	1.347496033	1.04192792	2.086202649	2.638046848	2.928641346	3.667443913	1.496179934	1.600249086	1.656420787	1.844082319	2.40159429	2.100944713	4.417205728	2.318612834	2.020640251	2.651713638	2.698385609	3.188143836	3.503231213	2.411602682	2.289297695	3.109290265	2.739632069	2.313693554	2.930906781	1.69325097
496.2	1.398777159	4.832572212	1.665834276	1.238099764	2.289189911	1.213926787	4.738231906	1.463056975	1.76951287	2.202505411	1.148343317	1.520670258	1.217227253	1.797391734	1.72271398	0.901929711	1.65478521	1.115171008	2.019206259	0.790925294	2.390694329	2.055766014	1.370539776	1.063485841	2.113045124	2.673914986	2.971494244	3.705810898	1.516928939	1.629906172	1.676885605	1.866532289	2.430298246	2.131840297	4.46833736	2.349735659	2.0493366	2.68467709	2.730985948	3.226718794	3.545571422	2.447987479	2.328997295	3.147910593	2.770245197	2.345281677	2.969658571	1.718254272
497.6	1.409221535	4.885876409	1.678323762	1.23485035	2.317938929	1.238718206	4.798382082	1.473851017	1.791791766	2.224759311	1.16739408	1.54090226	1.236270025	1.81553537	1.739389662	0.918766143	1.671460112	1.126104959	2.051425093	0.803587423	2.43073308	2.093453109	1.394608137	1.082225359	2.149694523	2.709511919	3.019484483	3.754163953	1.546235823	1.660800253	1.698558851	1.893090777	2.46240184	2.168671801	4.531572076	2.385459242	2.083553159	2.724312256	2.771287311	3.271421009	3.600614377	2.4940809	2.373429936	3.193285535	2.80935373	2.37817691	3.019553241	1.751952613
499.1	1.423605311	4.945042333	1.696452805	1.236861107	2.35986448	1.26163823	4.857491669	1.48325004	1.822054499	2.257776469	1.187953255	1.569658565	1.261128289	1.838025979	1.762999813	0.934254773	1.692384156	1.139574917	2.074411965	0.81379371	2.479868465	2.137629387	1.426280446	1.104823704	2.191276469	2.751498489	3.068303738	3.805454516	1.578130069	1.694485593	1.732072512	1.925453871	2.510812846	2.216151412	4.605241999	2.423338708	2.123326584	2.774387748	2.819007851	3.32078424	3.665662719	2.548642238	2.42031485	3.246172892	2.854221461	2.42045275	3.073952833	1.788063736
500.5	1.443050294	5.008998884	1.721003174	1.247547739	2.403271243	1.288330051	4.907564624	1.507097766	1.851766213	2.299821578	1.214066154	1.601925677	1.28245314	1.869262891	1.796140933	0.951530702	1.717918911	1.165020796	2.11166121	0.833065349	2.52531226	2.183599526	1.461552085	1.131988674	2.234140232	2.796138758	3.124807528	3.857755297	1.616503942	1.728683642	1.768272011	1.964694801	2.563852538	2.266731063	4.685923917	2.467671136	2.16842377	2.832918475	2.871695413	3.376517398	3.740313423	2.610500705	2.467224989	3.310917125	2.908551072	2.467390152	3.131857203	1.827521945
501.9	1.477742492	5.063518724	1.75754939	1.264627361	2.45202048	1.316883786	4.945601259	1.53526297	1.886235836	2.350131823	1.24177347	1.64354851	1.309413866	1.90603071	1.83198976	0.970130032	1.753294848	1.187321861	2.147028937	0.859375987	2.582724063	2.235269182	1.500047602	1.164227415	2.284327055	2.849765039	3.188665567	3.920149956	1.660964068	1.77557892	1.815406569	2.005154292	2.629084266	2.323355595	4.773971789	2.52293656	2.217414115	2.902754773	2.933461811	3.433995224	3.822935254	2.676441763	2.519828848	3.381834239	2.978792592	2.522593373	3.193201636	1.873952094
503.4	1.513514516	5.127048681	1.803643355	1.291288709	2.509770896	1.350535503	4.979763413	1.576737937	1.921400135	2.40624606	1.276691238	1.689100559	1.342278774	1.9494216	1.869156855	0.985715219	1.791586023	1.205921391	2.1938702	0.892340238	2.642245111	2.289070423	1.546207	1.199995647	2.341914803	2.910627739	3.263190446	3.987520774	1.712228931	1.820356478	1.866227303	2.054832995	2.695040932	2.391913095	4.866589927	2.58546074	2.273161428	2.987069826	3.006587436	3.50345167	3.915066332	2.749906689	2.572751623	3.462661016	3.05424161	2.588785796	3.264958676	1.923686189
504.8	1.558398268	5.195541141	1.855388199	1.325805084	2.575953829	1.390361028	5.016208033	1.628443784	1.955744648	2.470600618	1.318918235	1.737952004	1.379992009	2.004042797	1.920455357	1.00582242	1.834789383	1.229008448	2.248437588	0.925919333	2.70881169	2.353408836	1.596388358	1.243017775	2.407344437	2.979235382	3.336999682	4.056598343	1.768406125	1.87224985	1.9201989	2.108758173	2.771201394	2.464611532	4.965152487	2.649990011	2.332269221	3.077225162	3.082986775	3.57597907	4.017924072	2.830985954	2.633870248	3.550782622	3.134076842	2.65540107	3.342259665	1.981495472
506.2	1.610882244	5.2773571	1.921094255	1.360028609	2.64925378	1.437032947	5.069935187	1.683660726	2.010156651	2.543513737	1.369043408	1.798828033	1.423019697	2.063769212	1.978912352	1.02816258	1.888032434	1.266856336	2.314736436	0.967198381	2.781377687	2.427112905	1.656008429	1.288134258	2.481712994	3.055786184	3.42427157	4.138798835	1.833780638	1.934089685	1.984506223	2.171559475	2.858390714	2.545601846	5.076009761	2.730055172	2.401317894	3.182730759	3.168337129	3.65333482	4.128069431	2.926182954	2.703986322	3.649121848	3.22297346	2.728320048	3.431204961	2.054943196
507.6	1.667091379	5.378577143	1.989498675	1.398772471	2.739780718	1.48842785	5.15023876	1.743665962	2.061809762	2.630525805	1.427326961	1.87269351	1.475147853	2.133463681	2.04928532	1.061335955	1.94690554	1.307500435	2.39407798	1.017303583	2.861848818	2.510996003	1.723907176	1.345674244	2.569119038	3.147798796	3.519241657	4.223988966	1.909502446	2.003454791	2.059220855	2.239881459	2.953809505	2.641339186	5.205242024	2.815034241	2.477086804	3.2981282	3.264170259	3.7390504	4.248287158	3.028560201	2.782107423	3.755219668	3.3239754	2.807993146	3.5287569	2.138738931
509	1.73040421	5.487468569	2.065677932	1.437039922	2.844430661	1.549474827	5.249387985	1.813397211	2.128213161	2.727909207	1.491575596	1.951760327	1.533155167	2.211256031	2.126345758	1.096452939	2.01848568	1.353488778	2.483141902	1.068637445	2.955682633	2.606773282	1.802646407	1.404846225	2.665523643	3.242182123	3.625020092	4.318106044	1.991307132	2.079164386	2.138933849	2.320508194	3.064559007	2.747725346	5.344059541	2.908529789	2.559447021	3.425640193	3.368643696	3.83629202	4.380608261	3.147404789	2.869641537	3.869267753	3.43088947	2.898601524	3.635855777	2.234556184
510.5	1.802090243	5.608233607	2.151834396	1.477765908	2.959261221	1.618164145	5.358390594	1.886649351	2.203810401	2.840009445	1.56461624	2.042522331	1.595361507	2.298765737	2.217219428	1.141615798	2.095313388	1.409214712	2.588953425	1.12197464	3.055952305	2.711226862	1.888107858	1.473993232	2.770951174	3.354112438	3.741253508	4.422867071	2.080517929	2.167907791	2.22609367	2.403883954	3.180531068	2.867194863	5.492160847	3.012278804	2.653718124	3.565338523	3.483142089	3.946761033	4.521495297	3.280526974	2.967224861	3.996584338	3.547598069	2.997378507	3.753712105	2.34252025
511.9	1.887748549	5.743969329	2.253554614	1.531664304	3.094339892	1.699249606	5.478524813	1.97036259	2.29018048	2.963418312	1.647819904	2.14676188	1.671971695	2.401535464	2.320769943	1.189091238	2.185633562	1.472889781	2.713509216	1.188111103	3.164778955	2.827196464	1.986300481	1.552340782	2.890356626	3.474688384	3.868528849	4.534800887	2.184440131	2.264219526	2.32328806	2.50002625	3.311604782	2.99662482	5.653561256	3.126823565	2.753856905	3.722766066	3.611680462	4.060142765	4.676715646	3.420644926	3.074296116	4.134390809	3.679075631	3.10569446	3.881355023	2.464004375
513.3	1.985662872	5.896609373	2.369941209	1.595566741	3.244346312	1.792875042	5.608677112	2.068775189	2.387489129	3.109459686	1.74037296	2.268516178	1.756035418	2.518931705	2.442538098	1.24585013	2.289472389	1.550544861	2.860315644	1.26844593	3.287375248	2.957356623	2.095855218	1.639141732	3.026179967	3.606900878	4.006652486	4.655849475	2.297781946	2.371437813	2.430788297	2.605044576	3.458556616	3.138839859	5.832011105	3.250026998	2.863210442	3.896189083	3.752743927	4.188706338	4.846087547	3.576095708	3.191449081	4.284015356	3.821872268	3.225245539	4.022720053	2.601900911
514.7	2.094968462	6.061267122	2.499388842	1.66410772	3.41305951	1.896295405	5.762107627	2.173774573	2.499323725	3.268213537	1.845640751	2.400562885	1.85080899	2.648741888	2.581275644	1.31437222	2.397520278	1.640426013	3.030346855	1.350454712	3.418964077	3.098516439	2.211659071	1.735582992	3.172644405	3.751662531	4.1536266	4.784367204	2.421306834	2.489346217	2.547647634	2.718733077	3.615407321	3.294777417	6.024271224	3.386549217	2.97810499	4.086172176	3.903185165	4.324258678	5.025873884	3.746184336	3.319693173	4.446798511	3.973525181	3.35303935	4.176225391	2.754776694
516.2	2.214613408	6.249607605	2.650592781	1.746958188	3.610181788	2.012427846	5.934789896	2.296836126	2.622401466	3.448301009	1.96313903	2.551063241	1.961759042	2.801837339	2.737997809	1.388989346	2.523766903	1.738673862	3.217534082	1.444290364	3.560218393	3.255571157	2.345439053	1.84233681	3.33438665	3.912087165	4.315421601	4.925205052	2.561136093	2.62243826	2.679127121	2.84626807	3.790305692	3.471101442	6.233878039	3.533584126	3.108008202	4.2929615	4.068249074	4.473673518	5.221328199	3.930460419	3.459752362	4.624441698	4.142848736	3.495925861	4.340009062	2.927816693
517.6	2.362356727	6.465485034	2.823627058	1.844572315	3.826588519	2.141541894	6.125280034	2.438462171	2.766617607	3.656983773	2.098912157	2.721275277	2.085043811	2.972435751	2.91670348	1.470488148	2.668035807	1.853827353	3.432289638	1.552145887	3.717999871	3.432709972	2.494201303	1.960543563	3.517542134	4.092981864	4.492456812	5.076649658	2.714400264	2.767663687	2.821660539	2.985869417	3.983199673	3.660124206	6.460007194	3.701146223	3.249392267	4.525332489	4.250638526	4.637421978	5.43376008	4.135408331	3.611934635	4.81959125	4.328200492	3.650267737	4.522307124	3.125221561
519	2.513033859	6.684865288	3.002179445	1.939319913	4.060222965	2.28112946	6.336930668	2.576259136	2.912919532	3.86717238	2.236589608	2.900894077	2.210533848	3.150595877	3.110049215	1.560420093	2.814148961	1.978146335	3.667530944	1.661950667	3.883605033	3.61447261	2.648244898	2.08196765	3.708699486	4.280006552	4.67557478	5.232939955	2.873372319	2.920604164	2.971165683	3.130170603	4.181215969	3.858451116	6.691799032	3.871185352	3.392386118	4.76083031	4.43799727	4.802815713	5.648600106	4.345793581	3.770567863	5.016835989	4.519983818	3.807816394	4.705486014	3.333116653
520.4	2.666618451	6.89962478	3.186705214	2.043862428	4.300361648	2.426609425	6.537722712	2.715693392	3.064852967	4.085735694	2.378268933	3.082023158	2.34189036	3.340464755	3.309772923	1.655810614	2.965282379	2.105311919	3.908077552	1.776585066	4.046126464	3.797299893	2.803498189	2.209277896	3.899212664	4.466149445	4.856132909	5.387234086	3.031008486	3.075551157	3.115672757	3.272421847	4.381465611	4.059173121	6.923450222	4.039259711	3.537915824	4.998597197	4.624202282	4.969065406	5.862254569	4.556600502	3.929460974	5.213935369	4.710250731	3.969770535	4.890741671	3.541520122
521.8	2.82751974	7.114072254	3.388408786	2.156602388	4.547408223	2.576992191	6.73412267	2.870249243	3.221143963	4.316020238	2.528541035	3.270540658	2.47162155	3.536210133	3.519000848	1.752377133	3.121317424	2.238214429	4.157430043	1.89283144	4.208475619	3.981065475	2.963224525	2.336882289	4.092901984	4.657205906	5.0394676	5.544871038	3.193482111	3.232067291	3.264306968	3.41699396	4.585369845	4.265880898	7.158093751	4.21004365	3.682267472	5.245613793	4.818069719	5.138393323	6.081834985	4.771447972	4.089903967	5.416514384	4.901507032	4.130869716	5.080571034	3.758669519
523.2	2.9939794	7.329503607	3.586694334	2.269488354	4.79792814	2.732047298	6.932856912	3.024852879	3.376856903	4.547654098	2.679415679	3.458803303	2.604691705	3.735782454	3.731454294	1.851939344	3.282040484	2.375340532	4.414987969	2.011760471	4.37411092	4.166959016	3.125179407	2.466843679	4.288894835	4.848397528	5.224806784	5.701987137	3.359378798	3.387366395	3.413826293	3.56284269	4.789567957	4.465048593	7.39155882	4.381329925	3.827790509	5.490464327	5.010110791	5.306164812	6.295775975	4.983447761	4.251439945	5.618129268	5.096609915	4.294437032	5.267974045	3.975116847
524.7	3.159780522	7.539405577	3.786373226	2.386561376	5.05003076	2.88332044	7.121757563	3.17856571	3.536140957	4.772810271	2.82712988	3.64598912	2.735587466	3.932239923	3.93634694	1.951711638	3.439703955	2.509412867	4.670246308	2.128291455	4.531308361	4.348279296	3.279649154	2.592537293	4.48360181	5.034745604	5.401889839	5.853931557	3.520455769	3.541982658	3.557049358	3.70494583	4.986521239	4.664364532	7.619561731	4.548451327	3.970810195	5.729955075	5.19611496	5.46961338	6.506041401	5.187054398	4.409360296	5.812716491	5.287296955	4.457359028	5.447194493	4.190434
526.1	3.331251	7.753525912	3.993953321	2.50699019	5.299187637	3.035808335	7.30919643	3.336194474	3.692978344	5.005745218	2.974434565	3.834684305	2.867685603	4.134823453	4.155371633	2.049001074	3.599112694	2.648553185	4.927570049	2.248152259	4.692250335	4.528421939	3.437635303	2.718608046	4.677572386	5.225679381	5.577275576	6.003688536	3.684033415	3.693868253	3.703686995	3.847641009	5.187917525	4.866609282	7.846798201	4.716700985	4.111132914	5.969711378	5.381072652	5.630711147	6.71527318	5.392384194	4.56629765	6.0108467	5.4781258	4.618708422	5.634188777	4.407541065
527.5	3.49448025	7.971347116	4.193645043	2.625837252	5.547077209	3.184624725	7.507940206	3.484833897	3.845536903	5.234261646	3.121654958	4.01357443	2.999921884	4.331943325	4.365847526	2.146735832	3.75255851	2.785483147	5.18288317	2.363920907	4.845912524	4.708880738	3.590491498	2.839794467	4.87080442	5.411632897	5.749899824	6.152928114	3.842479875	3.847731508	3.849006578	3.987558521	5.383876042	5.062073677	8.071548884	4.880856519	4.247748661	6.204866622	5.562963281	5.794740013	6.917627453	5.594824131	4.717859608	6.203888765	5.666260735	4.775951856	5.809930003	4.62067912
528.9	3.648791103	8.174770458	4.376932727	2.733896909	5.776580681	3.31950443	7.697949928	3.619119022	3.989167077	5.448849684	3.256445254	4.187759823	3.122344558	4.516166042	4.560589086	2.237321919	3.895144325	2.910334631	5.423982148	2.466592689	4.991704552	4.875808516	3.733636306	2.954350103	5.047073	5.585842236	5.912329115	6.291238128	3.989127372	3.995132856	3.980872058	4.117158201	5.570004565	5.244518933	8.282588886	5.03350125	4.373254972	6.427659801	5.734445223	5.946993964	7.107019796	5.781385307	4.865419927	6.383141372	5.837851774	4.92301688	5.974550272	4.821750927
530.3	3.787526681	8.350324483	4.5440755	2.831470838	5.98323474	3.447318169	7.85483672	3.744031332	4.117835585	5.640899822	3.377307419	4.341154892	3.230294489	4.684013679	4.737060773	2.321054051	4.022247043	3.02310507	5.639005134	2.560785936	5.124862088	5.024095459	3.864864686	3.058082507	5.212006902	5.744248317	6.059243267	6.423282539	4.123099057	4.125823553	4.099321173	4.230329401	5.737209589	5.410957953	8.479258747	5.173904696	4.490819116	6.62509477	5.890311617	6.085995781	7.282369632	5.951194893	4.99338172	6.546672896	5.995241913	5.056341843	6.125303511	5.001409782
531.7	3.921613074	8.51749278	4.705365251	2.926151912	6.174117865	3.561688628	7.994791572	3.859018384	4.23943023	5.819664084	3.488061754	4.48041927	3.328254572	4.839020874	4.905303345	2.393490575	4.140269414	3.131715418	5.837448943	2.646824984	5.248625086	5.162328052	3.985539802	3.154090763	5.366177007	5.892597568	6.197915587	6.542982054	4.247316011	4.244665365	4.212426682	4.34289644	5.895171325	5.566723166	8.662660001	5.302919947	4.600716577	6.814541983	6.037720079	6.21651957	7.445680585	6.107430525	5.115491675	6.703109139	6.145108692	5.186337595	6.269380343	5.167069138
533.2	4.040215198	8.668102427	4.850707278	3.015851824	6.351597711	3.66920342	8.129973852	3.964508649	4.344386686	5.981837919	3.59084916	4.610114932	3.420644285	4.983417419	5.05955426	2.460817043	4.248009409	3.223458507	6.018073735	2.725541435	5.361785295	5.292743432	4.099204841	3.242912025	5.508010184	6.030571529	6.325985175	6.656318137	4.363665782	4.360638907	4.315509844	4.446086161	6.045483266	5.711510609	8.838587281	5.426190214	4.701573973	6.988706584	6.172681892	6.338305424	7.599633	6.252793451	5.231444322	6.849280985	6.285061251	5.305294836	6.406994802	5.318963494
534.6	4.141995551	8.808216735	4.977566079	3.08853543	6.50539141	3.761232384	8.251125239	4.052002679	4.439462809	6.127668351	3.681370078	4.722752844	3.505138487	5.107964362	5.193495207	2.523490069	4.345681135	3.309911359	6.181972227	2.793206664	5.466170798	5.410356305	4.200856013	3.319725049	5.636774164	6.156612233	6.445650319	6.761571854	4.466887009	4.465011138	4.407668312	4.536849292	6.180493634	5.842275244	8.998194905	5.537361164	4.791745994	7.147917141	6.295613012	6.449217488	7.738867101	6.384860973	5.335241804	6.982710066	6.409351252	5.412602496	6.525663734	5.45526695
536	4.232390678	8.933376942	5.085321902	3.153559055	6.640406557	3.842535783	8.354231825	4.131782272	4.521740958	6.254635402	3.757347075	4.823929849	3.57351097	5.218495509	5.313932257	2.579115923	4.428951593	3.383130936	6.324965579	2.853448987	5.561148449	5.512946779	4.287787115	3.388475421	5.750626393	6.269525445	6.551278359	6.856686828	4.558540055	4.557091952	4.49317971	4.618811611	6.299449295	5.959060535	9.142986882	5.636421151	4.875815069	7.289365553	6.406603148	6.552503761	7.867908596	6.503365996	5.429684	7.102455657	6.522184636	5.512534436	6.638103026	5.573958246
537.4	4.312085142	9.039107566	5.181430538	3.209876712	6.754267896	3.913797519	8.43754584	4.198886647	4.592559177	6.362382952	3.825709778	4.90566146	3.63400004	5.313713729	5.417197009	2.626976895	4.501641858	3.447073465	6.449880829	2.903681029	5.643315213	5.605027801	4.364758632	3.448415387	5.852474417	6.371586647	6.646341768	6.941027759	4.639055869	4.639212688	4.563794356	4.689079358	6.409689944	6.064251237	9.276030187	5.723177627	4.950663366	7.41944939	6.506040904	6.642879431	7.982610403	6.606851364	5.516555541	7.210365677	6.623464171	5.601291084	6.73781644	5.675692616
538.8	4.382886537	9.134934128	5.268594872	3.261787358	6.858350614	3.975680665	8.510902536	4.262325586	4.654126537	6.458915312	3.8869412	4.978876812	3.689966014	5.403255081	5.513630653	2.663836875	4.567874109	3.501373802	6.560594244	2.951750812	5.718953694	5.686940576	4.434826434	3.501831935	5.947129506	6.464897216	6.735508378	7.02310482	4.712592844	4.716317417	4.634399093	4.755201136	6.509555142	6.158178819	9.403208529	5.805185319	5.017835157	7.537951379	6.597968506	6.731324863	8.09092525	6.699983139	5.591774475	7.310814384	6.716730471	5.683027358	6.830991617	5.768060747
540.2	4.444062905	9.227044429	5.345531984	3.308864746	6.951213473	4.027574624	8.58120594	4.313503533	4.711500881	6.546169331	3.941056449	5.0447846	3.739992104	5.48031301	5.599225738	2.701698267	4.623430403	3.550606501	6.656977824	2.991305941	5.790384625	5.764594544	4.500453932	3.548569475	6.033987452	6.551738657	6.818169136	7.100118921	4.77837949	4.782990735	4.698757015	4.816574587	6.601320177	6.246374378	9.521593034	5.881400987	5.080571854	7.648124287	6.682587793	6.812833571	8.19135708	6.787744387	5.66116341	7.403754344	6.804138036	5.759082093	6.920292501	5.850439995
541.6	4.500713143	9.317182943	5.410934008	3.346898388	7.035285635	4.074138077	8.649646423	4.358414483	4.759072592	6.628945841	3.987512331	5.103425494	3.784873745	5.550133641	5.677241475	2.733310323	4.678287124	3.592810737	6.747026365	3.023357612	5.859464459	5.838521561	4.561108678	3.5934129	6.117411958	6.63430573	6.893606878	7.171825791	4.839309851	4.848821259	4.756637341	4.874142152	6.690160111	6.327681205	9.634838357	5.953416541	5.139257906	7.74748815	6.761869791	6.890104456	8.287225687	6.868985858	5.731533738	7.492593875	6.888276034	5.830256365	7.00005535	5.929709467
543	4.54994566	9.396243525	5.471428025	3.382867939	7.115266007	4.11616012	8.713943732	4.398685328	4.805022044	6.704215789	4.031122535	5.162557862	3.826483151	5.617449121	5.753168972	2.764700518	4.726039013	3.637048304	6.831190801	3.053895227	5.925600376	5.908441625	4.616837945	3.635850391	6.192929168	6.713951997	6.967953764	7.240930106	4.898147494	4.909293012	4.811145931	4.927656332	6.773395271	6.405979029	9.742295745	6.019744575	5.195550564	7.84305786	6.838739073	6.963496565	8.377833675	6.94732012	5.79606328	7.577190622	6.963627606	5.897621633	7.078547068	6.001817901
544.4	4.597978692	9.467706183	5.53475651	3.416913699	7.189141109	4.161293603	8.768015622	4.442734407	4.850439673	6.772912977	4.075281356	5.211752575	3.867561314	5.680458026	5.820192807	2.794145708	4.768248426	3.676629802	6.911697465	3.083688729	5.985799254	5.972674815	4.668082574	3.674415033	6.265666998	6.786918621	7.039440722	7.308128999	4.951769593	4.968272703	4.861543304	4.975606075	6.852581196	6.478647805	9.845716934	6.083252746	5.250853245	7.935327546	6.914215505	7.03477667	8.466564524	7.019399831	5.857210202	7.655884764	7.037401063	5.962061383	7.153495054	6.071032848
545.8	4.643435269	9.53386025	5.588200516	3.450055814	7.259365434	4.201816312	8.816370275	4.482372032	4.892725356	6.839884105	4.114631806	5.259339796	3.904327422	5.74134057	5.886212485	2.822794581	4.813360277	3.712482652	6.988366316	3.112725928	6.042747702	6.033623618	4.718502057	3.712211604	6.334397505	6.854344868	7.109022966	7.371307373	5.004828653	5.025732076	4.910458016	5.023057697	6.925144095	6.548596113	9.946366152	6.143065932	5.300760979	8.024484238	6.982148208	7.10259393	8.54779582	7.089556863	5.917177174	7.730885264	7.107385595	6.025177086	7.223293139	6.136534549
547.2	4.688122127	9.602159431	5.640814595	3.483789862	7.327614604	4.238547777	8.868521753	4.523034057	4.933299589	6.903745974	4.151705515	5.307351475	3.938652318	5.800843124	5.951225053	2.847912314	4.854717985	3.749233647	7.054765266	3.138871223	6.099350077	6.092032487	4.767665404	3.746343001	6.400369129	6.923317645	7.17382413	7.431706186	5.053962029	5.07746674	4.959356104	5.070228762	6.999135701	6.617826414	10.03926483	6.200596192	5.349253186	8.11052968	7.048331696	7.167807215	8.627356026	7.157581826	5.974102867	7.805069482	7.175587783	6.085589638	7.292040156	6.200820557
548.7	4.728525114	9.661381486	5.688373246	3.513194881	7.385669589	4.271959438	8.911477882	4.556223874	4.969462552	6.963202447	4.185564914	5.346140935	3.971119408	5.853129328	6.0098595	2.874054495	4.890661763	3.776481155	7.116195865	3.163286953	6.15262932	6.146664303	4.811508738	3.779557023	6.46280765	6.987528911	7.236581268	7.490026792	5.100699401	5.1275738	5.005092607	5.114563838	7.064354029	6.67848092	10.12724974	6.254441147	5.397441441	8.185193616	7.110095053	7.229758464	8.701737059	7.220692006	6.026062442	7.874691931	7.237255104	6.141532294	7.356038063	6.2579149
550.1	4.760973394	9.713484773	5.728771272	3.537659738	7.437840804	4.29785087	8.950108939	4.581599377	5.003097065	7.013085575	4.216809577	5.382082653	3.999847318	5.900618582	6.060508567	2.894695277	4.925159154	3.804494682	7.169668356	3.184782528	6.199367261	6.195574712	4.848443568	3.808577519	6.517967801	7.04656559	7.291963632	7.542738082	5.14283157	5.170981815	5.045112404	5.152601868	7.125706178	6.731073354	10.20922232	6.304073787	5.439286087	8.254361998	7.167321639	7.285205065	8.768729435	7.274688816	6.073028402	7.935693137	7.296261425	6.192638921	7.415525615	6.310308795
551.5	4.786997937	9.755817431	5.75716873	3.555597706	7.473184284	4.315075917	8.977357447	4.604527395	5.02036065	7.050552764	4.240674707	5.40781773	4.021137893	5.933939442	6.098157263	2.909387961	4.948526587	3.823134744	7.204901899	3.199817366	6.239424919	6.232809916	4.879996258	3.828119297	6.562214138	7.093074584	7.341145879	7.591401144	5.175443403	5.208609852	5.078587512	5.182815667	7.175967724	6.77699011	10.28367361	6.346621169	5.472407137	8.310395442	7.215868332	7.336719153	8.827819803	7.318215234	6.113993031	7.988779092	7.346757056	6.235807346	7.46360104	6.349075885
552.9	4.799205697	9.788993664	5.773153217	3.564956262	7.497781797	4.323006645	8.994651203	4.614133061	5.027800145	7.071037195	4.250451336	5.421439387	4.035440215	5.951788399	6.11865669	2.913525281	4.959955453	3.83590492	7.223871969	3.205115746	6.268389734	6.261770612	4.897651046	3.841777222	6.597007597	7.131105604	7.382816056	7.632165495	5.199045275	5.236319386	5.103878496	5.209463643	7.217529176	6.810352156	10.34414446	6.378548951	5.501803028	8.356552754	7.25555799	7.382029537	8.876077008	7.353896087	6.145116765	8.031841618	7.385757826	6.270596539	7.504645638	6.378599099
554.3	4.794935566	9.799399947	5.765351468	3.555542326	7.494171006	4.314901419	8.999988447	4.602977567	5.023782534	7.070065547	4.244546575	5.420936415	4.037751476	5.95361861	6.11689792	2.911067848	4.957225277	3.830537957	7.217743038	3.19967388	6.291295901	6.275326851	4.904883369	3.843741927	6.614113853	7.155737833	7.412442956	7.665204368	5.210033484	5.250318354	5.118904088	5.221169048	7.238293378	6.828671601	10.39266812	6.39783933	5.518765809	8.378145075	7.282256374	7.411829232	8.913849267	7.374170818	6.167109241	8.062973284	7.409390929	6.294189871	7.532761066	6.388380614
555.7	4.773241053	9.792401346	5.736590146	3.538499001	7.46540155	4.29454026	8.991531549	4.579819487	5.002732827	7.048988949	4.228744615	5.398158963	4.029326915	5.937256119	6.097369599	2.901281835	4.938034638	3.812857054	7.188000321	3.18736818	6.302182881	6.274662922	4.896141838	3.837227572	6.615036101	7.163008445	7.429570372	7.687238339	5.206629241	5.254073163	5.119928212	5.222712884	7.244849897	6.82521996	10.42139549	6.406202987	5.528066371	8.379215541	7.291870095	7.430368794	8.935072146	7.37927471	6.175826725	8.077573222	7.423601745	6.304618477	7.547139998	6.379835056
557.1	4.737668806	9.765664018	5.692323272	3.506699707	7.415121332	4.256521246	8.961940726	4.544893699	4.969394226	7.003177313	4.197380509	5.359774548	4.005247967	5.901674881	6.055742486	2.879751979	4.907820197	3.782295621	7.134319183	3.161284968	6.2998044	6.25778526	4.875939099	3.819743267	6.59596289	7.153819143	7.431772834	7.698813455	5.189877845	5.241883339	5.110400174	5.213134334	7.234242681	6.805400187	10.43527797	6.400874738	5.52463767	8.358515311	7.28832602	7.438544333	8.942659427	7.366185081	6.171050492	8.079103885	7.420456134	6.302712508	7.548976972	6.347661246
558.5	4.683594325	9.729359867	5.629366259	3.463709014	7.344582101	4.209095473	8.922056684	4.499116951	4.927947093	6.941465882	4.153512663	5.308243867	3.97510973	5.844036653	5.996941761	2.848211318	4.866465745	3.740395548	7.064905393	3.125833572	6.283534563	6.227231248	4.841514608	3.788473035	6.564033266	7.130373329	7.423881014	7.700708075	5.162018834	5.219571631	5.090989569	5.192222857	7.211575197	6.774050156	10.43560736	6.381515631	5.51291978	8.326317145	7.270393692	7.437810792	8.936320533	7.338777228	6.158292991	8.066284532	7.405971287	6.291937946	7.54054887	6.301802731
559.9	4.619199814	9.680691289	5.556194774	3.414441301	7.259391704	4.155260912	8.874417255	4.443215749	4.874400332	6.864255015	4.099386621	5.243164233	3.934103778	5.775038908	5.923531446	2.81318454	4.817851211	3.687655819	6.97542658	3.080965463	6.261254682	6.187222004	4.796474523	3.752560464	6.520133346	7.09687657	7.401291142	7.695232435	5.123267006	5.187890049	5.061682015	5.162240855	7.176232473	6.730733808	10.42580392	6.353981485	5.495734291	8.277712307	7.239657441	7.428119604	8.92010238	7.30151029	6.136074588	8.04240304	7.379429279	6.2710515	7.520737269	6.241000729
561.3	4.546658056	9.618532856	5.471388221	3.36167904	7.161518343	4.093769876	8.813914095	4.374123508	4.811184481	6.776583825	4.037637727	5.169393639	3.885688572	5.698924304	5.84306731	2.771814457	4.759286605	3.629878946	6.873252513	3.034290128	6.229905542	6.139937049	4.744842001	3.710796428	6.468278252	7.055088564	7.376794491	7.682719591	5.077930705	5.147600599	5.026607051	5.128605744	7.132428338	6.677971871	10.40585561	6.320890022	5.47032418	8.219410712	7.205207521	7.411730954	8.894983981	7.252709118	6.107147127	8.015433172	7.350437576	6.244333113	7.490365996	6.170568019
562.7	4.465990132	9.539251397	5.376811758	3.297369173	7.046195237	4.025094835	8.733210653	4.300705892	4.7386361	6.673610723	3.971140518	5.086013281	3.826941966	5.610079042	5.742881845	2.725510066	4.692282129	3.562735369	6.750252196	2.982693653	6.191764928	6.082813455	4.683972148	3.659860855	6.402952299	7.00432946	7.34383517	7.663645387	5.025879351	5.097739039	4.984666966	5.088034259	7.076501477	6.615100862	10.37500552	6.27861964	5.440008637	8.145683069	7.157709219	7.385976917	8.860475269	7.191534295	6.071028975	7.974302344	7.309257229	6.209873014	7.456729254	6.082259493
564.1	4.377251383	9.446353431	5.270910292	3.2305644	6.9212063	3.949228242	8.640303112	4.218726778	4.658291363	6.557956834	3.891910072	4.989017835	3.7626851	5.5099654	5.631711827	2.670529668	4.618068645	3.485669209	6.618767041	2.919624373	6.146191622	6.011819965	4.617215257	3.603473483	6.328857082	6.939817944	7.298872002	7.635761352	4.963069061	5.037694889	4.931902887	5.037988063	7.012010057	6.539364107	10.33036547	6.226085019	5.398979602	8.059411468	7.102778867	7.353694193	8.816401349	7.122979998	6.0250779	7.923278382	7.257277249	6.166728765	7.411837653	5.981819657
565.5	4.275572288	9.342027719	5.154356733	3.157615074	6.77779829	3.864856065	8.53535128	4.126514319	4.565888872	6.427987573	3.806927184	4.881029222	3.689734568	5.394319251	5.508854265	2.608709743	4.52883104	3.399028208	6.465288825	2.84732514	6.089425513	5.932047532	4.538096795	3.538461239	6.241728825	6.861334303	7.242846258	7.600910934	4.891116762	4.968441691	4.872074696	4.981046501	6.933806733	6.452249976	10.27341945	6.162757143	5.356232168	7.956050538	7.037195573	7.30864428	8.757661566	7.040097422	5.970832576	7.861407008	7.192615697	6.115362517	7.355489077	5.866784051
566.9	4.16712955	9.225948542	5.025543193	3.077480138	6.621671579	3.769607592	8.421365522	4.025077986	4.465874925	6.282767381	3.710013221	4.763119768	3.61068846	5.26831901	5.371051441	2.541780812	4.435453745	3.303983285	6.301017933	2.773327196	6.022825517	5.841170671	4.450136407	3.467075408	6.146193866	6.774105994	7.177894555	7.560919004	4.806500576	4.892347634	4.803921222	4.914580641	6.844139817	6.350295241	10.20627336	6.092205515	5.299389823	7.839781512	6.960506504	7.257561727	8.69126973	6.942990267	5.905317545	7.787184665	7.117771986	6.051963362	7.292982874	5.740865547
568.3	4.053623494	9.10299519	4.888976158	2.990361604	6.457248108	3.66913831	8.299817936	3.921328247	4.35902306	6.136976065	3.611182003	4.637226348	3.523323885	5.139279587	5.225303274	2.471856738	4.332791873	3.209508036	6.127470187	2.696445911	5.952073775	5.742631168	4.352744016	3.386874702	6.038152688	6.680033754	7.10610573	7.511209711	4.718429933	4.805708669	4.730278986	4.842146653	6.746798291	6.244194436	10.12609642	6.012283048	5.237160278	7.712820937	6.875923194	7.200556922	8.613812553	6.838193821	5.834009237	7.7069586	7.037569893	5.984536688	7.216772282	5.605321387
569.7	3.934107753	8.974204158	4.749123799	2.901667225	6.28336012	3.564727766	8.173741838	3.814952102	4.248636579	5.979501036	3.506490444	4.508094551	3.434809261	4.99889912	5.074189667	2.398936057	4.229620427	3.11226567	5.944620291	2.614489642	5.869299364	5.635576232	4.251083578	3.304154583	5.921753853	6.574222849	7.026294183	7.456093327	4.623340807	4.714699994	4.650622837	4.763823435	6.639563682	6.127131591	10.03592534	5.92560892	5.168004406	7.574424165	6.784283055	7.137777777	8.528924595	6.724103801	5.757081761	7.618574288	6.951076636	5.908027157	7.13352028	5.465681663
571.1	3.812627559	8.845739093	4.607576293	2.812176326	6.111829894	3.459265091	8.054761006	3.705741891	4.143101841	5.822383566	3.3989623	4.378130291	3.348235214	4.860780728	4.921191229	2.326040212	4.120791932	3.009837142	5.763407204	2.530642319	5.790794429	5.529125524	4.148568786	3.221300611	5.803847989	6.467375574	6.947553017	7.399348755	4.529017345	4.622909191	4.569817331	4.684724329	6.528261867	6.008385476	9.942912321	5.838743989	5.102575295	7.435408625	6.687124145	7.070473879	8.440928792	6.609875417	5.679340853	7.527826134	6.858067742	5.830299975	7.047636502	5.321666287
572.5	3.699907741	8.719128049	4.470681674	2.729139915	5.949056407	3.359270923	7.936181406	3.599884252	4.039593377	5.674262142	3.297666353	4.258636417	3.26462371	4.727218599	4.773596786	2.260482584	4.017408306	2.914366072	5.588517998	2.454427348	5.71428767	5.425834576	4.051337898	3.146140037	5.691069267	6.368892392	6.869455237	7.344497738	4.436003343	4.534885868	4.490391356	4.610105753	6.423852744	5.89448599	9.853627695	5.753301216	5.036859187	7.29967517	6.595984461	7.009399213	8.354849105	6.501204567	5.604318035	7.439625402	6.768359139	5.755610386	6.966605189	5.180531541
573.9	3.597058832	8.601388013	4.345000285	2.653387662	5.798786253	3.268690197	7.823570362	3.506400826	3.94466708	5.535091798	3.204860085	4.143097326	3.184702629	4.609198464	4.64111997	2.198369516	3.922823743	2.825748019	5.425326898	2.386174902	5.645340943	5.329247953	3.959400861	3.072275132	5.583348189	6.273634518	6.796266998	7.295603963	4.350347896	4.453317452	4.41585268	4.537134375	6.325154145	5.789468959	9.768661572	5.672665198	4.974629942	7.172836341	6.51055034	6.948382887	8.273362771	6.400700093	5.532774305	7.355052752	6.685106842	5.68564682	6.890461556	5.051887069
575.3	3.502410482	8.487536277	4.230034818	2.584564613	5.655310221	3.183226051	7.713697025	3.421587353	3.854400825	5.406716104	3.116919731	4.038792409	3.112573771	4.491901305	4.519294144	2.13905192	3.835163796	2.743389525	5.276173372	2.320090901	5.578025109	5.239045341	3.871525485	3.0032088	5.485397993	6.185647734	6.722597765	7.246920168	4.270183911	4.375109894	4.347331137	4.46971733	6.234509907	5.692037552	9.684966598	5.598804585	4.918887471	7.052351449	6.429558323	6.891007075	8.196843123	6.302701983	5.467407324	7.276763937	6.604750905	5.616423706	6.816741891	4.932073448
576.7	3.41521329	8.38726418	4.126298101	2.520024049	5.52764512	3.106997196	7.618132184	3.342693562	3.776901967	5.291383989	3.03905647	3.93952019	3.048813242	4.384867813	4.403658797	2.087745864	3.753608457	2.67125384	5.137208083	2.258378458	5.51405226	5.153659902	3.790903576	2.939312838	5.390415984	6.101839567	6.659143326	7.203398643	4.195925474	4.300350189	4.282850602	4.407490713	6.146838185	5.59883293	9.610757848	5.529545425	4.867294175	6.940047809	6.353441034	6.840610866	8.12448488	6.212762177	5.4051821	7.201649268	6.534280961	5.557236286	6.747216591	4.820705493
578	3.335210892	8.295663641	4.029318543	2.462531387	5.405963223	3.036671739	7.533421048	3.267636586	3.702110703	5.182527312	2.965306207	3.849982049	2.987629927	4.291132741	4.296622337	2.039100449	3.680024125	2.601836886	5.009220459	2.203837871	5.456190967	5.077577558	3.717740669	2.882406525	5.30441283	6.026991157	6.600499685	7.164521499	4.128791552	4.235403361	4.227894492	4.351430813	6.070663261	5.515769738	9.542695935	5.465706657	4.819290336	6.839419066	6.284371925	6.793744018	8.061894501	6.130107983	5.349225332	7.136784769	6.468841748	5.502534844	6.687732328	4.721410322
579.5	3.262363696	8.209022237	3.940450652	2.410297829	5.297050734	2.970328377	7.449600871	3.201435269	3.638616106	5.086449085	2.897161943	3.766052079	2.932984489	4.201852918	4.200705976	1.993905507	3.610712465	2.543998036	4.89437231	2.15348422	5.402677092	5.005772929	3.652347475	2.830851823	5.227436949	5.957383331	6.547228118	7.128681261	4.066990596	4.17320696	4.17584813	4.300199672	5.999232186	5.437702349	9.480782906	5.40427793	4.771408965	6.744986317	6.221752735	6.750748926	8.001332967	6.053686432	5.297527113	7.075378049	6.408423337	5.449703375	6.629674849	4.625721736
580.8	3.195875451	8.136383651	3.861442285	2.363224987	5.201605191	2.910659851	7.378049241	3.146001375	3.575924927	4.996194626	2.836796297	3.69286307	2.882766374	4.120499054	4.10964448	1.953360404	3.550142736	2.484906237	4.786760347	2.104728532	5.357378272	4.941527904	3.592314679	2.781440578	5.155753004	5.894584713	6.49678399	7.097945433	4.012137855	4.120542048	4.130604209	4.255966794	5.934552894	5.364416749	9.423542236	5.354705902	4.734504737	6.654989833	6.168911195	6.712366264	7.948578188	5.984904049	5.250809789	7.019036726	6.352762422	5.408976155	6.578217059	4.541342046
582.2	3.139996973	8.069855899	3.793777497	2.324840564	5.114056249	2.856173002	7.308260606	3.094908674	3.522277933	4.917338989	2.782240715	3.626080399	2.839601407	4.04952667	4.030699997	1.915304842	3.491502496	2.434853288	4.68869571	2.063934817	5.313906371	4.880231628	3.53387074	2.741859913	5.091897562	5.837723883	6.457639843	7.073700421	3.963379332	4.071854731	4.087654563	4.215955052	5.877739471	5.303939149	9.37533219	5.308586901	4.699592941	6.576050146	6.121286666	6.680306957	7.903169858	5.922432385	5.20955924	6.970927479	6.30322583	5.368473836	6.532377908	4.464308141
583.6	3.090252808	8.011597269	3.731427878	2.287965939	5.038424101	2.808270736	7.248410175	3.045435054	3.469665601	4.852623369	2.733340252	3.565310188	2.79742673	3.985300305	3.957427774	1.87983023	3.439865798	2.389277388	4.602409721	2.02628	5.2748778	4.828386994	3.482608655	2.699710866	5.033274201	5.786151346	6.418512703	7.052018959	3.917983219	4.025869336	4.050766907	4.180888102	5.824567838	5.247438444	9.333274774	5.266710466	4.667628187	6.506125577	6.07528705	6.654959242	7.86298944	5.867277837	5.173026219	6.928424071	6.261570149	5.329860469	6.491650529	4.396508316
585	3.044399937	7.955291444	3.676639284	2.25450962	4.965992075	2.764145042	7.192161243	2.997317977	3.4196738	4.788898266	2.686511661	3.512189913	2.762649495	3.929252983	3.890503035	1.849234885	3.391661762	2.344734853	4.518923293	1.990320619	5.241678842	4.779467487	3.43692698	2.663898516	4.980441997	5.744211415	6.386835453	7.034147754	3.878112195	3.987066441	4.021042121	4.151886148	5.780167896	5.197969129	9.298971178	5.229487363	4.638077497	6.442608191	6.037851754	6.632512371	7.828636333	5.815857087	5.139833361	6.893917932	6.222631422	5.297115068	6.454154477	4.331655065
586.4	3.00309436	7.902055019	3.619314511	2.222586969	4.904446806	2.726674627	7.145306744	2.954400508	3.380905538	4.729274793	2.644029228	3.463187964	2.730465091	3.875264424	3.83346424	1.825416034	3.350532279	2.305707239	4.44443304	1.960177909	5.213792946	4.739722358	3.396314393	2.626734368	4.932990154	5.705142794	6.360437478	7.022516774	3.840880675	3.950356991	3.989322775	4.12155992	5.739083867	5.151418429	9.271314854	5.197026067	4.61353871	6.379680291	6.005740702	6.614264947	7.800371335	5.771382191	5.112064967	6.860552477	6.19068841	5.2698747	6.426490393	4.275711713
587.8	2.965903587	7.853059218	3.572923328	2.199764815	4.84835124	2.688755427	7.094858572	2.915106041	3.343199578	4.675918714	2.608480566	3.419229927	2.701155525	3.828172616	3.779562953	1.798891866	3.315660655	2.273553897	4.38147453	1.932761642	5.188325177	4.701791994	3.358456612	2.600611154	4.892158004	5.667882464	6.336007233	7.013453768	3.808093093	3.920054101	3.9632299	4.097595652	5.70056393	5.111921276	9.248666679	5.168000801	4.593331142	6.324270066	5.975978084	6.60141247	7.774870361	5.730629257	5.088840131	6.832176436	6.160273057	5.247053888	6.398135901	4.223625928
589.2	2.927818764	7.810698528	3.528355172	2.175650243	4.789677457	2.656881648	7.056581661	2.879961229	3.308494107	4.629170127	2.572647783	3.375859913	2.673097992	3.78239802	3.732622534	1.777059265	3.276775368	2.241725547	4.32332784	1.903097446	5.166264413	4.668146075	3.320905878	2.574546149	4.852257166	5.634225535	6.31843731	7.003524465	3.776547691	3.890617681	3.94164461	4.074954849	5.663952159	5.07359584	9.231840214	5.141061351	4.573551174	6.274473888	5.950511979	6.587426556	7.74919129	5.693123995	5.066519065	6.808622711	6.135183096	5.222351423	6.373581077	4.176510146
590.6	2.895414747	7.780340968	3.484172456	2.149806883	4.747434774	2.628296472	7.034268437	2.849889818	3.2797207	4.5854775	2.541085347	3.334776722	2.647003252	3.740459061	3.689480354	1.757121444	3.248803326	2.216437383	4.270769738	1.879254239	5.145938888	4.640535492	3.288680988	2.550104759	4.818899873	5.607715186	6.300670607	6.997925698	3.750074845	3.864451999	3.924240686	4.058092249	5.635459287	5.04087905	9.215135873	5.122533381	4.559490808	6.230916955	5.927162591	6.578791544	7.731302397	5.660700673	5.047436515	6.784237307	6.118433744	5.199927368	6.352178371	4.13453769
592	2.867405747	7.753453158	3.449244005	2.127477199	4.708405665	2.604934168	7.010625226	2.817896167	3.261458854	4.549419649	2.514172999	3.303893386	2.62774582	3.708696241	3.653336556	1.743152718	3.223703083	2.19229257	4.228753268	1.856611576	5.134180755	4.616422288	3.265687921	2.530430041	4.789351298	5.587053359	6.288702657	6.996301023	3.728294801	3.844946513	3.908695713	4.041963542	5.613627566	5.013542347	9.209497459	5.103760651	4.547368001	6.193201035	5.90973194	6.571830174	7.718358095	5.637396156	5.033091442	6.769153426	6.100218204	5.186698202	6.338456368	4.103473032
593.3	2.843068365	7.721812258	3.424304367	2.113835979	4.673943526	2.584775785	6.975611379	2.797731676	3.242088218	4.522388098	2.491270962	3.277770846	2.609145346	3.682468978	3.61832997	1.72833122	3.204454895	2.17643167	4.188974637	1.839607023	5.120022701	4.596644245	3.243378078	2.51378109	4.766677222	5.571707657	6.281365672	6.995391065	3.711949063	3.825831509	3.898062271	4.032012714	5.596575681	4.993886484	9.204779901	5.088866253	4.540357642	6.166593117	5.894318417	6.569695913	7.712449669	5.614067374	5.025208994	6.759114755	6.086125439	5.180913192	6.331062987	4.074968368
594.7	2.822548128	7.699628718	3.400562983	2.100398628	4.642290547	2.569905018	6.948580559	2.781543286	3.224223623	4.493781241	2.470259596	3.251713821	2.596252818	3.657969408	3.596747584	1.718525845	3.188935765	2.159441093	4.156951141	1.822809627	5.112747555	4.581783189	3.227225294	2.498977635	4.74681084	5.562824308	6.277549411	6.997001152	3.701786987	3.810017006	3.890575314	4.025692383	5.586487054	4.977449962	9.202669976	5.079283072	4.534894148	6.142427146	5.888809382	6.568133654	7.70764147	5.597381592	5.016837158	6.750379691	6.07887599	5.174388381	6.319814982	4.052107383
596.1	2.806671074	7.680914304	3.382387393	2.090233644	4.615402556	2.552836621	6.925425351	2.768808513	3.207724609	4.470555956	2.454477204	3.230888771	2.583642436	3.63718336	3.575856786	1.707274732	3.177056874	2.141346692	4.128002161	1.811121539	5.104066639	4.567059596	3.211277768	2.487799999	4.733044598	5.551642656	6.273650307	7.002388749	3.692009339	3.797018093	3.887266144	4.021936703	5.576050569	4.964939048	9.205883248	5.073070273	4.532819287	6.122107088	5.882377305	6.571090381	7.70366397	5.582416348	5.011446394	6.74495253	6.076612642	5.167559469	6.316639001	4.033871991
597.5	2.791965803	7.663260662	3.362195286	2.079180756	4.593107463	2.538302883	6.905969059	2.757106008	3.195234123	4.454893335	2.440255267	3.212081453	2.573102315	3.617136601	3.551341776	1.697639477	3.165784393	2.127894966	4.100939374	1.800917208	5.097989686	4.555315209	3.199063324	2.475346405	4.716844725	5.542931777	6.271957728	7.006610321	3.682301689	3.78734104	3.884209756	4.019242956	5.566434216	4.952523008	9.208985502	5.067624795	4.532686416	6.105674764	5.878022023	6.574738049	7.705854714	5.570009715	5.008277013	6.739011171	6.071053356	5.166672615	6.315709623	4.015532608
598.9	2.775548534	7.647704248	3.342678716	2.070678046	4.570606017	2.526068801	6.885908647	2.74239347	3.185081106	4.434635367	2.424013335	3.19222536	2.560203573	3.596873644	3.526732414	1.687855325	3.156195046	2.114541586	4.074323104	1.785132914	5.094438641	4.544409473	3.184997898	2.467917522	4.702686522	5.533320975	6.270333241	7.013825067	3.672506658	3.775248678	3.881317809	4.013084187	5.557002907	4.939830779	9.21068837	5.063668521	4.528244445	6.086658607	5.874922173	6.579139126	7.706437132	5.559053605	5.004913797	6.734585582	6.064908881	5.165138306	6.311714525	3.997714112
600.3	2.757870181	7.624996675	3.324314793	2.058152881	4.546639326	2.508962614	6.861733083	2.731403177	3.17097775	4.410037332	2.406693732	3.168545142	2.548706731	3.575272791	3.507025829	1.680074955	3.142945612	2.097302275	4.043967355	1.775004002	5.084007643	4.531106811	3.16831506	2.455666385	4.689279389	5.523985464	6.269592739	7.015994833	3.664106234	3.760235866	3.876597202	4.0090462	5.549715605	4.927330369	9.207786803	5.057193115	4.527121215	6.069353219	5.865796891	6.577641748	7.701880398	5.542867761	4.999572334	6.727654117	6.060035914	5.160056226	6.304603713	3.9806427
601.6	2.737254186	7.599730593	3.296727092	2.039983804	4.510420737	2.49008363	6.837523716	2.715895782	3.155774619	4.382458369	2.386584048	3.144954741	2.5363695	3.551573395	3.479271458	1.66583422	3.125594693	2.079421461	4.011013776	1.758556824	5.072842207	4.514691969	3.151244542	2.439583586	4.668022784	5.512544677	6.262690344	7.015281475	3.65037115	3.746200948	3.868587555	4.002734651	5.531360795	4.910727011	9.203952027	5.047182512	4.522657839	6.042861689	5.856209663	6.576563548	7.698450181	5.527314666	4.990835572	6.720681516	6.04889428	5.149492822	6.295456377	3.959210782
603	2.712705224	7.575833233	3.263406481	2.020004696	4.472854084	2.470487262	6.815337578	2.689861491	3.138329731	4.351810352	2.361390402	3.122086473	2.516086432	3.522018735	3.44992881	1.650466177	3.106160747	2.065688912	3.97332259	1.743724045	5.060500906	4.491526945	3.127125968	2.421375099	4.64340109	5.492896259	6.253125264	7.014296087	3.63374973	3.729606635	3.858754886	3.991741488	5.510861777	4.884705576	9.195508526	5.029833322	4.511753109	6.010167384	5.840643157	6.574438406	7.685099324	5.502294829	4.979737854	6.703787313	6.032687753	5.139130342	6.282379384	3.932032214
604.4	2.684732403	7.537981128	3.227501207	2.001239836	4.432806421	2.44434043	6.77887334	2.671133102	3.109559983	4.314342514	2.332972408	3.089655102	2.495437528	3.48845621	3.41081391	1.634913521	3.083046098	2.039517043	3.92817082	1.723124736	5.044866093	4.465946292	3.101007911	2.402628115	4.615034483	5.471537041	6.23695006	7.012248586	3.611842298	3.705059327	3.842602611	3.975387818	5.489181909	4.858009706	9.181533885	5.012699117	4.499626796	5.973322394	5.820692587	6.565838415	7.670747203	5.476175624	4.96569173	6.684721676	6.012894455	5.122921877	6.268729583	3.898408574
605.8	2.652803924	7.494497966	3.184610158	1.979341315	4.381350172	2.413045493	6.741451101	2.644497321	3.083793173	4.268818037	2.302973625	3.051071411	2.471002378	3.450781158	3.369450103	1.620503511	3.056588362	2.013662083	3.877767651	1.700341301	5.020353409	4.433555002	3.067537914	2.37936709	4.574476424	5.441536414	6.214695287	7.003709378	3.58509913	3.676247713	3.821463665	3.9541049	5.45914429	4.821105251	9.157981248	4.983940927	4.481343173	5.927986613	5.792987283	6.554527689	7.646828842	5.439638004	4.943661833	6.660198359	5.99176127	5.104257548	6.240709897	3.858026084
607.2	2.618041819	7.447870329	3.138347042	1.95560377	4.326217387	2.381988624	6.694323918	2.612587875	3.048452412	4.21892623	2.268872684	3.008734633	2.441313446	3.404516942	3.320146176	1.597780129	3.026671065	1.984296615	3.818183491	1.677467031	4.992253689	4.394032808	3.03046678	2.350308826	4.530142916	5.404133621	6.191454526	6.991036281	3.554525246	3.641773158	3.794183946	3.926757359	5.420632347	4.778673842	9.123923387	4.953575261	4.45989868	5.874255869	5.76483351	6.537404616	7.617002628	5.400073109	4.914041049	6.626600712	5.957743425	5.077530188	6.21101556	3.813994692
608.5	2.579276412	7.393265821	3.085691927	1.929087864	4.262604579	2.345165662	6.646342115	2.581054983	3.00896418	4.164128147	2.231698372	2.969450685	2.410889291	3.355367163	3.272387659	1.574530055	2.990229816	1.953949704	3.757312198	1.653415363	4.96210417	4.350964762	2.987922334	2.320137629	4.485544873	5.36697605	6.159545657	6.976328487	3.518190878	3.604388434	3.765634603	3.898092703	5.373790633	4.729615963	9.090014866	4.918115403	4.433025032	5.811684204	5.729212199	6.518603113	7.581439243	5.353711917	4.886564869	6.588061112	5.920352818	5.04713034	6.172226287	3.761466087
609.9	2.538358704	7.343329131	3.033285014	1.896356058	4.199106081	2.30643758	6.600392925	2.54204124	2.972398214	4.108375387	2.187966287	2.921062616	2.379235298	3.30160984	3.215937442	1.551188849	2.953088446	1.920134155	3.690746396	1.627112537	4.928625401	4.305045912	2.94134283	2.287030651	4.43482254	5.319976589	6.124532672	6.959570595	3.478321133	3.565878579	3.731999239	3.864374751	5.325362432	4.682694208	9.047990504	4.880182629	4.403276063	5.747724214	5.6858909	6.49492353	7.541672029	5.301942889	4.849342391	6.549781002	5.878151624	5.012546242	6.133357811	3.702446567
611.3	2.497853051	7.28560722	2.978154201	1.86682557	4.135938156	2.266361756	6.550411781	2.504536594	2.930954403	4.045142414	2.14765254	2.873529556	2.346332711	3.250951911	3.160571425	1.52733587	2.912218642	1.889053452	3.628166451	1.594932039	4.891892333	4.256572913	2.894331975	2.254882035	4.37955115	5.270361867	6.086865444	6.938396027	3.437780316	3.52439185	3.696215788	3.83069275	5.274033613	4.626902837	9.003182447	4.840507628	4.371543273	5.678188179	5.648785308	6.464534989	7.497704747	5.245839182	4.814220842	6.504353905	5.838510228	4.9753984	6.090790477	3.64592521
612.7	2.45547341	7.227068813	2.926153049	1.838378114	4.068916521	2.225436168	6.504622246	2.466037721	2.895109627	3.985218236	2.101318514	2.823301613	2.313781174	3.195929762	3.108613536	1.500621844	2.873831235	1.854179791	3.559420248	1.565446358	4.857786603	4.209284288	2.848288659	2.22102837	4.324378981	5.224043254	6.044127671	6.918067631	3.395389927	3.484628117	3.660874059	3.79398357	5.221347312	4.570549578	8.957351031	4.796397002	4.34069772	5.60880724	5.60567722	6.439297779	7.451498747	5.195109857	4.778254125	6.458337778	5.796743661	4.940505186	6.049164321	3.588278793
614	2.414476907	7.171878348	2.871505687	1.811146357	4.002704336	2.19013605	6.45321769	2.42849993	2.862564204	3.924187532	2.061459079	2.77431621	2.277479303	3.145598331	3.052912755	1.480671401	2.837003835	1.821199382	3.496528469	1.536320434	4.819735576	4.162882343	2.80307546	2.18794798	4.269645719	5.173794795	6.008761592	6.895875309	3.354456628	3.442872647	3.624976135	3.756626802	5.171975445	4.51555525	8.909685494	4.75665553	4.309896718	5.540859279	5.560875804	6.410214726	7.407939874	5.141614693	4.739051067	6.413787885	5.754272717	4.904982562	6.002577144	3.531104069
615.4	2.376172112	7.11598324	2.820193937	1.780113522	3.936958233	2.15142383	6.410055134	2.396226596	2.828364247	3.868421665	2.021192639	2.727014309	2.245248402	3.094424162	3.000315575	1.458342092	2.805504601	1.795388395	3.438983268	1.510337326	4.784982766	4.115144561	2.759404775	2.156043875	4.221826277	5.128482014	5.971341137	6.873930624	3.313476561	3.401740088	3.588452916	3.719273549	5.12188158	4.46257903	8.864644248	4.714548013	4.277021261	5.473960808	5.520262121	6.384413806	7.364157258	5.089014492	4.70434324	6.370852247	5.7091553	4.869633628	5.960201839	3.476644991
616.8	2.339397727	7.068694974	2.770176828	1.75804365	3.880450528	2.118209029	6.36584847	2.36290853	2.792304831	3.815603615	1.983571955	2.685065676	2.212613262	3.047125936	2.955333935	1.43808772	2.770904054	1.767796074	3.385429294	1.486212235	4.751689009	4.073004638	2.716326707	2.123850395	4.174305127	5.088375121	5.935908066	6.855758973	3.277548306	3.362312892	3.5532669	3.692525192	5.072856688	4.414177912	8.82187125	4.678249834	4.248624713	5.410674763	5.48133988	6.359231568	7.326501704	5.039413114	4.673473334	6.330363748	5.670214743	4.836772768	5.921727125	3.42603901
618.2	2.302734824	7.021595304	2.728085965	1.733064507	3.826235816	2.087188049	6.32829674	2.334634378	2.764527603	3.764265733	1.949171945	2.644706074	2.18596675	3.002383765	2.90896031	1.421049512	2.744017462	1.74415778	3.334790509	1.461809223	4.725711703	4.0406218	2.679181206	2.09752537	4.129674738	5.048800368	5.908974938	6.838125282	3.240743884	3.332478647	3.525315385	3.666033825	5.032285779	4.367778453	8.787084861	4.642448473	4.223718052	5.355923782	5.451459984	6.339279238	7.291718079	4.999557926	4.64548077	6.297106896	5.640574704	4.808367522	5.890115439	3.379738481
619.5	2.27183975	6.982278283	2.690917016	1.71367574	3.784087898	2.064839851	6.293237029	2.309996588	2.742575178	3.724720788	1.923205411	2.612069602	2.164175004	2.96357717	2.876007011	1.40639309	2.720533325	1.718285055	3.291243669	1.439757645	4.703018612	4.009770893	2.648213242	2.075461398	4.093134395	5.019735077	5.885831431	6.82754441	3.213063693	3.305583192	3.501309652	3.640913973	4.997081223	4.332551546	8.760323591	4.614486301	4.204244857	5.308153767	5.420803425	6.325265649	7.265029174	4.962092589	4.625536164	6.268081511	5.611499366	4.786289601	5.86343088	3.340489293
620.9	2.247682561	6.944884288	2.661435622	1.699373718	3.747699517	2.043782559	6.260160947	2.293847109	2.720931199	3.692022549	1.898692563	2.583741228	2.140857008	2.936252901	2.844466855	1.391807746	2.703157475	1.703169087	3.255270613	1.42459074	4.682944973	3.985037589	2.624642439	2.057368401	4.065558946	4.995820192	5.868877712	6.823056743	3.193518722	3.281505663	3.483951039	3.621281764	4.972693808	4.304050391	8.740422793	4.593499021	4.190934768	5.271658136	5.399885082	6.316724582	7.244591069	4.933407952	4.607675994	6.248820212	5.589766354	4.770557112	5.842461087	3.310609537
622.3	2.232652136	6.914409616	2.637376753	1.687345717	3.720829281	2.029709799	6.231818005	2.27820392	2.706011315	3.668268273	1.878973719	2.561693729	2.129517442	2.914505845	2.824515559	1.379818682	2.689268432	1.68965693	3.224139351	1.414204633	4.674301571	3.967418224	2.602671597	2.042150564	4.039901209	4.979041484	5.858822668	6.82483398	3.177792619	3.262059742	3.472593947	3.609498469	4.951648676	4.280349779	8.728922235	4.578560696	4.183178451	5.24295588	5.385896288	6.312332203	7.230406542	4.911134316	4.596609055	6.2338007	5.577238265	4.760462855	5.828144952	3.286144943
623.7	2.218113151	6.903256037	2.616477074	1.682837647	3.69474387	2.015900511	6.216135489	2.267717703	2.692763456	3.651140276	1.863709053	2.542503776	2.118335963	2.897412216	2.804638866	1.373923037	2.680728146	1.677797541	3.199865974	1.406688329	4.667374659	3.953168832	2.586942208	2.03198424	4.022877971	4.967144348	5.849520994	6.832026855	3.166152348	3.251981019	3.464756316	3.604600957	4.940419537	4.265198778	8.726862575	4.571235335	4.181049681	5.2217578	5.379175383	6.312747863	7.227782416	4.896228177	4.59073285	6.22796017	5.572774411	4.752655494	5.819848105	3.266690753
625	2.210483339	6.889177113	2.603762718	1.677149439	3.68129708	2.008237709	6.204479328	2.259924228	2.688012208	3.637654	1.851316363	2.53165489	2.112957727	2.884885777	2.79083568	1.369501568	2.677390796	1.66711488	3.188354264	1.397129136	4.663950498	3.945569477	2.574593633	2.023810741	4.01327783	4.961889503	5.852201021	6.839268986	3.158436743	3.24257263	3.459254337	3.603371472	4.935451332	4.260822705	8.735502116	4.569713051	4.181979301	5.210607087	5.379864836	6.321046381	7.229256266	4.891428791	4.586328171	6.226442303	5.573262429	4.749112223	5.818146355	3.255220521
626.4	2.204556794	6.882201228	2.59470391	1.669447357	3.67567021	2.002863104	6.203514441	2.253923224	2.688851714	3.627910708	1.844317623	2.525224025	2.108321926	2.874460822	2.78361677	1.364609175	2.674872214	1.667554467	3.178068921	1.392247731	4.666574453	3.945218548	2.567959026	2.021348963	4.009424055	4.965420556	5.863153596	6.856522948	3.155799966	3.238652873	3.461141456	3.606137907	4.934478271	4.257225587	8.747936764	4.571173787	4.183158002	5.202019538	5.384998978	6.333284736	7.235814408	4.888097225	4.590493812	6.232622331	5.577218178	4.753397566	5.822360231	3.251197765
627.8	2.204087601	6.885053372	2.587831375	1.662283163	3.671308419	2.003127095	6.202534546	2.25377163	2.687354465	3.629737056	1.838504516	2.52085746	2.105036581	2.870576389	2.779923445	1.365509989	2.676100089	1.664165204	3.17566299	1.390388926	4.672273493	3.944790803	2.56488002	2.018294478	4.009521153	4.970973763	5.873201107	6.871614362	3.156254961	3.241863086	3.465814876	3.612115053	4.936925162	4.25620331	8.76586048	4.576117899	4.192236912	5.199777025	5.390880588	6.347594852	7.248908439	4.890716123	4.599385485	6.240323708	5.585511413	4.758270056	5.832628395	3.247499697
629.1	2.202380264	6.88255241	2.585707081	1.666456129	3.6633845	2.000960144	6.192260731	2.255010445	2.690015016	3.631205841	1.834923191	2.520179092	2.10628906	2.86953904	2.78138988	1.367174555	2.679628031	1.663752991	3.174658975	1.388511859	4.677286823	3.946903521	2.565001976	2.015458731	4.006663686	4.97897514	5.883678344	6.886569495	3.156150604	3.241920523	3.474343872	3.618092533	4.945281667	4.255869748	8.784695977	4.582715359	4.201507788	5.20169005	5.400238613	6.365010784	7.262473985	4.8956815	4.607717221	6.250733641	5.594729261	4.76964052	5.841191312	3.243362467
630.5	2.198184582	6.883774329	2.580943853	1.663236084	3.659559825	1.997022067	6.192800828	2.251250775	2.686922983	3.627783208	1.829262539	2.517704461	2.107247357	2.862452271	2.775008838	1.36430315	2.68433274	1.659165312	3.166839541	1.387986883	4.681367574	3.946698105	2.562898387	2.013892874	4.005739479	4.981264183	5.897753217	6.905144178	3.158020159	3.240703136	3.48142818	3.62450989	4.949445516	4.261162445	8.80077421	4.586090264	4.210708369	5.197236412	5.407755719	6.378313183	7.270846403	4.897447245	4.611802854	6.260305969	5.600093044	4.773412906	5.853353194	3.240805543
631.9	2.189939135	6.876644613	2.57669781	1.660122	3.652177065	1.995316321	6.186960495	2.246496791	2.682292596	3.616450504	1.819980113	2.513114903	2.101443545	2.853306216	2.769897927	1.360593221	2.685206548	1.652479144	3.159596874	1.38172106	4.683536039	3.944727858	2.554043566	2.009821682	3.997769624	4.983624099	5.901064907	6.91568464	3.156052527	3.235763497	3.480706244	3.627602898	4.950694491	4.255370644	8.812107964	4.586495821	4.213324817	5.188059808	5.411099188	6.387274235	7.280713816	4.88996778	4.612878345	6.26266744	5.602818536	4.776958144	5.850880948	3.232754346
633.2	2.183002767	6.864907186	2.563467567	1.650924143	3.635344006	1.989250305	6.173265505	2.235867705	2.673006644	3.597710845	1.810376235	2.497034215	2.093248251	2.835931747	2.75655652	1.354426347	2.6794155	1.64871395	3.143220295	1.372443037	4.676926183	3.934205049	2.541560418	1.998812258	3.988843142	4.973054569	5.896885333	6.922068184	3.143227402	3.224763941	3.473010858	3.622194655	4.937831214	4.241782711	8.813085976	4.581482516	4.208950183	5.1678757	5.4051488	6.390013013	7.276789429	4.878297488	4.609234431	6.255035728	5.597313238	4.77495204	5.846270644	3.217181361
634.6	2.16550239	6.83383774	2.545017722	1.643236518	3.607138521	1.974020096	6.14230885	2.219384322	2.656816581	3.573875063	1.795938736	2.472518041	2.077510667	2.81533826	2.741832236	1.342919132	2.666705098	1.635092368	3.117911358	1.358619904	4.657418814	3.916404747	2.521299637	1.982006097	3.963509599	4.952456324	5.882030717	6.920212144	3.126450091	3.204104103	3.455147426	3.608976002	4.911758963	4.21894182	8.799085123	4.564228848	4.194493714	5.137649989	5.393527984	6.380294932	7.259720094	4.851138238	4.591658598	6.239836845	5.583810731	4.763248107	5.827570952	3.192189926
636	2.138854247	6.790934255	2.519736369	1.629270617	3.566418679	1.949319277	6.104259616	2.200422705	2.639832889	3.535937161	1.770367998	2.44057242	2.051260342	2.782379901	2.708270233	1.328099212	2.644654181	1.614744671	3.079446601	1.334223015	4.631113126	3.88395367	2.491824268	1.958568004	3.927141382	4.919166638	5.854640494	6.90545971	3.096181594	3.174481757	3.424159247	3.585372905	4.87647025	4.183092639	8.772910395	4.532518612	4.173769606	5.089587554	5.364880491	6.363978139	7.225825957	4.808380604	4.569443311	6.211183261	5.553499874	4.736187499	5.798381743	3.154073643
637.3	2.105046064	6.738773869	2.482421235	1.610632238	3.516016997	1.923130241	6.058365886	2.17026928	2.607668197	3.48252985	1.739843535	2.400172161	2.019502271	2.743026295	2.664134454	1.309799955	2.613163264	1.58948575	3.033244506	1.309182236	4.594453052	3.844726956	2.454350829	1.928105086	3.880968865	4.872641117	5.819522293	6.882972088	3.055044636	3.134395909	3.384374296	3.550849389	4.824886238	4.130397928	8.728008507	4.489713777	4.139904863	5.028753094	5.32415662	6.330194587	7.18344665	4.756697683	4.536423532	6.165458317	5.511544402	4.703815633	5.754752124	3.107610096
638.7	2.065891936	6.666056789	2.44451406	1.591042604	3.448997682	1.889541987	6.000475646	2.134959728	2.572241356	3.423660905	1.706360391	2.348017154	1.978410956	2.696222955	2.608963281	1.290219105	2.575543112	1.566343284	2.974636033	1.279687011	4.552953465	3.793635314	2.410315969	1.895266899	3.828303207	4.814991533	5.76922443	6.849654267	3.006235448	3.09018073	3.337410593	3.507891798	4.759045075	4.069278984	8.667804111	4.43740524	4.096406986	4.956110259	5.273508144	6.291187708	7.12692785	4.688518603	4.490610333	6.109837769	5.463202985	4.664464055	5.700622747	3.047720183
640	2.024525934	6.587108885	2.397718848	1.570598184	3.383328026	1.851562456	5.933351812	2.092056811	2.527508124	3.35379744	1.668590862	2.29241558	1.936526322	2.638906499	2.559805483	1.265044198	2.528268534	1.534955302	2.912950308	1.245323091	4.496653314	3.734718857	2.357959065	1.854831801	3.770651248	4.749969784	5.71358463	6.808374181	2.950459117	3.037601997	3.27955678	3.457791776	4.685598003	4.001434357	8.599610359	4.376221498	4.045267198	4.873434288	5.217101113	6.241789108	7.056212415	4.609895035	4.437145586	6.047543896	5.400857559	4.614570301	5.637291817	2.979798728
641.4	1.97541676	6.5054429	2.345049525	1.542607503	3.318711554	1.810062067	5.870451783	2.050640347	2.485319739	3.27480219	1.628998093	2.231011774	1.887483536	2.58349346	2.498492613	1.238880862	2.478717767	1.501139867	2.844031138	1.207221304	4.437341108	3.672673795	2.301030059	1.812528226	3.704191523	4.677007344	5.64453563	6.759518179	2.89135757	2.976528802	3.216316917	3.405498842	4.604612436	3.925703686	8.522390951	4.307799439	3.98871559	4.780021653	5.14848725	6.190854434	6.978411788	4.52397666	4.380269294	5.97725398	5.332353956	4.561414522	5.564868314	2.907038701
642.8	1.9291457	6.419470529	2.292801276	1.51454036	3.240381907	1.764081974	5.804249526	2.004459301	2.439431415	3.201029257	1.583937233	2.170459874	1.837523712	2.525468812	2.433144522	1.213726406	2.430038634	1.466673829	2.769810742	1.169702706	4.377625318	3.608379358	2.246407516	1.768392981	3.63690898	4.600865609	5.576721847	6.708433679	2.828094469	2.917811662	3.149131131	3.346708185	4.520328838	3.848214212	8.440166534	4.236476322	3.929499866	4.687675531	5.080951416	6.132351476	6.892987198	4.434750612	4.321116967	5.9029678	5.257440762	4.501014821	5.490184386	2.832236233
644.1	1.879154177	6.326186561	2.239618319	1.492828941	3.166913636	1.717823137	5.734624161	1.964059139	2.391878659	3.124511783	1.544223053	2.106806369	1.788683166	2.467917256	2.374022632	1.186742792	2.382994191	1.43363707	2.705051014	1.134881134	4.315707075	3.542213491	2.190353803	1.727222411	3.566373679	4.518657758	5.507404736	6.661364799	2.76602673	2.860304889	3.085298079	3.286214972	4.432372495	3.77312286	8.350678192	4.162511219	3.869316896	4.591224948	5.010336707	6.074884413	6.810448069	4.345708245	4.257093243	5.826311788	5.185738045	4.441927367	5.413775891	2.760342388
645.5	1.83188166	6.236049035	2.186653434	1.468453169	3.092204019	1.676285712	5.669327217	1.915081527	2.345234063	3.04894514	1.503439141	2.048146139	1.741607575	2.413802507	2.312032331	1.163839759	2.326346264	1.403864302	2.641639691	1.096774208	4.255595542	3.479763802	2.131474265	1.685658779	3.497616515	4.444081463	5.436064435	6.613227881	2.70309342	2.80442506	3.016294893	3.223302588	4.349810928	3.691957343	8.265153802	4.089892353	3.809120627	4.496163411	4.942176097	6.016086678	6.726377107	4.259776251	4.19927657	5.75213898	5.112410947	4.385888694	5.337557011	2.683352438
646.8	1.787452965	6.157569972	2.133330884	1.442341296	3.022673401	1.640415343	5.609115147	1.876168724	2.303491236	2.976678349	1.462798624	1.990887457	1.697243459	2.358043805	2.254348261	1.137698912	2.275416113	1.377199289	2.574768744	1.067669482	4.199266822	3.421899067	2.079589367	1.646467107	3.435405675	4.370343328	5.372839086	6.566953192	2.649055322	2.747052809	2.951959845	3.166860535	4.269646269	3.61732965	8.183790391	4.024187645	3.75418946	4.410240927	4.877024705	5.96460779	6.645648597	4.177440124	4.143176287	5.681777599	5.042353086	4.330063112	5.269820023	2.615918586
648.2	1.752175644	6.087485506	2.089582214	1.421571053	2.968692368	1.599091496	5.558359755	1.840211895	2.267207875	2.914424958	1.430777146	1.942124554	1.659636844	2.313929029	2.208527201	1.117925886	2.232166464	1.346833293	2.522414776	1.041992691	4.144814955	3.365474261	2.03017513	1.614617755	3.376823592	4.306011134	5.314922812	6.523988535	2.60183716	2.70204584	2.896138944	3.111278044	4.198347226	3.551183278	8.10774717	3.962642594	3.704244039	4.333750922	4.819607777	5.919201641	6.572598667	4.107734286	4.092824547	5.6224453	4.980489916	4.279100483	5.207326115	2.563855278
649.6	1.723740524	6.03502225	2.044989778	1.402851936	2.919939538	1.562433627	5.5221329	1.815773554	2.236343677	2.864105144	1.401868354	1.904513465	1.626521662	2.273716177	2.160179614	1.102001426	2.19091786	1.328690758	2.479635686	1.016737072	4.107138245	3.319792152	1.991072096	1.587455701	3.326712308	4.252074318	5.261107619	6.489001521	2.559791121	2.660669216	2.853998401	3.070690377	4.139546998	3.498026115	8.044586344	3.911144889	3.660585749	4.263962268	4.773191749	5.879415134	6.51090324	4.043944389	4.049156248	5.569126736	4.928663301	4.241662295	5.15182172	2.515298026
650.9	1.693108115	5.965186762	2.013016141	1.382701605	2.875798689	1.548530397	5.469651937	1.788869589	2.210419093	2.821437245	1.379135149	1.872265191	1.603667434	2.245957833	2.129544851	1.091831286	2.159976801	1.313573771	2.441938799	1.000644002	4.075563468	3.285149929	1.961481452	1.563896158	3.289698222	4.20931314	5.220868481	6.46840973	2.527603347	2.633389965	2.815438404	3.037276114	4.092723703	3.454024282	7.996694519	3.874197759	3.629166863	4.211513553	4.733989974	5.852983733	6.465603649	3.994270324	4.018585887	5.529039685	4.890272553	4.212588129	5.109532388	2.477063786
652.3	1.682088689	5.932239799	1.992227657	1.379838651	2.840049978	1.532001135	5.428392978	1.778517936	2.187111909	2.798604428	1.36263844	1.845606397	1.584214406	2.218718984	2.104638974	1.07941438	2.136333364	1.304866992	2.414522457	0.985373705	4.057400274	3.261081878	1.935364337	1.548342936	3.266234039	4.18118518	5.201884107	6.460768744	2.502633797	2.60903941	2.785275391	3.0119843	4.060008712	3.424120895	7.96809693	3.847045827	3.605533387	4.174831203	4.704781925	5.835791322	6.437353899	3.965474156	4.002112003	5.501447106	4.856967021	4.192330727	5.079714798	2.447065532
653.6	1.664955859	5.912170212	1.966765352	1.362540666	2.820080666	1.521085672	5.442475699	1.753357974	2.174787418	2.771693723	1.349631897	1.830912799	1.564353263	2.207803464	2.085256778	1.07390165	2.112109642	1.291254308	2.389461976	0.980371276	4.041388385	3.231591753	1.91564195	1.536026458	3.237700832	4.150437266	5.176006998	6.459587723	2.480253891	2.587396982	2.76402163	2.983253201	4.035187615	3.393325439	7.935928355	3.821948799	3.592955059	4.143504636	4.680307125	5.822138749	6.419237315	3.938622815	3.98440579	5.486355131	4.833859065	4.182076057	5.053457984	2.412271091
655	1.652066842	5.85551229	1.945394868	1.349800214	2.794957463	1.50381161	5.413875298	1.743273073	2.157986879	2.735579725	1.328465463	1.811243829	1.55045236	2.188991825	2.06638771	1.067241099	2.102580494	1.285986817	2.370457777	0.972165341	4.01817884	3.20911369	1.88900336	1.525975809	3.206679953	4.12329882	5.139236944	6.443001107	2.463898175	2.567006009	2.740624374	2.963412708	4.005982047	3.35794358	7.904483391	3.795020089	3.572970249	4.099233222	4.656038142	5.813478033	6.386314068	3.907061601	3.95693763	5.453248997	4.815898699	4.164134691	5.023883116	2.385403989
656.3	1.627468265	5.785722115	1.917406635	1.343173743	2.759892212	1.491860617	5.343021842	1.728199334	2.131850681	2.691416926	1.31298118	1.79212262	1.531782359	2.162492748	2.036920502	1.062182724	2.074034308	1.280609785	2.345859118	0.963784364	3.987505875	3.17386008	1.859245548	1.504036012	3.176395944	4.083934588	5.123653131	6.430089176	2.433331555	2.538434191	2.691627972	2.928651444	3.957731772	3.320641242	7.850354718	3.757425123	3.538068563	4.053754584	4.623963627	5.786634408	6.334408969	3.859480289	3.934751544	5.41477189	4.768036766	4.126288766	4.990604624	2.361075319
657.7	1.625193087	5.802921818	1.902260533	1.355216529	2.714844583	1.444303421	5.303620408	1.726044408	2.106566118	2.663026073	1.284589225	1.758075829	1.505128223	2.136481078	2.002242766	1.04598652	2.032113102	1.260607709	2.316377458	0.944183087	3.963145293	3.141329952	1.825720232	1.482617874	3.128664438	4.035735023	5.060506007	6.404636042	2.395210899	2.501368568	2.649595631	2.884523907	3.905486534	3.271542387	7.79931752	3.705243739	3.505637543	3.986243087	4.5777819	5.753997663	6.289183696	3.812953329	3.902656132	5.372726961	4.717132617	4.103808965	4.93517206	2.304761383
659	1.59729727	5.743745446	1.865128581	1.335855339	2.673593296	1.404149181	5.30152355	1.698037423	2.071320209	2.620666245	1.256897582	1.724691177	1.473597389	2.096363908	1.96447726	1.027474779	1.999097801	1.241053016	2.273558312	0.919940315	3.904287457	3.084582643	1.776640074	1.450911214	3.082082742	3.980478986	5.000033244	6.360711718	2.35289576	2.459468162	2.611605934	2.837690183	3.844677723	3.211882348	7.728239274	3.662809012	3.454901735	3.92084103	4.534539284	5.711013774	6.22187295	3.742695977	3.833017446	5.312696599	4.685632137	4.051402111	4.864504803	2.262324677
660.4	1.547766654	5.682755317	1.810628562	1.291713963	2.625373981	1.388481279	5.296857763	1.641518879	2.045521654	2.544838266	1.232502458	1.687468193	1.449616782	2.056872244	1.942212149	1.002355102	1.992203075	1.232799507	2.240336995	0.907867385	3.832131105	3.008135833	1.724092063	1.42307339	3.030810048	3.907468247	4.950903719	6.325075048	2.308167056	2.41838629	2.555023027	2.789008363	3.772050678	3.144126508	7.628617748	3.612015493	3.398002651	3.837416645	4.479995983	5.664846513	6.139071477	3.665340252	3.761100527	5.241227884	4.633317921	3.994092874	4.791110029	2.211825771
661.7	1.521710129	5.60414083	1.78184279	1.281745469	2.579069935	1.362944161	5.229315837	1.616001781	2.008639369	2.488604784	1.190818275	1.648155154	1.414544595	2.013894557	1.888054848	0.996531273	1.925368252	1.214740589	2.200335101	0.888316059	3.80380144	2.974094214	1.683135391	1.391845724	2.969184558	3.846910093	4.881252726	6.267489393	2.252465369	2.37986796	2.486682329	2.725886918	3.695714012	3.066471866	7.548246363	3.53284649	3.342956776	3.750329281	4.409417585	5.610397135	6.05562292	3.597134926	3.738079049	5.168448304	4.536664422	3.945922156	4.724854266	2.156738636
663.1	1.506670809	5.540013057	1.756635197	1.281174117	2.533478932	1.332292417	5.171799574	1.600810981	1.968397673	2.439778769	1.16476405	1.618192713	1.386075013	1.973515027	1.849667048	0.990437922	1.870858562	1.200333876	2.164857968	0.860562781	3.749313122	2.924114638	1.63910173	1.364025884	2.914010083	3.780533463	4.811796105	6.222294301	2.203077215	2.335754083	2.422352928	2.667946661	3.626396079	3.000307058	7.451679491	3.462424058	3.291266579	3.666689053	4.344879096	5.558670326	5.969203935	3.525477078	3.681893931	5.096959417	4.466913212	3.891936433	4.649119423	2.111054138
664.4	1.483751685	5.479896203	1.729550887	1.267588814	2.490295603	1.309921831	5.13710262	1.570466963	1.937628619	2.388896682	1.144126276	1.59126356	1.355756473	1.953639684	1.825529117	0.971222367	1.843961426	1.192380181	2.138774514	0.849554863	3.697194042	2.860299174	1.595406342	1.339416262	2.85728435	3.711973463	4.750717874	6.178573703	2.157474177	2.288286076	2.370292747	2.616847621	3.558171288	2.937175199	7.368271701	3.409910629	3.242125222	3.592137539	4.284010013	5.507137652	5.894521577	3.448775955	3.621220128	5.034549726	4.405169872	3.841413932	4.580635361	2.060988662
665.8	1.458287422	5.421714382	1.704471482	1.256516667	2.46343562	1.292369166	5.100605124	1.553753742	1.916614463	2.343251303	1.120180746	1.561938192	1.328626157	1.931261301	1.792971512	0.962382807	1.815974253	1.180850237	2.124807062	0.835546798	3.650662397	2.815316051	1.55767835	1.318181683	2.809891302	3.655019511	4.686795031	6.13336852	2.118796896	2.252916854	2.31805148	2.573318566	3.496134665	2.876514999	7.285724912	3.357666194	3.186244549	3.529778474	4.233273918	5.465945384	5.819763508	3.385963707	3.574724254	4.973784063	4.356498383	3.799069634	4.514516395	2.026228889
667.1	1.446307588	5.379536345	1.691636364	1.254173237	2.430608537	1.278400708	5.068986616	1.544120638	1.896384035	2.304681636	1.102987638	1.540221742	1.304861207	1.91002253	1.763944293	0.952605395	1.788948325	1.176594054	2.103363874	0.824818911	3.60891006	2.778794816	1.527737693	1.294455588	2.772313847	3.605647364	4.634071011	6.097938404	2.084675511	2.216694605	2.27356585	2.527729494	3.437790891	2.826461622	7.211620182	3.307403098	3.147956288	3.468595646	4.18730018	5.425944242	5.75575011	3.331563361	3.531111598	4.922680168	4.309457965	3.758401995	4.459987147	1.988003642
668.5	1.43903135	5.333775583	1.677789945	1.246916201	2.412750444	1.2632347	5.040810601	1.525794745	1.876182424	2.277293002	1.091458013	1.523281803	1.291773851	1.889616297	1.757311494	0.94666356	1.76848357	1.169787397	2.096853011	0.821689167	3.572467523	2.750662744	1.497872699	1.276598948	2.738874257	3.566365114	4.589283432	6.066390692	2.054397127	2.192418307	2.236454806	2.496423645	3.393370694	2.784238855	7.153420874	3.264718033	3.114321405	3.422095384	4.150394998	5.394398426	5.701684388	3.284857795	3.499182914	4.88107687	4.263597357	3.724976854	4.410555237	1.962212331
669.8	1.434093467	5.304786512	1.666232622	1.24517697	2.399295645	1.255135969	5.029499444	1.516254716	1.867648862	2.256917582	1.08425101	1.512997356	1.280118589	1.886524092	1.743851766	0.944496257	1.752467458	1.170748681	2.090870361	0.815030052	3.546300539	2.724476778	1.479439256	1.264948475	2.716638565	3.530865669	4.56242891	6.048596817	2.028245682	2.170247247	2.204714584	2.463105676	3.361815455	2.753560237	7.110722455	3.236210618	3.084640138	3.386791527	4.121480044	5.36553929	5.662283591	3.249075342	3.473480735	4.846767565	4.237948173	3.704450157	4.372870416	1.945507718
671.2	1.431998943	5.285254911	1.666102171	1.249507803	2.390020241	1.251178444	5.021123593	1.51700495	1.863683164	2.235353237	1.078050839	1.506610882	1.273873317	1.878428169	1.736577575	0.943719746	1.746242179	1.173645316	2.091863271	0.809459681	3.528875994	2.705314862	1.465522881	1.261826472	2.696257484	3.511460615	4.533319842	6.034137962	2.014786393	2.15087251	2.183642493	2.442503978	3.332063935	2.729164612	7.075009625	3.214328408	3.068159706	3.354973493	4.101175303	5.351749193	5.628802897	3.216211772	3.452386371	4.821397162	4.216792995	3.687075187	4.346352781	1.933075662
672.5	1.433761372	5.268302208	1.668322759	1.249410769	2.384352736	1.255783914	5.021861732	1.518595893	1.862955897	2.23271209	1.076792047	1.501436643	1.274014705	1.876430182	1.739317336	0.939366036	1.741453447	1.180565969	2.106787631	0.810752735	3.519119117	2.692371067	1.456714199	1.259254377	2.68609113	3.499389159	4.520693606	6.026202191	2.006217038	2.14422469	2.167266539	2.4313262	3.317678128	2.712371612	7.052896215	3.196508777	3.049537166	3.338182756	4.087010685	5.346475344	5.611387425	3.194401553	3.437700574	4.807458829	4.198088129	3.67408321	4.328670239	1.927842772
673.8	1.436727971	5.259653373	1.67492352	1.255779577	2.389389206	1.257082713	5.022994264	1.521729021	1.868124885	2.231774628	1.077375424	1.510307797	1.271092899	1.882408392	1.741868447	0.945882008	1.737723429	1.187139042	2.127964954	0.821524481	3.516553277	2.693556603	1.451362447	1.259909676	2.680992646	3.485228538	4.516697692	6.022460898	2.000309138	2.142446297	2.158602715	2.427055407	3.304073597	2.701864355	7.045149086	3.182471654	3.046684904	3.32876391	4.086256986	5.342132113	5.602055476	3.190104542	3.431630978	4.806796378	4.192833756	3.673983097	4.315248956	1.927728094
675.2	1.442798503	5.262437237	1.679149719	1.266859004	2.402102441	1.266322676	5.024382096	1.529706031	1.872977644	2.22782765	1.082092455	1.521301936	1.275625721	1.893298649	1.755494109	0.955469212	1.746354659	1.200895041	2.140702585	0.824545634	3.515149331	2.695240953	1.450766884	1.264694683	2.684105488	3.489321765	4.515964958	6.035243125	2.00361544	2.144879026	2.158101433	2.42620778	3.303530662	2.698787971	7.0487599	3.191829814	3.048366471	3.321294283	4.09109631	5.35210403	5.601211882	3.186376349	3.43818957	4.806612777	4.1937319	3.677243569	4.310947519	1.933097807
676.5	1.455217766	5.271225937	1.694676763	1.276891866	2.410754374	1.274738134	5.040834467	1.541558261	1.878872833	2.238776037	1.088095068	1.531816984	1.283394086	1.905782791	1.768567383	0.963288311	1.759480849	1.212049004	2.164949136	0.834913387	3.525157974	2.702428363	1.456581884	1.273784126	2.69645817	3.500890334	4.525308469	6.055974046	2.01232446	2.148763011	2.161211826	2.429933783	3.310577703	2.706332451	7.060099627	3.193621426	3.059071864	3.328702584	4.096898921	5.369465955	5.610865818	3.195300546	3.4455689	4.81856563	4.206892492	3.686460812	4.322571713	1.949047044
677.9	1.47521424	5.28417553	1.709306182	1.287640216	2.434358671	1.294725872	5.067506508	1.564417065	1.898860606	2.260666593	1.103038521	1.552733457	1.293478899	1.923702985	1.785467853	0.969763244	1.770318867	1.228228379	2.204452072	0.854861439	3.543087068	2.71981755	1.47289021	1.286409654	2.712777201	3.513266465	4.54342944	6.079714722	2.025252991	2.16458538	2.17170121	2.441284376	3.328422899	2.722984246	7.080863722	3.206696136	3.068194184	3.348732784	4.112678449	5.390489334	5.639331489	3.21516492	3.459257501	4.836855663	4.225846731	3.703717337	4.341891552	1.964309959
679.2	1.497193943	5.316457414	1.740368671	1.305377455	2.461602051	1.318471027	5.095838601	1.587628074	1.924784406	2.286275863	1.118938003	1.577374144	1.312254063	1.951119771	1.808095006	0.980101205	1.798149339	1.248072342	2.246107385	0.873685917	3.566980448	2.745840118	1.486259242	1.304925998	2.737754368	3.535486197	4.572714974	6.112883033	2.046843311	2.180721158	2.19442386	2.470989031	3.360896817	2.750092416	7.122983297	3.231024671	3.089692797	3.378131215	4.140875272	5.42312263	5.678456809	3.237506878	3.485665959	4.871326357	4.252955268	3.729652512	4.372429825	1.984364779
680.5	1.524107468	5.359621009	1.768046761	1.327810844	2.511447994	1.347287431	5.13736909	1.616273816	1.955864275	2.327955631	1.144755093	1.613615448	1.339727257	1.98012166	1.837774414	0.999023054	1.83032397	1.270018344	2.290852387	0.892174604	3.605944544	2.783041091	1.509104863	1.332039346	2.769943758	3.582565514	4.622646974	6.164409542	2.081332951	2.211361278	2.231669561	2.504458106	3.405251762	2.791216639	7.187039098	3.273489707	3.132163589	3.41958345	4.191256326	5.469261516	5.73829605	3.284220495	3.520974375	4.919820415	4.30003242	3.769509097	4.415163445	2.022601338
681.9	1.564188895	5.414735408	1.802083448	1.350616001	2.571086389	1.38283066	5.186621568	1.646589854	1.997706412	2.386309692	1.173122167	1.65387397	1.374285012	2.026165778	1.878980244	1.018722297	1.877099927	1.302306193	2.340727115	0.920467909	3.667051131	2.835051921	1.550895306	1.36556483	2.827257978	3.641644835	4.689640457	6.228712984	2.127962627	2.256771726	2.281865447	2.555482362	3.474020399	2.851622346	7.27811633	3.333517292	3.185445091	3.487787488	4.254137918	5.541233681	5.818887975	3.347380761	3.574632655	4.995206083	4.368890164	3.82538176	4.481652911	2.076552827
683.2	1.614432277	5.50198183	1.8535554	1.37758161	2.635076752	1.425893492	5.265303672	1.701333316	2.046068872	2.459939627	1.209831831	1.709730764	1.415172979	2.078592887	1.938845446	1.044629959	1.929409794	1.329654752	2.406621922	0.954337104	3.746492095	2.908072799	1.607952484	1.412542161	2.898238046	3.728038082	4.784818048	6.325069437	2.197093966	2.317671321	2.35945861	2.624740705	3.570726278	2.936427318	7.412427533	3.414606252	3.261004144	3.586801207	4.343609522	5.636827593	5.940026557	3.448402641	3.653266991	5.099681275	4.46323735	3.901551074	4.584159572	2.14223927
684.6	1.682074735	5.628134082	1.922668446	1.417866417	2.73275183	1.494695252	5.353065444	1.768225713	2.124275354	2.56479183	1.258092595	1.790264727	1.474274583	2.155354914	2.017490339	1.079991082	2.007960557	1.373146642	2.493021555	1.006012842	3.860914796	3.010800338	1.680973524	1.473207941	3.002691209	3.853553404	4.917319345	6.452808412	2.293041405	2.404791993	2.466718713	2.726419993	3.707373855	3.057278198	7.589853187	3.537366532	3.375384799	3.724232772	4.468889542	5.762018062	6.113778823	3.58670846	3.763214696	5.23643382	4.591931004	4.011343351	4.722259521	2.233975233
685.9	1.779930496	5.793011808	2.030080796	1.481260448	2.879006798	1.581398692	5.478400255	1.867052916	2.225228163	2.729696773	1.341460891	1.905992153	1.567599022	2.268063021	2.133037649	1.130537009	2.118815573	1.441072352	2.628973616	1.076298745	4.014344474	3.154104863	1.791163771	1.56003392	3.145302584	4.026522951	5.099667465	6.628918374	2.422415221	2.526772021	2.614081091	2.872707891	3.897791469	3.231407393	7.838141299	3.706683415	3.532227941	3.91763002	4.644044297	5.931249568	6.346186112	3.780174842	3.913736633	5.431777172	4.770584416	4.163305162	4.916392098	2.369573709
687.2	1.908512873	6.041271176	2.152112904	1.558581156	3.073570843	1.702850426	5.679775243	1.98589068	2.36263652	2.942741121	1.44450508	2.05788952	1.686940588	2.406373826	2.286213797	1.199320284	2.269106553	1.518757775	2.790237967	1.170856149	4.222447346	3.356827672	1.945292305	1.685081012	3.34857036	4.263890814	5.353462727	6.859277822	2.606854858	2.701484181	2.821787361	3.062996079	4.154695276	3.471054865	8.167494283	3.932284986	3.736257877	4.178675381	4.879522355	6.170423959	6.652102586	4.038934559	4.121561565	5.693072186	5.02475143	4.36066028	5.172764608	2.556121036
688.6	2.064785141	6.35717399	2.314742272	1.637980749	3.315405945	1.850657694	5.927710507	2.132060682	2.53297525	3.208591239	1.568173881	2.242296656	1.840759674	2.584714583	2.476304525	1.284373574	2.453928373	1.614481088	2.990423834	1.28877325	4.481228444	3.611097224	2.146299318	1.834782588	3.603799375	4.572790015	5.66957467	7.139932294	2.835084546	2.923665286	3.08714515	3.31092709	4.485491596	3.768692064	8.585807804	4.221080851	3.989170943	4.516340966	5.176490676	6.464206575	7.033490696	4.372581009	4.380990085	6.018165003	5.340027217	4.60947864	5.492756887	2.8074189
689.9	2.234998978	6.705376558	2.490175477	1.720760996	3.579866516	2.012261655	6.196962507	2.272930989	2.708637075	3.507926063	1.710338717	2.451002864	2.014860775	2.775247596	2.698101045	1.366915579	2.647017281	1.717880325	3.215714525	1.408519332	4.766396105	3.888257905	2.368303612	2.000361993	3.884990074	4.913738575	6.014052207	7.447261574	3.087540696	3.16040145	3.372932584	3.587846709	4.846925507	4.096276364	9.039145014	4.537927122	4.274061418	4.887353812	5.503808067	6.77791965	7.440341598	4.734081802	4.659291977	6.369447398	5.685905747	4.883393467	5.850630956	3.080818748
691.2	2.462748795	7.110273703	2.724362683	1.847271791	3.923127313	2.212364235	6.508409483	2.478184721	2.929808769	3.883227186	1.897056374	2.721992005	2.233567046	3.030568938	2.971265003	1.487702176	2.900438736	1.866196511	3.512316699	1.568633862	5.097771448	4.218321549	2.631534069	2.201959683	4.217617859	5.315289372	6.408190694	7.789948103	3.396129865	3.453768045	3.709391218	3.901431968	5.274543837	4.491745505	9.552855874	4.917219415	4.602977366	5.3314953	5.888765014	7.135300069	7.917196511	5.158416927	4.992247272	6.78206725	6.080439102	5.198331094	6.25803777	3.422467521
692.6	2.750686073	7.585911944	3.023065424	2.008159769	4.353494288	2.472265134	6.876749954	2.725517418	3.1990454	4.338581686	2.126375677	3.051527954	2.499381521	3.350915762	3.3364344	1.638736285	3.208301464	2.048125425	3.89178187	1.767132794	5.468733847	4.60512263	2.950163742	2.446391822	4.60917141	5.782054127	6.864558165	8.178165627	3.757219936	3.789122611	4.103056584	4.266713395	5.764711909	4.949820325	10.13374587	5.347097169	4.971698434	5.853859505	6.32868847	7.536602877	8.446665821	5.651240406	5.375776068	7.253051934	6.539970827	5.560830597	6.71556056	3.844781257
693.9	3.10621312	8.164129636	3.406068471	2.221311401	4.894125737	2.795144434	7.318242885	3.040893643	3.533766955	4.883783241	2.407849529	3.46649027	2.820191925	3.75427949	3.785043423	1.835668051	3.590082941	2.293389944	4.381745817	2.012150473	5.899358118	5.062927309	3.331776967	2.738033896	5.078815749	6.331939923	7.383101522	8.616546059	4.182548526	4.185079665	4.560160585	4.697016956	6.336237796	5.488760214	10.78320287	5.851501723	5.395143323	6.458085128	6.839601409	7.998658437	9.045990884	6.218098757	5.814087284	7.794776187	7.059532168	5.979591187	7.244875124	4.352897237
695.2	3.547022744	8.81687484	3.864893015	2.486954717	5.531901467	3.185209396	7.826577697	3.414265962	3.930929598	5.527711539	2.745102218	3.953477091	3.199124261	4.22947273	4.334350693	2.071605144	4.034453819	2.598710489	4.980614994	2.312214465	6.374488867	5.577731703	3.768266772	3.083327123	5.610655039	6.956392986	7.957279215	9.093458795	4.66567498	4.639538432	5.07620552	5.17749892	6.978430365	6.099110414	11.50180709	6.410290304	5.867641247	7.141818443	7.411033181	8.507432082	9.695062912	6.854405954	6.302856827	8.386123467	7.639153337	6.442525598	7.828776282	4.95003851
696.5	4.044870477	9.517631932	4.381864413	2.8005689	6.251284813	3.617374058	8.372403026	3.843887659	4.376233859	6.238545187	3.12035034	4.49841302	3.611312576	4.772178596	4.946055349	2.342747185	4.52782125	2.945701026	5.671371071	2.643507487	6.874190055	6.12445298	4.241504491	3.461271035	6.181268149	7.615780502	8.56327559	9.583995979	5.189134056	5.125062855	5.619532844	5.684373975	7.660662555	6.75126969	12.24388524	6.997986221	6.366459821	7.870063438	8.01585144	9.036038353	10.37343716	7.524295458	6.813370517	9.009991749	8.247870112	6.936125843	8.434936824	5.604847062
697.9	4.607296237	10.27313843	4.96229155	3.168214034	7.047337213	4.095811315	8.949133	4.326055527	4.86853568	7.023513241	3.537056698	5.09652264	4.066066388	5.381016203	5.633824101	2.650098406	5.075028421	3.351337131	6.458155193	3.015890351	7.399189078	6.711815767	4.744533791	3.869007969	6.791312218	8.3088475	9.19125438	10.08722421	5.74943117	5.642583592	6.190836093	6.215567338	8.370512802	7.444450447	13.00281928	7.611657875	6.877319265	8.636871867	8.650922452	9.581376456	11.06864487	8.231072056	7.351033717	9.656805239	8.879796749	7.450370079	9.069116167	6.313903718
699.2	5.248406436	11.08304954	5.60509726	3.593838218	7.943230687	4.640496438	9.581825593	4.875520531	5.428523077	7.885132476	3.997985585	5.765162313	4.56274929	6.062024653	6.409238795	3.00625818	5.689567527	3.816533472	7.342358263	3.437785167	7.956336969	7.339379293	5.288561141	4.316576282	7.449095483	9.054887532	9.854387615	10.62084786	6.345026154	6.19567724	6.796043604	6.777638749	9.124189049	8.18719882	13.7977025	8.264323653	7.424792266	9.449422603	9.330426502	10.15429055	11.7932984	8.977908803	7.921982101	10.33955534	9.552352373	7.995297697	9.730866998	7.091833234
700.5	5.956633893	11.94523449	6.31983919	4.077932371	8.927046272	5.236879262	10.26661124	5.47701334	6.049242524	8.816849064	4.504103348	6.485986007	5.102947654	6.807904128	7.26169696	3.407307976	6.359283423	4.335192161	8.309605885	3.897642248	8.537720459	8.002817292	5.87149193	4.792072935	8.146135935	9.829841465	10.5389175	11.16446782	6.98033902	6.788401029	7.426031773	7.362291127	9.906515078	8.963227479	14.616834	8.946033492	7.991976861	10.29596176	10.04134519	10.74933615	12.53255199	9.761079511	8.516192813	11.04622308	10.25523346	8.561424197	10.4205174	7.926802961
701.8	6.706708708	12.85313469	7.073925052	4.597641881	9.974353444	5.875950218	10.98402791	6.117656751	6.715154523	9.794236127	5.043919472	7.244077889	5.669880664	7.599759577	8.17415945	3.846699274	7.071653178	4.88982151	9.353564674	4.390262386	9.127158822	8.685522491	6.466308596	5.289951411	8.861295463	10.61522628	11.23425467	11.70837709	7.635633941	7.391211394	8.069108109	7.960304234	10.70727515	9.762097637	15.42625263	9.636911198	8.555781248	11.15412372	10.75650643	11.34232362	13.26889476	10.55262058	9.117508735	11.75642029	10.96280124	9.13139126	11.10547785	8.803682421
703.2	7.505826338	13.76222512	7.859542316	5.155668956	11.04855671	6.527969106	11.69822304	6.802367449	7.404789594	10.79309749	5.59275217	8.03111291	6.252302286	8.420339069	9.123350718	4.305411008	7.801875996	5.474979267	10.44117829	4.907808287	9.702814213	9.363546458	7.064232819	5.794378726	9.566783291	11.39552911	11.90712837	12.23784069	8.289438625	7.988173289	8.701817724	8.541530398	11.4925197	10.54853902	16.21619056	10.31793989	9.118735766	12.00182516	11.46847204	11.92791792	13.98711574	11.33441077	9.708235931	12.45102424	11.66500892	9.702100957	11.781514	9.697788972
704.5	8.329126438	14.66539385	8.675319456	5.748140026	12.14828459	7.196590864	12.40598957	7.514267865	8.123428018	11.81619266	6.15789665	8.825132549	6.842999594	9.256119647	10.08037258	4.790104755	8.548985605	6.07884167	11.54849065	5.438888852	10.26958088	10.03120937	7.655196603	6.299760827	10.26364291	12.15292828	12.5630673	12.7490752	8.937586088	8.576764445	9.324591853	9.110674961	12.25329487	11.32683775	16.97201676	10.97844675	9.66682906	12.82191991	12.16402658	12.48639041	14.6723749	12.09260678	10.29476477	13.12535205	12.35651489	10.2542524	12.42932749	10.59681665
705.8	9.186317226	15.58116785	9.515679006	6.374314494	13.28218572	7.898786891	13.12758473	8.258744548	8.876015324	12.86372396	6.740073575	9.638157129	7.450026667	10.13153578	11.08700712	5.296254626	9.324251407	6.717969075	12.69190077	5.994311424	10.83039735	10.69456426	8.247787475	6.810418326	10.97008056	12.89820496	13.20316118	13.24422385	9.585140582	9.166566015	9.942219929	9.673298843	13.00283031	12.09299442	17.69838415	11.63840943	10.20416068	13.6313096	12.85425411	13.03872679	15.33981177	12.8455914	10.86525215	13.78667597	13.04148495	10.79928552	13.06739847	11.5163534
707.2	10.08814048	16.52212073	10.38621624	7.031768573	14.47088608	8.6270197	13.86975048	9.040394393	9.670017448	13.94086632	7.351144644	10.4813264	8.073964954	11.03105462	12.1172081	5.834644586	10.13024837	7.383970416	13.87710471	6.581367901	11.38674835	11.36153	8.848255845	7.32993516	11.66877829	13.64131008	13.84184261	13.73562908	10.23671152	9.761835467	10.55776131	10.2309904	13.75084906	12.86641218	18.4138738	12.28647257	10.73027057	14.43502748	13.54272899	13.58257488	15.98991376	13.59380129	11.43417414	14.44095345	13.71987012	11.34402502	13.69360528	12.44920574
708.5	11.03805278	17.47792939	11.29141226	7.731424366	15.69643594	9.378547393	14.62892626	9.872507318	10.50204588	15.06371885	7.979338145	11.34892219	8.72067746	11.96921442	13.19142945	6.401133737	10.95768485	8.074149662	15.10253373	7.197065626	11.9407226	12.02950694	9.446517167	7.859009787	12.37532505	14.37388818	14.46454352	14.21754105	10.89268834	10.35257743	11.17366773	10.78770064	14.49269487	13.63950441	19.1079608	12.93595309	11.25384848	15.227364	14.22549682	14.11645887	16.62558133	14.33687471	11.99889136	15.08099223	14.39186353	11.88226145	14.31437141	13.40504901
709.8	12.04256643	18.45932608	12.24521783	8.482957584	16.95761533	10.15369538	15.40512916	10.761366	11.38381463	16.22305637	8.638100862	12.24616465	9.398401912	12.93888688	14.30977314	6.993099013	11.83004429	8.810556216	16.36487219	7.845605771	12.4949579	12.70447957	10.05589032	8.404570764	13.08379595	15.11000939	15.08486624	14.68883948	11.55729943	10.95271205	11.79926648	11.34811123	15.22983741	14.41656982	19.79048311	13.5777486	11.77189239	16.02044759	14.91043506	14.64621471	17.25348487	15.07517156	12.56178643	15.71640945	15.06460512	12.42275813	14.92543176	14.38138431
711.1	13.08555072	19.48158856	13.21715027	9.261861719	18.27652124	10.97255697	16.22627657	11.68476012	12.31405254	17.43014086	9.329688226	13.18297982	10.09816311	13.95258177	15.4629281	7.622462385	12.73015216	9.576643441	17.67376139	8.532059929	13.05430278	13.391941	10.67677142	8.957138393	13.80232236	15.84334168	15.70309609	15.15968662	12.23557982	11.56146693	12.4252504	11.90893801	15.97272268	15.20687292	20.46466026	14.22661179	12.29799203	16.81356318	15.59439554	15.17002246	17.86203913	15.81518291	13.12709875	16.34618814	15.74670739	12.96315201	15.53136738	15.39763597
712.4	14.18921397	20.53777797	14.23232775	10.09419736	19.64463454	11.82706599	17.07878476	12.66366629	13.29567222	18.68788163	10.05850987	14.15761055	10.82906152	15.00952315	16.66778674	8.294423115	13.66299741	10.37678729	19.03896031	9.259426574	13.61632067	14.09448312	11.31261148	9.534111673	14.53895629	16.58269336	16.32314544	15.62831527	12.92700321	12.1820939	13.05755773	12.47499891	16.72335421	16.00489983	21.13069528	14.87601635	12.81348171	17.61377515	16.282501	15.6881857	18.45924648	16.55951894	13.69785278	16.97213305	16.42749283	13.50704482	16.13897067	16.42469467
713.8	15.36112348	21.61630105	15.29355212	10.97745415	21.07048878	12.7199321	17.9573564	13.70864171	14.33037598	19.99198115	10.82002002	15.17547899	11.5880481	16.11965228	17.92413567	9.000210967	14.62433968	11.22400293	20.440554	10.03037759	14.18501812	14.81075458	11.96043331	10.1291476	15.28663021	17.33002728	16.95243326	16.09249633	13.62772689	12.81501757	13.69617335	13.04419872	17.4688233	16.81719778	21.79286838	15.52477199	13.33450758	18.41717133	16.97097631	16.21224405	19.05249007	17.30766765	14.26290099	17.59403547	17.11058508	14.04803411	16.74396468	17.48315192
715.1	16.571024	22.68860834	16.35752716	11.89392641	22.49647289	13.6337824	18.83930175	14.78496984	15.38812038	21.32194217	11.62284894	16.2126188	12.35844966	17.25148574	19.2009507	9.724564718	15.61704711	12.0992461	21.86209707	10.83691021	14.74207764	15.52215074	12.60165453	10.72654093	16.03373079	18.0554885	17.56566166	16.53836023	14.3270127	13.44652005	14.32213246	13.60030799	18.2043695	17.61604159	22.43566897	16.158929	13.84094742	19.20203702	17.64743291	16.71604949	19.62228903	18.03366093	14.8198864	18.20138605	17.7909768	14.57748911	17.34172118	18.52438328
716.4	17.86347944	23.83657983	17.49022241	12.87976066	24.01230162	14.60701819	19.78814661	15.93898155	16.52277147	22.73998576	12.47591729	17.31725889	13.17242197	18.45143666	20.54765892	10.48178858	16.65830215	13.03467208	23.34442738	11.7086992	15.32259292	16.2514439	13.27091406	11.35844987	16.80317871	18.79740415	18.18615626	16.99581186	15.04851775	14.10169592	14.97348882	14.17795347	18.95578795	18.43956295	23.09266772	16.79636207	14.34737685	20.00808485	18.33998761	17.23649725	20.19716739	18.76455342	15.38610216	18.81741203	18.4756134	15.11759911	17.9450321	19.591517
717.7	19.30975767	25.12671594	18.73169033	13.98879733	25.69776383	15.68918925	20.87413934	17.22055303	17.80657554	24.30761646	13.44089224	18.53698511	14.07400533	19.76909941	22.02756625	11.34745803	17.79198637	14.07013415	24.97745536	12.68286679	15.95305223	17.05749517	14.0031684	12.05696374	17.6490744	19.59576115	18.85551099	17.48892261	15.83536547	14.82797668	15.67537183	14.79700808	19.76688108	19.34154937	23.8033986	17.47824519	14.89068606	20.87070581	19.07734457	17.79206746	20.81677523	19.56230517	15.99664113	19.47791593	19.19353601	15.69033698	18.59033871	20.78323949
719	20.93010374	26.60487063	20.09501408	15.22551934	27.5923805	16.86378956	22.14172278	18.6706837	19.28254659	26.0764221	14.51509335	19.89062059	15.12245327	21.22550172	23.68181469	12.33310456	19.05060249	15.23649929	26.79003226	13.78074017	16.66004548	17.95761715	14.83961563	12.85426914	18.58678138	20.48847556	19.57453042	18.03533507	16.72449782	15.61818356	16.46765102	15.49418656	20.67149048	20.33954109	24.58290094	18.22637084	15.49073122	21.83213272	19.89049728	18.39685962	21.49163672	20.42952984	16.66160445	20.19390676	19.96931062	16.32553025	19.28055741	22.12859132
720.3	22.52571671	28.06954553	21.43059623	16.42069116	29.43277693	18.03432034	23.37474816	20.12101773	20.76330206	27.82410744	15.60168676	21.2405833	16.18248797	22.65835784	25.32343915	13.35355965	20.27602756	16.41390756	28.56842387	14.87674498	17.35110445	18.83533953	15.66998622	13.64096041	19.50652393	21.34606522	20.27163241	18.54237468	17.60153492	16.39573243	17.2336891	16.16188067	21.55586597	21.33183554	25.31482673	18.96315339	16.07244779	22.75135841	20.66914896	18.95806724	22.11467362	21.27299779	17.30173547	20.86467887	20.69952206	16.93584864	19.93384351	23.46036573
721.6	24.03084425	29.36796189	22.70254935	17.56476602	31.08394354	19.12927228	24.42452929	21.52672198	22.13640765	29.43708454	16.62849377	22.50245978	17.15893195	24.00779784	26.84691309	14.28159198	21.41294156	17.50455897	30.1797039	15.90501285	17.9419707	19.6091937	16.40576997	14.35203069	20.33203819	22.1057823	20.88765795	18.97716119	18.39158174	17.0940168	17.92233668	16.76371067	22.33861796	22.21698647	25.92381749	19.6118038	16.58307927	23.57469148	21.3548797	19.44378158	22.66171875	21.99685647	17.86381211	21.45027081	21.35242256	17.48164125	20.5204296	24.59551195
723	25.58151459	30.67087575	23.99491732	18.76267054	32.724054	20.23599799	25.45705262	22.98577556	23.51762424	31.06948519	17.68625486	23.78718135	18.13795678	25.37546333	28.38765488	15.19244298	22.56008453	18.59977541	31.75873346	16.96857473	18.50502123	20.37114618	17.13503819	15.05830609	21.13515821	22.8412223	21.47951197	19.38903349	19.15233533	17.78700959	18.59779787	17.35578716	23.09995301	23.08470707	26.50802006	20.22275867	17.06293186	24.36518861	22.01934433	19.91502591	23.17801124	22.69560933	18.39692767	22.00762885	21.9822053	18.00459231	21.08117762	25.68943979
724.3	27.31762382	32.12874376	25.40398447	20.09538814	34.56450448	21.47341113	26.66075151	24.59951585	25.07656545	32.88356618	18.89930435	25.20657547	19.22264424	26.88047168	30.06800306	16.21966462	23.8288274	19.82626909	33.51458411	18.16441927	19.13189129	21.22101046	17.9371574	15.85275834	22.0246084	23.6426074	22.12383696	19.84403214	19.99931812	18.54879563	19.32879388	17.99542211	23.91995223	24.02784621	27.16455372	20.88290037	17.57218876	25.22891355	22.73331221	20.42611622	23.73681555	23.44649303	18.97516392	22.61300874	22.65932837	18.56642158	21.68413866	26.88636261
725.6	29.09391634	33.67105108	26.80638056	21.44148697	36.48319182	22.748639	27.96457416	26.23600191	26.72101389	34.77194023	20.17084296	26.68844926	20.37212643	28.43397023	31.81610293	17.32812585	25.11335046	21.12073918	35.33210227	19.43125111	19.80436548	22.10179157	18.78463358	16.68680207	22.95205013	24.46060161	22.78741052	20.32362409	20.8780456	19.32866554	20.08023063	18.64760585	24.76659283	25.00444193	27.83627609	21.55997823	18.109178	26.10449444	23.45953441	20.95029705	24.29901591	24.22440411	19.56638531	23.23004193	23.33176499	19.13373489	22.28675281	28.14791184
726.9	30.87041804	35.19086478	28.20137875	22.78848704	38.33640092	24.0056916	29.22990792	27.89439117	28.37050274	36.63047019	21.43129225	28.16943003	21.51129206	29.95610372	33.53209223	18.41782519	26.35063646	22.3989697	37.068247	20.67583798	20.44868158	22.94628708	19.60575805	17.50446858	23.83403718	25.24278106	23.40843872	20.77312999	21.72102196	20.09497176	20.80746831	19.27399536	25.58579657	25.95546075	28.46888855	22.2027019	18.60759669	26.94137527	24.148337	21.44129571	24.83332672	24.95909482	20.12883623	23.81024697	23.95761247	19.67480925	22.86041018	29.35064912
728.2	32.66328962	36.7041879	29.60245349	24.16213257	40.16419992	25.265406	30.47497368	29.57978391	30.01342007	38.50373673	22.72958253	29.65697745	22.66586684	31.47794406	35.26373736	19.49799171	27.59256151	23.685344	38.79164727	21.93556115	21.05911427	23.77305341	20.42861141	18.31819452	24.71542961	26.01004607	24.01932268	21.19845961	22.56092344	20.8488564	21.52416589	19.90667514	26.38552887	26.88633585	29.0711351	22.81987215	19.0950797	27.76693038	24.81757085	21.90860988	25.34622747	25.66691406	20.66712759	24.362864	24.56168194	20.20193723	23.41393891	30.51059523
729.5	34.4720865	38.23639595	31.0045564	25.52723816	41.9987243	26.53539815	31.71232206	31.29044091	31.68856082	40.38766971	24.0666078	31.15913001	23.83387983	33.00086532	36.97259527	20.60375767	28.82454946	24.9809528	40.4908399	23.20936875	21.67963214	24.59979855	21.25390004	19.13289357	25.57994524	26.7620681	24.60226787	21.62419822	23.40253891	21.58972638	22.23367209	20.52253285	27.16600864	27.81495999	29.65539798	23.42839362	19.56507469	28.5736761	25.47332833	22.37373899	25.84170033	26.35097753	21.19920924	24.90565995	25.14555	20.7182277	23.95306675	31.66006838
730.8	36.25484469	39.74765659	32.37842681	26.8845852	43.77712708	27.78179115	32.94722	32.9955965	33.37552488	42.24232021	25.40055456	32.65718505	25.00500504	34.51252046	38.67468862	21.70593385	30.03379579	26.26380569	42.15750271	24.48541437	22.28183024	25.40738777	22.06047061	19.93937623	26.43573649	27.49534147	25.17448472	22.0378116	24.22156421	22.31254257	22.92433866	21.12493813	27.93844618	28.72390891	30.22732081	24.01997896	20.01969117	29.3548591	26.1034245	22.81043198	26.32743405	27.01230512	21.70821633	25.42033445	25.69986873	21.21847538	24.46668315	32.77960688
732.1	37.98350383	41.19759002	33.71168833	28.21132876	45.47383753	28.98960475	34.11513097	34.69014384	35.01609324	44.04211795	26.7148387	34.11259241	26.16223569	35.95416516	40.32602248	22.78009806	31.1790963	27.51852034	43.73895564	25.73467768	22.83878207	26.17653376	22.84107294	20.71954449	27.23350127	28.18199977	25.70663967	22.41638308	24.99429141	23.00038516	23.58730321	21.69670286	28.67502944	29.58927479	30.7371167	24.57609533	20.45291464	30.08832244	26.69226398	23.21657554	26.7615898	27.63595673	22.17891495	25.89955038	26.21146799	21.68783553	24.93915462	33.82065219
733.4	39.62863183	42.59897978	34.98101085	29.4809839	47.05626148	30.13690886	35.20304909	36.32341831	36.57533502	45.75595321	27.98712632	35.51052207	27.25858248	37.33095656	41.88661745	23.7926313	32.27236673	28.71588506	45.22744955	26.9207653	23.35210172	26.89656777	23.5687952	21.46235279	27.99388205	28.8171346	26.20012848	22.76035665	25.72606173	23.64639789	24.19518585	22.22996562	29.34621502	30.398057	31.20596293	25.08162586	20.84823659	30.77437087	27.23757304	23.58746841	27.16402707	28.20170818	22.61535486	26.33900617	26.67835619	22.12398437	25.37989581	34.75486968
734.7	41.24567233	43.93202684	36.20015861	30.7218264	48.5974514	31.26585604	36.2548715	37.9278842	38.10724109	47.42891014	29.25004675	36.87817879	28.31870793	38.67760404	43.40419182	24.76747715	33.33526093	29.88377328	46.65426317	28.09452354	23.84444868	27.58557427	24.27259629	22.18129096	28.71706083	29.41791651	26.67700799	23.0867663	26.42020283	24.27576798	24.77277723	22.7399116	29.99051604	31.15897782	31.64495329	25.55670149	21.21955126	31.41847426	27.75630685	23.93965937	27.54437128	28.73178925	23.02250532	26.75468177	27.12751453	22.53870524	25.79325646	35.63450695
736	42.83607226	45.26069125	37.37488947	31.94280388	50.0923603	32.36904378	37.33672587	39.4915452	39.63992508	49.08171593	30.50324493	38.23474979	29.36648329	40.0018288	44.90479417	25.73769228	34.3667379	31.0439245	48.05750852	29.26033992	24.3282084	28.26174992	24.95692223	22.88770218	29.42359951	30.00578672	27.13604696	23.40624457	27.09755611	24.89054667	25.33478726	23.22944593	30.61278771	31.91017072	32.08711361	26.02283939	21.57455094	32.04558315	28.2541766	24.28676613	27.90544381	29.25014354	23.41439137	27.15450018	27.55816109	22.93493343	26.20474454	36.48284359
737.3	44.37685618	46.5597085	38.49671073	33.1189082	51.55014507	33.44166916	38.38018457	41.0394046	41.13491524	50.66985638	31.7379441	39.55338657	30.39632029	41.27583194	46.36520446	26.67512022	35.3674854	32.1650645	49.40219123	30.40020662	24.79780044	28.91733549	25.62590699	23.57945944	30.10261025	30.56657489	27.57052026	23.7107567	27.74512568	25.47558639	25.8721005	23.69648207	31.21352908	32.63133406	32.50546654	26.46446784	21.91753126	32.6420086	28.7302231	24.61527883	28.2530471	29.73777203	23.79178448	27.53664292	27.96384525	23.30593984	26.58641233	37.30228188
738.6	45.83305382	47.77716761	39.56825486	34.23425869	52.9056469	34.45266964	39.35426982	42.50370905	42.5542045	52.16404067	32.90805345	40.80756274	31.3771993	42.47838323	47.73654691	27.57921572	36.2977663	33.23077687	50.66819012	31.4807591	25.23994542	29.52934832	26.24913558	24.23591643	30.73047589	31.08157214	27.97807338	23.99776763	28.35095722	26.02832455	26.37716207	24.13533051	31.76108297	33.29460313	32.88785655	26.86922447	22.23627617	33.19295911	29.16701163	24.91152148	28.57248396	30.18683042	24.14001087	27.88229319	28.33259882	23.65749054	26.94392483	38.06392191
739.9	47.21128395	48.93478792	40.58463628	35.3068695	54.17360508	35.4164594	40.2865588	43.9093153	43.91405314	53.59291007	34.03618103	42.0053106	32.30828464	43.62158346	49.03981834	28.42932264	37.17454404	34.24877438	51.83489768	32.51042071	25.65445182	30.1004847	26.84174849	24.85173591	31.32225431	31.57212124	28.3639189	24.27161708	28.91508713	26.54674868	26.8511879	24.54727637	32.28295983	33.91210369	33.24462016	27.24690043	22.53551882	33.71022784	29.57842326	25.19470884	28.87158315	30.60498245	24.4635865	28.21278934	28.67375828	23.97641227	27.27619607	38.75842064
741.2	48.50896518	50.02243178	41.52126436	36.29899041	55.34506302	36.31121327	41.1515551	45.22503741	45.19595093	54.92108037	35.10914435	43.1288816	33.18994474	44.68588591	50.27631674	29.21951555	38.00119182	35.19968463	52.93046735	33.48526283	26.03357643	30.63409749	27.39656042	25.43032263	31.86687823	32.02751913	28.7119462	24.51874244	29.44826486	27.02714845	27.28932326	24.93084811	32.76366389	34.49946169	33.5790415	27.60180995	22.8113833	34.18164265	29.95893629	25.45461987	29.14920485	30.98420367	24.75573354	28.51694384	28.99264777	24.28108861	27.58107862	39.39662849
742.5	49.71058904	51.0327282	42.38445864	37.2251642	56.43433516	37.14528939	41.94394429	46.46820968	46.37968322	56.14807351	36.11213856	44.18190516	34.01392436	45.67960521	51.42081914	29.95125063	38.76018828	36.08950117	53.93466355	34.3963333	26.38057277	31.11912008	27.91232955	25.97131669	32.36666721	32.43661982	29.04004237	24.74651293	29.93123747	27.46176504	27.68006177	25.27951744	33.20134517	35.02705213	33.87966253	27.92484354	23.06035818	34.60980965	30.30653903	25.6912866	29.39713432	31.33805367	25.02594803	28.78638704	29.28514396	24.55365067	27.85932043	39.96582173
743.8	50.82171125	51.97116327	43.17999142	38.08968758	57.43627451	37.91365232	42.65868486	47.60978451	47.46608672	57.30119508	37.05493784	45.14809156	34.7767502	46.58084012	52.47350617	30.63439033	39.45842739	36.91321282	54.85770664	35.2378801	26.70014482	31.56400768	28.37061384	26.45228601	32.81421441	32.79971782	29.33243104	24.95971662	30.37344946	27.86271251	28.04011569	25.59829537	33.59699795	35.50773139	34.15600868	28.21454113	23.28443519	35.00221302	30.62104994	25.9110432	29.62777116	31.65660787	25.26983698	29.02977598	29.54663469	24.80419774	28.11690676	40.48868263
745.1	51.85153051	52.82325887	43.92180828	38.88731082	58.34326165	38.62064879	43.31676891	48.66547443	48.49087251	58.33969156	37.92955084	46.04904519	35.47334278	47.44183712	53.44171597	31.24836213	40.09639666	37.66428396	55.68608	36.01875043	26.99192726	31.98222575	28.79711732	26.90719961	33.23269844	33.14244219	29.60316351	25.14458949	30.77801473	28.24479449	28.38104983	25.8957798	33.95947963	35.94344975	34.40727518	28.46991282	23.48712989	35.34523189	30.91128238	26.11438385	29.83369642	31.93941964	25.48947704	29.25661464	29.79195625	25.02913494	28.34580404	40.93807452
746.4	52.77795414	53.60898955	44.55741464	39.59244887	59.19108479	39.28063949	43.95416887	49.61230236	49.42956501	59.30099223	38.74066379	46.87414295	36.13207576	48.20708937	54.34578426	31.82056609	40.69603594	38.37289568	56.46175223	36.73744564	27.26806861	32.35485131	29.1933107	27.3175754	33.61474681	33.44989314	29.84806345	25.32883455	31.14955751	28.58511187	28.66931012	26.15446923	34.28563619	36.34287434	34.64738806	28.70691604	23.68572587	35.67246651	31.17210992	26.30005149	30.02659792	32.19665556	25.6940961	29.45836945	30.00901577	25.23891543	28.55988788	41.36309829
747.7	53.64800034	54.32773624	45.16774769	40.26400812	59.95083253	39.88166731	44.5161354	50.48955364	50.28123745	60.18975403	39.47944408	47.62906579	36.72088418	48.91281312	55.15739012	32.36451676	41.20723339	39.0015478	57.15274962	37.38831479	27.53036891	32.69479296	29.54945804	27.69604923	33.95391306	33.72105076	30.08552258	25.50063417	31.48290093	28.88530387	28.93829151	26.39011577	34.57636792	36.71450657	34.86464355	28.92710457	23.85953792	35.95898329	31.40947105	26.46920653	30.20376926	32.43761997	25.8792392	29.65052735	30.20682024	25.42115437	28.75435558	41.75435067
749	54.44992265	54.99081012	45.72873633	40.87643851	60.65316374	40.43399294	45.00962402	51.29968285	51.05809157	61.00168614	40.17127298	48.32628275	37.25543619	49.55978072	55.90595337	32.84780825	41.68615081	39.57673573	57.77559313	37.9791836	27.75233628	33.00409172	29.87114764	28.03685023	34.26115745	33.97860904	30.30365783	25.65099167	31.78469013	29.16640999	29.18260852	26.60726675	34.84146324	37.04040054	35.07218167	29.12554258	24.01895582	36.2143535	31.63250598	26.63373426	30.36652375	32.65050224	26.04784415	29.82672724	30.38605691	25.59221805	28.93236824	42.07878915
750.3	55.15996635	55.60250644	46.23389074	41.43361252	61.27188223	40.9249525	45.48467232	52.03442498	51.78950796	61.73154682	40.80048781	48.95501574	37.75687599	50.13520741	56.58826484	33.27976605	42.13175917	40.11973538	58.33551668	38.54190945	27.96469877	33.29485339	30.16950015	28.3507218	34.55264064	34.21570048	30.48646845	25.79490012	32.06245757	29.42869629	29.41449799	26.80781411	35.09270113	37.33817558	35.24520353	29.30627347	24.16612896	36.45871717	31.83473047	26.77872251	30.52033474	32.84617991	26.20224689	29.98804805	30.5567972	25.75058376	29.08808108	42.40384307
751.6	55.80452761	56.14759623	46.65341579	41.92310152	61.83766282	41.36726641	45.90630968	52.67388284	52.42103682	62.38834539	41.37157179	49.52200141	38.21317431	50.65220671	57.20410958	33.67788639	42.53082786	40.59853359	58.84933656	39.03535203	28.1668032	33.55199454	30.4405403	28.6313457	34.80160064	34.41965986	30.6554838	25.92626418	32.30941934	29.65461254	29.62054576	26.99328079	35.31760675	37.60517155	35.42118916	29.46964033	24.29528611	36.674777	32.02065912	26.9101432	30.66146649	33.02165202	26.3445238	30.12824764	30.70234986	25.89726459	29.23295024	42.69531039
752.9	56.38974868	56.62899786	47.06181002	42.38187827	62.34519294	41.77756772	46.26144841	53.25622014	52.97803872	62.96659121	41.87166979	50.03189506	38.61586378	51.12574744	57.75019163	34.02816861	42.87288093	41.01430683	59.28832169	39.47522093	28.34579495	33.77730144	30.67556946	28.88326346	35.01893999	34.60311259	30.82020005	26.04946753	32.53022325	29.85500098	29.80057282	27.14483313	35.50707454	37.84388834	35.57612927	29.61434225	24.41729972	36.85423585	32.18705012	27.03608924	30.78856639	33.17783377	26.47021336	30.26329793	30.83453485	26.02426525	29.36698047	42.92931962
754.2	56.91304675	57.0539053	47.40609608	42.78179312	62.79364135	42.12367481	46.58672934	53.77290101	53.48235663	63.48122218	42.32691071	50.47996416	38.98197394	51.54680272	58.2405629	34.33828562	43.15803912	41.37315373	59.665611	39.86440455	28.50081791	33.97926496	30.88734692	29.10869775	35.21827763	34.77169458	30.96491505	26.15964297	32.73206621	30.03591686	29.95419036	27.28472532	35.6840404	38.05156742	35.71531488	29.73685733	24.53063225	37.02491031	32.33116052	27.15224567	30.90292309	33.31565742	26.58086534	30.37570629	30.9510686	26.14400767	29.48263795	43.13624388
755.5	57.34297114	57.43267764	47.69099849	43.12042765	63.1692588	42.42154474	46.87590999	54.22019073	53.92349396	63.92337821	42.72814867	50.87079595	39.2804749	51.89761906	58.65900839	34.60427794	43.44385992	41.72515754	60.0184239	40.20524038	28.63226381	34.15128158	31.06544446	29.29664951	35.39276357	34.91306816	31.08998327	26.25725539	32.90812919	30.19216565	30.09006221	27.40643726	35.82599342	38.23389988	35.83071284	29.84522832	24.62592125	37.15902721	32.45496982	27.25457814	30.99617377	33.43655808	26.67814983	30.47229228	31.06171551	26.24320506	29.59301719	43.32507299
756.8	57.6918505	57.66698023	47.8897416	43.34247346	63.40881184	42.65465809	47.06283378	54.52892708	54.24034082	64.21850592	43.04272407	51.15527454	39.48584138	52.18877592	58.99987623	34.80107373	43.64619928	41.97883949	60.28101454	40.46583745	28.72339412	34.25807833	31.17111086	29.43464216	35.49111623	34.98889517	31.19782039	26.31276686	33.01718541	30.31306985	30.16486932	27.47520925	35.89627332	38.3428845	35.90862991	29.91525882	24.70115458	37.23583016	32.5292801	27.30932034	31.05079962	33.4968827	26.72512926	30.51932057	31.1542926	26.29303302	29.66518132	43.40892386
758.1	58.18590445	57.92075593	48.20850327	43.64913106	63.60733058	42.96099277	47.14820179	54.94950904	54.56374973	64.58410272	43.3628044	51.45206979	39.65067612	52.56777742	59.37766759	34.91765631	43.92199707	42.24692449	60.57010086	40.73213892	28.76388908	34.39478039	31.22666239	29.57542478	35.58565136	35.05267654	31.30765179	26.36707504	33.11221689	30.45849161	30.23583584	27.5583622	35.95555058	38.42017736	35.98209709	30.00004269	24.75252111	37.29984203	32.62175818	27.39713682	31.11378384	33.55838079	26.78696986	30.56608853	31.29416447	26.3723357	29.77579256	43.3377029
759.4	58.81428558	58.35571985	48.66909448	44.10859804	64.14835278	43.38296604	47.44889239	55.47998986	55.02191741	65.18831432	43.81075712	51.90405578	39.93654612	53.06103239	59.84694676	35.05145547	44.35170394	42.64806252	61.02759803	41.19041706	28.89167964	34.64457598	31.40314564	29.80383335	35.83305278	35.25991988	31.47501291	26.48620271	33.31295514	30.72602681	30.437412	27.75239176	36.17581203	38.61815194	36.1394137	30.12633558	24.8545628	37.49244781	32.81802692	27.59402243	31.27282723	33.70129004	26.92380091	30.70782844	31.52405282	26.54525614	29.93517232	43.44048514
760.7	59.54997858	58.92039481	49.00992193	44.586118	64.85397987	43.85254219	48.09317019	55.93353401	55.61541087	65.90484695	44.33473036	52.4589269	40.2753682	53.6034033	60.37131954	35.4451642	44.69853881	43.09686324	61.59553598	41.69650542	29.19288368	34.95505287	31.63804794	30.08994693	36.11129912	35.50441545	31.6892623	26.70377349	33.56308146	31.01895739	30.6278318	27.90276487	36.39067433	38.89803777	36.44850544	30.2719012	24.98562783	37.70251241	33.03263803	27.82411432	31.48236674	33.93424683	27.09742235	30.91350409	31.70532912	26.68381156	30.12289566	43.78425974
761.9	59.93484216	59.4130441	49.10006008	44.91298106	65.54683542	44.08885671	48.89479214	56.0773409	56.00769572	66.44096403	44.76291736	52.8800917	40.66803569	53.80287198	60.81817457	35.87425124	44.89493028	43.49146082	62.06121038	42.12301224	29.53655472	35.20360207	31.97699701	30.35396701	36.35766175	35.75222595	31.88288985	26.89905803	33.79411547	31.2206921	30.81360834	28.02098016	36.62572416	39.16290415	36.72034106	30.38414708	25.16206727	37.91661109	33.25758114	27.95746795	31.66493919	34.12997583	27.24850298	31.12424597	31.78569532	26.79768096	30.26320454	44.3109643
763.2	59.90561836	59.46539417	49.01406801	44.90983757	65.54572249	44.05731122	48.99815979	56.01225619	56.06373468	66.40656353	44.78755255	52.90784836	40.78584314	53.71494289	60.85879796	36.07701896	44.76325767	43.4740998	62.00183501	42.11687651	29.64438117	35.17794291	32.02860242	30.34868665	36.33306247	35.74583268	31.91685077	26.9496268	33.82244132	31.17429735	30.77710944	27.99066517	36.64086871	39.19919843	36.78058154	30.42174236	25.19442079	37.91712754	33.267985	27.95409031	31.69123325	34.16565439	27.26405983	31.16735828	31.71919904	26.77430706	30.24008445	44.50416723
764.5	59.99551672	59.55433368	49.15423035	45.01686348	65.58947872	44.14867112	48.97392177	56.1447432	56.180367	66.48368269	44.90041159	52.97326701	40.90437815	53.76965208	60.91174073	36.20361233	44.76911427	43.51240514	61.97400812	42.1425303	29.68650579	35.21360905	32.09547247	30.36827178	36.36270227	35.76208464	31.94765409	27.00089547	33.88443802	31.17032632	30.82621441	28.03402785	36.68111187	39.28444036	36.83863693	30.44616143	25.24181378	37.94435752	33.29233494	27.97949578	31.73923698	34.19675107	27.30029687	31.18662175	31.7304914	26.81046166	30.25657461	44.59056121
765.8	59.96312838	59.61455387	49.23371292	45.07304904	65.56988488	44.18476746	48.91362436	56.27871901	56.26990988	66.52931611	44.96376648	53.02238254	41.01682841	53.7868085	60.92643967	36.2858975	44.77645769	43.52300345	61.94272027	42.15670328	29.69800029	35.23270264	32.1702491	30.40407116	36.41400158	35.80792269	31.97033864	27.03608067	33.95500702	31.17033618	30.8751521	28.06902367	36.72486107	39.34454288	36.85246167	30.49583473	25.28433154	37.99680855	33.31048781	27.98780905	31.76454562	34.23222486	27.33453278	31.21207854	31.73919557	26.85253807	30.25496014	44.64508982
767.1	59.97352538	59.673474	49.33089883	45.13657196	65.53624272	44.23187821	48.81141584	56.46182268	56.36673559	66.53673747	45.01615575	53.07347984	41.10324871	53.83868861	60.98765959	36.31102497	44.83284326	43.54834693	61.90935004	42.18641289	29.68720078	35.23742752	32.19046206	30.43357393	36.42604651	35.83206574	31.99119662	27.04506129	33.98835443	31.17925521	30.91732943	28.12587242	36.76702621	39.37982476	36.82865849	30.55246527	25.30325142	38.0362275	33.34731584	28.00285591	31.78051205	34.24722071	27.35750503	31.22110581	31.77206863	26.89848084	30.28342125	44.61731181
768.4	60.04457235	59.75690542	49.4462911	45.22995292	65.56247379	44.28562055	48.74684055	56.65218805	56.46861577	66.59934216	45.09228532	53.14280062	41.1828449	53.92102392	61.04751828	36.32436281	44.91347376	43.59785518	61.91467701	42.24617551	29.68419231	35.26349111	32.21560193	30.4880848	36.47150672	35.86112992	32.02276547	27.0674519	34.02282637	31.21478803	30.95563758	28.17161383	36.80844449	39.4301654	36.82349418	30.60133802	25.34139236	38.06725157	33.38191336	28.0363829	31.81077891	34.27656049	27.38774677	31.24415039	31.82387118	26.95896232	30.31347859	44.58166045
769.7	60.13327152	59.83429259	49.57423139	45.33357791	65.62463137	44.37121134	48.72570717	56.80180272	56.57827277	66.6884364	45.18627924	53.20879181	41.26169892	54.02356354	61.13770472	36.35876585	45.00170068	43.66364778	61.95333352	42.32503739	29.69824168	35.31400019	32.24412925	30.53110023	36.5053976	35.90368719	32.0766523	27.10676869	34.07292847	31.26978198	31.0055703	28.22422987	36.85445582	39.48027476	36.85383397	30.65095539	25.38128324	38.11247809	33.42368513	28.08491072	31.84904172	34.30349029	27.42997635	31.27354946	31.87151899	27.01143995	30.35689596	44.55957382
770.9	60.25166949	59.91904795	49.67654335	45.4310035	65.69699084	44.4455166	48.7603575	56.94569257	56.68500465	66.78522072	45.28893649	53.30797354	41.33845534	54.11058341	61.24825652	36.4102399	45.09116062	43.73783845	62.02030375	42.40116287	29.74194834	35.37290739	32.29378118	30.58857067	36.56194738	35.95053525	32.13120138	27.15525767	34.13691512	31.32451218	31.06593819	28.26818354	36.90802061	39.52478684	36.89755066	30.69223968	25.43271498	38.15258033	33.48756453	28.13243976	31.89153774	34.3505444	27.47016956	31.31449455	31.92175464	27.07002605	30.40932525	44.58643984
772.2	60.36050232	60.01516661	49.76164858	45.52865163	65.78629355	44.5321848	48.8220596	57.04758387	56.78695439	66.89099955	45.38885574	53.38063176	41.41803236	54.17752631	61.32362299	36.46540091	45.15866623	43.80520363	62.06353572	42.48141021	29.79266603	35.41766117	32.343888	30.64219277	36.61316098	36.00025388	32.18087538	27.20720163	34.18719212	31.3775417	31.10562903	28.30645482	36.94899079	39.58487231	36.9534763	30.74020717	25.47048018	38.20787786	33.53187432	28.18554205	31.93836357	34.39090432	27.5025388	31.35502548	31.98018201	27.11408984	30.45299604	44.631301
773.5	60.46722111	60.08849901	49.83548509	45.61414105	65.89305317	44.61858927	48.89627591	57.13028929	56.88879864	66.98356392	45.47463423	53.46152001	41.48965255	54.24216989	61.40078626	36.52076	45.21065344	43.87358745	62.13521117	42.56104424	29.85045373	35.47727816	32.39443327	30.69395847	36.66467277	36.0449057	32.23618559	27.24963031	34.2372245	31.43312319	31.15260767	28.35724352	36.99131163	39.64917545	37.0116715	30.78203833	25.52169463	38.25038293	33.59539035	28.23965539	32.00285102	34.43877157	27.54187264	31.39953485	32.02585514	27.15707589	30.49124505	44.67081517
774.8	60.55778475	60.18298763	49.90398958	45.69280576	65.97600986	44.68803139	48.94688941	57.22479748	56.97321276	67.07460881	45.55660973	53.53285127	41.55639228	54.31301757	61.46546464	36.57821337	45.25831049	43.92593581	62.17764596	42.63237701	29.89945194	35.52116483	32.42901942	30.74444548	36.70699826	36.09085194	32.28979161	27.30194391	34.29241937	31.4807674	31.19433942	28.39336638	37.04384041	39.70160778	37.07365234	30.82535682	25.57113276	38.28217436	33.65049029	28.29024826	32.05203976	34.48036651	27.58491282	31.4421442	32.07230555	27.21011142	30.53843276	44.71352954
776	60.66610266	60.28365156	49.98700842	45.7821146	66.05624031	44.75140118	49.00519943	57.29718841	57.05518602	67.16723174	45.64219676	53.60221178	41.62697478	54.37653037	61.53749462	36.62404539	45.3251057	43.99769825	62.23530092	42.7093944	29.94632158	35.56674974	32.48255534	30.78901453	36.76193544	36.15170712	32.34783268	27.35375323	34.35195701	31.52833035	31.23542792	28.42558549	37.10140937	39.7620442	37.13372699	30.86825142	25.61213284	38.3285882	33.70165917	28.33862727	32.10363447	34.52155768	27.62526261	31.49239911	32.12504688	27.25457309	30.57670046	44.76009153
777.3	60.75283032	60.35572096	50.03030113	45.85185787	66.1390124	44.81354898	49.06672396	57.37395047	57.12741533	67.23401571	45.70627889	53.66920875	41.68689883	54.44007799	61.61404709	36.67862378	45.35913031	44.04486563	62.28391792	42.76420367	30.00520426	35.60788066	32.51908504	30.83500321	36.7977075	36.18882317	32.39398011	27.40594026	34.40562574	31.57720727	31.27006324	28.46184637	37.14547681	39.80799019	37.19185899	30.90645169	25.65304827	38.36513305	33.75530781	28.38838751	32.15003368	34.56541845	27.66177876	31.53033269	32.17285406	27.29603028	30.62139624	44.80890828
778.6	60.85271547	60.43098273	50.08790125	45.93085434	66.20373894	44.87122621	49.13166313	57.43492073	57.19142453	67.30902111	45.77754837	53.72436481	41.74644317	54.5029516	61.67276973	36.73354305	45.41091728	44.10187409	62.32494189	42.82495706	30.05894372	35.65615904	32.55689043	30.88140303	36.83789993	36.2396726	32.45645993	27.45701282	34.45308859	31.61865988	31.3042561	28.49747845	37.18408799	39.85281402	37.25315186	30.93899006	25.69834286	38.39916685	33.80946599	28.44431833	32.20605296	34.60323185	27.69427912	31.58348016	32.21391098	27.34077803	30.66318982	44.84550895
779.9	60.93587999	60.5031433	50.15168944	45.99539691	66.28668555	44.9414606	49.20541122	57.50449484	57.27409531	67.38086251	45.86024805	53.79202997	41.80014995	54.55420211	61.71851412	36.77586156	45.47029308	44.14701377	62.36707018	42.89955214	30.10630467	35.70800052	32.60229179	30.9240753	36.89013373	36.28187704	32.51334535	27.50098763	34.49348159	31.65982041	31.35128205	28.53075566	37.22561322	39.89661904	37.30054156	30.9866227	25.74799496	38.43424205	33.86851166	28.4985819	32.25838565	34.63362238	27.73510809	31.61762223	32.27641482	27.38520648	30.70279777	44.89007883
781.1	60.99530943	60.57091376	50.21660036	46.06363585	66.35588121	44.99997516	49.24943701	57.55535219	57.34000484	67.46002193	45.91758464	53.84824903	41.85052793	54.60252125	61.77839583	36.82011987	45.49996348	44.19224196	62.41333919	42.94497844	30.15159746	35.74895399	32.63209654	30.97715696	36.92403605	36.31995486	32.57121666	27.55574698	34.55282307	31.70640407	31.38608651	28.55999037	37.27799014	39.93938894	37.35657484	31.02304248	25.79101638	38.47361276	33.91044797	28.54260932	32.30251275	34.68678596	27.78004797	31.668944	32.3247698	27.42506	30.74891771	44.92267092
782.4	61.08369757	60.65190674	50.26752614	46.12016839	66.43150721	45.05350021	49.32233853	57.62105824	57.40128654	67.51517425	45.97532652	53.9004205	41.90409214	54.65265654	61.83429286	36.86988938	45.5372347	44.23418658	62.4616223	43.01311431	30.20300831	35.79395693	32.66701894	31.00455387	36.9727027	36.35335181	32.62223631	27.61081179	34.59459792	31.75134895	31.41807959	28.59217479	37.3086438	39.99357793	37.41701842	31.0627166	25.82493005	38.5098265	33.96882611	28.59517756	32.35128268	34.72425655	27.81361593	31.70688668	32.36556542	27.46764626	30.79350496	44.96377835
783.7	61.14908484	60.72018147	50.30280159	46.18961671	66.49249751	45.11043676	49.38305497	57.6676273	57.47423473	67.58410283	46.0296774	53.94570875	41.95173807	54.69806403	61.89302132	36.90997367	45.58776375	44.28571622	62.50136512	43.06220736	30.25944246	35.83317299	32.70343044	31.04927525	37.00852915	36.40253319	32.67763596	27.65695	34.63909123	31.79760668	31.44351128	28.63231316	37.34289639	40.02459205	37.4713032	31.10494349	25.86496551	38.55702087	34.02459159	28.64578521	32.40148468	34.76453223	27.83971201	31.75155868	32.40752563	27.50656161	30.83070492	45.00295514
785	61.2147974	60.78843808	50.33977243	46.24326379	66.57374898	45.17185073	49.44562469	57.68122932	57.51431177	67.64207444	46.09228664	53.98514656	41.98711549	54.7483364	61.94684864	36.9416665	45.62885798	44.33708997	62.53369654	43.10911975	30.3064976	35.87122528	32.7350024	31.0841702	37.03256115	36.44187434	32.72539317	27.6987294	34.66122147	31.8421419	31.47109775	28.64747145	37.37971066	40.0725305	37.53224393	31.13638216	25.90559976	38.58134521	34.06464744	28.69881241	32.4520764	34.79573618	27.87980686	31.79367517	32.44896468	27.54380355	30.87098947	45.03513077
786.2	61.30943086	60.83959018	50.37721043	46.29632576	66.65489944	45.22992926	49.49331724	57.7174744	57.55915065	67.71875517	46.14704247	54.04952237	42.01184733	54.79707673	61.99246643	36.96960263	45.66848924	44.37325949	62.57554534	43.16742817	30.34589477	35.91749618	32.75632633	31.11625142	37.07055239	36.46433865	32.77200148	27.74755064	34.70307423	31.88545652	31.50044241	28.66758499	37.41965802	40.10779265	37.5847357	31.16997854	25.94459639	38.59860571	34.11508281	28.74744978	32.48703243	34.82706288	27.90971144	31.83653988	32.50186215	27.57856432	30.9116941	45.05080566
787.5	61.37565741	60.90251327	50.40496918	46.35227199	66.71424312	45.26814384	49.56187859	57.7286926	57.59455799	67.77364012	46.19020536	54.08511799	42.05464326	54.8462175	62.03351392	37.00414001	45.69128025	44.39750799	62.61055037	43.22323893	30.40606798	35.95829401	32.7837852	31.15356544	37.09516134	36.50673652	32.81598427	27.803724	34.74735239	31.92774668	31.52183967	28.70086774	37.44512577	40.14066449	37.63656424	31.19143364	25.97689483	38.6147805	34.15306301	28.79773275	32.54179427	34.87298196	27.94451352	31.87990752	32.55152779	27.61370085	30.96114742	45.07261407
788.8	61.44334527	60.9638524	50.43461666	46.40178973	66.78208693	45.32079398	49.64342637	57.76707839	57.64776085	67.82377167	46.25322927	54.12550883	42.08274024	54.88228841	62.08628005	37.04926773	45.73461787	44.44460876	62.64942709	43.27064707	30.45636005	36.0020339	32.80719186	31.18937701	37.14122889	36.542619	32.8814304	27.84764601	34.78353472	31.96866987	31.55211779	28.72079354	37.47676836	40.18108022	37.69866184	31.2298975	26.01653435	38.651111	34.21260261	28.84326785	32.59560744	34.90368814	27.97746725	31.92691507	32.59198578	27.6524495	30.99648866	45.11718853
790	61.50810046	61.02600396	50.47801438	46.44550897	66.84700284	45.38925951	49.70191374	57.8047469	57.69683036	67.89411932	46.30278314	54.18231094	42.13800806	54.93057329	62.11844848	37.080045	45.76949302	44.48538323	62.68598371	43.32653431	30.5122664	36.04809759	32.84205029	31.23589206	37.17941248	36.58989917	32.93253363	27.91255131	34.81544311	32.00852458	31.57361286	28.75285154	37.51801985	40.22813819	37.76442918	31.25994737	26.06709066	38.68060081	34.26508931	28.90012253	32.64299178	34.947515	28.01701916	31.97237579	32.64366295	27.68935645	31.03590797	45.14754925
791.3	61.57227426	61.10057295	50.52514547	46.51532102	66.93213069	45.4369622	49.76539148	57.87330456	57.76525525	67.92962949	46.35322319	54.23033339	42.18859543	54.95686156	62.17109667	37.12550104	45.80984408	44.53525894	62.72843925	43.38150141	30.55216331	36.08484495	32.8842379	31.2829943	37.22109171	36.62403028	32.99376956	27.95641656	34.86434287	32.06968958	31.6187026	28.78484327	37.57022219	40.26970446	37.81478096	31.30438601	26.10992382	38.73592276	34.31415349	28.9473829	32.68770576	34.99339492	28.0658834	32.01820416	32.6963148	27.73483014	31.07670493	45.19067086
792.6	61.64039153	61.18548472	50.57339081	46.57838774	67.0075642	45.47285411	49.81159128	57.94210614	57.83311161	67.99338516	46.39861202	54.27426813	42.24129882	55.0117257	62.21373672	37.16544628	45.84930314	44.56419529	62.75220575	43.4262948	30.60395155	36.12893216	32.92730316	31.32445133	37.26889635	36.67125356	33.04098451	28.00734896	34.90869568	32.10921096	31.65456877	28.82285874	37.61956012	40.32548053	37.86128151	31.35261113	26.15154732	38.77005556	34.37828376	28.99873739	32.73736606	35.03321657	28.09554526	32.06210893	32.72659582	27.7799705	31.12023938	45.23556343
793.8	61.71476777	61.2526408	50.62094665	46.63699057	67.0750014	45.52051183	49.86688867	57.9996351	57.88848693	68.06175108	46.4476908	54.33164305	42.29560646	55.05174064	62.25832523	37.21363153	45.87625431	44.59706205	62.79801606	43.48403316	30.64908769	36.15808214	32.94343349	31.3582751	37.2948971	36.71464131	33.09034372	28.06714467	34.96323842	32.14813192	31.67991527	28.86396123	37.65365002	40.37071846	37.90687536	31.38693558	26.19748417	38.80406397	34.43278568	29.0511337	32.79468742	35.07023808	28.12905666	32.10299772	32.76362024	27.83418765	31.15871469	45.27742019
795.1	61.76845163	61.28544937	50.66682643	46.69009081	67.14308463	45.57785039	49.93355886	58.0168029	57.92131759	68.12347314	46.49202744	54.37028473	42.32740199	55.10678334	62.29713297	37.24922029	45.91957402	44.64118674	62.82628045	43.5282769	30.70682345	36.21402413	32.97632301	31.40018651	37.34771813	36.76376219	33.13524318	28.11500701	35.00397074	32.18795448	31.71359193	28.89016037	37.68851505	40.41601171	37.96705868	31.41854189	26.23530423	38.83871508	34.46911156	29.1036672	32.8211904	35.10911866	28.16012571	32.14391437	32.81467196	27.87227334	31.19306743	45.3164226
796.4	61.83751332	61.35640601	50.69692939	46.73290049	67.20557798	45.62713806	49.99636942	58.04279906	57.9761946	68.16189724	46.52851889	54.41292173	42.36392305	55.13364693	62.33150637	37.27690138	45.94374509	44.68114684	62.87074096	43.57710994	30.75638422	36.24799413	32.99864339	31.44171664	37.37874921	36.8033375	33.18760135	28.1605834	35.03624698	32.22681087	31.74609668	28.913787	37.72847934	40.45196017	38.0159879	31.45445808	26.27898649	38.86388383	34.51579189	29.14509192	32.87222682	35.15338129	28.19051129	32.19030811	32.85448938	27.90860691	31.22419581	45.35215661
797.6	61.89371952	61.43308245	50.73659445	46.7825515	67.25610734	45.67245967	50.0563661	58.08536528	58.03347574	68.22632913	46.57858357	54.45889867	42.4004977	55.16819848	62.35319728	37.30710522	45.97711072	44.70358492	62.8816582	43.62106943	30.78947477	36.29095778	33.0365651	31.47750463	37.41596447	36.82454514	33.25027275	28.21309059	35.07009533	32.28081837	31.77325397	28.94149975	37.77014998	40.50278977	38.06876733	31.48076571	26.31782789	38.90272128	34.57074767	29.19611998	32.92005253	35.20332861	28.22950344	32.2265514	32.90194227	27.94866644	31.27602136	45.38111089
798.9	61.95234416	61.46941269	50.7640993	46.81770339	67.33284981	45.71426725	50.11461213	58.13032168	58.09220872	68.27281795	46.61657821	54.49946459	42.44597873	55.2167999	62.40472012	37.33469229	46.0058869	44.7528475	62.91618482	43.67261727	30.83652984	36.31614852	33.06519207	31.49933822	37.45157537	36.87853291	33.30014721	28.26746146	35.11594363	32.31468313	31.81091652	28.98479187	37.81713879	40.53152313	38.11554098	31.52121763	26.35806811	38.93897868	34.60582474	29.24822578	32.96884368	35.23876316	28.26557866	32.27206684	32.94602218	27.99428909	31.32199616	45.40405974
800.2	62.00203907	61.53020677	50.81602127	46.89022503	67.39590363	45.76758115	50.14549971	58.17018833	58.12914128	68.33552462	46.66556303	54.52650502	42.48564715	55.25330456	62.44347647	37.37282195	46.04662422	44.78277945	62.95355585	43.71431458	30.87802148	36.36326785	33.09258382	31.54041329	37.49109965	36.91311341	33.35016807	28.31904208	35.13721733	32.354957	31.82621258	29.01176838	37.84788232	40.57503987	38.1614736	31.55176398	26.39819204	38.96344432	34.65483231	29.29712008	33.02741246	35.27795147	28.29373912	32.31331659	33.00279177	28.03313169	31.36127277	45.41726259
801.4	62.04333633	61.60198451	50.82463442	46.92911584	67.46092683	45.82146398	50.19927326	58.19064786	58.16638197	68.38348822	46.70822613	54.59631433	42.52711788	55.2866032	62.49132888	37.40414065	46.09298818	44.82391146	62.98731827	43.76359736	30.92603011	36.40738243	33.11973213	31.58338836	37.52565854	36.95022128	33.37959802	28.36371055	35.18264712	32.40165986	31.86032232	29.0282229	37.88731385	40.61360833	38.22160267	31.58313546	26.42881854	39.00908877	34.71036487	29.3527807	33.06364194	35.30865969	28.33002362	32.35570966	33.04237595	28.07390055	31.40512014	45.45972604
802.7	62.10034441	61.66083399	50.86971183	46.96929097	67.52380406	45.86628279	50.27776771	58.23341984	58.22295765	68.41954303	46.74104967	54.61861992	42.56260595	55.32190794	62.52386487	37.44625657	46.10466391	44.8357976	63.00125368	43.81318842	30.98870291	36.44454789	33.15302909	31.61399117	37.5642034	36.98255402	33.43771952	28.41713904	35.20830669	32.43593804	31.88391215	29.0497029	37.92847873	40.65635241	38.2808057	31.62769932	26.47461481	39.03528049	34.75689994	29.39727866	33.13241786	35.34524019	28.37238366	32.40365736	33.08219679	28.11730147	31.43413841	45.51029314
803.9	62.15722985	61.71299683	50.93099259	47.02560653	67.59363281	45.9082136	50.33080141	58.27658853	58.27911043	68.48450316	46.77140124	54.66389368	42.59606012	55.35862333	62.57206798	37.49480197	46.14703617	44.87470917	63.02314428	43.8609725	31.03998606	36.48121702	33.18463562	31.65118451	37.6111096	37.03516213	33.49168242	28.47030383	35.26739407	32.47047307	31.92215104	29.09682005	37.97060932	40.70842566	38.33268559	31.66386264	26.52949697	39.06889615	34.81519219	29.44249489	33.17226377	35.38126721	28.40722056	32.4435468	33.1088405	28.1587329	31.4699557	45.56093031
805.2	62.21350011	61.76836504	50.98088381	47.09022503	67.64885977	45.94611971	50.36304405	58.33500999	58.33850298	68.54394874	46.80776033	54.69917316	42.63964667	55.39231949	62.60048681	37.51162852	46.17626316	44.89818149	63.07619224	43.8752298	31.06843232	36.52684948	33.22393942	31.69328934	37.65595724	37.08515125	33.54693044	28.5123815	35.31699647	32.51601334	31.97191155	29.13668663	38.01530903	40.75742167	38.37859422	31.69951767	26.5594832	39.11696968	34.86871888	29.48143085	33.2030583	35.42378461	28.44527465	32.48631893	33.15984783	28.2145709	31.52234642	45.59892703
806.4	62.25533464	61.82789909	51.0343824	47.12789589	67.68631863	46.00725462	50.41001313	58.39632027	58.37506856	68.58870264	46.85219568	54.74300613	42.68347848	55.43941474	62.6384463	37.54640912	46.21826258	44.93892603	63.09537412	43.9224118	31.10948669	36.56288109	33.25091473	31.72231287	37.68744808	37.12647164	33.58863102	28.55090899	35.36264984	32.54958489	32.00138425	29.16195533	38.05017795	40.79612107	38.41842205	31.74294062	26.60982325	39.16120606	34.91757676	29.53932781	33.25744663	35.46401275	28.48209901	32.52777555	33.21655973	28.25911397	31.55696423	45.63061086
807.7	62.30240661	61.88844288	51.07391147	47.17480726	67.74381012	46.04182643	50.43830596	58.41584391	58.41467511	68.65601512	46.86740871	54.78612007	42.72826754	55.48277668	62.67382027	37.5639794	46.24344017	44.95582992	63.14089507	43.95954214	31.161863	36.59423464	33.27471007	31.75158018	37.71712	37.13851786	33.63403463	28.60713981	35.38341474	32.5926488	32.02456492	29.18172756	38.08300616	40.83747216	38.45438013	31.77724036	26.63674029	39.18376542	34.95156552	29.5932104	33.31470586	35.5021408	28.51341841	32.56782098	33.23980999	28.29382516	31.59839317	45.65551649
809	62.35269104	61.92426086	51.09633762	47.20494754	67.81391837	46.08321591	50.50039121	58.42356928	58.44477029	68.6791793	46.90753269	54.81010935	42.73421418	55.52362924	62.69473067	37.58251599	46.27096904	45.004172	63.1426985	44.00932662	31.20371858	36.62591561	33.28937782	31.78120442	37.75085513	37.18544877	33.68707283	28.64739368	35.4168699	32.63419747	32.04938509	29.2159553	38.10761224	40.86650418	38.50397483	31.80855294	26.66901152	39.19719762	35.00431418	29.63686646	33.35127715	35.53010252	28.54003894	32.60354086	33.279009	28.33021942	31.62454289	45.65790854
810.2	62.36790748	61.97902297	51.07513167	47.23917192	67.87085357	46.12725249	50.54247539	58.40806376	58.4590732	68.72252432	46.92225826	54.83819915	42.7411704	55.5497432	62.7213723	37.60799229	46.28889811	45.01198329	63.16736648	44.04267149	31.25043108	36.66761415	33.30037744	31.80039415	37.79201435	37.20676527	33.73113016	28.69645848	35.42674483	32.66548844	32.05588017	29.22796941	38.12913414	40.88976169	38.56918922	31.81669969	26.6919757	39.22144113	35.02482344	29.7038651	33.39462916	35.56854993	28.57948584	32.65672213	33.32755793	28.35532376	31.6684326	45.69727226
811.5	62.40684787	61.98638465	51.09657419	47.30150637	67.921338	46.16781088	50.60623774	58.40999687	58.45176195	68.74990525	46.9601951	54.85962759	42.74226988	55.58829066	62.7424195	37.61859308	46.33389428	45.03248909	63.1824934	44.06997823	31.29176257	36.70946476	33.31080165	31.81955363	37.81068972	37.24236564	33.76874879	28.74794183	35.44773386	32.70927627	32.0622432	29.24071252	38.14271184	40.90248756	38.62685156	31.8409138	26.73328226	39.24041813	35.07702977	29.74868006	33.430798	35.59375406	28.61090438	32.68678702	33.3812134	28.38480219	31.7236696	45.68967493
812.7	62.4430425	62.02961809	51.11665364	47.33731574	67.98332394	46.20312455	50.64023794	58.38898124	58.4625872	68.79226586	46.98135305	54.88598427	42.73808748	55.61956477	62.7626706	37.61774102	46.37226849	45.05939175	63.21285405	44.11297038	31.35293524	36.74093149	33.30831255	31.84447235	37.8123661	37.25561727	33.81383898	28.80248735	35.47290898	32.7416326	32.06726563	29.25302414	38.15701006	40.93023999	38.68474774	31.85735815	26.74513928	39.25085993	35.09989882	29.80468133	33.47772043	35.60655124	28.64122303	32.70530786	33.41839652	28.4001962	31.75906053	45.69929078
814	62.49780822	62.04737966	51.11657997	47.3692334	68.06143388	46.2850906	50.73374295	58.34780005	58.47202938	68.8243601	47.02608924	54.92021464	42.74163341	55.67845056	62.78275494	37.64273584	46.39669815	45.088973	63.22133385	44.15774532	31.3914745	36.78085097	33.32574016	31.85283707	37.85617299	37.27630028	33.86647734	28.86030266	35.49063423	32.7735356	32.09194941	29.26700613	38.18425254	40.94272247	38.75660861	31.8679338	26.75693247	39.26275402	35.13837603	29.85781575	33.5359514	35.64251411	28.67266642	32.74006589	33.45929832	28.42162171	31.78154015	45.70841665
815.2	62.52994394	62.1237516	51.11444956	47.44059516	68.13130781	46.32837716	50.81807876	58.32144809	58.48470339	68.85391658	47.04938168	54.93242487	42.74064726	55.6875217	62.82562053	37.67850883	46.39109487	45.11243154	63.24486855	44.20087309	31.4509766	36.81693487	33.36435311	31.87381312	37.89142802	37.30674116	33.90380506	28.93095624	35.52148984	32.79563241	32.09970558	29.27973964	38.18584507	40.95802534	38.82345742	31.88095398	26.79373609	39.28884448	35.17107737	29.92894385	33.57210404	35.67970193	28.71177131	32.79546282	33.4995471	28.46008881	31.81960024	45.75784523
816.5	62.60684289	62.2065624	51.14453862	47.51847585	68.24172427	46.37423727	50.85140347	58.33759646	58.50776361	68.90910603	47.09148218	54.96079032	42.79181995	55.67972094	62.84528198	37.71247645	46.39566263	45.11793235	63.27424774	44.24631358	31.50934553	36.85124964	33.39790916	31.91160173	37.91356092	37.35995036	33.94220913	28.96460007	35.56209591	32.83641246	32.12815658	29.31180855	38.22107274	40.99633298	38.88247326	31.90526004	26.82095514	39.33113624	35.22276945	29.9696307	33.63136046	35.71989776	28.74212317	32.83433975	33.52692542	28.48237137	31.84278666	45.7845626
817.7	62.64933583	62.26670329	51.16290255	47.55630854	68.30521088	46.40572349	50.98851202	58.33781922	58.55914372	68.96980259	47.11685604	55.01776251	42.84812932	55.68540069	62.8725439	37.75943806	46.4152488	45.15999923	63.32536547	44.28516374	31.57524991	36.89779126	33.42876442	31.95476816	37.96442231	37.3907671	33.98072685	29.01610506	35.60708656	32.87977795	32.16180326	29.32688471	38.28002128	41.05873627	38.92335455	31.95056021	26.88479754	39.3576317	35.28103292	30.01136114	33.68624	35.76429096	28.77892994	32.87999462	33.55495683	28.54313421	31.89192816	45.88195413
819	62.66849794	62.31618733	51.22008391	47.58797695	68.31926253	46.40854146	51.01293416	58.41749739	58.66417751	69.00129181	47.15857084	55.04811983	42.92236105	55.73321277	62.91036813	37.80747195	46.46428979	45.19490914	63.34859263	44.29817576	31.60459703	36.91803765	33.49333623	31.99463979	38.01189979	37.45642526	34.02878519	29.0780033	35.66184317	32.91711032	32.20536943	29.37482761	38.34756645	41.11514626	38.98075014	31.99294888	26.93408656	39.41792019	35.32841924	30.06231119	33.73159172	35.81595705	28.82276071	32.93503009	33.59832474	28.59759073	31.9175421	45.95531791
820.2	62.72290956	62.31951696	51.3022642	47.6139673	68.33157446	46.43392492	50.95688805	58.51263757	58.69682057	69.01738254	47.16359082	55.09575775	42.94822702	55.77610015	62.94047278	37.83159514	46.48643032	45.20188344	63.36678914	44.31607839	31.65080848	36.95262061	33.48409155	32.02426507	38.02986149	37.49895206	34.0646976	29.09169293	35.68102283	32.9493524	32.24642442	29.41487114	38.36574527	41.14140208	39.01339787	32.03958764	26.96641752	39.4360204	35.37099674	30.10337496	33.76271887	35.83597796	28.8529718	32.95730406	33.63777978	28.64214997	31.94891741	45.93435564
821.5	62.75263153	62.36805954	51.32800116	47.64014019	68.39719594	46.49862337	50.99714202	58.57382787	58.69816445	69.05351034	47.19619261	55.06903417	42.98141946	55.78033053	62.95664031	37.83173093	46.53735846	45.2538473	63.38203434	44.35354319	31.6546556	36.99022968	33.52048565	32.03704379	38.07392392	37.4980622	34.11083858	29.1241791	35.71643491	32.99517162	32.27995826	29.44297359	38.40755763	41.16920116	39.06072359	32.05649872	26.98439258	39.48515667	35.41356932	30.14874219	33.80492043	35.86649635	28.86711012	32.97520901	33.66431579	28.66851835	31.99313312	45.94737904
822.7	62.78982986	62.37949365	51.3421519	47.6717774	68.41777979	46.51400759	51.08593532	58.55411831	58.73885123	69.09352217	47.21501108	55.0876563	42.97857101	55.79908501	62.98684952	37.86362263	46.52562475	45.26767133	63.38618	44.37575355	31.7157246	37.01965158	33.53890666	32.07430198	38.11527161	37.54230922	34.15673919	29.18444449	35.74246618	33.00215639	32.2945999	29.45131465	38.41403744	41.23912961	39.12378861	32.09367453	27.02481528	39.49751818	35.44533063	30.18241562	33.85731014	35.91309651	28.90400765	33.03692536	33.70736977	28.69160641	32.0247066	46.00117618
823.9	62.80679878	62.44439261	51.37191415	47.71427228	68.49861003	46.54109037	51.12994666	58.56392583	58.74878383	69.11931353	47.21685817	55.12590086	43.02723574	55.81254413	62.98783003	37.91860753	46.51299995	45.28658738	63.43103999	44.41301141	31.77297505	37.0326275	33.58673041	32.08801567	38.16561701	37.57755966	34.18845936	29.22861403	35.79422399	33.04829328	32.32198989	29.48509322	38.47371746	41.26981278	39.16699173	32.12769121	27.07070709	39.52918197	35.49805279	30.22624766	33.89850077	35.93323662	28.93494128	33.08367794	33.74131759	28.74194829	32.04414611	46.03591583
825.2	62.82920565	62.46788955	51.40649853	47.73870416	68.47924648	46.56127474	51.14478173	58.6462643	58.80818072	69.12567786	47.21419461	55.15687033	43.07268771	55.84468013	63.00704877	37.93354086	46.57534777	45.30885093	63.42807584	44.41497564	31.78985893	37.05083605	33.60865856	32.13277709	38.1663605	37.63105872	34.22793502	29.26803966	35.82253376	33.07394507	32.357321	29.51323444	38.52642697	41.30448638	39.19418153	32.17088279	27.10448426	39.57166689	35.54901961	30.25739755	33.95971314	35.97691387	28.96386528	33.1051162	33.77352415	28.8004588	32.07658295	46.09178962
826.4	62.85418124	62.44357114	51.43789417	47.77688529	68.47199299	46.57950738	51.10037247	58.63534727	58.79388142	69.09950574	47.21717285	55.15360758	43.04432574	55.85828558	63.02313824	37.93398014	46.58798928	45.28213893	63.45846341	44.39203358	31.81804851	37.06250818	33.59809318	32.13489533	38.17639019	37.64320197	34.27032744	29.30813584	35.83251541	33.08748622	32.37355224	29.52872899	38.52583872	41.32663204	39.21163597	32.18054334	27.14705553	39.58116321	35.56502765	30.30329715	33.98654402	35.99724687	28.9840932	33.12614892	33.79463058	28.80550099	32.11988245	46.06316866
827.7	62.89931844	62.49133707	51.46444254	47.79196992	68.50446334	46.59801404	51.11276532	58.62557826	58.76651737	69.09925709	47.24016176	55.13094437	43.06355197	55.90244774	63.03375316	37.91507803	46.61022263	45.30604067	63.45024184	44.39895843	31.8499707	37.08484734	33.60411033	32.15867696	38.2064905	37.67435875	34.31916749	29.3364491	35.85449457	33.12979577	32.3897251	29.57173513	38.55313872	41.31611472	39.27532404	32.19113117	27.17072876	39.59236406	35.59064855	30.33883651	34.01619624	36.03155453	29.01365795	33.14994988	33.83939766	28.84519107	32.15431844	46.0500117
828.9	62.90746608	62.49838995	51.47252645	47.80425924	68.50294148	46.60004579	51.17050535	58.59035665	58.80196737	69.10637492	47.23964806	55.14554873	43.05536852	55.8736053	63.0259268	37.95538868	46.58738296	45.31630856	63.46929191	44.38769024	31.89428623	37.10816712	33.61386763	32.18698428	38.22215358	37.6889549	34.34713226	29.3837268	35.86395348	33.15805121	32.39631327	29.57805291	38.58477885	41.33936155	39.31800546	32.22126372	27.19915895	39.61127558	35.63401143	30.38384852	34.06636398	36.05376841	29.04116912	33.19615198	33.84658914	28.86843084	32.16462787	46.08672343
830.2	62.92627331	62.52954158	51.47050222	47.85217848	68.51433433	46.59293085	51.16592273	58.61607014	58.77974021	69.11526794	47.21170095	55.16368926	43.07399941	55.86906549	63.02911618	37.97027059	46.61399512	45.32070381	63.4647852	44.37520477	31.90540311	37.1487498	33.64089095	32.19102484	38.25852182	37.73251957	34.39018734	29.42543017	35.89949807	33.1770859	32.41596626	29.58258997	38.60584615	41.39544964	39.35258565	32.24906289	27.23526648	39.64384077	35.68060165	30.40814594	34.09567577	36.07949932	29.062973	33.23201485	33.88112399	28.90099069	32.20038542	46.12675117
831.4	62.91507469	62.5267391	51.49010281	47.86823896	68.54765808	46.59574479	51.16542515	58.6538235	58.80098792	69.10806326	47.21990063	55.14942221	43.08987053	55.90039436	63.03757594	37.9644524	46.60365056	45.31695343	63.46354069	44.37907681	31.95111553	37.14845653	33.65947008	32.20286597	38.30362115	37.74831473	34.42597928	29.45159969	35.95779972	33.19612742	32.43770951	29.60199487	38.63204259	41.42213238	39.37792571	32.28800506	27.26502042	39.68874674	35.72831874	30.457207	34.14618347	36.11392437	29.1059416	33.26970351	33.88771055	28.94015764	32.23706987	46.1339603
832.6	62.94594871	62.57390656	51.51105562	47.89312935	68.57045771	46.63723909	51.20544646	58.66107782	58.79452119	69.13273329	47.21239966	55.15362318	43.12640238	55.91273077	63.03338642	37.96646841	46.63309416	45.33448169	63.49248535	44.3782782	31.98598512	37.17539336	33.67263837	32.21666075	38.30868197	37.78461096	34.43925114	29.49847212	35.96876447	33.2071103	32.4638436	29.62943083	38.65552474	41.4494244	39.41968517	32.31845828	27.29052526	39.70502791	35.75531046	30.51135132	34.1795478	36.14923428	29.10751677	33.28724448	33.93974996	28.98948964	32.26340854	46.15777761
833.9	62.9868852	62.54830913	51.56383196	47.93379236	68.59058291	46.67021568	51.21392775	58.69192833	58.83764763	69.15196732	47.19730068	55.180382	43.1281958	55.93515308	63.05229574	37.98488385	46.64823779	45.3535996	63.51709939	44.41764812	32.01491588	37.18715823	33.69693876	32.23785813	38.34903889	37.82672443	34.48920679	29.53550581	35.99718402	33.25584033	32.49527929	29.65052533	38.71356711	41.48983793	39.45452599	32.34767241	27.34121437	39.75627364	35.76300962	30.53861627	34.2182187	36.18378388	29.14458924	33.32023153	33.96700007	29.02373285	32.29990645	46.17581459
835.1	63.02706425	62.59119766	51.6093389	47.95556644	68.61175253	46.68911993	51.23542701	58.76263912	58.86529068	69.15074191	47.19660865	55.1932892	43.16788152	55.94634276	63.09285902	38.02750245	46.6491623	45.36301593	63.54263907	44.4338176	32.03054089	37.20230189	33.72006781	32.27964686	38.3889162	37.86533248	34.53836512	29.57559385	36.02724636	33.25454341	32.51826473	29.67795798	38.74700909	41.51134026	39.49841291	32.39107041	27.36676965	39.76701131	35.82582593	30.56845239	34.25912973	36.21105062	29.17005893	33.35905948	34.00149091	29.05890165	32.33044511	46.20340841
836.3	63.05003128	62.66699642	51.63685834	47.99020846	68.62223572	46.70551542	51.21641602	58.79293451	58.89379667	69.18859911	47.23856745	55.22245542	43.19737661	55.97921413	63.12051801	38.06007733	46.68518214	45.37299122	63.57778372	44.43531527	32.07077743	37.23505972	33.73446958	32.30983726	38.41974483	37.89235805	34.58922679	29.60724862	36.05895475	33.29141378	32.56283219	29.71778897	38.76647161	41.53916887	39.55091334	32.39665836	27.39880949	39.78922881	35.84929385	30.58505069	34.29398974	36.24176392	29.20196036	33.38615315	34.02762649	29.10417091	32.34163193	46.2284585
837.6	63.07462742	62.69953341	51.68503419	48.03768483	68.67676654	46.74009725	51.22978497	58.82638575	58.93731371	69.18885909	47.25122314	55.22712844	43.22781631	55.98178432	63.15848899	38.07142093	46.70712557	45.41302104	63.60181528	44.47883744	32.11283464	37.25559134	33.74941336	32.33606477	38.44644754	37.93975023	34.59205534	29.65479349	36.09654789	33.32172142	32.58655215	29.75061453	38.81242345	41.5850036	39.57579445	32.44569022	27.45809282	39.84015617	35.90090629	30.64054895	34.33267692	36.27545923	29.23542879	33.4112105	34.04351996	29.13784964	32.37163807	46.26145643
838.8	63.11108992	62.71826003	51.74963155	48.08024388	68.68087504	46.76563629	51.2758222	58.87874299	58.98412595	69.24434285	47.28036262	55.28455341	43.25881335	56.0299724	63.17025613	38.09663307	46.73651202	45.44465846	63.61590836	44.49012675	32.13618764	37.29476919	33.76685183	32.36027309	38.45041725	37.99062022	34.64890766	29.69337508	36.1055821	33.35123447	32.62193694	29.75733338	38.85227729	41.62875856	39.60351846	32.4867165	27.48858094	39.87498171	35.94675324	30.67352985	34.38393634	36.29379183	29.25930018	33.4446145	34.08942951	29.17386207	32.41154744	46.27694225
840	63.18157928	62.79031376	51.76574302	48.11500887	68.74201458	46.80946253	51.30348677	58.94619911	59.02803915	69.31008727	47.3078665	55.3100808	43.29440662	56.0540084	63.20164555	38.12563913	46.76443716	45.45604845	63.62950036	44.49069547	32.18654961	37.32192066	33.81018711	32.39126284	38.49422388	38.00951416	34.69236872	29.72427138	36.14906031	33.38760547	32.63250295	29.79298234	38.90144524	41.64362549	39.67383254	32.51175564	27.49869027	39.90489772	35.99136076	30.71621766	34.42365102	36.32891874	29.28206319	33.47765917	34.14789234	29.21647879	32.44115348	46.31813789
841.3	63.19838288	62.82037528	51.81976131	48.13906645	68.78966592	46.84592612	51.35102457	58.98266233	59.06406645	69.34715892	47.34382527	55.33650898	43.30983398	56.09488828	63.22104154	38.15169804	46.78567709	45.46238402	63.64660894	44.54653172	32.22547323	37.35462536	33.83952253	32.41222858	38.54674023	38.03534912	34.72246236	29.77257452	36.17513045	33.41204376	32.64577181	29.81802547	38.92614114	41.70084989	39.69914531	32.54105513	27.5506946	39.93617768	36.02358835	30.75229374	34.46233353	36.35466687	29.31627457	33.5072167	34.17382356	29.24660166	32.48046611	46.33422392
842.5	63.27579061	62.85605692	51.85415812	48.20350008	68.82985431	46.87028677	51.36767292	59.05296658	59.09558484	69.35657228	47.37382675	55.37288944	43.36381741	56.16025976	63.24819924	38.17797113	46.81775709	45.50569952	63.71291614	44.55997025	32.25023909	37.39009039	33.87467252	32.44759486	38.58027128	38.07974269	34.75616369	29.79715347	36.21636435	33.45599379	32.70202528	29.84343709	38.94942905	41.75967467	39.74562947	32.55799097	27.5866239	39.9808323	36.04777619	30.80453878	34.50928496	36.37094811	29.32974084	33.55722035	34.21290771	29.29664724	32.50564499	46.37517519
843.7	63.33900682	62.88633197	51.88192997	48.24386766	68.86043117	46.91230313	51.39237359	59.06099826	59.1598358	69.40530384	47.38706346	55.39482037	43.39325922	56.16780833	63.31346818	38.20551147	46.87428129	45.53815352	63.71809408	44.59259715	32.28776791	37.40615616	33.88602235	32.47316744	38.59470003	38.13488159	34.80362311	29.8391859	36.26320751	33.47388432	32.73688275	29.86125912	38.96920524	41.79032952	39.79651685	32.59225247	27.62878187	40.01367831	36.10342463	30.83417729	34.55170616	36.44373321	29.36989431	33.56988266	34.24281735	29.35435736	32.53867155	46.4054224
845	63.3523172	62.92815504	51.94106388	48.29650558	68.9015302	46.95732371	51.418106	59.13456545	59.20881574	69.41342126	47.41128736	55.44088551	43.42377256	56.17681332	63.30866706	38.2380201	46.8890746	45.56962714	63.77452161	44.63040561	32.3306396	37.43556519	33.917554	32.53172732	38.62211793	38.13998996	34.84512018	29.88581759	36.30212046	33.49817937	32.75235437	29.89487113	39.00270445	41.80115264	39.83922867	32.61224354	27.64152911	40.04748375	36.13055842	30.87102212	34.60079104	36.46726588	29.39366782	33.60530504	34.28989686	29.36960545	32.55771151	46.41942445
846.2	63.4099294	62.97306355	51.98366696	48.34533743	68.95378606	46.9838215	51.46867139	59.16574219	59.23366778	69.4530243	47.44132151	55.47926281	43.45004071	56.20561914	63.32922189	38.2728859	46.9181691	45.60404952	63.79063679	44.68013266	32.35651224	37.45423189	33.93416412	32.55717661	38.63809381	38.15729483	34.886204	29.9378341	36.32062485	33.543705	32.79359952	29.9311541	39.05442493	41.81951736	39.85997221	32.65265251	27.66821751	40.06362749	36.18497455	30.92309139	34.63328636	36.49427906	29.42279206	33.64951708	34.31624676	29.4026709	32.59462311	46.41627936
847.4	63.44736062	62.99443842	52.0186886	48.37519358	68.9293728	47.02020238	51.50978806	59.19481269	59.25117899	69.44451532	47.46186482	55.47096126	43.4927695	56.27558958	63.38592581	38.26191611	46.93817225	45.60039348	63.79535994	44.6743761	32.37037171	37.48474766	33.9393469	32.5610814	38.66896999	38.17873641	34.90721755	29.97231423	36.35021123	33.54703661	32.80151577	29.9564872	39.07690567	41.8791224	39.91822144	32.67794987	27.69206941	40.06467818	36.22127833	30.95774607	34.6744165	36.53276813	29.44608207	33.67910738	34.32757741	29.43836422	32.61605369	46.47163201
848.6	63.50490634	63.08388483	52.0649986	48.41396309	68.97919719	47.04291172	51.54178445	59.25328001	59.30434168	69.51463246	47.49222861	55.50903761	43.5206833	56.28024976	63.41532844	38.29627087	46.93721188	45.60194666	63.79581954	44.69261962	32.42446	37.5240506	33.96899881	32.57137319	38.70769386	38.21536773	34.96096884	29.99500298	36.36643312	33.59896178	32.80639814	29.96975165	39.12569358	41.90770228	39.95861349	32.69972612	27.74239438	40.11540963	36.23450573	30.9906912	34.70210576	36.55266382	29.47824608	33.69249894	34.37451453	29.46565275	32.6434667	46.50477525
849.8	63.55295995	63.12038471	52.07971816	48.43789271	69.04957261	47.05177268	51.57300623	59.25776096	59.27413543	69.52225492	47.50258441	55.53374158	43.55339625	56.30551349	63.46474863	38.33855118	46.99084331	45.65651844	63.8257061	44.74023641	32.45716057	37.54300235	34.00395496	32.62840297	38.73921727	38.26123294	34.9839212	30.03206666	36.38944511	33.64054177	32.82823448	29.99661323	39.13712445	41.93186489	39.98391972	32.74202809	27.78427387	40.15245052	36.26714983	31.04521606	34.77350768	36.60033935	29.50228652	33.73284939	34.39466876	29.51760396	32.68130889	46.53440408
851.1	63.58938147	63.10834102	52.12252838	48.49914421	69.11464552	47.0743171	51.63844434	59.27425275	59.33271623	69.53129768	47.53817034	55.5353013	43.5687422	56.33087739	63.469439	38.36081702	47.01089003	45.69000955	63.87598107	44.76115616	32.49265405	37.58254944	34.00399022	32.64124153	38.74377515	38.29519538	35.02368234	30.07372489	36.43890174	33.671022	32.87119713	29.99875748	39.15783318	41.94755534	40.01041605	32.74986769	27.80606884	40.19651098	36.31336128	31.05116415	34.78470447	36.61196842	29.51772145	33.7657997	34.43683488	29.54257078	32.696234	46.56895195
852.3	63.61586608	63.10763608	52.16539028	48.54928493	69.10067307	47.11295128	51.60274358	59.329304	59.34365717	69.62306045	47.55742794	55.56362207	43.56437776	56.38160688	63.46404192	38.36723765	47.02344113	45.68327118	63.8822701	44.76750624	32.52054218	37.59724184	34.0254999	32.66758448	38.79358381	38.30210188	35.0516381	30.09678782	36.45304735	33.67960417	32.88203934	30.03492593	39.1915584	41.96015568	40.06204783	32.7919196	27.82073929	40.19434347	36.34790684	31.08042969	34.82734728	36.63114778	29.55441754	33.78589137	34.45635729	29.55505381	32.73747148	46.54465463
853.5	63.63132281	63.15026271	52.21448537	48.58392448	69.17757513	47.13394242	51.66254628	59.36329821	59.39278506	69.63238658	47.57503372	55.58369493	43.60601945	56.4063273	63.47728667	38.39777198	47.08360715	45.71370595	63.91557288	44.81583637	32.53521387	37.63577767	34.08032521	32.71021948	38.82545705	38.36168272	35.07946086	30.13444666	36.46830803	33.69880332	32.92070645	30.04410058	39.2031037	42.02015642	40.12106118	32.81299337	27.84821053	40.2025245	36.35708156	31.15145091	34.86550164	36.67783131	29.57350633	33.82009933	34.46388387	29.59428558	32.76347953	46.60485515
854.7	63.65473316	63.24428674	52.19919309	48.62631119	69.25936685	47.14238188	51.72146436	59.3843378	59.41449032	69.67029684	47.61399016	55.6208244	43.64610715	56.44202796	63.52609406	38.41955829	47.084223	45.74139992	63.92571797	44.85370552	32.6011807	37.64570189	34.08377784	32.72863899	38.87089661	38.37389042	35.11942704	30.17788593	36.51240628	33.74079124	32.9150841	30.08148696	39.25539331	42.07852335	40.14868046	32.83371852	27.8805043	40.24628119	36.43145028	31.19196019	34.9124671	36.69379283	29.6148116	33.8526106	34.4969629	29.62541004	32.78788958	46.63644216
856	63.75221832	63.31692443	52.26142854	48.6714111	69.2657466	47.2072033	51.79796536	59.44228084	59.4472193	69.63119808	47.63790605	55.63169451	43.70032484	56.41187247	63.58461731	38.46771417	47.08226953	45.75514798	63.96031721	44.89998289	32.63445987	37.6801019	34.1355701	32.76296198	38.88154215	38.41943442	35.1729556	30.25569862	36.54450004	33.79331545	32.96151081	30.11970806	39.29770532	42.10409908	40.17720528	32.87091327	27.92849976	40.28983803	36.490224	31.20626155	34.97118191	36.73668106	29.61624813	33.90559519	34.54718519	29.6744071	32.79455212	46.70161285
857.2	63.75396242	63.29988006	52.30100727	48.70254886	69.32638742	47.22484206	51.81487263	59.43101161	59.49957789	69.64912978	47.63213768	55.68339663	43.71230209	56.42107123	63.61598153	38.48097003	47.09934236	45.78153209	63.97058701	44.89525248	32.69109273	37.72103398	34.16457751	32.77868279	38.91222745	38.44590039	35.20225682	30.27118647	36.58208081	33.79319445	32.98405449	30.12876465	39.298839	42.11811759	40.21428066	32.87294006	27.96231114	40.30701716	36.51137917	31.25387033	35.00858456	36.77515241	29.65972677	33.96526609	34.56309286	29.72395853	32.83277557	46.68270457
858.4	63.80377004	63.30509162	52.32153444	48.76211939	69.34660082	47.26182055	51.81043913	59.4572913	59.48539622	69.72779479	47.66115206	55.69564499	43.71739586	56.48287544	63.61505266	38.51826159	47.17038768	45.82222475	63.99326839	44.90884381	32.7026905	37.74581121	34.16300942	32.79322957	38.90337031	38.47664758	35.23859551	30.30767066	36.59023678	33.80975803	33.01035955	30.14434462	39.33296635	42.13192652	40.24284284	32.91478361	27.97456066	40.31615897	36.53720091	31.29998904	35.00965785	36.78618226	29.69336252	33.95171978	34.59838065	29.75284326	32.87375765	46.69742508
859.6	63.8359687	63.35063005	52.36756433	48.78165491	69.36622136	47.27974992	51.82442862	59.52913559	59.53787006	69.78125653	47.69330544	55.73523319	43.74732693	56.51232542	63.65053577	38.52591655	47.17788939	45.85018428	64.02496077	44.93155889	32.73195449	37.73251864	34.18852728	32.80943923	38.95417816	38.48078639	35.2794687	30.34174708	36.62250997	33.83747105	33.03287921	30.17617796	39.33485133	42.16931847	40.31823403	32.94335899	27.99951865	40.38387857	36.57241597	31.33391461	35.0312125	36.79640234	29.71774343	34.00760048	34.65847895	29.75801048	32.8870835	46.74928928
860.8	63.87278277	63.40275355	52.38581631	48.7854865	69.40602498	47.29616868	51.89858469	59.5426852	59.58714965	69.79994478	47.72873229	55.74920447	43.77918182	56.52936297	63.68287851	38.57351652	47.22484432	45.8401064	64.07094453	44.96931243	32.7748706	37.80355899	34.19335625	32.82909442	38.98756224	38.52348453	35.30545457	30.38493708	36.65957324	33.87815521	33.05276112	30.19784743	39.39602141	42.22859139	40.34022414	32.95383115	28.04251307	40.39195	36.58931198	31.36827984	35.08049538	36.83725747	29.74397253	34.04158267	34.67674144	29.80044786	32.93231622	46.75174004
862	63.90290387	63.43199951	52.40731086	48.83978893	69.45673995	47.34296616	51.97459389	59.53544035	59.59225655	69.8085281	47.74613345	55.78890913	43.80375154	56.54237297	63.66512728	38.59774465	47.23955946	45.88531848	64.0416492	45.004413	32.80860062	37.82199424	34.21555386	32.8562565	39.00051115	38.54571116	35.32687223	30.4314038	36.70885579	33.90804875	33.08527346	30.1999357	39.44394137	42.22999563	40.39257347	32.99141132	28.0776255	40.42325619	36.61700562	31.40568567	35.12051343	36.88302494	29.76629568	34.07443824	34.68829967	29.82830439	32.93767731	46.79981556
863.3	63.97404913	63.43437736	52.42380862	48.89115618	69.44467045	47.39082915	51.96001879	59.64066201	59.57585365	69.83039582	47.77011588	55.81380089	43.81416189	56.60403753	63.69735394	38.57317405	47.24664832	45.89517725	64.10322717	45.01870592	32.83545368	37.85128441	34.2319569	32.87984667	39.03666423	38.56565096	35.38743773	30.42251427	36.72768923	33.92812249	33.09580994	30.23453843	39.43831488	42.26259344	40.40718833	33.02442437	28.07593065	40.43900616	36.67210835	31.4357086	35.17471191	36.90537769	29.76546704	34.07426878	34.7414458	29.87673751	32.96892674	46.78328706
864.5	63.99667931	63.46530642	52.46205234	48.92882992	69.52027029	47.40287517	51.98570592	59.59894123	59.60715098	69.85169133	47.79978987	55.86334117	43.81648911	56.59018954	63.75635314	38.61635653	47.28127136	45.90994943	64.12571867	45.01808543	32.88043756	37.88613077	34.21578522	32.89018717	39.03695875	38.58425433	35.42024499	30.47126966	36.732268	33.93122098	33.10900112	30.23622958	39.48139687	42.31555599	40.47686075	33.03982824	28.1000269	40.47169867	36.68160119	31.5029548	35.19302279	36.91943958	29.77932232	34.08868986	34.7867079	29.87765156	33.01753541	46.83935295
865.7	64.03991942	63.51016366	52.49352096	48.94816816	69.54341083	47.41776853	52.03676739	59.58997222	59.70174541	69.87807858	47.80132212	55.81839976	43.82634257	56.61093043	63.73371612	38.64569302	47.26994584	45.93893981	64.11970719	44.99258646	32.90499861	37.89613282	34.26085114	32.92937437	39.11462696	38.61513978	35.45196826	30.53988611	36.72830583	33.92977019	33.13286316	30.27828726	39.44845562	42.34060788	40.51205459	33.08705463	28.12511449	40.46701228	36.71885287	31.51667219	35.24418566	36.95943887	29.81071304	34.12929378	34.82180607	29.91197898	33.04700927	46.85112556
866.9	64.02301569	63.60342652	52.51753785	48.97706215	69.54445214	47.44737723	52.01621806	59.62238189	59.70149542	69.91434314	47.7901453	55.86419683	43.89375627	56.63483877	63.77681448	38.63901669	47.29409975	45.94795408	64.10251186	45.07430973	32.96891148	37.9383131	34.28829274	32.94470963	39.11903331	38.65128476	35.46803762	30.58385198	36.7806609	34.00328679	33.15927527	30.26863377	39.50194936	42.37669578	40.5398144	33.07593822	28.17460043	40.49891629	36.75501024	31.56041763	35.2964151	36.9834197	29.85648926	34.18391982	34.8253653	29.94812508	33.04352287	46.88832507
868.1	64.03442039	63.65841981	52.52246898	49.02415965	69.61646417	47.47844241	52.08389355	59.63556937	59.68508959	69.96938172	47.83402792	55.88618263	43.93532868	56.62505992	63.7929082	38.66473628	47.33196758	45.95879171	64.18753326	45.09926706	32.98103277	37.95190846	34.3059355	32.97157248	39.13703219	38.68667476	35.51323384	30.61251667	36.82550131	34.02625156	33.18070569	30.3292966	39.56932322	42.36910926	40.59365828	33.09549414	28.20958142	40.53119035	36.79558494	31.6065924	35.34421266	37.02200028	29.88210614	34.19711994	34.84531863	29.97365024	33.08727859	46.91913568
869.3	64.0724193	63.58352578	52.56986183	49.04674552	69.64521456	47.49517325	52.10105785	59.64607647	59.74911655	69.92477778	47.85445022	55.91095095	43.94236793	56.6394503	63.80889619	38.69063203	47.33700435	45.9940562	64.14977006	45.10125009	33.01619649	37.96036356	34.33097247	32.96707997	39.15607005	38.73302096	35.5768399	30.62965743	36.85039349	34.08007215	33.18424851	30.34224054	39.57854856	42.43912083	40.6392087	33.13142469	28.25061752	40.5352368	36.82763304	31.64762009	35.35964361	37.02904758	29.90836982	34.20416583	34.86875629	30.00018626	33.09014043	46.94252382
870.5	64.13291003	63.60303052	52.59570472	49.08611727	69.64821627	47.50035983	52.12925088	59.67630759	59.78348788	69.91967227	47.87784455	55.92992723	43.9561938	56.69785401	63.8195552	38.73131245	47.39629207	46.01786572	64.21788222	45.14042925	33.0407767	37.97676145	34.3473144	32.98993955	39.20807968	38.7415897	35.60870688	30.67273124	36.88327375	34.09741665	33.20871896	30.35287394	39.58591073	42.43834298	40.6481639	33.13747834	28.27554143	40.58520113	36.85303119	31.67177529	35.3885541	37.03719039	29.93936361	34.2720685	34.90808459	30.03882134	33.1257489	46.94281186
871.7	64.18781913	63.63087707	52.62229627	49.08124238	69.71104425	47.53226196	52.16749976	59.64895395	59.75748465	69.95928202	47.87470758	55.91878379	43.92798585	56.67487068	63.79871393	38.74459734	47.39527244	46.01786633	64.24644424	45.14887374	33.05791304	38.02053468	34.3410624	33.02878927	39.2250308	38.77645022	35.6040217	30.71759971	36.86103478	34.08764841	33.24887338	30.38068722	39.60972082	42.4573526	40.68511473	33.20637398	28.31314202	40.60899456	36.87661482	31.69051986	35.41791029	37.11034087	29.94800601	34.33444745	34.94577151	30.09206741	33.1710514	46.94786597
872.9	64.22546785	63.63667942	52.62489178	49.14566973	69.69702392	47.54655901	52.17930861	59.71178648	59.73374215	69.99731344	47.87814708	55.90567645	43.98195281	56.68656163	63.81216096	38.73195574	47.41055684	46.02408201	64.26138693	45.1787885	33.07537835	38.06565474	34.37038124	33.02758873	39.24017474	38.79119965	35.65433295	30.73771827	36.90362856	34.10006897	33.2604712	30.39891993	39.63382508	42.49970452	40.72131605	33.22622423	28.31344743	40.61908682	36.91488097	31.7241178	35.45110636	37.12818209	29.98128332	34.30351894	34.97091843	30.09662714	33.2267847	46.98325439
874.1	64.19154987	63.71393894	52.65760614	49.1606639	69.71978631	47.5630491	52.17943107	59.74648151	59.78387304	69.97058715	47.90755303	55.9611033	43.97695221	56.69876669	63.82619461	38.75596696	47.43930415	46.06101909	64.24624336	45.14574156	33.13463939	38.04790324	34.37507906	33.05156814	39.27319876	38.78941258	35.68515884	30.783512	36.92938466	34.14369015	33.26848569	30.41260068	39.67677358	42.48887779	40.7720272	33.24116025	28.34116784	40.62102966	36.95227084	31.77934152	35.50462014	37.1374771	30.02347298	34.34783881	35.00150176	30.1677664	33.24147433	47.01253035
875.3	64.20632434	63.69899361	52.6210206	49.12975596	69.72744432	47.5373523	52.22086794	59.73869747	59.78234642	70.04587179	47.93321287	55.96051258	44.00602278	56.70027019	63.82945065	38.7902725	47.45797151	46.06844206	64.27808695	45.16389823	33.17339663	38.08135467	34.37116136	33.06517106	39.29064572	38.79694364	35.70899205	30.82695593	36.9574665	34.15644383	33.30212319	30.41682923	39.66720402	42.54661568	40.82081615	33.26853176	28.3488007	40.66771737	36.98845878	31.8308224	35.52823609	37.16947288	30.06460878	34.38235678	35.00027275	30.14537271	33.26237322	47.04678179
876.5	64.22509329	63.75228362	52.68588262	49.16181217	69.75618461	47.56380507	52.22060707	59.72133194	59.82202859	70.0361139	47.92543253	55.9877717	44.01782469	56.71726312	63.884905	38.78337005	47.46304714	46.04323447	64.2341847	45.19952814	33.17909339	38.11524372	34.42496671	33.08525532	39.30171626	38.85462337	35.74555567	30.86842345	36.96937184	34.17448123	33.30348327	30.43869788	39.6851167	42.53122866	40.83938851	33.26244345	28.39473592	40.70326826	37.07155435	31.87163751	35.55901113	37.18685293	30.06900979	34.439107	35.0400442	30.18296089	33.27750844	47.02969295
877.8	64.26310453	63.72071612	52.68782221	49.22104262	69.78089509	47.62896115	52.22541063	59.71605299	59.77607148	69.98995036	47.92152431	55.97244268	44.00142631	56.74493074	63.87505715	38.77382694	47.46734694	46.06253238	64.24565294	45.19952084	33.21588903	38.10278774	34.41585384	33.10031956	39.32177529	38.89481657	35.73506023	30.87572035	36.99133583	34.20172668	33.34101395	30.44463737	39.70386585	42.52080375	40.87607463	33.28465534	28.41769029	40.70276474	37.04523828	31.87785945	35.58793348	37.20937338	30.0745212	34.46462003	35.07750203	30.23127589	33.28122151	47.04923545
879	64.27918871	63.75842203	52.7348308	49.21144541	69.78991038	47.60837015	52.27353216	59.73842163	59.80333273	69.97628892	47.92020933	55.96982523	44.00794835	56.77555529	63.84040798	38.78401456	47.4503809	46.05906181	64.26833761	45.20842487	33.23692007	38.12533722	34.42285143	33.10979759	39.33075643	38.90284027	35.81459414	30.90530041	36.98224836	34.24613277	33.35198121	30.44224943	39.74243241	42.56376706	40.93844652	33.29604103	28.4233884	40.7185497	37.07644296	31.91264582	35.6597521	37.21018654	30.111735	34.47805827	35.12071797	30.2439129	33.33334168	47.05830053
880.2	64.24286967	63.76558826	52.7467772	49.23932411	69.83218561	47.60561368	52.26675766	59.73362784	59.81911095	70.03933092	47.9370787	55.98028028	44.01135317	56.76261634	63.8753008	38.81157147	47.48138784	46.0892672	64.31998321	45.19763586	33.26797555	38.13414328	34.43791971	33.11661529	39.38856484	38.97109513	35.85271156	30.96143847	37.01275003	34.26130875	33.37700112	30.48030074	39.74339638	42.6450751	40.95778879	33.30769267	28.47575051	40.75361096	37.11322736	31.95782613	35.668335	37.24998126	30.10621174	34.471704	35.13468906	30.27709892	33.33292697	47.07027782
881.3	64.2683085	63.7844038	52.71516292	49.25089313	69.82265155	47.63183463	52.31466786	59.6829746	59.78562545	70.05600839	47.94346218	55.99353264	44.02638082	56.78241736	63.8862629	38.80127178	47.52144509	46.07291258	64.30268456	45.19526411	33.30454059	38.19461261	34.47437639	33.12047904	39.41110344	38.98561691	35.85432073	30.97475971	37.02863172	34.28652227	33.40691711	30.51062441	39.79471887	42.64588258	40.98946537	33.3694312	28.47519476	40.74517602	37.13921919	31.99782872	35.68359328	37.28104063	30.15044888	34.53929514	35.13331994	30.31129554	33.36452638	47.10853585
882.5	64.32198574	63.81283964	52.69006631	49.26409032	69.85640757	47.6728577	52.29683665	59.73767938	59.79674146	70.01047114	47.94883329	56.00394301	44.00623907	56.78152167	63.89098752	38.8463845	47.48578843	46.11851968	64.29893868	45.20925982	33.34409755	38.22550983	34.44708918	33.15357864	39.40591047	38.98300104	35.92281022	31.01651369	37.00998819	34.29122682	33.4149407	30.53671875	39.80671982	42.6594878	41.04309975	33.37801001	28.53015486	40.77419283	37.18627583	32.03555871	35.71702795	37.29294125	30.15522522	34.56937306	35.20981705	30.3100407	33.40662764	47.1300121
883.8	64.3454276	63.78287767	52.71444618	49.25742308	69.87842716	47.71384532	52.29837953	59.68191518	59.80871375	70.03863058	47.96951637	56.01630109	44.02097912	56.77459487	63.87675349	38.82120301	47.48190437	46.13890108	64.33846545	45.20402041	33.38322578	38.24578161	34.43841665	33.17500214	39.43105462	38.95948732	35.96289322	31.07467208	37.06751291	34.29348119	33.4339689	30.53577368	39.79857549	42.68730035	41.03059341	33.4084465	28.53364479	40.77394051	37.19261904	32.05484576	35.77063255	37.33586858	30.21317527	34.55901399	35.23417291	30.32467644	33.41986438	47.14262168
884.9	64.30759517	63.79129756	52.80844739	49.30951543	69.87126007	47.65204001	52.28431695	59.65804825	59.80530624	70.07644908	47.93430511	55.99304688	44.04316225	56.76715971	63.85492579	38.84301253	47.50099983	46.10016423	64.3056463	45.14835588	33.40124301	38.19777666	34.47619331	33.1536193	39.44442925	39.01356088	35.93551621	31.11036594	37.12734376	34.32987682	33.43314805	30.54084222	39.82267979	42.68214869	41.09058609	33.39927804	28.56530526	40.78149219	37.25493556	32.0891066	35.79080303	37.36019744	30.24105807	34.57176054	35.25030072	30.35751668	33.42552998	47.15532042
886.1	64.3163538	63.8217027	52.78216958	49.30121329	69.87794198	47.63328469	52.30991616	59.70985279	59.76892465	70.01531667	47.92857447	55.97224796	43.99855012	56.73408919	63.83534005	38.83938558	47.55496109	46.11638572	64.25689167	45.21091512	33.41974258	38.25105814	34.49981272	33.15187141	39.44841338	39.04990063	35.97532234	31.15887868	37.13554976	34.33594285	33.46547652	30.55035534	39.82572142	42.69357814	41.13306758	33.39260233	28.60148345	40.78644069	37.22620582	32.14030572	35.8503367	37.34194645	30.22975517	34.62426672	35.29236258	30.40225101	33.45935985	47.14098581
887.3	64.32377631	63.79324917	52.77523774	49.39825764	69.83915604	47.66106351	52.35558127	59.60221917	59.76255661	70.00480985	47.93479695	55.99063163	43.99878601	56.74614085	63.8183006	38.85948614	47.55183642	46.13153306	64.26625365	45.23015917	33.41635505	38.26248665	34.50668446	33.16042205	39.47558875	39.03600193	36.02402157	31.21309786	37.10017806	34.36375106	33.46869327	30.55849002	39.87354214	42.71275808	41.15219985	33.43658932	28.59997951	40.83419337	37.23208865	32.17295592	35.87486895	37.34326688	30.28581072	34.67198626	35.33137739	30.42867688	33.47849112	47.15167389
888.5	64.35276666	63.80844291	52.74455103	49.32730678	69.79463736	47.72068199	52.38142288	59.65424203	59.73328591	70.0222039	47.96178234	56.02257598	44.02181216	56.73010637	63.85097795	38.85394906	47.55484771	46.11838023	64.2891311	45.20423252	33.46734389	38.2999495	34.53604668	33.17638381	39.52704569	39.0915975	36.02414811	31.21507237	37.1432467	34.38296136	33.47303283	30.55019977	39.88814391	42.7372004	41.21793061	33.44330238	28.66022556	40.83155313	37.29092373	32.22025372	35.88272895	37.38420922	30.29856052	34.67617294	35.33707308	30.43531016	33.50832413	47.17107259
889.7	64.35550671	63.83466272	52.79738703	49.33253619	69.79622309	47.66449274	52.37385187	59.6271112	59.8172399	70.03291651	47.95694361	55.99117742	44.06421349	56.73811321	63.84141877	38.8358658	47.5519425	46.10091703	64.23107216	45.17431228	33.50049504	38.30217314	34.50074142	33.200835	39.51230526	39.09067205	36.05540613	31.26969276	37.16757377	34.39916177	33.4649474	30.62475122	39.89252051	42.75669282	41.23310393	33.43948376	28.6374358	40.81992034	37.32266603	32.26446132	35.98390678	37.4533726	30.32443731	34.69983556	35.41516179	30.46253144	33.53674561	47.16355661
890.9	64.28767147	63.85893271	52.75895383	49.35177676	69.85906072	47.69512679	52.40928068	59.52163638	59.75936252	69.92647075	47.88857658	55.96008723	44.01843174	56.81384823	63.81189427	38.84908565	47.52103231	46.14220496	64.28213906	45.20434913	33.54486844	38.3026005	34.47437622	33.21972192	39.52953593	39.11848275	36.11977966	31.28716572	37.18377888	34.40924611	33.46011264	30.59465245	39.88641119	42.77398102	41.28680381	33.48332827	28.68034576	40.86927382	37.36760462	32.27408899	35.94983703	37.46928329	30.3129457	34.72964552	35.42843783	30.49058494	33.59118997	47.20309801
892.1	64.2961349	63.77582785	52.78532374	49.30211829	69.83562861	47.67527803	52.3568681	59.60008585	59.65767911	69.97230582	47.90511324	55.88428376	43.97115529	56.75210361	63.75614154	38.80141409	47.50308746	46.08753773	64.27441016	45.21036332	33.5705779	38.31411798	34.47575184	33.1853242	39.48525351	39.13065638	36.13462113	31.31549848	37.15095882	34.46134715	33.50261184	30.58310213	39.93192407	42.78014331	41.31481215	33.52090197	28.72365822	40.86741916	37.3817512	32.32495337	35.96624657	37.46650063	30.3194749	34.7556016	35.39704897	30.50254896	33.5917498	47.15976063
893.3	64.31924483	63.78430796	52.70061276	49.33305055	69.84375246	47.71773533	52.40700844	59.44830723	59.57642858	70.06070398	47.93623342	56.00014219	43.91627195	56.70054122	63.76466093	38.75781468	47.54464266	46.0768806	64.2473788	45.17040738	33.57859794	38.34151592	34.47113879	33.15711948	39.49754098	39.10861556	36.13363272	31.34668158	37.17898005	34.41746381	33.46462336	30.58816785	39.91848362	42.75655864	41.31816033	33.493415	28.69412188	40.88418847	37.39094944	32.35951359	36.02595507	37.45301797	30.34901253	34.75291667	35.39797497	30.47293645	33.63143172	47.13739404
894.5	64.26104466	63.76505215	52.55011511	49.30794912	69.82310615	47.68097785	52.3584584	59.30492647	59.58627704	69.94133729	47.93543869	55.88317737	43.90192057	56.6650932	63.73740672	38.77051206	47.50869816	46.10705688	64.21649742	45.10767414	33.58914341	38.34412963	34.43518409	33.19830137	39.52282927	39.06308725	36.16466846	31.38375738	37.1674626	34.40295308	33.46926252	30.56705415	39.87646078	42.73592854	41.39997142	33.48598128	28.640748	40.82851735	37.38852374	32.38666807	36.05433442	37.43837755	30.35545513	34.78369317	35.43524157	30.50532847	33.64991708	47.11311527
895.7	64.26210524	63.7178977	52.55904603	49.34824368	69.84609348	47.66529708	52.35954752	59.19786356	59.53205766	69.85285212	47.86087408	55.81631714	43.80423596	56.61757268	63.72550281	38.74428832	47.5218757	46.08440964	64.13317015	45.10934377	33.59481711	38.34641807	34.46652569	33.14313518	39.5373423	39.07047918	36.17172265	31.41630572	37.12831981	34.4331835	33.40916329	30.52997581	39.81216998	42.69668875	41.42943893	33.46195947	28.61083267	40.76296032	37.38781574	32.42959107	36.06050927	37.43438634	30.32809185	34.78312438	35.44424465	30.49763631	33.61509668	47.10946608
896.8	64.276258	63.6339175	52.49207482	49.28706523	69.78650539	47.61977458	52.37654991	59.14065005	59.43925565	69.69529392	47.79534514	55.79347465	43.79557172	56.66699373	63.64150446	38.71646855	47.41748049	45.98977464	64.13405494	45.06770601	33.60865083	38.28771743	34.38371915	33.11517634	39.45584471	39.14666247	36.17965928	31.40695293	37.09364826	34.38783283	33.42571839	30.51158524	39.76989252	42.7003266	41.39037017	33.42695121	28.6683477	40.77229755	37.31905621	32.47659175	36.04881054	37.3852802	30.35704277	34.79810188	35.38435447	30.53816669	33.59541636	47.02689611
898	64.15588998	63.62568179	52.53309231	49.29597913	69.69093573	47.57769734	52.43996507	59.10174369	59.34536703	69.75773257	47.79056295	55.74624386	43.78321212	56.51691159	63.64428882	38.66900684	47.41327388	45.98872643	64.09017347	45.0944209	33.58496206	38.2795946	34.35025351	33.06458234	39.47073191	39.0656836	36.16325989	31.46911846	37.06680503	34.46008262	33.37444195	30.47479313	39.75587391	42.68087734	41.4712817	33.42269904	28.66509253	40.78210689	37.37061794	32.51795976	36.12138945	37.38681057	30.35227035	34.78889751	35.36883237	30.47721595	33.61133288	47.02937214
899.2	64.20110218	63.7225726	52.45742986	49.20192721	69.71765024	47.58105591	52.48194991	59.04000563	59.3586027	69.79357399	47.78497176	55.69536189	43.74982499	56.55688489	63.61594296	38.69171204	47.43714858	45.91946973	63.98507403	45.05302776	33.67712206	38.25249444	34.37876244	33.08734594	39.49404691	39.08630283	36.18394574	31.51439008	37.12674865	34.49223806	33.4090633	30.50301121	39.73890674	42.69655521	41.53730023	33.50001806	28.63314251	40.72432154	37.39592097	32.53126277	36.1036444	37.47260572	30.35945801	34.81857813	35.42374048	30.4879148	33.60881822	47.00079913
900.4	64.15328467	63.60364234	52.44680464	49.20195882	69.94055842	47.52603254	52.54927745	58.9710035	59.30255941	69.74612203	47.77159529	55.69906573	43.74630308	56.54077956	63.55520612	38.73531583	47.38384764	45.93738064	63.95857124	45.07151056	33.69612241	38.30931917	34.43145688	33.13757421	39.4308828	39.0696486	36.2545317	31.5530016	37.14162737	34.46103111	33.36073912	30.51174161	39.71982429	42.67516836	41.51154323	33.42423214	28.67517696	40.72896617	37.39774226	32.51228221	36.09224972	37.45330485	30.38219099	34.87227715	35.51905875	30.55913987	33.68146996	47.07605868
901.6	64.16843338	63.65969726	52.47900526	49.27924364	69.85318997	47.60088707	52.59740831	58.95519204	59.30351338	69.76394799	47.8067427	55.80256756	43.73573233	56.54175455	63.62278358	38.72160377	47.42697257	45.93406801	64.06659834	45.04762403	33.78495036	38.37179381	34.53544501	33.16823435	39.53093543	39.15909009	36.22439241	31.54992642	37.18998853	34.45180293	33.44401611	30.61451251	39.87682105	42.75948097	41.5871528	33.43137148	28.7561537	40.78968554	37.50041669	32.52872647	36.1712027	37.49755427	30.44247938	34.85671384	35.53884835	30.58612468	33.71618859	47.09493925
902.8	64.24734375	63.80032902	52.55780536	49.2953069	69.98327978	47.72954106	52.67396073	59.09976456	59.42997571	69.83240983	47.80142623	55.8135696	43.81084412	56.65872282	63.6434692	38.76208028	47.38302782	46.02511748	64.17993607	45.06680424	33.83512691	38.3059383	34.51580078	33.21905027	39.62972761	39.21865865	36.33274676	31.62046148	37.19382621	34.51116016	33.51008808	30.58893228	39.90846293	42.80477104	41.61312209	33.52490924	28.85447831	40.82410081	37.47566105	32.5869246	36.29002746	37.60160637	30.48696043	34.91039807	35.46495244	30.64331204	33.80882164	47.19099646
904	64.25464001	63.85527811	52.63134359	49.33960046	69.85930558	47.6968127	52.53870746	59.11700331	59.43984094	69.807959	47.80436118	55.84133532	43.87652211	56.61226936	63.60325166	38.80201413	47.48227207	46.00239583	64.15440967	45.15982886	33.8332501	38.34423736	34.47332078	33.18730042	39.57944217	39.26885244	36.33674547	31.67334415	37.2320844	34.5408395	33.5074124	30.64657966	39.92203066	42.84741128	41.6516375	33.58068601	28.86070629	40.92527979	37.57042836	32.60109575	36.29360663	37.5597077	30.50448363	34.95383576	35.51234541	30.63111013	33.80782598	47.26346788
905.1	64.22779992	63.73249662	52.62981477	49.3496611	69.89406296	47.64764876	52.47367348	59.05169642	59.41849064	69.71981149	47.76658197	55.78450216	43.86643804	56.54775784	63.69169773	38.76727614	47.45210273	46.00630697	64.08626087	45.08673838	33.77974492	38.36561422	34.4722035	33.17174228	39.57691057	39.2234519	36.39760126	31.6651552	37.24203382	34.52730866	33.49409675	30.66683227	39.88918855	42.85627748	41.6345853	33.54743387	28.84115547	40.93306134	37.58250983	32.66886091	36.29180665	37.61702454	30.48305322	34.94495587	35.5777279	30.63797145	33.78513506	47.15563741
906.3	64.16415055	63.65913547	52.50875895	49.30896071	69.8247882	47.61209625	52.39419067	59.0526022	59.35531331	69.77692711	47.7097063	55.68216053	43.81957583	56.55540763	63.62626071	38.72097829	47.47585137	45.92851551	64.02276641	45.09581251	33.81715449	38.40636536	34.46214058	33.13899174	39.60618193	39.21088877	36.45188449	31.65917003	37.23209533	34.55703948	33.45510567	30.6250666	39.96045937	42.74993619	41.63151467	33.53744258	28.81045736	40.81157522	37.50585857	32.69139308	36.30564705	37.5870771	30.50465574	34.99556296	35.60954069	30.63623325	33.79275504	47.09524681
907.5	64.18231457	63.66319557	52.49335895	49.22751749	69.80890009	47.61657414	52.47338681	58.93241373	59.301653	69.76533954	47.63025442	55.71632985	43.68695608	56.46421635	63.56885182	38.70986387	47.43047691	45.96799963	63.97932727	45.02946595	33.81896888	38.39681304	34.41516531	33.08826464	39.5762097	39.21025278	36.37357248	31.72785257	37.19249273	34.48201604	33.44505599	30.60342487	39.87320054	42.77616209	41.56979377	33.49551671	28.77202963	40.8609226	37.51545585	32.72760922	36.31564687	37.60507175	30.4462192	35.04185962	35.52565011	30.63310498	33.7320475	47.02199022
908.7	64.06861802	63.64276294	52.49908064	49.24876393	69.81817289	47.57877949	52.40856489	58.82385641	59.21972656	69.62859377	47.70182835	55.80446476	43.7196268	56.38272888	63.40405934	38.67003222	47.2840412	45.90117231	63.83274351	44.96314563	33.85661122	38.3609979	34.45322793	33.08048394	39.5898398	39.22488033	36.37707979	31.75253312	37.24988219	34.49469123	33.42843567	30.57434146	39.83681976	42.77638334	41.70966782	33.55006083	28.76946322	40.88266418	37.5001394	32.72723687	36.33396615	37.56324454	30.52797432	35.04296018	35.58477826	30.60812402	33.73263587	47.03520268
909.8	64.12125159	63.67997093	52.41072215	49.19696295	69.72209815	47.55519399	52.51377467	58.84864864	59.21393552	69.53743388	47.69095649	55.64793932	43.69915849	56.44895327	63.44054659	38.77139262	47.30823624	45.8798777	63.95538039	44.95799519	33.85358326	38.29474908	34.44213679	33.10236486	39.56520752	39.14747807	36.32012914	31.72963093	37.11624742	34.55979919	33.4787114	30.56357432	39.81586556	42.7873027	41.76260511	33.55094831	28.82415309	40.80919368	37.48694157	32.74237693	36.3411205	37.57154629	30.53508933	35.0043792	35.63934211	30.71864493	33.78275989	47.01657924
911	64.15679034	63.63691107	52.34427626	49.24739109	69.70225564	47.59926963	52.48352647	58.73165593	59.06243072	69.55352707	47.69966392	55.59887461	43.7036519	56.55171952	63.51563212	38.67672681	47.30886297	45.81374156	63.90642953	44.98897794	33.87065156	38.4064659	34.45834785	33.15473967	39.51766702	39.16299333	36.4205451	31.80091413	37.10655887	34.55109475	33.52345239	30.5639132	39.9595787	42.83454285	41.81926618	33.51050903	28.82112291	40.87452661	37.57266999	32.77590266	36.37992983	37.562828	30.54876327	35.00795575	35.65846699	30.71859637	33.81582739	47.02014761
912.2	64.08881126	63.60447114	52.3603748	49.31926351	69.64284115	47.57408919	52.42948732	58.69824444	59.00771714	69.45723001	47.58237512	55.58650359	43.66424017	56.467515	63.52359958	38.61083874	47.33951901	45.85587219	63.95345601	44.90474048	33.85634219	38.37337702	34.45871556	33.20988357	39.58289329	39.22089903	36.44459056	31.84028942	37.17722544	34.49155864	33.44306521	30.62198191	39.94141867	42.7698463	41.85234858	33.5861069	28.90788717	40.78042133	37.56884951	32.76790519	36.39481932	37.55175643	30.49107811	34.95204745	35.61773466	30.74696396	33.87472298	47.06921651
913.3	64.05186533	63.42222775	52.31968777	49.24448186	69.55894561	47.59534844	52.57550689	58.69744052	58.91368204	69.3743451	47.57115974	55.66198065	43.59058002	56.33334226	63.35625836	38.57044713	47.36233902	45.81041478	64.03549898	44.92429723	33.93009286	38.34902923	34.3980121	33.11099743	39.60231131	39.25258609	36.43172779	31.80276119	37.19495069	34.53254884	33.40819278	30.59742268	39.89926304	42.70299504	41.75566867	33.61237534	28.90171558	40.74227314	37.56816582	32.78547751	36.33873798	37.54547008	30.53410857	34.98906598	35.55854486	30.70303076	33.86162368	47.02337358
914.5	63.92492969	63.42940343	52.23979101	49.15782216	69.60860382	47.54843351	52.48818056	58.69828005	59.03780558	69.46685698	47.49419827	55.51744284	43.49016649	56.35806341	63.25371405	38.64502971	47.35979503	45.72811496	63.98610888	44.92046225	33.95167781	38.35421437	34.32089512	33.11150337	39.64886775	39.18719683	36.3759133	31.85790151	37.1757452	34.52574892	33.43073453	30.67195513	39.87917965	42.69690123	41.74912073	33.5590481	28.82250629	40.80117991	37.63187667	32.89086649	36.49698064	37.57087943	30.5103752	35.07649452	35.61527299	30.66845819	33.8446501	47.02842227
915.7	63.95222344	63.35074344	52.31141948	49.16435173	69.57113902	47.48131129	52.46480789	58.63625316	58.97955281	69.47140618	47.4919671	55.37366994	43.5057142	56.23845114	63.33405297	38.64852819	47.28576065	45.75568065	63.89189965	44.9546018	33.89915098	38.43030444	34.35494634	33.07893433	39.57180242	39.1518888	36.39284955	31.94454652	37.1223512	34.59459267	33.36895005	30.63726495	39.90898726	42.7221797	41.8498067	33.5767362	28.81926949	40.84735697	37.54162341	32.85687126	36.48710909	37.60791354	30.58808161	35.02624927	35.65027245	30.73302845	33.89345693	47.10274246
916.9	64.05230942	63.42325885	52.32725532	49.32249275	69.67659601	47.46316527	52.46116605	58.61047824	58.95999536	69.4009108	47.47123123	55.41007956	43.5410981	56.24294065	63.3701	38.61151423	47.3399448	45.78775927	63.86782254	44.83653558	33.88212747	38.43864449	34.39654256	33.08755566	39.57287123	39.130041	36.57191196	31.90349552	37.04806991	34.64135287	33.45369246	30.62279687	39.85572581	42.75869883	41.87403087	33.51297341	28.87858802	40.89325851	37.55368182	32.90753021	36.50062668	37.71411418	30.59226758	35.05572406	35.69032005	30.79217411	33.78422798	47.0972904
918	63.94911626	63.46082823	52.37225831	49.27017634	69.57877383	47.43998415	52.49159419	58.59097901	58.83837688	69.31469795	47.43754032	55.48981904	43.55297073	56.22945364	63.38173191	38.57340085	47.30759982	45.83673462	63.79667874	44.86204543	33.97547434	38.30297035	34.51782662	33.14463027	39.60149264	39.29502485	36.54142441	31.99785792	37.13066811	34.55475483	33.45750164	30.65879463	39.90411221	42.76148873	41.85423448	33.56267568	28.96517362	40.89203204	37.6316169	32.99641901	36.53931702	37.74368616	30.59027706	35.182389	35.69830264	30.80313222	33.87730234	47.11187761
919.2	63.94830204	63.62347192	52.38181639	49.30602205	69.42874318	47.44721551	52.48282556	58.6603214	58.92369585	69.30520962	47.42776247	55.54050523	43.51675616	56.23483714	63.30297595	38.54466111	47.28712575	45.70404164	63.70659679	44.857593	33.99523156	38.43414811	34.44364724	33.16723347	39.6292728	39.30807295	36.60677237	32.00875343	37.19703448	34.61080734	33.46475961	30.66422708	39.97374448	42.84358982	41.89342406	33.66522512	28.99091683	40.85831569	37.6934675	32.98239329	36.53279718	37.7114073	30.5383933	35.22292884	35.65719032	30.87179601	33.92808714	47.15301929
920.3	63.97459122	63.53106811	52.37271652	49.13322787	69.38960183	47.37073011	52.40927377	58.70168243	59.01117118	69.35120213	47.40661333	55.5012693	43.53616091	56.22167837	63.21947454	38.54021801	47.21733382	45.63657503	63.87527253	44.71332366	34.02342648	38.36147889	34.39155113	33.10479241	39.65464275	39.41046715	36.55652687	31.99504078	37.1722933	34.60695808	33.50032858	30.64833255	39.97036758	42.9474124	41.90299079	33.69856387	28.96459812	40.94235201	37.72192991	32.96165431	36.5621206	37.72124053	30.60863833	35.09415233	35.65056157	30.84974633	33.97153607	47.10945637
921.5	63.85318696	63.25095366	52.40879695	49.03116589	69.35162815	47.40992918	52.36285782	58.57390363	58.91617186	69.15148006	47.26851864	55.39922806	43.57790421	56.23264578	63.24509859	38.63333339	47.19714803	45.6600332	63.87643699	44.57114447	34.0545722	38.37414564	34.35072107	33.14417914	39.67852757	39.38428588	36.62647802	32.00903667	37.18943465	34.58120397	33.49264039	30.63076418	40.0227982	42.95134899	41.95175418	33.69600367	29.05813618	41.00378762	37.7551791	33.06475699	36.59832798	37.59075559	30.65010144	35.1675735	35.68233506	30.89204482	33.94707431	47.10952442
922.7	63.89541597	63.36466735	52.23117998	49.02275481	69.46171278	47.32863336	52.15367213	58.45256976	58.80368122	69.20943233	47.2048299	55.26075386	43.45099851	56.06994967	63.17111685	38.66406779	47.18908482	45.76031455	63.76762625	44.57313937	34.03723845	38.30953247	34.36013094	33.06544142	39.60355604	39.29864478	36.52987589	32.03416627	37.18132606	34.53825647	33.36694184	30.6662905	39.9555235	42.79412378	41.95220782	33.73207024	29.02294269	40.91480743	37.77157446	33.04588026	36.64351533	37.70944263	30.68544208	35.19260792	35.7244989	30.91811658	33.94046452	47.02786722
923.8	63.63362121	63.28380843	52.02856294	49.00338396	69.24512506	47.24827795	52.01112364	58.26948963	58.71266867	68.91059781	47.10666743	55.2012409	43.35188505	55.95820089	63.19148823	38.49940035	47.09464684	45.60906909	63.73332616	44.58725019	34.00428724	38.34167003	34.31644195	33.04782947	39.54933865	39.36340319	36.41421339	32.01483536	37.12025261	34.59071969	33.47381002	30.73799206	39.88394085	42.7012635	41.91529439	33.66333533	29.02706249	40.86880079	37.71372908	33.01977556	36.62185754	37.79200595	30.60619922	35.15634549	35.69610109	30.92058516	33.94845674	47.00513135
925	63.43000056	63.11410945	52.17017962	48.95996241	69.19291389	47.133979	51.99228285	58.22535446	58.56881023	68.85876328	46.96679372	55.07426566	43.33506515	56.00465542	62.99936399	38.33447532	47.12874102	45.45386233	63.61470828	44.44122135	34.0219856	38.35730705	34.27919852	32.99593793	39.54545239	39.22399954	36.65463984	32.12513905	37.08473661	34.53955749	33.489648	30.62479188	39.91510984	42.67488494	41.9377612	33.62356931	29.00804688	40.84283803	37.66667089	33.06192649	36.6419746	37.67321889	30.63045058	35.19202545	35.62775872	30.83005187	33.96121089	46.95269447
926.2	63.49359038	63.09662599	51.95363019	48.79935876	68.86859793	47.00270683	52.04395996	58.26339447	58.45251092	68.71710847	46.89264459	54.92263493	43.04828598	55.76004269	62.90599079	38.2658781	47.12677514	45.34117447	63.45703104	44.23572436	33.98935206	38.28964648	34.14801741	32.89352343	39.48327879	39.22743875	36.66312468	32.10026322	37.01149977	34.57138223	33.41584071	30.61601763	39.78369692	42.64864535	41.90907346	33.59187503	28.95590762	40.86910023	37.65776547	32.981104	36.48444534	37.62829758	30.63842986	35.19252301	35.66939208	30.84780291	33.91777259	46.90128185
927.3	63.42282613	62.80105683	51.70456419	48.68483556	68.70768035	46.89672718	51.91586226	57.84977248	58.21309997	68.40021534	46.70075022	54.76985721	42.94538031	55.80047281	62.81287413	38.1897822	46.9302275	45.25567328	63.36584217	44.09267037	33.98391734	38.13288903	34.04406581	32.86519959	39.43220698	39.21381853	36.51890549	32.06814696	37.00976181	34.5165923	33.20667157	30.42238186	39.75840767	42.60882445	41.85161398	33.58527154	28.89866963	40.75524386	37.56595669	33.04908356	36.44752361	37.58112562	30.5873761	35.13047882	35.74613963	30.78882735	33.87127084	46.84322773
928.5	63.17358247	62.54854211	51.69124874	48.56044249	68.59527617	46.5883617	51.5701265	57.40009529	57.99428577	68.14756693	46.54447941	54.53168531	42.73344484	55.68646532	62.51513347	37.94656841	46.74189783	45.14556528	63.27903719	43.90017038	33.81374235	38.10856602	33.99106835	32.83177488	39.25833954	39.17727461	36.44002112	31.91830051	36.90495354	34.38008433	33.08236676	30.3587216	39.69324824	42.52633736	41.87927	33.47717302	28.81181842	40.54394231	37.54876836	32.94309925	36.47437413	37.47378929	30.56562563	34.95941025	35.57991749	30.70483932	33.77232547	46.50683054
929.6	62.86689949	62.19484525	51.33483075	48.28371873	68.06564671	46.51363686	51.53094344	57.22824219	57.3904503	67.97840248	46.33854805	54.23451048	42.52776602	55.25944589	61.96218502	37.7139837	46.49357167	45.00241569	62.76705869	43.56864333	33.64029947	37.95860473	33.7547551	32.5587235	39.17249337	38.91291081	36.21732471	32.01136027	36.67838729	34.13542126	33.1169341	30.21315159	39.52177481	42.36082397	41.84037745	33.23062696	28.65050128	40.31789185	37.27735009	32.96127406	36.42678099	37.31853943	30.4331661	34.98789421	35.46488522	30.49274658	33.59772364	46.25669641
930.8	62.16548182	62.0310794	50.96156768	47.79894868	67.54283463	46.1483125	51.2521251	56.51683818	57.02319521	67.38842411	45.93665198	53.87228666	42.10651908	54.78057617	61.43196946	37.45376744	46.48351688	44.57329672	62.43443051	43.2405146	33.44276271	37.68912119	33.5816218	32.22569918	38.99327415	38.67290906	35.98283784	31.81866647	36.35471122	33.90140118	32.92834819	29.99431897	39.06684637	42.16760477	41.70570924	33.07362736	28.56504352	40.14392055	37.26558888	32.69935078	36.17995153	37.03550503	30.17793941	34.76287177	35.23347961	30.38400103	33.4613175	46.13529696
931.9	61.8011322	61.61720025	50.3934796	47.34950913	67.11030282	45.77783041	50.85177194	55.91531008	56.20865491	66.84612258	45.65101054	53.57270437	41.59334902	54.30421217	61.37160931	37.14304295	46.07106535	44.32311165	61.93908115	42.8117449	33.36463107	37.52890731	33.47045654	32.12156111	38.62570762	38.40498929	35.73780425	31.60081893	36.11352992	33.76355785	32.58554514	29.81950216	38.83793679	41.83712383	41.20908363	32.78940565	28.19075691	39.99067624	36.90088889	32.72997772	35.95164517	36.8311133	30.01868169	34.46032208	34.98177294	30.26075661	33.46969906	45.60123973
933.1	61.27786399	60.65163107	49.9166821	47.1987697	67.03686108	45.3165797	50.45029095	55.26490306	55.95902268	66.0886684	45.15321784	53.14997207	41.35675515	53.88612524	60.96439253	36.72988569	45.73682949	43.70693093	61.57418191	42.45580169	33.14495651	37.05120385	33.37371147	31.7836833	38.3053353	38.04224642	35.63533194	31.4344185	36.09329657	33.52185348	32.43232774	29.70334929	38.64324776	41.59923255	40.90821403	32.7963987	28.03500291	39.80938245	36.68580381	32.39304222	35.89018422	36.62803652	29.79177306	34.46691403	34.53507629	29.88658573	33.26380581	45.28565987
934.2	60.53633359	60.28201302	49.71037174	46.97793531	66.52450214	45.15558167	50.18201938	54.89377482	55.56936891	65.64320962	44.6038406	52.59840901	40.97147809	53.20509634	60.29052642	36.34383904	45.21789482	43.36193645	61.03545488	42.1050763	32.69153858	36.86801063	32.98851632	31.58444808	38.19527925	37.90024405	35.5342954	31.46313542	35.56447725	33.34162135	32.28209695	29.69117735	38.31729194	41.31910744	40.9405613	32.49023833	28.02863584	39.55013765	36.37373131	32.44150285	35.41035536	36.22433062	29.67404605	34.1140797	34.22387189	29.77835194	33.10825917	45.08481205
935.4	60.28714981	60.12243082	49.36178853	46.69713066	65.25736624	44.51256134	50.05505605	54.77954581	55.07914529	65.4645671	44.48226596	52.63066997	40.81596492	53.19073174	59.79803526	36.47234199	45.04929321	43.27569899	60.67669693	41.97439564	32.6685439	36.53761307	32.74955477	31.24160474	37.85108801	37.61495369	35.0560765	31.22955488	35.47341319	33.2924529	31.97510631	29.56667538	38.15215055	41.32317697	40.7858539	32.54893613	27.69654762	39.25497817	36.02333348	32.40455323	35.63995006	36.2869343	29.4801861	34.23184137	34.6724069	29.58349101	32.67532115	45.15633805
936.5	60.06211782	59.84449569	49.66316419	46.58983834	65.7598329	44.806238	50.18281417	54.51530713	55.03607423	65.3612961	44.69684778	52.44328575	40.74680104	53.07709937	59.94499835	36.15326129	44.79422653	43.26715062	60.25027998	41.78487478	32.85651177	36.74647857	32.86621425	31.48139561	37.75260447	37.78814982	34.98014174	31.37937333	35.5046724	33.43395161	32.22587543	29.51411135	38.13421536	41.16226222	40.72905731	32.3929107	27.82968095	39.36769545	36.26777862	32.43308447	35.53759816	36.50454804	29.56140957	34.1275077	34.65386053	29.47045623	32.87122437	45.02793554
937.7	60.82301249	60.00216209	49.82949823	46.68797952	66.35210755	45.00318087	50.05195135	54.68051251	55.05531303	65.46895775	44.53310638	52.09196715	40.90963414	53.19935168	60.41594128	36.26468422	44.82840087	43.37318451	60.64408324	41.9423543	33.12770343	36.90385027	32.98436039	31.68153947	38.21470484	38.01726815	35.35239656	31.50222486	35.63798053	33.26510963	32.18908912	29.31437527	38.55799717	41.21716939	41.06937495	32.48606725	27.94102	39.89136768	36.74324884	32.53654584	36.00706404	36.53183565	30.02299763	34.40868505	34.55301719	29.96231373	33.16144178	45.04404924
938.8	60.39185014	60.19920837	49.40778184	46.88039723	66.21912972	45.00198285	50.06812154	54.59203241	55.14494027	65.44139637	44.43652408	52.40715829	40.8913065	53.31540185	60.38218899	36.46994092	45.08537136	43.59100141	61.21768876	41.82669514	33.37053081	37.02551575	33.10956696	31.66716999	38.32208663	38.28794906	35.81238875	31.6728298	35.83529574	33.20121974	32.39191943	29.50502442	38.75903153	41.60691736	41.04366217	32.60196384	28.40011953	39.66078377	36.66973545	32.58763927	36.04311393	36.7155594	30.02622673	34.31955114	34.69701195	29.97287114	33.20218113	45.37824897
940	60.28273428	60.16856243	49.35108055	46.65872817	65.99519677	44.8750775	49.7736666	54.44728441	54.96875539	65.37341246	44.38359715	52.21523017	40.91698374	53.16493524	60.22564836	36.60682894	45.28816527	43.16268199	61.26734447	41.55771725	33.21733458	36.81399792	33.10983512	31.6245341	38.40740873	38.30818708	35.736342	31.52810507	35.58815669	33.43444134	32.40110417	29.53539199	38.55553168	41.36551111	41.31914849	32.78201497	28.14897168	39.73180214	36.58804002	32.63222017	36.1749827	36.76120011	29.83991253	34.45492217	34.68522801	30.11836322	33.32766298	45.17890404
941.1	60.36765051	59.94671773	49.45230791	46.44273692	65.76352033	44.5520898	49.72052288	54.64774731	55.11089594	65.03770401	44.33794604	52.09697107	40.79126858	53.2850681	60.23529438	36.27962012	45.23764117	43.08977139	61.08243642	41.46154368	32.98603975	37.13815043	33.07997824	31.48583639	38.32681048	38.16375344	35.68176442	31.70804913	35.68176442	33.4828685	32.1951192	29.50035736	38.54412307	41.38763215	41.2580427	32.67010432	28.23430248	39.79946946	36.53450707	32.67444644	36.01725786	36.60853199	29.84960988	34.40526443	34.78178859	29.98829576	33.33010643	45.10308213
942.3	60.05363378	59.32276219	49.32040223	46.28255137	65.35914942	44.15497172	49.78553349	53.99183736	54.47948868	64.48419946	43.84888016	51.68449389	40.25687372	53.20567175	60.00603368	36.01515447	44.8391338	43.2749633	61.2696731	41.36135756	32.84295869	36.81693326	32.78750669	31.44924802	38.28888798	38.25305477	35.56193711	31.45651713	35.64845672	33.18082651	32.07775978	29.48735703	38.31343844	41.15147091	41.16190312	32.61194308	28.14993099	39.58797302	36.59183785	32.50654388	35.90772783	36.56732693	29.56283666	34.39425073	34.81800039	29.86059691	33.13402917	44.80320501
943.4	60.18103942	59.07709735	49.0372988	46.09317233	65.00994407	44.12187248	49.46967388	53.83640809	54.36847229	64.44525491	43.5884343	51.6526214	40.03686863	52.56743124	59.77044612	35.78626321	44.33652372	43.01084693	60.60933411	40.86552145	32.98131625	36.61939577	32.52604163	31.27117392	37.85859769	37.80774762	35.44862699	31.37085553	35.28686274	33.16218884	31.92812603	29.42558724	38.33592994	40.66402286	40.91149635	32.28288837	27.95714154	39.41492341	36.46161257	32.57691237	35.7261146	36.2617059	29.79415592	34.11997582	34.57517069	29.72137512	32.98131625	44.43399316
944.5	59.08142198	59.13698993	48.52363333	45.75079176	64.52387016	43.609522	49.04814612	53.85513259	53.92352006	64.0856775	43.10149874	51.29863288	40.19762595	52.35591631	58.99005639	35.71753877	44.10806648	42.48850172	60.34734631	40.59449888	32.66687819	36.60452792	32.53135539	30.88629254	37.75437901	37.8604525	35.26315037	31.25334515	35.02190363	33.11093337	31.85599819	29.43194078	38.17334881	40.80033195	40.82004238	32.29337946	27.72864548	39.14880946	36.28172615	32.64376343	35.71055211	35.93053629	29.63962584	34.04583032	34.18335227	29.79395753	32.73097184	43.96174527
945.7	58.63372597	58.49211559	48.28636598	45.24310762	63.93945161	43.59224676	48.89883446	53.65414818	53.63515183	63.65516828	42.74181581	50.84980637	39.82410059	51.91106492	58.61466368	35.44597924	44.06750647	42.33542081	59.78131277	40.23794347	32.6208078	36.15775737	32.37061718	30.66755542	37.7955652	37.74710934	35.37524164	31.25459168	34.98427991	32.83441575	31.66506481	29.20907639	37.89736321	40.73549173	40.91327555	31.92003961	27.77925796	38.96968778	36.22283859	32.40196914	35.8658051	36.10730175	29.36593845	34.11407869	34.13346565	29.69856566	32.88890111	44.49528766
946.8	58.63849516	58.38130877	48.42598858	45.3867006	63.53501453	43.23530885	48.35151748	52.95205222	53.46738974	63.2623615	42.65168656	50.72443976	39.68015513	51.84290749	58.76433094	35.31923954	44.39162662	42.15295236	59.92514185	40.08758773	32.91551271	36.17231878	32.2981797	30.86070905	37.49108794	37.75568085	35.23174597	31.21968495	34.90004904	32.78066919	31.59342996	28.90928217	37.66465779	40.64852856	40.74516598	32.20121292	27.91666185	39.22473237	35.91355366	32.44445173	35.65429749	36.12194953	29.36219797	34.25083254	34.19741943	29.56904175	32.78066919	44.2938004
948	58.73417491	58.05364312	48.04898004	45.39912172	63.82881405	43.03229561	48.50026761	52.63633105	53.08657028	62.91294412	42.48428545	50.71744331	39.52086721	51.69295974	58.48601257	35.22561482	43.99005655	42.02686814	59.81536658	39.77115441	32.72592608	36.1364882	32.30811944	30.93057632	37.74776884	37.86176124	35.30625771	31.31188741	34.82182887	32.78504506	31.68333176	29.07683994	38.0925723	40.38855925	40.7006872	32.18165591	27.72960399	39.1476972	36.18375154	32.26255351	35.82907185	36.08699118	29.46462351	34.18105052	34.38562537	29.85999533	32.92052045	44.15837437
949.1	57.96815276	57.76746755	47.87436358	44.98904114	63.53613695	43.12684565	47.81371577	52.66064001	52.76443429	62.90021276	42.27842669	50.01589076	39.29137728	51.64095581	58.09607528	35.08502408	43.63182956	41.94233465	59.63787453	39.4965841	32.5524511	35.90215466	31.95772573	30.45822868	37.74810422	37.6992499	34.90762122	31.25471202	34.82212985	32.78533635	31.49713446	28.96125337	37.77263191	40.30952408	40.69304516	32.01774825	27.528167	38.81272986	36.33870582	32.26284693	35.5948261	36.0241994	29.64601378	33.8135753	34.08429398	29.50083223	32.92081295	43.91746198
950.2	57.86764384	57.15534738	47.64708057	44.76393282	62.70271509	42.38957968	47.40195464	52.33938124	52.70996412	62.73979535	42.01169977	49.61091225	38.94907559	51.10868594	58.15788908	34.78597906	43.55035915	41.65410048	59.3169408	39.27531075	32.39535948	36.02973829	31.98639168	30.46365618	37.42130631	37.45531498	35.0486928	31.43972673	34.93204397	32.67481628	31.39428468	28.79108511	37.75668735	40.31227099	40.69340574	32.11928967	27.56101364	38.72924919	35.91451105	32.27903203	35.89177387	35.83959551	29.41646408	34.00265457	33.98405581	29.62920394	32.81039643	43.43524293
951.3	57.21921356	56.55578607	47.16360978	44.72364654	62.90018473	42.20873292	47.76722173	51.56938454	52.56684116	62.13792054	41.49689321	49.72923024	38.52102239	50.83024641	57.60918342	34.75055773	43.29214672	41.33166112	58.91450602	39.18787634	32.47961184	35.79418302	31.71490697	30.27850051	37.37423017	37.32482986	35.05477799	31.26790575	34.74817925	32.52615867	31.15014074	28.8595673	37.54674148	40.32237712	40.59076132	32.21117076	27.67608128	39.13351096	35.9347718	32.39442035	35.53831386	35.84147961	29.25855255	33.96749909	34.00606495	29.53483096	32.77764959	43.67628216
952.5	57.02016801	56.82953893	47.26579751	44.40575036	62.14209251	41.97107562	46.98122728	51.17506082	51.89601447	61.43743933	41.23136779	49.36888221	38.39795778	50.53481094	57.29712692	34.20492107	43.15887482	41.06046057	58.68408119	38.63215376	32.53198835	35.76233662	31.45278391	30.20251099	37.19085971	37.46289971	34.87241737	31.23296318	34.153585	32.46509991	31.25701513	28.74360523	37.35856627	40.33282123	40.51114281	32.00949883	27.83265552	39.04185221	35.81462074	32.42886654	35.53915558	35.95538567	29.14831823	33.54227254	33.87529561	29.72854337	32.85855715	43.21282342
953.6	56.63823318	56.33855602	47.06139609	43.84735468	61.95975923	41.74864823	46.8755033	51.5412812	51.71402507	60.96280938	40.96043929	49.06211709	38.08715121	50.42341983	56.82042086	34.21768391	43.02296435	41.02712964	59.19419132	38.50452052	32.14351892	35.54953724	31.49142599	30.00523697	37.49212552	37.27435046	34.85306794	31.13783129	34.0243664	32.48856102	30.848832	28.44372074	36.92269533	39.65102582	40.50276895	31.72111469	27.42884853	38.42953804	35.69266828	32.00673799	35.35682016	35.77915178	29.15526861	33.71102333	33.70520983	29.36630319	32.54295855	42.99240035
954.7	56.52094155	56.39998036	46.54384116	43.34949202	61.64562249	41.5201064	46.5892395	51.07444043	50.86904406	60.77921921	40.61037576	48.87113898	38.05008478	49.79672873	56.87552627	33.95440622	42.59345293	40.71819253	58.73677606	38.12660291	31.91631507	35.28516743	31.39934998	29.84365749	36.89867475	37.16782954	34.4121088	31.04078211	33.95252935	32.30793662	31.00268786	28.44450968	37.07069655	39.47900166	40.34798335	31.61685777	27.38633448	38.33661023	35.81678881	32.11506009	35.01872071	35.56709865	29.10521591	33.49733474	33.25450968	29.00063384	32.34009722	43.03436273
955.9	56.11565724	56.23498502	46.05926281	43.4894327	61.41500644	41.07311425	46.67432058	50.77556729	50.71968132	60.54827128	40.38529566	48.34234272	37.80984261	49.67175402	56.41961494	33.87210385	42.57578916	40.36585667	58.22943448	37.68532689	31.97675153	35.25880244	31.01199016	29.64151825	36.68702164	37.35995174	34.50004672	31.00757603	33.84686467	32.06279744	30.72913596	28.50464486	37.09392789	39.31285831	40.30507881	31.72170385	27.25352875	38.09607569	35.67535755	31.93183732	35.29788107	35.45674799	28.97518984	33.4118574	33.39277581	29.05674803	32.26541287	43.09077057
957	55.68633808	55.58556868	46.15000206	43.03516035	60.97792672	40.81850521	46.53201968	49.94589305	50.85987205	60.29655154	40.0236541	47.98021305	37.53011692	49.73422938	56.60757924	33.72578338	42.13489067	40.51408573	58.38338992	37.30173892	32.05241048	34.73016558	30.88518054	29.64046842	36.61786323	37.11676895	34.91603297	31.186753	33.87013029	31.92607231	30.78955759	28.44451676	37.09427108	39.39813179	40.49467767	31.58643324	27.34169632	38.26278809	35.36136437	32.007624	35.23755322	35.78014733	29.03459296	33.35711253	33.56511759	29.11504664	32.60535044	42.81370709
958.1	55.56146668	55.09285721	46.11811238	42.87982663	60.63745252	40.48948768	45.81875637	49.94862973	50.51458012	60.10810542	39.81012574	47.84646933	37.30101731	49.29919173	56.44621642	33.48305934	42.11242753	40.29817137	58.07594177	37.01476987	31.94753053	34.71004564	30.72054915	29.51742228	36.57903766	37.10590938	34.68703863	31.09051844	33.71393884	31.89283905	30.8604676	28.3237371	36.82629016	39.30992369	40.30581947	31.48086127	27.28685364	37.99523564	34.99065989	31.88713532	35.14546861	35.23340835	28.7406753	33.41247384	33.3933919	28.87167306	32.37287833	42.57657467
959.2	55.59825844	55.14307711	45.97021795	43.03594872	60.54139529	40.56638421	45.99362957	50.63898657	50.09054473	59.63523313	39.59606693	47.80661545	37.2086802	49.48708186	56.02231977	33.43312816	41.79735696	40.02962335	57.82841246	36.87274618	31.73810605	34.87256019	30.71125065	29.43892872	36.60558813	37.04436331	34.3970817	31.21108165	33.78840859	31.62169906	30.66984342	28.20346771	36.93642519	39.31394221	39.95106662	31.38147546	27.22174699	38.34416553	35.03262396	32.17326867	35.26761744	35.11032024	28.97598872	33.3031144	33.21889893	29.05466862	32.09647982	42.48195167
960.4	55.56406598	55.43600108	45.68194535	42.73174197	60.37908278	40.39031399	45.63846039	49.80818528	50.0170925	59.71686521	39.38904343	48.00587106	36.98324312	49.00640803	55.72238295	33.40367716	42.03618644	40.04969349	57.70900235	36.97294469	31.61045468	34.87124628	30.85564964	29.3272767	36.49486896	37.23430749	34.34222237	31.02398715	33.52455041	31.85815565	30.20293638	28.20674609	36.88839076	39.07377184	39.93545843	31.52280665	27.09467544	38.04061555	35.24663866	32.11041324	35.12333388	35.30583738	28.90625202	33.38064015	33.08178674	29.10350585	32.09037432	42.35540759
961.5	55.27095837	54.90711364	45.77927144	42.61328719	60.17301667	40.22222547	45.67289256	49.47495268	50.08161607	59.12667144	39.392185	47.56064214	36.98781276	49.19450479	55.65714158	33.06898997	41.78675086	39.95169164	57.62236427	36.83723144	31.5264077	34.77211392	30.70372726	29.21564399	36.46782802	36.86583034	34.46798464	30.94473838	33.50408157	31.70885627	30.48801996	28.20945261	36.82975844	38.99753381	40.43696003	32.05880371	27.11841135	38.30217047	35.54292433	32.0649892	34.98117915	35.29807867	28.72876703	33.51054063	33.18334053	29.15417167	31.97153802	42.49699754
962.6	54.87488304	54.58623562	45.84711394	42.87726041	59.77474569	40.29404192	45.23240638	49.6094242	49.93981043	59.37236039	39.12956013	47.2111819	37.03674416	48.85283459	55.5503977	33.04686412	41.8688231	39.7167389	57.80670491	36.57380897	31.74860046	34.63711119	30.71415254	29.18880244	36.37608947	36.8438748	34.43596903	30.94035063	33.38151591	31.62971624	30.6175784	28.10064637	36.90133561	38.77063404	40.49128455	31.5486144	27.33166111	38.09094139	35.0841794	32.23551741	35.1358871	35.17209531	28.94884998	33.2955918	33.11658324	29.13873126	32.22808955	42.19395745
963.7	54.91484057	54.54495765	45.85373064	42.86460976	59.93827876	40.05281249	45.26823274	49.86967829	49.74031985	59.32301049	38.93163074	47.1143143	37.03828762	48.91958686	56.03891577	33.00199299	41.89306541	40.24584523	57.74923615	36.66908944	31.66525888	34.75323292	30.64109468	29.26996473	36.32475224	36.7196675	34.55643469	31.14535805	33.39818925	31.53449546	30.42126778	28.10178878	36.8438748	39.09893376	40.04613378	31.487461	27.40397263	38.1862824	35.26916115	31.89144293	35.19590911	35.35793374	28.77372655	33.34497347	33.24696349	29.13262968	32.2085479	42.08674437
964.8	54.82833031	54.60176696	45.66787325	42.41052576	59.63727437	40.43607406	45.20714381	49.61135958	49.61086205	59.04556642	38.87631528	47.19715928	36.82823712	48.5866752	55.38708487	33.1620719	41.62605466	40.01149779	57.63718882	36.72423726	31.49058905	34.47164185	30.6698036	28.94288696	36.65959515	36.834327	34.44283127	31.04705734	33.30094831	31.71270625	30.45335424	28.10649006	36.64049519	39.10943604	40.01943513	31.47426485	27.22941918	38.04400392	35.26131365	31.78105616	35.0881029	35.27503863	28.87906854	33.34265794	33.21312909	29.12391034	32.17066513	42.12772804
966	54.78180556	54.53813669	45.34910491	42.29960948	59.76607411	40.18541537	44.9988485	49.43038838	49.92469641	59.28835117	39.03320215	47.38800135	36.84280763	48.7925767	55.7173369	33.16099573	41.53486452	40.04862696	57.73121655	36.31464817	31.65319188	34.57283008	30.53340319	29.11396218	36.67784616	37.07596154	34.4555104	31.00062354	33.38593877	31.91519746	30.16024189	28.16942634	36.8139281	39.12916516	40.11080858	31.53160133	27.42098528	38.17596946	35.40379109	32.12397805	35.12917559	35.2213252	28.91768719	33.55384141	33.08623723	29.04117727	32.15648235	42.34527662
967.1	54.79423522	54.48748998	45.70200498	42.61025107	59.93259653	40.37729359	45.16008397	49.26938984	49.97284559	59.37476039	39.37176361	47.19228775	37.0197631	48.93780439	55.58610979	33.09650066	41.55494987	39.92951729	57.66260559	36.44003155	32.08890439	34.548251	30.54289778	29.18036195	36.82084553	37.13965306	34.45277196	31.25571567	33.45898744	31.89535082	30.49474407	28.1798924	36.59959159	38.87063578	40.22290606	31.63198235	27.246584	38.17803054	35.45066592	32.15397979	35.12032391	35.21863652	28.7889816	33.64819637	33.5313659	29.21817259	32.29849206	42.36661021
968.2	54.77057042	54.67423052	45.92314025	42.77696357	59.84832092	40.1467013	45.1184721	49.45270812	49.96099194	59.20346881	39.09450307	47.09845517	36.76663033	48.96969276	55.65604938	33.03784765	41.72621445	39.96263644	57.93041102	36.43463774	31.65442752	34.49109019	30.50352095	29.24100132	36.55374661	37.04099442	34.85918077	31.07838798	33.4450576	32.06070297	30.61198241	28.23819565	36.86240107	38.5641755	40.31713818	31.51405778	27.43005294	38.31676404	35.15014033	32.03343854	35.4084951	35.34735233	28.91759844	33.64753161	33.23067874	29.18337502	32.15171778	42.31825211
969.3	54.67935275	54.60888967	46.14872424	42.70492801	59.6807637	40.13727055	45.058024	49.51252507	50.01212568	59.2573301	38.76769197	46.96508919	36.81381543	49.13275312	55.82975306	33.23487984	41.91606757	39.78036968	57.73211823	36.33742067	31.97071673	34.49845023	30.73643787	29.28639176	36.56188474	37.23192373	34.79025777	30.95849462	33.40438394	31.7654407	30.65554717	28.00165218	37.06892737	38.92736652	40.27279721	31.61540534	27.45371204	38.21267218	35.24747684	32.24867392	35.21677072	35.21934619	29.14101915	33.72174966	33.28323747	29.3587016	32.44177883	42.18374322
970.4	54.59148954	54.56791589	45.86108383	42.72547434	59.63537095	40.0073022	44.83306966	49.40177767	49.95749923	59.29893413	38.88002484	47.28336325	36.84983455	48.68528932	55.37992545	33.19651227	42.04187573	39.78066391	57.93130121	36.45019284	31.72078524	34.49870535	30.69731715	29.0917972	36.55152195	37.08750473	34.53962035	31.11995257	33.53487309	31.66898626	30.46267207	28.14538143	36.99119801	39.06096828	40.32324841	31.54735482	27.29574477	38.20219055	35.38816673	32.2971865	35.41029713	35.39674601	29.04692375	33.70232755	33.47787278	29.40752521	32.50960628	42.25843291
971.5	54.81111888	54.18223071	45.89047896	42.55035923	59.73305937	40.01773906	44.70362061	49.50529992	49.61908924	59.05680325	38.79269783	47.39842298	36.83494953	48.6005978	55.26587757	33.05736167	41.83342595	39.82302797	57.56983151	36.4246542	31.76164298	34.50550995	30.52570911	28.96432966	36.51015869	36.93315009	34.61825318	30.851115	33.51654066	31.76491501	30.42883991	28.08815653	36.76112306	38.75874306	40.24940481	31.53883021	27.17634693	37.79786448	35.22895468	32.18522384	35.40794176	35.42199872	28.97226768	33.51956075	33.48928342	29.24260316	32.09910953	42.27700452
972.6	54.74345891	54.33479742	45.60040915	42.49568404	59.48565438	40.10864709	44.9020341	49.19404736	49.55486636	58.65981292	38.67638541	47.26599853	36.77111504	48.64597572	55.59935373	32.8192192	41.69654899	40.02250254	57.52134945	36.41329381	31.58202245	34.47157573	30.70974524	29.05868367	36.53936937	36.92449176	34.55429925	31.11065261	33.25801619	31.46243508	30.39220323	28.01643071	36.73126392	38.99499274	40.27015549	31.64364871	27.37096543	38.2075822	35.19787719	32.1473961	35.21715552	35.19408045	28.85167842	33.56781607	33.36009251	29.07823078	32.25332111	41.9902034
973.7	54.7486981	54.51615385	45.64541952	42.4804269	59.80113559	39.81900038	44.89987031	49.29571001	49.8072145	59.02063529	38.6199876	46.97429098	36.95757097	48.65002977	55.58360537	33.09595834	41.82794718	39.81032968	57.81324389	36.19386017	31.7562661	34.56828318	30.38416676	28.65314039	36.53232463	37.0823616	34.60052726	31.02802702	33.17357816	31.71433771	30.27983262	27.94205157	36.5881288	38.79977322	39.9846088	31.66715366	27.08963428	37.81926439	35.29954353	32.283644	35.37153037	35.25287238	28.93116011	33.46718134	32.99215813	29.34106812	32.18345244	41.7979129
974.8	54.49671389	54.43985765	45.44470478	42.34858421	59.41895997	39.82200252	44.83980883	49.08438415	49.54351774	58.89264184	38.37208585	46.99599339	36.67992205	48.72508889	55.63952448	33.04829912	41.69628633	39.71894541	57.56926338	36.15465284	31.66299659	34.54183649	30.41519103	28.95304497	36.40414602	36.81069243	34.35403943	31.14581047	33.21454174	31.66208862	30.53984438	27.9819766	36.70434983	38.92477021	40.17554438	31.66208862	27.34421075	37.90567844	35.19570405	31.90710245	35.36708588	35.12129452	28.95526367	33.61037123	32.95383211	29.14684733	32.33151525	42.0568408
975.9	54.32086474	54.08946826	45.48335948	42.40334322	59.55725764	39.82384893	45.08630315	49.47565753	49.26786111	59.01442506	38.68948843	47.17663535	36.57642399	48.4046208	55.01425762	32.92765028	41.76396945	39.62231066	57.77417021	36.31794067	31.67219736	34.6352404	30.46482187	28.9691066	36.32225946	36.83270793	34.3848614	31.15576207	33.41465411	31.57527115	30.45760397	27.85540538	36.87991671	38.90780975	40.42157398	31.35819672	27.50753055	38.20099702	35.35555557	32.05441619	35.24604142	35.10870624	28.61753296	33.46338817	32.94997684	29.34590602	32.04258517	42.02306251
977	54.21077602	54.18172416	45.53508206	42.32041988	59.49972424	39.98928893	44.94738205	49.47424639	49.60939855	59.06243711	38.88826128	46.96893894	36.75489456	48.32938779	54.86899584	32.85320364	41.6143635	39.57248226	57.46415105	36.2161409	31.58145185	34.37444524	30.54017546	28.92581522	36.3623241	37.04851116	34.25759349	30.99003618	33.33779638	31.72613043	30.47515996	27.91071309	36.85564013	38.90093672	40.16442401	31.238631	27.39987407	38.00744841	35.29801333	31.9064814	35.33377345	35.23030281	28.91351881	33.4930492	33.35862141	29.10954542	32.06153815	42.04212717
978.1	54.25114152	54.31562154	45.67763338	42.60599085	59.47071185	39.90873412	45.0985981	49.06051232	49.40060676	58.75554321	38.52796983	47.00015856	36.79577161	48.74860524	55.30295106	33.04568302	41.80223724	39.76776356	57.55256263	36.2082942	31.35740424	34.16940498	30.67541649	29.03682306	36.50049677	36.86810221	34.65000452	31.13133205	33.35884493	31.69172619	30.49299187	27.96694498	36.74527172	38.89392536	40.1953324	31.5557102	27.29028789	38.17432964	35.36614016	32.45204042	35.45448429	35.05344746	28.91802018	33.5231751	33.11928142	28.8732197	32.33340017	42.14428561
979.2	54.40393962	54.31562154	46.15623493	42.71538091	59.21325863	40.15886091	44.34615853	49.06051232	49.53976346	59.11162887	38.59945029	47.29580041	36.79576747	49.120732	55.3242542	32.97208462	41.67819685	39.5215217	57.55256536	36.48897716	31.80169524	34.69380464	30.49945376	28.87460617	36.58364141	37.01399521	34.54563856	31.26268605	33.37990267	31.43476625	30.56234945	28.02555343	36.57396509	38.55929956	40.01826236	31.7428957	27.5008319	38.00001763	35.50386969	32.2535468	35.27173279	35.17588196	28.91802279	33.57889594	33.22277767	29.17651248	32.30186937	41.96941306
980.3	54.4041734	54.22206334	45.58791268	42.43777008	59.21351721	39.99067348	44.62702013	49.33557508	49.53998034	58.86351363	38.45665462	47.24388214	36.79592825	48.74881472	55.30319136	33.04582502	41.67837595	39.91632216	57.95899155	36.1564379	31.98150757	34.85683614	30.5672436	28.95583904	36.25121862	37.1847264	34.23268168	31.20292991	33.58249253	31.74303211	30.50208155	27.90895297	36.65977594	38.8091709	40.38392618	31.86316974	27.29040516	38.00018093	35.43485248	32.31408907	35.15289425	35.25616076	28.85730441	33.60409824	33.08506896	29.23367809	32.55568887	41.72222842
981.4	54.64725719	54.22227181	45.58808621	42.26952713	59.18319553	40.15918634	45.15015551	49.1983354	49.74919718	58.86373769	38.59563422	47.22602473	36.8859635	48.55873844	55.51288437	32.82515381	41.99308957	39.81788573	57.61290769	36.20043817	31.62228182	34.53120275	30.56736324	29.07462119	36.41764724	37.01429515	34.41766631	31.14315468	33.52221662	31.48507852	30.57189213	28.20620917	36.90464122	38.97588222	40.19566009	31.74315294	27.29050904	38.08748228	35.34705936	32.4523053	35.15017741	35.47948534	28.85935876	33.41694985	33.25812533	29.30197086	32.13301003	41.90523792
982.5	54.60268083	54.11515689	45.91382845	42.63094551	59.67374853	39.82708558	44.77550447	49.26549256	49.60902281	58.8328136	38.7319356	47.27862083	36.83780925	48.36719993	55.55759569	32.87341605	42.18663604	39.71869029	56.85751322	36.19228347	31.63609141	34.5916437	30.51739838	28.90442955	36.71229983	37.08830764	34.35283765	31.22710613	33.18031839	31.58660915	30.26870083	28.26644254	36.80602089	38.80543721	40.05901428	31.3991571	27.35713526	38.08031261	35.55536472	32.28709684	35.39318068	35.23824433	29.04430831	33.55401505	33.25823484	29.306006	32.10059244	42.17516053
983.6	54.58014933	54.45364325	46.24554974	42.57029954	60.20434581	39.82719534	44.82586873	49.40130798	49.67962521	58.91087472	38.57904962	47.13672305	36.78567668	48.54192387	55.43402442	33.16955428	41.58930457	39.92000302	57.51372242	36.42518101	31.78525706	34.63143998	30.41609937	28.94198913	36.60157003	37.14040103	34.64780591	31.31247833	33.48843248	31.88327947	30.41609628	28.20401886	36.85484091	39.05250538	40.21684193	31.63807711	27.30141566	38.2422715	35.60747798	32.39975557	35.54716119	35.20156301	29.10704831	33.74929911	33.11975014	29.25234995	32.12044734	42.26978281
984.7	54.80638106	54.64758773	46.15097894	42.42207996	59.58597721	40.16831235	45.03123742	49.53808958	49.96762483	59.21410052	38.85722359	46.99254959	36.82813915	48.40579025	55.524287	33.14503239	42.10572727	39.76927685	57.83018872	36.56420416	31.84433196	34.40000939	30.76420918	29.17891911	36.64678847	37.28170104	34.66773846	31.28890834	33.4090056	31.67076107	30.69180008	28.26384461	37.08229168	39.04337065	40.25985452	31.7066408	27.62004851	38.04295624	35.40802379	32.37268734	35.39165012	35.45599808	29.11626236	33.73204804	33.11975014	29.38883033	32.19413267	42.20645082
985.8	54.30429945	54.84026487	45.83658506	42.38164946	59.46513654	40.1776716	45.24404376	49.82373355	49.9728301	59.61568119	38.98820215	47.18615692	36.86862173	48.57574023	55.22169672	32.99044857	41.89068507	39.74378746	57.79475069	36.85258981	32.03118142	34.37070031	30.54840806	29.29391231	36.60612003	37.23742248	34.66541462	31.3403128	33.49833514	31.65116105	30.6062649	28.38841961	36.86640918	39.47403325	40.40398326	31.65116105	27.26608674	38.09542761	35.39969906	32.44390813	35.42158663	35.23503846	28.88213126	33.71428124	33.33771645	29.40683825	32.32494713	41.999985
986.8	54.71843074	54.46728656	46.07982793	42.53131629	59.61577738	40.27852224	44.80924616	49.60621307	49.90461003	59.07869831	38.89659894	46.99618965	37.15970225	48.61142984	55.35750757	33.06688452	41.83563325	39.79726921	57.58802985	36.32836672	31.87250584	34.66644324	30.6696792	29.23886879	36.61089031	37.08815644	35.16151253	31.00992355	33.50876165	31.85079695	30.46250632	28.1303892	37.34073498	39.19691785	40.10540434	31.64788182	27.2882426	38.05661261	35.67483821	32.21248245	35.61700834	35.22362812	29.01931948	33.58268682	33.63969501	29.3000224	32.24671595	42.13912836
987.9	55.13490851	54.50315238	45.94157772	42.60914895	59.90108071	40.56429308	44.51932048	49.75548079	50.06497978	59.46179137	38.71466736	47.12182275	37.05461085	48.72185064	55.5245545	33.09287304	41.91523842	39.99126026	57.61194377	36.72455387	31.90389239	34.77590519	30.60227783	29.13353143	36.70789992	36.75843499	34.54483478	31.30693881	33.5863873	31.6619998	30.93274585	28.18857653	36.99967055	39.55553197	40.36705294	31.73860541	27.5074718	38.20789583	35.57562984	32.2355344	35.45198114	35.03737816	29.03663316	33.62262262	33.49972769	29.3928047	32.31512685	42.38740737
989	54.5230479	54.15107289	46.26598371	42.61005383	59.87690379	40.11884923	44.90297153	49.52365734	49.67988339	59.30043224	38.84435327	47.25478448	36.88995596	48.62286459	55.24745653	33.28761807	41.61221002	39.77221434	57.20713845	36.65271397	31.58051371	34.82234817	30.94481565	29.02229467	36.43191449	36.94639871	34.34805335	31.32289351	33.37014145	31.71681225	30.73124548	28.31960066	36.82156063	39.35616128	40.02779176	31.69818901	27.59993522	38.06319424	35.35010798	32.36563832	35.21001444	35.38841009	29.05490162	33.51675082	33.11992226	29.21136001	32.38746244	42.18103307
990.1	55.14205449	54.68235499	46.05245078	42.70985826	59.68309408	40.03329318	44.98376275	49.67986985	49.84383148	59.35350621	38.81766102	47.66387659	37.04007884	48.87740351	55.44628331	33.06206185	42.0990912	39.68553332	57.47715884	36.8592606	31.83165635	34.94390845	30.7426651	29.18392354	36.61137206	37.14756097	34.60289442	31.35445943	33.33176769	31.99893155	30.65957682	28.24655457	37.02032941	39.2446007	39.6560964	31.87581497	27.42742814	37.8076548	35.41943052	32.43385789	35.41465008	35.50580272	29.21534648	33.59305485	32.75991296	29.31112321	32.16894543	42.16730416
991.2	54.91490088	54.96110124	45.79183665	42.91926958	59.79010251	40.14531134	45.41179677	50.0959017	49.67982278	58.97366718	39.218609	47.52628786	37.25986709	48.69681259	55.65980145	33.17982734	42.08351961	39.62287236	57.53616685	36.78672592	32.11994292	34.87523559	30.6107999	29.2586695	36.68663836	36.9493682	34.69905148	31.37289696	33.68373098	31.85817207	30.58345355	28.09580481	37.12913071	39.43335933	40.07784244	31.89967568	27.35061211	38.25612022	35.55464074	32.41261039	35.48558555	35.38172745	29.10174969	33.64455325	33.37079005	29.27101256	32.26627665	42.35330346
992.2	54.7309773	54.95300966	45.69413471	42.70343699	59.72427887	40.05591687	45.40621495	49.76644057	49.94259683	59.05493191	39.28801541	47.73609066	37.61466109	48.73346028	55.88970869	33.15078048	41.95177988	39.8693642	57.83969853	36.76792717	31.88004774	34.8793182	30.77902685	29.29034733	36.9049505	36.95098578	34.53671838	31.09208353	33.39814455	31.88238327	30.6015009	27.9329921	37.1376425	39.42154588	40.28301209	31.64383507	26.97693202	38.08780148	35.74721033	32.43300926	35.63981424	35.22745275	28.75614847	33.73127034	33.42328129	29.23240575	32.19884821	42.35851606
993.3	54.64758588	54.94432351	46.24936381	42.94527456	59.65318431	40.28664553	45.14647352	49.49962489	50.32006066	59.79954684	39.3651874	47.33700713	37.38268701	48.77336174	55.67113591	33.21716004	42.18236691	40.00603347	57.37996517	36.81387487	32.01575738	34.61547962	30.63770694	29.32440481	36.99896824	36.95270873	34.63773751	31.54261811	33.62196389	32.02206591	30.86037609	28.3883563	37.14680941	39.29714041	40.1068057	31.84012235	27.19305709	38.04039744	35.79257087	32.43250762	35.60573502	35.16589058	29.08643064	33.50732055	33.39122237	29.26062423	32.23655571	42.34984301
994.4	55.03900109	54.99885426	46.36764862	42.97865105	59.61554823	40.30824	44.98925284	49.58606334	50.34967786	59.53897238	39.44710405	47.5781152	37.45277318	49.07900488	55.66198657	33.5273767	41.65576537	39.74369882	56.88703005	36.79480138	32.08048356	34.44453898	30.82164398	29.08617065	36.90486319	36.93826126	34.45985447	31.16193134	33.42233809	31.81861602	30.45146359	28.22234252	36.92166103	39.74369882	40.25985075	31.81861602	27.79620654	38.08771137	35.43414112	32.3495223	35.44394193	35.37625939	28.95289748	33.85985514	33.64020222	29.21359922	32.16253084	42.69608788
995.5	55.4649262	54.57451107	46.24012119	42.73631433	59.33089964	40.09425384	45.09060243	49.9734304	50.07850092	59.49637011	38.92412008	47.58770193	37.3267362	48.78915598	55.07941133	33.08441236	42.24992683	40.06408794	57.19852382	36.84560621	31.61806894	34.74657601	30.47563867	29.28473965	36.19504173	37.06149347	34.41649964	30.93811246	33.66779487	31.77032712	30.7109445	28.30171774	36.92227206	39.86548804	40.26134725	31.77032712	27.41803608	38.50158851	35.36928236	31.97955358	35.31223653	35.20145235	28.63728858	33.85135914	33.21763315	29.33454294	32.20187271	42.4480197
996.5	55.2723076	54.33332634	46.23484664	42.86790397	59.02067889	39.86533351	44.99255228	49.88371794	49.78213212	59.61513177	38.9955611	47.67754738	37.53855654	48.66163766	55.64078965	33.22991604	42.05062353	39.81784706	57.86506635	36.68179135	31.69118401	35.11075245	30.75383715	29.20172105	36.39007002	37.19576597	34.52553729	30.68037084	33.50880537	31.92294153	30.35212064	28.20848678	36.79471574	39.11056415	39.79908282	31.53832777	27.454337	37.92509472	35.29843328	32.25110216	35.48519887	35.2486295	28.82355785	33.60125609	33.42617985	29.10232752	32.24466246	42.4588102
997.6	55.2293931	54.74833494	45.81511897	43.01159393	60.19668025	39.74323573	45.10334318	49.67904466	50.22021073	59.52826703	38.96176761	47.77563299	37.40539834	48.61380199	55.59321665	33.62000465	41.69143356	39.74323573	57.61593346	36.95636249	31.4494806	35.0300956	30.86053296	29.36442895	36.6261192	36.97963325	34.31776112	31.5840284	33.43063735	31.90273344	31.03757251	28.20002331	36.80917135	39.21332592	40.33057206	31.68717443	27.27208245	38.10995207	35.52391961	32.24202899	35.48503053	35.39631932	29.21219268	33.4942993	33.65354639	29.23402765	32.08032427	42.58203828
998.7	55.18275159	55.27806023	46.12510846	43.03209533	59.94105252	40.41435275	45.45322329	49.01638885	49.56612375	59.02874708	39.15856184	47.48412929	37.56574056	49.16449806	55.57812671	33.6846311	41.91007696	39.82429345	57.03859063	36.78744544	31.4988681	34.70890237	31.09147665	29.34048308	36.22832932	37.12108277	34.43253087	31.12876576	33.51345966	31.20666553	30.86932511	28.1920909	36.8042737	39.74301798	39.8247111	31.85078746	27.35932397	37.62902767	35.42312473	32.33063039	35.63372355	35.3271271	28.86739482	34.0842439	33.39890678	29.47970909	31.57664443	42.02555618
999.8	55.28164156	55.19863774	46.16304397	42.74518841	60.10517991	40.30674874	45.27082541	49.79621485	49.79790466	59.37795984	39.13346249	47.2833586	37.49946262	49.14459073	55.84803181	33.62870753	42.09341012	39.70055889	57.47152323	36.68333092	32.19348957	34.60143873	30.58692968	29.11728054	36.88380806	36.84206777	34.19915733	31.34919657	32.98302679	31.41451789	30.77079202	28.07930618	37.09348345	39.59690395	39.59360814	31.41451789	27.15267259	37.96347987	35.37730768	32.19348957	35.12221735	35.22053663	28.98761241	33.30190817	32.88594798	29.73473973	31.88019069	42.27980637
1000.8	55.7988449	54.76365534	45.99263764	42.2827183	60.07627573	40.78082437	44.91133551	49.92561374	50.3009943	59.51454616	39.3581596	47.81414713	37.42667566	49.00712825	55.46293898	33.07451752	41.45503902	39.38472547	57.16425393	36.82459182	31.50603353	34.73812228	30.71802488	29.15436559	36.18371326	36.5327743	34.24803075	31.18344949	33.3717891	31.82526265	30.77138859	28.17099283	36.3799175	39.28419663	39.56394552	30.94474989	26.8105968	37.72457963	35.04873942	31.93615342	34.9970406	35.16806003	29.01852962	33.40696358	32.93497707	29.03286417	32.06518703	42.41205734
1001.9	55.47388102	54.92190375	46.14169512	42.58123064	59.56030716	40.05056318	44.77653121	49.54973675	49.54771524	59.66629075	39.20176789	47.60818147	37.61342039	48.73185143	55.4378824	33.16538104	42.17277758	39.22573431	56.4201327	36.98258625	31.68043492	34.81318184	30.62272296	28.95963799	36.45668618	37.15760505	33.90727625	30.97840987	33.15658357	31.34163209	30.33340286	28.15855642	36.48490144	39.58222998	40.2156046	31.34163209	27.38557578	38.26445574	34.9799531	32.5082493	35.25542752	35.1108393	28.72015295	33.47539824	33.18342112	28.95523886	32.01477711	42.24594536
1002.9	54.60227446	54.90693405	45.7744542	42.55723158	59.67034349	39.9050395	44.80733927	50.08826176	50.09516192	59.83588785	39.31328954	47.24252075	37.82279814	47.947633	54.94654944	33.91530348	41.58484348	40.09077724	56.82828059	37.25827668	31.08521967	34.73400319	30.26410063	29.48086592	36.5694682	36.68507242	34.02296649	30.98942311	33.0389527	31.51964556	30.41491906	28.14871205	36.48741578	39.74216179	40.31995413	31.08040858	27.25679238	37.8414497	34.86154543	31.96548225	35.3021041	34.53783108	28.73628012	33.60312867	33.25532133	29.23644923	31.89391975	42.36974273
1004	55.52710234	54.89030096	46.11549151	42.35639817	60.15961412	40.08738661	45.13450067	49.82124761	50.11687886	60.08163997	38.84537398	47.34863569	37.55600852	48.5037786	55.28597969	33.79618122	41.52913416	39.11595048	57.22820019	37.15530608	31.15034007	34.13719207	30.34472782	29.97765515	36.22483174	36.37084896	34.07068756	30.64791454	33.16004218	31.25151084	30.66810329	28.260275	36.67084798	39.74180569	39.92751506	30.69344815	26.25146798	37.91878708	35.47049013	31.77837316	35.54769184	34.89931676	28.51042582	33.28800819	32.97542067	28.76718647	31.4769169	42.87931667
1005.1	55.91071299	54.45337801	46.23382173	43.45556344	59.29671104	39.92042809	45.69035876	50.43634948	49.9834126	60.04543666	39.5837087	48.04801948	37.36021237	48.71881174	55.10363949	33.22642703	41.12132288	38.86556891	56.71430774	37.68582241	31.40938238	34.68341474	30.43261334	29.53753648	36.24564031	36.74206082	33.89162533	30.47015328	33.11784393	31.118276	30.50909657	28.25407581	36.55460132	39.36649373	39.54849324	31.118276	26.62288813	38.02183236	35.11134522	32.23352029	35.75635418	34.86088835	28.64478251	32.99956592	32.22276707	29.04996661	31.64593976	42.29361354
1006.1	55.75963519	55.19640656	46.70640258	43.40688283	59.67769897	40.11633171	44.58171299	49.36433341	49.99520671	58.5931085	38.93366043	48.96911966	37.58155333	48.24927263	54.42845655	33.57464178	42.04526273	39.74141272	56.64894357	38.16079056	31.5256399	34.68000638	30.54952266	28.97037563	35.57802663	36.23481748	34.33541411	31.16973547	33.67444431	31.87182604	30.75228161	28.38672405	36.59357805	39.15698018	39.03174602	30.78011377	27.37291182	38.13569908	34.92427178	31.69391377	34.58770596	34.45471103	28.38672143	33.11784393	33.0397381	28.93792188	31.71670438	41.84312205
1007.2	57.9014994	56.97564517	47.00490726	44.156125	61.05964161	41.31439419	46.29634535	51.66266625	51.7032178	62.82005413	39.91034375	49.23603319	38.83731904	49.37457614	56.96747996	35.04390648	42.36601183	40.64370597	58.33469725	38.66264371	32.92199832	35.60907309	31.65048163	30.2972224	36.5612715	37.67069414	35.33628289	32.19039901	34.82416044	32.08218457	32.08218457	29.11767897	37.48718448	40.76475252	40.31427154	31.6682209	27.86155496	38.69470954	35.93556982	32.77568042	35.99471836	35.68929521	29.51028156	33.56722901	33.93682614	29.68952352	32.91638409	42.49480545
963.4	53.43317792	53.57604102	44.69806478	41.59041962	59.44635997	39.98472882	45.31378479	48.18982365	49.13810541	57.5520733	37.4113052	46.436864	35.70972157	49.41144427	55.03121004	33.2985052	39.77398548	38.52641749	56.97474995	35.2954013	32.48271512	34.16986607	30.08014665	29.11687724	35.74238614	36.96804476	34.82554068	31.86698388	32.80377332	31.19068128	29.59955851	27.65792633	36.26082276	38.06167383	40.7316626	31.45613102	27.85192584	37.71596393	35.27454167	32.28495501	35.46573418	35.6779774	29.0235969	33.6512037	32.44285511	28.91435153	32.83859449	41.19964843
967.3	53.85986798	53.95021885	45.1696511	41.9968742	59.7715524	40.11679847	45.42241946	48.6488326	49.43165581	57.9175177	37.67764674	46.71246128	35.98387369	49.77317464	55.39587424	33.38076365	40.12211836	38.78655034	57.30097477	35.50609145	32.63061068	34.38233992	30.3339341	29.30709485	36.02944768	37.28645913	35.05833823	32.04243916	33.04774879	31.43678541	29.86161191	27.92040528	36.60030649	38.34696351	40.94267131	31.69854249	28.05591751	37.99269845	35.55338703	32.54044413	35.69809349	35.90331084	29.25187344	33.87074296	32.74593163	29.20255168	33.08772139	41.5270257
971.2	53.82807934	53.93997695	45.2121028	42.05291665	59.7941089	40.09546159	45.27685149	48.69383766	49.40925505	57.90150778	37.69084451	46.71087071	35.99495734	49.71951532	55.34108271	33.30977363	40.20021325	38.81053326	57.26604524	35.51417625	32.56582528	34.36618029	30.31141354	29.3147199	36.05921462	37.31142496	35.04428061	32.02765256	33.05603558	31.43308689	29.93106199	27.93929534	36.61502822	38.34208048	40.91009771	31.71803228	28.06766745	37.9892796	35.56668811	32.57151222	35.72550872	35.91177539	29.24383104	33.91079554	32.77165951	29.27128673	33.10286897	41.51620135
975.2	53.79144274	53.86493815	45.24880641	41.97977659	59.74393337	40.08599684	45.2207342	48.64285682	49.34455445	57.86192981	37.66224182	46.61568634	35.90531119	49.61432144	55.22309596	33.25297242	40.15343544	38.77143013	57.16198877	35.50302353	32.54828873	34.35470198	30.2460587	29.27468023	36.03168452	37.2622975	35.04721218	32.01186534	33.05304769	31.43593713	29.92633312	27.8908783	36.58598841	38.32797012	40.93056182	31.68307149	28.06783439	37.98510772	35.55932665	32.55608037	35.75135736	35.90250725	29.22460773	33.91947193	32.79322405	29.22419964	33.12195594	41.45883018
979.1	53.94263485	54.0356525	45.36252117	42.09585873	59.92060904	40.22503294	45.44775113	48.83154532	49.56950286	58.1066053	37.73773107	46.78880965	36.09486109	49.79151939	55.43530473	33.45914139	40.24476723	38.92179327	57.36137651	35.62317011	32.68096993	34.46360803	30.35917271	29.39185728	36.13752656	37.3897328	35.19822408	32.12480112	33.15920644	31.52506003	30.00961499	27.98212117	36.70811455	38.46753543	41.05442936	31.80224617	28.16685043	38.12846199	35.68492074	32.64164904	35.83064025	36.05571305	29.30799165	34.01566022	32.87336041	29.33634347	33.17789313	41.63442216
983	54.44393205	54.55091599	45.81641695	42.58795294	60.44188172	40.56061722	45.8219085	49.4212268	50.08292184	58.67478639	38.1149097	47.23174517	36.52749411	50.30959707	55.93244666	33.78635585	40.65497454	39.28374036	57.79887435	36.03010881	32.96532777	34.7567783	30.66323978	29.65408221	36.47005876	37.71177376	35.46888027	32.37817952	33.49358016	31.77932886	30.27792903	28.24636509	37.05387843	38.84192351	41.3236691	32.05636519	28.3934921	38.44608046	36.05603013	32.85327948	36.15548792	36.34240529	29.5205183	34.2747365	33.146971	29.59165461	33.44034951	42.05343208
986.9	55.02630432	55.06847891	46.30937905	43.08333347	61.00788073	40.92954644	46.14640362	50.01965525	50.58484029	59.23745513	38.56407687	47.71198617	36.94856272	50.79310252	56.47262432	34.0906585	41.0850199	39.67200794	58.25002546	36.47121194	33.21890177	35.09544065	30.94054918	29.97445957	36.76827908	38.01190134	35.75043144	32.59938933	33.82825906	32.07926736	30.59077197	28.54236884	37.39915258	39.19899456	41.58887292	32.33647703	28.63777536	38.76772315	36.36720585	33.11674335	36.40656405	36.62395848	29.7674	34.55888262	33.45330006	29.87562086	33.70619793	42.45176348
990.9	55.55450965	55.56001381	46.77159362	43.4828796	61.54547203	41.29863396	46.47527401	50.52281229	51.0509918	59.79043903	39.01574375	48.11274828	37.32627465	51.22046078	56.92048655	34.36488093	41.42324881	40.03137965	58.63265392	36.87309008	33.4512303	35.36672148	31.22697377	30.24332367	37.06620952	38.27421477	35.99551238	32.82940392	34.11189507	32.32891532	30.86919997	28.76227124	37.69051107	39.5265638	41.84580194	32.58702717	28.89477467	39.05969673	36.65327387	33.34998609	36.65684786	36.86161169	29.98143244	34.79027977	33.74720038	30.12071383	33.93933656	42.79068799
994.8	56.09348571	56.02916819	47.14323326	43.88052104	62.08960783	41.68754995	46.89453738	50.98685933	51.51448065	60.31767001	39.44484923	48.5550692	37.68204386	51.60968954	57.30859398	34.66353341	41.77282922	40.37273024	58.96949857	37.30995774	33.69004783	35.66478512	31.48566162	30.53359682	37.33206425	38.5317952	36.25595634	33.02551709	34.38963932	32.585936	31.11722293	28.97566661	37.9664993	39.85820956	42.11342915	32.80137198	29.08341533	39.31132809	36.89464652	33.54494345	36.892482	37.11318453	30.16668874	35.01082281	34.00834458	30.3247569	34.14998415	43.14847837
998.7	56.55386721	56.5115208	47.50260535	44.26650837	62.60717874	42.08626951	47.31969583	51.42294267	51.97436251	60.84540111	39.86147549	48.98489868	38.0710951	52.01480398	57.714495	34.97435674	42.08000466	40.69762103	59.27541979	37.7274243	33.92499802	35.9261707	31.73754028	30.78909416	37.59257869	38.74708868	36.46858586	33.23364459	34.67312318	32.81540792	31.34248393	29.18923281	38.22941363	40.12475314	42.33244461	32.98632863	29.23926861	39.54304719	37.1818178	33.7310078	37.09129023	37.35381943	30.32884025	35.20381564	34.23628332	30.51190851	34.30812947	43.47274668
1002.6	57.09866054	57.05119328	47.86390121	44.70130085	63.18404183	42.48370678	47.73739737	51.92385975	52.46230852	61.41180061	40.32584066	49.43520712	38.49586555	52.44872535	58.15695912	35.28901023	42.41346398	41.03220061	59.61988202	38.19575653	34.16430819	36.23358187	32.01385923	31.0801683	37.84854264	38.96815246	36.71137493	33.44507155	34.96687832	33.07909817	31.59644316	29.41952136	38.48746823	40.43968796	42.56557301	33.20106462	29.45234863	39.78005231	37.46766984	33.92223	37.31145528	37.58310008	30.53276795	35.40582845	34.47024832	30.73816551	34.51646216	43.82745689
1006.5	57.64092424	57.56414272	48.24243557	45.12169753	63.76775391	42.92324668	48.15944351	52.40795115	52.93789129	61.98285293	40.809127	49.8641782	38.88865486	52.87787629	58.60031691	35.60839029	42.75414737	41.37650939	59.96815473	38.66092603	34.4091368	36.52482801	32.27518171	31.34607126	38.10194848	39.17591524	36.94806618	33.63237233	35.28005783	33.30877126	31.82777128	29.64447616	38.75389438	40.75459742	42.81089484	33.39831746	29.63326658	40.01611759	37.71428934	34.12525975	37.51724496	37.8004193	30.69941605	35.61302124	34.7164493	30.94099874	34.70862642	44.14596262
1010.5	58.23439117	58.15739347	48.6712256	45.55090489	64.38567159	43.4304257	48.66470802	52.92680823	53.5245409	62.62434251	41.33505145	50.37503847	39.3004932	53.33938071	59.04812709	35.99359898	43.12204751	41.759697	60.32666808	39.17470692	34.68368778	36.84892979	32.54921613	31.6662518	38.39726414	39.44375779	37.21266	33.86742172	35.58795132	33.59882504	32.09562797	29.88329807	39.05021732	41.12854617	43.09458864	33.63619217	29.84832944	40.29274956	38.00825924	34.34484435	37.74995806	38.07650655	30.92257619	35.85784485	35.00917419	31.17760251	34.94828296	44.52694108
1014.4	58.806557	58.70501471	49.09096919	45.99604329	65.02380669	43.91052947	49.1832366	53.43999811	54.0580791	63.23305278	41.86474013	50.89191182	39.75008276	53.81411051	59.51059241	36.37481287	43.46555198	42.14594937	60.68173762	39.70123888	34.90605412	37.16224692	32.82819328	31.96050723	38.66045907	39.66094298	37.45606854	34.07822684	35.88774799	33.86133656	32.3509206	30.09460606	39.31609813	41.45934419	43.3223494	33.82098703	30.04759117	40.52364306	38.26429795	34.51314636	37.96496679	38.30517612	31.08610456	36.06829487	35.24244049	31.35272095	35.1165269	44.87558161
1018.3	59.44407892	59.31195908	49.56739854	46.51409556	65.69275379	44.41761974	49.70636125	54.01353575	54.62486804	63.92272888	42.41862329	51.45628252	40.24191236	54.33333155	60.01650615	36.75482613	43.8309579	42.54242483	61.04346579	40.26108401	35.1877964	37.48731787	33.12306143	32.2931185	38.95801974	39.91610541	37.71125429	34.28779059	36.23366406	34.12694684	32.62539287	30.33640164	39.60946114	41.79669421	43.58148813	34.05347776	30.25938197	40.79614636	38.56718975	34.72118673	38.19098205	38.56654808	31.29016647	36.28536682	35.49923206	31.58373799	35.33707245	45.23606444
1022.2	60.10521803	59.9260349	50.03127294	47.03977085	66.37293711	44.91486545	50.22072468	54.62050417	55.21714692	64.6091691	43.00520944	52.02289432	40.75861748	54.84029658	60.54823351	37.14255944	44.25896605	42.97171149	61.47225943	40.84015215	35.46140751	37.8324895	33.4638959	32.62627719	39.25440763	40.1776619	37.96796154	34.51099991	36.57222763	34.42690016	32.92361309	30.61562481	39.93079587	42.15260646	43.83934793	34.29908293	30.46828555	41.07974008	38.86448948	34.93626989	38.4291704	38.82106637	31.50435094	36.52097554	35.7891077	31.83288356	35.55509544	45.65559725
1026.1	60.75597294	60.53044768	50.49463616	47.57123222	67.02527145	45.39948021	50.73618556	55.21834724	55.82764384	65.26184402	43.57530746	52.54381383	41.23557898	55.32588424	61.04624452	37.49911367	44.65679283	43.3516386	61.84008964	41.39121528	35.70002315	38.14823639	33.75829702	32.93918321	39.53419994	40.43940678	38.20569	34.73053414	36.89251915	34.68387426	33.19158155	30.87180407	40.22775758	42.49040529	44.10002565	34.51079138	30.67229345	41.33955947	39.15580232	35.14266376	38.65010817	39.05858682	31.69328321	36.75190854	36.0406174	32.0745851	35.76576368	46.02146557
1030	61.30834775	61.04797044	50.89363909	48.00030173	67.56487207	45.81765934	51.16969768	55.74082163	56.3372369	65.83260999	44.06234158	52.98753194	41.63175771	55.72528083	61.44768983	37.79733524	45.00268529	43.70253961	62.11554727	41.87691987	35.89489752	38.42024348	33.99674184	33.2002585	39.7735066	40.64571727	38.40767786	34.88947267	37.16226593	34.92011042	33.42005756	31.07086523	40.45244873	42.77934217	44.29067401	34.67018801	30.83341606	41.53629023	39.38712461	35.30387135	38.82037333	39.24198805	31.86062943	36.92412923	36.27634979	32.25732356	35.93841925	46.31520275
1033.9	61.87784652	61.5809257	51.29467088	48.42856999	68.15488215	46.26214562	51.63621555	56.243187	56.83593946	66.39780263	44.56830231	53.45370321	42.01794714	56.1209777	61.85663232	38.12318251	45.33889979	44.03051658	62.43505255	42.37027398	36.09327308	38.69803005	34.2337771	33.46971445	40.01150461	40.82875757	38.6181868	35.07511849	37.4267419	35.16492229	33.64259728	31.27359121	40.71144811	43.06724891	44.5016994	34.85615209	31.00889939	41.75982354	39.60184471	35.46708371	38.9984267	39.42645965	32.01332227	37.10487833	36.48447268	32.44040657	36.10164938	46.60111777
1037.8	62.43001973	62.09598757	51.69940878	48.86048346	68.7316147	46.72639613	52.15203946	56.73058849	57.3305036	66.96568084	45.06130992	53.91679472	42.42757157	56.5321457	62.2509203	38.45756547	45.67549955	44.3792953	62.74214823	42.87408624	36.32614928	38.97608357	34.47637065	33.73895501	40.26912872	41.03557478	38.86323037	35.2611674	37.70055682	35.39724948	33.90000147	31.46458622	40.95875677	43.38630038	44.72654627	35.04376013	31.17916699	41.97531586	39.84277277	35.64094164	39.18756235	39.64864155	32.19268379	37.29392712	36.73021169	32.63252099	36.29003237	46.9226743
1041.7	62.90154891	62.5589081	52.0620226	49.24090077	69.23529551	47.15065558	52.61686388	57.13557486	57.79304623	67.4900499	45.49242954	54.35908362	42.80630863	56.91477894	62.61972671	38.78438121	45.95202506	44.68453144	63.04802019	43.29639078	36.54751317	39.236297	34.69910718	34.00360625	40.48265312	41.20686435	39.07899076	35.45952216	37.94290991	35.62391444	34.10041268	31.65176782	41.17736299	43.6610244	44.93620494	35.22673698	31.3493065	42.18743329	40.05956381	35.8160452	39.36477685	39.84120836	32.34383529	37.48551673	36.93942904	32.8092287	36.43113892	47.2003831
1045.6	63.30868195	62.92833569	52.32692715	49.53954223	69.65178638	47.46110649	52.96894866	57.48800763	58.15660541	67.88010918	45.86007622	54.69785675	43.09255721	57.19591777	62.91077992	39.02689348	46.1852205	44.92014882	63.24414645	43.65577219	36.69636652	39.44670601	34.86595884	34.18887159	40.63971436	41.34282116	39.228955	35.59734344	38.13394273	35.78327282	34.24084377	31.79673189	41.34456647	43.86156	45.10506146	35.35465809	31.46651562	42.33229411	40.2360874	35.94474097	39.50916459	39.98006866	32.47279883	37.61361671	37.09271192	32.94710373	36.57295193	47.40212863
1049.5	63.65434758	63.26749602	52.61762978	49.84435644	69.99766479	47.7429997	53.24475249	57.80800071	58.47831312	68.24088398	46.20128308	55.005151	43.35947626	57.43466061	63.15654175	39.20678788	46.41428864	45.15474831	63.42365568	43.99172507	36.83959071	39.61981577	35.02785145	34.3576407	40.81340333	41.48764181	39.38797852	35.73201062	38.32117725	35.97407485	34.39254332	31.9385207	41.50939283	44.05260008	45.25048416	35.4682872	31.58899317	42.46129141	40.39209181	36.07404537	39.64249293	40.107108	32.59033048	37.73731554	37.25944095	33.07938384	36.69905189	47.57596174
1053.4	63.9480834	63.53954614	52.79581854	50.06459479	70.28914952	48.00276957	53.5393227	58.03618484	58.72951434	68.56088378	46.48583772	55.24283613	43.57839043	57.62670193	63.33471509	39.3845429	46.60378996	45.32053426	63.58435318	44.2654423	36.9736114	39.77452126	35.15719502	34.50081862	40.95665216	41.60150884	39.50837497	35.85565401	38.469577	36.11086164	34.52252121	32.05054933	41.65935661	44.21908152	45.38829092	35.55657285	31.69741484	42.58456809	40.53798149	36.18445205	39.74811584	40.22338337	32.68203212	37.85618385	37.40706583	33.1846928	36.80064999	47.7449427
1057.3	64.15761162	63.74052998	52.9248548	50.23574048	70.54238309	48.20048124	53.81145567	58.19242673	58.91199388	68.76819646	46.69057748	55.43644658	43.74168601	57.79104807	63.50323546	39.54137238	46.70394033	45.44613001	63.67032789	44.47705421	37.11775837	39.90410925	35.26821744	34.63226874	41.06210572	41.7013046	39.62956187	35.97832059	38.59075729	36.20850442	34.62638568	32.12755496	41.75866117	44.33658077	45.51276273	35.63809745	31.79172317	42.68827753	40.6536567	36.29261159	39.84814286	40.32474056	32.74824372	37.95478133	37.50492391	33.27714062	36.8717029	47.86973399
1061.2	64.36310359	63.95210846	53.06140849	50.39844112	70.73845648	48.35191161	54.00930018	58.35838898	59.08506312	68.95559807	46.85547697	55.60253069	43.8899929	57.96648911	63.64656406	39.68468752	46.82920539	45.58607524	63.79119592	44.65785498	37.23605338	40.04140974	35.36234514	34.75810358	41.17873	41.78887865	39.74567007	36.10085331	38.69970629	36.32478992	34.73465911	32.23130933	41.8762529	44.47812884	45.64279521	35.74118042	31.88965318	42.78111435	40.78050829	36.40090643	39.95877361	40.42541115	32.84947101	38.06883164	37.61309012	33.38359412	36.96885653	47.98329218
1065.1	64.51390262	64.08369368	53.16088713	50.52821156	70.88577172	48.44866343	54.13875177	58.47907576	59.2181005	69.08264321	47.00330589	55.72800408	44.02655951	58.07182902	63.77588751	39.77064795	46.96179511	45.68440822	63.89187675	44.7980823	37.32646003	40.14084483	35.46325211	34.85052024	41.27553537	41.88220577	39.84317417	36.21003361	38.80031251	36.41868631	34.81284942	32.31776414	41.98206084	44.57374113	45.74233942	35.83820627	31.96751737	42.8700759	40.88575722	36.49258387	40.04881092	40.49640434	32.93065885	38.14580853	37.71479621	33.47556128	37.06171151	48.08444703
1069	64.65028899	64.20628924	53.30260042	50.69174904	71.00265413	48.53484737	54.19109869	58.62077244	59.3378694	69.18742773	47.12293368	55.81773528	44.13034971	58.16792755	63.89222665	39.80823577	47.09898752	45.7884046	63.95303856	44.91774882	37.41128537	40.25142874	35.55045114	34.93730534	41.3817519	42.00279547	39.95209895	36.30532446	38.90713102	36.53097513	34.92171136	32.42616413	42.08029377	44.67247769	45.85131858	35.90587278	32.05460721	42.9707399	41.01079137	36.6116429	40.15822806	40.57544366	33.01263163	38.2567484	37.83207659	33.59662788	37.1725691	48.16524523
1072.9	64.75364534	64.29557562	53.40486543	50.77015424	71.07530376	48.60607668	54.25721649	58.70141778	59.3897771	69.26441639	47.20570371	55.88929197	44.1995745	58.21860736	63.95497513	39.84421317	47.20429932	45.85273935	64.03513642	44.98342794	37.52243195	40.34238107	35.62918633	35.02342039	41.48680019	42.09153291	40.08958348	36.41154698	39.00544231	36.63695235	35.00682933	32.50901794	42.18986787	44.78157675	45.9710417	36.00185817	32.1365553	43.06120439	41.13226286	36.74373659	40.27520007	40.66859309	33.10429772	38.3550624	37.96513539	33.70340979	37.27427621	48.24455258
1076.8	64.74510286	64.2962137	53.41480794	50.77079273	71.07155461	48.5994487	54.27555883	58.66995803	59.36703963	69.24066777	47.22350736	55.87615086	44.17968774	58.19890049	63.93453501	39.84297	47.23026485	45.87456431	64.04579627	44.97962097	37.58421049	40.41796539	35.66175519	35.05095394	41.56897199	42.17197216	40.17786747	36.5254445	39.0622271	36.70508186	35.07545836	32.55762404	42.26520001	44.848168	46.08636657	36.06500147	32.21701239	43.12592055	41.20519116	36.84830344	40.35759696	40.73638693	33.17124007	38.43852591	38.05399385	33.76823386	37.34599776	48.29551715
1080.7	64.63637851	64.19701469	53.31937284	50.6891145	70.99481024	48.5555305	54.26078798	58.5018128	59.2621144	69.11270447	47.15648348	55.7899566	44.09030779	58.12809475	63.85190915	39.81137486	47.17374197	45.81434029	64.01686906	44.87074195	37.65796154	40.43687308	35.66172635	35.06314968	41.60448184	42.21172752	40.26602142	36.62982297	39.086166	36.74147952	35.07529642	32.57169527	42.2937331	44.87618613	46.17113879	36.1022408	32.26253328	43.16348047	41.26145398	36.92567977	40.41613134	40.79193348	33.21945431	38.51772333	38.11198535	33.80826603	37.38910572	48.27849281
1084.6	64.46375461	64.05094906	53.19454722	50.56563927	70.81431276	48.41279772	54.11198205	58.316048	59.06278438	68.92696514	47.00740449	55.64863144	43.97683904	57.98896789	63.71667284	39.70807659	47.08887723	45.71869404	63.88742176	44.72626123	37.66956029	40.41646549	35.63190163	35.01549027	41.59204038	42.23461105	40.28880578	36.67785727	39.04033559	36.73377841	35.05911145	32.59337367	42.29070474	44.83679618	46.19519997	36.1273732	32.28895253	43.1508077	41.29221398	36.97353662	40.45667247	40.76927971	33.24075013	38.53389777	38.11548796	33.85328509	37.40310187	48.22089974
1088.5	64.28090732	63.84985534	53.04419527	50.49671568	70.58061203	48.20078603	53.89748232	58.12584477	58.83128876	68.69196369	46.82934011	55.46000607	43.84164995	57.84332536	63.58001458	39.53760066	47.01809919	45.6118151	63.75841068	44.54360321	37.65822037	40.38609453	35.59243041	34.9668972	41.58814847	42.26232344	40.29853895	36.72308157	39.00932539	36.736756	35.05393933	32.5885418	42.28669017	44.77719356	46.21795226	36.12982577	32.29891761	43.13308548	41.31055124	37.03643659	40.50206343	40.77821859	33.25447727	38.565341	38.14674205	33.88186338	37.43661087	48.1443911
1092.4	63.98153016	63.56021831	52.81850617	50.30110654	70.24398344	47.91581083	53.6027794	57.81593988	58.50230913	68.3291632	46.58722961	55.18460183	43.62511033	57.57608382	63.33286314	39.29663701	46.89374861	45.43142515	63.55229912	44.29977562	37.60892249	40.30324157	35.50033194	34.83096518	41.50903749	42.22470069	40.28324947	36.71791366	38.9212825	36.67975785	34.98571875	32.54621875	42.22046832	44.66329083	46.20161935	36.07724447	32.25607516	43.0747497	41.26272517	37.06318618	40.49120127	40.70673747	33.23268967	38.55435523	38.12704829	33.87438715	37.41939337	48.0112267
1096.3	63.57657329	63.18125296	52.48776104	49.98087291	69.82252272	47.60745886	53.31201035	57.35899277	58.07543156	67.86110174	46.27856215	54.81443843	43.27340249	57.21800381	62.95588379	39.0226335	46.68665041	45.19452202	63.26703121	43.94207431	37.53058463	40.17093207	35.34359875	34.66160973	41.40493975	42.12865003	40.23786507	36.71113526	38.78769341	36.59622237	34.88198818	32.46243329	42.09050659	44.49157749	46.16801571	35.98544093	32.18752326	42.95155458	41.176571	37.08719245	40.44827835	40.63126691	33.17744936	38.52236141	38.08515089	33.81457934	37.3796216	47.80215508
1100.2	63.03326955	62.68489602	52.04202802	49.56246796	69.28220321	47.19547545	52.92271899	56.76863399	57.5249826	67.27067477	45.85181408	54.32257927	42.86385309	56.7417841	62.48960009	38.68457954	46.36064236	44.86082849	62.89913361	43.49379539	37.40172108	39.9696326	35.14908345	34.42518755	41.21914345	41.97089015	40.11374977	36.65570647	38.55691011	36.42842494	34.68117729	32.31287465	41.91164407	44.24287162	46.06858137	35.84661033	32.09092053	42.77209541	41.02220336	37.03271596	40.341825	40.47946091	33.07866274	38.42283403	37.96971695	33.70648658	37.2672656	47.51584409
1104.1	62.49579106	62.16196442	51.63778898	49.22464066	68.69780273	46.76075599	52.46835978	56.23511744	56.94956338	66.69478406	45.4198689	53.8716225	42.50628792	56.34351715	62.06065528	38.30151081	46.06770942	44.52930867	62.46944629	43.0575787	37.25888576	39.75450201	34.94554862	34.20302648	41.00210991	41.83822977	39.96244615	36.57716851	38.32129021	36.24439597	34.50241006	32.19024969	41.71521642	43.95543468	45.92914106	35.70261732	31.95105971	42.55480376	40.85636939	36.96465906	40.26439124	40.30585235	32.96830894	38.30137841	37.80756882	33.60498031	37.13309272	47.19786636
1107.9	61.97492342	61.64033573	51.2485921	48.93666002	68.07281197	46.20793719	51.79540685	55.76441574	56.31502652	66.02569183	44.99298146	53.3468548	42.12174269	55.90570942	61.64307817	37.78221189	45.81328811	44.20530765	61.98845047	42.63017816	36.99964102	39.48619848	34.71716557	33.9429088	40.7744823	41.62138532	39.74131617	36.41346141	38.0589575	36.0216377	34.3040863	32.04823381	41.48526718	43.59108569	45.68817953	35.50286242	31.74881571	42.313882	40.64884393	36.83869172	40.08697273	40.04580128	32.79207354	38.11101168	37.61044717	33.46730181	36.97044459	46.80226317
1111.8	61.40922379	61.06143954	50.87146482	48.58273247	67.31800192	45.61789466	51.05964541	55.25247345	55.65005545	65.30266248	44.61413652	52.81675906	41.69469075	55.29724503	61.15914416	37.25142256	45.62678623	43.93175467	61.49842472	42.20673964	36.6734513	39.22252313	34.46677418	33.60969667	40.5217207	41.38775363	39.53653409	36.19311627	37.77616395	35.78906151	34.10304318	31.91142808	41.23999944	43.22406028	45.40966071	35.31274652	31.50916238	42.0214026	40.38384498	36.7125535	39.85227103	39.72677491	32.61931295	37.91791596	37.5167549	33.30957209	36.77837387	46.37312706
1115.7	60.56302663	60.28862299	50.2713674	48.03589909	66.33420787	44.89559347	50.23521143	54.43835658	54.7470144	64.24067326	44.16114565	52.04964013	41.01368025	54.47740582	60.44215068	36.54352596	45.32646046	43.52091768	60.94031317	41.56661151	36.24949977	38.81737325	34.1237547	33.16333714	40.16463887	41.08448288	39.27794647	35.96531297	37.413773	35.47469525	33.80824503	31.62504201	40.81912769	42.74189803	45.10012091	34.98362389	31.26091535	41.67589539	40.00973414	36.60080876	39.54507702	39.30003739	32.38825376	37.6839991	37.34390306	33.04657309	36.55377998	45.77567683
1119.6	59.28058124	59.13696753	49.4136239	47.03180259	65.17737575	44.20149268	49.5745436	53.23028733	53.61873409	62.97511984	43.38161082	51.0410956	40.02277163	53.40502644	59.35236817	35.93492976	44.67176991	42.82077334	60.25605196	40.64468169	35.97212134	38.35582427	33.59467121	32.56687511	39.74674789	40.61005592	39.00139867	35.8257078	36.91589993	35.13534999	33.3151302	31.18318643	40.26795029	42.22467827	44.88196633	34.65747154	30.93121314	41.18594798	39.54119759	36.39254514	39.22566923	38.8655153	32.11939099	37.38918437	37.00949857	32.64818543	36.31588753	45.10680541
1123.5	58.20152441	58.13225672	48.53243099	46.06511494	64.25712796	43.65904838	49.30990146	52.05352276	52.75900881	61.93258456	42.40675753	50.27179092	39.18209495	52.71929745	58.5581115	35.65467904	43.88990467	42.05743437	59.83450282	39.65358927	35.97341688	38.0598425	33.19507261	32.18546584	39.42709074	40.36884835	38.91231481	35.96070467	36.47834583	34.83971833	32.91173664	30.85764269	39.95720039	41.85110888	44.87782917	34.58724154	30.89294982	40.92405645	39.30678595	36.3569738	39.23253077	38.81574284	32.06801809	37.33628131	36.72560947	32.42981606	36.18736985	44.71541437
1127.3	57.23217593	57.19435519	47.88618841	45.32675228	63.28088835	42.84147485	48.50114462	51.13616557	51.77054916	61.00305734	41.52634518	49.49039839	38.4631954	52.05709396	57.7892257	35.06345481	43.29208158	41.40833859	59.29748809	38.75652622	35.78696374	37.62588546	32.84799383	31.83721546	39.23083628	40.22717541	38.76817367	35.96303579	36.12397559	34.5309431	32.60859759	30.67687275	39.68694247	41.50721442	44.78820548	34.45007966	30.81739871	40.76189567	39.2224177	36.3513104	39.25220441	38.69021674	31.92386328	37.26428434	36.49460303	32.33104669	36.12196187	44.22616605
1131.2	55.69560388	55.80530902	46.68580562	44.00272981	61.79663201	41.72662639	47.60296875	49.60324785	50.51759312	59.42825186	40.06785919	48.31466609	37.36468458	50.94901249	56.74098539	34.44483885	42.29383568	40.47212476	58.56805139	37.29163501	35.56455414	37.0571241	32.2439548	31.191388	38.790683	39.92966941	38.55214239	35.93082081	35.53447216	34.0777543	32.06333412	30.1976328	39.22861735	40.94564537	44.65777226	34.22096431	30.65362402	40.44074735	38.8322907	36.24107083	39.13486396	38.41595476	31.76608693	37.13951019	36.04042092	32.04205806	35.85582489	43.68309697
1135.1	54.05165623	54.12782798	45.58835265	42.86761801	59.95286585	40.19669726	45.84103809	48.16044489	48.90856811	57.62325485	38.42824147	46.84803725	36.21009487	49.68366799	55.44541964	33.2214106	41.3193401	39.36843456	57.44647478	35.76240339	35.02536768	36.24372209	31.49618745	30.37085153	38.07903627	39.51282836	38.02839102	35.56603761	34.74518525	33.44882187	31.46357092	29.75862163	38.65213351	40.01225479	44.21024145	33.78495611	30.23629944	39.84507288	38.30804609	35.96359758	38.79815979	37.86489861	31.35441045	36.70415048	35.55167848	31.70547915	35.47952858	42.68010802
1139	52.51512532	52.57158819	44.5560094	41.73468376	58.19159516	38.88400302	44.41177745	46.81861678	47.42781653	55.96314198	37.01138015	45.45268031	35.04634594	48.36744402	54.12007646	32.13313729	40.32951348	38.38656376	56.38211056	34.38519688	34.37336347	35.44895104	30.74508721	29.49821206	37.36837903	39.02071697	37.47343424	35.17129996	33.94272788	32.74462552	30.83441083	29.24006646	37.95174251	39.15201346	43.66558481	33.28209389	29.78011118	39.1940761	37.70050498	35.6254412	38.38191584	37.27304154	30.93333086	36.25541828	34.99286919	31.2993649	35.01330604	41.64715035
1142.8	50.54735931	50.63861186	43.19103602	40.26262205	55.92884114	37.210854	42.61067953	44.99899834	45.48290511	53.8347439	35.45676129	43.7707216	33.63916739	46.66777166	52.35110487	30.81119033	39.16516927	37.18603356	54.97805124	32.72949561	33.5008188	34.39064025	29.75010745	28.43997826	36.49632388	38.30063906	36.7788765	34.6384594	32.84634555	31.85719482	30.04002338	28.49017883	37.07509207	37.99228298	42.88042898	32.61219422	29.15568457	38.34236764	36.86361774	35.17293082	37.75459601	36.42833282	30.36526726	35.62260814	34.25720095	30.67032453	34.41965784	40.27495859
1146.7	48.17764378	48.45741093	41.49568521	38.34364432	53.55166634	35.54601886	40.99333925	42.79377785	43.45031931	51.51552814	33.59781598	41.83693088	31.89042144	44.66677323	50.30410838	29.53478578	37.66999622	35.68264492	53.4892449	30.85426958	32.60265011	33.19207466	28.51534492	27.19651385	35.38541435	37.29217325	35.89673664	34.05243906	31.58815213	30.83870547	28.96143071	27.50793744	35.90225542	36.70337605	42.04521648	31.75262673	28.45417353	37.27874306	35.80352797	34.48387051	36.99474959	35.41636194	29.65866345	34.84323677	33.24690423	29.80679914	33.6364909	38.7866782
1150.6	46.62343519	47.04416161	40.35828845	37.14384845	52.04218359	34.40163668	40.02755048	41.4271961	42.22277664	50.09971074	32.09284084	40.51988271	30.77632409	43.45898892	49.00040199	28.77153618	36.5696048	34.68349269	52.46372562	29.56465561	32.0429453	32.37512453	27.70797062	26.35998317	34.59863356	36.67035707	35.27121761	33.6988234	30.70826041	30.0685052	28.17228931	26.84551823	35.13937825	35.76600255	41.53245526	31.23443239	28.03462677	36.57414598	35.1487266	34.08805695	36.52022942	34.83382074	29.15041965	34.34743163	32.55163534	29.2822154	33.10897627	37.83549462
1154.5	45.71126661	46.08355381	39.69733783	36.42264299	51.01236671	33.63660972	39.19625981	40.62988583	41.39220653	49.17825107	31.16518794	39.70221644	30.14534309	42.70575054	48.22491012	28.18320734	35.91970142	34.01370693	51.69300892	28.80268862	31.6221163	31.82559621	27.18285792	25.79793596	34.03054297	36.2680247	34.81188609	33.40079167	30.09639509	29.57834548	27.73270873	26.45296859	34.64136713	35.14193578	41.0932574	30.85266354	27.67774813	36.1103197	34.74955144	33.78892494	36.24309507	34.38184277	28.79203381	33.97731838	32.12966976	28.95673718	32.7313827	37.10294385
1158.3	45.09820536	45.3969414	39.28344091	36.00845137	50.29051944	33.05219104	38.54058442	40.1643847	40.80388614	48.52643705	30.58115219	39.13887605	29.73564364	42.19054591	47.69049495	27.74012383	35.49495488	33.60042102	51.16723489	28.31440342	31.29269967	31.40581024	26.80283625	25.41716153	33.63310822	35.9681067	34.47291058	33.14561682	29.68707114	29.18790805	27.42014229	26.19479045	34.29570911	34.68532727	40.7557397	30.57353773	27.41131283	35.73946061	34.44055403	33.54009757	35.9660025	34.06017435	28.52844479	33.71247857	31.80923151	28.70956251	32.4550237	36.61933601
1162.2	44.67072214	45.00121143	39.04788451	35.73420898	49.77671613	32.66169909	38.09448432	39.84512865	40.40361932	48.10305645	30.20926419	38.7724019	29.49830534	41.87001663	47.32995536	27.46648538	35.24501031	33.35678433	50.83985044	27.99876225	31.08415843	31.14773368	26.55931523	25.17736344	33.39057412	35.76572798	34.25148288	33.00258322	29.40655601	28.96202881	27.23428777	26.01937639	34.09234893	34.39272723	40.50547328	30.40272254	27.25925875	35.51076085	34.22061458	33.39711476	35.83112979	33.85041996	28.37200243	33.55684546	31.63076552	28.55470357	32.26663897	36.28360803
1166.1	44.41334084	44.75782758	38.9497457	35.58614321	49.47812115	32.4030998	37.7651001	39.66739982	40.16142294	47.86564222	30.00797394	38.57667751	29.37116295	41.68571366	47.14896231	27.2852381	35.13195921	33.2366626	50.64708284	27.83637825	30.97175371	31.0099857	26.42878848	25.02704967	33.24946242	35.66763926	34.15231662	32.95615102	29.27182843	28.83288112	27.13717924	25.92381569	33.99142036	34.2388566	40.39408434	30.32208721	27.18831459	35.38817748	34.14505859	33.34914095	35.75436098	33.72694377	28.29090535	33.50708697	31.54296526	28.4882482	32.18123034	36.11094077
1169.9	44.28691989	44.64784125	38.87433022	35.47958249	49.37316006	32.28190548	37.63582012	39.54189956	40.04642513	47.74044909	29.87073118	38.48551825	29.34362246	41.62497348	47.12139853	27.21871315	35.05977571	33.1933853	50.57914248	27.71805368	30.95600826	30.95680411	26.39190571	24.94931865	33.19048843	35.65592133	34.10740813	32.97172766	29.19940438	28.77412256	27.08932865	25.91954833	33.96912976	34.15352462	40.37176644	30.31434467	27.17509181	35.36509456	34.1418889	33.38244041	35.78620568	33.70537154	28.26531281	33.49215446	31.50725793	28.49560007	32.14805918	36.04418396
1173.8	44.25645183	44.56820144	38.915103	35.51198681	49.29737185	32.22600588	37.50079928	39.56580663	39.96839625	47.68908123	29.83199587	38.45969954	29.30617131	41.62015487	47.11967106	27.15894612	35.085485	33.2270045	50.57132424	27.67703738	30.96324784	30.96713653	26.36948084	24.91898789	33.18145761	35.69404308	34.14802592	33.04402623	29.20138972	28.77458708	27.10659632	25.9539894	33.97835921	34.13873312	40.42674878	30.35284684	27.17495994	35.37519052	34.18256816	33.46724367	35.83661917	33.71439446	28.29952517	33.5598449	31.55357854	28.52030068	32.20799525	35.99955198
1177.7	44.18570291	44.52607203	38.8795991	35.42633398	49.24888854	32.20215596	37.41944423	39.4886844	39.8881677	47.58963381	29.79804379	38.38654264	29.22289997	41.57290198	47.06615196	27.14075119	35.0945424	33.19112692	50.61634242	27.61695647	31.00495041	30.97139983	26.33460761	24.88148342	33.19151176	35.7035848	34.22980851	33.14074984	29.17080007	28.77967096	27.09284585	25.93877146	33.97663702	34.12399207	40.48354848	30.38238672	27.21700905	35.37849202	34.21332747	33.55066558	35.90363223	33.7201867	28.34246292	33.6314823	31.60189559	28.5253276	32.27201244	35.95878025
1181.5	44.09356243	44.42867722	38.85729769	35.32288	49.18416994	32.11696654	37.3597349	39.39941171	39.8106989	47.52812424	29.74171675	38.32560519	29.17803343	41.49785982	47.01027983	27.09094264	35.08954711	33.16398745	50.62735219	27.56850099	31.03420293	30.94466364	26.3302088	24.85126858	33.19190524	35.70144986	34.25776806	33.2435753	29.14602669	28.76862779	27.0908822	25.919226	33.97510989	34.09216258	40.51658221	30.40640765	27.23359965	35.35007186	34.23857167	33.63107581	35.94421467	33.72222534	28.36989981	33.66566033	31.63607352	28.54587876	32.30166973	35.95514374
1185.4	44.00015596	44.31413642	38.83614136	35.30154479	49.07403783	32.04096896	37.31251029	39.33830286	39.70169675	47.4367355	29.67602294	38.26461176	29.09128986	41.42820525	46.9419874	27.05800152	35.04777975	33.12312014	50.58913979	27.49598284	31.02906484	30.93682227	26.27501304	24.79839002	33.16721642	35.72047437	34.26311264	33.28640323	29.08407452	28.753561	27.05970054	25.91383861	33.94884403	34.05338603	40.54817788	30.40596798	27.23775016	35.33857775	34.24246227	33.66040094	35.97077906	33.71647793	28.38985727	33.70113307	31.63514576	28.53430285	32.32026645	35.89038906
1189.2	43.92745094	44.19675744	38.79043377	35.30396169	48.9575008	31.91648561	37.17848675	39.30123016	39.59473096	47.34216637	29.58087383	38.17331543	29.03456877	41.36549272	46.88714097	26.95784173	34.99513157	33.08429889	50.50632668	27.40962289	30.99564809	30.89056412	26.23037298	24.73818586	33.10755279	35.71183096	34.23309214	33.27659761	28.99674832	28.6864979	27.029603	25.90018892	33.91409578	33.97956261	40.51082633	30.38152819	27.20924758	35.28726819	34.22294277	33.67052054	35.97485785	33.66824094	28.35904087	33.69784256	31.62905821	28.54347935	32.28971492	35.80884799
1193.1	43.89258752	44.13459658	38.77446746	35.29806079	48.8915375	31.82998921	37.12026803	39.27410886	39.57495849	47.27461843	29.52123341	38.1373212	29.00953583	41.29482588	46.8389602	26.92067521	34.99711526	33.07804054	50.48634821	27.37429843	30.97033799	30.85798649	26.19782229	24.68631789	33.07647933	35.67981789	34.2083166	33.30485558	28.97490267	28.65534738	27.00734895	25.89003442	33.9002842	33.92769933	40.4893214	30.38815127	27.19341474	35.25843285	34.22405789	33.68448653	35.97270912	33.64514658	28.3636476	33.7172583	31.63174383	28.53992917	32.27987572	35.77969152
1196.9	43.85225682	44.10611941	38.79899973	35.29209157	48.86396481	31.81910556	37.09877837	39.26461311	39.55415565	47.24706657	29.51692541	38.10418999	28.99903062	41.25686898	46.80082271	26.90709041	35.00645381	33.08755476	50.46238811	27.34920742	30.96865593	30.85893881	26.16124363	24.67090609	33.06971363	35.68895002	34.23519136	33.3302382	28.9631096	28.66987389	27.0062518	25.88562752	33.87161177	33.92822871	40.49239809	30.38997627	27.20507982	35.2463922	34.24494982	33.71569956	36.00238971	33.6433229	28.38476275	33.73041937	31.64580867	28.52730433	32.27208989	35.76406553
1200.8	43.88334032	44.15425836	38.83228997	35.32495967	48.9312385	31.87788726	37.16387666	39.31020699	39.61283426	47.30182184	29.53757133	38.14416064	29.01058462	41.30580349	46.85371504	27.00555281	35.03575499	33.13463202	50.52351402	27.39922577	31.04580245	30.92401943	26.19790774	24.70867124	33.11131238	35.73748659	34.31497686	33.42802457	29.01073813	28.7130629	27.0486341	25.92779543	33.9296585	33.97728808	40.60196016	30.45357406	27.2664825	35.29235507	34.30475833	33.80864788	36.09402528	33.71577633	28.4376916	33.8048942	31.71053021	28.56452837	32.3477351	35.8249879
1204.7	43.96609101	44.24444414	38.90774423	35.37074973	49.05965742	31.98056257	37.2575154	39.39018916	39.69422374	47.40591793	29.58758777	38.22375624	29.06857238	41.39076091	46.94133701	27.07032956	35.11177637	33.18822934	50.62886085	27.47231169	31.1477347	31.00299989	26.25745991	24.77368468	33.20362023	35.82871195	34.4298167	33.56304848	29.07057815	28.78023408	27.10761669	25.97484759	34.00779131	34.06296426	40.69606364	30.53581868	27.34574232	35.38112684	34.41754513	33.90626102	36.20399163	33.81505187	28.5167641	33.90257284	31.80432216	28.65770192	32.43879989	35.91225033
1208.5	44.09269202	44.36679176	39.03258809	35.50051844	49.20922847	32.08028167	37.37922859	39.52951823	39.81205304	47.53102316	29.67804488	38.33122432	29.17969518	41.54383776	47.09315727	27.16398544	35.21094786	33.28650934	50.75431428	27.57500605	31.26726371	31.1074917	26.36185165	24.88032408	33.3306593	35.94458208	34.55783041	33.68225656	29.1788378	28.89785745	27.2056736	26.07643433	34.13014031	34.16695104	40.83307397	30.64631504	27.45511217	35.48872179	34.54374484	34.03340138	36.32273903	33.93354096	28.61415844	34.01993428	31.92241852	28.76083155	32.54100478	36.03084854
1212.3	44.26094007	44.50646521	39.18661522	35.6542696	49.3528554	32.17803016	37.47011388	39.69806087	39.96905244	47.67772843	29.80196608	38.4644342	29.31060796	41.68509007	47.24764314	27.26115115	35.34678324	33.41216051	50.89292005	27.70191794	31.38765591	31.2260981	26.46412069	24.97264776	33.47475182	36.08031708	34.68453642	33.79980862	29.29995849	29.02538541	27.31590179	26.18140983	34.2399449	34.29016664	40.96159982	30.76702355	27.55666891	35.61288588	34.68558091	34.16486886	36.45498051	34.04492769	28.71851096	34.15399505	32.06597066	28.88080239	32.64959212	36.1692952
1216.2	44.41701022	44.65488602	39.32518545	35.77520595	49.49510994	32.27533802	37.55245728	39.8752417	40.10356821	47.82756441	29.90576157	38.57806244	29.43672093	41.81670291	47.4075079	27.35143514	35.48516397	33.53520334	51.00274747	27.81930432	31.49474121	31.33722228	26.56943834	25.09457689	33.59074443	36.20322404	34.80631332	33.93000237	29.42256742	29.12905157	27.42116824	26.28348701	34.37478641	34.41722849	41.08958938	30.8863023	27.66540384	35.73680157	34.83832211	34.28662642	36.58589711	34.17804922	28.79880097	34.27391727	32.20243965	29.00070054	32.76491156	36.31342184
1220.1	44.59900768	44.81774716	39.47203246	35.93935726	49.64853534	32.38854275	37.64874875	40.07485637	40.25604952	48.00900484	30.04563398	38.71086396	29.56259324	41.97662967	47.57284525	27.45822647	35.6255968	33.67462005	51.10796727	27.96773819	31.61956698	31.49620312	26.69088535	25.21961552	33.73100316	36.35575351	34.97003647	34.05976253	29.5796658	29.27457303	27.56343162	26.41678215	34.52309	34.57230321	41.22117552	31.01888786	27.79192383	35.88742898	34.99147083	34.43329266	36.72885872	34.32552785	28.9243452	34.41941094	32.3502444	29.15183311	32.89359417	36.45835821
1223.9	44.81624337	45.00665611	39.65840456	36.12333659	49.85384704	32.53174225	37.78006694	40.30429405	40.47244739	48.22311325	30.21979653	38.8816698	29.71271484	42.12931577	47.75896535	27.58599354	35.80350859	33.84457483	51.28421265	28.13989803	31.76990946	31.65242605	26.82536802	25.36756078	33.9213181	36.52553035	35.16302774	34.21121906	29.75335451	29.4340495	27.72392904	26.55410153	34.71242043	34.77279494	41.3952998	31.18201306	27.9352213	36.05828098	35.17374148	34.60152271	36.88687654	34.47633518	29.07188025	34.57795949	32.53478098	29.31406373	33.06105301	36.63762468
1227.7	45.07447938	45.25505151	39.88774779	36.33222041	50.08771556	32.7225648	37.93758038	40.56965991	40.69566815	48.49482341	30.43017103	39.08259335	29.89239388	42.33161339	47.99777804	27.72737182	36.01375954	34.03936759	51.51917371	28.34107984	31.9579245	31.84471007	26.99920026	25.53861258	34.12652507	36.74497109	35.3831158	34.39130826	29.96165056	29.6285277	27.90905318	26.72181987	34.94043957	34.99667154	41.61536493	31.36133542	28.10851113	36.25015138	35.39280814	34.79667174	37.0878427	34.65533886	29.23244889	34.78434024	32.76370204	29.50604168	33.22469836	36.85671747
1231.6	45.35805619	45.51119578	40.12153543	36.53982389	50.38598294	32.93912138	38.14897087	40.83061374	40.96353487	48.78156659	30.64340871	39.31218428	30.09460227	42.57442212	48.22288587	27.90282315	36.20182825	34.23480144	51.7332103	28.53824723	32.1621759	32.06555119	27.18588971	25.74019452	34.35599188	36.96508789	35.6282848	34.61249517	30.17329032	29.84733221	28.09512214	26.91774067	35.16774178	35.24598841	41.87431431	31.56146203	28.29791201	36.47392498	35.63393198	35.01991721	37.30737785	34.8729103	29.40606965	34.99699813	32.9730243	29.706037	33.4179796	37.09226689
1235.4	45.58142856	45.75768242	40.29897312	36.71333245	50.65009735	33.13747933	38.31525521	41.0483146	41.16611101	49.02390487	30.81740114	39.51504651	30.26371975	42.78470314	48.43312728	28.0443728	36.37078899	34.39201022	51.9114631	28.70141852	32.35668331	32.25994007	27.3541514	25.91625149	34.5634339	37.16062775	35.82958659	34.8114387	30.3839307	30.03390405	28.26423208	27.08617719	35.37295215	35.45846069	42.0963662	31.74862957	28.45420203	36.68935305	35.85589257	35.21841015	37.50509446	35.07691661	29.56096789	35.19672743	33.15643219	29.88133679	33.58856068	37.30240255
1239.3	45.80356892	45.99666466	40.50463286	36.90260871	50.87763616	33.31368994	38.48243623	41.25398584	41.38926065	49.28579725	31.01927194	39.71648854	30.43941314	42.97924419	48.63576319	28.18980935	36.53752468	34.56323535	52.08940913	28.8774122	32.53384839	32.45969284	27.52391594	26.09954813	34.76692211	37.3694545	36.04522736	35.02287382	30.58283749	30.21713617	28.43615792	27.24817973	35.58224397	35.68234885	42.3186263	31.91139136	28.61073215	36.89007807	36.07038655	35.41418676	37.69632819	35.26608497	29.72335697	35.36855208	33.36508539	30.05852386	33.75905788	37.51238509
1243.1	46.01504933	46.16669152	40.6401598	37.07239216	51.08099934	33.44056273	38.63534423	41.44698811	41.54015649	49.48832115	31.19704314	39.87916461	30.58615461	43.14703573	48.82561578	28.29185711	36.69337526	34.71206888	52.21718613	29.04700924	32.68540961	32.61754786	27.66999489	26.23721431	34.93756636	37.54994333	36.21121931	35.16916455	30.76519047	30.39221701	28.59518044	27.38355805	35.76594343	35.86290189	42.48939928	32.06115993	28.74922784	37.05152702	36.25877845	35.57283877	37.85606145	35.4084245	29.85384269	35.53839989	33.52884104	30.21613637	33.91868742	37.68090742
1246.9	46.19959795	46.34564916	40.76287657	37.20832406	51.27259293	33.56466768	38.78455239	41.59232267	41.71762364	49.67117569	31.33628749	40.04029102	30.74553108	43.32115304	48.99647672	28.42486281	36.81535676	34.82096874	52.35195059	29.1903718	32.85168072	32.76472699	27.81523821	26.36545927	35.08990524	37.69429755	36.38020302	35.3388497	30.91888718	30.53241427	28.72720442	27.51703076	35.91499589	36.0227444	42.67578323	32.19741838	28.88741973	37.20342625	36.41643339	35.73767734	38.02642699	35.54741846	29.97505281	35.6877722	33.69006891	30.37406827	34.04222431	37.85415557
1250.8	46.3701893	46.48854448	40.88231367	37.37253073	51.43480703	33.6805669	38.88166134	41.75297146	41.83580433	49.83262699	31.48341559	40.18414779	30.856473	43.44939364	49.14178678	28.49772244	36.95350501	34.94796033	52.46145371	29.34054289	32.97016968	32.89669903	27.92714767	26.48272319	35.24792286	37.83708377	36.52787199	35.46232474	31.04749871	30.6788241	28.85413434	27.64327219	36.06519747	36.16399412	42.82654065	32.32551764	28.99315065	37.33679816	36.58039979	35.87198708	38.15078113	35.68222452	30.08288055	35.82586417	33.83605492	30.50672843	34.17507054	37.99842988
1254.6	46.56974548	46.61726693	41.01617643	37.53585175	51.56203603	33.76074561	38.91584762	41.94534829	41.93456795	49.9770606	31.62766651	40.27520479	30.94818691	43.55115181	49.26012532	28.51257746	37.09055617	35.08891639	52.54137173	29.45287294	33.04215742	33.01425643	28.02569505	26.59689441	35.37222556	37.95700791	36.66677928	35.56720464	31.16400407	30.79196276	28.9487808	27.75655821	36.19443558	36.29292786	42.92619534	32.43566321	29.06996473	37.4535824	36.70073063	35.99908752	38.26466224	35.7591313	30.16888423	35.96050265	34.01278938	30.62594763	34.28340643	38.10233993
1258.4	46.68387466	46.69660897	41.10376128	37.62867708	51.6321839	33.82412967	38.97320821	42.02940697	42.0060593	50.08696921	31.70825011	40.3499019	31.01513213	43.62996131	49.35645993	28.53654702	37.18697021	35.17109869	52.59393492	29.54695157	33.13412654	33.11961735	28.09789435	26.68525175	35.47925442	38.03882373	36.78608228	35.66194211	31.27298764	30.90111679	29.05078526	27.83356611	36.31944431	36.38126188	43.02901469	32.51130291	29.14037829	37.52942119	36.82642343	36.1142297	38.35364916	35.84759894	30.25254908	36.0653151	34.11172441	30.73281125	34.36630341	38.18736113
1262.3	46.72294497	46.75386757	41.12286026	37.62220854	51.71032915	33.91186005	39.09746517	42.02915549	42.0697048	50.14007974	31.78168002	40.41878821	31.01717891	43.63950113	49.37575951	28.62365724	37.22687664	35.22627749	52.66434534	29.58399786	33.24922964	33.21923824	28.14664697	26.74384355	35.56716027	38.12657125	36.93159493	35.8014918	31.35417595	31.01015922	29.11648621	27.89835349	36.39498058	36.48983125	43.18219664	32.59380774	29.23631818	37.61458879	36.926706	36.25104985	38.46586003	35.94226287	30.34791367	36.17658538	34.2207065	30.79285297	34.47910321	38.26477569
1266.1	46.66391567	46.76653186	41.06299821	37.50935393	51.71395404	33.95564825	39.17479892	41.90356811	42.05966367	50.11646317	31.77527276	40.39988812	30.99635613	43.62247356	49.32560712	28.69782368	37.19715548	35.18067887	52.71497439	29.55870751	33.34445095	33.27301896	28.16934562	26.77088555	35.62175751	38.18676323	37.04493708	35.93760849	31.4180839	31.06113181	29.1217536	27.91224894	36.41655556	36.56767715	43.31464627	32.65562603	29.3020728	37.64945851	36.98312838	36.34707403	38.54539517	36.00055959	30.41069391	36.25009761	34.27395371	30.83302405	34.52641936	38.31512648
1269.9	46.58360439	46.71700734	41.0132159	37.42879226	51.66916178	33.95143218	39.18556533	41.8431285	42.0497251	50.06934202	31.72866512	40.38425798	30.9776023	43.60104852	49.27070572	28.69321227	37.13577916	35.11377366	52.66249224	29.51477856	33.41570681	33.28734504	28.19214704	26.78585965	35.66848329	38.23456026	37.08158831	36.0513773	31.43339491	31.08953964	29.13720129	27.93935403	36.45694097	36.59823924	43.3914851	32.70793652	29.35876095	37.7105399	37.03010857	36.39749482	38.62675144	36.05904337	30.44183835	36.30052699	34.29457162	30.87951819	34.56047977	38.30126417
1273.8	46.50971233	46.63186664	40.96912379	37.36849786	51.57168814	33.85085034	39.09871623	41.77819253	41.9647158	49.97074566	31.65034077	40.32241616	30.93197401	43.54224424	49.19876241	28.62067783	37.06720832	35.03711037	52.55450856	29.42501604	33.41961554	33.26773267	28.19688398	26.78689592	35.66834154	38.2498467	37.09733938	36.08169135	31.41031852	31.0991978	29.13215916	27.95908488	36.46893163	36.58140013	43.43358449	32.73517411	29.38601769	37.72139415	37.0348547	36.45420802	38.66412952	36.06791203	30.44648484	36.33922768	34.31125759	30.91762262	34.57122993	38.25153871
1277.6	46.35803301	46.48653378	40.86231349	37.27247705	51.37101568	33.72393595	38.9618758	41.64861497	41.81744505	49.77030194	31.54168749	40.17890297	30.82631598	43.39287265	49.05475209	28.52361877	36.97515415	34.93662772	52.41089216	29.28590146	33.39812399	33.22440457	28.14568766	26.73275951	35.62576952	38.24401046	37.09886674	36.10393719	31.36234969	31.06132449	29.09595815	27.93755591	36.43358865	36.51504869	43.43184717	32.71990613	29.37259458	37.69493462	37.03100381	36.48244826	38.67236647	36.03655235	30.43926357	36.34240986	34.26811047	30.91106077	34.55924161	38.15948206
1281.4	46.15542141	46.26207802	40.72418475	37.12874498	51.11447836	33.54236021	38.74675712	41.48601996	41.62115913	49.53219247	31.38089928	39.99200105	30.67127791	43.1938717	48.86777078	28.3641333	36.84893426	34.79279155	52.25289799	29.12556009	33.32471608	33.13645576	28.07346327	26.63548723	35.56120948	38.19068629	37.045761	36.11060615	31.27936283	31.00585042	29.02044072	27.89535611	36.38227711	36.41999513	43.41637996	32.68477236	29.34304712	37.63423115	36.97072287	36.47128162	38.65483564	35.95541116	30.39585279	36.31792525	34.22862164	30.90186772	34.53173496	38.00985814
1285.3	45.90682851	45.99780567	40.5349569	36.93942135	50.77802468	33.32065403	38.51794309	41.24997345	41.34388865	49.22161281	31.17974698	39.76030174	30.49266461	42.95770367	48.6347869	28.17832241	36.6890945	34.62535624	52.0435054	28.90339183	33.26133655	33.00744013	27.93971639	26.5026184	35.45970076	38.13758854	37.01734814	36.10366689	31.16802485	30.90950825	28.91865718	27.82919875	36.27297431	36.2925883	43.36481834	32.61857904	29.28350897	37.54630189	36.90508024	36.45407267	38.6120647	35.86664319	30.34363279	36.26320263	34.16133854	30.8573272	34.47515646	37.81408611
1289.1	45.51181667	45.5679226	40.24133371	36.65598141	50.32649448	32.95569272	38.11170917	40.8725094	40.91538621	48.76759579	30.88916248	39.3929245	30.20722282	42.59269275	48.3060152	27.84515453	36.42064331	34.33113547	51.71353829	28.59184513	33.05566466	32.77564305	27.73593351	26.27531723	35.24064928	37.96732982	36.84329777	35.97568035	30.92506545	30.6922017	28.73466361	27.66020622	36.10104061	36.01229778	43.17636591	32.43059767	29.12676031	37.34316921	36.71607102	36.34984066	38.48083881	35.63612464	30.18418612	36.11521065	33.99643798	30.71121002	34.3161538	37.47743986
1292.9	45.19301447	45.23417522	39.99733769	36.43860051	49.89063565	32.70025016	37.82885229	40.5732549	40.59241904	48.39789171	30.62000565	39.11647267	29.9536063	42.29456238	47.98777739	27.61016116	36.21589871	34.13980239	51.44735159	28.30838539	32.94538781	32.61976991	27.5730569	26.11934961	35.10943421	37.86371156	36.77324491	35.97123089	30.77164902	30.57161947	28.60166936	27.57402187	35.96268008	35.85215612	43.14340656	32.36818252	29.06983975	37.2189206	36.61117919	36.34825898	38.44269988	35.51699489	30.12068135	36.07655631	33.90368143	30.65988698	34.26011161	37.22010788
1296.7	44.70401353	44.71047401	39.63398597	36.06780438	49.32032739	32.2845683	37.38705286	40.09464559	40.08185092	47.82025366	30.24770288	38.68114028	29.57681833	41.82224894	47.52980008	27.23228251	35.88809995	33.80353545	51.05756007	27.92430745	32.71403808	32.33867588	27.30282154	25.83091658	34.853574	37.63580819	36.55476794	35.82829258	30.46699809	30.31511852	28.35974075	27.37087496	35.69675316	35.50984279	42.93865924	32.16622456	28.87309053	36.95758345	36.36902395	36.21690355	38.25560496	35.25640405	29.93903572	35.89390507	33.68320081	30.47870446	34.07125541	36.84462996
1300.6	44.12102375	44.11129676	39.19044327	35.62464323	48.64285795	31.80952537	36.87119723	39.53456003	39.49261903	47.17526534	29.78983454	38.18658728	29.13641931	41.28642428	46.98630505	26.80574114	35.48134069	33.42741181	50.56158159	27.44718082	32.42439702	31.98117343	26.97728067	25.48432005	34.52872646	37.33217946	36.31016631	35.66193502	30.11637225	30.01471099	28.05088682	27.12728702	35.37386786	35.12445843	42.67856732	31.90617701	28.64145957	36.64785366	36.05919276	36.04704752	38.02390154	34.94330141	29.71423473	35.66304673	33.41655625	30.23289912	33.84184106	36.36249003
1304.4	43.48768398	43.49686024	38.68556636	35.13283054	47.87105183	31.30392727	36.34414471	38.91747066	38.82681951	46.48047138	29.3129867	37.64276276	28.66901232	40.69814358	46.38493412	26.36083912	35.06730008	32.99874376	50.05106388	26.94162732	32.13339194	31.60479013	26.63239473	25.08833253	34.15821831	37.03710003	36.03236126	35.5077252	29.74229585	29.67642991	27.72163963	26.8452152	35.00009001	34.69429634	42.41913478	31.64405364	28.38666987	36.29237078	35.73776117	35.86677521	37.8137519	34.61140462	29.46479079	35.43554177	33.1185345	29.98753117	33.58403384	35.8358113
1308.2	42.69444361	42.71795121	38.0648086	34.50419004	47.04816093	30.69889698	35.73295101	38.11605073	38.06011932	45.63232774	28.70604228	36.98890205	28.10023921	40.01151225	45.67611825	25.85313929	34.51640377	32.44015505	49.43662224	26.31869602	31.76530492	31.12536424	26.18276402	24.6223261	33.6897649	36.62525504	35.66516111	35.27099925	29.25222017	29.24007439	27.30104356	26.48359714	34.56249096	34.16460893	42.08186649	31.30251395	28.08980077	35.84381935	35.31441602	35.6077179	37.49404603	34.1989652	29.16120516	35.11709558	32.71391959	29.65228398	33.26880202	35.2069919
1312	41.79311377	41.83469964	37.34365837	33.80007775	46.05928616	30.01848487	35.01093128	37.23751301	37.17848072	44.66207845	28.02755168	36.24756236	27.45316781	39.22115944	44.85404241	25.24760626	33.86980319	31.8325836	48.69163828	25.62734151	31.31241894	30.56322093	25.67809815	24.08405415	33.15820783	36.12336928	35.21958621	34.97693728	28.68663274	28.71053223	26.81019928	26.06145422	34.01532868	33.53726127	41.62804909	30.87173439	27.71485896	35.29870089	34.80677681	35.28482635	37.11828042	33.69650475	28.80269462	34.73973592	32.2490121	29.25812144	32.86298013	34.4748062
1315.8	40.76634467	40.84658481	36.55146431	32.99711648	44.95764479	29.26675326	34.26207072	36.22220701	36.23317987	43.57914092	27.27083663	35.4161767	26.74391718	38.32227527	43.90378231	24.63796008	33.14056291	31.1318192	47.87031367	24.85478105	30.77819296	29.94197564	25.08300088	23.47435718	32.51718696	35.54918246	34.6693898	34.61630404	28.01933485	28.12787419	26.23191168	25.56419745	33.36499192	32.80830402	41.12299952	30.37593253	27.2501928	34.67450207	34.19590046	34.89815874	36.6544574	33.1103443	28.34911814	34.27062911	31.68350733	28.7746415	32.38271035	33.66687703
1319.6	39.8124872	39.86205588	35.78550978	32.33158205	43.83962748	28.49183524	33.41753095	35.35581692	35.27195308	42.52079881	26.50736867	34.57919743	26.06535888	37.43920461	43.03277107	23.93814606	32.42616035	30.43705682	46.9797245	24.13131997	30.23731517	29.28113777	24.49401825	22.85876743	31.84157523	34.96482979	34.07042701	34.20718397	27.33766362	27.51144142	25.67502123	25.07866908	32.72638881	32.04298026	40.55239278	29.86919835	26.78682423	34.04210351	33.59999167	34.43293263	36.17891103	32.49154961	27.85490058	33.74386177	31.12255789	28.28593794	31.86963278	32.7980321
1323.4	39.06688151	39.01362592	35.1714434	31.78838134	42.86478406	27.83673	32.6221364	34.63471686	34.40805025	41.61651754	25.88463326	33.84462759	25.46147056	36.68429636	42.26292654	23.26378599	31.86098589	29.87451208	46.20591506	23.52388312	29.70228105	28.70482753	23.98313903	22.32567651	31.27162738	34.41936327	33.57289215	33.84660562	26.76793346	26.97463291	25.18140739	24.66732085	32.1775149	31.40601295	40.02464305	29.41573031	26.35728135	33.49595628	33.09057695	34.09783269	35.76470149	31.93424318	27.43763102	33.33365084	30.64504009	27.87153396	31.45359258	32.024589
1327.2	38.21367874	38.12063769	34.49633931	31.15497564	41.85876934	27.1280976	31.86883239	33.83570598	33.49516863	40.63236999	25.26920936	33.09078358	24.84268725	35.8527324	41.42234132	22.62888287	31.2504752	29.29684877	45.44314842	22.88547043	29.15416503	28.09407301	23.45556707	21.72194597	30.66857027	33.83200744	33.05039392	33.49608966	26.15596801	26.39235889	24.66418499	24.21888505	31.58482076	30.73479528	39.48340884	28.93989315	25.92313938	32.87577718	32.50477192	33.69074495	35.28797472	31.34140477	27.01305795	32.86431979	30.15825726	27.40490117	31.00980634	31.24075961
1331.1	37.12061502	37.02271096	33.64204041	30.2559296	40.68300915	26.35855061	31.07147007	32.77877191	32.49308767	39.42395653	24.53181476	32.2170353	24.02520397	34.84776489	40.38443428	21.94416809	30.53527188	28.57587577	44.58145077	22.1057557	28.54621182	27.39279651	22.75823988	21.04304901	29.90750655	33.13935514	32.42460834	33.03653779	25.40081647	25.71662258	24.02435713	23.63678975	30.83367792	29.90999375	38.87943262	28.33357275	25.38015704	32.13005371	31.76884736	33.17326832	34.70942463	30.5864508	26.51131546	32.30564102	29.48711798	26.76820822	30.44811548	30.29219304
1334.9	36.05532019	36.00528096	32.79835249	29.45100747	39.52843747	25.60303345	30.35070239	31.75249979	31.51098939	38.31489549	23.70652167	31.33122645	23.2802262	33.88022875	39.39312725	21.33201725	29.72929909	27.79257981	43.66767775	21.28584871	27.91486266	26.68409109	22.08834033	20.37843249	29.15042859	32.43162612	31.71303617	32.60056461	24.63893055	25.02542797	23.34834192	23.02250436	30.08302224	29.07832628	38.24350441	27.71080449	24.85847092	31.39089267	31.03847442	32.64242331	34.11171976	29.9229372	25.96298076	31.70301879	28.77831295	26.18412924	29.82239669	29.37607087
1338.7	35.49121851	35.28780928	32.31693972	29.0986977	38.70022184	25.04232619	29.56631155	31.26626865	30.79724929	37.61061277	23.14924861	30.68752916	22.82606712	33.29625093	38.80695862	20.67777784	29.21307519	27.2766589	42.87466557	20.84629388	27.41961264	26.11824133	21.64648943	19.91129016	28.59535077	31.8882318	31.14246298	32.1614223	24.07568673	24.48900206	22.89933712	22.65443369	29.56733167	28.43295142	37.6365268	27.25724724	24.39843815	30.84408699	30.53937139	32.20168968	33.65550824	29.35470557	25.4736467	31.2848562	28.35405544	25.79123304	29.34949337	28.63909323
1342.5	35.28669674	34.78752114	32.15269747	29.12851072	38.12585496	24.61879085	28.85266388	31.15049624	30.18525646	37.19019455	22.927022	30.22893874	22.57328605	32.87593703	38.44354405	20.04952185	28.93584389	27.02891036	42.19628167	20.66170482	26.90528063	25.64973259	21.33686134	19.56947254	28.19828876	31.4554452	30.69246179	31.78850634	23.73266563	24.06852937	22.60684828	22.40957066	29.18587728	28.00586851	37.06400398	26.95852113	24.02226538	30.41370241	30.15993347	31.85818565	33.28371068	28.8777526	25.06315809	30.9360855	28.15789968	25.48111336	29.00096161	28.11410238
1346.3	35.30633635	34.45994691	32.17438545	29.233944	37.50520655	24.32146744	28.09022988	31.40621173	29.62640336	36.89468305	23.0068532	29.93174451	22.3388751	32.45615485	38.04337654	19.37574204	28.93967953	27.05284596	41.64011758	20.66178016	26.26089409	25.28359408	21.09241114	19.2018895	27.81256971	30.88463131	30.32493361	31.27099023	23.48671202	23.71880252	22.42286908	22.22714824	28.83426638	27.64180804	36.38839157	26.64351924	23.50867808	30.00119612	29.7422772	31.42885243	32.75660129	28.32744469	24.66675276	30.57363205	27.9467081	25.20756148	28.64553261	27.64818079
1350.1	34.97463031	34.03501528	32.02280729	29.06991302	36.9662613	24.15847374	27.39368155	31.62951725	29.15454159	36.48951237	23.2796724	29.6470137	22.03306196	31.82413661	37.43712125	18.91424998	28.97760186	27.08819406	41.01219423	20.71475145	25.41917352	24.82617096	20.49752216	18.94576341	27.34883587	30.1608956	29.73146462	30.53885081	23.23827603	23.34148461	22.05268511	21.83433577	28.37731256	27.34960343	35.36112925	26.17608987	22.94455091	29.46277749	29.23865622	30.64365842	32.03919924	27.49321133	24.15483213	29.89625786	27.5620427	24.51311887	27.97079525	27.19626972
1353.9	34.32800645	33.55443813	31.95708017	28.12343559	36.63787716	24.17769604	26.9246503	31.36010089	28.81443327	36.05913212	23.27579397	29.3170353	21.63928518	31.3764848	36.80226349	18.90244618	28.81480954	26.80954828	40.40601842	20.77764998	24.76628405	24.18713562	20.17585232	18.4888287	26.70624412	29.1566767	29.16759181	29.57967745	22.97641324	22.81189073	21.678683	21.40950882	27.94686962	26.66607384	34.17457572	25.3023016	22.30157168	28.39977193	28.43107963	29.37869582	31.04706347	26.66952411	23.46939478	29.14298866	26.80027582	23.78771935	27.14947154	26.84421787
1357.7	34.2484411	33.54780587	31.87736703	27.41507616	36.6514773	25.1584578	27.11447225	30.81621798	29.08600348	36.07580389	23.07998415	28.9636493	21.92910956	31.13594922	36.92255993	18.92097173	28.31569057	26.40821574	40.05001686	20.84959239	24.78129651	24.0709975	20.0254517	18.43314583	26.52047868	28.03619019	28.48152506	28.95300155	22.56483189	22.4996589	21.24039298	20.74670738	27.39327071	26.48349081	33.36992852	24.88793675	22.04190012	27.76521958	27.66966197	28.78845707	30.394393	26.28332843	23.12148113	28.27567039	26.3354854	23.33675721	26.37007115	26.6546108
1361.5	34.44019449	33.79747807	31.33482237	27.50452871	37.13665431	24.93064302	27.48900784	31.061129	29.5610436	36.61653297	23.43110668	29.64754607	22.30214706	31.41405028	36.613273	19.37193796	28.29376866	26.23768061	39.98654811	20.99871155	24.65891939	24.07560155	20.35515453	18.56094471	26.24283948	27.91022716	28.04972003	29.32498418	22.67129322	22.73997074	21.29021455	20.88596997	27.26056733	26.35659855	32.8755226	24.9995122	21.97892754	27.58200625	27.52022495	28.5095515	30.02478494	26.33189696	23.00735329	28.35109043	26.52578115	23.48997881	26.41987523	27.11916059
1365.3	34.51174869	34.83545075	32.15955968	27.93566681	37.33295282	24.96160441	28.00531909	31.45374564	29.9548365	37.43811301	23.82463952	29.95247022	22.80098122	32.01352015	37.01479589	20.0318996	29.01242559	26.4756326	39.86180468	21.4996725	24.96022805	24.49948315	20.69271768	19.41573424	26.26060626	28.25718693	27.81563276	29.29755739	22.85889392	22.82287871	21.43864275	21.12554454	27.59578579	27.17378581	33.83391668	25.12219416	21.77720354	27.95651407	27.97830895	28.88486549	30.33324379	26.66124388	23.1172586	28.49362496	26.50767115	23.92702058	26.4461942	26.87463731
1369.1	34.83683967	34.94668175	32.093147	28.30468405	37.98013563	25.2415811	28.62653718	31.60455557	30.17901083	37.12656699	23.57479532	30.69051948	23.01252789	32.18644103	38.15755906	20.73039748	29.07663997	26.62468143	41.04937407	21.66198571	25.66392921	24.55919054	20.97702174	19.21981037	26.48285504	28.67171795	28.35119661	29.80297021	22.76887337	22.98186788	21.40953765	21.7287934	27.50859943	27.3162316	33.85001741	25.50364221	21.95609366	28.07817169	28.9177819	28.84340489	30.56027422	26.9115047	23.05245101	28.74757962	26.32611114	24.1156889	26.26810088	27.48853308
1372.9	34.72742441	35.3164203	31.71401378	28.20033277	37.88706751	26.08964429	28.67333943	31.349513	30.53804373	38.01926851	23.59004306	30.12385576	23.402938	32.14596843	37.63878516	20.93642661	28.60738705	26.56153139	40.95587372	21.66189083	25.71755214	24.3756613	21.08843901	19.01644971	26.67769907	28.51072717	28.38049183	30.09546338	22.66870917	22.97541709	21.85489494	21.3709482	27.91394321	27.36682945	34.27274986	25.18074048	22.54288128	28.06699965	28.79417131	29.1583953	30.83305605	27.04713799	23.48542265	29.14512142	26.59570318	23.3529027	26.72056917	27.30938916
1376.7	34.70904237	35.22843468	31.66581663	28.09065938	37.89056147	25.55919336	28.76138878	30.57957699	30.18233621	36.85202645	23.7109393	29.76450888	22.70210105	32.00050274	37.07986885	20.5999933	28.10606602	26.53250768	40.44565279	21.26064757	25.27742829	24.63077861	20.82619664	18.62949933	26.17402507	28.17155407	28.19907454	29.99739105	22.97393594	22.37037154	21.21477628	21.37422136	27.71656633	26.59248286	33.53489154	24.90884087	22.49062014	28.16903811	27.91900403	29.10445444	29.96353039	26.85414236	23.16947098	28.37899042	26.27064711	23.49812708	26.67903331	27.26446352
1380.5	33.84805262	34.11643461	31.29023847	27.83332528	36.79756267	24.7189644	28.61156786	30.33694754	29.3248332	35.68463174	23.17423931	29.04055865	22.29893161	31.26986562	36.2082822	19.57311034	27.48488322	25.73496981	39.59627024	21.11403976	24.056263	24.44369342	19.8120744	18.12707952	25.46239765	27.48685094	27.42404498	28.83881932	22.36943086	22.31487324	20.91632618	21.29646894	26.94840954	26.34141357	33.41459233	24.43068012	22.06005237	26.85990244	27.99542488	28.03428393	29.85331292	26.35486724	22.57364271	28.19787355	26.03975524	23.27632528	25.95030025	26.5776903
1384.2	33.37500133	33.30242578	30.24584692	26.75423004	35.73770612	23.95194198	27.52940315	29.88791775	28.86927195	34.88546722	22.376421	28.72215547	21.48662805	30.11474148	35.42114148	19.19693336	27.32956946	25.39548397	38.90859526	20.46840526	23.85957326	23.25375697	19.88610002	18.12670212	25.28040622	27.12294989	26.88035104	28.22257515	21.61681127	22.1013472	20.61490855	19.96463682	25.97844221	25.58406345	32.7593541	23.46817082	21.44274958	26.18372367	26.89353577	27.76081725	29.20379811	25.35245716	21.74476825	27.56680444	25.28424589	22.68288071	24.90846789	26.02915181
1388	31.66406469	32.75440893	28.63217951	26.44266451	34.92688626	23.10814893	26.61953852	28.4354552	27.32035101	34.11315425	21.89565601	28.15121832	21.28506751	29.35307024	34.34990904	18.93688017	26.26330237	24.55139652	37.2762784	19.09263453	23.68430424	22.2912707	19.1545733	17.50145649	24.53397525	26.70726304	26.29195726	27.95864611	21.10762766	20.80553864	19.66245971	19.73722192	25.76825459	25.09842204	32.11443509	23.10814893	20.71243596	24.71814291	26.96524682	27.08608515	28.49220806	24.45072386	21.23929317	26.42623043	24.53229222	22.52309547	24.81315247	24.90399361
1391.8	30.97272745	31.2437972	27.39882699	24.44276953	33.33956909	22.70453911	25.27157365	26.59239343	26.42618446	32.25654458	20.736925	26.37748518	20.30748132	28.01432256	32.95805122	18.27369439	25.38646656	23.11331063	35.69527422	18.74591682	22.70453911	21.48662699	18.36224122	16.77010578	23.55858799	25.35684821	25.43473137	27.504661	19.88241116	20.03205769	18.6961278	19.37622699	24.35220421	23.897457	30.75631228	22.421268	19.43524903	24.90402698	25.56431804	26.549091	27.99010263	23.59086195	21.16195214	25.76312432	23.63570038	21.31873952	24.16932887	23.6514234
1395.6	28.9681759	29.51010446	26.65074713	23.9100284	32.33701927	21.41732887	24.8093489	25.83913542	25.07001127	30.41066516	19.29682461	25.20065234	18.94097941	26.96644381	31.98634072	17.31947075	23.58855918	22.00729518	34.98549853	17.59967444	21.97259342	20.92271135	17.32918138	15.5765075	22.31626188	24.36875622	24.28838099	26.90312691	19.46512838	19.10905626	18.5612024	18.40780122	23.74486701	22.58535069	30.35392171	21.34035122	19.77539213	23.90424844	24.26294288	24.98336201	26.75709357	23.44526482	20.57069807	24.63551499	22.64503991	20.42053528	23.04790938	23.00290744
1399.4	28.03553772	29.13794884	26.15176819	22.87297559	30.77928138	20.78974715	24.19034684	25.65497879	24.37945991	30.13047777	19.12312651	24.79843058	18.24782363	25.82265839	30.63634073	16.4289046	23.68706062	21.01598774	33.89051488	17.62370987	20.91689014	20.17324215	16.48009926	15.27570615	21.61959827	23.34693771	23.87925402	26.33429341	18.49798224	18.02499565	17.83919638	17.51006088	23.25626708	21.3614009	29.52183373	20.99031307	18.96103503	22.95469867	24.00906147	24.97850894	25.75749882	22.57765705	19.97926958	24.80286077	22.50420387	20.0578581	22.73953735	21.91677531
1403.2	26.85672289	27.35230698	24.72257579	21.66307635	28.64374216	19.54793	22.89741919	23.23103107	22.34500345	27.72584673	18.00687477	23.2417783	17.61659642	24.49936935	28.70631178	15.37006558	22.55634496	20.11802976	31.60557366	16.23783067	20.39772677	19.2802667	15.39324562	14.25983442	20.9429447	22.85777719	22.90543202	25.36040452	17.53473536	17.55505114	16.80136928	16.58897887	21.6524598	20.75044509	28.15817553	19.94001581	17.70677419	21.99353285	22.55086515	24.07580887	25.45158283	20.77001694	18.85879233	23.63387531	21.16757472	18.85199299	21.70318998	20.86972234
1407	23.68845302	24.35576415	21.81152722	18.83803027	25.72549318	17.02808058	20.32958258	19.93509435	19.83207596	24.47140465	15.90341011	20.69684276	15.61580538	21.63411795	24.99195771	13.59581773	19.65464509	17.96043136	28.23392994	14.02509288	18.54348984	17.30105431	13.85113791	12.84432768	18.18392509	20.15627025	20.53856019	23.99200068	15.22526917	15.63672719	14.583171	15.10236234	19.21536552	18.42514146	26.32668917	18.18977834	16.25169181	19.36776885	20.59248141	22.5748954	23.30261392	19.20907572	17.14807304	22.00628435	19.50897331	17.35572594	19.69857007	17.67956618
1410.8	20.32773302	21.65237484	19.60765888	16.67711862	22.1934169	14.88278521	17.74452952	17.41729341	17.38527705	21.73530757	13.60039795	18.35476914	13.46016404	18.98215915	22.61635496	11.78965912	17.24743475	15.5924012	25.52567356	11.61314804	16.9432567	15.37427139	12.01531657	10.80211183	16.01635287	18.1856116	18.72190999	22.79194462	13.08829529	13.56757317	13.15899757	13.78096932	17.44857993	16.33518703	24.43829399	16.44793849	14.53904852	17.66275749	18.76332319	20.98805583	21.37115946	17.13625219	15.74626708	20.04113668	17.72747241	15.79863692	18.03546037	15.44792747
1414.5	17.89840374	18.39307858	16.80907297	14.40009045	19.41118016	12.8990488	15.77410613	15.07150441	14.52764716	18.23528015	11.58622154	15.72328253	11.34141712	16.40779536	19.4585032	10.27865152	15.19395732	13.57030882	22.90716595	9.985120891	14.98823643	13.38361347	10.46928315	9.089720207	14.03628087	15.97450898	17.01531326	21.31947424	11.45242092	11.98547371	11.47295418	11.85007443	15.00122451	13.95729953	22.6697076	14.58802698	13.18374929	15.31360384	16.72557089	19.24929004	19.85413572	15.16697179	14.19320824	18.31895564	15.7891951	14.1444742	16.16664018	13.09773414
1418.3	15.40200284	16.43932854	14.57207147	12.56126926	16.90740006	11.2428654	13.97251815	12.99035809	12.66562683	15.98016998	9.944005519	13.91117028	9.89380816	14.23237801	17.44482997	8.722662458	13.35770394	11.98708709	20.36348572	8.560800285	13.56731771	11.72498044	9.112751518	7.889163069	12.31772768	14.68485597	15.39321442	19.92206334	9.893812749	10.53367631	10.24172786	10.60053417	13.4118608	12.19590665	21.09997578	13.04666578	12.08769867	13.63704517	14.98839472	18.01338567	18.15664918	13.56408878	12.94322928	16.73016575	14.39952916	12.50686337	14.75745396	11.34796984
1422.1	13.3050003	14.51165604	12.99261895	11.00076667	14.53542744	9.725167365	12.42264782	11.04477716	11.00028465	14.12912561	8.677590196	12.28603601	8.59235952	12.34536085	15.34443395	7.490901516	11.59295898	10.62768196	18.04740195	7.340237155	12.38221693	10.61279843	7.809542616	6.907145321	10.98913793	13.3066819	14.02916406	18.75805614	8.511491381	9.286288411	9.134097843	9.514738787	12.1899292	10.86198792	19.30919954	11.90521552	10.92413398	12.171455	13.63938243	16.68145763	16.73475825	12.00488087	11.61136506	15.44891517	13.13808562	11.41763255	13.5745194	9.679038691
1425.9	12.64489423	13.71024853	12.20847459	10.39821235	13.41398935	8.888855438	11.64616482	10.3926593	10.13271771	13.33418038	8.026658534	11.42253758	7.89352517	11.64337644	14.39940184	6.94517191	10.92786615	10.01113129	16.94344139	6.711831291	11.73070116	9.913816667	7.225219165	6.399993399	10.29682946	12.49119511	13.41450677	18.16019161	8.183861342	8.74526568	8.564599014	8.949297315	11.50704746	10.30553785	18.67083557	11.3484109	10.23189668	11.44719933	12.99827315	16.02400148	16.11022929	11.40627128	11.08912948	14.84106465	12.61539978	10.85579887	12.98684295	8.877298998
1429.6	12.11673542	13.09690213	11.82183449	9.889802612	12.94504117	8.478304043	11.21880821	10.06205137	9.750405492	12.94050825	7.677254523	10.95295246	7.663132388	11.04440307	13.79187783	6.838045708	10.64396426	9.756017175	16.58377513	6.395686757	11.41804874	9.549805142	7.025527343	6.176752147	9.922254193	12.0772402	12.91972028	17.84964731	7.760377574	8.302771916	8.208335681	8.569971911	11.07116409	9.840384066	18.17558523	10.98462504	10.08488402	11.11049476	12.6073084	15.63135897	15.65322681	10.98045658	10.86621335	14.55426628	12.37312245	10.49065519	12.48829531	8.460907889
1433.4	11.79396579	12.73315495	11.52816112	9.857092159	12.78884076	8.312624113	10.99953292	9.851785682	9.594552187	12.5777186	7.358342502	10.8400038	7.478941683	10.92247729	13.6091782	6.482782022	10.31678177	9.382179993	16.39173204	6.313569509	11.24396698	9.468493732	6.875828668	5.974536214	9.761231463	11.90963432	12.84560837	17.70312232	7.756846719	8.112549569	7.87740516	8.342342381	10.7966546	9.512625373	18.15343565	10.81775451	9.89144166	10.95411783	12.56040153	15.48566837	15.60128714	10.91292242	10.74311294	14.38400458	12.04328422	10.26927347	12.39486381	8.45572474
1437.2	11.43689563	12.39664138	11.10748015	9.378351248	12.3462709	8.085630203	10.72034622	9.318219946	9.148800507	12.06162541	7.11504989	10.47290032	7.129226373	10.57231029	13.12988218	6.266029993	9.969569369	9.095978437	15.81181559	6.031555526	11.06321647	9.161133912	6.663456557	5.646874726	9.511994683	11.57777683	12.48235852	17.53601204	7.268709447	7.903620111	7.83742849	8.129305112	10.57710932	9.369769158	17.7020708	10.44900682	9.773267184	10.58156473	12.15848951	15.26895321	15.26064926	10.62098009	10.49113848	14.09395835	11.75881808	10.02116401	12.15324921	7.995331038
1440.9	10.74988041	11.79983926	10.52037963	8.847134653	11.634025	7.604966174	10.26696885	8.763943872	8.660721698	11.54782997	6.713419451	9.997021136	6.858007454	9.992110412	12.62057039	6.007256508	9.501622847	8.716994982	15.2088651	5.633206672	10.66071568	8.836074083	6.342429198	5.430340767	9.101860611	11.23879959	12.15609315	17.24760046	6.946436712	7.614886276	7.554689962	7.851234702	10.12739889	8.934863628	17.26413097	10.18369697	9.354320952	10.12095633	11.77638508	14.96365543	14.9119793	10.116526	10.20604503	13.7466957	11.47785217	9.745666516	11.82693159	7.621839355
1444.7	10.23335885	11.37812039	10.0497912	8.322371355	11.05811193	7.188402269	9.830395866	8.27313573	8.158920235	11.0434973	6.469922755	9.666951328	6.625320695	9.626386753	12.02639254	5.732629928	9.099246366	8.406447288	14.69183975	5.30542639	10.33622421	8.434089125	5.987418922	5.119184738	8.685015179	10.79501709	11.8479278	16.97017135	6.693499267	7.311934354	7.279033859	7.635344085	9.853262173	8.589673508	16.95790245	9.913496879	9.167931068	9.805883853	11.4791645	14.59633364	14.57123737	9.840056904	9.893437606	13.49147473	11.12430202	9.528393041	11.45235748	7.180704493
1448.5	9.49646499	10.70484546	9.429445291	7.785996061	10.3047988	6.681960962	9.283861107	7.658155312	7.625639294	10.4158383	5.995969419	9.10351414	6.17248119	8.970336476	11.3342365	5.416548797	8.588288835	7.949382271	14.03704439	4.919347336	10.00409761	8.055055299	5.636935325	4.846775383	8.244096632	10.40932688	11.41922077	16.68908539	6.320156257	6.9608343	6.774122721	7.239474995	9.344560596	8.087709427	16.57248141	9.51509778	8.842907704	9.325121973	11.00234757	14.31983904	14.13498696	9.385114977	9.576714197	13.09325064	10.72307964	9.090058881	11.03857705	6.644145799
1452.2	9.061478102	10.23987557	9.11959768	7.438067717	9.801210535	6.349964517	8.9278589	7.316828138	7.227205554	9.916446006	5.617679386	8.732799022	5.85700241	8.584667096	10.94579233	5.106967792	8.158655428	7.661609457	13.57673443	4.638517337	9.790271183	7.767518969	5.358270513	4.531401342	7.910659319	10.13987811	11.12973616	16.49775772	5.975157131	6.65196105	6.57190287	6.987637827	9.036373095	7.676979682	16.27539891	9.198310301	8.575670977	9.034183279	10.70181099	14.07962339	13.92466531	9.114578869	9.275273178	12.79262853	10.49109513	8.804546027	10.83904347	6.250998916
1456	8.828058648	9.986115465	8.888797312	7.370244722	9.474179252	6.126000346	8.655991978	7.090020535	6.981348402	9.686973207	5.441316597	8.497321633	5.669018175	8.356909695	10.71739751	4.908683838	7.970159868	7.459084509	13.28331605	4.467462615	9.564995754	7.593983374	5.199225767	4.35623478	7.727574821	9.933927212	10.9714704	16.3873587	5.798543134	6.492324217	6.427637748	6.826140999	8.847574706	7.524709397	16.06854431	9.041815501	8.437990813	8.777021455	10.55416361	13.99974747	13.81088641	8.889201595	9.094408767	12.64023565	10.32378875	8.668953493	10.65521408	5.977901364
1459.8	9.003341982	10.01316627	9.017314407	7.552131478	9.571671996	6.176668904	8.646492408	7.268754954	6.998538741	9.830035076	5.476101591	8.454781336	5.675865935	8.402625399	10.88686909	4.882154713	8.09125824	7.560674562	13.32149182	4.512468699	9.597124287	7.607398019	5.231619109	4.421740875	7.788289616	9.985651065	11.0057917	16.42471172	5.831254475	6.46285914	6.455286345	6.793208209	8.858409127	7.541012655	16.11341136	9.16346469	8.456704317	8.853821255	10.62071321	13.98449138	13.86458261	8.956128527	9.077551001	12.78635647	10.45478093	8.722077213	10.64973349	6.03718226
1463.5	9.344137034	10.22630064	9.288216815	7.764602313	9.888422213	6.411422318	8.89129571	7.58502563	7.214094669	10.11036041	5.724972822	8.710837452	5.86396698	8.693854314	11.16807521	5.019778872	8.270826733	7.826216169	13.68007171	4.728673652	9.772549324	7.743420536	5.415248263	4.514211997	7.97136361	10.14746264	11.2309423	16.59848121	5.990552195	6.630749497	6.641467618	6.929938289	9.132396996	7.796437913	16.3191297	9.345297963	8.603543653	9.064360297	10.83029247	14.12404205	14.09529818	9.118465194	9.298319557	13.02611034	10.6093574	8.874429695	10.86696046	6.224723429
1467.3	9.457798743	10.47402456	9.457948827	7.843354501	10.06346496	6.533268028	9.060019958	7.737231007	7.435882087	10.29889964	5.838945241	8.865637394	5.998187996	8.874217701	11.33543107	5.159984066	8.472291802	8.026506153	13.99132299	4.864659618	9.914533328	7.914825134	5.497669487	4.634971531	8.131577442	10.3700437	11.42168145	16.77775568	6.119487563	6.778393203	6.741327289	7.06820741	9.253243199	7.925828149	16.52453978	9.467966986	8.752135806	9.222156004	10.95463265	14.33273511	14.17263546	9.291587214	9.467504428	13.10947176	10.72928154	8.94148106	11.02141123	6.42708103
1471.1	9.572574013	10.58134359	9.660877438	7.963191766	10.27044459	6.642372884	9.216098328	7.802969234	7.558077175	10.40894003	5.914619613	9.068114294	6.041733503	8.994050456	11.48674826	5.301647361	8.635897308	8.158274334	14.27338744	4.909768739	10.07500624	8.021682708	5.586352361	4.691791046	8.202433532	10.43928128	11.59450348	16.90946392	6.228999712	6.879391767	6.800436526	7.220489298	9.348727762	8.016367086	16.6843024	9.556746847	8.819978502	9.343340148	11.12307769	14.47423872	14.35990383	9.389994786	9.59179682	13.22439325	10.73640153	9.018102377	11.15513579	6.508721348
1474.8	9.57643236	10.65083166	9.64418015	7.916945961	10.30989867	6.661417957	9.312808098	7.775149336	7.622331583	10.44325888	5.890789548	9.095287729	6.122844927	9.06081308	11.57299476	5.387846471	8.692926414	8.15017865	14.43324337	4.834306165	10.14649333	8.082676773	5.600035651	4.760608843	8.26161717	10.52380733	11.60878186	17.06205805	6.236609561	6.860924157	6.861466881	7.216710966	9.405790884	8.049866827	16.73365982	9.566082645	8.876138672	9.404035136	11.11542763	14.558783	14.46569073	9.5113936	9.669171312	13.29774403	10.74553575	9.08422875	11.23898536	6.54111914
1478.6	9.766054645	10.78687799	9.834133887	8.089976499	10.55113211	6.801510002	9.456718119	7.938102977	7.795803623	10.6814522	5.983811299	9.27121062	6.220054733	9.293011515	11.88322073	5.458082913	8.851106914	8.319269519	14.73845626	4.969508272	10.25527526	8.22145782	5.764230401	4.847293506	8.385508529	10.73364182	11.77530519	17.18331142	6.316513034	7.011443098	6.984600178	7.325669936	9.534021215	8.145136345	16.93346212	9.709646535	9.048542045	9.588085993	11.27931656	14.71503949	14.64212636	9.662373276	9.776494709	13.46252029	10.88960829	9.164181192	11.42167798	6.682309518
1482.3	9.805337988	10.88734537	9.866504425	8.070206916	10.58450412	6.863103745	9.577039566	7.929852706	7.833463366	10.71712291	6.03307223	9.395761659	6.28213326	9.326738694	12.00781634	5.566639768	8.91978875	8.407925066	14.947088	4.966447559	10.36123295	8.309765894	5.783868484	4.880906138	8.4781618	10.85154517	11.88004525	17.32860023	6.359746822	7.092925727	7.06665406	7.377545859	9.642115011	8.194196996	17.09805013	9.807723401	9.145899748	9.667381486	11.38156109	14.88325787	14.78127341	9.750737583	9.880050614	13.5587159	10.93288826	9.268669759	11.53206965	6.729944292
1486.1	9.902146938	10.94701966	10.00273471	8.183809082	10.66069947	6.842949589	9.62874957	8.031606726	7.881861532	10.77084119	6.059730066	9.464944159	6.299700493	9.37962878	12.12031293	5.611605058	9.008253037	8.508749088	15.1316482	4.987362101	10.46210666	8.363103986	5.83800166	4.907392629	8.546101054	10.95643171	11.99152272	17.45032791	6.417447559	7.147934144	7.112781519	7.451739532	9.747185969	8.276634451	17.20367025	9.922084459	9.216709324	9.761722873	11.4506578	15.00251156	14.90564654	9.842036799	10.00603803	13.68298967	11.02508579	9.327625366	11.62239553	6.76251414
1489.8	9.970480447	11.02040787	10.11524802	8.245295677	10.72652196	6.903591659	9.716659452	8.096519196	7.961165651	10.86433549	6.094065072	9.572002452	6.375171929	9.511789267	12.26813753	5.67490207	9.136110414	8.634816583	15.37969106	5.00122206	10.57566688	8.470065944	5.892746138	4.943395552	8.665100357	11.13769764	12.11957566	17.62974152	6.486317037	7.257032451	7.174243037	7.550866008	9.847062296	8.367475786	17.40303519	10.048636	9.322515898	9.892931523	11.59682227	15.19271042	15.10149586	9.956723153	10.11230773	13.83528782	11.10216185	9.420303222	11.75337527	6.82086996
1493.6	10.15736393	11.15607053	10.31238817	8.461436867	10.91296748	6.99830381	9.824173573	8.228193323	8.097919568	11.06106625	6.158453609	9.701029379	6.478472466	9.723115773	12.53390348	5.75360074	9.297701619	8.792637676	15.64623404	5.079788749	10.71095642	8.600875289	5.996220532	5.044509278	8.824938983	11.32558651	12.26912337	17.79800174	6.582406195	7.349186694	7.293062395	7.652246019	9.990583965	8.50867182	17.60421314	10.1906644	9.424217835	10.05975332	11.75398031	15.37637029	15.31808309	10.11298552	10.19988811	14.0215349	11.25714493	9.5428277	11.92916454	6.933029915
1497.3	10.40928097	11.38022815	10.57670382	8.654716081	11.18433724	7.184728602	10.03778661	8.471892883	8.272020927	11.32995039	6.308210477	9.916097918	6.636798466	9.976726712	12.87376198	5.887898042	9.501858011	8.981675492	16.00066854	5.218358612	10.89667754	8.750539825	6.155730911	5.14668715	9.017810751	11.5564615	12.50714778	18.0132824	6.719186486	7.510322081	7.45909568	7.812011257	10.20630072	8.684828857	17.8584523	10.40480094	9.631820047	10.27230519	11.98101922	15.60046358	15.58828698	10.31987015	10.37315315	14.25914112	11.44545743	9.713315278	12.13098984	7.120659776
1501.1	10.74909273	11.66084619	10.88633266	8.937308732	11.51287274	7.384657739	10.24196148	8.749872545	8.517892158	11.64766445	6.487919541	10.17692932	6.812572902	10.27191754	13.24103272	6.05235823	9.736427959	9.265671248	16.40204378	5.390578223	11.11938215	8.965020828	6.317312923	5.297870298	9.248007938	11.817102	12.7349679	18.26049533	6.901511453	7.689357575	7.655920456	7.96043995	10.45226092	8.912264323	18.15325972	10.62660315	9.830404461	10.53455683	12.21759586	15.84638669	15.87014784	10.58717224	10.56556755	14.50249556	11.67678863	9.918440739	12.3596767	7.337113114
1504.8	11.07628468	11.95649922	11.23587083	9.200039904	11.87774009	7.608377574	10.49029928	9.060825389	8.774058928	12.0033048	6.69521367	10.4670725	7.008845776	10.59554946	13.62251193	6.231791377	10.02414804	9.544216271	16.8498676	5.572434591	11.36908576	9.190315638	6.515174326	5.471081579	9.509336716	12.12927836	13.03067335	18.53957656	7.115149232	7.907265452	7.862556403	8.179286924	10.72017054	9.185039183	18.46487965	10.89081862	10.04311791	10.85068893	12.48559245	16.12267345	16.16679706	10.86410985	10.81361784	14.79651055	11.89735848	10.12625678	12.62393953	7.606112948
1508.6	11.40282925	12.24634281	11.56556403	9.502889843	12.23482272	7.831228485	10.72776706	9.361445838	9.031306714	12.33313255	6.892985544	10.76530398	7.218319901	10.91558434	14.00219877	6.394482006	10.31692696	9.81646013	17.29166725	5.759823005	11.59490442	9.406542116	6.714619293	5.640029929	9.756466621	12.39473848	13.32224997	18.80843234	7.325774668	8.119160058	8.053312173	8.389833552	10.98771731	9.428289178	18.76720099	11.15023141	10.24379619	11.13485073	12.75234696	16.40903103	16.49003747	11.11851101	11.02584575	15.08801802	12.12765176	10.33161975	12.8903059	7.870955768
1512.3	11.76769501	12.55962487	11.92372906	9.775796306	12.62873555	8.085935066	11.01456311	9.682067284	9.338500522	12.70310534	7.116865991	11.06868408	7.421066477	11.25336103	14.40948533	6.598053568	10.61401337	10.09507177	17.76095867	5.951119121	11.85363024	9.655010373	6.926911204	5.819035338	10.03753451	12.71614566	13.62461235	19.08972634	7.550948308	8.344985087	8.256592518	8.602050596	11.26591166	9.709036313	19.10249732	11.41802943	10.470486	11.43671343	13.04018084	16.68713409	16.81433439	11.39733264	11.26462675	15.37984985	12.36316707	10.55199177	13.16511633	8.127944612
1516.1	12.1273447	12.89720344	12.26999877	10.06390398	13.03510402	8.356718185	11.33105524	10.00645012	9.652462107	13.09030634	7.359033139	11.37676323	7.651051239	11.61581553	14.84197371	6.825660866	10.93979061	10.40609779	18.26892309	6.147132164	12.13601025	9.92409373	7.145776191	6.01095917	10.32869579	13.05219201	13.93809611	19.39378498	7.794989928	8.576406175	8.509114305	8.832649558	11.57640108	10.0000187	19.45324934	11.68553701	10.72354893	11.76981299	13.34986433	17.01625567	17.15792271	11.71768406	11.53423478	15.67586949	12.62713843	10.79020325	13.45663379	8.431637052
1519.8	12.48995941	13.24043307	12.62598945	10.37061108	13.43749687	8.601602616	11.62669145	10.3123189	9.958561672	13.45460767	7.566938885	11.69529083	7.889399706	11.97703833	15.26817035	7.040032414	11.25644122	10.68871958	18.75048427	6.339746892	12.38725305	10.18772069	7.37570001	6.201228133	10.62777865	13.37972758	14.22896775	19.67847071	8.004097461	8.813071529	8.732361049	9.045238221	11.86036505	10.25971601	19.79216351	11.96273791	10.95991198	12.0825802	13.64117718	17.312578	17.4831493	11.99343596	11.7783325	15.98021168	12.87396896	11.02908918	13.7453068	8.733765957
1523.6	12.8464868	13.58558763	12.97431195	10.66263462	13.84943585	8.849795996	11.90954052	10.646989	10.27261658	13.83205092	7.784546212	12.00125785	8.104757706	12.32711633	15.69775478	7.251810364	11.55922692	10.97829196	19.22082238	6.547167367	12.64325068	10.44247691	7.59735911	6.389813749	10.89274606	13.68781304	14.50870253	19.94411376	8.223848526	9.044036081	8.950980671	9.264342422	12.15695236	10.52617641	20.09589534	12.23456986	11.1711291	12.37197875	13.91236629	17.58694486	17.78491404	12.29031985	12.00725973	16.281149	13.14289837	11.25851577	14.02787011	9.017205248
1527.3	13.22022551	13.92892684	13.34947026	10.97339733	14.26423427	9.116034066	12.18903688	10.9888255	10.59366709	14.21246387	8.023031036	12.31447078	8.342583167	12.68804187	16.10618599	7.479113154	11.86590514	11.28065759	19.69794019	6.762996626	12.91408521	10.68555819	7.817359062	6.593426241	11.17872299	14.0101054	14.80432129	20.2011614	8.462114724	9.288418405	9.179419418	9.483373704	12.43780082	10.81538727	20.44803494	12.52109555	11.41192067	12.69976589	14.20447063	17.88244942	18.09977771	12.58501909	12.25013846	16.58582691	13.39153971	11.48791411	14.30843131	9.309064499
1531	13.60584324	14.263218	13.72260708	11.28914686	14.67758501	9.394027006	12.49287102	11.33959812	10.90659309	14.61643682	8.254783754	12.63869893	8.564237554	13.05838607	16.55177369	7.675723893	12.19317583	11.58813201	20.16137735	6.978354005	13.16147968	10.94733383	8.038283968	6.78003393	11.46837775	14.32637298	15.10681638	20.49230162	8.712662959	9.533684236	9.395948578	9.709056097	12.72815367	11.10646975	20.76967434	12.78552324	11.62924407	13.01382622	14.48456952	18.16237331	18.43407635	12.88196673	12.49301118	16.87527122	13.64215059	11.71879918	14.57465423	9.61530839
1534.8	13.98767567	14.61063417	14.07229757	11.59307679	15.10018467	9.67897798	12.79172655	11.69775488	11.21305124	15.00732081	8.512128061	12.9550807	8.789661702	13.42538251	16.95512769	7.881845243	12.51727434	11.87453027	20.63202641	7.207198875	13.42211831	11.2122347	8.264228469	6.983917166	11.76579393	14.63732174	15.40491747	20.75775701	8.953406048	9.767345396	9.617295046	9.933786694	13.00806705	11.39068972	21.08612557	13.05916867	11.85566194	13.33894625	14.78510773	18.43494669	18.73456008	13.15157467	12.7297784	17.15377422	13.88902564	11.9399535	14.86243575	9.914113261
1538.5	14.34528034	14.93421892	14.42121854	11.89427346	15.5303924	9.925792893	13.08635029	12.02838739	11.54514523	15.39418789	8.736685919	13.27448805	9.026017407	13.77608362	17.39130319	8.105985506	12.82873026	12.17300387	21.1121642	7.418877127	13.67174094	11.45108724	8.494112077	7.158492668	12.02944867	14.93698521	15.69270852	21.01071449	9.171359993	9.991412813	9.848112043	10.14818193	13.30028433	11.64827628	21.39488271	13.30878104	12.08845408	13.63340619	15.04906109	18.71695797	19.03941603	13.44219817	12.96404043	17.4297926	14.13931217	12.15940549	15.13272119	10.21412398
1542.2	14.7225686	15.293457	14.78977928	12.18784688	15.95505768	10.20151032	13.38482888	12.36285069	11.87464762	15.78893814	8.968050097	13.59743449	9.255121103	14.13752409	17.8117847	8.328061894	13.14697566	12.46968082	21.59183261	7.623510795	13.93685125	11.7058319	8.706239581	7.358944543	12.31833217	15.25025486	15.97335729	21.2828826	9.398300353	10.22978509	10.0707452	10.36911037	13.59174881	11.94119493	21.71467154	13.58533427	12.30629829	13.94640443	15.33239104	18.99163384	19.34680122	13.73037753	13.21483508	17.7248118	14.38859428	12.39149065	15.40663766	10.51163741
1546	15.08659069	15.62659906	15.15220357	12.49938241	16.36719296	10.46237929	13.67449113	12.70541256	12.19268833	16.18719316	9.201897495	13.91905636	9.483680846	14.48823672	18.22720412	8.540936303	13.46828553	12.77792582	22.03584024	7.841400423	14.18511927	11.95790876	8.927932963	7.565153011	12.60654501	15.55722855	16.25498349	21.5432362	9.629077417	10.46856867	10.28965203	10.5813881	13.87173461	12.21723664	22.00898225	13.85761695	12.52848063	14.23491193	15.6076581	19.2630297	19.64861194	14.01061176	13.44043412	17.99850365	14.6553508	12.62010026	15.67481796	10.82815182
1549.7	15.44109759	15.96189323	15.50232949	12.80640144	16.7651897	10.72998014	13.94685092	13.05560233	12.50695388	16.57124813	9.437429718	14.21532819	9.719924117	14.84490235	18.63474451	8.745698297	13.76837298	13.05829538	22.47100978	8.068797972	14.41842337	12.20949417	9.157124435	7.741175814	12.87574299	15.85655732	16.52110963	21.79517042	9.873455334	10.70234601	10.50141583	10.79031188	14.14693724	12.48654208	22.30789335	14.12012814	12.73526237	14.53564665	15.89089652	19.52444014	19.93172982	14.27670858	13.66144083	18.2745049	14.89512308	12.83384707	15.9376412	11.11274092
1553.4	15.79755268	16.29412325	15.82883094	13.10269824	17.17689036	10.99125293	14.24159775	13.37482898	12.81578519	16.94148985	9.668580742	14.52482993	9.935330788	15.2002857	19.01991347	8.963396239	14.07256938	13.33209955	22.89912704	8.279966319	14.66991845	12.46045278	9.357372105	7.942440937	13.15386026	16.15046756	16.81148081	22.05245195	10.09905313	10.93761498	10.71353748	11.02974172	14.41798744	12.76104158	22.61645474	14.36044998	12.9642377	14.84027783	16.16946919	19.78954389	20.22943544	14.55253575	13.90070895	18.56432083	15.13336742	13.05695132	16.18979112	11.41169141
1557.1	16.14686832	16.60627263	16.14213838	13.36328392	17.58187319	11.23879002	14.52442615	13.68937583	13.12170729	17.31329916	9.89005369	14.81986922	10.14605974	15.52363595	19.40660807	9.169831469	14.34746217	13.59098897	23.334917	8.481010331	14.91970785	12.70336345	9.573322035	8.125297362	13.41491644	16.44771858	17.07754033	22.28068141	10.311894	11.17030283	10.91713763	11.22957671	14.68009212	13.00837901	22.90011551	14.61656461	13.16528146	15.1143727	16.42890472	20.04093837	20.51893571	14.83642183	14.1135973	18.8127496	15.36526444	13.27262255	16.45215461	11.69912963
1560.9	16.51019533	16.92685936	16.46968505	13.66878134	17.99014083	11.48930473	14.78234768	14.01235048	13.41135407	17.68068958	10.11921009	15.11658257	10.36935123	15.86425691	19.79625666	9.374563018	14.6339631	13.86766674	23.73423425	8.693945143	15.14355141	12.92625915	9.782626257	8.309942745	13.67614355	16.71976607	17.35009241	22.52612922	10.53744981	11.37526753	11.14145506	11.42939486	14.96101038	13.28253459	23.18266297	14.86222161	13.37084398	15.40009083	16.69033927	20.31177887	20.79554446	15.08814325	14.3452024	19.07664101	15.63035014	13.4841017	16.69913638	11.97436041
1564.6	16.83075785	17.22265314	16.79803657	13.94287066	18.37095334	11.7323926	15.04481597	14.34578578	13.70787541	18.04970756	10.33315677	15.38732392	10.57202823	16.19756747	20.16428052	9.552554295	14.90735528	14.14323631	24.1278464	8.896275024	15.368848	13.14287446	9.987749483	8.47918458	13.92965417	16.99264358	17.60112803	22.75199997	10.74986101	11.59931924	11.35187769	11.6168869	15.20283387	13.52950823	23.45845583	15.11417042	13.55705965	15.6705198	16.94468804	20.56085714	21.05487287	15.33694357	14.54313569	19.34146263	15.87128124	13.6927229	16.94493466	12.25980151
1568.3	17.17956747	17.54033314	17.10046763	14.20753741	18.73341304	11.96871182	15.29973089	14.64545836	13.99972215	18.39875827	10.54534932	15.66616044	10.77422225	16.50955374	20.526708	9.7392549	15.19706608	14.39743644	24.52833108	9.101172362	15.5952977	13.39042119	10.19848985	8.663993572	14.20026587	17.25953353	17.84989466	22.98616231	10.96922639	11.80752094	11.53927275	11.82560261	15.47212263	13.78989715	23.73131192	15.35392193	13.76480441	15.95140593	17.20690969	20.79106753	21.31650428	15.5969023	14.76087495	19.60238154	16.09457403	13.89765796	17.19490304	12.54153472
1572	17.48542495	17.8454344	17.40686935	14.45569565	19.11148207	12.23528335	15.58633724	14.93639495	14.29026004	18.7319361	10.75449028	15.96227646	10.98281182	16.81794862	20.86506163	9.95634862	15.47604651	14.65879727	24.89839641	9.303773601	15.84343765	13.62786534	10.39161995	8.842994473	14.43883071	17.54338114	18.11021633	23.2299184	11.18144276	12.03718903	11.74129645	12.01902349	15.71638555	14.05626032	23.99819817	15.58317394	13.96438374	16.2153858	17.46883284	21.05359813	21.58929788	15.85000874	14.9883467	19.85185188	16.3094331	14.08473061	17.43081712	12.82923036
1575.8	17.79450675	18.14699409	17.69268045	14.68449004	19.4857132	12.48376465	15.85608696	15.20141629	14.60806877	19.07638363	10.95824676	16.23351097	11.18834514	17.11870001	21.20303616	10.18639725	15.74321841	14.90050173	25.30497449	9.480559321	16.06996095	13.8536302	10.59550392	9.02369487	14.69654202	17.80970702	18.36992706	23.47165617	11.39407794	12.24925856	11.93524133	12.22430802	15.96834276	14.29677625	24.30377739	15.81962785	14.17257866	16.48724227	17.7097105	21.29948569	21.86219873	16.12024678	15.21544216	20.10334282	16.52888162	14.29302841	17.66563762	13.10605299
1579.5	18.07243798	18.43721238	17.9549947	14.91520456	19.81379134	12.69355327	16.1197727	15.48164735	14.88054673	19.39970121	11.14424899	16.4962247	11.38267147	17.40369278	21.54025401	10.3655963	15.9810927	15.11320725	25.65138715	9.650689161	16.28837686	14.06650525	10.77308014	9.201562111	14.93069647	18.06075895	18.60220713	23.67400918	11.59364404	12.45457904	12.11296006	12.39603123	16.19309608	14.53310482	24.55147135	16.03309786	14.36427098	16.72845087	17.95231352	21.5201865	22.11218646	16.34835545	15.41095368	20.31907623	16.7540831	14.49394153	17.8827021	13.37079821
1583.2	18.38366081	18.73057534	18.23353325	15.1497276	20.16221348	12.91586579	16.33907982	15.75330272	15.15951458	19.7076659	11.336205	16.73420309	11.57470553	17.68240027	21.86041281	10.54553057	16.20238926	15.3354561	25.98992684	9.831518679	16.5001203	14.28562567	10.96923117	9.358031475	15.17071744	18.33846601	18.84799851	23.90869544	11.79378089	12.64888473	12.30324276	12.57496739	16.44630484	14.75688776	24.85154741	16.25682746	14.55770135	16.9778482	18.20364856	21.7993171	22.36694523	16.59474687	15.61282424	20.57380534	16.98307732	14.69798489	18.14695639	13.62638199
1586.9	18.64760655	18.98467351	18.48962158	15.39600621	20.49645748	13.11449951	16.55114398	16.01090048	15.3916187	20.0121592	11.51628382	16.96098018	11.74540411	17.96540972	22.17350199	10.69617627	16.44054861	15.54585752	26.2921959	10.01545577	16.71827289	14.48873751	11.152511	9.515691909	15.3924045	18.58776869	19.09258783	24.13527446	11.98102136	12.84380695	12.47353818	12.7547384	16.6841919	14.98725341	25.10386275	16.48430592	14.73188588	17.2293418	18.41629544	22.00450135	22.61947347	16.83648075	15.79589224	20.82110691	17.20436189	14.90017093	18.34741011	13.86429072
1590.6	18.94546575	19.24215622	18.75349636	15.63446675	20.79159956	13.31110839	16.75188766	16.27253417	15.64032847	20.31395317	11.70731095	17.20543608	11.93212011	18.20644628	22.47018521	10.87415384	16.68088247	15.77091131	26.60608653	10.20685106	16.92984925	14.69660086	11.32606127	9.686374182	15.63562917	18.83801933	19.33486372	24.3775352	12.18986757	13.0567575	12.6685454	12.94036419	16.90830279	15.22403811	25.36640235	16.71944767	14.92325306	17.49181011	18.67941361	22.25307165	22.87095761	17.05888832	16.00341314	21.060952	17.42362953	15.09302528	18.57024314	14.11993431
1594.3	19.22094725	19.50907899	19.01375775	15.85368942	21.10543894	13.50859909	16.96044756	16.54473083	15.87047847	20.61293728	11.89443378	17.42569973	12.09878739	18.48396615	22.7701423	11.01263108	16.91671503	15.99479697	26.92473241	10.35862218	17.13680043	14.90096836	11.50978861	9.842424938	15.86521686	19.08175656	19.58417391	24.60279608	12.39044651	13.24647967	12.85328447	13.12836936	17.14218742	15.45475529	25.63929974	16.92450516	15.12043792	17.72798902	18.93791076	22.4930604	23.13014149	17.29314626	16.19386571	21.3146184	17.65203331	15.29396886	18.80441203	14.3386328
1598.1	19.49056349	19.75057562	19.27211077	16.0624678	21.40132068	13.71312678	17.16653129	16.79400051	16.12934482	20.89440593	12.07774704	17.64842369	12.281748	18.74784428	23.06127813	11.18025322	17.14370595	16.19490223	27.24838779	10.5336422	17.36044047	15.10699517	11.69317731	9.993746065	16.12044337	19.33520362	19.8590623	24.83896757	12.60374798	13.44736891	13.01967514	13.3163593	17.39597337	15.69198036	25.92016059	17.16252889	15.30987875	17.99999196	19.19386395	22.75930043	23.39289786	17.52718427	16.39741485	21.57290507	17.88427776	15.49692851	19.03283206	14.58039101
1601.8	19.75874028	20.00565484	19.48533925	16.2609357	21.68146997	13.91941718	17.37550036	17.0382959	16.36081179	21.19155122	12.26374726	17.87664158	12.44081793	18.9818473	23.32641345	11.34443313	17.35228974	16.40840999	27.55002825	10.68689527	17.57942713	15.32245371	11.86973521	10.17031543	16.34582322	19.59933056	20.11802012	25.08116448	12.79106435	13.64685483	13.20630451	13.49374036	17.6365109	15.90528851	26.20987965	17.38391644	15.50048141	18.23248507	19.42186316	22.99568744	23.64837344	17.75940868	16.60937809	21.81788852	18.09740235	15.70982233	19.24914325	14.82455805
1605.5	19.98911594	20.23960303	19.70549618	16.45334146	21.96623758	14.09101111	17.58158245	17.24043877	16.59866469	21.44644021	12.41639973	18.09220495	12.61463556	19.21468269	23.58985174	11.51225735	17.55653057	16.58421418	27.83360644	10.83269507	17.78304063	15.5293643	12.04782536	10.32105825	16.57521483	19.8599817	20.3614146	25.33087923	12.9833223	13.84642185	13.38899678	13.66415231	17.85839308	16.13892851	26.48168588	17.61046811	15.69574913	18.47729666	19.64762838	23.24110381	23.91361357	17.98663948	16.80669567	22.04989792	18.32139776	15.91534287	19.48699683	15.06856394
1609.2	20.2092518	20.47187574	19.90296092	16.61811155	22.24133813	14.25662808	17.75958072	17.45819266	16.80404915	21.68677159	12.55891534	18.312796	12.74525785	19.43966785	23.83137656	11.64281337	17.73709323	16.75557202	28.08551657	10.97428711	17.98693643	15.72680837	12.21157008	10.4812226	16.77460209	20.07525584	20.59820035	25.55005745	13.15865412	14.03046241	13.54503449	13.82616812	18.08421061	16.34473461	26.74372641	17.80958191	15.87579792	18.71249308	19.87565585	23.48629684	24.13359765	18.20755087	16.98297778	22.26457645	18.52201822	16.08943683	19.68304135	15.25746021
1612.9	20.44871578	20.70888155	20.11832595	16.790285	22.48582044	14.43590079	17.94386056	17.66042504	17.01445678	21.92261981	12.71632416	18.48524068	12.90371052	19.64828759	24.07436575	11.78263694	17.93244781	16.92099609	28.33614505	11.13004306	18.18191685	15.89379072	12.37027086	10.62799094	17.00430151	20.31746677	20.82139566	25.7595314	13.35091512	14.21610499	13.69661302	14.00309661	18.28776183	16.56012214	27.02118014	18.02679861	16.04865828	18.9308678	20.1074943	23.7120861	24.37127263	18.4193704	17.16202151	22.49413049	18.70741708	16.29110802	19.89521402	15.47266373
1616.6	20.67567342	20.91100996	20.31744661	16.96369475	22.71451792	14.58880985	18.11053036	17.88399914	17.22850859	22.16487351	12.87244543	18.64975351	13.0580701	19.84452177	24.29984648	11.92711343	18.12151783	17.08937593	28.58583856	11.26229114	18.35599853	16.08090143	12.5332463	10.77476091	17.2127756	20.52951449	21.04272455	25.98171694	13.53011448	14.38891084	13.85445508	14.16459596	18.49976402	16.76857808	27.26632294	18.20189643	16.22317648	19.17507773	20.34112361	23.92582181	24.59849115	18.62582337	17.33455862	22.71186214	18.91124072	16.47314497	20.08987884	15.69179398
1620.3	20.86376469	21.10056781	20.50089621	17.11171098	22.95265013	14.7419629	18.27514426	18.03962103	17.41085305	22.36629824	12.99606299	18.8192131	13.20011125	20.03998586	24.52065047	12.04730229	18.26206866	17.23904262	28.80781059	11.38299097	18.5344721	16.25863914	12.69308191	10.90215443	17.40188784	20.77347603	21.27533712	26.16200039	13.69915786	14.55370222	14.01152316	14.30679852	18.68586904	16.95007835	27.48827563	18.40243654	16.37479118	19.3670629	20.5346739	24.12895453	24.81688051	18.8126359	17.50795971	22.9030735	19.09614206	16.6504964	20.28112584	15.88302531
1624	21.07001003	21.29649499	20.65646095	17.27432296	23.16250745	14.88222316	18.42934572	18.24691948	17.59222723	22.58334966	13.14502211	18.99506609	13.32204879	20.20963002	24.74629415	12.17512811	18.42857109	17.38704198	29.02672194	11.50963635	18.71114977	16.4321471	12.83380514	11.03837082	17.59259987	20.96606012	21.46849549	26.35241021	13.85428821	14.72116127	14.14024073	14.45171638	18.88701847	17.12214121	27.72483915	18.58165726	16.54154778	19.57596848	20.72431935	24.34019663	25.03650757	19.00533766	17.66620454	23.11736028	19.27657089	16.81420039	20.47904082	16.06195716
1627.7	21.25058179	21.48237602	20.84032237	17.43999184	23.38156403	15.02377642	18.54949511	18.43590167	17.75857395	22.79035432	13.26112187	19.1525479	13.43580649	20.39249431	24.95278396	12.26892883	18.59477385	17.52892551	29.22227107	11.63541928	18.86991178	16.57600004	12.95206029	11.15833847	17.78552294	21.14431777	21.65293186	26.53986111	13.99965934	14.86148219	14.2851851	14.5890606	19.05889533	17.29977795	27.93914933	18.76040037	16.68827045	19.76584421	20.90932556	24.53206755	25.2124288	19.18121511	17.80283538	23.29967241	19.46144018	16.96152912	20.63502797	16.23207535
1631.4	21.45583068	21.63476789	21.00345026	17.55368019	23.55768318	15.14868448	18.6667756	18.57823914	17.90655095	22.95918706	13.37332691	19.28926231	13.55076407	20.54780458	25.10949272	12.36452077	18.72531121	17.65575177	29.3856867	11.74139734	19.01782433	16.70992083	13.06686289	11.25794347	17.94166808	21.31640196	21.82892478	26.70058554	14.13981157	15.00668188	14.40534815	14.70076642	19.23956527	17.47028645	28.11077041	18.91620891	16.82060561	19.92962225	21.06768605	24.69837466	25.38440207	19.34328589	17.93817186	23.45728424	19.60646416	17.12193281	20.78496373	16.38839574
1635.1	21.60111192	21.80628425	21.14348128	17.66624943	23.71914751	15.28781259	18.7879481	18.73163226	18.04875133	23.12680022	13.4953381	19.421544	13.65873071	20.68806037	25.27363439	12.46057011	18.87206098	17.79239158	29.58598443	11.85193249	19.16442751	16.85409434	13.19740966	11.38228274	18.10191745	21.48949961	22.02750499	26.87432128	14.28240332	15.13167633	14.51708633	14.83835127	19.38515485	17.63601649	28.31298007	19.07564874	16.95739206	20.09689236	21.24277887	24.85612203	25.56284302	19.50503511	18.07973064	23.62267531	19.7409052	17.27288939	20.94100848	16.55388278
1638.8	21.76602026	21.96255175	21.25643809	17.77077757	23.90859718	15.40155643	18.9111808	18.86585612	18.19380048	23.30013361	13.60709575	19.55690962	13.75702145	20.83921979	25.44077938	12.56363617	18.99496701	17.92084306	29.7598466	11.93560274	19.308981	16.99378049	13.32530025	11.48169416	18.25235666	21.63806374	22.20857906	27.02794581	14.4219021	15.26229436	14.6252317	14.95892158	19.54579999	17.77463632	28.50969738	19.203688	17.08833589	20.26394809	21.40925967	25.01420968	25.74480176	19.63954049	18.22798258	23.79282113	19.89933921	17.39790712	21.10092215	16.70123471
1642.5	21.89035945	22.09406197	21.39101564	17.900533	24.06174984	15.51407095	19.02697991	19.00321096	18.31579077	23.44745683	13.69613185	19.67681735	13.8409433	20.9702203	25.60429711	12.64353953	19.12007855	18.01320706	29.8952392	12.02848362	19.41945578	17.09604516	13.41709511	11.55923094	18.39466666	21.79047431	22.35183264	27.16535969	14.52813897	15.38434723	14.73774304	15.0524747	19.68843632	17.89601778	28.65683755	19.32760371	17.18613361	20.3938882	21.5463353	25.13239899	25.91160047	19.7766935	18.33153974	23.92075789	20.04241648	17.50365723	21.22995371	16.84103855
1646.2	21.99772584	22.19275066	21.51492613	17.98706191	24.20418253	15.59477553	19.11225873	19.11529272	18.43259104	23.59989393	13.77635285	19.79588596	13.91201162	21.08212053	25.73577029	12.69401096	19.21615955	18.08498643	30.02623522	12.11635676	19.51717802	17.18907905	13.49008501	11.64675482	18.50501955	21.91285577	22.45018929	27.2490356	14.62335149	15.48374402	14.8341656	15.13123376	19.79594164	18.00968967	28.7596939	19.44325101	17.2934702	20.54752308	21.64931943	25.24840526	26.01756872	19.8888717	18.39775045	24.05240678	20.12446671	17.60842807	21.33156334	16.93434194
1649.9	22.09993674	22.2937126	21.60796193	18.04136671	24.31146758	15.67112579	19.21195596	19.18761276	18.53418031	23.70154639	13.84194116	19.8781423	14.00171884	21.17505883	25.81781088	12.77762426	19.30035203	18.16383753	30.13767543	12.16652428	19.62364637	17.28853587	13.58553371	11.74218801	18.61171193	22.02530098	22.55615897	27.34726664	14.72253625	15.56283739	14.89546585	15.21095373	19.89679471	18.11720278	28.87885847	19.54187197	17.36907983	20.65029837	21.76694212	25.34103089	26.11631912	20.01578528	18.49667603	24.1581701	20.22464522	17.70469218	21.43238922	17.0503241
1653.6	22.1835497	22.40061016	21.66317482	18.09413539	24.38580323	15.74029405	19.28989477	19.25250617	18.61256946	23.77958946	13.8941102	19.92990573	14.05693929	21.23567372	25.87590058	12.83104434	19.3406854	18.22880405	30.20107283	12.21817391	19.69155575	17.36041395	13.6338552	11.78817932	18.69376314	22.10559751	22.64055613	27.39658889	14.79065457	15.6330216	14.95989338	15.2713653	19.94785006	18.19581234	28.95797489	19.63511542	17.44565728	20.72421963	21.85097956	25.43804487	26.20085319	20.09166954	18.58116714	24.23326415	20.28337432	17.78391553	21.4974821	17.13614351
[truncated: 321 more rows]
