# Supplementary material for: Field spectroscopy data from non-arable, grass-dominated objects in an intensively used agricultural landscape in East Anglia, UK
Source: Data Brief. 2019 Nov 28;28:104888. doi: 10.1016/j.dib.2019.104888 (PMC6920490; doi:10.1016/j.dib.2019.104888)
Supplement: Multimedia component 1 [file mmc1.zip › Table 13 SVC_6_July_2013.csv]

Wavelength	m1_000	m1_001	m1_002	m1_003	m1_004	m1_005	m1_006	m1_007	m1_008	m2_000	m2_001	m2_002	m2_003	m2_004	m2_005	m2_006	m2_007	m2_008	m2_009	m2_010	m2_011	m2_012	m2_013	m2_014	m2_015	m2_016	m2_017	m2_018	m2_019	m3_000	m3_001	m3_002	m3_003	m3_004	m3_005	m3_006	m3_007	m3_008	m3_009	m3_010	m3_011	m3_012	m3_013	m3_014	m4_000	m4_001	m4_002	m4_003	m4_004
350.8	1.332525794	1.697554538	1.696706346	1.049812123	0.944813041	1.088680183	1.178134439	1.473774486	1.825710959	1.288422278	1.061957929	1.073933832	1.200853285	1.5367131	1.149578723	1.317877359	0.972192274	1.582014177	1.829796232	1.314453867	1.920627137	1.444776608	1.237205753	1.303557842	1.035911533	1.433251922	1.441927972	1.518415617	1.007068828	1.964220986	1.816290593	1.639122155	1.673258129	2.495475969	1.756913426	1.090016582	1.568715162	2.630405055	1.595676452	1.941547868	1.591553918	2.05139675	2.146730872	2.153178325	1.720885045	2.429366009	1.705020019	1.692023095	2.555100237
352.3	1.276027621	1.581442866	1.585276667	1.005040589	0.907068516	1.023203973	1.154776127	1.41206354	1.724686524	1.162424439	0.973415498	1.040511232	1.130994055	1.520032072	1.058721067	1.316670392	0.855392823	1.498497978	1.690781429	1.274036244	1.817528424	1.401128368	1.163365752	1.215979262	1.05577204	1.345662012	1.372533911	1.461480659	0.911577492	1.863038819	1.672683265	1.550739042	1.596111938	2.371877495	1.621497123	1.002282403	1.460123246	2.50351508	1.481253097	1.822560508	1.548121745	1.954564621	1.979467375	2.004564806	1.649611517	2.251813448	1.601401112	1.559130626	2.393734464
353.8	1.23452324	1.529564536	1.557103999	0.947807573	0.888549092	0.982696127	1.142645725	1.353747499	1.633790585	1.077158124	0.969109755	0.994243988	1.037570261	1.411279187	1.039446098	1.231680991	0.857561692	1.448750337	1.624566351	1.261507142	1.738827235	1.32398869	1.138394767	1.198117683	1.027188188	1.296432929	1.338121286	1.460194706	0.905369053	1.80878902	1.619261811	1.480739019	1.534924258	2.305765099	1.53195822	1.007137682	1.495017891	2.373733462	1.426562582	1.766269846	1.474677038	1.836209951	1.935518504	1.864041774	1.581059445	2.171578388	1.601402382	1.492451194	2.356322124
355.2	1.214451253	1.500687398	1.508163648	1.005064502	0.860494502	0.950815682	1.105666192	1.393864941	1.634505626	1.131472758	0.967889939	0.96110451	1.022785314	1.394482971	1.048766815	1.206181301	0.858507482	1.38380741	1.651798282	1.206982868	1.710201055	1.299457748	1.186920921	1.139397031	0.992977015	1.29229856	1.33522973	1.433339708	0.954796695	1.812151932	1.604604045	1.437315938	1.542127164	2.261110517	1.487548171	1.014127317	1.495357314	2.339657623	1.423731165	1.779531303	1.469130049	1.833633615	1.933354807	1.880745206	1.58791658	2.19685832	1.551412751	1.513777401	2.325436687
356.7	1.204139856	1.485350458	1.493833353	0.967154177	0.841923873	0.955823918	1.054960883	1.379857297	1.643548405	1.106324823	0.999259205	1.03894675	1.076578934	1.394963437	1.022504467	1.207307149	0.862447494	1.406459759	1.629476929	1.219152953	1.745868138	1.321686842	1.199840367	1.144513557	0.979142416	1.274216048	1.314282434	1.449272358	0.882376159	1.815638262	1.633610346	1.46219269	1.538658982	2.263482057	1.548851768	1.012971668	1.4657014	2.384171455	1.423861423	1.782850956	1.479877333	1.872689804	1.989900265	1.931973936	1.588165558	2.21858803	1.518153805	1.502576759	2.358868888
358.2	1.134097561	1.499217687	1.472985041	0.957257602	0.828413946	0.988691462	1.047335999	1.324262598	1.627470216	1.055484725	0.9868376	0.981160705	1.069744118	1.380430558	1.003420456	1.209123995	0.806389766	1.449915219	1.619980603	1.165021791	1.671321758	1.302133575	1.138040029	1.158046157	0.929661948	1.236022404	1.270542746	1.343075624	0.898153126	1.803973101	1.585504731	1.391257547	1.540913021	2.188056034	1.494839275	0.962800066	1.42320201	2.352093446	1.401045551	1.724295191	1.473792028	1.786230081	1.876439189	1.827688261	1.561066501	2.118633207	1.550251764	1.450964415	2.291498935
359.7	1.166519442	1.439471044	1.435241043	0.936417752	0.798170356	0.966059881	1.079006441	1.281018414	1.579564672	1.040284685	0.942374177	0.958355028	1.000714744	1.341329004	0.97887712	1.16775076	0.811056897	1.37802097	1.580718374	1.144633459	1.63221242	1.21381077	1.089607751	1.114986454	0.920936401	1.217277086	1.248946314	1.313907106	0.848790411	1.750666924	1.548494066	1.389347342	1.50347464	2.113751314	1.455060937	0.939355129	1.393663882	2.314353217	1.385580388	1.646102086	1.397573366	1.735383073	1.822128377	1.787903577	1.502782104	2.083992144	1.549283633	1.420088304	2.201772629
361.2	1.114754867	1.453117143	1.435474939	0.938453648	0.806962437	0.899625844	1.078699116	1.256225099	1.529561637	1.050188977	0.927481859	0.912886023	0.973574452	1.297748706	0.955998369	1.134611538	0.77564356	1.34408045	1.551073148	1.161502416	1.602708609	1.202428858	1.071388686	1.052529009	0.90477435	1.191412167	1.22069194	1.311607188	0.874970018	1.725198493	1.487212676	1.373563049	1.481566345	2.068926178	1.431807026	0.942402696	1.367527398	2.211554915	1.359232907	1.653219024	1.378923913	1.707539702	1.805573969	1.756967909	1.44845224	2.088919833	1.498250371	1.408376336	2.19269595
362.6	1.095838494	1.433212069	1.385389931	0.916178679	0.783983625	0.869253981	1.057151054	1.198565856	1.553265508	1.045500996	0.913027784	0.912426733	0.958852685	1.308844459	0.961824064	1.121347349	0.759219369	1.349889088	1.519251504	1.156025642	1.61519325	1.172656687	1.059824344	1.058315504	0.911970057	1.172519136	1.226142749	1.285937174	0.856440407	1.711416878	1.518197109	1.366482466	1.476312003	2.057703829	1.42070546	0.944584044	1.375679267	2.187525471	1.313152951	1.648185055	1.332429297	1.681712713	1.829163773	1.727203241	1.496581205	2.035070712	1.445025921	1.373972857	2.146609831
364.1	1.080782693	1.349805515	1.351634401	0.87552033	0.759451016	0.853496851	1.035142674	1.189748326	1.487515734	0.990637016	0.855088394	0.880361995	0.949765073	1.262036163	0.903489624	1.066258737	0.722213367	1.331838445	1.470906406	1.111721399	1.569376654	1.135044226	1.046231857	1.006554919	0.858790076	1.143084708	1.176216945	1.241399495	0.811221406	1.677129894	1.450680128	1.327363493	1.414448685	2.01308633	1.382110442	0.899041059	1.312116166	2.100217109	1.286647345	1.590173195	1.310188446	1.634551899	1.745459562	1.677786305	1.422834915	1.983223839	1.444095608	1.32007421	2.081407814
365.6	1.064100308	1.331900134	1.337345483	0.869479323	0.748738781	0.859212506	0.981308426	1.196599762	1.452581197	0.966113151	0.835249601	0.880976143	0.890796538	1.211398121	0.893687541	1.051405733	0.727437138	1.298805787	1.448972693	1.071603116	1.543211529	1.108081128	1.007526382	0.991495652	0.842172228	1.148604384	1.167805862	1.2170692	0.813086849	1.665413136	1.447477609	1.302124774	1.406260428	1.969526997	1.361569249	0.872157261	1.303223494	2.076958021	1.285584407	1.562810375	1.282828669	1.59296118	1.708950204	1.644389809	1.410334605	1.951021213	1.469245239	1.313663777	2.067964762
367.1	1.063034824	1.311553369	1.331260488	0.874188519	0.72554778	0.865315078	0.995092579	1.18200262	1.466182721	0.99754519	0.863012524	0.851930023	0.88245519	1.185295424	0.883286361	1.054872123	0.728747348	1.304734947	1.476232904	1.072101553	1.551277265	1.084210817	1.035303481	0.993879421	0.879482181	1.160104819	1.158255271	1.249800058	0.80970493	1.649991324	1.425210593	1.311954824	1.415057692	1.937823898	1.361796245	0.869285373	1.335710603	2.097349467	1.280166809	1.57486865	1.298823168	1.610070298	1.714584878	1.649147746	1.400704709	1.974856301	1.447353103	1.345660497	2.079742541
368.5	1.033595732	1.35109878	1.334120205	0.917871109	0.734109958	0.866055276	1.016774101	1.182413201	1.463730253	0.999862794	0.897694725	0.895534208	0.936890208	1.234079811	0.901207462	1.092358657	0.751325277	1.329941361	1.492458796	1.076178905	1.588869977	1.126775046	1.038215664	1.011434277	0.867940434	1.179246743	1.177153908	1.248676551	0.811842466	1.687765882	1.465465536	1.334120205	1.429282519	1.983945204	1.404958446	0.893135631	1.369843353	2.149879122	1.307027753	1.583499326	1.333938672	1.643839664	1.772867721	1.695413985	1.430563719	2.001583988	1.439415009	1.323530635	2.119267481
370	1.057550829	1.360328089	1.357376057	0.88986749	0.768016386	0.88113664	1.001361905	1.214713799	1.505535253	0.986257067	0.895148383	0.900426223	0.909365767	1.228430184	0.922244038	1.112786711	0.747929614	1.347803567	1.496462086	1.094872341	1.589069459	1.177642637	1.023969054	1.028236141	0.875667859	1.169519902	1.155257464	1.248120118	0.815382619	1.723104895	1.486979561	1.34312999	1.45031617	2.001521695	1.398387017	0.871866758	1.340385162	2.159333983	1.308452783	1.587873878	1.326766275	1.654925034	1.785481803	1.706814133	1.441209606	2.012729168	1.459446945	1.330290631	2.131590001
371.5	1.069236357	1.370361657	1.368643454	0.888391474	0.755228692	0.888992272	1.011022575	1.236943197	1.487650204	1.010336931	0.922371785	0.880416419	0.93092745	1.259311395	0.920220774	1.102492929	0.754597757	1.354831477	1.527946228	1.123864239	1.618661378	1.175130884	1.063280107	1.027211384	0.887723896	1.189991396	1.175503399	1.246247219	0.825296458	1.723391565	1.487226947	1.351202186	1.459912946	2.071361454	1.42030369	0.904799214	1.340608159	2.192415851	1.315655361	1.60241081	1.349017348	1.68814459	1.79574352	1.730442785	1.443761863	2.041547526	1.501902808	1.345528848	2.156863162
373	1.080274793	1.364838337	1.400334664	0.909489941	0.766419968	0.882931385	1.03529702	1.218301565	1.539262341	1.036095555	0.927384177	0.911819176	0.967245935	1.291528825	0.94425397	1.106257963	0.774590207	1.356586113	1.545469803	1.154458078	1.661367602	1.196832725	1.067839608	1.031188554	0.899568901	1.193495755	1.189840753	1.263601523	0.829141929	1.757730695	1.55757461	1.388859174	1.494421704	2.100426127	1.458979407	0.925225972	1.345566138	2.247335169	1.337676104	1.682620459	1.388289671	1.726377639	1.837852309	1.768449027	1.518714697	2.116997896	1.48817395	1.381685347	2.214582526
374.4	1.10231418	1.400925576	1.426701997	0.916984316	0.804093986	0.910275817	1.020408482	1.268405154	1.556133545	1.038380915	0.942251656	0.949576256	1.004042282	1.314608153	0.980169411	1.144427461	0.783588857	1.373011217	1.563380797	1.168034877	1.707342619	1.197938201	1.089600153	1.056369032	0.939008782	1.219876122	1.239498903	1.325198871	0.862244879	1.788425113	1.535571239	1.405062935	1.535175474	2.167635042	1.475781416	0.947621951	1.403770936	2.284802776	1.353745645	1.704388432	1.420590601	1.759156305	1.859248354	1.812156869	1.502475548	2.115465215	1.508394134	1.412003116	2.243686706
375.9	1.125456044	1.414151783	1.391803019	0.92160016	0.791064541	0.90793104	1.00561703	1.239652139	1.537418532	1.044981238	0.915811842	0.943417965	0.981082066	1.311089001	0.930390329	1.142024506	0.794321866	1.368746718	1.571906881	1.136616133	1.68534775	1.19371404	1.065447116	1.049913779	0.909800284	1.188647493	1.227666658	1.31882509	0.841072383	1.771324956	1.510117615	1.40689776	1.535496495	2.137760911	1.455619256	0.939588597	1.393643118	2.278967637	1.336863946	1.677478872	1.384197971	1.74230219	1.82676836	1.770781229	1.477904939	2.107333602	1.476287145	1.383259377	2.224016901
377.4	1.088843674	1.404783607	1.362335404	0.902416161	0.796800349	0.890131276	1.005547433	1.19246527	1.52245363	1.010353943	0.925611126	0.912925157	0.947285495	1.283260271	0.915932041	1.133272271	0.764296413	1.397367887	1.546528711	1.116616769	1.658134836	1.189258337	1.080575673	1.021166541	0.869687147	1.210448498	1.205759109	1.302266347	0.853621765	1.767973129	1.52297253	1.397541829	1.502994081	2.101812167	1.419968668	0.913539843	1.347545955	2.244643832	1.327001513	1.667641366	1.371652023	1.726489475	1.818271171	1.764853719	1.487021376	2.10315241	1.509349782	1.359917134	2.218724111
378.9	1.094511678	1.389603464	1.396671938	0.894426448	0.754882329	0.882287914	1.021865295	1.216958833	1.524297383	1.016209884	0.92173113	0.927092377	0.954615285	1.301396818	0.952333545	1.134089128	0.75924428	1.381918947	1.547862705	1.159040713	1.697458028	1.178023861	1.066116168	1.025228446	0.896952132	1.209543687	1.195108556	1.299694492	0.82258866	1.77624195	1.538574979	1.416622599	1.497100657	2.143168939	1.436903779	0.912995416	1.389412263	2.271405465	1.331381623	1.676334358	1.366808798	1.746048424	1.867668537	1.773092058	1.505025843	2.082900384	1.514936949	1.355962084	2.232833105
380.3	1.115813593	1.409622776	1.428445183	0.937132026	0.787707739	0.940861304	1.044275403	1.274814919	1.568363585	1.057217082	0.947793436	0.987452263	1.027843112	1.339444797	0.968307698	1.178314986	0.786049059	1.408633567	1.595318761	1.205259699	1.762693715	1.236026748	1.122664252	1.061769316	0.931454582	1.251524131	1.247442388	1.316476671	0.870659458	1.830680385	1.599350587	1.468301018	1.58653122	2.247481293	1.490844963	0.907648258	1.427752726	2.352446812	1.375723722	1.754376076	1.437183876	1.811458312	1.907955268	1.850225172	1.545430572	2.172458074	1.549448853	1.406651897	2.339390789
381.8	1.169410792	1.476320683	1.494631493	0.970975573	0.828809804	0.974571948	1.046911997	1.294288144	1.605740658	1.101379117	1.003807947	1.010468771	1.078621051	1.383377621	1.007403649	1.225903651	0.853498861	1.480450808	1.659566507	1.249425615	1.836013417	1.293590038	1.158055112	1.116376198	0.982355469	1.290347053	1.320618435	1.395165444	0.945477245	1.897509391	1.678712548	1.535446363	1.632029468	2.338633868	1.572020568	0.951969399	1.480693004	2.476171989	1.406119785	1.843334336	1.473199664	1.912422481	1.993583634	1.932425936	1.588440681	2.236112422	1.586301485	1.473628454	2.437979088
383.3	1.206223455	1.526267817	1.504944246	0.946713988	0.856828965	1.026576105	1.065275264	1.389189112	1.689913152	1.147074608	1.060231999	1.026771339	1.086328135	1.434578825	1.041492184	1.286789211	0.863354404	1.532142399	1.732019903	1.243045286	1.888014818	1.33608141	1.190136419	1.151769589	1.024746456	1.331799388	1.338880172	1.416572205	0.947253045	1.948777612	1.742809247	1.585398262	1.702970242	2.415147868	1.597488642	1.012233522	1.508257656	2.562462786	1.47792359	1.867951424	1.541826643	1.962274115	2.059855558	1.972711743	1.645049334	2.304875338	1.616824187	1.513294483	2.517322344
384.7	1.163414016	1.503241784	1.522448863	0.945625536	0.839692457	0.995070547	1.050319669	1.372967389	1.670595659	1.156418428	1.039384319	1.014431038	1.087258292	1.427112715	1.042732506	1.268822597	0.84800109	1.529418349	1.708655026	1.242426748	1.908339263	1.331776887	1.177046195	1.168156624	1.046874929	1.301667148	1.353519935	1.40464463	0.934136499	1.973525511	1.749034606	1.554420623	1.65561292	2.391619751	1.582910815	1.00412826	1.514185454	2.555920126	1.475142516	1.8683623	1.520146291	1.963759417	2.04616983	1.972570452	1.61469079	2.295281816	1.588653798	1.528097455	2.507504812
386.2	1.152168358	1.469352452	1.527652859	0.9611948	0.828471396	0.975102422	1.042267684	1.322446516	1.62738145	1.12773098	1.009653009	1.0244055	1.053275987	1.386967847	1.010980242	1.256774574	0.826923598	1.491777104	1.681201941	1.251060989	1.880287645	1.315940471	1.176801493	1.151826739	0.995743306	1.286585977	1.312691866	1.371947837	0.920994324	1.929919351	1.751607376	1.531194773	1.648546817	2.399911183	1.552980128	0.99726448	1.490385521	2.531846924	1.447926043	1.852695242	1.501517461	1.951695325	2.032100818	1.971451032	1.624934214	2.316661432	1.586623329	1.477504711	2.499730472
387.7	1.139735744	1.512162981	1.537880039	0.961757624	0.828089252	0.969192239	1.056432799	1.314457105	1.620174623	1.116432235	1.008587907	1.032563271	1.046599779	1.38838297	0.995654699	1.224456223	0.834140318	1.509022093	1.659771081	1.24733109	1.908164828	1.287350742	1.170708014	1.141202089	0.984894885	1.282539072	1.297482848	1.407018905	0.9209713	1.954665875	1.694214027	1.560872076	1.66665509	2.412164997	1.552348196	0.985075001	1.465793792	2.53186895	1.436268231	1.86993742	1.488268278	1.937955953	2.02776254	1.958993572	1.632805016	2.282237101	1.600723674	1.492273097	2.503348152
389.1	1.17319188	1.529711984	1.499802902	0.962872591	0.81298119	0.994867942	1.066268813	1.3184788	1.638825081	1.121202345	1.015133771	1.038034375	1.058122566	1.397752906	1.003800539	1.242491735	0.832007222	1.495316665	1.684165978	1.274887409	1.91079193	1.279611154	1.167361246	1.108246487	1.006341806	1.307448922	1.301653696	1.429005365	0.926086949	1.974560779	1.716866166	1.56299536	1.680238648	2.449953858	1.593206467	0.999203742	1.465034908	2.535773283	1.44863519	1.883150823	1.512353389	1.966872902	2.025824232	1.947972329	1.611506811	2.285070405	1.621867636	1.490883826	2.51045353
390.6	1.157563025	1.533331221	1.514686303	0.956469834	0.832302618	0.987764979	1.061569372	1.350995028	1.680722509	1.155100936	1.042176465	1.037942922	1.106756396	1.42671475	1.02729448	1.291446818	0.852190563	1.529838114	1.730773085	1.270816099	1.952615772	1.320266449	1.221997336	1.124332207	1.020397581	1.335428855	1.32989386	1.427823644	0.959809488	1.993806996	1.758001871	1.608435124	1.719668513	2.473018359	1.604313622	1.02346753	1.534210802	2.598876551	1.481355431	1.907630792	1.532067854	2.001676513	2.073535976	2.012768927	1.624257379	2.301305352	1.618270813	1.522705164	2.573899994
392.1	1.210737215	1.569962987	1.612421681	0.975804055	0.872259212	1.025089624	1.074504235	1.390664946	1.684103324	1.167028311	1.070019402	1.087811747	1.108890895	1.456290818	1.058048289	1.337803504	0.882414671	1.589821563	1.791849316	1.317414026	2.011297978	1.369395953	1.271055588	1.161430421	1.048208228	1.394401499	1.365035423	1.490338533	0.975490486	2.057841889	1.843566848	1.656014335	1.755930983	2.537716686	1.628331152	1.040695139	1.58241956	2.671017354	1.508438325	1.963036584	1.590801769	2.054580632	2.161153029	2.066506958	1.708293843	2.39342897	1.666945774	1.578246344	2.660961414
393.5	1.198926743	1.57686368	1.643491723	0.997358901	0.890244727	1.013692471	1.096290958	1.397733703	1.736451752	1.178469663	1.074297764	1.107868857	1.131391381	1.4808454	1.069600417	1.321126498	0.911278793	1.613685222	1.813318523	1.324124695	2.043238958	1.374054041	1.263471644	1.213550451	1.075247529	1.41772743	1.377937212	1.490219543	0.961426467	2.090448248	1.850547073	1.675043122	1.781538769	2.620032219	1.676640239	1.025070896	1.572474615	2.694726714	1.50058491	1.976677625	1.610999735	2.086697547	2.192510005	2.089382358	1.721182131	2.420393671	1.66694153	1.567133069	2.690703976
395	1.214820929	1.552505974	1.591875283	1.007644917	0.877581445	1.0080513	1.079902865	1.369580809	1.731211697	1.183394539	1.087665586	1.076280648	1.140169382	1.486744042	1.070598371	1.302960901	0.90271688	1.577858075	1.790032491	1.326761564	2.070782202	1.388747144	1.249422614	1.1844007	1.094881538	1.361572895	1.363788916	1.511362628	0.98431002	2.085350703	1.845535546	1.651075745	1.797468304	2.605788601	1.650914413	1.034847458	1.560946835	2.713339503	1.506031364	1.986699511	1.578638511	2.106793782	2.189851371	2.07860503	1.695128158	2.405748965	1.6682848	1.580899729	2.682042207
396.5	1.191419548	1.535628578	1.568501295	1.018447973	0.854759884	0.99299547	1.064041566	1.361077511	1.707796819	1.15303427	1.077631872	1.067394535	1.111280238	1.447399394	1.061257088	1.29747233	0.881076956	1.575938834	1.760822431	1.306785878	2.044544489	1.384660417	1.25367003	1.179757428	1.071419202	1.360482769	1.371159566	1.479273926	0.969614968	2.092337372	1.821876726	1.646044106	1.77763087	2.573773984	1.638408722	1.043040388	1.560385242	2.679964628	1.496593038	1.980977815	1.56859764	2.083723268	2.174865068	2.05958015	1.689186353	2.396348076	1.662130555	1.578096892	2.664383538
397.9	1.185425571	1.533879678	1.597408627	0.986829865	0.846985673	1.019832098	1.062041964	1.37028257	1.695957073	1.172672468	1.070640451	1.068493621	1.09092383	1.431396783	1.035516557	1.304432129	0.892939555	1.589217065	1.746380759	1.289985228	2.070631045	1.356085891	1.244096722	1.172813061	1.062048323	1.367912673	1.3424042	1.488399974	0.982655057	2.088870399	1.845111465	1.655370337	1.760566963	2.601012083	1.637445979	1.041955818	1.586887589	2.680792572	1.51508096	1.980452486	1.580740334	2.082601397	2.17116195	2.069377894	1.717153084	2.384722094	1.651223364	1.600140367	2.663787716
399.4	1.178106962	1.513000963	1.540556539	0.968509807	0.839638853	0.988021955	1.041261386	1.34604136	1.679967872	1.160925671	1.052678511	1.046082041	1.068568757	1.419096578	1.02080956	1.300425633	0.868241858	1.552035202	1.742912157	1.278870236	2.031475355	1.316441986	1.219911053	1.152809937	1.043003225	1.346720184	1.33706315	1.48422681	0.984667333	2.059101512	1.824333936	1.640515207	1.737873868	2.569139567	1.629830117	1.033532302	1.545630557	2.633995103	1.477046383	1.946108325	1.556323358	2.063571172	2.131544435	2.052434884	1.671556757	2.349092036	1.647415953	1.559232547	2.673858877
400.9	1.176276502	1.509428747	1.573024627	0.987478248	0.848462078	1.00066953	1.039483592	1.355432192	1.702209049	1.150852265	1.057040786	1.068111051	1.096156069	1.433292103	1.042981452	1.304183278	0.863359891	1.558101931	1.747712378	1.288324545	2.049663972	1.294521971	1.239955831	1.146471481	1.043836381	1.340651551	1.352274322	1.469670192	0.975126668	2.077326875	1.833641498	1.637659275	1.759741863	2.572965979	1.638800075	1.018255899	1.529761033	2.652326751	1.465041047	1.940804759	1.553681757	2.067296894	2.1403311	2.041544881	1.68153815	2.352842384	1.667304372	1.537146266	2.698378132
402.3	1.171695526	1.563856334	1.595807809	0.999500725	0.851361003	0.995872614	1.043379426	1.357618821	1.715301338	1.157195273	1.063792627	1.081634728	1.098217676	1.461695245	1.040505239	1.309782774	0.872270445	1.573250205	1.756597485	1.295964358	2.076543346	1.31682813	1.241228793	1.14508634	1.044335288	1.38265257	1.349991179	1.484962468	0.979049558	2.122738208	1.85790708	1.657475301	1.789438412	2.599306063	1.655952576	1.020676011	1.549731728	2.680881935	1.497802651	1.96138728	1.572157678	2.090643362	2.171290832	2.066582467	1.705072761	2.345974559	1.702531909	1.573656923	2.734091682
403.8	1.182527072	1.591551915	1.61779559	1.018987543	0.861438894	1.021956071	1.047871368	1.370392382	1.732895223	1.156652215	1.087238544	1.085875682	1.125796155	1.467371149	1.067114513	1.333062947	0.892521818	1.619099621	1.780424931	1.318220749	2.119929663	1.35403378	1.258771071	1.160042402	1.087086799	1.4006591	1.375700929	1.519153382	0.988464492	2.1673422	1.903996508	1.68212436	1.80506176	2.666977598	1.698409571	1.039534698	1.595169079	2.740967591	1.539891103	2.019231936	1.604472535	2.142813541	2.227339453	2.10528848	1.742083155	2.377422644	1.708547427	1.604022908	2.780670603
405.2	1.216684865	1.653821968	1.648690877	1.026098672	0.894908166	1.041101964	1.071316031	1.411792397	1.774140981	1.197432301	1.107470662	1.100975112	1.159792974	1.505895265	1.088795221	1.38514394	0.919499612	1.637282158	1.812133107	1.368628716	2.17981419	1.396372517	1.275585074	1.195848172	1.130355412	1.421560198	1.418893822	1.552723108	1.012089318	2.221988805	1.976919934	1.713363244	1.831176384	2.762056566	1.759501246	1.079925959	1.636511281	2.811223009	1.55734198	2.089710042	1.656542524	2.203159773	2.298662477	2.165598354	1.790101877	2.446135131	1.735803157	1.656053499	2.862046856
406.7	1.265718499	1.655213082	1.709814271	1.054388285	0.912378205	1.063465416	1.098174837	1.458572131	1.822251037	1.220302384	1.122222461	1.106384044	1.188162691	1.542447791	1.115806348	1.402704983	0.939144033	1.651439741	1.858560839	1.369831132	2.220275161	1.415554838	1.30215022	1.203874732	1.167188453	1.444842362	1.418394589	1.574199355	1.023559664	2.247623167	1.993251541	1.764264069	1.860468168	2.823399243	1.776320225	1.081555909	1.665213688	2.867656665	1.591199144	2.112711261	1.68950064	2.249472874	2.314577033	2.218688705	1.815836188	2.487725848	1.724180558	1.71321363	2.922017734
408.2	1.270147724	1.675602739	1.721614436	1.069104951	0.906850011	1.084208634	1.100500437	1.470478202	1.825668455	1.224406094	1.146758213	1.140705767	1.204823205	1.549987933	1.130670325	1.407037631	0.935291065	1.676993218	1.887481982	1.383062196	2.248147366	1.451871516	1.329000832	1.253485344	1.149628327	1.483269247	1.434063017	1.614681455	1.041275054	2.260284497	2.035818265	1.784157848	1.89612129	2.837129289	1.806656306	1.094534209	1.672723526	2.896957761	1.589167948	2.134835523	1.688723827	2.266577061	2.353003537	2.242266111	1.841185561	2.511329606	1.789601852	1.723618073	2.971712591
409.6	1.282833722	1.693247092	1.742303842	1.076188737	0.913833552	1.081286969	1.10116633	1.475435415	1.82370474	1.241004907	1.15982103	1.15943173	1.20072494	1.560890265	1.13792296	1.405661608	0.947739875	1.680774002	1.901001339	1.398590489	2.261523519	1.473181982	1.351183254	1.251588403	1.166399966	1.480943742	1.453536154	1.617581467	1.054823137	2.296341399	2.065892803	1.796688241	1.901895393	2.88662481	1.798089241	1.089843784	1.676993904	2.929340302	1.605817264	2.14891917	1.699334718	2.300974699	2.386830745	2.266144733	1.835811393	2.527426914	1.78709609	1.729880991	2.990975464
411.1	1.292337735	1.736142963	1.772280704	1.099901717	0.931022443	1.09641756	1.100525708	1.497815836	1.864045327	1.266489015	1.171567444	1.154858889	1.248480274	1.577294404	1.159449683	1.423647481	0.951725075	1.707071056	1.913388923	1.412409558	2.279692423	1.480074566	1.34575817	1.253449899	1.173436464	1.495647671	1.475652381	1.622289839	1.065914292	2.325781146	2.075859339	1.824680854	1.915490137	2.944626005	1.845760717	1.107806237	1.712239695	2.96727906	1.618971159	2.18974883	1.726668142	2.343602561	2.416744534	2.298555541	1.895944581	2.563144345	1.797800987	1.772344795	3.051122849
412.5	1.299000886	1.731573205	1.800573387	1.111543855	0.940796036	1.105352749	1.111031364	1.53203013	1.889695284	1.27475189	1.172325158	1.155023542	1.255796725	1.587650482	1.155381435	1.470590648	0.978042848	1.724444985	1.93750831	1.416867421	2.32030092	1.498103143	1.355017452	1.273326773	1.191927784	1.525845066	1.506580593	1.641725863	1.072208036	2.37556478	2.099413097	1.833608351	1.930709808	2.994708374	1.871901185	1.143362271	1.746931352	2.985474699	1.65152328	2.216732742	1.741591448	2.366885691	2.453648899	2.317004563	1.920019657	2.596750412	1.807869361	1.795925992	3.081262908
414	1.312680634	1.755253556	1.825946714	1.11121168	0.957404519	1.129841406	1.131243644	1.56556455	1.941253735	1.290532278	1.170690918	1.182206532	1.294949711	1.63803249	1.166687833	1.481800314	0.987902636	1.736846796	1.972931778	1.448371289	2.342455998	1.52785342	1.380598464	1.301221417	1.216379164	1.545583561	1.519676284	1.671597538	1.087836542	2.392849397	2.147732183	1.865736355	1.955265523	3.039368734	1.893222783	1.155641162	1.761933575	3.051497194	1.681982072	2.254968013	1.77792274	2.41200085	2.481279106	2.344898312	1.930182699	2.61767095	1.826939493	1.826863222	3.144823461
415.5	1.339981702	1.787849868	1.853325612	1.118790672	0.968324654	1.133187247	1.118627112	1.588658998	1.955578505	1.31064182	1.19510761	1.199704898	1.309042915	1.658571501	1.187256422	1.489959943	0.997137744	1.747230384	1.993258517	1.467308906	2.363110347	1.532745083	1.409634576	1.316174066	1.218263367	1.564167823	1.560445535	1.700203833	1.100143486	2.426258619	2.190279171	1.887486201	1.988559415	3.068308686	1.912551222	1.166755642	1.782567471	3.077713628	1.683213281	2.287237488	1.799738552	2.447048263	2.521457834	2.382557739	1.959165849	2.636686482	1.841767088	1.83807833	3.189441405
416.9	1.345214718	1.822864147	1.889104884	1.129254819	0.983745953	1.145118078	1.130211492	1.584335984	1.967797879	1.314270789	1.201659789	1.216768211	1.32918437	1.666213658	1.203441586	1.496258169	0.999209585	1.773721778	1.998295096	1.472798995	2.397223496	1.566266376	1.411197859	1.317991394	1.222394634	1.574163777	1.568779565	1.710984427	1.100458357	2.436526323	2.241175278	1.917738508	1.993025411	3.097699584	1.939351402	1.181907346	1.800262914	3.117832413	1.692854615	2.30489812	1.830237406	2.474351024	2.542973278	2.416359908	1.973087984	2.668407834	1.847572801	1.859378159	3.220919752
418.4	1.34667745	1.831326955	1.929748653	1.153906108	0.997509092	1.154865683	1.13935662	1.608798407	1.986760989	1.319814821	1.217631272	1.230892512	1.338558389	1.68697547	1.217289776	1.519152634	1.011588994	1.773171351	2.026800248	1.482368171	2.412139609	1.585824525	1.422551602	1.33502169	1.235728731	1.587004338	1.585804517	1.723905021	1.114618431	2.460689456	2.271156775	1.935605599	2.001323104	3.137408205	1.967568713	1.183501892	1.824644657	3.138286348	1.716444811	2.332061534	1.850552138	2.499414281	2.573799927	2.43715132	1.990313211	2.702719498	1.863221706	1.894738854	3.271793495
419.8	1.372539909	1.841255036	1.939852764	1.163707098	1.00508894	1.167364526	1.146265585	1.625335185	2.017827506	1.339705179	1.221494894	1.238506738	1.349313516	1.703775599	1.228861702	1.535628344	1.012328089	1.791867803	2.043292562	1.490332275	2.423913052	1.602470023	1.429714412	1.336689798	1.259799455	1.602816508	1.605177107	1.748209387	1.126740502	2.494390483	2.293796985	1.949297516	2.008235555	3.17068296	1.988290527	1.184474438	1.847837761	3.188807666	1.739866943	2.358081759	1.86240982	2.538755364	2.602721069	2.481191965	2.022081176	2.73227965	1.878548511	1.920660616	3.293110009
421.3	1.383296018	1.86192024	1.96701613	1.17904704	1.014067656	1.17375784	1.154538538	1.653943581	2.0377619	1.358081384	1.238670339	1.249792327	1.363400825	1.718702106	1.243101491	1.53800554	1.03167608	1.816213739	2.067611796	1.516212259	2.449322778	1.607888435	1.447197504	1.3629492	1.27676808	1.617024316	1.623285524	1.763586013	1.135367306	2.524100207	2.309282448	1.973336325	2.033989981	3.211057786	2.014676519	1.202292218	1.861644764	3.21003128	1.750243062	2.390848386	1.881296915	2.569612183	2.62709109	2.516437989	2.0492079	2.760926388	1.89843783	1.933993771	3.352341669
422.7	1.382393105	1.895168125	1.991755635	1.187717861	1.023535701	1.184629853	1.169832228	1.677287242	2.063485802	1.370881192	1.244708121	1.264469629	1.393734384	1.759012377	1.254563067	1.561853218	1.055651138	1.823293199	2.087575753	1.531240784	2.479007352	1.641766825	1.459224686	1.372318766	1.286855237	1.631697578	1.636784236	1.771860249	1.145193144	2.548627245	2.368571708	2.005835461	2.061377567	3.257070528	2.030990775	1.230222173	1.881130066	3.247239502	1.776024968	2.421255691	1.902769469	2.599964786	2.653680255	2.541087462	2.085080469	2.806996919	1.906427674	1.953498944	3.388373818
424.2	1.399795967	1.910493466	2.027379292	1.202586712	1.040462879	1.194684365	1.179963652	1.712949496	2.097430903	1.394679207	1.258809746	1.280426133	1.421158177	1.776019831	1.276199681	1.587017981	1.067441212	1.836395373	2.114401767	1.549796854	2.511597881	1.677316143	1.470029729	1.405922279	1.307228726	1.665830577	1.65618488	1.808289151	1.152615945	2.576375662	2.405620205	2.032759745	2.082147642	3.29289489	2.059732334	1.245283443	1.918605343	3.297555395	1.800249559	2.462385585	1.930340764	2.648269401	2.696171358	2.58087362	2.112395101	2.83440105	1.910606912	1.982871008	3.433834324
425.6	1.421465146	1.930982529	2.047545816	1.216821016	1.053959535	1.214507644	1.186603669	1.732530595	2.124619459	1.420141061	1.265895818	1.295836876	1.449914218	1.79855316	1.290770524	1.597280324	1.066485797	1.860276329	2.139009852	1.56760351	2.528012851	1.695127836	1.49602422	1.432533474	1.326780063	1.683421514	1.69280584	1.833243076	1.169549929	2.588838123	2.41379655	2.054444836	2.103539555	3.343120272	2.088056042	1.262001063	1.935323671	3.345231809	1.825171896	2.499810079	1.950472936	2.668606267	2.728876955	2.617158358	2.131246406	2.872160724	1.915188078	2.008444236	3.465933418
427.1	1.445618323	1.955041833	2.075736246	1.234002638	1.065627091	1.230784276	1.197367489	1.755033903	2.140526768	1.436230535	1.288083624	1.31298805	1.460114876	1.823539261	1.314793261	1.615947119	1.078232138	1.885172694	2.166258812	1.586251354	2.550317907	1.726821853	1.519837313	1.453913739	1.344833831	1.710721989	1.702675039	1.847559098	1.184807186	2.622186253	2.457928222	2.084774703	2.120788096	3.387484743	2.115952554	1.280435395	1.957044116	3.389170311	1.847619263	2.530852754	1.980040904	2.707174841	2.761118985	2.640488035	2.148561958	2.913087396	1.923235997	2.024978719	3.495191506
428.5	1.446247452	1.967011221	2.100104035	1.244864958	1.07839374	1.25471624	1.209223564	1.775673804	2.157452385	1.452434446	1.30353334	1.327604251	1.494933601	1.851119629	1.323496331	1.641275304	1.092200506	1.890739599	2.177288591	1.599828078	2.573431802	1.755434517	1.534674925	1.454779886	1.355343599	1.71638778	1.729533036	1.848980956	1.191565394	2.642571071	2.483080764	2.115236199	2.141338119	3.428439476	2.141047602	1.29172129	1.985850292	3.434499791	1.861044717	2.558458896	1.997024235	2.744014029	2.795462328	2.67124063	2.172712301	2.960066414	1.93487002	2.050548316	3.538207822
430	1.470880654	1.990081829	2.138381855	1.25136524	1.092641881	1.254830927	1.215402251	1.800081136	2.183977304	1.471367615	1.31219192	1.344038319	1.514267592	1.87472365	1.330033364	1.664383039	1.100498423	1.907562042	2.191130079	1.621415717	2.596310081	1.776833058	1.555603313	1.482886976	1.365992885	1.732085321	1.747085861	1.873128752	1.197868824	2.662935382	2.51512681	2.134836842	2.163280121	3.463305549	2.152946223	1.300684413	2.008230053	3.486819441	1.871056803	2.596576051	2.017668669	2.779706727	2.822728209	2.713042776	2.186575345	3.010118412	1.944598033	2.076894026	3.568543772
431.4	1.487769321	2.009657916	2.150431482	1.263200397	1.10643606	1.27279545	1.230425067	1.815362146	2.197877323	1.482750978	1.324417595	1.363232988	1.525033631	1.898332814	1.350766932	1.674768665	1.117165315	1.916950772	2.217263598	1.631697186	2.612870553	1.806229627	1.564781687	1.497477934	1.371965313	1.757131761	1.765076249	1.882056798	1.201326891	2.690850455	2.545242851	2.153241965	2.17959311	3.499799714	2.174282967	1.305742094	2.020136772	3.534266945	1.893813881	2.629721944	2.035115323	2.818376221	2.852637922	2.737772039	2.204295837	3.040950268	1.940308854	2.093083693	3.585360955
432.9	1.494895846	2.002339864	2.165304226	1.270904185	1.11082107	1.281692931	1.234164069	1.840164487	2.211402806	1.496381862	1.337169329	1.371099244	1.533197073	1.904031684	1.358770276	1.684822527	1.11393037	1.934120966	2.237749859	1.636920505	2.621726538	1.827330412	1.571882212	1.514347711	1.382467054	1.769636257	1.777443727	1.89457837	1.210053387	2.711643333	2.558924671	2.167495018	2.187610515	3.527813623	2.191984959	1.327516016	2.035205343	3.556938746	1.903330504	2.645317636	2.056142335	2.836212038	2.86866885	2.766210022	2.218039844	3.068284636	1.948004649	2.109285124	3.609929563
434.3	1.496688618	2.028811188	2.193445939	1.281156544	1.117815336	1.296232311	1.236632732	1.85915748	2.227392267	1.514895355	1.347807984	1.384746857	1.559771453	1.92599743	1.372966854	1.702031832	1.125447604	1.95245432	2.253327617	1.653089777	2.645035936	1.845666759	1.591447336	1.524120828	1.406896126	1.779034513	1.793650806	1.912979393	1.209503748	2.730406544	2.587730488	2.188363448	2.207254388	3.567495904	2.214124958	1.338252295	2.05686598	3.601766408	1.923495227	2.68075901	2.076367522	2.871680556	2.891940302	2.79366044	2.239133014	3.102795722	1.96207483	2.120528545	3.645290066
435.8	1.511208379	2.047719515	2.220297312	1.291137779	1.130632017	1.307475966	1.252461906	1.880643287	2.247398376	1.531907779	1.362018925	1.406090531	1.584980915	1.947819721	1.383836614	1.721032048	1.137062747	1.96340353	2.275365372	1.669781542	2.664308742	1.869966489	1.606201934	1.541021111	1.415944274	1.80015485	1.815407311	1.928179021	1.221892817	2.746844818	2.621328425	2.214743592	2.22962664	3.612888507	2.234598926	1.351482716	2.075203987	3.648617061	1.941973125	2.711785492	2.096614401	2.897496832	2.922967911	2.819920719	2.257938572	3.149047955	1.970031378	2.141074594	3.675534055
437.2	1.530153218	2.068968416	2.236754318	1.3020882	1.140310204	1.318958697	1.25669142	1.902186399	2.264208203	1.553253915	1.376925228	1.427570616	1.612750993	1.967823737	1.402510217	1.739453007	1.147698651	1.980715097	2.301629868	1.689757047	2.686567234	1.89958892	1.627408029	1.566126912	1.425843661	1.819147518	1.832243168	1.946168773	1.226919091	2.764473396	2.648225444	2.241995157	2.246229186	3.642569494	2.254131076	1.363223296	2.096346652	3.693891566	1.956068886	2.742996017	2.122044143	2.92907222	2.941082352	2.852843766	2.267919677	3.191009865	1.976745938	2.155405497	3.70763202
438.7	1.545529714	2.081730859	2.255221305	1.311516257	1.156537325	1.33727831	1.273869232	1.925827483	2.279328307	1.576934282	1.38805858	1.449322653	1.631627042	1.997626163	1.42109908	1.756764597	1.155798939	1.996270486	2.320775657	1.69972634	2.714434648	1.929728636	1.64940381	1.588103461	1.440117164	1.831552429	1.8466565	1.964489782	1.234932379	2.781720233	2.669809558	2.267906198	2.266603279	3.680057909	2.276838705	1.382342514	2.111874359	3.741718836	1.980055405	2.773886487	2.139920637	2.961345866	2.972322418	2.889113597	2.286424367	3.230586839	1.97564	2.178086165	3.731089184
440.1	1.562204971	2.096589817	2.272198921	1.325673928	1.164910884	1.347799073	1.283265666	1.940508392	2.307733199	1.593232605	1.406051919	1.459183487	1.646803606	2.015951159	1.430816443	1.76717914	1.16762405	2.009547579	2.342086342	1.717142137	2.734509193	1.946669348	1.658494315	1.60226807	1.457547511	1.853762118	1.862877003	1.980535584	1.248759017	2.798099374	2.698931883	2.292729555	2.280973272	3.714143067	2.292116786	1.391809524	2.13370606	3.785765484	1.999956375	2.801530445	2.163080534	2.997149297	2.996757647	2.911193981	2.30014298	3.273396106	1.980413171	2.190247903	3.761822544
441.6	1.574869947	2.113759596	2.296490962	1.33665074	1.174748097	1.36721442	1.287314219	1.963338524	2.32492044	1.604950412	1.419205877	1.472477941	1.665518788	2.034020967	1.447083323	1.787034902	1.179890473	2.024671563	2.357137832	1.735214261	2.757378199	1.969991109	1.676311496	1.620849229	1.469542213	1.869619089	1.884181696	2.00177383	1.255933208	2.819637406	2.724890442	2.310493214	2.297335817	3.75216837	2.309933136	1.408040672	2.157516287	3.825839154	2.014534314	2.835228178	2.18654926	3.028767846	3.027528536	2.941479344	2.317888292	3.303558715	1.992840024	2.205006378	3.787209643
443	1.583706645	2.127536754	2.316647413	1.343212371	1.18491528	1.372736906	1.295025608	1.983552914	2.346723375	1.623205449	1.43339662	1.496169396	1.686480053	2.058514891	1.460308861	1.809316813	1.190015625	2.038731043	2.3833097	1.751563072	2.781123157	1.994282021	1.696067926	1.633995441	1.485927186	1.893947238	1.905933016	2.021891083	1.264753146	2.849988316	2.754912954	2.331121015	2.316201634	3.792471099	2.331653296	1.419307168	2.179795447	3.870958545	2.035847613	2.864574819	2.205848668	3.060004862	3.054131585	2.974710523	2.335746721	3.342708804	2.001661625	2.219172013	3.815681532
444.5	1.599304466	2.150003803	2.338606287	1.355758734	1.196029758	1.392457227	1.308168958	2.00628433	2.366341097	1.647789463	1.448793214	1.51924046	1.715072426	2.081664998	1.476982541	1.830953372	1.204872789	2.061241351	2.410573515	1.772777632	2.812117752	2.018902284	1.720735081	1.657754577	1.503468519	1.911779983	1.932162981	2.043618375	1.280111685	2.866101306	2.781138306	2.36236157	2.344327596	3.836140526	2.354106361	1.434151194	2.195220529	3.921531097	2.053090653	2.896738526	2.22984228	3.089859094	3.079422432	3.012887097	2.357583069	3.382107477	2.006533187	2.237362084	3.852651756
445.9	1.612707541	2.171518679	2.36000163	1.369886841	1.212397525	1.411436013	1.314156092	2.028792153	2.391466855	1.664187808	1.464741795	1.533257214	1.74129756	2.108076765	1.49589313	1.848809473	1.221330591	2.079315114	2.435257609	1.78912449	2.839326099	2.045028396	1.740563404	1.681230068	1.526531645	1.929656187	1.954732565	2.062054273	1.285375924	2.886821129	2.821361805	2.38553903	2.363337705	3.885540174	2.378858024	1.45212228	2.2143542	3.969288135	2.079745039	2.931862255	2.251205445	3.12690324	3.106859039	3.049228838	2.37703438	3.42965211	2.013754658	2.260966521	3.890382448
447.4	1.631454975	2.195317529	2.385531652	1.385621267	1.229876686	1.425403848	1.325007255	2.056232296	2.414811672	1.688277337	1.483104317	1.554737303	1.760359731	2.133778056	1.514780948	1.87603587	1.232743805	2.101372551	2.463485841	1.811342624	2.870595504	2.080463115	1.762690705	1.711014048	1.548022104	1.952449599	1.976006916	2.090462263	1.298219916	2.912833487	2.855249292	2.416518245	2.382577743	3.925275903	2.398278919	1.471154263	2.240502776	4.018534439	2.10197524	2.96451981	2.283695365	3.169123829	3.136433282	3.081286152	2.392466924	3.468784639	2.023111793	2.279151401	3.9178939
448.8	1.64526953	2.213573811	2.402351992	1.397495882	1.240234466	1.439013643	1.337014599	2.077714426	2.442299248	1.712244761	1.500866139	1.577817932	1.777165333	2.160330081	1.531271219	1.897439268	1.251070468	2.120133285	2.491146904	1.828026972	2.900969511	2.109238519	1.781532911	1.73374414	1.56520726	1.971663646	1.994757105	2.116233905	1.312913012	2.939809709	2.879722016	2.444659996	2.403458303	3.959304857	2.416859235	1.483086764	2.265302087	4.0660364	2.12507546	2.997469269	2.306749024	3.200812129	3.165564263	3.113445622	2.411985429	3.512250525	2.032598375	2.297391288	3.949814608
450.3	1.663401651	2.241700826	2.426779364	1.408530075	1.250789374	1.452577523	1.349881057	2.108105084	2.463757756	1.733927213	1.518478061	1.595974029	1.799718529	2.181701151	1.549493926	1.919237552	1.266518951	2.133505903	2.520075165	1.848022716	2.933325407	2.135910305	1.807889742	1.754100574	1.581221008	1.989237928	2.024167349	2.138461081	1.326502279	2.964767707	2.904696385	2.469931803	2.423355497	3.997294598	2.440392817	1.495907653	2.285150649	4.110506597	2.146290366	3.028034907	2.330266976	3.236420519	3.192001394	3.149089351	2.429626198	3.54948719	2.040120722	2.313487495	3.980758496
451.7	1.681995297	2.260971051	2.450537166	1.425721485	1.267671398	1.467650529	1.358657474	2.133050334	2.485032583	1.747182883	1.534285417	1.61625919	1.815825163	2.209085037	1.561576387	1.936210848	1.279567481	2.155310666	2.550958852	1.866855695	2.960302249	2.153477186	1.829712434	1.775116193	1.602701754	2.015829542	2.042686072	2.157611588	1.338811644	2.989598737	2.930846943	2.496351621	2.44256893	4.033240922	2.463039819	1.51338114	2.306502989	4.152510815	2.163712997	3.056379674	2.352540175	3.271599438	3.218739136	3.185124176	2.448617567	3.585249039	2.040610317	2.329593194	4.012087699
453.1	1.691849863	2.276643973	2.469664341	1.436277018	1.278696436	1.485376375	1.369120901	2.148563088	2.506222336	1.763209203	1.554380476	1.635201438	1.841376075	2.230176236	1.580342501	1.959535432	1.294607964	2.175961141	2.575266834	1.881466242	2.983416533	2.181083705	1.847226941	1.796415363	1.619841561	2.031442721	2.056689517	2.180617156	1.348186579	3.015340905	2.965129508	2.517723462	2.46263427	4.07451719	2.481690983	1.524144113	2.328102012	4.197325546	2.185823226	3.084864271	2.376823705	3.300747474	3.246403622	3.210973132	2.472420498	3.618203131	2.053332075	2.346052784	4.041855653
454.6	1.704460318	2.295499571	2.483816646	1.442070662	1.286429333	1.501045636	1.373886233	2.166350394	2.518529037	1.781455389	1.571840136	1.655445319	1.868467926	2.250593704	1.597612449	1.985037002	1.30555893	2.191875401	2.600919046	1.892470524	3.008633015	2.205649195	1.861239008	1.810627933	1.638732749	2.053362491	2.077983012	2.207980304	1.358548457	3.032320519	2.99018153	2.535912676	2.478109386	4.113278287	2.492696141	1.535590407	2.346182525	4.251333721	2.20556121	3.115581477	2.397715419	3.329197486	3.268301057	3.242519818	2.493520792	3.643572644	2.064356584	2.362357204	4.075615774
456	1.711887601	2.311697659	2.501626519	1.445671904	1.294642633	1.519510923	1.386330848	2.178930482	2.544799265	1.789959795	1.584733538	1.675258313	1.890490798	2.268650091	1.610938355	1.996598843	1.317540202	2.211803816	2.618848512	1.909810479	3.029136296	2.223616749	1.880725045	1.827367975	1.657662863	2.064012717	2.092043964	2.228576013	1.366628969	3.046284846	3.013684314	2.552959901	2.493936104	4.150924831	2.507550864	1.545436611	2.368738813	4.291320606	2.21884907	3.133288895	2.418085545	3.350637829	3.289101528	3.269310723	2.511051493	3.673241632	2.075122279	2.375903394	4.108372599
457.5	1.715592616	2.330088181	2.514074534	1.454086962	1.302339082	1.537785492	1.392662676	2.194047951	2.562282118	1.81102788	1.595788929	1.692642711	1.917812899	2.282025594	1.62480439	2.014439363	1.333399162	2.225594454	2.640304055	1.928562534	3.046302828	2.239479142	1.899846688	1.84070827	1.674672422	2.074721996	2.104820678	2.245911258	1.366604032	3.051208666	3.042967431	2.578236332	2.512242359	4.188517709	2.524197875	1.560867557	2.381422913	4.332316037	2.235858779	3.162845937	2.440102404	3.376994615	3.308611116	3.297115612	2.527356116	3.702469156	2.086694755	2.392297347	4.137162909
458.9	1.726525645	2.352208478	2.528994433	1.463385133	1.309658486	1.558439843	1.398224143	2.20873151	2.579116888	1.823698147	1.609515743	1.713563871	1.950658955	2.303616988	1.636627617	2.028986381	1.340059082	2.236526925	2.656864977	1.939780537	3.061945267	2.259378438	1.91861636	1.858876333	1.689182865	2.087805642	2.121954918	2.261225345	1.372782609	3.051917249	3.063315923	2.601658304	2.536243464	4.230248662	2.534557451	1.575550873	2.392120093	4.37244013	2.249518971	3.19286395	2.458677328	3.401038596	3.331897409	3.325125814	2.542693145	3.71987094	2.091072709	2.411325189	4.167799017
460.4	1.737605642	2.368226175	2.549633403	1.47427129	1.318909256	1.573522611	1.401176459	2.227562861	2.597171594	1.845479545	1.624127339	1.730152911	1.965964342	2.324323819	1.653425188	2.041937138	1.350850558	2.249833524	2.669652146	1.959968466	3.074866297	2.279009719	1.936935322	1.879569774	1.704131952	2.105259097	2.133964493	2.275829609	1.381685441	3.057641214	3.077561888	2.628798345	2.554699654	4.269423989	2.546507225	1.58536988	2.404369578	4.422402009	2.264536237	3.225496567	2.474950096	3.430477821	3.352504449	3.353705294	2.552275571	3.76097375	2.098798213	2.426510181	4.188466429
461.8	1.751078335	2.377210452	2.572582418	1.486165793	1.332135746	1.580187669	1.402910863	2.241578189	2.614202518	1.8695307	1.645196922	1.749115474	1.976421234	2.344308525	1.665102385	2.057551483	1.353983592	2.257132335	2.684473701	1.978522119	3.092750444	2.307684198	1.957486346	1.895562047	1.712418945	2.12839853	2.147791204	2.291623373	1.390962625	3.071461651	3.094702979	2.653962876	2.575232367	4.301708364	2.572321141	1.602465515	2.414390312	4.46579404	2.280700697	3.257839004	2.497301031	3.462367064	3.376680506	3.379866663	2.546204915	3.79617514	2.098985763	2.440951707	4.194407036
463.2	1.771834821	2.388117844	2.587587277	1.494068466	1.343499525	1.591001872	1.407798239	2.268685461	2.618922668	1.886281501	1.666316825	1.766839917	1.986099275	2.358633267	1.676268077	2.073266842	1.363771865	2.26170758	2.697867929	1.991718581	3.118486389	2.333805397	1.968743377	1.913192773	1.717966903	2.143990551	2.160684714	2.298682297	1.403637324	3.092920566	3.108575662	2.683742121	2.59061552	4.329489889	2.591020892	1.618425718	2.426538833	4.51056588	2.302181702	3.294740185	2.510005027	3.499994711	3.396216966	3.40797519	2.542500887	3.827113321	2.098264597	2.449591132	4.201795244
464.7	1.789753264	2.39747056	2.612306402	1.505696874	1.356142007	1.603982508	1.416326423	2.294479515	2.634710105	1.905032956	1.684676537	1.785813223	1.992267989	2.37718136	1.68502437	2.091715657	1.373763721	2.275764819	2.72367607	2.00489026	3.14663544	2.358624301	1.985727696	1.924493467	1.730137251	2.159564909	2.170267342	2.311777534	1.410586613	3.120359403	3.134324365	2.705386751	2.608498409	4.354638386	2.613043593	1.636519939	2.447095502	4.558212688	2.320193492	3.322603913	2.529227159	3.527947526	3.423202403	3.429481529	2.541551523	3.867127972	2.103061642	2.459325453	4.213844748
466.1	1.798568811	2.409875982	2.628183194	1.513717654	1.361437705	1.617662701	1.423560734	2.308999449	2.650268683	1.925156834	1.700016585	1.803131404	2.005137375	2.403312219	1.694645016	2.112512902	1.379780202	2.291686821	2.745948169	2.01809359	3.170255718	2.377441173	2.006285992	1.944633764	1.744096649	2.17782962	2.189008105	2.333856205	1.423143398	3.153270841	3.155789188	2.719969151	2.621749864	4.379315505	2.632385081	1.655992821	2.466167794	4.608513748	2.340120984	3.340044033	2.561068012	3.560318568	3.446576792	3.449899297	2.557439699	3.905484706	2.105045622	2.467031179	4.233707335
467.6	1.808277355	2.427764126	2.64762065	1.523445692	1.372303197	1.629620815	1.432593417	2.313825733	2.67001566	1.946878382	1.716373582	1.82217978	2.029649403	2.420617329	1.704497779	2.122588138	1.388693627	2.309545852	2.765151957	2.027298162	3.194327817	2.399820355	2.020921122	1.966522563	1.758103178	2.192537373	2.204358382	2.354831364	1.433319461	3.179906661	3.177690185	2.73388164	2.639098954	4.409160265	2.654903176	1.671036357	2.485431925	4.656848142	2.357774364	3.359056925	2.584972002	3.58510621	3.466234922	3.471441187	2.582282883	3.931826898	2.118454041	2.477728038	4.256590542
469	1.822991391	2.438904336	2.662220763	1.533648009	1.376875279	1.639679276	1.439744894	2.334861456	2.686482991	1.966946864	1.729131726	1.835641384	2.04596151	2.427919114	1.715335291	2.130347051	1.399210217	2.319147587	2.778378932	2.044140259	3.225030625	2.417204855	2.038337992	1.977810248	1.766665263	2.207372948	2.215510825	2.369742962	1.433115655	3.191166452	3.204592848	2.756973855	2.656134568	4.441385384	2.66632	1.680959008	2.49330189	4.695101821	2.370397433	3.382700551	2.60192774	3.610345899	3.484736196	3.495857357	2.596076788	3.949627242	2.123978032	2.479720688	4.269952696
470.4	1.829175544	2.451270766	2.661945202	1.541075237	1.392302641	1.651356669	1.443521522	2.360001581	2.699017907	1.985050134	1.737197075	1.852086936	2.060606819	2.441219417	1.731234668	2.140849976	1.404168353	2.32484208	2.78628543	2.060431354	3.249457017	2.433734044	2.054365742	1.990952857	1.773284924	2.222938077	2.22785064	2.378439871	1.441267738	3.19325249	3.228174098	2.790740874	2.68131329	4.480357749	2.675178689	1.69049992	2.495479591	4.725186329	2.386072001	3.415470439	2.615196339	3.637565002	3.498835101	3.528441393	2.603906146	3.962844482	2.129278747	2.486021897	4.285895258
471.9	1.840033574	2.465868566	2.669785093	1.550493963	1.409958168	1.666312047	1.443147483	2.381900466	2.709359982	1.999931086	1.753562781	1.871153383	2.070196994	2.459624778	1.749523474	2.1536905	1.417017637	2.335078055	2.80555231	2.073010451	3.262106494	2.455287072	2.071722673	2.007887293	1.785450665	2.237681368	2.236117859	2.388921617	1.44801025	3.195265622	3.238286431	2.818036005	2.703446574	4.521653077	2.688216269	1.703512044	2.509645792	4.760676945	2.400613569	3.459250485	2.624112724	3.667300243	3.519179292	3.568905154	2.602209136	3.981660736	2.13057054	2.500176782	4.29800802
473.3	1.848615385	2.480824567	2.686713749	1.557743419	1.4193	1.683685214	1.442254063	2.396369788	2.72536869	2.009992492	1.770929905	1.887531562	2.090429459	2.481038883	1.765691551	2.174292268	1.435358291	2.344472195	2.823454325	2.086443949	3.26848265	2.477764024	2.087114117	2.020747489	1.798959785	2.244591024	2.251029113	2.401522226	1.454370442	3.198740355	3.250681638	2.84484058	2.723427279	4.564276159	2.704644559	1.711978072	2.518197826	4.803996192	2.419571153	3.493939088	2.637324363	3.68793013	3.545997528	3.597431227	2.608078777	3.999002424	2.138836271	2.515881466	4.320690538
474.8	1.852465396	2.495084976	2.701767839	1.563574621	1.428634768	1.704114875	1.444625627	2.399023053	2.742158002	2.013456151	1.787390406	1.899915518	2.108334111	2.503546395	1.772284922	2.189902111	1.445342426	2.352749042	2.841658901	2.095154699	3.279184349	2.500067795	2.09968138	2.034913302	1.818668813	2.255578264	2.263822242	2.420129453	1.461134962	3.213650071	3.252669729	2.856973099	2.739577175	4.584427485	2.728881029	1.72138508	2.530178067	4.850523938	2.438330251	3.519353523	2.65411403	3.709445896	3.574701607	3.614784302	2.623083038	4.02008496	2.148178227	2.534601283	4.34555441
476.2	1.863725469	2.509222322	2.711758073	1.561856375	1.431474907	1.720958494	1.454876979	2.400095032	2.752721081	2.019309743	1.794787679	1.915203957	2.135326401	2.523955879	1.77708385	2.204730793	1.45486168	2.366518373	2.854773142	2.101744832	3.296210519	2.514761243	2.107238216	2.048611434	1.839670113	2.262003319	2.279668936	2.437337146	1.464569219	3.237050302	3.264747058	2.862081782	2.757573703	4.601144654	2.745553944	1.734057927	2.548243932	4.895531762	2.455187443	3.533083313	2.673674598	3.727752914	3.600332259	3.628364775	2.642131118	4.041148851	2.15675469	2.543362466	4.36750981
477.6	1.862809	2.523409757	2.714031987	1.557883327	1.432757381	1.740593163	1.465385695	2.39644342	2.767237818	2.030876893	1.800487025	1.928184538	2.153924769	2.531175009	1.781627595	2.217476381	1.459420203	2.380384225	2.872017172	2.107562797	3.315222858	2.524979018	2.114207576	2.055712479	1.864586555	2.270857343	2.283433628	2.454401252	1.468648111	3.261518017	3.286095046	2.861562332	2.770385228	4.614985064	2.758048879	1.740070066	2.57411118	4.93966652	2.462821676	3.534189586	2.689419825	3.745103724	3.609876499	3.633862849	2.660905191	4.063250655	2.167032828	2.548783951	4.397497951
479	1.862729071	2.535470206	2.721253914	1.554858101	1.431531809	1.747100658	1.469174372	2.394183669	2.779211748	2.038290152	1.804419535	1.942034807	2.171877452	2.535376283	1.785084084	2.226889258	1.464941614	2.396177505	2.888916923	2.110412203	3.329394064	2.532370038	2.126053485	2.06117962	1.880552661	2.277603884	2.290471411	2.472265471	1.470945046	3.274435256	3.316285477	2.866728961	2.775389499	4.640539365	2.762551459	1.746904431	2.596668374	4.967941763	2.473178318	3.535429365	2.710774749	3.752886193	3.615788403	3.645476527	2.685581826	4.078223751	2.179316318	2.55410177	4.425916202
480.5	1.862563564	2.546391342	2.740763863	1.56090861	1.43014739	1.763228564	1.4730137	2.407404157	2.795916534	2.049455226	1.814416661	1.964803005	2.188070919	2.542170019	1.789939145	2.235447077	1.472090418	2.409904127	2.900641484	2.116921442	3.342008778	2.5365633	2.141926501	2.067054215	1.885989027	2.291625611	2.29822556	2.489936287	1.471821161	3.286790589	3.343370876	2.883199725	2.777057862	4.668231971	2.762785393	1.757274318	2.609324601	4.998770407	2.479797475	3.541819417	2.735766197	3.767560388	3.620853346	3.668268227	2.70716505	4.088045599	2.1862202	2.560545173	4.451914706
481.9	1.867284316	2.557847354	2.749174414	1.564619571	1.439686262	1.778297877	1.471718995	2.427724674	2.809178263	2.060968448	1.827346049	1.978583561	2.205728069	2.551040669	1.806178976	2.245178399	1.475796633	2.427112483	2.91695183	2.125842907	3.359353642	2.554481753	2.158907408	2.080777758	1.897224655	2.304852982	2.313639943	2.501370019	1.481283954	3.28861472	3.361394206	2.908148839	2.796364004	4.707112762	2.766513736	1.764850262	2.612250298	5.026549375	2.49407817	3.569868925	2.754710538	3.78501041	3.632145056	3.702311279	2.711775769	4.091503103	2.197492802	2.575138025	4.464988127
483.4	1.880745977	2.569457377	2.756285757	1.573135098	1.45449096	1.796776506	1.47248205	2.459894095	2.827615608	2.082243664	1.835496987	1.997290865	2.225851146	2.562809573	1.827428686	2.257254437	1.482505263	2.43752657	2.924793197	2.143337151	3.379139053	2.580166805	2.181710436	2.095323659	1.90540565	2.325610459	2.322779531	2.512414521	1.492738566	3.276269451	3.371281431	2.946895191	2.82090649	4.753899003	2.773532289	1.772875554	2.615053435	5.053973176	2.509367891	3.616241683	2.762462347	3.808505565	3.650980205	3.741229511	2.712472194	4.099239006	2.207964681	2.592448165	4.478919431
484.8	1.894387619	2.587067313	2.7642951	1.583829793	1.473003029	1.811655333	1.472181731	2.492797655	2.850442265	2.105498221	1.845963085	2.019831216	2.253848873	2.57340612	1.853305823	2.267772733	1.498332231	2.449184033	2.931830432	2.162483651	3.395937646	2.602811218	2.204899076	2.117808335	1.914152386	2.336588533	2.333290067	2.532752008	1.50220593	3.259343438	3.388428329	2.992267499	2.849410789	4.802529643	2.781645689	1.786958722	2.61895486	5.082914874	2.529754156	3.674388731	2.768556277	3.83803803	3.666318253	3.787993306	2.708573732	4.106405152	2.222641751	2.613395989	4.493487398
486.2	1.901167393	2.60480833	2.777268354	1.597608505	1.488033283	1.827104595	1.472137421	2.523306647	2.869288229	2.124648052	1.858735308	2.036726041	2.273708416	2.590449587	1.87499131	2.2757609	1.511560672	2.461226241	2.94327723	2.181850931	3.416549279	2.622653902	2.229403229	2.14025469	1.920561667	2.351788825	2.349067839	2.550927233	1.507936318	3.245468794	3.404271066	3.032684118	2.875195217	4.842336851	2.793964171	1.805715032	2.62147528	5.124509077	2.548001407	3.716733735	2.787133464	3.867862298	3.681169445	3.834336103	2.713228973	4.124511033	2.233581926	2.627749659	4.509596013
487.6	1.910275685	2.623286598	2.787118974	1.607462346	1.495560093	1.841430958	1.475488953	2.5294441	2.885343808	2.141514785	1.866455148	2.059198921	2.294195959	2.613938709	1.882555343	2.28695489	1.517959267	2.471801404	2.962629241	2.202579233	3.438937967	2.642183786	2.252026575	2.1573724	1.934609243	2.369488306	2.372463151	2.56731177	1.516488359	3.24412818	3.420885362	3.053861433	2.890948167	4.873891196	2.808368577	1.818553418	2.627488418	5.165747438	2.563216559	3.739721851	2.809688429	3.889558819	3.690532936	3.863407283	2.727287112	4.152599589	2.238395906	2.641593089	4.526381178
489.1	1.914216	2.643852924	2.801000866	1.621987757	1.506181046	1.852895156	1.487243447	2.535137018	2.908825815	2.158147969	1.876263649	2.072589028	2.318478089	2.634506819	1.892950314	2.304097813	1.532905911	2.490073842	2.990628419	2.222436934	3.460798903	2.661359057	2.270335137	2.175647873	1.948876355	2.387715099	2.389244446	2.59107795	1.528121896	3.255173109	3.446170228	3.068103881	2.905021582	4.898221902	2.82280225	1.832469914	2.645563142	5.203179043	2.58052912	3.751840894	2.831704894	3.915993774	3.709003633	3.882568295	2.741325635	4.193214324	2.236639496	2.652693644	4.549955995
490.5	1.930384713	2.666174712	2.820995138	1.636454458	1.517668297	1.862063253	1.499126877	2.548357014	2.930245983	2.178874204	1.892655734	2.092492424	2.33659012	2.656773296	1.903005491	2.330526312	1.54551302	2.505156575	3.026564911	2.23479118	3.489956853	2.682943454	2.288929364	2.201838649	1.970879382	2.409041017	2.409972181	2.619084675	1.545803729	3.28211072	3.472690984	3.085904451	2.917901132	4.920047157	2.841440597	1.851771845	2.673825789	5.248213995	2.604160449	3.766025797	2.857842209	3.950570411	3.72931458	3.895433912	2.751743666	4.241385209	2.240163772	2.664886058	4.57204496
491.9	1.95308024	2.686311682	2.843863944	1.653205283	1.529371921	1.873095632	1.511454143	2.572025033	2.952539283	2.199422887	1.911752438	2.111321152	2.344589219	2.686334692	1.91742121	2.359129431	1.558643407	2.522737523	3.067667467	2.255316143	3.534110944	2.704535665	2.304524504	2.228051247	1.995373792	2.439532417	2.438772623	2.649599527	1.557363019	3.323902562	3.500926053	3.101962211	2.937947317	4.941781799	2.872110007	1.869471244	2.700196238	5.304120577	2.630443804	3.786707289	2.883268952	3.986047435	3.762164028	3.916462021	2.766917714	4.292068871	2.242504897	2.678538123	4.595427459
493.4	1.978656651	2.70848684	2.871424217	1.66663792	1.547489064	1.887197688	1.518931971	2.607465863	2.978036428	2.226646596	1.941538597	2.133905536	2.357861633	2.71978739	1.936901871	2.39594245	1.570167616	2.540312736	3.110789269	2.278783982	3.580543944	2.732083452	2.324283668	2.255037631	2.019207338	2.470756261	2.471432826	2.6803907	1.5739767	3.371705936	3.529269222	3.124274375	2.963867083	4.983848966	2.903117756	1.889983461	2.72173932	5.351448055	2.660368857	3.811104507	2.910896752	4.02724652	3.801778716	3.948092018	2.787205917	4.350891685	2.247751854	2.69279844	4.614900186
494.8	2.007898592	2.729839632	2.899216863	1.688735446	1.575121853	1.906944231	1.529209763	2.64615979	3.006861843	2.250081368	1.975161583	2.155252031	2.379137809	2.757082259	1.961892939	2.429875163	1.591533522	2.563191226	3.159152094	2.308450094	3.625130412	2.765099351	2.354023748	2.292618473	2.045166231	2.4995011	2.505422475	2.715999521	1.595666684	3.418529274	3.562676616	3.158489439	2.992800259	5.034204916	2.940729476	1.912485523	2.741586568	5.412557965	2.691144351	3.841703545	2.941315582	4.075430129	3.845822859	3.98598519	2.798297576	4.409267758	2.255606521	2.716210867	4.647205743
496.2	2.042594068	2.763037848	2.936052819	1.713495603	1.604802017	1.932391308	1.540848039	2.686706646	3.042381147	2.278009027	2.012149469	2.179122154	2.404805056	2.806601039	1.98969065	2.471476098	1.618738865	2.593342671	3.21573322	2.348309021	3.672821032	2.802771135	2.386875355	2.33633933	2.075074287	2.538408879	2.54661698	2.751964094	1.623985432	3.454852647	3.59002511	3.196509395	3.028300624	5.096131694	2.979726062	1.936340009	2.767288246	5.473221525	2.730470227	3.879512236	2.972106437	4.126224112	3.892897212	4.02836059	2.814730011	4.468035689	2.26173318	2.749541959	4.681875173
497.6	2.07116533	2.800802088	2.97787059	1.744291493	1.633484241	1.961310761	1.554101358	2.73115242	3.086336402	2.312169664	2.051309024	2.208349697	2.43567642	2.857239625	2.023529219	2.515500777	1.648913863	2.629066153	3.276178313	2.389537689	3.725679097	2.844584264	2.426755574	2.378594284	2.110971035	2.57618764	2.599181007	2.796964272	1.655031816	3.497957269	3.624512021	3.237992126	3.069693821	5.159284375	3.027982204	1.96572424	2.795250212	5.535712988	2.773772968	3.92915077	3.011564735	4.17975101	3.947881532	4.079403156	2.836904873	4.530134596	2.274892034	2.788189207	4.722702923
499.1	2.102426893	2.851981214	3.022641974	1.775374046	1.669537202	1.991265641	1.574182795	2.781319239	3.142598276	2.347907918	2.086147296	2.242173428	2.4792293	2.909864116	2.06059934	2.557191896	1.680267349	2.664394444	3.336735772	2.430694995	3.787825253	2.894145244	2.465467701	2.430397954	2.153027054	2.623250736	2.653808918	2.852378404	1.687862776	3.545106876	3.671152792	3.282965441	3.114309347	5.226908991	3.076691225	1.998018291	2.826210879	5.597229629	2.819882696	3.973183951	3.055382646	4.241444478	4.003352936	4.133876972	2.870252873	4.595351862	2.294458431	2.826145797	4.775331639
500.5	2.138309944	2.908134545	3.073431504	1.807091274	1.708720674	2.025843645	1.601201334	2.836599049	3.204111839	2.387588962	2.123240493	2.281485608	2.535459164	2.967607084	2.103326887	2.607924221	1.718474756	2.712098137	3.405964265	2.47855779	3.855185663	2.939429553	2.509745831	2.487882115	2.205017349	2.671822606	2.715844148	2.916875044	1.726535982	3.591165729	3.727534993	3.33273861	3.15974174	5.296474584	3.124716877	2.035570629	2.869837476	5.663740744	2.873624228	4.022318865	3.104138763	4.301681578	4.058335738	4.199093477	2.914567814	4.665410645	2.331101209	2.872606363	4.837018154
501.9	2.173513899	2.968381578	3.127883556	1.844329374	1.750334787	2.067355317	1.633245283	2.896350958	3.278195247	2.433429229	2.160980921	2.324195034	2.59509145	3.027021434	2.154746351	2.668793707	1.763032639	2.762459257	3.484238958	2.527208937	3.925975427	2.987953841	2.560110008	2.551888804	2.263052804	2.730996936	2.785025718	2.986723972	1.777633677	3.634397972	3.789980798	3.385504992	3.204420772	5.377894333	3.173439642	2.07450046	2.919101029	5.730346803	2.925557735	4.074134539	3.156850991	4.36356276	4.119491621	4.266767753	2.966290232	4.740676972	2.370517361	2.927142865	4.910829121
503.4	2.214787197	3.03458347	3.178418477	1.883669945	1.793637184	2.114636153	1.670667882	2.965675483	3.360568187	2.479629113	2.194462431	2.373865792	2.660305403	3.096212762	2.205412582	2.727607101	1.808310372	2.82823117	3.572585618	2.58437364	4.005919599	3.04203645	2.617594084	2.620655647	2.323770634	2.795174022	2.859656216	3.066110673	1.827909369	3.681514437	3.860461603	3.44699539	3.257047619	5.476964641	3.224791489	2.116755486	2.968249565	5.79826322	2.983408842	4.126952897	3.217862774	4.434020502	4.179004082	4.343327787	3.025986094	4.820865736	2.415768824	2.988431479	4.995449468
504.8	2.257388923	3.111967252	3.242610827	1.930327466	1.842863709	2.163094893	1.712853083	3.035487675	3.455007162	2.532087382	2.236417858	2.431352817	2.736881504	3.171704635	2.265717011	2.788675005	1.856388166	2.892084698	3.670725389	2.646751155	4.095142586	3.095850488	2.680579165	2.701706896	2.394593324	2.867904292	2.945224197	3.152375855	1.88457146	3.738355441	3.945822546	3.511081407	3.316157167	5.580853112	3.285091122	2.164485989	3.025939147	5.870739314	3.043798156	4.174582849	3.290191481	4.508976392	4.24598771	4.42267197	3.099203779	4.904477094	2.471333727	3.057919696	5.08806665
506.2	2.311931389	3.198305734	3.319296629	1.984418887	1.900640768	2.215126345	1.75950826	3.125676294	3.556370662	2.592318647	2.282888618	2.487119258	2.821979641	3.251502796	2.334749641	2.860063243	1.913518642	2.96562831	3.773971819	2.71781468	4.190196563	3.157478102	2.752864247	2.790588052	2.470073094	2.945003497	3.045175365	3.253229203	1.950783045	3.791651418	4.036539246	3.583124915	3.38211386	5.693426516	3.347389217	2.220136102	3.086698733	5.952896638	3.111871878	4.238013567	3.367093897	4.597016681	4.318332038	4.517581812	3.170878723	4.996139637	2.535586558	3.142415629	5.1926301
507.6	2.381100745	3.297132795	3.410459192	2.049172211	1.967811149	2.274795615	1.812834738	3.226066026	3.673527215	2.66025355	2.337694371	2.550441854	2.912193889	3.346744001	2.412616871	2.943846901	1.98027928	3.048025364	3.889092573	2.796142304	4.298942171	3.233286663	2.827564913	2.89410004	2.555136385	3.029061733	3.151285861	3.357623547	2.030398734	3.858523122	4.133749395	3.667383563	3.452027418	5.814821667	3.425457265	2.285868016	3.156094714	6.042372206	3.190000557	4.305933147	3.450907745	4.695023168	4.405752402	4.626273741	3.251867954	5.103444583	2.603062889	3.235998045	5.304679719
509	2.454731274	3.40420793	3.505117087	2.115778444	2.041925613	2.340384569	1.878297452	3.338523101	3.803733814	2.730937106	2.402113932	2.619018322	3.008434022	3.45166278	2.498569291	3.035250805	2.049772651	3.140617114	4.020006516	2.881553461	4.415854545	3.314193039	2.909139696	3.004911217	2.645079505	3.123329506	3.268115753	3.473047904	2.117145394	3.940315398	4.236825637	3.760585012	3.533267918	5.944707886	3.515093279	2.356619988	3.236131675	6.136955238	3.274758423	4.38475577	3.541683745	4.800677575	4.505028503	4.738857898	3.34011467	5.220632197	2.682310787	3.333387328	5.428688251
510.5	2.53550561	3.526177533	3.610790611	2.189502667	2.121205788	2.41074682	1.946982524	3.464068571	3.951555163	2.811911355	2.473466359	2.691509226	3.107026014	3.563165166	2.58798883	3.131473301	2.124414907	3.237513423	4.160846089	2.975836016	4.545406715	3.400316321	2.998381145	3.124825208	2.746656621	3.225788965	3.398379798	3.601413157	2.211410347	4.029479051	4.354957074	3.854687851	3.615911514	6.08754054	3.613359097	2.432492039	3.3189298	6.241251087	3.371817957	4.466616376	3.643042533	4.91530041	4.610429293	4.862084418	3.438898351	5.349135868	2.771565305	3.444062163	5.560937362
511.9	2.625723778	3.659307511	3.723762479	2.272191793	2.210991274	2.48931583	2.024385887	3.601066364	4.108703604	2.897838133	2.546127554	2.771596011	3.217559075	3.688383931	2.688406241	3.234301463	2.20929042	3.346062882	4.31140202	3.079827185	4.681688855	3.498501501	3.100234193	3.25955617	2.852557953	3.340776765	3.539768067	3.742112627	2.320918219	4.125381585	4.482234627	3.958728162	3.709187098	6.239341701	3.71984894	2.513992126	3.412774727	6.34762252	3.475089902	4.552725374	3.752401105	5.039533743	4.728812167	4.999604963	3.546369862	5.484726456	2.877261774	3.564180214	5.70591998
513.3	2.724574251	3.806926873	3.848416426	2.362143738	2.3110743	2.575270182	2.114844801	3.751155963	4.284408274	2.992802926	2.627891829	2.85831675	3.340221981	3.826425113	2.799406875	3.352841693	2.30531385	3.464148447	4.478324277	3.192416865	4.831909494	3.603262089	3.209868927	3.40563944	2.966882174	3.467607585	3.697489748	3.894765102	2.440489369	4.230037419	4.619254964	4.069713571	3.807895268	6.406066438	3.842407501	2.612031143	3.516251152	6.464251454	3.591006747	4.642759008	3.869604523	5.175199026	4.858639852	5.145192772	3.667941763	5.630521266	2.994477182	3.696148578	5.869846291
514.7	2.838153011	3.969141827	3.987875403	2.457777206	2.417490205	2.666613048	2.209179763	3.913902379	4.476296681	3.094704373	2.7168193	2.949225183	3.467194605	3.97314985	2.920038408	3.476413369	2.405035329	3.587361481	4.652572142	3.313088777	4.992720483	3.712910659	3.328330911	3.566822902	3.094967308	3.600962487	3.866267777	4.055202506	2.572512722	4.343037195	4.762458824	4.188548331	3.912310599	6.584420316	3.974552366	2.715116148	3.627228657	6.584503572	3.711669693	4.738850462	3.994964869	5.31570624	5.001126875	5.303502378	3.797863567	5.787994233	3.124542953	3.843735074	6.03730978
516.2	2.95887068	4.145858887	4.1378721	2.567052308	2.536061896	2.767814715	2.31688714	4.094438886	4.686266959	3.206221724	2.813754764	3.046915049	3.599955543	4.130954031	3.051792815	3.610651009	2.513455778	3.724446572	4.845502526	3.4472741	5.167990694	3.836119489	3.456113365	3.743028441	3.229868716	3.746781978	4.050396037	4.235310809	2.720023613	4.466374301	4.91701143	4.318258198	4.025959091	6.770628662	4.117365717	2.827776581	3.748567855	6.712044808	3.841674622	4.842224264	4.134037899	5.471885293	5.14995747	5.474805183	3.943587639	5.958315754	3.274250597	4.003785516	6.222282875
517.6	3.092733025	4.343147492	4.3016388	2.683743417	2.664185129	2.875550566	2.437680455	4.291105191	4.920727434	3.328481985	2.915708628	3.151873718	3.743680109	4.303704135	3.192848211	3.753510946	2.635717568	3.874972481	5.052198031	3.588636367	5.357780452	3.968239952	3.597980985	3.934401764	3.374843692	3.905903995	4.252855964	4.431909033	2.885326571	4.601305182	5.084421681	4.458394176	4.146311058	6.968326778	4.268879812	2.950312389	3.877133826	6.84735348	3.981985545	4.951974853	4.286404918	5.634232837	5.313552856	5.657332466	4.097690975	6.141264643	3.439158601	4.182812734	6.421564455
519	3.233766917	4.544055516	4.471040596	2.804197865	2.798013958	2.985076965	2.563603252	4.49318669	5.157284979	3.452451826	3.022255539	3.259922969	3.889137418	4.478288811	3.336029926	3.899970491	2.758028026	4.025458051	5.263624256	3.738466484	5.546565287	4.10434048	3.741240736	4.129426592	3.522644266	4.067757579	4.458794653	4.628651776	3.057584307	4.737979108	5.250143196	4.595891895	4.267320715	7.166685351	4.429055752	3.078812952	4.014932037	6.986628008	4.126922897	5.065120651	4.438406832	5.80193027	5.480717579	5.846048574	4.253556956	6.327501293	3.613480955	4.359946932	6.621558123
520.4	3.376675129	4.74787736	4.638579999	2.927397992	2.930813069	3.097402053	2.692116676	4.695804465	5.395372821	3.573851623	3.128883877	3.364013134	4.03162671	4.654361043	3.47979295	4.047077689	2.880346086	4.17201797	5.469913476	3.882730177	5.732400926	4.237348076	3.883738908	4.325960237	3.670110884	4.228511919	4.666489917	4.821948808	3.230902131	4.875090859	5.414333368	4.732258146	4.387739966	7.36389806	4.591723549	3.205488757	4.150366444	7.12225426	4.272828071	5.174437428	4.585233945	5.967167132	5.647894685	6.029329731	4.41157494	6.509512117	3.790953066	4.539090167	6.818845668
521.8	3.521117543	4.959736832	4.81007168	3.04383733	3.064288584	3.214526239	2.823862263	4.901411669	5.642120636	3.697318892	3.239088556	3.471377027	4.179625145	4.828484381	3.624306769	4.195033537	3.003049244	4.322605352	5.678581139	4.028746087	5.923200311	4.376637307	4.030969784	4.523333359	3.821321978	4.391484107	4.873483652	5.022282032	3.407647308	5.010630253	5.581846181	4.870601682	4.510919846	7.561889119	4.758781385	3.335343069	4.287338281	7.255776976	4.42048078	5.281775674	4.733699183	6.129391269	5.81532985	6.219764792	4.577777878	6.689188945	3.980123509	4.724132524	7.018059777
523.2	3.666762961	5.169883493	4.985054299	3.165059906	3.197768726	3.333485346	2.954954628	5.107704707	5.885417671	3.81530883	3.346783455	3.57623152	4.326478844	5.001287371	3.767101016	4.340237325	3.130857511	4.473091131	5.881180154	4.174688597	6.109051511	4.510922572	4.173944446	4.715807799	3.975261681	4.553837241	5.07973598	5.218122091	3.585054451	5.146573763	5.744983755	5.004029728	4.631056634	7.758198317	4.92102729	3.464630962	4.425828957	7.387900882	4.56080359	5.391268588	4.883652206	6.28943909	5.981503157	6.403533152	4.742040712	6.865676297	4.168223344	4.905145518	7.218847472
524.7	3.804960546	5.371536397	5.152868206	3.279452831	3.32658815	3.447238263	3.085862086	5.307028357	6.12190719	3.930748849	3.451388144	3.679243149	4.467915643	5.165848338	3.910548495	4.479951245	3.249991634	4.616784238	6.07657105	4.316228573	6.286801423	4.641298649	4.316773239	4.902330391	4.118118837	4.70914505	5.278523825	5.407642934	3.758177283	5.275243259	5.901892452	5.133177879	4.74722803	7.949177915	5.079463174	3.592660138	4.558944409	7.512704141	4.701917347	5.497630347	5.026338583	6.439584122	6.140135036	6.584562768	4.900018784	7.034907586	4.355783741	5.079729618	7.409028564
526.1	3.942999225	5.575775687	5.319476259	3.391988825	3.454015401	3.559392075	3.216504965	5.505061864	6.356899149	4.045943935	3.552430409	3.781065201	4.604788304	5.327616169	4.04869905	4.615676642	3.370434345	4.761618579	6.270132867	4.455945778	6.467860815	4.768892742	4.456593151	5.092010649	4.264651272	4.865480101	5.475464164	5.597792421	3.929889438	5.40038015	6.060914894	5.261524863	4.860919372	8.131004926	5.236304017	3.717250101	4.696043351	7.639680796	4.83944044	5.597554659	5.173086716	6.586898905	6.296182616	6.76524323	5.062449718	7.201667243	4.549643365	5.251831722	7.595139071
527.5	4.07951274	5.771397592	5.481161884	3.50394306	3.579298391	3.667632142	3.342435047	5.698663288	6.583821982	4.161733918	3.649906447	3.877805025	4.73423819	5.488984246	4.181946237	4.748468766	3.485434571	4.895411627	6.454567452	4.591890343	6.642362195	4.896336835	4.594455135	5.270821135	4.397402136	5.013979528	5.667098531	5.780809854	4.098483671	5.523866454	6.211712478	5.388460602	4.969165768	8.303550735	5.385657956	3.842165108	4.823473683	7.763555555	4.97198906	5.698138992	5.311948707	6.734460669	6.446563025	6.938529195	5.209857033	7.365537208	4.72755419	5.421300012	7.773537917
528.9	4.209724212	5.953820645	5.632601202	3.603777296	3.696189807	3.767705558	3.456436207	5.87753354	6.792483197	4.267318359	3.742331615	3.966442108	4.853830778	5.635446377	4.304848343	4.870867574	3.589376558	5.021466111	6.628212858	4.716236061	6.803997573	5.014454127	4.718715056	5.442999867	4.523047244	5.151621407	5.843352308	5.949951083	4.254673753	5.637640721	6.350535883	5.506944725	5.071973416	8.462941939	5.5287518	3.957397142	4.939462645	7.88417285	5.096259247	5.795051835	5.440563311	6.873988807	6.586045093	7.10189652	5.344875378	7.524345973	4.893862986	5.576708385	7.934986301
530.3	4.326525507	6.118317681	5.772300518	3.694164512	3.801832931	3.861281935	3.558337663	6.0398881	6.983885858	4.360445079	3.827443697	4.048496284	4.96191754	5.766740477	4.416897906	4.981395608	3.687018264	5.132808792	6.78124198	4.830129106	6.946827399	5.121596749	4.834424835	5.592704077	4.640004841	5.275996108	6.004202338	6.101105024	4.392010966	5.740978364	6.473284425	5.612758726	5.166802168	8.61310049	5.657591401	4.060046987	5.04958625	7.9907386	5.211001913	5.879076742	5.555589116	6.997146068	6.712838129	7.247135962	5.468725077	7.662461408	5.045881839	5.715592028	8.082198536
531.7	4.431965374	6.269479898	5.90080845	3.779489082	3.898947504	3.949645166	3.652264418	6.190830621	7.162184795	4.447567823	3.902380833	4.125117975	5.066004311	5.885613412	4.51852898	5.084339989	3.776814181	5.235517282	6.920252089	4.932812501	7.081856339	5.21862371	4.939832556	5.732439704	4.750215423	5.391019671	6.150075005	6.244288078	4.51889668	5.83564172	6.594631709	5.712836982	5.255235641	8.749178608	5.771450016	4.155561895	5.157761596	8.093501955	5.315400347	5.960039063	5.668358747	7.110660196	6.829836712	7.383730447	5.587882351	7.789107941	5.192272338	5.843495235	8.220514613
533.2	4.530385526	6.40917819	6.020485833	3.858332944	3.989284811	4.029744558	3.739487306	6.329924893	7.325310169	4.527483929	3.973311229	4.193361104	5.162347462	5.999941042	4.611519109	5.180034975	3.857406894	5.334889447	7.049430937	5.030010051	7.206392334	5.310786973	5.040112935	5.860939261	4.848652477	5.497526496	6.28874402	6.375021097	4.633099231	5.926297928	6.705093633	5.804746347	5.33815336	8.879804625	5.880114322	4.247065959	5.25297013	8.195224082	5.413683595	6.037232819	5.773408995	7.218707047	6.938576892	7.513469402	5.694123633	7.913732423	5.32063126	5.959828196	8.35019779
534.6	4.616542298	6.534186815	6.125127248	3.926340781	4.070836591	4.102241801	3.815814849	6.4594466	7.467929627	4.602403896	4.038677549	4.258613615	5.248199156	6.102760653	4.69819692	5.263324382	3.928613423	5.419707408	7.167971689	5.118106867	7.319321202	5.395801316	5.131547719	5.980437922	4.936455444	5.592393593	6.411166917	6.494337096	4.732608674	6.007453678	6.807006849	5.892849035	5.412002956	8.997209088	5.977535294	4.33116832	5.338531303	8.291012964	5.506628207	6.110151458	5.869258515	7.320346836	7.038707757	7.635342141	5.788950002	8.026340737	5.43297955	6.064297352	8.464205042
536	4.688321729	6.641199544	6.217282219	3.985151386	4.143300901	4.168530421	3.881520895	6.574022979	7.599689078	4.669406234	4.099766037	4.316120358	5.326799104	6.196362434	4.774688945	5.340797379	3.993492985	5.493810121	7.274887775	5.197274358	7.42228533	5.471478925	5.210318471	6.084769439	5.014977439	5.679134414	6.523536949	6.601501577	4.821425839	6.080089795	6.896788568	5.969952077	5.481881298	9.109540314	6.066424094	4.406564074	5.419393479	8.383051397	5.591016302	6.175068596	5.955082633	7.412241781	7.130379077	7.74135734	5.87672121	8.1309137	5.533536537	6.157098839	8.567691965
537.4	4.751465268	6.736932436	6.304021703	4.038347266	4.208933005	4.232475912	3.939234325	6.677049949	7.716601745	4.727987767	4.154089826	4.369608565	5.400316536	6.27794431	4.844272085	5.411257272	4.051612717	5.560268117	7.368053626	5.26705907	7.513965019	5.538509145	5.285091807	6.179833177	5.088387998	5.753703665	6.618977824	6.698114049	4.895496617	6.146060575	6.975356086	6.042381816	5.547065642	9.213274251	6.144478413	4.472698004	5.490993315	8.470712503	5.66775018	6.233944868	6.036151341	7.494271118	7.214462789	7.838324675	5.95244875	8.218350954	5.624996868	6.238112813	8.661847022
538.8	4.808590078	6.823093478	6.380976115	4.084645541	4.267309339	4.288481162	3.98698899	6.768746628	7.820035829	4.782260843	4.199807898	4.417196986	5.469439547	6.350971744	4.905150175	5.475560539	4.103315908	5.623147235	7.451018733	5.333703464	7.598114469	5.602454884	5.351957552	6.266551964	5.155825268	5.823751529	6.708031276	6.787799274	4.959600324	6.203240421	7.055972488	6.110111894	5.606183913	9.307758416	6.215505155	4.534440631	5.560055424	8.551359026	5.736481118	6.292095238	6.112159285	7.570246117	7.290174567	7.930493461	6.021954097	8.302327948	5.708028639	6.314897709	8.750278693
540.2	4.861217766	6.900978161	6.451364587	4.125897683	4.320468769	4.342692075	4.031030455	6.85786781	7.915923327	4.834432322	4.244573494	4.46354055	5.531925353	6.420281798	4.959023834	5.532588204	4.149789341	5.68285317	7.531539523	5.393386938	7.67690274	5.662929137	5.41611719	6.345857509	5.216392557	5.889426062	6.793352584	6.871992894	5.019834331	6.256958486	7.127445992	6.173703489	5.663336798	9.399724794	6.282482414	4.595106527	5.621310608	8.63234639	5.802429325	6.346825173	6.186544499	7.645543342	7.361008307	8.01743758	6.08433261	8.386118065	5.782841708	6.38477632	8.837388496
541.6	4.909583476	6.975848621	6.51762863	4.166619846	4.374026241	4.391315313	4.073011439	6.941559518	8.007818278	4.8840885	4.288922697	4.506510708	5.589324201	6.485999225	5.013317466	5.588187767	4.196606882	5.73572614	7.607391	5.449639585	7.753763012	5.715392743	5.47613247	6.422212993	5.274347351	5.951118308	6.872165955	6.952008511	5.075325741	6.31152378	7.197708695	6.23784205	5.719037685	9.489825173	6.345046982	4.650139847	5.683319831	8.713481113	5.865593795	6.399421279	6.257233732	7.720783758	7.42753628	8.100988495	6.145002685	8.46670541	5.848559116	6.449405779	8.913539465
543	4.955187922	7.043993196	6.579476079	4.206389233	4.421037652	4.438784833	4.111428922	7.021720521	8.095726622	4.933821383	4.329023067	4.548088025	5.645524159	6.549790789	5.06427606	5.642826102	4.237645539	5.78642056	7.681831875	5.504523768	7.824543924	5.77009568	5.533860439	6.497398454	5.328869369	6.009401645	6.947652236	7.028768541	5.126845734	6.365260914	7.26349374	6.29745643	5.774737276	9.575800696	6.404573155	4.702984965	5.740833127	8.794507186	5.928758736	6.450962748	6.325624881	7.79035992	7.495530553	8.180342788	6.201348541	8.545719162	5.911086013	6.513345823	8.986876882
544.4	4.998351178	7.112484633	6.63869955	4.244164241	4.467395128	4.487748661	4.1489112	7.098059414	8.178768452	4.979441682	4.370318298	4.58826979	5.705368665	6.612736009	5.113906952	5.694501655	4.279699279	5.835829734	7.749821751	5.557419996	7.892027172	5.822313704	5.589505034	6.566601053	5.383219748	6.066003496	7.019210506	7.101094186	5.17696209	6.412974965	7.328536544	6.357271065	5.825776659	9.664722193	6.462989644	4.75748882	5.800664068	8.873567634	5.986631751	6.502548473	6.393415237	7.859919216	7.562025282	8.259242725	6.257713899	8.616208112	5.971239783	6.574402567	9.061579046
545.8	5.038488512	7.17634466	6.697911149	4.27900207	4.512816793	4.537735481	4.186316142	7.171828188	8.260178873	5.024659392	4.409213852	4.6294551	5.761927816	6.671614024	5.161292133	5.74457202	4.321070967	5.883334276	7.820139108	5.606113854	7.958132787	5.873428508	5.643398471	6.634393543	5.436399147	6.119940404	7.08724577	7.170454462	5.223834452	6.464207212	7.392456131	6.413132899	5.878674818	9.751532488	6.52059081	4.809935604	5.85672496	8.948068457	6.04399535	6.55394466	6.456544132	7.925437528	7.624132978	8.334077871	6.312671931	8.685682033	6.030830616	6.632813728	9.134689406
547.2	5.079518166	7.236464516	6.754023079	4.312523025	4.556542215	4.582550542	4.223443345	7.244908919	8.339642915	5.070780525	4.447893249	4.669166403	5.815656421	6.728449609	5.20728641	5.795089771	4.359284277	5.930256866	7.884914	5.657203874	8.022456423	5.925261632	5.696247149	6.700367367	5.487044688	6.171407876	7.153173983	7.236457597	5.265500514	6.510488002	7.458120342	6.468563068	5.929656985	9.834895635	6.578334963	4.859035559	5.913236779	9.027247322	6.098382218	6.601275972	6.52328824	7.992123654	7.685579766	8.407654643	6.363661068	8.753083478	6.088045509	6.69031116	9.20300198
548.7	5.117829817	7.295296439	6.805884175	4.344837537	4.595389498	4.627474225	4.256115164	7.3148734	8.413744888	5.111633923	4.483187867	4.707729557	5.867658026	6.782587177	5.248874718	5.840204989	4.393456033	5.972874775	7.946690538	5.703100235	8.081626203	5.971140694	5.746241514	6.761045701	5.534540789	6.219323024	7.213528498	7.298370267	5.306625203	6.555633344	7.518805363	6.522628807	5.976637518	9.915718876	6.627729476	4.9087157	5.964769682	9.100870373	6.150137308	6.648636278	6.585130823	8.055090498	7.74240337	8.475277264	6.4129979	8.819686382	6.135875101	6.744503759	9.268598084
550.1	5.149953977	7.345877187	6.85345855	4.373566163	4.631152098	4.665582163	4.285955359	7.374868666	8.480559837	5.151033328	4.515964119	4.743315195	5.916902298	6.830346296	5.287216128	5.882503369	4.427037406	6.014675034	8.004926504	5.746555361	8.138377444	6.014609124	5.792062818	6.816787447	5.577452126	6.263841071	7.266356872	7.356077156	5.343765723	6.597334122	7.57315313	6.574914939	6.021563015	9.990548559	6.672399249	4.949963512	6.013801911	9.175567034	6.197009903	6.692678396	6.643538446	8.115627219	7.796264984	8.54029077	6.456516863	8.878541273	6.182788165	6.79065863	9.328173484
551.5	5.173730035	7.387359081	6.891723462	4.395524862	4.662770744	4.701967172	4.30358075	7.426735415	8.536472224	5.186551818	4.542914776	4.774863627	5.958510232	6.87342196	5.318095336	5.918027534	4.453476378	6.050773365	8.053278976	5.782206676	8.185804035	6.05370537	5.830842221	6.865181628	5.613514837	6.300997255	7.310230685	7.404504998	5.369590965	6.630417056	7.620955139	6.619912807	6.062675593	10.0565723	6.708740757	4.989193408	6.055550412	9.24290065	6.23756936	6.733856483	6.697378192	8.169024858	7.840901266	8.599297046	6.492405597	8.923616201	6.216681015	6.828420724	9.378736882
552.9	5.190434209	7.417088811	6.920090757	4.411569041	4.684603991	4.73030643	4.316622578	7.466282492	8.575848481	5.217633341	4.565754323	4.801430525	5.995058028	6.906678637	5.34270112	5.945783961	4.475179096	6.076995728	8.092551788	5.811470379	8.224899436	6.085097855	5.863946233	6.903233216	5.64253066	6.33037592	7.343996435	7.443852998	5.384331337	6.656332793	7.662602959	6.660947508	6.100058256	10.11571907	6.73955708	5.019451633	6.087043424	9.30832377	6.27216244	6.770584965	6.745949666	8.21857538	7.875639599	8.646721715	6.517411017	8.968508158	6.238532519	6.855066949	9.417840636
554.3	5.199541041	7.430230128	6.939364901	4.420166193	4.697200356	4.751454616	4.317965288	7.493298639	8.595394775	5.242637626	4.58367155	4.823113545	6.021919793	6.930332168	5.360069308	5.968766144	4.48676771	6.092410256	8.121881325	5.832350005	8.253466743	6.109054847	5.886357528	6.926604846	5.65907933	6.349648884	7.364055125	7.468857364	5.388183071	6.679078828	7.694407321	6.695776534	6.130471737	10.16490015	6.758516413	5.043094982	6.11325268	9.366741652	6.298862356	6.804668989	6.780426146	8.258264326	7.904114783	8.683309687	6.529319153	8.999693646	6.237574468	6.870734544	9.443768389
555.7	5.19719746	7.425575485	6.943078498	4.420722646	4.700584296	4.765462045	4.309303801	7.505221151	8.602430867	5.254957002	4.594059165	4.836994435	6.040977022	6.94310754	5.365273415	5.980750837	4.486195558	6.100128872	8.137659045	5.84292658	8.270103469	6.124895175	5.899257326	6.937858234	5.669493996	6.360102745	7.371671881	7.479796077	5.375779623	6.691934712	7.712296189	6.72105338	6.154651009	10.20164161	6.765247973	5.057694314	6.130132371	9.422353856	6.31750388	6.832609399	6.808535937	8.288153515	7.925539519	8.708071865	6.530869718	9.022758612	6.224433868	6.872574986	9.461834667
557.1	5.179030875	7.408467771	6.935896957	4.413114701	4.692975697	4.769314395	4.287701231	7.498436146	8.589599578	5.260587966	4.595873806	4.846164643	6.048123584	6.943074597	5.360395246	5.981429079	4.479608873	6.098670579	8.142376598	5.843433511	8.275364878	6.132214858	5.902899649	6.934793396	5.667097868	6.354791625	7.360802163	7.476410793	5.348073154	6.694190122	7.721268242	6.739067744	6.171410593	10.22820236	6.759881981	5.058791863	6.135919175	9.474087847	6.325307603	6.850789948	6.830033579	8.308987627	7.931227838	8.721367052	6.521135329	9.037234668	6.194684643	6.860852546	9.465835771
558.5	5.154585778	7.370949215	6.918364879	4.398656743	4.679782138	4.762256648	4.258917777	7.479211203	8.561501655	5.264122525	4.590608232	4.848859917	6.047562523	6.934713832	5.347018007	5.97729419	4.467365515	6.085443254	8.134640787	5.83695048	8.269456723	6.130088791	5.898884749	6.919355073	5.654962802	6.34425212	7.338118454	7.460277396	5.31123479	6.690646731	7.724936591	6.752772761	6.183785477	10.24318244	6.744867509	5.051709902	6.134818262	9.518339837	6.326852841	6.868202412	6.841861743	8.322832409	7.928558759	8.723109685	6.497203061	9.040595907	6.148224443	6.834330409	9.456727295
559.9	5.121205914	7.322164681	6.890174467	4.377384925	4.659972058	4.754137334	4.221853054	7.452420119	8.512019575	5.259288756	4.582614406	4.847488796	6.043183793	6.914454091	5.327047157	5.964251671	4.443699491	6.065687795	8.113566133	5.822950408	8.253304526	6.121677182	5.882140947	6.891450145	5.634286956	6.324328646	7.307349983	7.432606391	5.261583301	6.681594676	7.716945946	6.761515724	6.19088044	10.24806945	6.720285929	5.037451165	6.123612335	9.558414385	6.320378004	6.881401174	6.844922338	8.329664664	7.919269871	8.717569761	6.465176344	9.032097867	6.087028686	6.796752688	9.434752653
561.3	5.077059861	7.262657051	6.856583618	4.348940555	4.631055974	4.737507576	4.176914334	7.409912712	8.456603903	5.248874724	4.566886204	4.840335129	6.032657686	6.89009409	5.30006567	5.947022326	4.417244143	6.039870726	8.08752398	5.803446329	8.231713138	6.108211277	5.862165622	6.854263789	5.611981543	6.295213091	7.263460525	7.39768192	5.205538874	6.665398851	7.705576349	6.761843916	6.192474024	10.24968972	6.685445661	5.018412964	6.107539685	9.594636493	6.306514267	6.891053319	6.840603183	8.327043007	7.903270783	8.701504848	6.427162613	9.015513457	6.016868348	6.752476387	9.409639079
562.7	5.027083702	7.189903708	6.816373476	4.316322375	4.595718376	4.718574632	4.127125203	7.358068054	8.388764447	5.230808043	4.547977245	4.829737635	6.017612029	6.854125893	5.264590503	5.921764756	4.382873239	6.006211134	8.051725386	5.774890524	8.198861853	6.08717028	5.831914902	6.808137626	5.580416195	6.259306081	7.208689151	7.351961803	5.13832675	6.642727018	7.681846379	6.751283208	6.188379812	10.23902048	6.642978393	4.992026063	6.087251486	9.627966188	6.286246277	6.894352103	6.827838763	8.318460275	7.878805988	8.676897037	6.382176821	8.992669822	5.935395971	6.696543832	9.37577375
564.1	4.967282934	7.105321322	6.766520279	4.274670111	4.550976795	4.69185272	4.072459766	7.292786196	8.305283587	5.206928716	4.520862607	4.812874006	5.994485708	6.808690105	5.22322208	5.889397134	4.341864584	5.965975035	8.002402242	5.739476379	8.15733051	6.060325038	5.793553812	6.750845123	5.537978878	6.21433688	7.140737708	7.295516113	5.060672695	6.609301917	7.650004802	6.737546833	6.179647252	10.21628839	6.590983228	4.956662888	6.057965946	9.655394714	6.256717335	6.891290092	6.805604429	8.301073263	7.844007607	8.641524231	6.328460917	8.960409881	5.844293816	6.630696801	9.32769974
565.5	4.899805929	7.014253858	6.705575805	4.226611589	4.498757911	4.660115857	4.005813452	7.216525069	8.206125326	5.17410747	4.488285821	4.790307555	5.964138946	6.753353596	5.170933293	5.84653558	4.294800925	5.919113374	7.942786107	5.694820084	8.103872959	6.024018589	5.749358822	6.679366104	5.491724085	6.160964452	7.060874985	7.229146884	4.973560848	6.574675486	7.611630475	6.717063671	6.165913324	10.18702477	6.529319296	4.912377237	6.018971425	9.671480603	6.22111653	6.884378369	6.778086034	8.273912468	7.799772016	8.596816636	6.26243976	8.915441122	5.741544078	6.552520969	9.269297971
566.9	4.822878826	6.907933647	6.638885564	4.171971996	4.442312298	4.6204714	3.931166121	7.126417945	8.096280382	5.135312069	4.449169337	4.765572006	5.925675824	6.691411837	5.113789435	5.794929246	4.241482556	5.862624478	7.873659159	5.64118637	8.042684392	5.98162076	5.696205026	6.599576494	5.436317241	6.098381883	6.970329429	7.152699161	4.877378101	6.526805031	7.561375141	6.689833979	6.145331811	10.14624474	6.456525093	4.8615957	5.96937814	9.683249641	6.175854823	6.873462393	6.740716873	8.238718584	7.745136655	8.541128102	6.187360497	8.857416868	5.628514864	6.465703127	9.19964081
568.3	4.745575601	6.793945647	6.562812523	4.114130035	4.378242112	4.575895825	3.853330147	7.028157983	7.972792805	5.093494018	4.40841402	4.735472372	5.882185756	6.618492097	5.05145236	5.742247309	4.180236922	5.801981448	7.798200973	5.584865223	7.974079164	5.935518098	5.634874055	6.509587381	5.374171112	6.031267878	6.873032255	7.067631934	4.775294107	6.476303232	7.506662415	6.65550807	6.119795571	10.09555075	6.377156282	4.804733456	5.920015157	9.689022957	6.126766473	6.858092018	6.695942951	8.198409899	7.684053781	8.479943623	6.105200223	8.797738398	5.508600231	6.37333947	9.122478163
569.7	4.660698151	6.67544992	6.478235021	4.049203293	4.308844103	4.530406918	3.768876318	6.923947738	7.841918637	5.045370834	4.36200893	4.702772002	5.836250136	6.544910198	4.983132478	5.681903052	4.117601283	5.734697417	7.714842121	5.524605801	7.898849346	5.885476957	5.573740334	6.411587831	5.306504934	5.958424227	6.771059741	6.975761842	4.665838743	6.417720393	7.445325835	6.621086095	6.089191725	10.03740104	6.294130602	4.742224455	5.858700839	9.688964477	6.07095577	6.843344396	6.647961277	8.150231127	7.614314303	8.411418331	6.018378154	8.727210347	5.382009949	6.273226669	9.037277827
571.1	4.576151712	6.553607417	6.396419616	3.985966919	4.23815022	4.479960587	3.68617333	6.817910364	7.70931906	4.999117662	4.315453756	4.668647985	5.782488371	6.467677493	4.911436187	5.6245696	4.052512726	5.664596313	7.629635354	5.459598364	7.822300848	5.832315466	5.506691629	6.317884137	5.23884458	5.885802219	6.66651277	6.883621334	4.55983188	6.363477187	7.382539927	6.58257787	6.056841831	9.975152205	6.211899188	4.679437269	5.797327638	9.691916352	6.014928183	6.823312385	6.598880702	8.102928103	7.548294392	8.340087113	5.930272322	8.661799114	5.253697357	6.169249624	8.951536705
572.5	4.49883072	6.437399279	6.315970478	3.924706546	4.170017977	4.43265126	3.605804827	6.717963192	7.584223446	4.953770352	4.270944171	4.636755065	5.730039182	6.39477932	4.844121491	5.566282748	3.991608319	5.599129214	7.547597684	5.397751978	7.747848287	5.783306352	5.442728574	6.225348081	5.174968915	5.813662266	6.563948121	6.791254557	4.457068579	6.313118658	7.317324499	6.543405895	6.026731316	9.912851848	6.133460825	4.621428701	5.741138204	9.692489891	5.960918797	6.806806443	6.54775283	8.055536142	7.48771327	8.271961016	5.846584969	8.596333021	5.12976394	6.071059891	8.868693508
573.9	4.424805037	6.331985984	6.243678302	3.868225008	4.107315383	4.391388723	3.532413519	6.623450028	7.466006392	4.911494181	4.230558651	4.606812463	5.68753875	6.323389257	4.781971202	5.511447145	3.935309799	5.537308044	7.473077634	5.339229488	7.67859906	5.737524133	5.384988109	6.138987186	5.113018055	5.744378165	6.466723906	6.702390688	4.360968546	6.264090337	7.262396319	6.508633458	5.999280043	9.85546368	6.059505237	4.566144973	5.68740534	9.694664887	5.908988715	6.791700634	6.501614136	8.012141762	7.427602877	8.205346884	5.770335531	8.533176055	5.019917322	5.981453584	8.791707866
575.3	4.355459066	6.231256069	6.176781313	3.815700563	4.047276329	4.352765676	3.463992259	6.534048937	7.354897206	4.870148171	4.194015958	4.581074023	5.646414632	6.257335804	4.725006875	5.458757453	3.883337978	5.479599279	7.400077549	5.286021332	7.614763994	5.697452043	5.332743779	6.053541366	5.056363635	5.680873153	6.373176942	6.619846272	4.271468425	6.217974766	7.212558873	6.47893468	5.975167088	9.802958756	5.987285617	4.51328089	5.638960812	9.699351853	5.859301932	6.781270724	6.456892845	7.972782088	7.371323935	8.146129551	5.695948247	8.473712458	4.914303636	5.896345494	8.724417092
576.7	4.289824633	6.135789459	6.112039752	3.767640667	3.993531787	4.318473264	3.400975427	6.45110172	7.252851821	4.835649954	4.158524715	4.557231122	5.606753789	6.199237985	4.671642426	5.413302827	3.834677166	5.42608431	7.3337136	5.237968064	7.55404982	5.656615668	5.281335203	5.977760074	5.004580001	5.624783579	6.288431079	6.544789905	4.188937667	6.176048933	7.164304096	6.450446722	5.952561883	9.756424263	5.920819465	4.465039331	5.593592414	9.705383288	5.816386405	6.772140062	6.416441819	7.936960652	7.321463068	8.093050579	5.627977903	8.422502663	4.817760113	5.817511735	8.659013267
578	4.230962481	6.050111136	6.054872864	3.72266404	3.944048495	4.286101595	3.344686281	6.377978764	7.15759005	4.803284143	4.128481633	4.538960815	5.573068764	6.145330481	4.622002187	5.372565385	3.790838802	5.379437489	7.274985927	5.194275106	7.501070831	5.624574559	5.2369103	5.909748606	4.95833794	5.572462301	6.211368285	6.476722199	4.114898448	6.139050221	7.123928867	6.429280776	5.933746373	9.712434858	5.866433558	4.422222168	5.551702245	9.714605296	5.776833076	6.769961533	6.38337923	7.906107162	7.278080032	8.046952121	5.569846481	8.375916141	4.731986448	5.747242287	8.604045488
579.5	4.18028464	5.970924769	6.006261162	3.683207012	3.897088996	4.259342776	3.293348086	6.311885854	7.074127214	4.775013942	4.098663416	4.519648388	5.545204605	6.094425161	4.5777476	5.334463051	3.748962977	5.336063068	7.220449127	5.152721577	7.453144353	5.592719627	5.196207024	5.843770836	4.912379353	5.521876348	6.138748035	6.413600318	4.047639903	6.107431828	7.085343543	6.410649398	5.916356881	9.672773935	5.81223168	4.383650378	5.516099124	9.726429106	5.737790488	6.766272197	6.353677436	7.875951995	7.236565619	8.001504824	5.516026311	8.334363306	4.648746992	5.682816462	8.552705036
580.8	4.132593783	5.898241401	5.963190628	3.649767049	3.854913559	4.233638799	3.248521043	6.249321781	6.994072801	4.750569508	4.073753762	4.504540983	5.516878095	6.051810239	4.535828066	5.300587905	3.71147226	5.297575308	7.172790343	5.119310488	7.410851359	5.569238335	5.161519939	5.78458587	4.877832956	5.480114623	6.074368065	6.357196669	3.983700988	6.082530795	7.058114766	6.395152454	5.900503992	9.634442024	5.758735411	4.347488114	5.482732211	9.741383011	5.705501597	6.763754636	6.327026817	7.854611445	7.199293788	7.964879506	5.462467698	8.29827157	4.573568326	5.62217092	8.503628383
582.2	4.093150284	5.832972341	5.923632973	3.61669711	3.817715263	4.212721653	3.207343949	6.193821673	6.92421091	4.727978739	4.049968279	4.492737613	5.491939346	6.014025892	4.499080494	5.269061928	3.680054446	5.262700313	7.129340941	5.085775645	7.37380966	5.548957265	5.12647624	5.731741413	4.842419634	5.442295111	6.015299394	6.305214359	3.927390303	6.0555997	7.033055944	6.38150812	5.887882435	9.598371455	5.713580508	4.315851568	5.454569523	9.757356727	5.675443933	6.766941192	6.301944269	7.835099517	7.164722804	7.929453159	5.414424354	8.265992385	4.502703577	5.564978441	8.461520483
583.6	4.054803231	5.775255883	5.888594769	3.586644564	3.784911692	4.192763663	3.169187681	6.144561146	6.858646608	4.710206253	4.026817647	4.484080212	5.47054539	5.978060153	4.468587541	5.239565722	3.648024345	5.231930737	7.090588429	5.059487595	7.339202066	5.528182359	5.098964633	5.683712932	4.806943992	5.406475005	5.960147336	6.254917114	3.877438561	6.029425692	7.009930354	6.372235809	5.877627309	9.568015298	5.672797707	4.288089821	5.425548776	9.770503176	5.647614956	6.770728713	6.27956369	7.819955394	7.137360326	7.898867745	5.371286416	8.237458936	4.440258597	5.515025371	8.420184467
585	4.02028159	5.724804594	5.856278082	3.558465784	3.753303576	4.176178701	3.133005594	6.101868446	6.799291518	4.693036752	4.007445138	4.476859387	5.455164573	5.94971108	4.437740557	5.217281296	3.620577213	5.20495342	7.055604613	5.034198748	7.310169189	5.513729883	5.074421197	5.642158976	4.780395918	5.37306743	5.91049695	6.213124077	3.832294452	6.010351237	6.98361239	6.363888127	5.871363328	9.543250557	5.632951943	4.262259798	5.404645476	9.788950799	5.623391969	6.778139307	6.263970821	7.805211356	7.112449606	7.873747107	5.335480892	8.210654188	4.383224758	5.466660718	8.385101961
586.4	3.993865238	5.676841586	5.827174383	3.536670825	3.726930519	4.162582517	3.101406528	6.057952527	6.744125622	4.678766835	3.995355278	4.470895819	5.436423568	5.924431353	4.411600046	5.196856291	3.596986959	5.181359505	7.029604099	5.014220637	7.283801196	5.502655812	5.050098996	5.605351799	4.756511078	5.347327235	5.867525483	6.174256251	3.792811377	5.996669379	6.958272753	6.355410601	5.869652328	9.528318621	5.602043392	4.238589163	5.381490845	9.812644453	5.604992748	6.786451027	6.248838878	7.795151267	7.090194132	7.848186362	5.299299937	8.189395836	4.331988483	5.428041706	8.351879554
587.8	3.964058251	5.635955589	5.802417	3.511874926	3.701026392	4.149998095	3.073193688	6.018014591	6.697413715	4.667615655	3.981821109	4.469303821	5.423462581	5.899605595	4.388128168	5.176554688	3.574126565	5.161103181	7.00366913	4.994017631	7.258418257	5.493563823	5.033405048	5.571463857	4.734775977	5.325450651	5.828169497	6.141072639	3.754958498	5.97880517	6.932271628	6.35258138	5.867158858	9.514138313	5.57490052	4.217996913	5.365530794	9.83488582	5.589019549	6.795570328	6.238813205	7.785058256	7.072684573	7.830603073	5.271703691	8.16540342	4.289781965	5.390258426	8.328712411
589.2	3.938311253	5.595064882	5.776454255	3.492622641	3.679315296	4.139465763	3.048390686	5.983689678	6.652339195	4.660658625	3.971878382	4.468934061	5.410218669	5.882372487	4.369064887	5.163190943	3.556354081	5.141675698	6.985293239	4.978412521	7.239536337	5.484017622	5.014058273	5.54124357	4.716449101	5.307074062	5.79726815	6.109560776	3.71703434	5.965752658	6.916540832	6.354609877	5.869377084	9.500688117	5.550023127	4.202119708	5.346730148	9.861320197	5.576158663	6.807554228	6.233691704	7.781246215	7.058668934	7.817332496	5.242115883	8.151369366	4.249360784	5.358013663	8.307140497
590.6	3.921396768	5.556732189	5.759650624	3.478738927	3.66010005	4.12707456	3.026982605	5.956095144	6.612762464	4.656992394	3.96147296	4.469621018	5.39916092	5.865767267	4.35059622	5.153122704	3.539812128	5.12982618	6.967057048	4.967712096	7.227188544	5.48208656	4.999218354	5.513258645	4.699647744	5.290940027	5.765793209	6.084957273	3.689938815	5.961085207	6.908310652	6.357438059	5.871013346	9.494310662	5.529500436	4.190218905	5.338652825	9.893782651	5.565243688	6.822298616	6.230410251	7.784184377	7.050356637	7.809952992	5.217703365	8.146222482	4.206902144	5.325032665	8.290172862
592	3.905681421	5.529458423	5.753546385	3.469545894	3.649403831	4.125255204	3.008049648	5.941597414	6.58569959	4.657054244	3.956456277	4.473356207	5.394353862	5.859491816	4.33751948	5.145837871	3.528927645	5.120131518	6.957681665	4.96297965	7.220732048	5.482129734	4.991832557	5.495521201	4.689392117	5.281415406	5.74361949	6.064946452	3.671355046	5.967017127	6.906965653	6.364629885	5.881091225	9.49622239	5.516104629	4.183977556	5.33252655	9.933734079	5.56390139	6.842766409	6.232591287	7.793671404	7.048496873	7.805569898	5.202656305	8.148886493	4.175709751	5.304737394	8.281849048
593.3	3.888873538	5.506642785	5.748606442	3.462047697	3.637935648	4.12728555	2.999866019	5.927600198	6.568453941	4.655738579	3.953275484	4.479310605	5.397764447	5.854918815	4.32999045	5.140142318	3.51977084	5.114307991	6.953575062	4.961244635	7.21626471	5.486759618	4.987568403	5.480200152	4.685427463	5.27408124	5.724920122	6.051371114	3.65209036	5.970766038	6.911897581	6.376047993	5.892109195	9.505458155	5.504280487	4.179311976	5.336332974	9.974318515	5.559260402	6.864013516	6.238264665	7.804042732	7.053458174	7.804806438	5.190396699	8.149947161	4.150792086	5.287832982	8.281149446
594.7	3.878226693	5.48520446	5.750316928	3.453652793	3.631598104	4.131080645	2.994929218	5.918878925	6.549932648	4.657557672	3.954704981	4.485500632	5.409373474	5.853208608	4.326010165	5.140475132	3.514398285	5.112957044	6.953202099	4.962709947	7.217675129	5.493559835	4.987179048	5.467365259	4.681129567	5.271153682	5.712608087	6.039674453	3.637015009	5.974007779	6.923809547	6.395439048	5.905781862	9.5139418	5.497185107	4.178044975	5.338829359	10.01524003	5.559613333	6.891257455	6.24714451	7.819201468	7.060119112	7.811114546	5.184150203	8.154818763	4.129448343	5.275040123	8.286615278
596.1	3.870977624	5.468964807	5.752126906	3.451845772	3.623877445	4.133923388	2.990967278	5.912065663	6.53961015	4.661104008	3.953046244	4.496126418	5.418671452	5.851618409	4.32473999	5.142239232	3.509059623	5.114381882	6.951579413	4.964238241	7.222180859	5.503810984	4.98570512	5.457311598	4.681222184	5.268635002	5.700295381	6.02928674	3.624203048	5.979980274	6.938274377	6.412539795	5.918870886	9.528670809	5.489018358	4.180241624	5.343512194	10.06102725	5.560691487	6.917332073	6.263011925	7.837432283	7.070586358	7.821478343	5.18085394	8.159821223	4.109162095	5.264704227	8.29236323
597.5	3.865326845	5.451710881	5.754851697	3.452822433	3.619827742	4.139153825	2.987197275	5.909967614	6.53068087	4.669234916	3.952821762	4.509302473	5.427184969	5.852839316	4.32330721	5.143655157	3.507101166	5.118622325	6.952708876	4.967460205	7.228069287	5.512637978	4.987575091	5.450739325	4.680303541	5.267824391	5.688724034	6.021398455	3.612818077	5.988949703	6.953773434	6.431703883	5.935302776	9.544435202	5.486682531	4.179314253	5.353337859	10.11156876	5.564036985	6.946401046	6.275270782	7.858136073	7.082533554	7.832573573	5.180567911	8.173477506	4.091450926	5.256510252	8.30063989
598.9	3.85939219	5.439002325	5.760082006	3.449931879	3.614253378	4.142270328	2.97972226	5.903421222	6.521246847	4.676213557	3.956784512	4.521930262	5.437477464	5.856650821	4.32209632	5.143722338	3.505056402	5.122875911	6.952522318	4.970559425	7.231749797	5.523829956	4.988640279	5.4449464	4.678870275	5.264529533	5.676227434	6.01706703	3.600719883	6.000672939	6.969583806	6.453176202	5.951429728	9.55738426	5.482694652	4.182482021	5.356451689	10.15902431	5.566559226	6.973284338	6.288255732	7.877674612	7.095460115	7.844557121	5.176991323	8.18571649	4.073699598	5.249609636	8.311866465
600.3	3.851240906	5.419624469	5.761996479	3.443475938	3.607874452	4.146046678	2.973563952	5.899098786	6.508570452	4.682169442	3.957095513	4.532559677	5.446904414	5.856535777	4.321044199	5.146483474	3.501049239	5.121587826	6.95126256	4.973872516	7.23514576	5.531502025	4.986844572	5.435642817	4.679378775	5.264643315	5.665562081	6.005290615	3.586689143	6.011459249	6.984711091	6.473152821	5.966285828	9.570108978	5.473479625	4.182298762	5.363189059	10.20526194	5.567847864	7.000558994	6.302169541	7.896438194	7.102979362	7.85464821	5.170991867	8.195636725	4.05278927	5.240409223	8.323454313
601.6	3.841701427	5.398001267	5.759416682	3.439657534	3.598400516	4.148229287	2.965546377	5.891662476	6.492382639	4.685432985	3.957468125	4.542938821	5.44974774	5.853615294	4.314064181	5.145728288	3.494595441	5.11821408	6.950256563	4.974250682	7.232702588	5.538740624	4.985872727	5.422187048	4.677494301	5.261218581	5.6480966	5.99146682	3.571107392	6.019103357	6.995541886	6.491187817	5.979745315	9.581532978	5.465069757	4.182228759	5.36759118	10.25391861	5.56527444	7.030041056	6.317851726	7.915031001	7.111844608	7.862951432	5.163499698	8.200990654	4.030999222	5.227479679	8.329782793
603	3.828480029	5.370491774	5.756508056	3.43319626	3.583481632	4.147292605	2.953153015	5.878456405	6.472247938	4.687077586	3.955247307	4.551342736	5.452209073	5.84880364	4.306300813	5.140446545	3.487550751	5.113566451	6.943748387	4.970858902	7.23389253	5.546016683	4.979220813	5.404769794	4.667386025	5.256294307	5.63046837	5.977414753	3.551940313	6.01984715	7.004401235	6.50489648	5.993410733	9.593205374	5.454504299	4.179548462	5.364574547	10.29866586	5.563501585	7.053515881	6.326044714	7.928551197	7.119465271	7.864329287	5.152284773	8.205008518	3.999788423	5.208396887	8.327741793
604.4	3.808114844	5.341264076	5.746321797	3.422000363	3.567835339	4.147487158	2.934207733	5.859315615	6.443036256	4.683477237	3.949940505	4.557614353	5.454921934	5.840390197	4.29458869	5.132584124	3.477843394	5.105903004	6.927540895	4.966624256	7.223747751	5.550252336	4.971593926	5.385957027	4.659669678	5.245035693	5.605244799	5.957521013	3.527903674	6.02369366	7.007239827	6.514280238	6.002793664	9.597370309	5.441921307	4.171674256	5.362020538	10.33937983	5.555967676	7.075063006	6.3303248	7.938898402	7.122018697	7.862488572	5.137814699	8.198909423	3.970847945	5.188733292	8.322516686
605.8	3.785210485	5.306439608	5.730881611	3.403904874	3.546459728	4.141322542	2.914059729	5.828658259	6.407884872	4.68007729	3.943278052	4.560892667	5.451478211	5.825260518	4.277837292	5.122250829	3.464069426	5.09075661	6.909646316	4.95520357	7.208328734	5.547948577	4.957772809	5.361133855	4.645327823	5.228283874	5.573964292	5.927601836	3.498849338	6.018548583	7.001240139	6.517805192	6.009751656	9.591484481	5.423346664	4.160323235	5.355860562	10.37672145	5.543412099	7.096387498	6.332044583	7.943341825	7.11657977	7.851525144	5.11890209	8.189569434	3.937205173	5.160603055	8.313365678
607.2	3.763717507	5.263564618	5.70946063	3.385731342	3.521516879	4.13341005	2.888573889	5.794305045	6.363455944	4.670530221	3.929530368	4.56643127	5.441175758	5.805868255	4.259232243	5.108454498	3.444133791	5.073253653	6.884760202	4.940469887	7.187075668	5.541968669	4.943665797	5.329704335	4.627697335	5.209934597	5.537161945	5.898976649	3.464801023	6.01072305	6.990806556	6.522138139	6.008263465	9.583646481	5.398330563	4.144934745	5.342867349	10.41275043	5.528567354	7.112418864	6.328153924	7.945516887	7.105678225	7.836311525	5.093285458	8.170100455	3.898773432	5.129961899	8.295548262
608.5	3.735055779	5.2165682	5.683137049	3.363288742	3.491448825	4.120097768	2.856690824	5.756903266	6.316967547	4.657138688	3.915333165	4.564308808	5.427414157	5.780777145	4.234885591	5.087521157	3.423773231	5.052909138	6.854351601	4.919819327	7.162730053	5.534606635	4.921377731	5.293195361	4.606661193	5.185698116	5.493347883	5.860822291	3.427220697	5.997849795	6.977597506	6.518615662	6.007305103	9.567239065	5.372431463	4.126113174	5.325983781	10.44381362	5.511158389	7.129245513	6.32253107	7.94200179	7.090084531	7.814482734	5.063967881	8.153557726	3.85026161	5.093516853	8.270444644
609.9	3.707602837	5.170418964	5.654983633	3.338338114	3.457579767	4.109199518	2.823161987	5.712087687	6.259863416	4.643480461	3.901907141	4.561305776	5.410995827	5.754054955	4.208436196	5.067753534	3.402668578	5.029092869	6.816628502	4.898154929	7.132280698	5.522753136	4.898565066	5.25527185	4.580239933	5.161035078	5.449680515	5.82015473	3.387073604	5.981225575	6.956860131	6.515197419	6.004497637	9.547246981	5.340796929	4.106680791	5.305321207	10.47163303	5.486855426	7.142508208	6.312406524	7.932885712	7.073333331	7.791129228	5.030921186	8.133062685	3.804135546	5.052852298	8.241722574
611.3	3.677590408	5.117982065	5.623777527	3.312795643	3.42672223	4.091172382	2.788252454	5.664825567	6.198675585	4.630603209	3.884527367	4.559263759	5.389063295	5.723756556	4.178761301	5.042071627	3.377771203	5.000060542	6.778223668	4.875022411	7.104512612	5.511729844	4.874715683	5.213554165	4.552267064	5.137354285	5.401842433	5.775903237	3.341279053	5.964603349	6.935294054	6.507941811	5.997556646	9.525222562	5.306874377	4.08278571	5.282145525	10.49500666	5.463559667	7.156854465	6.298117768	7.926012464	7.054462395	7.762531816	4.996591635	8.109296091	3.756385579	5.010233223	8.209237681
612.7	3.649883611	5.060751428	5.591123736	3.287930783	3.394178488	4.072839021	2.756442006	5.620175714	6.144637549	4.615895058	3.867028331	4.556871254	5.370017286	5.691290584	4.148639207	5.02122378	3.351345332	4.974639668	6.742447416	4.852111687	7.071520063	5.501910866	4.8478018	5.171270603	4.524606362	5.108138196	5.353637332	5.730003583	3.29980034	5.947356851	6.915195262	6.502572385	5.990418922	9.499638049	5.273943252	4.061556151	5.263669773	10.5269737	5.438735173	7.171550193	6.28531753	7.917016575	7.033071011	7.736893879	4.963380122	8.085197349	3.709839417	4.969072064	8.179469485
614	3.615898843	5.008099665	5.562636829	3.261376742	3.35959184	4.057700578	2.723770927	5.572609484	6.087881663	4.598497377	3.854797099	4.552686248	5.346395012	5.661918424	4.11819685	4.994886385	3.325853952	4.946002695	6.70028769	4.82634578	7.040068764	5.489631073	4.825118164	5.129599512	4.497736617	5.082697342	5.306788811	5.687886369	3.256909671	5.934218241	6.889286407	6.495591734	5.984622497	9.477166842	5.24445442	4.040030221	5.241831647	10.55767118	5.413082928	7.187453601	6.275797086	7.905794948	7.014844766	7.710714707	4.92937683	8.058501093	3.661097268	4.927324328	8.151407979
615.4	3.586371941	4.956960212	5.533650583	3.2375097	3.327308059	4.043763355	2.694572503	5.530566905	6.032622996	4.585470145	3.837260695	4.549656677	5.327749531	5.63358477	4.091855202	4.973407443	3.303930854	4.917889863	6.663668966	4.805670885	7.007621816	5.480694395	4.800059191	5.089339295	4.473670979	5.055550471	5.258332926	5.644806072	3.215514366	5.920339382	6.869657468	6.488569997	5.982752223	9.455795194	5.21683354	4.024459232	5.225473792	10.5845212	5.39220546	7.200467944	6.265892525	7.896766163	6.997086151	7.684506602	4.897187155	8.036069682	3.618449537	4.889053465	8.122893988
616.8	3.559784628	4.910724015	5.508016906	3.214639034	3.29899178	4.03084026	2.666965044	5.493294203	5.982216248	4.574668899	3.824473022	4.549510727	5.307339694	5.609892758	4.06930456	4.954541692	3.283225035	4.89240633	6.62965812	4.785520416	6.979735963	5.472144638	4.777419369	5.052512813	4.446628045	5.034159507	5.21568635	5.606773883	3.181465794	5.903137287	6.854645752	6.482992282	5.979363416	9.440110726	5.186482903	4.006347477	5.205765287	10.61637711	5.370445244	7.217664841	6.257466892	7.891983026	6.983247818	7.662490858	4.869560017	8.01085712	3.575571566	4.852897146	8.096919113
618.2	3.536446654	4.866931613	5.489588621	3.195549773	3.273691214	4.020397767	2.645374485	5.458274353	5.939080376	4.562505445	3.813230255	4.547964466	5.292839991	5.588728025	4.04787365	4.936509397	3.267524924	4.874291991	6.601037731	4.771166262	6.957741968	5.469257489	4.759423166	5.019458008	4.425909928	5.014236839	5.180176019	5.57532169	3.150175861	5.894844266	6.842611424	6.483805461	5.978679295	9.425981138	5.165468144	3.992733268	5.19328091	10.65233153	5.354906629	7.236680693	6.25490248	7.891470696	6.976131034	7.64363357	4.844557587	8.000153629	3.541308122	4.819299053	8.07714724
619.5	3.517977629	4.831233896	5.477490716	3.181835601	3.255046192	4.014243814	2.623825152	5.430131037	5.903518989	4.557894202	3.805896711	4.553375199	5.286972652	5.575179842	4.031149426	4.926572348	3.256012335	4.861927889	6.581458375	4.760844643	6.939415336	5.470842401	4.747456117	4.996641457	4.411469563	5.004541098	5.152329603	5.544386829	3.123807579	5.891868543	6.832423685	6.488828799	5.984353045	9.423038421	5.150619037	3.980082339	5.183794258	10.69198059	5.345420765	7.260629763	6.253183772	7.895153692	6.972647559	7.633473078	4.829340883	7.991254638	3.510592398	4.792815764	8.067436138
620.9	3.501974535	4.802010102	5.468885763	3.16929994	3.23729688	4.012507373	2.609495649	5.409658134	5.879721575	4.557292632	3.800534511	4.561225375	5.283843113	5.567299706	4.018657145	4.91778881	3.246025095	4.854468343	6.565473239	4.754656089	6.927660583	5.475600937	4.738200006	4.977889126	4.404473175	4.996710636	5.127762009	5.524909959	3.101808291	5.895669765	6.832527811	6.494771231	5.995231852	9.427869526	5.140655229	3.972939156	5.181128968	10.73458352	5.336853569	7.288487244	6.256984103	7.90202977	6.975386049	7.630210872	4.817927147	7.984800424	3.488381964	4.773174195	8.066170491
622.3	3.49109605	4.781575211	5.469413326	3.161673678	3.225127926	4.012180361	2.598808783	5.396124662	5.863445018	4.55992851	3.800873984	4.577192334	5.285084966	5.566681397	4.01434033	4.919871403	3.242205431	4.852235927	6.560271496	4.753192227	6.923310804	5.482109862	4.734771522	4.963832158	4.400125623	4.993649874	5.110962594	5.511948572	3.085740163	5.899856689	6.839902054	6.509760678	6.00868657	9.437283751	5.132573763	3.969569679	5.18443739	10.78046971	5.336321979	7.321395224	6.268215061	7.917025474	6.984009198	7.631177899	4.814254053	7.983700892	3.466143585	4.760766259	8.069369686
623.7	3.484526191	4.763935496	5.467927468	3.161589198	3.21813318	4.016162767	2.592258052	5.388167991	5.854367943	4.563756517	3.801922783	4.593762971	5.294186633	5.56932371	4.012978277	4.921606723	3.239331439	4.854706718	6.5577379	4.754292425	6.924883908	5.497801941	4.733170912	4.957848183	4.402167841	4.997693409	5.10131868	5.50447476	3.074643307	5.907905181	6.852674426	6.530882442	6.021634486	9.450823578	5.130546978	3.973520233	5.192075272	10.83199382	5.336000074	7.355683	6.284563879	7.935138905	6.997105862	7.641464956	4.812394899	7.995153027	3.449731011	4.755691633	8.080702025
625	3.48622606	4.75422296	5.481121432	3.161436421	3.215708638	4.024078928	2.588025533	5.392937031	5.847001495	4.574939169	3.808028257	4.612727025	5.307559096	5.573293808	4.018066749	4.926736924	3.243344829	4.863620624	6.567407837	4.76559907	6.932180861	5.518080178	4.739709052	4.958930125	4.406477029	5.005552282	5.099023904	5.501702816	3.068799817	5.921265635	6.870851159	6.552376917	6.04370121	9.475020838	5.132077813	3.976861282	5.199394271	10.88482088	5.343672152	7.396565764	6.304057913	7.963026522	7.017935027	7.656763965	4.814350834	8.009563834	3.444101192	4.750036726	8.096699769
626.4	3.486763644	4.750247661	5.492111	3.164603158	3.217618217	4.032696404	2.588136506	5.396642789	5.849452681	4.589802725	3.814686928	4.633289614	5.32082203	5.589787939	4.024231194	4.93775408	3.249220194	4.875632971	6.581197973	4.77805318	6.945373918	5.542021983	4.749713812	4.963529881	4.416658295	5.015880496	5.100038625	5.503979254	3.065376019	5.941238633	6.887463811	6.579218323	6.068325081	9.506173754	5.138240476	3.983964376	5.210603399	10.94494473	5.353928072	7.435011584	6.326673192	7.994990978	7.041399876	7.676077317	4.821190913	8.028101875	3.435835657	4.754787467	8.116206028
627.8	3.492532062	4.752112471	5.508868841	3.170480791	3.219985985	4.0451789	2.586132895	5.403319732	5.853861027	4.606050653	3.82556133	4.657571399	5.33579762	5.610210243	4.029707769	4.952289044	3.258580678	4.890239412	6.597889724	4.795362184	6.958383401	5.566174659	4.759092042	4.972334239	4.425348496	5.029480262	5.104765183	5.513896434	3.068119376	5.963669087	6.904930102	6.607786287	6.094761467	9.532272324	5.149679553	3.993688233	5.227431378	11.00430962	5.366268957	7.479170355	6.352069634	8.02511637	7.06921391	7.698783576	4.83100663	8.052997852	3.432224909	4.755122018	8.140959512
629.1	3.499129904	4.74893493	5.525386869	3.176766506	3.222501078	4.05737315	2.592776316	5.411206433	5.863904791	4.621299564	3.831618485	4.680843469	5.354092711	5.627633957	4.041228765	4.967170302	3.268086892	4.906389757	6.613155568	4.809200295	6.975774339	5.595805718	4.768843902	4.981176119	4.441381864	5.045183883	5.110860591	5.518331982	3.067597268	5.985344713	6.93564305	6.636270518	6.119527357	9.563476958	5.154799936	4.004768648	5.24348765	11.06437887	5.377111591	7.522199815	6.379839538	8.05838189	7.098088868	7.725569118	4.849959033	8.0770601	3.432327769	4.762371019	8.172295899
630.5	3.504769957	4.743995132	5.546999535	3.183670444	3.228372264	4.069419068	2.595586715	5.422339181	5.871202715	4.634639072	3.840606091	4.702756632	5.371288111	5.642994209	4.052030892	4.977260004	3.275475887	4.920333926	6.626424446	4.824194206	6.990150668	5.62109864	4.777392483	4.987284869	4.450692943	5.056828318	5.114845306	5.52000291	3.066925618	6.002984915	6.964416791	6.667025531	6.146666644	9.585840723	5.161506176	4.012421597	5.259882967	11.12203134	5.390254589	7.570864246	6.403431879	8.093794193	7.125558171	7.749136187	4.861088132	8.09910615	3.427860852	4.768125255	8.19460024
631.9	3.506441838	4.737113449	5.558304096	3.184475111	3.226099543	4.07690175	2.594264157	5.428772224	5.868941614	4.645445487	3.845381957	4.722938864	5.382089433	5.654080309	4.054993563	4.98416581	3.279105384	4.930879342	6.633230977	4.836417618	6.999334943	5.63841229	4.785989907	4.989912549	4.455742463	5.066079292	5.115314803	5.520418945	3.063748399	6.023543976	6.980133494	6.688877457	6.165285108	9.608476188	5.167014214	4.020740868	5.273214986	11.17813615	5.396253897	7.61295038	6.423277653	8.122611406	7.146196623	7.762463923	4.866045375	8.119829779	3.41717055	4.767406991	8.210237366
633.2	3.503461607	4.722755708	5.563397176	3.183601291	3.221846571	4.07717939	2.589844117	5.419999048	5.860486031	4.651621344	3.847249964	4.734498274	5.383155116	5.654514079	4.05291292	4.986408909	3.279033735	4.931813956	6.625651365	4.840159117	6.997206107	5.654584593	4.78470081	4.985060422	4.453115599	5.067935503	5.10583223	5.510259603	3.051580598	6.028626536	6.987466532	6.703409376	6.177361031	9.612962634	5.162223954	4.020146782	5.277236864	11.2241237	5.396845538	7.64685728	6.432684928	8.135490785	7.157262906	7.766458328	4.863893374	8.130340282	3.403576894	4.756277989	8.21340232
634.6	3.489014627	4.695879269	5.558336643	3.172377343	3.206443495	4.072935358	2.580906906	5.400589347	5.836110865	4.64927314	3.842441321	4.7415932	5.379248172	5.643312185	4.043424157	4.975403146	3.267549156	4.920474246	6.607572164	4.830579608	6.978675398	5.659693821	4.775671746	4.965025038	4.441588273	5.058305095	5.079839682	5.486811004	3.034451686	6.019641364	6.982631297	6.70976498	6.185484471	9.608111415	5.14230514	4.011096237	5.271145247	11.25678438	5.390080028	7.671104174	6.433078615	8.135285318	7.15117029	7.76238321	4.853211697	8.120619205	3.380415105	4.731595989	8.198451111
636	3.467024165	4.656827839	5.543532261	3.15293152	3.184759882	4.059966406	2.565620657	5.366916411	5.793142195	4.6356919	3.829417878	4.738466065	5.35818622	5.616696868	4.021415429	4.955628689	3.249570351	4.898942047	6.573270453	4.8123606	6.95028944	5.657772642	4.755485903	4.930145061	4.421731721	5.041374073	5.043992811	5.449310303	3.007907278	6.002344629	6.957570703	6.699396359	6.179826551	9.579088186	5.116434908	3.995246332	5.257071239	11.280397	5.374613093	7.690723233	6.42212103	8.121380676	7.13386653	7.737306925	4.82892675	8.099612731	3.353631538	4.695296667	8.164228555
637.3	3.444990298	4.610637531	5.516449298	3.123976391	3.15763475	4.039226786	2.541636884	5.321169231	5.734167715	4.610421707	3.810849245	4.72462747	5.323614513	5.581316543	3.990644815	4.924488994	3.224038996	4.866612362	6.518034307	4.782269349	6.905921211	5.643360606	4.726842636	4.882350145	4.38852986	5.010191406	4.99561345	5.39845854	2.974110712	5.97057922	6.917890009	6.675033115	6.164562916	9.535975331	5.079137839	3.970765875	5.230986963	11.28906857	5.348475989	7.697136552	6.397321184	8.091137584	7.100691831	7.697603039	4.793408773	8.066181629	3.314599548	4.648368119	8.111116735
638.7	3.406003901	4.551423376	5.477099873	3.089846334	3.121079398	4.015350905	2.517751951	5.262653589	5.666288394	4.578934821	3.784778622	4.706880929	5.281918032	5.530669341	3.952338643	4.883968274	3.193626284	4.823612326	6.446663245	4.743692668	6.850966872	5.618566228	4.693105363	4.823773648	4.351003605	4.966990562	4.934063651	5.335031331	2.928682065	5.927481381	6.866278748	6.640413312	6.140676781	9.476962275	5.034657729	3.937738305	5.202710683	11.29038817	5.316891327	7.691439018	6.363709114	8.044313455	7.0506229	7.646864521	4.747804467	8.014683501	3.275389565	4.588761033	8.045817422
640	3.365384669	4.487803839	5.4254646	3.046953248	3.078697565	3.985146888	2.485484026	5.197427015	5.589251055	4.543498788	3.755403451	4.680645741	5.229017046	5.470923898	3.905506366	4.836052047	3.15256209	4.770292907	6.364233155	4.698123452	6.781614065	5.587517004	4.649779417	4.755110207	4.301901726	4.920070675	4.858888276	5.261052338	2.876432388	5.871271049	6.799566345	6.596547662	6.111033165	9.403554461	4.977583528	3.89603543	5.159075968	11.27633999	5.273894314	7.682231149	6.318981786	7.990198619	6.991930564	7.58429928	4.696727037	7.946668328	3.223220868	4.522733847	7.960531948
641.4	3.319347101	4.416407776	5.376006911	3.003203512	3.03165645	3.95162081	2.449837003	5.119302972	5.50100358	4.503544841	3.723908286	4.649683628	5.164961889	5.406762706	3.855031354	4.782635785	3.106595129	4.706612954	6.272964936	4.644729915	6.705354692	5.551516295	4.603342444	4.681935992	4.247289343	4.866830989	4.779583539	5.179123835	2.822696177	5.815244664	6.721286499	6.543713271	6.073692773	9.316586501	4.915278318	3.8493018	5.108933778	11.25451094	5.225453903	7.665739519	6.265870086	7.923255521	6.920949564	7.509687715	4.636617539	7.870843124	3.168896874	4.452105425	7.86366765
642.8	3.271344909	4.347555332	5.318417638	2.95444112	2.979368924	3.918011496	2.408592506	5.038434259	5.412196551	4.459801922	3.691737853	4.61803327	5.098939524	5.335898	3.801018737	4.726925316	3.064473406	4.644153061	6.177863724	4.586762651	6.624640098	5.511689799	4.554026677	4.60188178	4.189747125	4.810203594	4.703694712	5.090970651	2.768528589	5.752206804	6.639396112	6.485097323	6.032724091	9.226109701	4.852641567	3.804695957	5.057799989	11.23048354	5.177777043	7.643316651	6.210916411	7.849798993	6.848039552	7.43388311	4.573136777	7.791030845	3.113326406	4.377253498	7.761184958
644.1	3.222623169	4.277409184	5.256137471	2.905184226	2.928845319	3.884469247	2.371183072	4.958620756	5.318875779	4.415553197	3.656261313	4.58623032	5.037296226	5.264390422	3.745080082	4.667816204	3.019910606	4.57646181	6.082840409	4.52572576	6.545848208	5.468830037	4.502492124	4.522182513	4.131231754	4.753453307	4.620934726	5.005362495	2.714662595	5.684217825	6.555113676	6.425690146	5.989439278	9.137792423	4.789595359	3.756708296	5.001866222	11.19521447	5.126917608	7.616991919	6.155293327	7.775812034	6.767410985	7.355362823	4.511841547	7.703040878	3.062343641	4.301110953	7.65259385
645.5	3.177460043	4.208652762	5.188708697	2.856166459	2.876299326	3.849782135	2.330524468	4.876276648	5.23321665	4.372634485	3.624369863	4.555223732	4.969384738	5.194696531	3.690902742	4.613030231	2.975642358	4.517878357	5.988023609	4.470668079	6.462147412	5.427916592	4.455912419	4.4408018	4.07396925	4.696821158	4.538325984	4.924324581	2.658320005	5.616870638	6.469110197	6.364561621	5.947872427	9.044814503	4.728498879	3.712071774	4.946834448	11.16458091	5.075388247	7.585828126	6.098205189	7.702938584	6.689361102	7.275873744	4.448331777	7.613457042	3.010481256	4.225118437	7.549007307
646.8	3.132347577	4.145833116	5.129685418	2.810546423	2.832984999	3.819914573	2.291886812	4.800350371	5.150022915	4.331570203	3.595833812	4.525609444	4.909232954	5.126834317	3.639674221	4.562981273	2.932323481	4.456226624	5.906002962	4.41936617	6.382615725	5.39068905	4.409606722	4.370912594	4.023061095	4.64415872	4.463282189	4.846742846	2.607162831	5.553532002	6.384539289	6.305130925	5.908155816	8.958498418	4.672666947	3.668890547	4.896476325	11.13310239	5.02901015	7.561997924	6.03829978	7.629907961	6.616918503	7.197828387	4.386754833	7.529116975	2.959307777	4.158548937	7.448728892
648.2	3.098824357	4.090668297	5.076269047	2.767192006	2.78921991	3.794021506	2.260223507	4.732741365	5.081611229	4.295941619	3.570847163	4.504082582	4.850330674	5.067819268	3.592631343	4.51785183	2.898891864	4.404401594	5.830921428	4.373248318	6.312597869	5.359803662	4.368446182	4.304346729	3.975645531	4.597594105	4.394574423	4.781485694	2.56350703	5.503406077	6.318085429	6.25762014	5.869509322	8.876154099	4.622882948	3.633623703	4.852653745	11.10542332	4.986402731	7.542746681	5.993021439	7.567093198	6.550507566	7.133797162	4.334968679	7.455079607	2.918871437	4.101637053	7.365458039
649.6	3.070496693	4.053148286	5.034969694	2.731772162	2.759142152	3.781914312	2.230797115	4.681407484	5.027202734	4.270501493	3.55159228	4.490856693	4.807752474	5.024962498	3.559562129	4.481741036	2.873311423	4.360529066	5.771902501	4.337768247	6.260564034	5.342659744	4.342379643	4.257799658	3.940303016	4.564120484	4.338990011	4.723835794	2.529180534	5.460595038	6.26647222	6.222015389	5.840891789	8.809828269	4.58143613	3.603436663	4.817268628	11.09041302	4.952223948	7.529674792	5.956013903	7.518337961	6.498039871	7.079316828	4.288341516	7.39841982	2.883759128	4.046494688	7.294737169
650.9	3.040231946	4.017166928	5.005788657	2.70959538	2.731192917	3.776020854	2.216795609	4.649647539	4.990983105	4.245317927	3.545718209	4.474419986	4.792178633	4.996538087	3.54018529	4.466567186	2.857960023	4.333254027	5.735447483	4.304183239	6.220146755	5.332660449	4.320634932	4.215591012	3.9160542	4.541590725	4.299302856	4.685670439	2.504934442	5.441693011	6.225362923	6.202934606	5.833667131	8.771779353	4.557678403	3.581519307	4.795750477	11.09490685	4.932216674	7.535275037	5.930715046	7.488949574	6.469422262	7.043396468	4.257000132	7.358207952	2.857529392	4.008451793	7.247706033
652.3	3.022722827	3.977499268	4.979698198	2.699105157	2.706257306	3.75831649	2.197834506	4.613408909	4.952758491	4.238802833	3.53355681	4.469580402	4.755431478	4.964965879	3.513363154	4.448479945	2.841217737	4.30658112	5.708058368	4.293460711	6.191299698	5.309902107	4.312009048	4.18416008	3.891478244	4.515633501	4.271010946	4.654358175	2.477634318	5.423115763	6.212119699	6.180522156	5.813360934	8.753054017	4.536985078	3.56134354	4.789620634	11.11015936	4.917339833	7.53313498	5.907606663	7.463968135	6.447338254	7.02464594	4.251550291	7.313161098	2.839548876	3.984118508	7.228863337
653.6	3.016524444	3.966594248	4.970636611	2.670654942	2.697778802	3.759041707	2.182563723	4.594820742	4.920406705	4.231801256	3.543211414	4.477568607	4.736661229	4.954422036	3.496905888	4.439048346	2.832648883	4.290844036	5.682852458	4.280521542	6.173838061	5.321292589	4.301762521	4.161191534	3.877038894	4.511659208	4.241886629	4.621740643	2.463125578	5.415225882	6.188635626	6.168132944	5.798735615	8.688909527	4.524660886	3.553947746	4.77308068	11.11312161	4.905504128	7.524931577	5.901674105	7.445690455	6.412447641	6.989561692	4.23392911	7.302587978	2.815251764	3.958729557	7.192374352
655	2.990211209	3.945577721	4.935279441	2.633171118	2.667970581	3.765415933	2.172276386	4.553621564	4.890456641	4.199296518	3.545114421	4.468227479	4.719129008	4.929406599	3.488891117	4.430798179	2.829844316	4.272120458	5.659811826	4.263931522	6.141580687	5.322238855	4.281318961	4.136874891	3.863437729	4.497364939	4.215594427	4.594512324	2.446121817	5.391351386	6.150731544	6.163750142	5.796364874	8.682284012	4.499468891	3.536073948	4.745291659	11.11203218	4.890854186	7.552256814	5.877360451	7.422151081	6.403395379	6.966384462	4.191905064	7.260658925	2.804639232	3.939788392	7.151108236
656.3	2.959883468	3.904399355	4.879591967	2.624001393	2.639794631	3.757661917	2.156421533	4.509474706	4.843560152	4.191922837	3.510152888	4.464232562	4.700550438	4.87807114	3.448797072	4.394095597	2.802861737	4.248803562	5.619597064	4.223320573	6.101891111	5.294429454	4.251334464	4.087876426	3.850902311	4.463445195	4.184120281	4.565967044	2.417218036	5.379697802	6.112687448	6.12673964	5.774098073	8.626729247	4.484696562	3.510827209	4.731958771	11.1160121	4.868016334	7.549617359	5.848488468	7.379384386	6.365320499	6.929150478	4.158030294	7.214749754	2.789667365	3.902862855	7.106726612
657.7	2.936006069	3.845987663	4.856051454	2.597495471	2.590680318	3.726774728	2.120931123	4.47973182	4.790457526	4.182984023	3.472584962	4.471712373	4.664077399	4.814935154	3.424852953	4.352790498	2.762346647	4.208697486	5.549925748	4.204629379	6.052243183	5.268817976	4.251210358	4.059831959	3.790495331	4.434350227	4.113475439	4.500042203	2.382922552	5.300019459	6.066890923	6.104727802	5.745234638	8.544726656	4.425331057	3.495319643	4.68472215	11.08862387	4.828374138	7.51907483	5.81973146	7.336982761	6.310307658	6.867991064	4.136875014	7.157544421	2.767575724	3.851508297	7.058295073
659	2.917256448	3.803266118	4.779268996	2.56324821	2.5659953	3.697227015	2.072874424	4.399108035	4.711797767	4.144970015	3.467661243	4.443226214	4.571398054	4.782701692	3.376814559	4.319774705	2.733578823	4.148075048	5.498273759	4.152735249	5.991694454	5.240400851	4.208869014	4.005901504	3.746220016	4.401479384	4.047739598	4.440000291	2.348058059	5.21706248	6.020624697	6.070934689	5.686338247	8.456718905	4.351979354	3.46329728	4.634163801	11.04226365	4.772340868	7.520414686	5.774492016	7.299259737	6.202325612	6.838179778	4.05002314	7.050564229	2.735292085	3.807402125	6.960572329
660.4	2.871198507	3.755922288	4.725527416	2.518901961	2.521275354	3.673266264	2.033934056	4.333357925	4.643293396	4.10853716	3.459556232	4.407317186	4.49667797	4.729519948	3.327862024	4.275946507	2.70919715	4.080884515	5.425252497	4.106082647	5.92339755	5.230971147	4.161459336	3.934843257	3.69505326	4.355065226	3.986665014	4.364319503	2.306916109	5.210493337	5.905637281	6.000641246	5.668062874	8.352716793	4.344726284	3.429887606	4.585016788	11.01918029	4.750067738	7.477364021	5.706881222	7.215047167	6.166290174	6.736463619	3.995173718	7.002760198	2.695679915	3.735872233	6.858882044
661.7	2.831740872	3.706171899	4.662475763	2.472371306	2.473405131	3.654780334	2.018491784	4.27306697	4.574521403	4.062491787	3.425103532	4.378030863	4.451049956	4.65508907	3.277882241	4.230900082	2.66737202	4.027693062	5.357324836	4.055431671	5.847774151	5.177589659	4.128023957	3.868121345	3.648823624	4.305632397	3.921457534	4.299805156	2.262971732	5.15552113	5.82480481	5.939989555	5.611723908	8.258374605	4.295473526	3.393317763	4.531932647	10.96968708	4.700718841	7.441838896	5.647166843	7.134908391	6.099181272	6.644437368	3.923056039	6.923776233	2.65408379	3.668698396	6.745541167
663.1	2.794359079	3.652335546	4.597085772	2.431715639	2.429202062	3.628155289	1.984967729	4.203255888	4.500445696	4.027829407	3.397251016	4.347513474	4.38915276	4.58536507	3.229911398	4.18288785	2.630305355	3.968781298	5.282846858	4.003705564	5.772633078	5.13287353	4.089860857	3.80347396	3.593860286	4.257476599	3.855726341	4.231459932	2.223388557	5.075218784	5.752455477	5.882492815	5.556797208	8.16251526	4.237511552	3.351712798	4.487029685	10.90706959	4.646908846	7.399826577	5.593534324	7.056359076	6.006690732	6.57517794	3.870152839	6.820011551	2.63270388	3.617815008	6.659440392
664.4	2.75858797	3.60771934	4.528739183	2.391417747	2.387812482	3.606659923	1.953990537	4.135065951	4.42900764	3.989521579	3.375316761	4.31772776	4.326665569	4.522300827	3.183462459	4.136284655	2.593041949	3.908545191	5.210505512	3.953407997	5.698296684	5.095558835	4.050788083	3.740061816	3.54317537	4.216878697	3.787678721	4.162245394	2.189660236	5.015677815	5.674676092	5.820006555	5.502172043	8.067407312	4.188317158	3.316883525	4.438778441	10.85190296	4.605667026	7.357798882	5.53502168	6.981551163	5.924853169	6.501592802	3.813468917	6.735262526	2.609030398	3.560181858	6.568189346
665.8	2.724391901	3.572570574	4.470988521	2.353584313	2.349960565	3.581320147	1.925708136	4.072478922	4.369286281	3.953842858	3.354082544	4.287234325	4.266326191	4.462386306	3.139470993	4.094173965	2.564330615	3.856877483	5.140272903	3.910117041	5.625687699	5.059065357	4.015057652	3.680026197	3.496331779	4.172391289	3.729409734	4.102372392	2.154639427	4.955491407	5.599353939	5.761832367	5.458590972	7.975180463	4.144288902	3.288388865	4.391431533	10.80261782	4.563859349	7.316839442	5.4787496	6.911620106	5.855714124	6.429974448	3.76039173	6.660201473	2.586019595	3.508810024	6.476339799
667.1	2.696720402	3.533108927	4.421559014	2.320485603	2.31569892	3.563312035	1.907801719	4.023403439	4.316052082	3.922443335	3.337800158	4.26480244	4.213011628	4.405409578	3.106264957	4.058342139	2.534127171	3.810480111	5.083074879	3.865059133	5.56822336	5.028567466	3.988562748	3.628422686	3.449366448	4.137862165	3.673961276	4.050286767	2.126181848	4.908116261	5.528302271	5.712566302	5.414022077	7.894181746	4.108720257	3.257590833	4.353159326	10.76074895	4.529763302	7.285677737	5.435101358	6.847908258	5.791575805	6.370565692	3.710451303	6.592891055	2.569034598	3.460862425	6.397175565
668.5	2.669745044	3.502318161	4.376520858	2.291272196	2.286161111	3.551845907	1.892102012	3.978370651	4.273611979	3.899355296	3.324936081	4.248686224	4.166556588	4.358788923	3.071189367	4.030916567	2.513478992	3.77170572	5.040514591	3.831868886	5.515859526	5.001140438	3.966342328	3.585164208	3.418031285	4.105927291	3.631658152	4.003687379	2.107357081	4.859759814	5.470564764	5.676435155	5.384502195	7.830205257	4.080705244	3.232010288	4.319920949	10.72712915	4.501481519	7.256932679	5.39385296	6.794579474	5.734203626	6.316294718	3.675286894	6.532644529	2.55794854	3.424853308	6.329040167
669.8	2.652917243	3.482375121	4.341080393	2.269859799	2.265971572	3.541217351	1.879574553	3.946154882	4.239325562	3.881999507	3.316312488	4.237506354	4.136239754	4.326922022	3.046092131	4.008897683	2.496174154	3.743608985	5.001739445	3.80700798	5.478466587	4.984618828	3.952727397	3.550231133	3.390912331	4.09037012	3.599473026	3.967973141	2.088036556	4.827199461	5.428606957	5.642136246	5.35860565	7.778650084	4.057260103	3.217724285	4.301022576	10.70674934	4.479021572	7.236316298	5.365270904	6.749381525	5.696627489	6.273126661	3.646071858	6.485941942	2.551187364	3.391379762	6.276091357
671.2	2.6426992	3.468610708	4.315198254	2.257180392	2.253932042	3.539669271	1.872292984	3.923210255	4.217085905	3.872521441	3.316585222	4.227818659	4.109699572	4.305172353	3.030744278	3.992722393	2.485665823	3.719978297	4.976037317	3.787389321	5.448088591	4.978307487	3.941744804	3.532334309	3.373413963	4.078458196	3.579862034	3.947853122	2.078734151	4.797222127	5.389949011	5.623838747	5.342938508	7.740872355	4.037097347	3.212341833	4.283608174	10.69476635	4.465907262	7.228011874	5.343335565	6.718164408	5.660412089	6.243546274	3.620657354	6.455981839	2.55000029	3.372252756	6.233249815
672.5	2.636454768	3.464848423	4.303411218	2.246537545	2.246396866	3.543611952	1.866256936	3.910686279	4.20487139	3.864757643	3.319834034	4.226832852	4.087308153	4.292691327	3.022831583	3.984343812	2.482707553	3.703599564	4.967569569	3.780528038	5.431078684	4.979496392	3.942569862	3.517652054	3.36070836	4.074520059	3.565103568	3.93264261	2.076654766	4.785412109	5.363522795	5.612281756	5.333821975	7.711563727	4.030688108	3.209363212	4.278388634	10.69197206	4.462578161	7.221167264	5.330002625	6.694864763	5.641213722	6.22706094	3.606872068	6.438414229	2.552432279	3.359278027	6.205662795
673.8	2.638111615	3.459829486	4.290355573	2.241106473	2.242173915	3.549380724	1.871046414	3.905403044	4.206143169	3.870202397	3.325220466	4.231909955	4.084085455	4.283354572	3.019946947	3.98899568	2.481365272	3.697194076	4.966740716	3.781838897	5.42318367	4.984208274	3.945186765	3.511218289	3.358175538	4.080951316	3.556056469	3.923396406	2.08184193	4.779028274	5.353585546	5.609168994	5.335027469	7.698138142	4.033398866	3.212767993	4.273162603	10.70294499	4.467536061	7.224809675	5.331058623	6.690699859	5.631205306	6.22068137	3.600857293	6.433971024	2.560511078	3.351220051	6.184062669
675.2	2.637294728	3.467392787	4.295006145	2.243188915	2.244466057	3.557569889	1.873634676	3.904130894	4.209554021	3.87661545	3.337625256	4.244244492	4.088275177	4.288971591	3.026179347	3.997517211	2.486011833	3.698226839	4.975570926	3.784258968	5.422873324	4.992075492	3.955251005	3.512236052	3.363123508	4.0864149	3.563386892	3.929010663	2.086856865	4.778080809	5.346802041	5.614168047	5.337761821	7.695455726	4.039488348	3.22003905	4.275860375	10.72145713	4.472149519	7.239247389	5.3351154	6.69366931	5.625456601	6.222571224	3.600585405	6.429974451	2.568184611	3.352410452	6.179693509
676.5	2.649008078	3.482440214	4.307897998	2.249497319	2.253325707	3.574246711	1.878926958	3.914239968	4.223130809	3.889219988	3.350287159	4.26217192	4.103584933	4.299328413	3.034372224	4.012556516	2.495933106	3.703834796	4.992415035	3.794825935	5.436031619	5.010608615	3.96670889	3.522458791	3.370151024	4.105022617	3.571642316	3.943222711	2.099239611	4.785867068	5.356483991	5.633030122	5.351668533	7.714346353	4.054238392	3.23032572	4.284994386	10.75525564	4.487585204	7.26073076	5.350166486	6.703753732	5.63702683	6.230495144	3.604805822	6.446309039	2.583379586	3.362323433	6.186781308
677.9	2.662679367	3.501050225	4.326459922	2.260444327	2.26620357	3.591492653	1.893992213	3.940059916	4.249254251	3.909828373	3.370201315	4.288250455	4.123874593	4.319937755	3.05346156	4.040031385	2.511595496	3.723815716	5.020461726	3.814760531	5.457995654	5.036609667	3.986666847	3.5398863	3.3903042	4.123641292	3.594506992	3.967570757	2.114144721	4.809676134	5.382171946	5.655642745	5.375071353	7.736888651	4.071757861	3.251302738	4.303048074	10.79377121	4.509155853	7.290320833	5.374709006	6.727568483	5.65631341	6.257077028	3.62370086	6.475460693	2.606360496	3.377051654	6.209045303
679.2	2.688284164	3.530565239	4.355819642	2.281398203	2.288627983	3.616340174	1.910140752	3.969874612	4.290457375	3.940766276	3.396347612	4.323005037	4.158303268	4.353136377	3.081641483	4.074405738	2.535194291	3.752290139	5.0661818	3.846084772	5.49721118	5.070125632	4.017477648	3.577600088	3.42282627	4.162910982	3.628522785	3.998393725	2.142010881	4.837314962	5.424421803	5.690154613	5.410939155	7.789748414	4.1031999	3.276367936	4.338694603	10.85999349	4.538299426	7.335139503	5.413962309	6.771244062	5.695385876	6.304980278	3.65445907	6.518012057	2.636584114	3.411503935	6.249190847
680.5	2.721612251	3.570311515	4.411173168	2.310692055	2.319128602	3.659996374	1.939175443	4.017455165	4.337670041	3.984974142	3.430328022	4.373334133	4.213150557	4.410819814	3.119829606	4.125962153	2.573244017	3.801855716	5.136375062	3.892312758	5.555056694	5.121802281	4.059158633	3.62806424	3.468579873	4.208420217	3.681636948	4.053572855	2.177831077	4.888757624	5.49326492	5.75271513	5.458379347	7.865834826	4.143001241	3.315010114	4.382893774	10.94404642	4.582074974	7.397770155	5.469120039	6.842367627	5.752904839	6.366224015	3.699653047	6.5911936	2.66835272	3.456537718	6.317404252
681.9	2.773533953	3.624979478	4.483437331	2.359955304	2.365414192	3.70802383	1.974344881	4.094519259	4.41742697	4.042438122	3.480686982	4.441951339	4.291235506	4.488964032	3.178128846	4.198788865	2.624084285	3.871589317	5.235770654	3.961382802	5.640956445	5.196194137	4.116297068	3.702953052	3.531884917	4.277453913	3.746946124	4.134462413	2.227363587	4.964770861	5.580582951	5.844692936	5.530959371	7.980123763	4.212098622	3.368141211	4.451176918	11.06077309	4.644171606	7.493861881	5.545653918	6.945307443	5.844420282	6.460790203	3.759811276	6.689717114	2.70708539	3.516517868	6.420262071
683.2	2.844944224	3.70647971	4.589172425	2.422880823	2.42872803	3.77290524	2.026368833	4.201084488	4.53278528	4.118719039	3.540930651	4.527097498	4.401489822	4.600201283	3.262963094	4.289052065	2.690918067	3.970339422	5.361890411	4.051715552	5.764364088	5.291012968	4.190907417	3.806154757	3.623943993	4.369245934	3.854033388	4.239265311	2.291080655	5.075067952	5.718828883	5.965277539	5.632333018	8.138794344	4.293087876	3.4385762	4.540160091	11.21486493	4.722434452	7.615970607	5.658250081	7.083521172	5.970295091	6.591831735	3.852025607	6.836592583	2.761410957	3.610400681	6.571054352
684.6	2.937303015	3.81198433	4.726551972	2.512426117	2.524856432	3.856880086	2.089496583	4.341151838	4.687664634	4.224416787	3.618846453	4.636220588	4.548613041	4.751780648	3.371932663	4.41934186	2.784727071	4.105177477	5.549962446	4.173686629	5.927133942	5.419588103	4.293403174	3.946428078	3.755809884	4.492001111	3.996067843	4.387058796	2.382951809	5.221063396	5.910146558	6.125352806	5.766062852	8.360346764	4.408837285	3.528047779	4.655403992	11.41793125	4.834219835	7.767942515	5.802620714	7.272670386	6.145900107	6.766897573	3.976383355	7.025384801	2.838352666	3.737777942	6.775208474
685.9	3.069534693	3.960581203	4.913018154	2.629725043	2.64804979	3.979463715	2.184204844	4.536181538	4.899171451	4.367704663	3.721559996	4.783709103	4.75192523	4.954067354	3.526772182	4.589867357	2.910760871	4.293521414	5.798888568	4.338335167	6.147036849	5.590933991	4.431446521	4.140133011	3.923234162	4.654411669	4.188883811	4.589876976	2.507548307	5.414037324	6.160275494	6.339690038	5.939083183	8.653162994	4.566873111	3.656338568	4.81750653	11.66724695	4.982642715	7.958433861	5.99204153	7.513684317	6.376809606	7.004664893	4.151609437	7.28009938	2.947027105	3.912652563	7.055747729
687.2	3.244087177	4.16176174	5.167261403	2.797317805	2.814425717	4.130673499	2.305960301	4.803905417	5.179204234	4.565839563	3.865287457	4.980712041	5.01156239	5.234667524	3.726173671	4.814456612	3.077149565	4.538336882	6.132570235	4.568341472	6.44347772	5.815483505	4.617357585	4.402431762	4.138128933	4.88431607	4.446524243	4.855955079	2.67643568	5.684890091	6.48661936	6.625595528	6.17114168	9.036454462	4.777142208	3.821569037	5.026020062	11.99254716	5.18071242	8.21686409	6.243469868	7.848112145	6.692120005	7.328246571	4.379744984	7.62509804	3.082204439	4.144190119	7.428135597
688.6	3.451018357	4.413030876	5.474067701	3.006830613	3.020598109	4.310021857	2.461997011	5.137051902	5.539352834	4.800975877	4.035992439	5.205651991	5.321047467	5.575399179	3.974027703	5.081677175	3.28140347	4.841173335	6.540589069	4.851775243	6.807360014	6.091339524	4.84628592	4.731613118	4.408881546	5.156170052	4.766765272	5.187259193	2.883524819	6.0172802	6.898038259	6.9692983	6.445436549	9.49222407	5.038318003	4.036456498	5.283260416	12.38212946	5.421841897	8.518632543	6.554812069	8.264928439	7.075130287	7.714020362	4.655674919	8.040837381	3.240976819	4.426200796	7.880524981
689.9	3.669393498	4.688003409	5.807958386	3.23114347	3.246472825	4.514431551	2.628981492	5.501883609	5.93174424	5.059611984	4.217002243	5.4483402	5.652562185	5.941144422	4.245315624	5.375714511	3.50435944	5.17035087	6.980579506	5.158006084	7.205957253	6.392495627	5.096949671	5.079481763	4.694508306	5.447277213	5.110082606	5.541112366	3.107240459	6.373939233	7.354341828	7.342622825	6.742229952	9.9919772	5.31205143	4.262569222	5.569629206	12.79348153	5.689716084	8.837672098	6.893691732	8.70648749	7.505571516	8.13384143	4.95470284	8.501658235	3.420156761	4.732254779	8.378885775
691.2	3.924373486	5.020289345	6.181618442	3.494627788	3.511510779	4.745122198	2.848028654	5.926774144	6.396752813	5.354687925	4.430142874	5.716503323	6.037839362	6.356650044	4.563278006	5.710641632	3.770259277	5.560085012	7.490946301	5.50649912	7.655914725	6.733289007	5.385279691	5.485018931	5.027462988	5.785983389	5.519353073	5.954878299	3.386441121	6.780295993	7.86003299	7.756794024	7.074529791	10.55176695	5.639131197	4.530798695	5.898505974	13.23382888	5.988418543	9.183724679	7.272430417	9.195672874	7.994962872	8.612196282	5.317728893	9.010185523	3.660732346	5.103957654	8.952857484
692.6	4.229751712	5.412139593	6.606823519	3.792727824	3.821785586	5.028132807	3.105570241	6.419205255	6.94404348	5.687960843	4.681223526	6.014090966	6.473605588	6.828661035	4.92305158	6.09252857	4.070890057	5.9997704	8.07996103	5.905288095	8.162661802	7.116279677	5.723854659	5.951896796	5.406356481	6.179213592	5.986499537	6.430768562	3.715507281	7.240044078	8.427652365	8.216632338	7.441951302	11.18106201	6.01843522	4.839959014	6.274319048	13.71556639	6.330335399	9.553146193	7.69651172	9.73378327	8.537748336	9.144784078	5.733347052	9.581765025	3.961570096	5.534307198	9.601473128
693.9	4.59029127	5.880486333	7.094864003	4.134239097	4.179173855	5.34552436	3.423284387	6.992205102	7.581412674	6.074556948	4.968221444	6.357697981	6.962950155	7.363009203	5.338248834	6.526880106	4.42347004	6.496569742	8.742433659	6.365242518	8.724302236	7.551048434	6.119055498	6.494629349	5.836163237	6.635011346	6.522546902	6.973999152	4.121633507	7.761188327	9.058317269	8.732280006	7.852643297	11.88641963	6.457672906	5.198952573	6.709535134	14.23104993	6.713616799	9.958171465	8.171899164	10.33738498	9.153603702	9.749941943	6.219767649	10.22561774	4.334655503	6.033552715	10.33307794
695.2	4.994541744	6.414210843	7.633559391	4.517188848	4.575954487	5.707115328	3.794184768	7.63146549	8.300643445	6.49493794	5.291804792	6.727465853	7.493550534	7.951916097	5.799627461	7.002366234	4.820996239	7.053479915	9.473381751	6.87018593	9.351242779	8.034209562	6.563568129	7.095075299	6.311189561	7.140213818	7.117364894	7.573535698	4.577316783	8.321728901	9.765074609	9.289491238	8.299583647	12.64151022	6.950839208	5.608920963	7.187427099	14.78861189	7.135926465	10.38920519	8.695574351	10.99284657	9.82885478	10.41311757	6.758351877	10.93677108	4.783879402	6.599080107	11.13453857
696.5	5.434582407	6.991305342	8.201049577	4.927550295	4.998556077	6.09142094	4.197083997	8.31206863	9.068986055	6.938978559	5.632157639	7.113999667	8.04503722	8.568007623	6.284880585	7.507331352	5.239520817	7.637758512	10.24568659	7.400559701	10.00524504	8.542911796	7.037841376	7.727388715	6.818307104	7.673510479	7.742428833	8.215623241	5.075298452	8.905936564	10.49988928	9.864926678	8.756924369	13.42745843	7.476643112	6.048948532	7.69494728	15.35477126	7.578361088	10.82931715	9.237374678	11.6699278	10.54063484	11.10213852	7.331805201	11.67211945	5.300009131	7.205258615	11.97143003
697.9	5.901635197	7.618530724	8.79410708	5.354853995	5.439033228	6.503009003	4.636836744	9.022877521	9.883529914	7.404372811	5.996829544	7.521781599	8.624141374	9.203552243	6.79876112	8.035118338	5.691377343	8.248078609	11.0548895	7.959074886	10.67931887	9.076072986	7.540064159	8.395772755	7.34571949	8.237370956	8.408005658	8.885328824	5.61679709	9.50181666	11.23607607	10.45083703	9.232784451	14.24676945	8.039026191	6.513203581	8.219304681	15.91730151	8.038252676	11.27487553	9.801293619	12.36088302	11.26182364	11.80949612	7.943691028	12.42595922	5.880451597	7.844472953	12.83691125
699.2	6.407438194	8.296501896	9.420569986	5.808165845	5.913968819	6.942598725	5.118226082	9.78171973	10.74384946	7.892337699	6.384736532	7.950113297	9.226714627	9.86810071	7.343819019	8.589828755	6.174083526	8.895500665	11.90548228	8.549207927	11.3928468	9.629370237	8.073422287	9.097526006	7.90716711	8.840548208	9.111731377	9.606428173	6.212059603	10.12921892	12.01018625	11.0495085	9.731234382	15.09941776	8.646822964	7.020968447	8.786989719	16.49323242	8.519589036	11.724846	10.38598156	13.07127629	12.02224049	12.54731949	8.600812053	13.21460033	6.527907626	8.532642214	13.74040087
700.5	6.942426196	9.002925298	10.07189965	6.284860141	6.403784923	7.403865555	5.641479027	10.55896307	11.64163006	8.396269732	6.790710548	8.390834008	9.83860638	10.56006746	7.9110052	9.162212933	6.683676501	9.564907777	12.7834199	9.161444384	12.1255278	10.20569454	8.638103536	9.829111582	8.491164371	9.469389797	9.835182833	10.34942011	6.849701199	10.75744524	12.80438499	11.66739915	10.2376768	15.96882946	9.282074594	7.555760846	9.368357292	17.07880537	9.011705087	12.18129295	10.99313133	13.80034164	12.80320492	13.29407864	9.283392775	14.02734315	7.236766438	9.253409136	14.66494964
701.8	7.51048417	9.721993579	10.73059291	6.774723677	6.911106775	7.871499985	6.182369305	11.34833932	12.55754542	8.90591958	7.209988559	8.834678819	10.44636387	11.25319307	8.488575331	9.751924309	7.211519862	10.24064255	13.67072821	9.7829685	12.87114632	10.7938657	9.211655089	10.57180227	9.090582228	10.12280724	10.58046864	11.11114193	7.524703709	11.41052548	13.60532389	12.27146921	10.74540856	16.84116071	9.940530415	8.110187538	9.964108871	17.66238827	9.505117729	12.63642924	11.59856851	14.51957563	13.58975207	14.04617888	9.978278983	14.85943177	7.99169648	9.995790079	15.60027915
703.2	8.077706882	10.44396762	11.38259746	7.262634658	7.407886288	8.334427621	6.744353222	12.13236073	13.45859396	9.412326895	7.621286467	9.276870645	11.04210557	11.93304488	9.066227658	10.32859154	7.744054388	10.91082763	14.54711364	10.40098631	13.61136803	11.37768297	9.792910338	11.30771306	9.686466332	10.77554382	11.31751691	11.86411296	8.211822931	12.03364482	14.38790037	12.8705828	11.24337338	17.69750225	10.59216904	8.657822682	10.54300223	18.2214121	9.989385976	13.08070802	12.18874023	15.2190997	14.36064449	14.77327169	10.66355687	15.67158662	8.76929781	10.73077752	16.50817272
704.5	8.639488518	11.15907867	12.03023589	7.744293213	7.902241641	8.798768691	7.31259555	12.89478638	14.348193	9.903650279	8.026303963	9.705414248	11.62914297	12.59623448	9.629880184	10.89988593	8.275507791	11.57309912	15.40163382	11.00921337	14.32902247	11.94712017	10.37113103	12.02833464	10.27203945	11.42036374	12.0428294	12.60363656	8.909563083	12.63308126	15.15823538	13.44393511	11.73128229	18.52433871	11.23216845	9.207465059	11.12262052	18.75418655	10.45667497	13.5054147	12.76342011	15.89374436	15.10225522	15.47602642	11.34814641	16.47363631	9.563101744	11.45117093	17.40065399
705.8	9.212151819	11.87395825	12.66758293	8.228063111	8.393981962	9.263408886	7.887697747	13.64741767	15.22814352	10.38264422	8.44005051	10.13049803	12.21244436	13.25356732	10.20154313	11.47110344	8.814776147	12.23079513	16.25456857	11.61827131	15.04903534	12.51272252	10.94869891	12.73954357	10.86269064	12.0800994	12.76839067	13.34191117	9.628475786	13.21821214	15.90415075	14.00781683	12.21097543	19.34797575	11.88481229	9.760610218	11.68692528	19.27067862	10.91623086	13.92102755	13.32795492	16.55811337	15.82913707	16.17004957	12.02976786	17.25648131	10.39050702	12.17979681	18.27744662
707.2	9.803702876	12.58807085	13.30714201	8.715399555	8.890972373	9.722192257	8.483374788	14.4016014	16.10755753	10.86322591	8.850822416	10.56119347	12.7821451	13.90713566	10.77638688	12.04372518	9.362721553	12.88081131	17.10440301	12.22306571	15.76185134	13.07796426	11.5281232	13.45268517	11.4593591	12.73758412	13.4895994	14.08355886	10.36554862	13.80957013	16.64810885	14.55541172	12.68478892	20.15358523	12.54062494	10.32072796	12.2504692	19.78219818	11.36928055	14.32957184	13.88110478	17.21287126	16.55050684	16.84447807	12.7118388	18.0421247	11.23374012	12.90521036	19.1469266
708.5	10.39981638	13.30623491	13.95256496	9.206440634	9.382785605	10.18513526	9.095067251	15.14446461	16.98035096	11.34052998	9.25701866	10.98883972	13.34867861	14.55588913	11.35296459	12.61048534	9.915762499	13.53867689	17.93935304	12.82549102	16.4720504	13.64179955	12.11661533	14.16404488	12.05301972	13.39567118	14.21604571	14.81916938	11.1225572	14.38644913	17.38931415	15.09815389	13.15170715	20.95612956	13.19365769	10.87911579	12.81136964	20.27507265	11.81575727	14.7346344	14.43196145	17.85281987	17.25904726	17.51018694	13.40541378	18.82656352	12.10324893	13.63275555	20.00539505
709.8	11.00911477	14.03112506	14.60115773	9.705882449	9.879754805	10.6532908	9.728852782	15.89035896	17.8539483	11.81727852	9.663494422	11.41395429	13.91700578	15.20080505	11.93190863	13.1850113	10.48232778	14.20233267	18.76766163	13.43043754	17.18233652	14.20224582	12.71334164	14.86933557	12.65341637	14.06278675	14.93616147	15.56125237	11.90756395	14.95123401	18.13295403	15.63240335	13.6150295	21.74713807	13.84666557	11.44476932	13.37565753	20.76718294	12.25124642	15.12573461	14.97168289	18.48280184	17.96274578	18.16618213	14.10638333	19.61382891	12.98890266	14.36814908	20.86390375
711.1	11.64413846	14.76491675	15.26329484	10.22043351	10.3826351	11.1245357	10.37733606	16.64510109	18.74138355	12.29904732	10.0857656	11.8445311	14.48307243	15.84927723	12.52220431	13.76525747	11.05733645	14.86296333	19.59968516	14.03189289	17.88850271	14.77266964	13.31059062	15.58454593	13.26027661	14.74494901	15.66601488	16.30749108	12.72852238	15.52516688	18.86939612	16.15868614	14.07521666	22.53769536	14.51653624	12.01919399	13.92924311	21.24401336	12.68577633	15.5236898	15.5121841	19.10932631	18.66020956	18.82203084	14.80909682	20.39370862	13.90151078	15.1220901	21.71964118
712.4	12.29961839	15.5137174	15.937941	10.73728818	10.88902484	11.60128259	11.04283511	17.4028172	19.63605992	12.77939769	10.5052403	12.27823523	15.04810827	16.49951648	13.11967582	14.34783812	11.64826804	15.529327	20.43413073	14.64185411	18.58801582	15.34396251	13.92046594	16.30069369	13.87921434	15.43017539	16.40130661	17.0599506	13.57661032	16.10567086	19.60721772	16.6811542	14.53792388	23.33510177	15.1972812	12.60022366	14.48891792	21.71579998	13.11793079	15.91290054	16.04609043	19.73300197	19.35737688	19.46790775	15.53436085	21.18661655	14.84697011	15.88054637	22.57456628
713.8	12.97198239	16.28933953	16.62131095	11.26362643	11.40229326	12.09224434	11.74114179	18.15399946	20.54140783	13.25492286	10.93167496	12.719889	15.63020003	17.14899516	13.72115957	14.93058941	12.25275819	16.20697415	21.25224553	15.24549125	19.28569426	15.91576111	14.53352938	17.01697637	14.50944575	16.12189615	17.13759998	17.81497487	14.45143407	16.67967531	20.34740493	17.19157243	14.98858781	24.12758307	15.89037809	13.19868458	15.06045448	22.18268145	13.54351208	16.29607428	16.57636716	20.34978819	20.05122042	20.10391094	16.28174261	21.97656536	15.81930237	16.66494143	23.43689202
715.1	13.64433273	17.06863379	17.29767459	11.77820298	11.90098325	12.58921057	12.42553179	18.89639107	21.43430484	13.72318917	11.35345447	13.16237275	16.21333988	17.78352903	14.3203305	15.50390826	12.84798488	16.87313438	22.06063448	15.84048924	19.96924228	16.47525543	15.13725002	17.71805887	15.13809307	16.80756257	17.86563689	18.56111631	15.33619711	17.22266187	21.0544306	17.68272953	15.43745692	24.92408636	16.58841283	13.78893877	15.6123698	22.61453868	13.96707692	16.66477168	17.07969153	20.93863237	20.72540604	20.72199285	17.02960806	22.71972579	16.81294702	17.44536289	24.27499875
716.4	14.35776943	17.89394641	18.00333061	12.31109924	12.40170537	13.09477309	13.14285736	19.64458292	22.34997974	14.20493071	11.78733589	13.61372509	16.80879837	18.43856182	14.93961364	16.09156301	13.47068316	17.56646282	22.88093653	16.4400257	20.65066156	17.04335947	15.76102655	18.4395965	15.78103387	17.51356918	18.60037309	19.32864764	16.27389831	17.78726072	21.77006938	18.16936152	15.88084012	25.73243803	17.30770956	14.39646743	16.17528934	23.05298032	14.39198691	17.03184514	17.59496561	21.52374664	21.39824637	21.3387332	17.81700273	23.4782538	17.85192713	18.25220927	25.13235111
717.7	15.16222396	18.78631294	18.77923406	12.89401788	12.9663116	13.63846055	13.92886704	20.45745852	23.34103626	14.72229544	12.27024793	14.10623641	17.43880966	19.15459394	15.60849051	16.73444501	14.142991	18.29929572	23.76696253	17.0810858	21.38710406	17.65648123	16.43477775	19.21741567	16.47107185	18.26784746	19.39257834	20.15023203	17.31048584	18.39058463	22.51568282	18.69772329	16.35746457	26.59743493	18.09383816	15.05026695	16.75855931	23.51719067	14.84239869	17.42804536	18.15254639	22.15982203	22.12040534	22.00334282	18.65949857	24.29322028	18.98602245	19.13731417	26.0561719
719	16.06453751	19.74943845	19.63893498	13.55453436	13.5855265	14.20088147	14.81444063	21.37447561	24.42851344	15.30842946	12.78080458	14.62275067	18.08128871	19.93195362	16.34935751	17.42850875	14.87835318	19.08642415	24.68746622	17.78252366	22.18682989	18.32706969	17.17047048	20.07034229	17.21069726	19.07812296	20.25827003	21.03800181	18.46552723	19.07421771	23.38098905	19.27972099	16.85599704	27.50828563	18.9342923	15.76805634	17.40825507	24.03423404	15.31641848	17.87366685	18.77472773	22.87291829	22.9090829	22.74170936	19.57892224	25.25189314	20.19818445	20.11562078	27.06112355
720.3	16.98002892	20.67350969	20.5010806	14.21573252	14.20197348	14.75860407	15.71157342	22.28481277	25.49340314	15.86899111	13.27309989	15.11568008	18.68810757	20.6791873	17.05769675	18.09293199	15.60065409	19.82819765	25.56602245	18.45010876	22.93785115	18.9833926	17.87471562	20.89295202	17.92186214	19.85826601	21.08787185	21.88035314	19.60788404	19.75544033	24.22427376	19.83958794	17.33192164	28.37405086	19.76518273	16.48579796	18.05546579	24.53114617	15.77311182	18.32305738	19.36242276	23.57177425	23.68511074	23.45367036	20.47869361	26.2089532	21.36182976	21.07640496	28.04372628
721.6	17.80135415	21.54045929	21.28904581	14.81549937	14.74803668	15.29297994	16.53196651	23.09954183	26.46125695	16.35252848	13.70717655	15.57194229	19.281796	21.3386787	17.6831599	18.66923075	16.24513166	20.49369977	26.33689043	19.03657783	23.59316177	19.56901504	18.5074908	21.62710013	18.57813648	20.54850226	21.81446541	22.63218768	20.63988746	20.35253849	25.01671086	20.34258499	17.7719542	29.16849951	20.52800466	17.14821368	18.64430486	24.98214037	16.18440597	18.71952532	19.88383751	24.1882338	24.39376363	24.08091867	21.34303887	27.04328522	22.46610692	21.97112572	28.96059932
723	18.63034965	22.41147308	22.07661553	15.39251135	15.27510463	15.83430236	17.3506241	23.88811656	27.42713148	16.82069947	14.13282544	16.01212615	19.89865168	21.9695599	18.30005212	19.23695523	16.87546607	21.16113577	27.06517603	19.58902342	24.2192253	20.13312167	19.11400967	22.32835115	19.22597567	21.22044404	22.4989559	23.37956353	21.68252102	20.91687084	25.79522432	20.83728088	18.19665024	29.96279271	21.28892928	17.80106145	19.21920359	25.40493929	16.58075196	19.10692917	20.38179488	24.79066473	25.06888311	24.68474571	22.23088013	27.8390103	23.60592934	22.86343863	29.85979308
724.3	19.56677445	23.3848489	22.93955678	16.01407369	15.85443941	16.41613981	18.2195146	24.73709956	28.47206184	17.32963017	14.60822913	16.4961108	20.54340702	22.66160764	18.97613531	19.85095194	17.56386406	21.87639625	27.85596878	20.19160474	24.89001993	20.73411117	19.779204	23.09150605	19.92730754	21.93795318	23.24864428	24.18021231	22.82936167	21.52912513	26.5963929	21.35249661	18.64936429	30.83585795	22.11826308	18.50455569	19.82568339	25.84952195	17.00772771	19.515804	20.9230679	25.42064819	25.79199388	25.34088362	23.18953194	28.69073643	24.85941326	23.84865088	30.83332755
725.6	20.54669043	24.37705489	23.83825031	16.66855726	16.44694995	16.98543939	19.12380872	25.62266763	29.52179779	17.86202791	15.09935839	16.99019203	21.16163349	23.37868866	19.6675258	20.47979769	18.26412191	22.58424379	28.64375898	20.79038516	25.55385352	21.34272792	20.4481567	23.87588401	20.62368821	22.67253358	24.01631772	24.98623917	24.02222316	22.17081561	27.3981853	21.8593925	19.08509547	31.70104587	22.96942895	19.22021545	20.43090281	26.30136663	17.43019928	19.93733251	21.47216511	26.06877511	26.52512069	26.00303022	24.15911442	29.58930902	26.10368368	24.86117699	31.80480388
726.9	21.5212543	25.34392575	24.71941665	17.30363434	17.02234845	17.54376964	20.01641081	26.48221961	30.55579674	18.3676965	15.55422049	17.45659911	21.76135909	24.0574714	20.32115627	21.06602093	18.93764765	23.25626797	29.38452786	21.35502775	26.18257232	21.93843194	21.08818053	24.62624602	21.29487106	23.36358508	24.74385721	25.7552626	25.19436116	22.79425726	28.19282612	22.3562245	19.50653716	32.52399255	23.79002035	19.92995471	21.02504815	26.73355292	17.83653278	20.35188412	22.00196271	26.69302074	27.23349452	26.62869613	25.12204651	30.45637896	27.33105709	25.86931145	32.7440991
728.2	22.50913039	26.3130781	25.59979109	17.93120191	17.58382973	18.09517243	20.8984091	27.32415012	31.56781522	18.85854652	15.99875158	17.90618369	22.34498608	24.70582623	20.96234069	21.63590384	19.59230577	23.90528214	30.08448319	21.90185352	26.78788841	22.50597903	21.70607467	25.35380147	21.95344712	24.02789826	25.4376848	26.5090116	26.34732798	23.40239141	28.98070301	22.83633695	19.91014835	33.33075815	24.61350914	20.6272703	21.6038048	27.14764764	18.22347131	20.75065255	22.52249444	27.29969812	27.92560048	27.24166769	26.0983032	31.31795458	28.56700034	26.84910045	33.67789909
729.5	23.50778213	27.29059751	26.4851384	18.54867151	18.1391868	18.64549365	21.77308473	28.15692918	32.57363243	19.33795882	16.44638978	18.35081955	22.92994126	25.35042027	21.59502386	22.19754798	20.23539336	24.54975369	30.77109795	22.41994512	27.36497934	23.06488856	22.3164927	26.07429395	22.59703302	24.66939733	26.11304276	27.23143242	27.50870226	23.99688308	29.75926644	23.30921773	20.30502593	34.13292054	25.43313065	21.31976471	22.16994102	27.56947731	18.60510156	21.1538176	23.02579171	27.90851742	28.60163457	27.85532459	27.08331572	32.1789137	29.79482755	27.85404047	34.60502454
730.8	24.51014579	28.24459112	27.37641205	19.16732017	18.69443276	19.18120861	22.64728926	28.99174228	33.55307843	19.80740582	16.874841	18.78039233	23.48034195	25.96879937	22.20173753	22.73754783	20.86003367	25.15851708	31.41180487	22.92867073	27.91171982	23.60824836	22.90276786	26.77195522	23.2120228	25.286143	26.75735553	27.93687938	28.645579	24.59105527	30.53103266	23.7745012	20.68128891	34.90379699	26.23152714	22.00028055	22.72949585	27.97318462	18.96945648	21.54589267	23.51667522	28.50803426	29.25925444	28.4491933	28.05322434	33.03821461	31.0126257	28.85182834	35.51697336
732.1	25.49506331	29.16191464	28.23044251	19.77063915	19.21507584	19.69807984	23.49999685	29.78885011	34.50934335	20.25427577	17.27089013	19.18901814	24.01385833	26.54124195	22.77483428	23.23832503	21.4490937	25.72340867	32.00226536	23.39481209	28.42220466	24.12045228	23.44742417	27.4299614	23.79998723	25.86349027	27.35941643	28.59624049	29.73655107	25.16585385	31.29026695	24.21209036	21.031825	35.64023687	26.99747718	22.66788013	23.27424874	28.35277043	19.3183251	21.94280159	23.98043014	29.08254235	29.90031109	29.01819897	29.0048736	33.8636357	32.18270425	29.81341817	36.38967157
733.4	26.4340608	30.04361903	29.05590251	20.33637269	19.70495973	20.19490493	24.29946942	30.5421048	35.40866118	20.66708828	17.64653432	19.57091879	24.52986997	27.07264868	23.30496241	23.70775438	21.99082277	26.25440938	32.54383241	23.81853452	28.87914932	24.60106127	23.95076581	28.03855663	24.3508828	26.39908557	27.91387694	29.21186623	30.75771445	25.69166433	32.00888829	24.62675123	21.36977664	36.33598892	27.72452087	23.29996592	23.78522044	28.71106113	19.63841976	22.31009904	24.41347552	29.61493604	30.49933655	29.54075148	29.92521833	34.63826591	33.32502356	30.74013037	37.22218003
734.7	27.35951448	30.89334453	29.8582858	20.87216225	20.17242295	20.67514785	25.05542238	31.24940407	36.26983142	21.05887377	18.00977613	19.93453013	25.02565162	27.57749915	23.81925324	24.15123866	22.51688881	26.76405045	33.05313772	24.21538777	29.31682237	25.05257117	24.43251559	28.61597511	24.88575629	26.90111061	28.4310353	29.8079635	31.75519185	26.18662595	32.68658034	25.01974006	21.68583165	37.01495895	28.44644446	23.90503435	24.26832892	29.07202579	19.95642099	22.6549764	24.82877709	30.12492563	31.07769107	30.04134019	30.8316245	35.37074512	34.45902963	31.64202934	38.0186423
736	28.27470889	31.75407918	30.63732003	21.39261674	20.62890029	21.15143745	25.79063253	31.94803602	37.1165943	21.44949178	18.36971702	20.29563828	25.50680618	28.08450801	24.31738883	24.5883847	23.02384051	27.26033382	33.55468207	24.60785042	29.73850086	25.49317794	24.90275103	29.1929259	25.40691273	27.39839304	28.94695593	30.3853706	32.74210163	26.68526942	33.33401834	25.39650209	22.0062994	37.68086233	29.15193295	24.49846377	24.73606989	29.40307564	20.25846294	23.00080669	25.22733976	30.60478364	31.6344933	30.5207211	31.71758435	36.08886164	35.57248952	32.53644314	38.80039449
737.3	29.17197745	32.58044731	31.4019218	21.88921944	21.06383711	21.5969561	26.49716304	32.61276982	37.9221784	21.82158641	18.72214447	20.65066533	25.96633344	28.56460069	24.79716939	25.00548599	23.5079541	27.73364708	34.03412928	24.9831513	30.13719956	25.91668576	25.35228549	29.73332825	25.89684284	27.87654045	29.43303935	30.93553861	33.68334735	27.16335776	33.95293479	25.76544494	22.30016262	38.32828201	29.84722465	25.07445326	25.18482465	29.73419408	20.54758436	23.33178593	25.61394328	31.07984574	32.1705221	30.99612525	32.58465424	36.78942474	36.64882342	33.41068946	39.54255299
738.6	30.03456564	33.36317741	32.12914863	22.36893992	21.47095873	22.01809703	27.18127001	33.2477327	38.69506409	22.1721127	19.04002388	20.9786464	26.39345992	29.007183	25.24154737	25.3928044	23.96473255	28.16177754	34.47037269	25.31903018	30.5028793	26.31549232	25.77056192	30.24558451	26.35801265	28.31472548	29.88817014	31.44574595	34.56917236	27.61952103	34.55824984	26.09999302	22.57085355	38.93037003	30.49251716	25.61528876	25.61820847	30.04881605	20.82488225	23.64834854	25.97880865	31.5281893	32.67918643	31.43103	33.40152369	37.46873182	37.68669517	34.23628292	40.2587459
739.9	30.86663544	34.10736757	32.82563558	22.81727213	21.86701726	22.41987648	27.82326739	33.8466114	39.41304301	22.50859894	19.34347133	21.28529723	26.80943194	29.43406711	25.66859111	25.7626257	24.39506144	28.57473401	34.88389122	25.64801814	30.85271622	26.6951955	26.16623359	30.71886047	26.79638158	28.72683449	30.30711443	31.93781312	35.42146208	28.04458787	35.12480498	26.4243687	22.82980085	39.49751917	31.10428666	26.13744179	26.02905949	30.34804481	21.0796033	23.95016361	26.32368608	31.94896098	33.1551214	31.83942898	34.1946766	38.10185986	38.68373951	35.03159186	40.93833145
741.2	31.65483096	34.81263475	33.47588254	23.2393183	22.22890933	22.78906246	28.42116338	34.41193768	40.08502249	22.81734052	19.62959207	21.57322404	27.18866539	29.82079495	26.05381086	26.09902314	24.7901772	28.94927938	35.25506329	25.941829	31.17555588	27.04439828	26.52148568	31.16457373	27.20425742	29.10629647	30.69272815	32.38760415	36.20124932	28.44922842	35.65550297	26.7252028	23.07552744	40.0347435	31.69336219	26.62234337	26.40676522	30.63449356	21.32503616	24.23420638	26.64651085	32.34339141	33.60144496	32.22897656	34.93723518	38.6910337	39.62157902	35.78503761	41.56489396
742.5	32.37647159	35.46715586	34.08117687	23.62147533	22.54985862	23.14778808	28.9677003	34.91191927	40.71972261	23.10530838	19.89879052	21.83796186	27.55825081	30.17288917	26.41154075	26.41357022	25.15386118	29.30238313	35.60512125	26.21933593	31.47032967	27.36558847	26.85436431	31.57689408	27.59072047	29.45398796	31.04297238	32.80030842	36.92606517	28.81048347	36.14680276	27.01178501	23.3007871	40.53835938	32.23103718	27.07971789	26.76125336	30.90056076	21.54367821	24.50136371	26.94313197	32.70438487	34.014332	32.58141687	35.63341071	39.2455704	40.50359062	36.47406824	42.15086294
743.8	33.05177302	36.07362403	34.64479785	23.97966234	22.85492863	23.47360511	29.4672824	35.37137759	41.28145759	23.36729164	20.14047738	22.09064902	27.87972494	30.49880453	26.74208697	26.7010827	25.49443782	29.62188848	35.92131401	26.46465717	31.73129369	27.65733466	27.16365564	31.95016931	27.93751715	29.77300077	31.35564482	33.18030495	37.59622676	29.15086542	36.60213321	27.26991841	23.50930352	41.00540848	32.73247455	27.49263971	27.0867486	31.14193501	21.75188079	24.74102011	27.2187787	33.03559004	34.39993065	32.90899585	36.28566268	39.752915	41.33043874	37.10673518	42.69397554
745.1	33.687074	36.63896563	35.16005182	24.3060864	23.13875096	23.78172081	29.93606111	35.80631281	41.81424548	23.6098938	20.37618608	22.32654898	28.19559288	30.80413493	27.0509582	26.96828651	25.79298681	29.91609589	36.21155095	26.69448418	31.97834763	27.93114659	27.44985834	32.29271817	28.26340357	30.07898501	31.66245448	33.53838804	38.20988307	29.45358794	37.01566333	27.51686488	23.71091076	41.45962106	33.20560861	27.88156569	27.37714635	31.37275321	21.94726081	24.97165438	27.47255322	33.34875527	34.75120159	33.21180879	36.89420689	40.21872787	42.12962603	37.70651476	43.18964908
746.4	34.27580113	37.16207605	35.64399131	24.60301018	23.40255631	24.06385401	30.35629441	36.21162421	42.2976797	23.83831076	20.59988096	22.55118625	28.47253202	31.09237939	27.33540344	27.23027938	26.09039412	30.1876123	36.48926109	26.90790517	32.20096257	28.19383364	27.71222675	32.62632766	28.56919802	30.35765895	31.94223762	33.86003171	38.78954132	29.75400367	37.38173291	27.72300316	23.886762	41.86759453	33.64797798	28.24437082	27.66253416	31.59090589	22.12950069	25.18695626	27.71469471	33.6443732	35.0764653	33.49270065	37.45484237	40.66625155	42.83658336	38.26756816	43.65505743
747.7	34.80685415	37.64783116	36.08194338	24.88021994	23.63354652	24.31863582	30.73994875	36.56702982	42.74583208	24.05356608	20.79656642	22.74841827	28.73317215	31.35404029	27.59111122	27.45378136	26.35165088	30.44481066	36.7322974	27.10760008	32.41048935	28.43049438	27.95119138	32.92214237	28.84640934	30.61303953	32.18458053	34.17256752	39.30778365	30.00994072	37.7292831	27.92800975	24.05341001	42.24488824	34.05603905	28.57980573	27.92053396	31.80288974	22.30365429	25.3851513	27.93824859	33.90420958	35.39047777	33.75297939	37.96716223	41.07279989	43.50202049	38.78841614	44.08293572
749	35.3049849	38.0992218	36.49460333	25.13349803	23.86032869	24.57738971	31.08821688	36.90610785	43.162666	24.2486563	20.98848483	22.93655189	28.98929426	31.5929829	27.83324718	27.67127961	26.59125406	30.68334324	36.97520729	27.29204227	32.60521315	28.65457184	28.1849147	33.19278396	29.10743468	30.84020944	32.4101384	34.45004347	39.78381978	30.24485036	38.0568499	28.12248305	24.21630854	42.61293046	34.43567939	28.8932293	28.15713048	31.99529689	22.4579019	25.57039441	28.14235948	34.14414658	35.67772884	33.99722917	38.45624329	41.43523484	44.14913806	39.25808139	44.48964809
750.3	35.78339577	38.5102216	36.86779737	25.3718935	24.06763862	24.79876472	31.41067134	37.22020704	43.52479072	24.43653282	21.16168735	23.11289498	29.21118808	31.82301616	28.06603734	27.87732866	26.82183386	30.89213064	37.18651083	27.46715202	32.78737751	28.85976275	28.40314244	33.44815545	29.3404312	31.06769176	32.62702649	34.71276846	40.22894968	30.47242277	38.34888889	28.3109471	24.36720373	42.93880558	34.79242173	29.1770694	28.37108838	32.17432832	22.60618148	25.74566321	28.33978303	34.38537756	35.92316226	34.21965822	38.89587546	41.78650486	44.71114301	39.68914884	44.84294129
751.6	36.20391792	38.88805294	37.19978689	25.58473176	24.25826036	25.00274759	31.70549088	37.50497025	43.87417811	24.60850303	21.3277273	23.28546215	29.41465842	32.03043936	28.27081987	28.07033051	27.03103312	31.07635219	37.38844206	27.62405846	32.95964585	29.04830671	28.60100757	33.68465312	29.56804498	31.26848606	32.82189835	34.94877371	40.62666697	30.68402964	38.63026557	28.47675245	24.49773928	43.24972837	35.10682732	29.43150202	28.57796615	32.33590275	22.74160844	25.90838018	28.52026684	34.59491098	36.15332626	34.420516	39.2961059	42.1005931	45.2374227	40.08940707	45.16738458
752.9	36.57451247	39.21878948	37.51278666	25.77769304	24.41907997	25.19033837	31.96764632	37.75311209	44.18360305	24.7622953	21.47621184	23.42919136	29.61298814	32.21828776	28.45830587	28.23881026	27.22040829	31.25705801	37.57154824	27.77175763	33.10730048	29.22321524	28.7768491	33.90123733	29.77065742	31.44311332	32.9887344	35.165878	40.98256355	30.87598407	38.87159615	28.61639365	24.62825738	43.52795076	35.40744318	29.67733138	28.77046226	32.51052371	22.86771582	26.06066063	28.69289142	34.78317544	36.37791424	34.60611987	39.65879855	42.39568584	45.72341327	40.45232752	45.46717478
754.2	36.91906543	39.53129191	37.78272805	25.95414939	24.56613995	25.35740875	32.21579616	37.98567257	44.46064621	24.91169032	21.60850173	23.56984948	29.78091951	32.38372617	28.62983018	28.39823366	27.38758342	31.4264631	37.73259652	27.89947011	33.2541739	29.38315502	28.94432462	34.09929219	29.95565889	31.62088537	33.13732914	35.37291793	41.30262311	31.03212831	39.09707568	28.76633308	24.75263791	43.79664918	35.67034313	29.89266844	28.93275891	32.6561875	22.98322877	26.20202473	28.84654177	34.96529169	36.5723664	34.77882906	39.98719359	42.65146654	46.15860995	40.77020098	45.75029071
755.5	37.22045483	39.80212181	38.02510556	26.10432932	24.70757023	25.51098373	32.41356595	38.19128272	44.68646095	25.04771477	21.73816327	23.7005452	29.92890544	32.54221367	28.7944601	28.54666384	27.54394293	31.56879393	37.88315791	28.01411127	33.37013689	29.51525679	29.09469828	34.26021455	30.11840514	31.77157577	33.28766272	35.55019268	41.58377477	31.19262292	39.31041115	28.89603621	24.85147663	44.03579577	35.89805658	30.08436585	29.08981948	32.78917643	23.08111736	26.32526599	28.97723233	35.12324304	36.74407874	34.92999967	40.26959672	42.87946956	46.5182104	41.04299254	45.98846585
756.8	37.4303287	40.00449918	38.2003696	26.20885374	24.80793672	25.65464804	32.54314536	38.32157816	44.8662509	25.11482305	21.8490172	23.80767871	30.07716867	32.6485115	28.88461706	28.6421088	27.64345467	31.67260467	37.981394	28.08655142	33.44213262	29.62667476	29.18373747	34.36970168	30.26994057	31.86825497	33.35779985	35.66135547	41.7837048	31.2935254	39.45462851	28.97078389	24.92281354	44.19867419	36.10083232	30.23755808	29.22867132	32.89165418	23.16561716	26.41138027	29.06540932	35.21795712	36.88713452	35.03032498	40.48305785	43.00693843	46.82096049	41.26361531	46.15700883
758.1	37.58996809	40.25708722	38.37657369	26.30015706	24.89627733	25.90602779	32.6470624	38.41482036	45.10206172	25.1653722	21.97237905	23.94792814	30.38321194	32.7482918	28.98026918	28.73474854	27.72752248	31.84572201	38.11801082	28.17544716	33.53542322	29.72739194	29.29718777	34.43988582	30.42146427	31.98468306	33.4023992	35.80595921	41.93442353	31.33464401	39.60333777	29.06927628	25.05426664	44.42693865	36.31498283	30.40880481	29.34695333	32.99476284	23.27394844	26.49126976	29.12942875	35.30416562	37.03573528	35.1117848	40.78452405	43.02133114	47.30788923	41.47153413	46.40267156
759.4	37.86597233	40.64122861	38.66073962	26.41588937	25.01033018	26.16898237	32.80397079	38.60503505	45.4081078	25.30118781	22.1420786	24.14421032	30.71859987	32.91687507	29.17587376	28.91013561	27.88681314	32.1099268	38.35143006	28.31338039	33.70699961	29.89248275	29.49059114	34.61484018	30.62545355	32.19886422	33.5488977	36.08393688	42.2365889	31.42695321	39.78161847	29.23272202	25.21300279	44.75877641	36.60964607	30.61819566	29.5044259	33.1573346	23.4228646	26.61475181	29.2847485	35.46030374	37.22556704	35.28395309	41.13796842	43.13874722	47.95154298	41.79580025	46.68216223
760.7	38.29128952	41.12958021	38.94874233	26.57816514	25.19860561	26.39635494	32.9815938	38.86086881	45.72731898	25.54494257	22.39034379	24.39798783	30.95224899	33.22091675	29.45694008	29.20372491	28.15047403	32.36722793	38.70224364	28.54164922	33.93385938	30.09755396	29.74948068	34.89941522	30.88791973	32.46313295	33.83004605	36.41964715	42.7337639	31.62492854	39.85528577	29.37922879	25.39431442	45.18764495	37.03267907	30.85416408	29.61126745	33.31531477	23.59390505	26.76123155	29.48342733	35.64959438	37.44747873	35.51305577	41.4927452	43.34826894	48.52664356	42.2093611	46.98451849
761.9	38.66848696	41.42560496	39.11171451	26.70673982	25.31724497	26.31973498	33.18628515	39.04111893	45.8485525	25.79306281	22.52734024	24.5207594	30.88583728	33.50857241	29.69546784	29.43120681	28.40813327	32.48533192	38.90849578	28.7255623	34.15470382	30.25479118	29.96767439	35.17465023	31.11766862	32.70683758	34.10782621	36.67350339	43.18517936	31.83614298	39.98387015	29.45151628	25.43274314	45.41403579	37.2543067	30.96898047	29.75009539	33.42603868	23.67208878	26.82942624	29.69775689	35.78513992	37.51122316	35.69520668	41.61712464	43.64117942	48.67651749	42.4413881	47.12242684
763.2	38.79705534	41.44069664	39.13373652	26.78727386	25.40479361	26.28266819	33.2580493	39.11435302	45.85823838	25.87581736	22.55671546	24.53216421	30.77085086	33.59780736	29.73034297	29.49260494	28.49162052	32.45160834	38.96217868	28.78283796	34.2098414	30.3537678	30.01409004	35.28628358	31.16299159	32.74855326	34.19025451	36.6974141	43.24755754	31.93868443	40.0133296	29.48531932	25.44705829	45.46873172	37.33628661	31.01550409	29.81575043	33.4998082	23.69898719	26.90419882	29.76079155	35.85350398	37.55528722	35.73322334	41.63113136	43.83739583	48.58882301	42.50502123	47.17686039
764.5	38.93009209	41.51617686	39.26073858	26.90156614	25.53229842	26.36942356	33.41182497	39.26735856	45.96868968	25.95371633	22.63529177	24.60508581	30.81529582	33.69615049	29.83619692	29.59991878	28.58959046	32.5093727	39.02824703	28.87322652	34.31407287	30.4540942	30.10348573	35.39774014	31.21571191	32.80210288	34.24449688	36.75883952	43.34899619	32.04747017	40.17073012	29.6190988	25.52611937	45.59219294	37.43144665	31.12243443	29.9154318	33.62974089	23.76320217	27.02760886	29.87883274	35.99103231	37.68466404	35.84407128	41.78126038	44.03627947	48.68355194	42.61245032	47.34383811
765.8	39.0604691	41.53856191	39.40156201	27.02717583	25.62434573	26.43289117	33.59097689	39.42268038	46.08597955	26.03539268	22.67186237	24.63358066	30.85387148	33.75209828	29.90108465	29.66322359	28.66440295	32.55036192	39.05908426	28.92239359	34.36222979	30.53719677	30.17561874	35.49244394	31.26276958	32.84704507	34.29079858	36.79839327	43.40238394	32.17632393	40.3612549	29.72897211	25.58850535	45.69185235	37.5063732	31.2362981	30.01309899	33.75389295	23.81804181	27.13896244	29.9838144	36.14213589	37.80970492	35.95428244	41.88536115	44.25658825	48.69294613	42.71138014	47.44283606
767.1	39.13953914	41.57197696	39.53123156	27.14117985	25.68673185	26.54452845	33.73024251	39.53006113	46.21359857	26.08059961	22.71216514	24.69645428	30.95910417	33.77144306	29.94584051	29.70066051	28.70094406	32.61446806	39.08327734	28.97406213	34.39225659	30.61563099	30.2249175	35.55290847	31.32059193	32.89577148	34.3091787	36.84533231	43.41907931	32.25576761	40.53894927	29.83251129	25.66936708	45.7816685	37.57253127	31.35223272	30.12876299	33.87728481	23.88476713	27.23744354	30.05294398	36.26084522	37.92465481	36.02958529	41.99130235	44.39745197	48.77417019	42.80322939	47.53391268
768.4	39.23413771	41.62339435	39.64571933	27.23093079	25.75351648	26.65810473	33.84562112	39.63926012	46.34721499	26.12917614	22.76648229	24.7617299	31.07437398	33.80719158	29.99710487	29.75639166	28.74690041	32.68605131	39.12014126	29.0221519	34.43461294	30.69581698	30.28830998	35.61639943	31.38968531	32.94683475	34.33484997	36.89854777	43.45115614	32.31982721	40.70241577	29.93123609	25.74889185	45.89086553	37.65506728	31.46664921	30.22902071	33.9870882	23.9478858	27.32647762	30.1219766	36.35965923	38.03053425	36.12102163	42.11281394	44.50340629	48.90480445	42.88869547	47.64141177
769.7	39.32913924	41.70872583	39.76657392	27.31661818	25.81927733	26.77310767	33.95229481	39.72926329	46.47082154	26.20348365	22.83080312	24.83936566	31.2030829	33.85483891	30.07314029	29.82404735	28.80911465	32.76963669	39.18389868	29.06605634	34.4919258	30.78212485	30.36047961	35.69056959	31.4651762	33.00488306	34.36909793	36.97505246	43.50360284	32.38629512	40.84699078	30.02418942	25.83011991	46.00837425	37.74364664	31.5757757	30.32941356	34.10003882	24.01509018	27.41173065	30.19596075	36.45946711	38.13285642	36.20069797	42.22755442	44.6123124	49.04015731	42.98706358	47.75767769
770.9	39.42814784	41.78970576	39.88902474	27.39278677	25.88876054	26.87889326	34.05130545	39.84085208	46.57799769	26.27670031	22.90404651	24.9153408	31.30948119	33.92689747	30.15373625	29.90131676	28.87730664	32.85145609	39.25682208	29.14018632	34.5592208	30.85881548	30.43885672	35.75532148	31.5451097	33.08641488	34.42295082	37.05410524	43.58141185	32.45893763	40.97536417	30.12166152	25.90775634	46.1386212	37.84336498	31.66741724	30.41419285	34.20052875	24.07849773	27.49605239	30.27148351	36.55532341	38.22957331	36.29021984	42.33435372	44.714485	49.16284767	43.08977476	47.86968614
772.2	39.53330676	41.88093619	39.9749954	27.4712944	25.95540083	26.96361119	34.1480576	39.93551846	46.67652473	26.34729728	22.98158102	24.99050229	31.40688613	34.00342508	30.23679515	29.9813018	28.95513277	32.93341677	39.3355908	29.20259828	34.63693109	30.93755893	30.51944081	35.84579401	31.63774241	33.15371255	34.47963204	37.14201762	43.66879294	32.53526542	41.08481265	30.20479534	25.98790035	46.2556062	37.95277577	31.76626995	30.49262285	34.29897425	24.14131717	27.57809943	30.35963407	36.64818374	38.31919664	36.37367289	42.42982607	44.81988329	49.27317359	43.17618332	47.9631121
773.5	39.62721038	41.96640101	40.06303716	27.54091335	26.02319158	27.04941696	34.22809617	40.02541107	46.77495346	26.42395126	23.0567504	25.0677626	31.48906161	34.08342975	30.30707068	30.07282987	29.0318096	33.00986043	39.42204637	29.28328361	34.71162576	31.02715116	30.61180873	35.92283899	31.72273286	33.2319112	34.5338805	37.22578716	43.75200353	32.60047769	41.18336016	30.29236747	26.05562008	46.38334696	38.05842747	31.85877534	30.57952605	34.38814004	24.20714399	27.65259149	30.44375296	36.73963882	38.39569123	36.45229911	42.52458464	44.91014954	49.38797986	43.26589406	48.07038329
774.8	39.71826567	42.05297498	40.15071514	27.60677965	26.08924212	27.13641778	34.30451841	40.11975616	46.87893422	26.49837576	23.12150882	25.14396155	31.57375983	34.16455793	30.3922898	30.14689458	29.09928728	33.0886704	39.50600017	29.34770868	34.78402125	31.11007232	30.69024312	36.01372663	31.80429522	33.30754544	34.59203342	37.30353654	43.82648812	32.66991005	41.28228405	30.36326677	26.1230762	46.51048294	38.14760925	31.94483796	30.66309653	34.48303549	24.26901495	27.72118399	30.51921776	36.82016402	38.48240896	36.53237956	42.61354331	44.99837179	49.48668324	43.35315795	48.14942716
776	39.80180809	42.13846324	40.23704682	27.67612317	26.15357456	27.21774927	34.39176746	40.19909529	46.95925483	26.56769821	23.19456332	25.21665532	31.66610239	34.24293152	30.47266204	30.2346542	29.17428524	33.16189282	39.59771179	29.41566823	34.84856782	31.19142992	30.77164782	36.08667482	31.88617069	33.3777968	34.64350334	37.38706996	43.90706935	32.72883087	41.37775948	30.45687129	26.19512021	46.62489078	38.24639946	32.0231882	30.7387126	34.58960115	24.33331383	27.7906916	30.60740874	36.89932779	38.55186654	36.60795953	42.7084197	45.08920261	49.58445797	43.44288318	48.24343026
777.3	39.88246037	42.21631675	40.31453683	27.74252157	26.21360636	27.29039903	34.46672318	40.26991421	47.04214718	26.63704457	23.2575208	25.29759104	31.7439594	34.31929677	30.54802079	30.31152121	29.24601575	33.23315006	39.67648044	29.48598641	34.93042869	31.26677937	30.84676035	36.16017334	31.96719949	33.45363509	34.69927902	37.4651598	43.98886072	32.80463791	41.45625078	30.52914691	26.26760717	46.74038752	38.33384105	32.10257162	30.81360247	34.68339615	24.39415326	27.8555556	30.67664439	36.97993779	38.63899022	36.68802156	42.77973165	45.17036223	49.67397716	43.50807859	48.33615471
778.6	39.97300651	42.30763237	40.39594867	27.80981478	26.27789734	27.37292312	34.54250694	40.36593388	47.13210966	26.71816018	23.33404406	25.37968398	31.82354274	34.39745432	30.62289149	30.39564077	29.31748443	33.31183146	39.75466602	29.55841147	34.99263438	31.35209777	30.92757905	36.23901042	32.03739996	33.52929784	34.75778738	37.55347544	44.06010806	32.87109285	41.546229	30.60097718	26.33438631	46.85920688	38.4236093	32.1817035	30.89513133	34.76356416	24.45328115	27.9283628	30.7585885	37.05548818	38.70748111	36.75967625	42.86062575	45.24308124	49.77122733	43.58690165	48.4168968
779.9	40.05078595	42.38041063	40.46555092	27.87386323	26.33857378	27.44651602	34.61523375	40.43909093	47.21299658	26.78548207	23.40676514	25.45590197	31.90357354	34.47134016	30.69701193	30.47078079	29.38930032	33.3894873	39.83295137	29.62924607	35.06733922	31.42775407	31.00583323	36.32403723	32.12464612	33.60362718	34.81042495	37.63111938	44.13526078	32.93331499	41.63302583	30.67660635	26.40025423	46.97756544	38.51809548	32.25725603	30.96270014	34.85529282	24.51839732	27.99780391	30.83189324	37.14340009	38.77035144	36.83378763	42.93052336	45.32904138	49.83736596	43.65111157	48.49182433
781.1	40.1261056	42.46441409	40.5460137	27.9356496	26.39403385	27.53137926	34.69095588	40.50561318	47.29498748	26.85408286	23.47918076	25.53310641	31.98797678	34.55257066	30.77343149	30.55645307	29.46807193	33.45485664	39.91122102	29.68902009	35.13461669	31.51143055	31.08571033	36.3924799	32.20571143	33.6677446	34.86516096	37.71033268	44.20164727	32.99406265	41.71576273	30.74350414	26.47529619	47.08140424	38.60514277	32.34375337	31.03493095	34.94913931	24.58181648	28.06890557	30.90627818	37.21168213	38.84122446	36.89790404	42.99267637	45.40512274	49.92572612	43.72419575	48.5777475
782.4	40.21683867	42.53536341	40.61622705	27.99555453	26.46265481	27.60225651	34.75867542	40.58451101	47.37269608	26.92557021	23.54800323	25.60436955	32.07510583	34.6220132	30.84139426	30.63711356	29.53942949	33.5288455	39.99441078	29.75524322	35.21194399	31.58487142	31.16413647	36.46844928	32.28174619	33.74279991	34.91712195	37.78324724	44.26834494	33.05195004	41.80239109	30.8217655	26.53614446	47.20059935	38.69110638	32.4182621	31.10291095	35.04204804	24.63782722	28.13366275	30.97768354	37.2877672	38.91057998	36.97456359	43.05594135	45.4777062	49.99665015	43.79221055	48.64527878
783.7	40.27909023	42.60477445	40.68090405	28.05006974	26.51512798	27.67483407	34.81723496	40.65611011	47.44483264	26.99827551	23.60696785	25.67354432	32.14539276	34.6907614	30.91193876	30.70714271	29.60464551	33.5986783	40.07527039	29.82523661	35.28132468	31.65949727	31.24558975	36.54386184	32.36468113	33.81464597	34.96998822	37.86038882	44.33693553	33.11307808	41.88063634	30.88865047	26.60871419	47.3024432	38.77964119	32.49202762	31.16999146	35.12224002	24.70010157	28.1986573	31.05819394	37.35266269	38.98206773	37.04612558	43.11871421	45.53600775	50.07259116	43.86368489	48.73354352
785	40.34738421	42.68192893	40.73047221	28.09543624	26.55730949	27.75077507	34.86746908	40.72159715	47.51605259	27.0678358	23.68116388	25.7526808	32.22192051	34.75976295	30.98664278	30.78724439	29.67107593	33.6745219	40.15978757	29.88505347	35.34693706	31.73667276	31.32023093	36.61703828	32.43572258	33.88229702	35.01991958	37.92374253	44.40343522	33.16937805	41.93706246	30.94952066	26.6639823	47.41327507	38.86039987	32.55872667	31.23161724	35.20054621	24.75982081	28.25745568	31.1268952	37.42290926	39.03825606	37.10696836	43.17048126	45.59613851	50.14902051	43.91967124	48.79144388
786.2	40.40050637	42.74773593	40.78129399	28.14189479	26.60971763	27.81881013	34.91413914	40.77084902	47.57242683	27.13558886	23.74817424	25.83284311	32.307153	34.83703522	31.06058745	30.86445459	29.73322902	33.74690027	40.24102849	29.95568054	35.41305428	31.8162845	31.39512955	36.68893348	32.50713055	33.94869271	35.06209767	38.00408486	44.46392785	33.21581807	41.99068997	30.99896141	26.74156128	47.51470057	38.94750137	32.62036289	31.29377232	35.28469336	24.81821695	28.30795866	31.19219862	37.4768297	39.10241686	37.15950603	43.23291593	45.63724153	50.23266889	43.97532528	48.86160828
787.5	40.47224165	42.83222121	40.83821921	28.19507382	26.65270862	27.88024384	34.9796695	40.8146684	47.64357732	27.19853603	23.81600931	25.91062286	32.37047585	34.91376988	31.12537306	30.94379686	29.79940925	33.82200156	40.32726565	30.01655211	35.48263364	31.87613134	31.45967909	36.75408844	32.58686085	34.02721911	35.11304117	38.08265685	44.51925544	33.2644998	42.0432358	31.05624142	26.79656423	47.63169413	39.02546831	32.6895335	31.35550519	35.35822018	24.87370212	28.3497409	31.24811582	37.53746991	39.14192951	37.21075411	43.28229844	45.69510823	50.29322673	44.01757981	48.90312413
788.8	40.53937555	42.9025178	40.90146677	28.2378126	26.71537461	27.95077596	35.02186484	40.88083232	47.71183994	27.26793422	23.88823741	25.98702716	32.45951138	34.99058481	31.1954992	31.01913568	29.86597053	33.89092837	40.40531024	30.07112113	35.54855321	31.95225232	31.54380176	36.81678687	32.66727043	34.09158256	35.17592759	38.15447407	44.57700534	33.31249813	42.07690358	31.11631114	26.8578006	47.73232613	39.12561818	32.75384258	31.41034268	35.44382974	24.93857911	28.40827528	31.31509107	37.59352837	39.20167008	37.28216849	43.33156043	45.74524963	50.36379439	44.08636025	48.97413996
790	40.60492899	42.97071718	40.95223307	28.28894971	26.76781579	28.02401844	35.07438346	40.94686626	47.77495516	27.33813315	23.95397333	26.05487114	32.52694329	35.06676331	31.25482326	31.09013903	29.9296603	33.9664712	40.48541956	30.14002043	35.62709202	32.03172167	31.61618416	36.89494643	32.74315354	34.16886011	35.22738421	38.22880951	44.6451503	33.3712209	42.15104074	31.18343179	26.92681519	47.83827698	39.20576093	32.82564295	31.47850366	35.52962471	25.00369874	28.47153156	31.38709504	37.65951016	39.27625377	37.3442802	43.39933697	45.793646	50.43299241	44.1509881	49.04365895
791.3	40.67753397	43.04172671	41.0214106	28.35259073	26.82026962	28.10339586	35.14918598	41.02231474	47.85176923	27.41377914	24.02168832	26.13010008	32.60809466	35.12667145	31.32791599	31.16908144	29.99875581	34.04843398	40.56214003	30.21448347	35.69238768	32.10287784	31.70248893	36.97124573	32.82325437	34.22706354	35.27384502	38.31322218	44.70319542	33.43446716	42.23310221	31.27061283	26.9902337	47.96163005	39.28042627	32.89628797	31.55350605	35.60868941	25.0530063	28.53742433	31.46604544	37.72986242	39.31782302	37.41901016	43.46339744	45.8698209	50.50305795	44.20634836	49.10496974
792.6	40.75751797	43.11339802	41.10960215	28.42481659	26.87942715	28.1720255	35.23538809	41.11068498	47.9456864	27.47732858	24.08856478	26.20924094	32.69016167	35.19395473	31.39892573	31.25448242	30.07145499	34.1094642	40.65305407	30.27757605	35.76730886	32.18346865	31.77319216	37.03985841	32.89830229	34.31054229	35.33370284	38.38242252	44.7721345	33.50483645	42.33622032	31.33581134	27.06661414	48.05471097	39.36146902	32.97369173	31.62682902	35.69934929	25.10768525	28.60545205	31.53587292	37.81507716	39.40855164	37.49068081	43.51376157	45.96219421	50.54967744	44.27304717	49.16802087
793.8	40.82766084	43.17382967	41.17108299	28.48325523	26.94084209	28.2523497	35.29919425	41.18770792	48.01362327	27.54954197	24.14491383	26.28650197	32.77155763	35.27165906	31.46826116	31.330176	30.13672962	34.19288421	40.71953081	30.34070699	35.84459483	32.26574391	31.84659685	37.12099038	32.97233661	34.37862002	35.37834983	38.4505161	44.83332332	33.56858882	42.42184167	31.40577702	27.13594211	48.15628088	39.4385615	33.0508895	31.70305513	35.79100915	25.17469179	28.66774184	31.60723841	37.88698229	39.46732769	37.56325354	43.56146272	46.032471	50.62068994	44.3317844	49.24369617
795.1	40.88349782	43.2455811	41.22964726	28.5285014	26.98932305	28.31591928	35.36442003	41.25102101	48.08725109	27.61332826	24.21413663	26.36097703	32.84340412	35.33376134	31.5420593	31.39395601	30.20803316	34.25665176	40.81494922	30.40942585	35.90075858	32.33857416	31.91994385	37.18320735	33.04558646	34.43841546	35.4246016	38.52889919	44.90042196	33.60870751	42.48931572	31.47005056	27.20089223	48.25798042	39.52174049	33.11657458	31.75718326	35.87293518	25.2343553	28.73130056	31.66778478	37.9472635	39.53159987	37.63271843	43.62480234	46.09082728	50.69110499	44.3839179	49.31282329
796.4	40.9640389	43.31076306	41.29257871	28.58312517	27.03522666	28.38798866	35.42527686	41.30563927	48.14089161	27.68305486	24.27515542	26.43439853	32.91688059	35.40942344	31.61081186	31.4827268	30.27694665	34.33002368	40.88630712	30.46790832	35.96461564	32.41250571	31.99580683	37.25920389	33.11391969	34.50362563	35.47366393	38.60735834	44.94445765	33.65914647	42.5275436	31.52833284	27.2682681	48.36535843	39.60192897	33.17735907	31.81725557	35.94873382	25.28497355	28.78771025	31.73008964	38.00681213	39.59228094	37.68094197	43.66616566	46.13826094	50.75743201	44.4326821	49.35737926
797.6	41.02442024	43.37169058	41.35293371	28.63535945	27.09416507	28.45056515	35.4760053	41.3699308	48.21731694	27.75210277	24.33743024	26.50856397	32.98331141	35.47707307	31.67611429	31.55072075	30.33706633	34.38752849	40.96566858	30.5340298	36.03344176	32.48601936	32.06834275	37.32042131	33.18381362	34.57229965	35.52108333	38.67813698	45.00248697	33.71435966	42.5916751	31.59192536	27.33576798	48.4676406	39.68360517	33.24359505	31.88558801	36.02505371	25.34636703	28.84040413	31.80500949	38.06844298	39.63922194	37.74356941	43.71095237	46.19483054	50.80669057	44.48072221	49.40000884
798.9	41.08367278	43.42815562	41.41233845	28.68580847	27.14461368	28.51110867	35.54364949	41.43120294	48.28542659	27.82009108	24.40055677	26.57995258	33.06238941	35.54409673	31.73609329	31.62903164	30.40770375	34.4538348	41.03917298	30.58961112	36.10761812	32.54899329	32.13689674	37.40185836	33.25412794	34.64175494	35.57742937	38.74351257	45.05697883	33.77134865	42.67500455	31.65984968	27.39075362	48.56333292	39.76239812	33.31668984	31.9512023	36.12121134	25.40497638	28.89630613	31.86214227	38.1379025	39.68494914	37.80780099	43.76171773	46.26687992	50.86763378	44.53408164	49.47114863
800.2	41.15110161	43.50222841	41.45340011	28.73515862	27.18831202	28.58639939	35.59737719	41.47891323	48.36312455	27.87538625	24.46564429	26.64852253	33.14776639	35.60296249	31.80397522	31.69876499	30.46564311	34.52707232	41.11106412	30.65329472	36.16290267	32.62464406	32.20398819	37.4542124	33.33537195	34.71507111	35.63244348	38.81694878	45.10898027	33.81590378	42.73786658	31.71376469	27.45550059	48.66711271	39.83542057	33.37939045	32.00776847	36.19485512	25.45512709	28.94987997	31.93097654	38.2009297	39.75065669	37.87610215	43.82069508	46.31597193	50.93242792	44.59468986	49.52904899
801.4	41.22117405	43.57850192	41.50597499	28.78884472	27.23368645	28.66757548	35.64844727	41.54819322	48.42431066	27.95611468	24.53286085	26.72806342	33.2129355	35.68049365	31.86527612	31.77344615	30.53110869	34.59897779	41.18961818	30.71987813	36.23390176	32.70371708	32.28093222	37.53397939	33.4099578	34.77006875	35.68396415	38.89091476	45.17709299	33.88155244	42.80205119	31.78192406	27.51900083	48.77588688	39.9272265	33.43860726	32.07620638	36.27179716	25.52387611	29.01446644	31.99141365	38.25877135	39.80059065	37.93040592	43.87078133	46.36428432	50.98684906	44.64703473	49.58660749
802.7	41.28020037	43.63832477	41.56826584	28.84068033	27.29237746	28.73852462	35.70769778	41.62026301	48.47570785	28.02989485	24.60224468	26.80138763	33.27450625	35.73932989	31.93778817	31.84675103	30.60096085	34.66684816	41.28254302	30.78352257	36.30890784	32.77859622	32.35103735	37.60112186	33.48397892	34.84438039	35.72200952	38.96087874	45.22864975	33.93353763	42.86235527	31.85485827	27.5897522	48.86724536	40.00283795	33.50318116	32.13103227	36.34941599	25.58183584	29.06609838	32.06506605	38.33176438	39.86794763	38.00977337	43.91407523	46.43733463	51.03983266	44.71109817	49.62551608
803.9	41.34428692	43.70433731	41.63032594	28.9064793	27.35266659	28.80298205	35.78572547	41.69235902	48.56888551	28.09143119	24.66477752	26.87279201	33.35043635	35.81227364	32.01019728	31.92818812	30.66923496	34.73884784	41.35789034	30.86008427	36.36842564	32.84857285	32.4270969	37.67211182	33.54579928	34.89972049	35.77454277	39.03380264	45.27782885	33.99096259	42.95053612	31.93280575	27.65045635	48.94906932	40.06442531	33.57092359	32.21067403	36.43484767	25.63102998	29.13517805	32.143985	38.40477123	39.92783899	38.07490021	43.96037692	46.5116009	51.10160445	44.75167914	49.71028881
805.2	41.4065628	43.76604066	41.70085264	28.96780041	27.3998768	28.87047759	35.86306812	41.78143977	48.64216656	28.15075859	24.71385076	26.93676266	33.41836978	35.86941742	32.06518785	31.98993751	30.73521552	34.82035791	41.4268042	30.92203228	36.44128588	32.92552445	32.50016555	37.73511546	33.62686552	34.96746745	35.81830167	39.10816865	45.33436748	34.05395672	43.03659194	31.99459792	27.72493603	49.05654175	40.142927	33.65297727	32.28115353	36.51774783	25.69564997	29.20369511	32.2059496	38.4747049	40.00187535	38.14457262	44.01663042	46.59463703	51.16402925	44.82212427	49.76610591
806.4	41.4718384	43.8330355	41.78261721	29.03263687	27.45415813	28.93868435	35.92769258	41.83356993	48.71860777	28.21342013	24.7705762	27.00290752	33.51012869	35.9317441	32.12510954	32.06654768	30.78966347	34.87474024	41.49238582	30.9811681	36.51027013	32.99314916	32.57198241	37.80750293	33.68856528	35.02616065	35.86214306	39.15366401	45.38895916	34.11635608	43.11775494	32.061919	27.78546344	49.1570924	40.2114645	33.7179194	32.35933943	36.60207836	25.75029061	29.26691169	32.27036125	38.55021723	40.06199168	38.20920582	44.06424729	46.65327081	51.21924801	44.87182455	49.83040527
807.7	41.54105281	43.88485485	41.82978585	29.06701275	27.50305384	29.01089632	35.98301408	41.90293838	48.7770297	28.27443968	24.8373441	27.07636412	33.58169732	35.98475257	32.19163809	32.13101463	30.85241513	34.94377145	41.56657157	31.04000884	36.55276639	33.06319082	32.638039	37.86805882	33.75365502	35.08687657	35.90473049	39.23604867	45.44071853	34.16014294	43.16947619	32.12205655	27.85081934	49.23117401	40.29601048	33.77852644	32.406858	36.67871824	25.80683327	29.32707143	32.32709769	38.61216936	40.10611167	38.27025577	44.11217972	46.69783064	51.30156464	44.92108806	49.88604434
809	41.58968479	43.95828707	41.85066799	29.11003197	27.53680425	29.07188075	36.00441952	41.93663083	48.82909727	28.33328158	24.9035719	27.15488335	33.64763224	36.05629094	32.24743248	32.19895595	30.90701322	35.01780929	41.65082791	31.08585583	36.60289881	33.13363712	32.71332332	37.92721172	33.80847236	35.1564979	35.95418076	39.3000836	45.49203911	34.19241473	43.18622499	32.18170302	27.91481902	49.34319676	40.37083487	33.83412975	32.45100612	36.75582966	25.86197752	29.38054513	32.38711774	38.6520177	40.14792848	38.30791609	44.15447393	46.73162171	51.35647471	44.96972372	49.93066159
810.2	41.61388987	44.03317509	41.87478325	29.12962519	27.5506372	29.13440436	36.02981116	41.96910602	48.87673004	28.39305709	24.95789762	27.21443061	33.72904879	36.09800154	32.29696621	32.27861687	30.96413945	35.08393557	41.7380083	31.14510018	36.66051081	33.19184587	32.77685971	37.98221602	33.87414226	35.21765205	36.00043953	39.37388478	45.53167157	34.2318382	43.2143987	32.20690802	27.97600393	49.43810668	40.44553118	33.88819352	32.49378215	36.80885236	25.91529613	29.41363058	32.43192163	38.68286892	40.18695167	38.3627809	44.18098522	46.75952929	51.42650377	45.0052	49.96277708
811.5	41.65754201	44.09728077	41.90488238	29.14712504	27.55944099	29.19459919	36.02851952	41.98729746	48.93667086	28.44376906	25.02795144	27.28315398	33.79568781	36.14708471	32.34895308	32.33811946	31.01251795	35.14499853	41.81503726	31.20438644	36.7169657	33.24679755	32.8383192	38.02691889	33.94546821	35.29057739	36.03718486	39.45219314	45.56301376	34.25471431	43.22570359	32.24452298	28.02614918	49.56650242	40.53154964	33.93251382	32.52425516	36.87668813	25.97150499	29.44618244	32.46375417	38.72094944	40.21172016	38.40530427	44.20524956	46.74498717	51.49084439	45.0309868	49.97051174
812.7	41.70413472	44.17793545	41.9388644	29.16463332	27.59709775	29.26673864	36.02925275	42.00559061	48.96905978	28.48975654	25.09588339	27.37869971	33.85994568	36.20851634	32.40434211	32.39999628	31.05494817	35.22424566	41.90598552	31.27320043	36.76431289	33.30790833	32.89986942	38.07068593	34.00077284	35.3433562	36.08732523	39.51690748	45.61343243	34.26810652	43.18636065	32.2716238	28.08894407	49.65269885	40.61968498	33.97284999	32.54884636	36.92911408	26.03117648	29.48176417	32.50912792	38.75357394	40.2553757	38.43823069	44.23657335	46.74085109	51.58484842	45.06240704	49.99053052
814	41.74239086	44.26367653	41.94861445	29.17930839	27.62029877	29.33795295	36.02276051	42.03877403	49.00001473	28.54376828	25.16540297	27.45397961	33.92689838	36.26786466	32.47785661	32.47043178	31.10630018	35.2936019	42.00643277	31.33336924	36.8264556	33.34934129	32.96776704	38.12926697	34.05718131	35.42014094	36.14512735	39.58092028	45.66527963	34.29025477	43.16234647	32.30244946	28.15285738	49.74613738	40.70597094	34.02603208	32.56914042	36.99839086	26.09066762	29.53115227	32.55667251	38.77116313	40.29652815	38.47467636	44.26407376	46.72967275	51.66462222	45.10271068	50.04940047
815.2	41.77736978	44.3267693	41.97020457	29.20349456	27.63839693	29.37195118	36.04503023	42.04507115	49.04024249	28.6141948	25.22791606	27.52946521	33.98990724	36.34278275	32.54661756	32.54883467	31.17524601	35.36090227	42.09269245	31.3942486	36.88909015	33.40661245	33.02764526	38.17983371	34.14670984	35.48021313	36.1867891	39.65687692	45.71954281	34.32616906	43.15954196	32.34180402	28.19991677	49.82888909	40.7828294	34.06011287	32.59645049	37.05486356	26.13798586	29.56558092	32.62658695	38.79142377	40.321946	38.5200843	44.29448732	46.75892297	51.69122281	45.14842891	50.10876206
816.5	41.83971804	44.40357283	42.01784016	29.2530661	27.66475531	29.39540571	36.09921366	42.10866646	49.0609665	28.67707414	25.28252412	27.59262181	34.01407637	36.41190093	32.60132301	32.61338078	31.24630576	35.41607401	42.15036869	31.45846701	36.95674509	33.48423696	33.09575791	38.24863934	34.22920834	35.54852404	36.23128798	39.74375112	45.77984525	34.37388854	43.20888032	32.40037852	28.24407191	49.92186209	40.85948534	34.12317145	32.6724753	37.12304694	26.19189237	29.60793772	32.68669719	38.8520618	40.38538895	38.59360786	44.3205966	46.78461533	51.74667186	45.18819869	50.11492208
817.7	41.90009781	44.45926485	42.06950983	29.29927092	27.74071777	29.44865563	36.17353448	42.19148408	49.13935161	28.75911109	25.33083706	27.64210535	34.07988146	36.48099416	32.67527217	32.70236012	31.32810355	35.47154541	42.21828536	31.52792405	37.01961618	33.56695867	33.16832764	38.31063208	34.27998295	35.60669477	36.29912382	39.81485872	45.8488763	34.4646303	43.30010565	32.46088295	28.30459627	50.01070236	40.92352495	34.19093696	32.74749974	37.19257427	26.23983225	29.67529609	32.7657458	38.92387749	40.42065708	38.6585097	44.36996708	46.90271345	51.79814458	45.23859383	50.157394
819	42.00666929	44.49002949	42.15352009	29.38633786	27.80139442	29.50399783	36.27142114	42.28109937	49.24016315	28.82439992	25.37954484	27.69362424	34.13495334	36.5551294	32.74269736	32.767972	31.38657549	35.54261532	42.28916563	31.57464369	37.10544544	33.65348361	33.25232842	38.39753729	34.3458047	35.6768273	36.34075496	39.87796996	45.898941	34.53927738	43.43319417	32.54960549	28.36694351	50.10012058	40.97765874	34.25038727	32.84126204	37.30835181	26.29827351	29.75742173	32.85645955	39.01137148	40.48641066	38.73323856	44.40875856	47.02441722	51.79338383	45.29672662	50.24445322
820.2	42.05318937	44.54895154	42.23961521	29.44308358	27.88034065	29.60318736	36.33901807	42.34449439	49.30427969	28.87208889	25.43771776	27.77712158	34.23386487	36.59056155	32.79104305	32.83601268	31.44199644	35.60596054	42.34638906	31.63801558	37.1533392	33.69203075	33.32069432	38.45904465	34.40048408	35.74478371	36.37228757	39.91420166	45.90612214	34.58186688	43.50952289	32.63318141	28.44458604	50.17749719	41.03482427	34.32577681	32.89068627	37.37400208	26.36258798	29.82527446	32.9093757	39.07916464	40.54491235	38.77897602	44.47788325	47.07371825	51.87456479	45.33870564	50.30905754
821.5	42.10697406	44.61211195	42.28726913	29.47837137	27.91445874	29.67398413	36.38775366	42.40265186	49.3707857	28.93398925	25.51050539	27.83821759	34.29853875	36.64712392	32.8417843	32.88931664	31.49128179	35.65461874	42.43070315	31.69891844	37.21270314	33.76640588	33.3693038	38.53262689	34.45471495	35.7797615	36.40361132	39.99128441	45.97259679	34.62060775	43.55582836	32.67865308	28.51588594	50.26103884	41.12223145	34.36932354	32.94602306	37.44487038	26.41293379	29.87136078	32.96134078	39.14099656	40.59315944	38.8368577	44.52486258	47.10251387	51.95884107	45.39390282	50.38710031
822.7	42.15649254	44.68637572	42.32782301	29.52272731	27.95630079	29.73775061	36.44908876	42.45603968	49.4391724	29.00082518	25.57041101	27.90373539	34.35717823	36.73096209	32.91289176	32.94285909	31.5393393	35.70959209	42.49917845	31.76585072	37.27971792	33.83162713	33.43050852	38.58547684	34.51801473	35.81826689	36.45314374	40.0531279	46.01452331	34.66624196	43.60035344	32.73588693	28.5671169	50.35192203	41.21126375	34.43988117	32.99254018	37.52226236	26.45477796	29.93774108	33.03111814	39.20090037	40.6603061	38.92226109	44.56398674	47.15742427	51.96569113	45.4343717	50.42698081
823.9	42.22043957	44.72316744	42.36952247	29.58285466	27.99985592	29.78977926	36.5204532	42.55183867	49.47814137	29.07587178	25.63231251	27.96156188	34.40042194	36.78329412	32.97418256	33.01888601	31.59487188	35.77606787	42.58690848	31.82692187	37.34959686	33.90757221	33.52058218	38.63734254	34.57178694	35.91019213	36.50222884	40.13652161	46.06281489	34.73345852	43.71095877	32.80483892	28.62736018	50.42849532	41.27208436	34.50082477	33.06575883	37.58353457	26.5206816	30.0099934	33.10410582	39.26834817	40.68622963	38.98442475	44.59693976	47.23158255	52.01285582	45.45463462	50.46732748
825.2	42.29766339	44.78055066	42.45748711	29.64660195	28.0621338	29.84462206	36.58176954	42.60398827	49.5727351	29.13566689	25.67787559	28.02261534	34.47744903	36.83428937	33.01738164	33.08573547	31.66789469	35.84304047	42.61095049	31.87225209	37.40968777	33.96283473	33.5830643	38.68033464	34.65090062	35.95158199	36.54658741	40.20091168	46.09390026	34.79116505	43.79271867	32.89658599	28.68230799	50.49991435	41.3406797	34.5795146	33.15801889	37.65583264	26.58378539	30.06996513	33.16832911	39.33297515	40.73171796	39.02861113	44.64206775	47.32145821	52.04959075	45.52050076	50.52152035
826.4	42.32307911	44.85958978	42.50244634	29.68479884	28.11313119	29.93403638	36.60597	42.64723372	49.63010059	29.17894363	25.72248319	28.08093061	34.55080805	36.87834029	33.05439961	33.15090707	31.70903858	35.88232946	42.65641815	31.91936375	37.4521532	34.01474119	33.63112395	38.73362016	34.68422675	36.00057694	36.56087075	40.25779696	46.10223726	34.81894274	43.82458163	32.94256372	28.75822346	50.5767763	41.4202103	34.63208031	33.19642943	37.74310034	26.64306643	30.12652058	33.21436458	39.36751719	40.79006719	39.08927311	44.66820283	47.34511482	52.15302686	45.55323312	50.59409816
827.7	42.35705843	44.90426628	42.52983008	29.7284503	28.15133506	29.97688226	36.63036504	42.69365407	49.68214132	29.21425451	25.77370514	28.1424308	34.61026133	36.92291148	33.11129636	33.19679274	31.74801001	35.94827617	42.72514312	31.96712855	37.48346475	34.07708571	33.67443211	38.77887676	34.72929917	36.05151251	36.59163317	40.31773679	46.14711682	34.84752083	43.85956725	32.98086981	28.80520863	50.66158848	41.47581119	34.66630892	33.23386041	37.81342032	26.68030994	30.16834949	33.27254191	39.42542089	40.84710412	39.12925028	44.70672768	47.37328693	52.2086635	45.62489038	50.61909381
828.9	42.40876649	44.95989495	42.56116607	29.74875351	28.1857472	30.02760666	36.68913702	42.76423498	49.70990443	29.26471458	25.84260238	28.21316739	34.64859022	36.98597896	33.16034933	33.25526824	31.78887403	35.99702834	42.79338614	32.00410244	37.54752067	34.1261522	33.7461158	38.85352528	34.8052983	36.08003784	36.63090614	40.35697381	46.14710044	34.91203326	43.89900991	33.03126204	28.86330407	50.75162349	41.53865506	34.73685485	33.29202155	37.87566197	26.7405085	30.21230799	33.33574273	39.47377203	40.87949029	39.19099294	44.73290488	47.4232591	52.20606681	45.62088648	50.6684519
830.2	42.45523029	45.01645403	42.62806407	29.78261814	28.22915605	30.06614226	36.72705384	42.7906643	49.78666386	29.32099543	25.88024206	28.23428597	34.6883249	37.00802093	33.21549722	33.30853405	31.83393062	36.04618949	42.84872048	32.06682447	37.6064336	34.17740853	33.78963624	38.91134917	34.85400328	36.1312072	36.66694631	40.43571063	46.1875227	34.95729593	43.98694391	33.09443091	28.90946123	50.81030489	41.57898095	34.79072602	33.3517594	37.92871638	26.79173864	30.26875609	33.39426855	39.52725177	40.90205621	39.2519273	44.761873	47.48680252	52.2396646	45.67053246	50.71025184
831.4	42.50621993	45.07194566	42.64426082	29.82103884	28.28075241	30.13203815	36.7786221	42.83789532	49.81523805	29.39087813	25.92263099	28.27977044	34.75967501	37.07003597	33.26234351	33.3701902	31.88974302	36.09551056	42.87893387	32.11656893	37.66840455	34.23532698	33.85538081	38.94608859	34.88795412	36.20337633	36.70212669	40.48776125	46.2205018	35.00030975	44.03559445	33.15379326	28.96982952	50.89399111	41.64141117	34.84166269	33.40783087	38.01795122	26.84111905	30.3329404	33.44588494	39.58750556	40.9486635	39.32043778	44.78997837	47.50581067	52.27573486	45.70403271	50.73174009
832.6	42.55675043	45.11350399	42.71433409	29.87270849	28.30180434	30.20405503	36.82614697	42.91327417	49.89945183	29.44221779	25.98645999	28.35325067	34.83856538	37.11950756	33.29846454	33.42073229	31.94509234	36.13287498	42.94187544	32.17417372	37.71373942	34.29438206	33.88620114	38.99990599	34.93439304	36.23935482	36.74320415	40.55304347	46.25560258	35.04522334	44.12351332	33.22364652	29.04403538	50.95996318	41.72448446	34.90574505	33.47390117	38.08295246	26.88530611	30.39371325	33.52016913	39.6434382	41.00677932	39.35985086	44.8519289	47.57977513	52.33960433	45.7502647	50.80986934
833.9	42.60284881	45.133916	42.76294323	29.94381307	28.37403499	30.27369512	36.90827794	42.98630525	49.95461581	29.50260263	26.03021995	28.43131753	34.89239366	37.16792461	33.35963605	33.50257785	31.98622327	36.19654171	43.02308466	32.22331776	37.7628601	34.37376531	33.9660937	39.05858222	34.99722796	36.28034068	36.78199557	40.59279911	46.28139127	35.11254642	44.21825457	33.29332763	29.09932632	51.0252838	41.77872566	34.96024522	33.5469992	38.16402389	26.9314968	30.46141036	33.58505119	39.70566875	41.0473939	39.4173629	44.88958914	47.63841312	52.37076261	45.79607685	50.8915778
835.1	42.6749603	45.21001339	42.8417847	29.98906216	28.42964977	30.30750765	36.97101561	43.04682192	50.02239899	29.55947453	26.09507044	28.48924429	34.93293496	37.2305793	33.40938579	33.54725545	32.0182338	36.26144802	43.08060423	32.27754481	37.80180283	34.43708397	34.03051332	39.11409144	35.04968224	36.33896254	36.81141076	40.66055824	46.3210845	35.1599392	44.28254508	33.34538246	29.14032581	51.11306184	41.85228759	35.0189729	33.61177741	38.2398351	26.99388335	30.52536751	33.62914195	39.76757312	41.09264946	39.48617419	44.90061861	47.70606508	52.42243256	45.8485504	50.9449789
836.3	42.72401517	45.27324794	42.88090681	30.0347199	28.46797824	30.37877588	37.03698718	43.10711477	50.09846443	29.5968739	26.15006743	28.53951535	34.99756748	37.2627394	33.46262188	33.602826	32.0899739	36.31646716	43.1211291	32.33870363	37.87064059	34.52085513	34.08612631	39.1666115	35.11098415	36.38304213	36.85795648	40.71642056	46.35877329	35.20998514	44.36489428	33.41092907	29.20725972	51.17865409	41.89784265	35.08496429	33.6782595	38.3301108	27.03562891	30.60164804	33.70879842	39.84493462	41.14950324	39.55888128	44.95457761	47.77619169	52.47318478	45.89939798	50.99141474
837.6	42.7972159	45.33263753	42.94971793	30.09676248	28.51215546	30.45347528	37.10533036	43.185589	50.14181983	29.66193584	26.19519375	28.59078163	35.05959787	37.33579799	33.53121694	33.68789444	32.13567448	36.39869072	43.1978655	32.38094153	37.93594686	34.55204944	34.17749074	39.22126431	35.17951835	36.43210526	36.88365553	40.77329036	46.37893526	35.27096815	44.43707055	33.47366191	29.28368464	51.28255977	41.97473187	35.15349235	33.73355281	38.39992157	27.10090112	30.64460086	33.7715553	39.90760638	41.23219798	39.61486005	44.9961869	47.84756633	52.55005499	45.96422954	51.05162788
838.8	42.86150722	45.36717401	43.0046816	30.14460674	28.57236525	30.51851429	37.1731965	43.24505266	50.21581526	29.71374607	26.25318824	28.65115849	35.15117528	37.38121418	33.57025012	33.73274034	32.19834815	36.44165994	43.24381456	32.4425769	38.01547996	34.5955785	34.21076191	39.27585035	35.22819152	36.49551378	36.91305961	40.85944792	46.42276275	35.29150899	44.51096153	33.5572297	29.3548612	51.36250458	42.02780083	35.22499981	33.80361802	38.47073721	27.15571521	30.70451268	33.83459589	39.95060547	41.2851879	39.67187759	45.05593851	47.90460841	52.60493379	45.98836409	51.11546868
840	42.89800518	45.43640848	43.05455131	30.18641135	28.59601985	30.57322787	37.21003003	43.29859449	50.27850347	29.77976201	26.30235392	28.71381332	35.21918209	37.43488204	33.62087495	33.78455987	32.25024866	36.47364335	43.30773364	32.49680157	38.07902609	34.67965542	34.28202175	39.33577802	35.27628412	36.54952318	36.94758535	40.89676317	46.48355937	35.35561709	44.55388409	33.61508866	29.40341247	51.43538545	42.09469643	35.2845121	33.88206454	38.55498343	27.21110888	30.77856988	33.90405729	40.00581217	41.32265051	39.72981257	45.08781876	47.95990796	52.63266332	46.02370864	51.16741027
841.3	42.96394627	45.47287274	43.11081656	30.24238033	28.65725301	30.6232064	37.2724334	43.35124925	50.36631602	29.82550608	26.3679953	28.7702697	35.27212849	37.47869888	33.7099502	33.85657624	32.3110141	36.54813855	43.38119682	32.55739022	38.12101226	34.73974711	34.33640952	39.39054527	35.31745406	36.60983353	36.99605855	40.98193931	46.51208922	35.42142927	44.62973541	33.68898688	29.47094817	51.50706551	42.16296728	35.35202579	33.93426541	38.62737702	27.25403463	30.83989596	33.94195135	40.07908971	41.38687571	39.78376234	45.13228039	48.04305864	52.70081714	46.07920592	51.23113643
842.5	43.03782278	45.55331148	43.20036407	30.28153775	28.72252527	30.68502943	37.31239229	43.41631718	50.43687048	29.88308524	26.41087028	28.81386196	35.32459557	37.53966518	33.73339161	33.91345162	32.36621182	36.59540225	43.4376592	32.6048507	38.19612238	34.81965945	34.39199732	39.45721667	35.38358722	36.64134767	37.04253447	41.04054156	46.56042606	35.46522005	44.69086869	33.7319771	29.53298296	51.57366569	42.25460772	35.37949889	34.00088597	38.68127094	27.30966159	30.88154012	34.01877342	40.15063322	41.4257796	39.8616551	45.19560904	48.11764633	52.76488699	46.12024401	51.28684734
843.7	43.07446105	45.6178072	43.24634949	30.35272623	28.75697041	30.74575656	37.39024868	43.4838675	50.49887979	29.9401538	26.47219149	28.89402406	35.38748106	37.61308394	33.77660447	33.98825668	32.42603288	36.66301167	43.49660218	32.66733463	38.25957661	34.86353482	34.45684057	39.50959166	35.44389235	36.68779035	37.07162336	41.11864753	46.58310108	35.52994139	44.75776569	33.79419153	29.5921024	51.64790037	42.33729638	35.44448471	34.07244779	38.76324787	27.35530721	30.94912649	34.07647617	40.2054971	41.48030655	39.89630319	45.23269402	48.16573847	52.80399809	46.18129132	51.36744544
845	43.13229857	45.68794513	43.29919765	30.40879627	28.8154796	30.81276159	37.44757014	43.5657811	50.54757978	30.00322114	26.52287194	28.95599578	35.45910848	37.66791285	33.84843684	34.03825079	32.48596553	36.73762245	43.57239437	32.71705351	38.30460534	34.93452237	34.52195759	39.55804832	35.50712439	36.76749125	37.11511195	41.17524838	46.63295439	35.5664323	44.84265026	33.87898799	29.64863465	51.74697031	42.40060257	35.50585565	34.09874763	38.83055012	27.41016896	31.01477986	34.14000516	40.27366555	41.51479279	39.98884551	45.27112419	48.22285067	52.84456619	46.23166128	51.42334106
846.2	43.18207462	45.71944185	43.36527703	30.44334497	28.85556711	30.89412013	37.50780254	43.60946434	50.59700902	30.05844788	26.59141798	29.04029648	35.504012	37.72030493	33.90822386	34.11879718	32.51908078	36.78168525	43.64339189	32.77925879	38.36159683	34.99867516	34.59359043	39.60210435	35.56195909	36.80263971	37.15831007	41.22287509	46.67645298	35.59700059	44.92355034	33.92936682	29.70219185	51.84872348	42.45752452	35.57130333	34.17558506	38.91755728	27.45914391	31.08066168	34.21814626	40.31458855	41.57804462	40.02058374	45.32170118	48.28148267	52.90792207	46.28933478	51.49918213
847.4	43.23651212	45.79538392	43.38263479	30.49385995	28.89283883	30.93184633	37.55689278	43.65391561	50.67849739	30.11810193	26.627407	29.07580473	35.57593076	37.74464542	33.94340733	34.17283394	32.5710809	36.8520173	43.7130608	32.83258762	38.44695045	35.05234208	34.65464865	39.67614853	35.61206594	36.85259408	37.18006851	41.26593803	46.72801492	35.65515216	44.94713296	33.9820904	29.77414701	51.89747515	42.5332071	35.6466244	34.2249927	38.9744106	27.51158887	31.14261707	34.26570864	40.36452925	41.64346546	40.09262661	45.37921434	48.3262193	52.98216691	46.33231378	51.54210708
848.6	43.28042063	45.86126995	43.44511457	30.5239931	28.94346859	30.98245316	37.59718352	43.7243561	50.72188945	30.16422657	26.68302683	29.12725008	35.65248948	37.79067415	34.0016227	34.22907569	32.61559665	36.92200259	43.77589245	32.88610199	38.5089174	35.10530767	34.7093219	39.72367903	35.67492476	36.91566765	37.23987374	41.35101457	46.78195254	35.70631846	45.01658157	34.04099482	29.83199641	51.99106268	42.60104104	35.70013694	34.29702539	39.04050463	27.56363	31.17786814	34.31880125	40.41685935	41.67918014	40.14184761	45.41643784	48.39190675	53.04464644	46.34213833	51.57067525
849.8	43.34460409	45.91406238	43.48144591	30.58334724	28.96729571	31.04247658	37.66168793	43.78141348	50.8069954	30.2223402	26.73896937	29.19723511	35.68455316	37.86588114	34.07215985	34.28703407	32.67361008	36.95952129	43.81883162	32.93918791	38.53030923	35.15809699	34.77063053	39.78050784	35.72842438	36.98239269	37.27130492	41.42173815	46.82774221	35.73388844	45.04163741	34.10366314	29.89477854	52.04790001	42.6601911	35.75005849	34.32913909	39.0993997	27.6014079	31.22620458	34.35648751	40.45943295	41.69677554	40.19610439	45.45761852	48.39957321	53.09818355	46.37270216	51.59936576
851.1	43.37387049	45.95782095	43.53026839	30.62006619	29.02012642	31.09492278	37.70079838	43.81508695	50.84224417	30.27001733	26.78286409	29.24996603	35.75078767	37.91196154	34.10849764	34.3530085	32.73575722	37.00705255	43.88052819	33.02373216	38.59415535	35.21244333	34.82695978	39.83354781	35.77608665	37.03219213	37.31286988	41.46857927	46.84991588	35.78443254	45.11831375	34.16190436	29.94494927	52.14625573	42.73575361	35.77820115	34.40621099	39.18175369	27.66955662	31.2831299	34.42522042	40.52730315	41.72231846	40.26437155	45.48115141	48.44129615	53.14539457	46.42618314	51.67471362
852.3	43.42876912	46.02763644	43.55708044	30.63768853	29.05071266	31.16858252	37.72399477	43.83590905	50.92624955	30.30117536	26.83225813	29.30418733	35.82004759	37.955977	34.14245339	34.40332981	32.75732074	37.08210248	43.96033978	33.08466171	38.66509904	35.27265028	34.88451037	39.87181233	35.82020039	37.07900431	37.34129491	41.54454895	46.87051201	35.81251993	45.13425917	34.2005238	30.0021222	52.23006854	42.79424267	35.83394571	34.43878047	39.24121716	27.71277408	31.353434	34.48674723	40.55934251	41.81083516	40.30639625	45.54471992	48.49829378	53.22014492	46.46344842	51.73295191
853.5	43.49847396	46.09687308	43.60895136	30.66780061	29.08519768	31.20974584	37.78531604	43.91090122	50.95575822	30.35003533	26.89778079	29.36399857	35.88039112	38.01505013	34.20284365	34.47888511	32.81566501	37.16929747	43.99792008	33.11470882	38.73856097	35.33814789	34.91477245	39.90410204	35.89018693	37.12030363	37.39415701	41.5943209	46.9234374	35.84863838	45.19239863	34.2412985	30.04313795	52.29225757	42.8497535	35.8900229	34.47159015	39.30932997	27.74606069	31.40801463	34.54390228	40.6265033	41.84104315	40.37234616	45.57392364	48.57173019	53.2431452	46.52161792	51.78306611
854.7	43.55461075	46.13274835	43.68172161	30.74383271	29.15210154	31.24930557	37.82414686	43.96960902	51.00535971	30.41142958	26.95607208	29.43667814	35.91996008	38.07274835	34.255426	34.53325897	32.88033367	37.19069281	44.07500847	33.14893636	38.790475	35.39186137	35.01464572	40.01117663	35.9596752	37.1803461	37.45020328	41.66341522	46.95702571	35.91721435	45.23894554	34.29382486	30.09540101	52.36432968	42.94710912	35.93987024	34.53548744	39.38171684	27.80790626	31.44724559	34.59951912	40.63655213	41.90053061	40.42840161	45.59421253	48.63569732	53.2861431	46.56919665	51.828143
856	43.58242424	46.18086278	43.73241644	30.77029516	29.17726799	31.28307045	37.88490967	44.01112704	51.07309516	30.48496813	27.00833658	29.49626107	35.99224642	38.12006674	34.31280354	34.59944759	32.92708518	37.23913302	44.12830308	33.22778446	38.86015471	35.454918	35.08661575	40.06810829	36.00993316	37.21509066	37.47921973	41.73308873	47.03960472	35.96444739	45.31384016	34.36208231	30.14543724	52.43391295	43.01868297	35.97881222	34.58610854	39.43512175	27.86496224	31.48445234	34.65139287	40.68919522	41.90531667	40.4640861	45.64149277	48.67756907	53.34567501	46.60435238	51.86733108
857.2	43.62246585	46.25725798	43.74816211	30.81486518	29.22150085	31.37463424	37.93727627	44.07271391	51.10970074	30.52590634	27.04602481	29.52415935	36.01425636	38.18135889	34.36983067	34.65738785	33.00698866	37.30469553	44.22685955	33.28787694	38.89050112	35.50046904	35.15692591	40.12225148	36.0893006	37.29375147	37.51534699	41.787067	47.08823392	36.02800125	45.39810237	34.38306492	30.22725992	52.47517061	43.06884061	36.0368739	34.64056915	39.4943827	27.91747847	31.55231742	34.71626637	40.76360024	41.95859016	40.48268112	45.65615502	48.74419942	53.38719445	46.64321817	51.9385587
858.4	43.69501223	46.3196615	43.79885015	30.86598228	29.26258267	31.44011858	37.9879797	44.11722541	51.16468932	30.57126886	27.08440421	29.57243362	36.1005013	38.22680101	34.40677259	34.71445464	33.06409631	37.38354616	44.27031859	33.3443413	38.95286422	35.56108264	35.19704767	40.15193068	36.13587329	37.35290536	37.53445014	41.86065481	47.10446892	36.05423421	45.46450929	34.45823073	30.29490785	52.58459019	43.14107938	36.10355445	34.68491449	39.55404994	27.95741757	31.60298051	34.76837948	40.80399173	42.0145766	40.53478326	45.72967044	48.77154315	53.44412286	46.67314771	51.97990188
859.6	43.73447373	46.37151497	43.84837431	30.91257137	29.3110169	31.48470243	38.03396488	44.15862202	51.24179642	30.63854707	27.12051625	29.64013912	36.17350827	38.26388078	34.44499306	34.76566416	33.12225451	37.42843352	44.32045525	33.37981711	39.00145152	35.6229189	35.23840673	40.18593939	36.16618515	37.37264936	37.58178352	41.91970616	47.13171168	36.08322745	45.45241732	34.51817026	30.3460124	52.67029065	43.21122628	36.1606031	34.7450544	39.64153212	28.01475034	31.64786584	34.82130542	40.86699154	42.04729441	40.62204931	45.74314075	48.79248814	53.50947687	46.74292441	52.032161
860.8	43.81622512	46.43902678	43.90835913	30.94100856	29.3585455	31.52642545	38.06561561	44.20432854	51.29778101	30.69155255	27.19206328	29.72375165	36.22439116	38.31662907	34.52344912	34.82442059	33.1497378	37.47149695	44.37081036	33.43851456	39.0625522	35.68954102	35.30405075	40.24742252	36.22572871	37.40794079	37.61130565	41.95837436	47.16406374	36.1436601	45.49586802	34.57736693	30.395012	52.77068226	43.2954933	36.2197138	34.79653713	39.68265877	28.05961513	31.69917335	34.8454285	40.92288043	42.10465406	40.66068464	45.78288937	48.85868757	53.52821081	46.79206415	52.10008936
862	43.83784227	46.48380145	43.93317356	30.96683428	29.39991855	31.60273711	38.10470912	44.27535625	51.33711004	30.73542869	27.24418306	29.74915977	36.26689223	38.35990292	34.55894281	34.87984988	33.17782247	37.55852885	44.44763998	33.50322555	39.12640683	35.72132825	35.3739638	40.31083353	36.28673104	37.48277944	37.63253237	42.02871935	47.20244432	36.18917009	45.57311129	34.64253491	30.46603139	52.80825455	43.33854169	36.25482243	34.85446903	39.76016925	28.09594145	31.76419968	34.90742526	40.95810984	42.13976392	40.69297092	45.79447861	48.91768106	53.60304032	46.82368702	52.15558925
863.3	43.87662403	46.53483936	44.01406619	30.98235763	29.42743512	31.64531022	38.14083156	44.31986388	51.40574304	30.7631783	27.29384215	29.80220538	36.32447653	38.39867985	34.59622396	34.96538195	33.23770142	37.61837252	44.51372949	33.56132848	39.1873958	35.79426348	35.44551674	40.3314263	36.34459921	37.51963676	37.68523569	42.08603364	47.24794341	36.18340744	45.61727741	34.66924853	30.54473491	52.86167371	43.39108685	36.31938806	34.91033046	39.81194982	28.14590659	31.81498076	34.96067639	40.99376973	42.16653427	40.71524382	45.86269562	48.94483192	53.69529893	46.83678947	52.16643315
864.5	43.94717346	46.58083287	44.01944935	31.0219875	29.47981901	31.71517532	38.20755388	44.37131689	51.42916983	30.8039467	27.35836352	29.86390444	36.41082316	38.44977454	34.64124531	35.01252252	33.27754517	37.67317202	44.57897268	33.59190082	39.20293527	35.8360268	35.5027084	40.3681154	36.36351713	37.55861693	37.72159168	42.16318029	47.25704499	36.22138108	45.67710416	34.71063547	30.58976287	52.91815469	43.45384877	36.37539368	34.92183994	39.85468162	28.20484672	31.85785922	35.02991376	41.03944368	42.23703028	40.77741435	45.88932696	48.98608963	53.72471369	46.86680935	52.22076466
865.7	43.98902865	46.6190182	44.05713745	31.096153	29.53327644	31.75062324	38.26152356	44.36580827	51.50977719	30.869159	27.41462583	29.92738507	36.45372053	38.50183909	34.71265965	35.05858827	33.31067022	37.71436489	44.63726358	33.63310267	39.26731497	35.87378178	35.54709942	40.39891496	36.41001321	37.63805291	37.74443967	42.24071204	47.31753656	36.28100028	45.68977322	34.7618093	30.59733428	53.01188005	43.53773307	36.39273304	34.96270348	39.89898884	28.24911855	31.91471622	35.07265098	41.07876303	42.25538441	40.83854705	45.89427878	49.05846958	53.7411365	46.91831714	52.211751
866.9	44.01694775	46.70022522	44.09378663	31.10391417	29.54553326	31.75723137	38.29522878	44.41976117	51.53112423	30.91865617	27.44173908	29.96701233	36.50350116	38.56798983	34.74955622	35.10800279	33.41125216	37.73685647	44.70725597	33.68493119	39.34604686	35.95060766	35.60356232	40.46654947	36.47355928	37.66578793	37.79510801	42.25332803	47.37138524	36.3364701	45.73503244	34.83261188	30.67703381	53.07139461	43.58115025	36.42811366	35.0156104	39.9663034	28.30330737	31.96753843	35.12187335	41.11766506	42.28338389	40.9137845	45.93793456	49.06824195	53.82185833	46.94011897	52.26826293
868.1	44.06200106	46.76075039	44.10591129	31.14847557	29.57887814	31.78086382	38.32808536	44.48199614	51.58448589	30.98791996	27.48290898	30.01759153	36.52107451	38.57918418	34.76521836	35.17753472	33.45593654	37.78665125	44.73730102	33.7504981	39.38855012	36.01297916	35.66336531	40.54287659	36.54417329	37.72883931	37.83417634	42.29474405	47.38701403	36.3928868	45.8473512	34.88769898	30.7327056	53.12270942	43.63996538	36.49863624	35.06283983	40.04457647	28.34842629	31.98252398	35.17350189	41.14230516	42.28602453	40.95517935	45.94510238	49.13806996	53.84327483	46.97143444	52.33729326
869.3	44.13147173	46.81605179	44.2052181	31.1891489	29.61976405	31.85678287	38.35020992	44.55611083	51.60776261	30.99365419	27.5389707	30.05675226	36.59939378	38.62387233	34.82500804	35.22258629	33.48505781	37.85843169	44.78707376	33.82861008	39.43757084	36.03065633	35.7139687	40.55449793	36.59046665	37.77028294	37.85066337	42.36757163	47.38999323	36.41509063	45.86785529	34.91551656	30.79164688	53.21080537	43.70290882	36.54386698	35.10455217	40.12244405	28.39868162	32.06201675	35.23553599	41.18278512	42.37249264	40.96456176	45.9848246	49.15035757	53.91376571	47.01086953	52.36913648
870.5	44.16171571	46.86424244	44.2587078	31.19846377	29.63045207	31.93541658	38.37798244	44.55939974	51.67887778	31.06464774	27.60732388	30.12432816	36.66518962	38.69844802	34.88054017	35.30626617	33.52907653	37.90650846	44.87279743	33.85692275	39.48988552	36.09496168	35.77713335	40.60218842	36.6622151	37.79994914	37.87980829	42.43261652	47.44241456	36.45460285	45.86124809	34.97672744	30.84795433	53.30706554	43.77909497	36.57935497	35.17272119	40.16611042	28.47213415	32.08138459	35.28951977	41.23534222	42.3870706	41.03949027	46.05015945	49.19436505	53.94341766	47.07976407	52.42758249
871.7	44.18240968	46.90131317	44.25018801	31.24480438	29.68967766	32.00102792	38.41553031	44.59441429	51.75635732	31.11631772	27.63703295	30.16609943	36.72505854	38.75664755	34.92110955	35.31910013	33.55623515	37.97464454	44.89069052	33.90373006	39.56051831	36.15444508	35.84143895	40.64938043	36.68309514	37.86468653	37.94399597	42.48529615	47.49032054	36.48235401	45.8864471	35.00146228	30.88949081	53.3169578	43.81481067	36.6226995	35.2080914	40.22273002	28.49133393	32.15790486	35.32949431	41.29374008	42.40783128	41.0623052	46.05622075	49.2169117	53.9973199	47.09527768	52.43305685
872.9	44.25324997	46.92172878	44.2622918	31.29541355	29.7296671	32.03935288	38.44763559	44.6016704	51.79131845	31.15119365	27.65963549	30.23454532	36.77530882	38.75783892	34.94042865	35.36540574	33.59204182	38.03097738	44.95808032	33.95284069	39.60476086	36.19749664	35.88251269	40.68555314	36.71723431	37.91446692	37.96319711	42.57063418	47.50663787	36.5169063	45.9275854	35.04573361	30.94185571	53.37108671	43.87510814	36.68878372	35.24817933	40.28323551	28.54061929	32.18893031	35.37336023	41.30126966	42.46397239	41.13100862	46.08001694	49.25863099	54.05537993	47.1030927	52.45607583
874.1	44.29026704	46.99901047	44.30762749	31.32975064	29.76713924	32.07624674	38.48169597	44.63609966	51.81470735	31.20504499	27.70598873	30.28106507	36.8175727	38.82430052	34.97526393	35.42927027	33.64234643	38.07119502	45.04607044	34.00624875	39.65925404	36.24339181	35.95063621	40.74142156	36.76764075	37.95885356	37.9989071	42.59841356	47.53522514	36.52503559	45.98151405	35.09479806	30.99376959	53.42911605	43.9516766	36.73015746	35.28394466	40.29584976	28.58635779	32.23938737	35.44265595	41.37117017	42.48277487	41.17174156	46.10972193	49.30155213	54.09182179	47.12622454	52.49876922
875.3	44.34036042	47.02849451	44.34953866	31.36492454	29.80619331	32.09573196	38.52989629	44.71083205	51.84342134	31.22554946	27.74599308	30.34337595	36.854048	38.8570925	35.03534071	35.50549276	33.69413994	38.10211956	45.07018817	34.05847	39.69413914	36.28493579	35.98444094	40.7689265	36.83796336	37.9785343	38.03350436	42.66201026	47.58397378	36.58137618	46.01834735	35.14066716	31.03154987	53.50481495	43.97235379	36.75795795	35.32452427	40.36782454	28.62111694	32.28487933	35.45462787	41.39472114	42.51973697	41.18245015	46.10583518	49.32678362	54.1231964	47.19044595	52.55921794
876.5	44.34721697	47.11184688	44.35441184	31.36765969	29.83325819	32.15555954	38.54847805	44.79275808	51.89005053	31.2827365	27.80686223	30.3804874	36.89315867	38.88985934	35.08293138	35.54851373	33.77391304	38.148663	45.13860796	34.0856735	39.7290071	36.34258336	36.06623543	40.82125143	36.87433537	38.03721265	38.04182814	42.69934993	47.60718407	36.6115694	46.03741472	35.18654739	31.10239356	53.5418213	44.06558336	36.76629653	35.38103038	40.41287785	28.68077157	32.34558601	35.51908214	41.42972307	42.57308187	41.22294056	46.13592512	49.34347498	54.1746542	47.24437792	52.5708279
877.8	44.38770322	47.1606423	44.41352907	31.39056637	29.87967464	32.19277853	38.59069183	44.76235918	51.92151896	31.33323174	27.84050289	30.4331011	36.95928751	38.92673254	35.1020701	35.6135148	33.80279668	38.20869993	45.18847048	34.1488994	39.77174993	36.39349645	36.11353112	40.84208694	36.9277006	38.06000956	38.06286433	42.76746028	47.63838241	36.62191676	46.05610383	35.24278619	31.14381324	53.64383184	44.12683077	36.81364857	35.38469485	40.47183116	28.6933931	32.37912169	35.58630147	41.43650393	42.57532023	41.28806918	46.2038676	49.38156202	54.20299708	47.23272279	52.65043012
879	44.41852961	47.20892605	44.427709	31.41655983	29.87287732	32.21727207	38.5831491	44.79135096	51.92898579	31.37010229	27.8857143	30.4889353	36.98058284	38.96806237	35.09745195	35.6613103	33.81481243	38.23717596	45.26565969	34.20627426	39.8476639	36.43125627	36.14585364	40.89709044	36.94848328	38.11812394	38.11044919	42.77799418	47.65801313	36.66347368	46.10811451	35.27074544	31.17885248	53.67006048	44.14121857	36.88843977	35.4296282	40.52716646	28.77240241	32.41103178	35.57988651	41.4779628	42.58919552	41.30745859	46.20699827	49.40888605	54.2459626	47.26090815	52.6313777
880.2	44.44840684	47.20079694	44.47691993	31.44086623	29.9223723	32.27794896	38.5961617	44.80908877	51.97035232	31.40040498	27.91142101	30.54641261	37.01401988	39.02993917	35.19053726	35.69396515	33.88957621	38.28664883	45.33453885	34.2351167	39.83902039	36.49248375	36.16925469	40.95424648	37.00436357	38.1628874	38.15423765	42.83947945	47.68960827	36.68506938	46.16600389	35.30023317	31.26211341	53.74330364	44.17276681	36.91273265	35.48993276	40.55635758	28.80197694	32.46400073	35.64526552	41.50226957	42.61170539	41.34698448	46.19527704	49.46029653	54.26552841	47.27141299	52.63338927
881.3	44.48305716	47.28746084	44.51042194	31.4780937	29.93501238	32.33130201	38.65079873	44.85504904	52.05922621	31.46522263	27.97249793	30.55465615	37.0884011	39.06864111	35.23377206	35.72371719	33.91033967	38.37287127	45.33794898	34.28693096	39.91938211	36.55131031	36.25998317	40.96997062	37.04062414	38.20686606	38.16025388	42.91498447	47.71500303	36.71622227	46.14365598	35.34541266	31.27836107	53.76524027	44.27387052	36.94197763	35.53102096	40.63095895	28.83099446	32.486914	35.67933154	41.52943231	42.66216107	41.37977134	46.20206801	49.42248402	54.29728245	47.30349341	52.68461907
882.5	44.54615067	47.30734005	44.52423002	31.49414364	29.97214102	32.36808038	38.68290265	44.90471904	52.05981851	31.46536462	28.02617831	30.61364946	37.11542154	39.078782	35.25135174	35.77160893	33.95338385	38.3898487	45.38918668	34.32384144	39.99674028	36.59266413	36.31669669	40.94269064	37.07880517	38.21041856	38.17164447	42.96228874	47.77173636	36.76154064	46.15059216	35.37174218	31.32803833	53.79835236	44.31301517	36.99954252	35.53247909	40.67655427	28.89420692	32.51918361	35.74804643	41.58098116	42.67546813	41.4585229	46.23721235	49.46593153	54.33327314	47.3075715	52.67392519
883.8	44.54156283	47.38430619	44.55492057	31.53336378	29.98613204	32.38478002	38.69445376	44.89917674	52.10881965	31.49710317	28.06180069	30.66510914	37.13827357	39.11465227	35.28726445	35.81833237	33.9795304	38.45567366	45.47123575	34.3749815	39.98685763	36.61153855	36.33994152	41.0157118	37.13052525	38.28951525	38.21023529	43.00515241	47.76676699	36.81960993	46.15764585	35.4204526	31.34350767	53.88146438	44.33357023	37.044394	35.57264073	40.71517701	28.91866639	32.57957849	35.77498728	41.61808394	42.7053363	41.45264706	46.25815916	49.54734124	54.38803169	47.31213717	52.7714156
884.9	44.58254805	47.38150508	44.56041755	31.55455638	29.99686164	32.42496819	38.69871037	44.92159752	52.12080155	31.54405399	28.10266453	30.68844895	37.2382844	39.15631567	35.33089062	35.86565678	34.0002861	38.4836891	45.53390094	34.40251799	40.03358263	36.6306897	36.37127355	41.05183265	37.15273904	38.33115375	38.2384009	43.05449134	47.79198219	36.80258811	46.24204715	35.44897356	31.43985024	53.87586055	44.42013495	37.02601485	35.60980153	40.73142015	28.97657949	32.61328264	35.8047956	41.63911978	42.73279077	41.45846662	46.2596969	49.53287102	54.42570971	47.31047524	52.76356395
886.1	44.58901262	47.45805737	44.61013685	31.5859792	30.04954311	32.46722364	38.72794235	44.92494988	52.16908258	31.58314746	28.12394491	30.74878598	37.25366974	39.20378052	35.38836721	35.94588674	34.06148145	38.47435376	45.52876275	34.46980705	40.09548639	36.68666696	36.43246864	41.08496063	37.163699	38.37927922	38.26245724	43.05383368	47.81815279	36.83321897	46.22963824	35.49405803	31.46518479	54.0004931	44.49908809	37.03003822	35.61385425	40.74743852	29.04362187	32.64949248	35.85038703	41.61640789	42.75851382	41.50296592	46.26811361	49.50516037	54.44232658	47.36183158	52.75231264
887.3	44.64255566	47.5065788	44.64165487	31.61603945	30.06590449	32.51592122	38.77275842	44.94447815	52.18016821	31.64287883	28.13377486	30.7805741	37.27239765	39.22146313	35.41036824	35.95950126	34.0806261	38.50413009	45.60553758	34.51267358	40.10026513	36.74182459	36.48683736	41.11301061	37.22062553	38.36395808	38.30396568	43.0909795	47.84276315	36.83704877	46.18859417	35.54872066	31.51290448	54.0052015	44.49850784	37.11144883	35.64703898	40.80007784	29.0723696	32.69753746	35.88818451	41.67548886	42.7553406	41.51816495	46.29432041	49.54143818	54.4738512	47.34212026	52.80536072
888.5	44.60981882	47.53087471	44.64133871	31.6152483	30.0765077	32.51188428	38.76831955	44.96352314	52.19427005	31.668218	28.20730838	30.83855986	37.28608277	39.24898091	35.42544675	36.02910426	34.10670639	38.56914788	45.59709646	34.52265628	40.17859395	36.7641943	36.51305339	41.15989261	37.31269511	38.41424774	38.3215981	43.1733009	47.84415083	36.85182231	46.26266786	35.58177183	31.55222162	54.03930522	44.56262463	37.19101244	35.6923674	40.87462957	29.09230455	32.74806823	35.8997717	41.71141934	42.80101619	41.58442714	46.32503275	49.55304918	54.47993806	47.40254513	52.80308116
889.7	44.65117576	47.57185628	44.68743134	31.64736791	30.11680737	32.57811671	38.76074772	44.98808076	52.19067035	31.66551704	28.27232589	30.87650408	37.33691313	39.28268753	35.42926473	36.049621	34.15031493	38.62335493	45.70428643	34.59491386	40.20916364	36.80310046	36.56349694	41.21376029	37.34850176	38.44147303	38.33495012	43.22742693	47.83363993	36.87510763	46.31753184	35.61289717	31.56821936	54.05286962	44.5799461	37.21389456	35.72708769	40.88937229	29.15578597	32.74889586	35.9408425	41.7231199	42.79130564	41.60224059	46.30435245	49.57872279	54.50010986	47.37008446	52.8154392
890.9	44.70649993	47.60198156	44.66249537	31.62217885	30.12217765	32.61336564	38.74111442	45.03191652	52.23229326	31.69747356	28.30379895	30.94144819	37.36877731	39.30842102	35.4616007	36.07722422	34.19052749	38.65725666	45.7378563	34.60324054	40.24668121	36.86551449	36.58317564	41.20524183	37.33164414	38.5011645	38.36802837	43.24170689	47.85774041	36.87524905	46.30577228	35.60566625	31.64826375	54.12253862	44.62227646	37.18114429	35.77614527	40.92676116	29.18901288	32.78562638	35.95622461	41.73194518	42.79926581	41.60613414	46.29272393	49.59076778	54.5595925	47.38959124	52.82634311
892.1	44.6917082	47.66564129	44.63873838	31.59685991	30.1005235	32.64125164	38.74769137	45.00622864	52.25135454	31.72974023	28.31143175	30.95649401	37.44027828	39.28944251	35.50942242	36.12664948	34.19198804	38.7069306	45.78055648	34.61244421	40.2748649	36.83992228	36.62245054	41.19752571	37.35042994	38.55536177	38.34655035	43.30160528	47.9205541	36.87199023	46.22479476	35.58630514	31.68771981	54.18341078	44.69375975	37.19090761	35.70817076	40.94285311	29.23299373	32.82756774	35.99016713	41.73702599	42.78981964	41.61866448	46.28742687	49.54548645	54.57861358	47.3925438	52.83713438
893.3	44.67543558	47.66372697	44.62939284	31.6006729	30.11366393	32.67137931	38.72728472	45.0133016	52.22933546	31.7559119	28.3254002	31.00101553	37.48910723	39.34068942	35.55367512	36.13319023	34.22670204	38.76164299	45.81138572	34.63237965	40.31912974	36.89314394	36.6495388	41.23461145	37.34983792	38.56115739	38.3627771	43.3428349	47.86196229	36.89662421	46.12956353	35.63048507	31.67893323	54.19398425	44.70105616	37.17768354	35.72541608	40.99110462	29.22968527	32.82657774	35.99960068	41.78392509	42.78248277	41.61899444	46.32109652	49.50928547	54.60542981	47.39170778	52.82190356
894.5	44.65303653	47.68655421	44.55751522	31.57940151	30.09746002	32.65338266	38.66830662	44.9054076	52.23023233	31.77155483	28.39233036	30.98611683	37.49248318	39.37334676	35.52642891	36.1992594	34.1836278	38.7455303	45.87681525	34.68692064	40.32586249	36.92316818	36.69506813	41.2268931	37.38332643	38.55604509	38.39312929	43.37547081	47.94693621	36.87330811	46.02800573	35.61396787	31.67369828	54.23609598	44.74976789	37.18702133	35.7121797	40.991293	29.30417847	32.82217184	36.00219002	41.69851467	42.81371678	41.61435279	46.28987369	49.46634612	54.62231336	47.34952639	52.81205877
895.7	44.67937507	47.75255071	44.54787246	31.55484095	30.07135571	32.63604491	38.61190532	44.85056744	52.21220167	31.75194967	28.41779732	31.07594116	37.51027668	39.36923205	35.53217703	36.23300024	34.22326701	38.72708334	45.91904455	34.7065318	40.35481435	36.87531012	36.68295615	41.24508659	37.41322051	38.57839079	38.40122576	43.35136353	47.90439733	36.79299831	45.95963536	35.59503809	31.74289335	54.23284412	44.75943625	37.1873407	35.72512719	40.97622485	29.27562302	32.80772169	35.99444168	41.62701044	42.73904658	41.6222899	46.23533411	49.34655981	54.61668636	47.32477243	52.78659386
896.8	44.59633462	47.74786594	44.51809956	31.52812107	30.08097497	32.65183995	38.53028866	44.89149663	52.18817517	31.78169382	28.45663756	31.09046031	37.499299	39.39853293	35.55013787	36.22384831	34.19529548	38.76705015	46.00045896	34.72804076	40.35438582	36.8908486	36.67507102	41.22099114	37.40991775	38.58764965	38.42370269	43.38046827	47.89168715	36.78777427	45.9426879	35.5838929	31.75345686	54.20445396	44.8255973	37.1401438	35.69226457	40.98988796	29.29843356	32.80492115	35.96277194	41.54414267	42.71923101	41.60129523	46.23167985	49.32019227	54.67706879	47.25361066	52.71313571
898	44.56711227	47.72964616	44.4494987	31.4829009	30.11083615	32.69839409	38.49788649	44.80209439	52.0272609	31.74713932	28.51369563	31.12493957	37.48074075	39.42733011	35.57536522	36.26711845	34.2089946	38.80153636	45.94796971	34.72289193	40.40107341	36.82653138	36.73409368	41.24555566	37.45378234	38.64023919	38.42939962	43.39505425	47.87491907	36.79322899	45.92030229	35.53123474	31.74488391	54.18821416	44.82353834	37.15449263	35.66425372	41.01587362	29.35578938	32.84672744	35.9999964	41.52613787	42.70240037	41.56894975	46.1096639	49.25561875	54.63520687	47.30321851	52.75850319
899.2	44.61078772	47.83642857	44.43846362	31.46801601	30.05382375	32.66515582	38.54910586	44.78927747	52.10091847	31.81160312	28.50661096	31.14220909	37.52122344	39.41868564	35.60062558	36.27995023	34.26975939	38.86552476	45.94718441	34.7794603	40.4115523	36.93062003	36.77636847	41.23212829	37.44337241	38.69197823	38.36662076	43.43994171	47.82229299	36.83949442	45.9113653	35.60596419	31.77459398	54.25838729	44.8263069	37.168393	35.72817723	40.91825449	29.37982984	32.83436596	36.0653574	41.52973801	42.74593157	41.55543658	46.17307275	49.30127914	54.68596084	47.20972223	52.74289482
900.4	44.63465104	47.83664742	44.45423059	31.51920497	30.06853864	32.69841691	38.58280642	44.81111293	52.17599228	31.90081217	28.52555225	31.09257715	37.51316739	39.52096002	35.64394695	36.29738344	34.30421184	38.81120086	45.97578916	34.81469595	40.41670911	37.06699065	36.85358164	41.20977196	37.53683127	38.63557067	38.49521845	43.48482112	47.8910688	36.87239587	45.87308093	35.60914943	31.81731522	54.30735826	44.84321093	37.22376976	35.73075507	40.99992913	29.38824179	32.84162477	36.09147263	41.5889925	42.68235262	41.61554318	46.15232681	49.31641398	54.65590748	47.22197445	52.72640869
901.6	44.7443707	47.89601786	44.5101414	31.54162472	30.09923019	32.68085548	38.62738817	44.87572853	52.26624459	31.90168667	28.57052675	31.1851422	37.52001918	39.507586	35.62751198	36.42103151	34.38801677	38.86721433	46.08659429	34.86632865	40.5365455	37.08664865	36.84961515	41.35913221	37.57456715	38.72831615	38.48569909	43.54912827	47.95430509	36.89838513	45.99778631	35.68431374	31.86423847	54.32381159	44.88055227	37.22463822	35.78537373	41.10186592	29.47073758	32.95506329	36.21791423	41.657165	42.63685214	41.63041806	46.19734724	49.34621648	54.75900196	47.25569566	52.75652456
902.8	44.78467132	47.94735473	44.61835337	31.63209423	30.1480119	32.77631962	38.68857679	44.96446997	52.24974261	31.98201523	28.60240671	31.29559373	37.57026045	39.57863686	35.73414576	36.50559898	34.44271116	38.91795484	46.13744331	34.92579004	40.58937884	37.135474	36.91593369	41.4186543	37.62511762	38.8172276	38.53380523	43.65915976	47.98741497	36.97319722	46.09203784	35.6945608	31.91235381	54.38794827	45.01002143	37.30207348	35.87311686	41.13441915	29.50053235	33.00485339	36.2315969	41.76942975	42.76956381	41.7459262	46.19767383	49.50440874	54.68923282	47.36789547	52.87434481
904	44.87075883	47.94158058	44.66730264	31.68760633	30.20098782	32.84318281	38.71060242	45.05297495	52.35509973	32.00581008	28.66099729	31.34627769	37.68724753	39.54540344	35.74109952	36.48922075	34.46949122	38.96966317	46.15353985	34.96108963	40.6194201	37.15894198	36.97165678	41.4166656	37.68911528	38.87059949	38.57587988	43.67011897	48.0239453	37.02866101	46.04108042	35.79371702	31.99645155	54.41886958	45.08740419	37.35312864	35.91224159	41.23969697	29.54841154	33.08524518	36.22055732	41.79158033	42.82057234	41.85372403	46.27648023	49.56937988	54.77239714	47.45488935	52.8259491
905.1	44.75751943	47.98182976	44.64773045	31.66267928	30.26514143	32.94217832	38.73548797	44.97588776	52.31324065	32.00201503	28.70120507	31.35493548	37.72803583	39.54371309	35.69795252	36.5227274	34.49538647	38.98577126	46.230754	35.0030306	40.6465379	37.1979989	36.96403684	41.38930472	37.73192658	38.83334226	38.5313873	43.70361142	47.94837284	37.01075316	46.1030612	35.81515179	32.06940312	54.52426051	45.04606755	37.34559113	35.87844709	41.243773	29.55356181	33.10512985	36.25093093	41.81105513	42.79276828	41.83709396	46.24747697	49.50466948	54.85885387	47.40043007	52.84017103
906.3	44.79336429	48.0730911	44.6142979	31.66513334	30.22299597	32.82349238	38.70756343	44.90273687	52.32601774	31.9873879	28.65580273	31.36492652	37.6717516	39.53998318	35.72100811	36.52597214	34.43708697	39.02905	46.30452447	35.02965211	40.62261972	37.13827873	36.98572403	41.37213599	37.74273276	38.82882573	38.52392427	43.68301332	47.94243327	36.97532885	46.00687865	35.77878942	32.06654693	54.46695551	45.1116644	37.38508409	35.89005674	41.17712981	29.64573833	33.11419017	36.27106702	41.80749201	42.8168455	41.7768472	46.22961891	49.51750637	54.74163437	47.33497097	52.82608465
907.5	44.7805931	48.05242942	44.60907013	31.6524788	30.21815138	32.83689733	38.6062217	44.87850064	52.25215797	31.98602659	28.71403103	31.32794401	37.73404216	39.54022078	35.73492295	36.53878954	34.48415045	39.07438198	46.3089476	35.00910963	40.58168974	37.1876274	37.01456457	41.36579001	37.6743105	38.85529356	38.54371766	43.77235887	47.98951393	36.92989137	45.980413	35.75405126	32.0222061	54.5062838	45.18207819	37.35312725	35.91487782	41.29916071	29.59262728	33.1249644	36.28233244	41.7592857	42.87290756	41.72802422	46.17663376	49.31437722	54.8374399	47.2702368	52.80250257
908.7	44.72242245	48.04309765	44.48170908	31.62691617	30.18742248	32.8608511	38.65426402	44.88915774	52.2253031	32.04032646	28.71087766	31.41212566	37.71657679	39.67987664	35.72644149	36.58901274	34.47073265	39.01930072	46.30039196	35.00632966	40.64032385	37.13828538	36.99142701	41.36896548	37.64687749	38.91230301	38.56142268	43.71939349	47.92386074	36.96806025	45.94771785	35.70123455	32.01656259	54.4634977	45.12980036	37.37246601	35.89790924	41.2761733	29.65890941	33.06809863	36.27428417	41.72310739	42.80880842	41.77287257	46.13460852	49.32182071	54.88121497	47.21821794	52.83648181
909.8	44.83474967	48.11560556	44.48479249	31.6112229	30.19325965	32.95510043	38.68332036	44.99497649	52.26390521	32.08188749	28.75812826	31.44724662	37.77035936	39.6516738	35.79349008	36.64772333	34.47795066	39.05140492	46.24965885	35.01373791	40.58134633	37.18193136	37.06456305	41.41858331	37.70566247	38.87856923	38.58494404	43.71591891	47.92829692	37.00872444	45.99939013	35.73580028	32.01069113	54.5103726	45.21642179	37.34031094	35.89002724	41.28017788	29.69454852	33.09742624	36.28815797	41.80135842	42.70631278	41.78472242	46.2408267	49.34288902	54.77356935	47.22955878	52.7347512
911	44.83790293	48.0882504	44.60912552	31.62547868	30.2236439	32.93609745	38.63977336	44.90239892	52.31291633	32.06898983	28.81573019	31.43200061	37.7187533	39.67904366	35.82293869	36.67618674	34.47859	39.12794583	46.32165832	35.05958756	40.5205613	37.35095751	37.08955371	41.46801959	37.76643063	38.84468036	38.60920241	43.76313049	47.96311297	36.96814011	45.99405489	35.86593972	32.05855695	54.56413771	45.17112037	37.38773703	35.87003031	41.34757798	29.74658464	33.1376759	36.26196826	41.76457722	42.79875018	41.75200111	46.21193621	49.36492472	54.84648057	47.29807308	52.86232114
912.2	44.83634027	48.12380078	44.62599879	31.61753997	30.20208804	32.85756183	38.61098299	44.87891654	52.39300563	32.1438307	28.7994826	31.45512652	37.73256869	39.58430324	35.78423175	36.67721301	34.51448996	39.06665158	46.37415704	35.09481958	40.72766814	37.3267037	37.14398367	41.47267205	37.74049491	38.86465845	38.60080576	43.78703496	47.87463578	36.95814722	45.98450894	35.85251134	32.16126844	54.52901562	45.25648725	37.47492856	35.9405017	41.3266118	29.73619545	33.14402067	36.33847164	41.71178049	42.70379317	41.76446209	46.18008419	49.38442012	54.79188765	47.33920939	52.77796562
913.3	44.73368566	48.07283274	44.58519207	31.65324183	30.2046179	32.91393454	38.64296224	44.89222959	52.3686913	32.109316	28.84531344	31.53245149	37.7569553	39.70692865	35.80458734	36.67702001	34.55558237	39.06634985	46.35214303	35.1535904	40.77741952	37.28977763	37.12636903	41.44187013	37.74424347	38.88095398	38.65010236	43.79505983	47.96912073	36.9544058	45.89468976	35.85845435	32.14966672	54.65541248	45.24850904	37.44074411	35.99395249	41.40966474	29.8204121	33.18840127	36.33817231	41.78699153	42.64999936	41.79408183	46.16719538	49.31914103	54.9254126	47.28488984	52.78706461
914.5	44.80014242	48.15622043	44.54307303	31.60812327	30.25154844	32.91563292	38.71490965	44.98011055	52.27674205	32.11422215	28.89454363	31.49196206	37.8300149	39.67591573	35.77852973	36.68967965	34.51628722	39.14550278	46.38475238	35.1623185	40.71609129	37.27655703	37.24982351	41.39288618	37.84470501	38.92859181	38.68952838	43.86288864	48.01545747	36.99006133	45.7956079	35.90425737	32.15641201	54.66883975	45.2347172	37.44937448	35.85871742	41.38312501	29.84307893	33.19101707	36.4219695	41.74979243	42.7341205	41.85291511	46.17004799	49.45339567	54.86937824	47.21760911	52.78232039
915.7	44.88190949	48.2087326	44.5552289	31.63515255	30.24596963	32.98098927	38.67657878	44.93940025	52.21531068	32.09044469	28.87074369	31.59264282	37.95117014	39.62013993	35.79201677	36.74435016	34.52022122	39.28429213	46.43482398	35.15850855	40.68987725	37.2686273	37.13340536	41.39569582	37.82461628	38.98806881	38.63018385	43.87526953	47.94510838	36.95475799	45.84536951	35.8846399	32.16820505	54.6764153	45.3383636	37.49126909	35.8985587	41.43188097	29.84585995	33.24848145	36.47935944	41.63533261	42.75443086	41.78912889	46.11466551	49.3344348	54.8494745	47.21034983	52.73197007
916.9	44.89383696	48.19886759	44.48972375	31.66374504	30.23019987	32.98218104	38.58847144	44.87440114	52.25955551	32.1558802	28.82946366	31.62583822	37.91463201	39.65567259	35.88694599	36.73506353	34.57974786	39.21496376	46.3618413	35.1942076	40.7229409	37.42301988	37.16009123	41.50466821	37.82081572	39.01635033	38.63557436	43.9211698	47.87719783	37.0185046	45.98455771	35.93352285	32.30270647	54.60955535	45.25140874	37.50217809	35.99332808	41.49361682	29.85417499	33.27573353	36.47247209	41.76747103	42.8119336	41.92132072	46.10104399	49.36605514	54.81866432	47.25615283	52.7340564
918	44.89558517	48.23429185	44.55378791	31.70834353	30.35088317	33.01508011	38.73445712	45.0813727	52.28788352	32.20214184	28.87714281	31.63326196	37.93508518	39.67793437	35.94522195	36.77360439	34.60131468	39.18001552	46.36177688	35.21700116	40.86416895	37.43065902	37.25923764	41.5582824	37.85102073	38.98695546	38.70483173	43.86605256	47.94178975	37.08142316	46.10255799	35.93958159	32.21896055	54.67556667	45.34403863	37.5772393	36.10857215	41.59679167	29.86941233	33.30428773	36.4986441	41.81234695	42.87981585	41.93724443	46.15921277	49.40137793	54.90802728	47.25733004	52.84152791
919.2	44.89623367	48.27132434	44.6911429	31.69796923	30.37082959	33.08716428	38.7605647	45.13159834	52.45906421	32.30887799	28.96934523	31.68298789	37.91107635	39.82762316	35.92442448	36.80030769	34.59071841	39.1717954	46.52303043	35.31081882	40.84229021	37.44576064	37.25289561	41.55581433	37.8350866	39.09561161	38.73121914	43.96432233	48.02965263	37.14734075	46.15501463	35.89511862	32.3091797	54.78475008	45.35548592	37.58605064	36.14972056	41.6638439	29.93036249	33.42088693	36.56235976	41.89515048	42.89165244	41.90496808	46.17156091	49.60140488	54.88984714	47.36999796	52.87564158
920.3	44.9502293	48.29132655	44.67254071	31.80699424	30.37717085	33.07609305	38.81546635	45.14072056	52.52547388	32.3554408	29.0102523	31.66882838	37.95016608	39.82044256	35.87899881	36.83138012	34.63194647	39.31384795	46.44541632	35.32817274	40.95471554	37.46657249	37.30193853	41.63133149	37.9538424	39.05771696	38.78303164	44.10791521	48.07617499	37.15134469	46.22536306	36.03888132	32.33788527	54.82981243	45.46788699	37.58323848	36.17484578	41.64432409	29.98020218	33.51762029	36.57537267	41.96475806	42.83002814	41.99452278	46.17361242	49.60243979	54.89315068	47.37070087	52.90727143
921.5	44.98644018	48.27265999	44.66652779	31.76836421	30.44447952	33.12857226	38.80411458	44.99565715	52.56827035	32.32361811	29.02280537	31.76689532	37.92930349	39.76932536	35.90189341	36.92598391	34.62997364	39.28595944	46.54779301	35.34269526	40.91681989	37.48152311	37.26818445	41.61265205	37.86623717	39.00485593	38.79420678	44.05119757	47.92383032	37.18150557	46.10955402	36.05492491	32.39264021	54.83910568	45.40475535	37.62476934	36.23230317	41.66922043	30.03470682	33.54964367	36.55640462	41.97075862	42.92270465	41.90835698	46.17911861	49.5746933	54.94371555	47.41812028	52.93017204
922.7	45.00281726	48.29131747	44.66603903	31.75509751	30.41644415	33.09351812	38.80048272	45.00516258	52.44139924	32.32309064	28.99996154	31.72781242	37.9456056	39.78460268	35.98550402	36.87504602	34.68006479	39.22526725	46.54644165	35.32274962	40.91485327	37.55078501	37.25646834	41.69654018	37.87157678	39.00643462	38.74487497	44.02077452	47.84830638	37.12768682	46.14949239	36.15068505	32.49204166	54.76221569	45.52203841	37.65170141	36.21519918	41.63746611	30.035586	33.56972116	36.63194332	41.87964128	42.9547077	42.00335544	46.08378981	49.48684862	54.9661734	47.4036486	52.93726654
923.8	44.95833641	48.31450301	44.64522941	31.72414276	30.34831659	33.06254554	38.72371248	44.97581071	52.5173917	32.28973626	29.05000299	31.65604892	37.90039252	39.74443453	35.88465047	36.84264668	34.73719887	39.21130234	46.46236895	35.24324986	40.85575923	37.46916037	37.25271932	41.62899412	37.88966493	39.032893	38.60257074	44.0491683	47.83445164	37.17236208	46.03897479	36.08202171	32.48166842	54.74788703	45.50843142	37.64233253	36.15863147	41.69143536	30.09666804	33.49286957	36.66552418	41.86532809	42.8200108	42.04551614	46.11574922	49.45271642	54.92089077	47.23063383	52.87185339
925	44.93152999	48.22924251	44.65828824	31.74175125	30.41377961	33.13137047	38.59655287	44.95725592	52.42884198	32.34122334	29.00737117	31.72684791	37.98067339	39.77756222	35.80424716	36.8785123	34.59188277	39.19785083	46.49089424	35.3238294	40.84668483	37.55578568	37.26670842	41.52850677	37.81540164	39.08961366	38.61966439	44.14134542	47.78531962	37.15864121	46.04782849	36.06190432	32.44295082	54.81469603	45.45520601	37.63759892	36.07133257	41.79063922	30.12390628	33.46229738	36.57348811	41.84762029	42.84792694	42.08141596	45.9911536	49.47799653	54.77370463	47.31548654	52.79471483
926.2	44.85086508	48.29408321	44.59090191	31.62312223	30.31208651	33.10625438	38.54160957	44.90814924	52.36429202	32.32335704	29.04580517	31.70279275	37.92419346	39.66343914	35.86932495	36.85121674	34.52256473	39.1727994	46.44535263	35.31696449	40.83806366	37.55207472	37.28447287	41.51213928	37.81171185	39.08508117	38.64219221	44.04571235	47.54485306	37.03281013	45.84953483	36.0065736	32.45964785	54.8045715	45.53184855	37.53759738	36.12464033	41.62796914	30.04278403	33.5279901	36.52602052	41.79824394	42.74346769	41.96025264	45.93180078	49.24871238	54.76850536	47.28870757	52.82131313
927.3	44.70944136	48.29539144	44.40542889	31.59975993	30.37751674	33.07735303	38.48630696	44.79233716	52.24145051	32.1606015	28.96219916	31.64643609	37.79493618	39.66611249	35.75087893	36.7803069	34.49631074	39.09261787	46.37788912	35.14564444	40.77925183	37.36103814	37.17305054	41.3315434	37.7950627	38.99833547	38.65333178	43.96654098	47.4884501	36.92612226	45.67072606	36.01538361	32.33611289	54.65468213	45.43937549	37.48329222	36.07491349	41.54392877	30.05092385	33.4682818	36.5017021	41.7644085	42.76848362	41.91310994	45.90282341	49.2453441	54.69666851	47.04071219	52.5977737
928.5	44.58692951	48.12182847	44.25593208	31.45339667	30.22646081	32.8996775	38.24671076	44.53001531	52.12582656	32.09842053	28.91250272	31.54878327	37.69075912	39.62943495	35.71940504	36.6739378	34.40736811	39.00457249	46.38222598	35.08985718	40.65093656	37.32130641	37.08173569	41.2339205	37.65566551	38.89776744	38.44553682	43.89008861	47.40502449	36.88581395	45.57623021	35.92732847	32.31976443	54.56025166	45.30284661	37.39303214	35.9717549	41.43717956	30.03444167	33.30070453	36.48821794	41.63810213	42.77413428	41.832475	45.74656119	48.99222294	54.59378555	46.9747374	52.3391547
929.6	44.63084096	48.00882394	43.93577308	31.21540093	30.03300165	32.82090601	38.0833653	44.29379361	51.77299912	31.93908771	28.80330801	31.46462453	37.58883652	39.43821184	35.52813149	36.57118312	34.09802956	38.98427182	46.36315303	34.9386327	40.5668752	37.14100232	36.99030926	41.09342127	37.52360814	38.70710009	38.31776948	43.65667343	47.17307774	36.73387935	45.30465231	35.73583583	32.38101301	54.35323444	45.22550883	37.29321954	35.76148154	41.37766604	30.01999187	33.24009671	36.35550401	41.3871985	42.45668094	41.58270087	45.51010969	48.58938866	54.41563092	46.74780308	52.38734795
930.8	44.1200959	47.7530793	43.9053598	30.99895747	29.77252718	32.7184231	37.75242933	44.18837344	51.50290023	31.86347618	28.71975637	31.3411454	37.35120102	39.20805158	35.24900431	36.26059473	33.93604883	38.71893708	45.95161018	34.88110881	40.28581809	37.06481655	36.77607121	40.88930578	37.21765776	38.4294497	38.22549071	43.44498788	46.81679846	36.51904227	44.98817763	35.48933123	32.05028001	54.15954415	45.03239862	36.97780994	35.5384717	41.37652577	29.86274628	33.12919386	36.04577094	41.25703462	42.13538444	41.21073043	45.3329717	48.29128465	54.1437379	46.58589768	52.15630312
931.9	43.5719692	47.26207161	43.51620572	30.67782283	29.64602727	32.51653775	37.33818403	43.68965663	51.16892578	31.53119165	28.33983698	31.11173306	37.02327889	38.94528563	35.38659966	36.03840557	33.60786645	38.41296706	45.67679916	34.4940361	39.90406158	36.70894318	36.39613701	40.59297969	36.89550038	38.28564741	38.08806041	43.13466778	46.56320206	36.20678872	44.70037381	35.26143888	31.81157094	53.67618651	44.57996953	36.71774889	35.13524125	40.95623351	29.81337961	32.94604611	35.85882312	40.88087316	41.84506077	41.17295113	44.87939362	47.96379078	53.60534129	46.25625558	51.66001977
933.1	43.07935506	46.68953477	43.08029363	30.52499196	29.36220743	32.23816441	37.15453719	43.26614085	51.10009033	31.37378089	28.14778615	30.82110224	36.70188336	38.43318389	34.88378687	35.68151855	33.38318887	38.00846604	45.68187333	34.41726318	39.61969412	36.31425219	36.07665618	40.4193542	36.78354966	37.93000533	37.76346331	42.80148073	46.14210163	36.0611912	43.90920067	34.99315666	31.64129941	53.40000554	44.66107596	36.47648323	34.96961601	40.70885493	29.40578227	32.8974282	35.66856931	40.62627922	41.344058	40.90626487	44.61105719	47.87621722	52.9728055	45.8353129	51.09112761
934.2	43.38924491	47.02724159	42.7317265	30.11596976	29.23217029	31.94092095	36.86870342	43.33410124	50.51131847	31.42744298	28.24174397	30.82091818	36.68010456	38.46484059	34.39475591	35.44417269	33.20400756	37.8152165	45.21263872	34.2179358	39.66287084	36.2516114	35.89376055	40.11340435	36.54402191	37.73574559	37.4639465	42.5460158	45.86011211	35.95710938	43.66639978	34.85863311	31.33688301	53.22383496	43.94833785	36.56079359	34.95468131	40.66473244	29.25169693	32.62453253	35.28430028	40.11192938	41.45729844	40.73085837	44.24467362	47.39642425	53.08401757	45.41371259	50.9337459
935.4	43.25176227	46.85483755	42.6731993	30.18246817	28.96299654	31.89467965	36.9167066	43.12819938	50.32494538	31.43677893	28.17687153	30.73356612	36.79363855	38.41220989	34.37507757	35.3531619	33.04864143	37.89394936	45.29910025	34.05448076	39.48597688	36.11107044	35.79457141	40.05062504	36.41936837	37.96085801	37.29615517	42.42111143	45.60128494	35.72515753	43.73594181	34.9186803	31.4111309	53.28402689	43.87875707	36.35234708	34.76394253	40.53774483	29.28685435	32.45677424	35.19186935	40.29092879	41.52870736	40.61490105	44.03172024	47.3072284	52.80471338	45.16575211	51.03421569
936.5	43.24120331	46.882027	42.69289554	30.14551851	29.04901684	31.94116459	36.59391046	43.02767089	50.2891782	31.27476014	28.07049139	30.8491878	36.31110038	38.0434321	34.51646845	35.38821417	33.22274359	37.98238798	45.06981225	34.20581382	39.69740827	36.12563758	35.89102416	40.03381785	36.27810722	37.81303467	37.55659662	42.58992566	45.46089646	35.78780687	44.23125561	34.94506532	31.42344218	52.87666667	43.96039781	36.15326129	34.87794737	40.5742299	29.24218302	32.53977263	35.52743074	40.49165265	41.36010393	40.72379464	43.79220278	47.24510751	52.94827622	45.47806264	50.88020616
937.7	43.07929296	47.05005953	43.08014817	30.27136647	29.3484537	31.96581446	37.18610478	43.12636972	50.66818273	31.35873129	28.31535651	30.90425506	36.64733478	38.52897664	34.82926665	35.67552541	33.57562934	38.12797417	45.18040053	34.14987404	39.84778377	36.43145476	35.88872171	40.33314868	36.59449075	37.98029664	37.69197926	43.0420915	45.92652892	35.91857519	44.44810292	35.05977368	31.52208979	52.91780306	44.33090993	36.33134724	35.16475039	40.74471142	29.56981038	32.74908038	35.78272126	40.60069859	41.30129319	41.07798041	44.37082003	47.52610547	53.32071221	45.41637691	51.18146137
938.8	43.39797602	46.99489161	42.92904812	30.61073172	29.33589893	32.14806637	36.96536463	43.14993564	50.88962225	31.45258387	28.32251812	31.00067735	36.66538541	38.52776704	34.65674299	35.81238715	33.39040546	38.05530853	45.26682591	34.43677047	39.8007005	36.48072287	36.10761695	40.50935572	36.70210062	37.93638335	37.79764724	42.97366347	45.65530047	36.21172459	44.24733818	35.12632437	31.67064304	53.58522021	44.57824226	36.7906306	35.38956708	40.94280597	29.74321004	32.91365236	35.85462485	40.68599039	41.4986781	40.98804826	44.71256565	47.82220095	53.30944038	45.64738092	51.45350096
940	43.62832936	47.08515059	43.04278565	30.54658293	29.41568141	32.10471203	37.09101771	43.4220624	50.90250352	31.56184732	28.47641736	30.99492267	36.76403033	38.67697553	34.71914224	35.88209016	33.32099331	38.13543509	45.68567753	34.42670356	39.80605608	36.52577776	36.18017359	40.41487037	36.6936559	38.02413156	37.88511274	43.17447249	45.70864917	36.2227256	44.30733037	35.22587865	31.79519841	53.46264552	44.75536333	36.82042009	35.13216879	40.99861322	29.75047404	33.0035449	35.91826003	40.69671733	41.70101682	41.04101625	44.46177858	47.84604342	53.19167491	45.71099926	51.45209775
941.1	43.44480102	47.14393035	43.04313744	30.28363328	29.34759371	32.13096247	37.15689642	43.30425815	50.93051294	31.44584115	28.57242557	30.86117216	36.76150056	38.56453755	34.8963652	35.84623754	33.196106	38.05161395	45.33996459	34.50854497	39.58938677	36.46966484	36.10859744	40.37109382	36.85975927	37.9945703	38.01953519	43.17710897	45.79098492	36.25701373	44.14681099	35.13725505	31.83397262	53.54291872	44.48144816	36.76095609	35.22761249	41.02136992	29.69626874	32.88036213	35.74092104	40.54062945	41.61851865	40.89049791	44.31660305	47.52441899	53.19167872	45.6919459	51.28077218
942.3	43.25483541	46.96849775	42.81638166	30.21283389	29.18055688	32.3083974	36.69641993	42.98699021	50.87271757	31.41768711	28.21907292	30.72968627	36.52175127	38.37793918	34.59432054	35.73469621	33.14149456	37.91462995	45.42700844	34.34108412	39.35163243	36.3268157	35.8632415	40.1084716	36.59970854	38.03502386	37.7027782	42.82688261	45.59772179	35.97228546	43.96973146	34.92610935	31.70334197	53.38644154	44.43266619	36.3268157	35.21882805	40.9383918	29.53689418	32.90536107	35.78581724	40.60706846	41.1922733	41.11993722	44.01133441	47.42908051	52.91843035	45.51395737	50.99214053
943.4	42.86556302	46.66458463	42.62670906	30.17355862	29.01912384	32.23603367	36.77088712	42.83460167	50.31947884	31.21862237	27.97441401	30.634618	36.44606629	38.2936263	34.4909618	35.57852796	32.94172118	37.54111958	45.22774541	34.12424621	39.35701197	36.36443535	35.57493909	40.00586326	36.41616745	37.95166082	37.4585185	42.84113287	45.16339135	35.773161	43.91518419	35.14977797	31.70793257	53.01227742	44.5281219	36.03352633	35.12337711	40.98311811	29.44604145	32.9828175	35.62050501	40.27707043	41.26096976	40.75682656	43.86606206	47.56149409	52.96547609	45.4017284	50.90321299
944.5	42.86994531	46.45488848	42.26753717	30.04710043	29.05577412	31.85828579	36.47257775	42.83727005	49.9597118	31.31675006	27.91657877	30.64694413	36.35810599	38.33526143	34.28017643	35.34110859	32.86197899	37.36099348	45.07040483	34.07729984	39.19252841	36.12101823	35.58034288	39.94828135	36.41618231	37.71767193	37.12651465	42.41970112	45.0596615	35.57333492	43.74063872	34.89787598	31.35207676	52.98980229	44.10806648	36.06212526	35.23266857	40.97478005	29.39803139	32.7586894	35.57736489	40.08915159	40.90174123	40.59376525	43.94511157	47.19191749	52.48629304	45.3360612	50.70420543
945.7	42.84055728	46.33082324	42.13438302	29.7895203	29.00718429	31.43424864	36.51213991	42.80843854	49.96525573	31.25254881	27.85115007	30.46330659	36.52693755	38.21798402	34.20862471	35.28484109	32.42805146	37.61061919	44.85103104	33.90274008	39.24847042	35.93571555	35.71577466	39.80657184	36.18613866	37.477851	37.22354123	42.24405739	44.9387804	35.86267548	43.52860037	34.83642882	31.13624838	52.9471589	43.73628825	35.93571555	35.0217754	40.61677263	29.57247378	32.56700957	35.5024093	40.09633398	40.92432513	40.5372401	43.87869204	46.89802923	52.52911378	45.27429471	50.49503662
946.8	42.58392943	46.6345398	42.46586691	29.9522654	29.0857005	31.4224136	36.37202456	42.70638363	50.06344503	31.1210602	27.93340232	30.3932512	36.24188569	37.89519291	34.18684672	35.31317012	32.41299772	37.33510179	44.7571401	33.88302278	39.20856536	35.87716708	35.34503348	39.58912935	36.05767559	37.41390247	37.44728724	42.23539458	44.62787183	35.67372096	43.45153101	34.57675097	31.33362067	52.73703448	43.70755893	36.22819055	35.03829104	40.54055701	29.77989034	32.65402352	35.34884389	40.24169742	40.98968436	40.75671437	43.70755893	46.81936025	52.714214	44.87830251	50.41456301
948	42.46925623	46.23242761	42.27947141	29.82764381	29.05678403	31.5538625	36.10853213	42.76114439	49.76550246	31.27454279	27.8806213	30.31690092	35.91386914	37.9302938	33.88869541	35.31473202	32.50516714	37.20458194	44.62717369	33.87502601	39.07712138	35.97777776	35.42467219	39.37587895	35.8133238	37.22419158	37.33062736	42.35980827	44.6650511	35.70345794	43.49778867	34.6132069	31.31250848	52.33548147	43.90949465	36.12226683	34.83915206	40.53500529	29.6625428	32.60885336	35.32517959	40.09310808	40.90746749	40.60142792	43.45521464	46.91863449	52.49846643	44.91266414	50.29589235
949.1	42.46963356	46.18238769	42.29040722	29.55572481	28.75939736	31.63531468	36.03331142	42.62892002	49.57078544	30.93750052	27.87369833	30.21661335	35.66931206	37.96626001	34.12222284	35.07285635	32.50546384	37.05609285	44.47930584	33.67187901	38.77838696	35.89187782	35.3198636	39.44691288	35.71573001	37.42300093	37.04814874	42.44080384	44.30290373	35.63179174	43.49817505	34.58403311	31.15854099	52.54118002	43.69393452	36.0503426	34.83945628	40.68439252	29.45401207	32.62418475	35.45211407	40.02174075	40.98575839	40.38269731	43.24499201	46.83035486	52.31633059	44.98451267	50.52427118
950.2	42.4923403	46.23183398	41.96103463	29.40362377	28.75179363	31.59219323	35.77690756	42.32663005	49.57085013	30.95751997	27.64349847	30.17656634	35.86991153	37.68359558	33.89809006	34.90695699	31.91668958	37.11118083	44.27424384	33.55667814	38.78912595	35.80534841	35.02943842	39.15723712	35.74394945	37.47088145	36.95801206	42.38899891	43.94075448	35.27219171	43.0464707	34.81348256	31.12728777	52.65661395	43.72322599	35.83392917	34.76830838	40.68826211	29.46204642	32.65489525	35.40101747	40.17026069	40.84306256	40.31317032	43.42490121	46.55357034	52.1524601	44.52471488	50.45621151
951.3	42.13625536	45.97312459	41.84020295	29.48692105	28.61725354	31.38233254	35.52826986	42.36864458	49.56891355	30.89674836	27.708325	30.33036514	35.47818301	37.59062745	33.69742175	34.64665849	31.88927333	36.89731033	44.32043786	33.28688637	38.45031908	35.79177295	34.88688444	39.21663036	35.67169787	37.35440752	36.4844733	42.30151474	43.82817934	35.37794725	43.05945254	34.37201913	31.08312158	52.72603814	43.73877488	36.1638288	34.67664143	40.33309227	29.538868	32.69710644	35.29489653	40.03209904	40.638646	40.32642839	42.98665665	46.30357984	51.73120723	44.2509751	50.32148769
952.5	41.64790946	45.8131894	41.60385789	29.3363794	28.41041658	31.29088131	35.33827729	42.2396162	49.66991197	30.69172565	27.90791941	30.06558195	35.81040428	37.45870438	33.7600183	34.80272744	31.76435219	36.48902483	44.14244317	33.18361618	38.47327239	35.53741627	34.61185796	38.98619506	35.51763926	37.11185876	36.80338865	41.95168773	43.64931658	35.31249591	42.9198983	34.38686214	31.00687766	52.07639996	43.32112623	35.61238972	34.56506934	40.34027832	29.44583332	32.51978422	35.1355936	39.81062118	40.26878687	40.18407916	43.32829222	46.35858451	51.56571014	44.26303964	50.24971639
953.6	41.76577149	45.83173136	41.37796222	29.1749008	28.47272859	31.15099849	35.42787016	41.86249501	48.95244897	30.61508925	27.65140506	29.85927005	35.2945583	37.43471136	33.41187835	34.70973766	31.77576093	36.23048884	43.86616176	33.20314058	38.15374425	35.47372792	34.67846968	38.90249855	35.43929865	36.85499862	36.748946	41.98591038	43.31448753	35.47372792	42.86836279	34.23670138	30.87500171	51.91088601	43.30083172	35.41416534	34.71313542	40.35035885	29.40470645	32.30193085	35.13106929	39.66112019	40.43244337	40.19166516	42.92449466	46.12291988	51.69231626	44.53568666	49.82727504
954.7	41.7923982	45.90588847	41.29875186	29.12156506	28.23214199	31.05569642	35.39330995	41.55075791	48.83997423	30.70062869	27.40755927	29.94123531	35.09561845	37.16899036	33.3026683	34.30162873	31.74631262	36.18908486	43.8368871	33.0419752	37.82638477	34.84632243	34.6661267	38.66719112	35.16057815	36.74524991	36.50087436	41.85231375	42.97144412	35.13428906	42.33422279	34.19440944	30.90414837	51.93804354	43.43350266	35.36442632	34.48334484	40.59410764	29.47108866	32.30784036	35.3979329	39.50866059	40.28459191	39.96628647	42.4260066	46.16397371	51.32054009	44.28866721	49.31790034
955.9	41.42119148	45.4141751	41.37162542	28.89071265	28.39503419	31.03380334	34.90875462	41.5362157	48.84732656	30.54969323	27.50451634	29.6895184	34.91099796	37.12163437	33.13312867	34.11739475	31.36866721	36.13913442	43.39947763	32.93598379	37.82695114	35.2460109	34.37107699	38.59988213	35.26879189	36.70401365	36.46316025	41.68678526	42.61912329	35.18731888	42.26287048	34.2047723	30.82140325	51.71706153	43.3914173	35.55051207	34.56247523	40.27647651	29.45900427	32.37035655	35.26479641	39.43521764	40.20126395	39.96490743	42.32255026	45.75029975	51.20601669	43.67051979	49.39904635
957	41.42873983	45.33575048	41.02795822	28.66570778	28.16707179	30.84720845	34.96923835	41.28493816	49.05388726	30.50148739	27.34893641	29.45842566	35.13400472	37.06632545	32.90993815	34.31172985	31.30106462	36.04671309	43.32196195	32.93629124	37.8089616	34.94183299	34.07199221	38.51975489	34.84468713	36.69273094	36.2402517	41.45575719	42.78281077	35.11180898	42.39211281	34.26052504	30.60501441	51.62014831	43.07453024	35.41515074	34.62002764	40.19805391	29.51303996	32.37065603	35.10385055	39.28620528	40.04581559	39.88944174	42.33258798	45.84409415	51.21243724	43.76325591	49.51576565
958.1	41.18161567	45.30147545	41.03960371	28.38438312	27.99732335	30.6810434	34.85098653	41.38702169	48.74517742	30.4035932	27.29051855	29.70059718	34.87224211	36.82147606	32.94616033	34.16426345	31.09842908	35.79586093	43.36502976	32.75536616	37.51579186	34.82840523	34.17257506	38.2097465	34.51041784	36.37567867	36.27610175	41.62683106	42.49986012	35.01828109	42.17002752	34.19535784	30.5677972	51.7423698	43.02417456	35.44212162	34.27981324	40.04738256	29.41752723	32.4162583	35.10129951	39.35750287	39.89336346	39.81426306	42.1284002	45.43920875	51.2249414	43.34731167	49.43613393
959.2	41.09129878	44.94234986	40.94793139	28.66623965	28.01175031	30.74021535	34.81092497	41.38058555	48.74945215	30.20855877	27.34943742	29.52458748	34.81157112	36.75589777	32.91054228	34.00480247	31.03162649	35.74900386	43.24483695	32.84661794	37.59047186	34.84760666	33.99555575	38.29207837	34.56730207	36.32584148	36.37715963	41.46299971	42.40295755	34.75229935	42.13517871	34.15027242	30.66846506	51.53097887	42.92364567	35.32311006	34.33842598	40.12356179	29.19408618	32.38624004	34.91846779	39.4351515	39.89312333	39.89017248	42.02826362	45.30114667	50.92457593	43.3947405	48.97459523
960.4	41.24158722	44.86144439	41.01800508	28.49577914	28.03968076	30.94419217	34.85034709	41.26727491	48.36105625	30.46870875	27.23415897	29.45073418	34.57280587	36.87845245	32.80277724	34.05065966	31.05641918	35.65715298	43.44987901	32.67441059	37.55872694	34.86522387	34.00729136	38.16429882	34.82648935	36.22809361	36.3536954	41.28425732	42.06320557	34.8088487	42.28622289	33.95270125	30.74138019	51.59890388	42.96295329	35.3900767	34.19691992	40.1938824	29.23537948	32.31270125	34.89860036	39.51476602	39.73885732	39.96379424	41.84952923	45.53410523	50.81113436	43.555689	49.32834991
961.5	41.05871424	45.05356953	40.74988653	28.54979455	28.008751	30.79873136	34.83055445	41.249662	48.57721944	30.15948283	27.22614809	29.32788183	34.69326559	36.67349865	32.82404138	34.06248019	30.91588414	35.45991398	43.34527163	32.62749751	37.40256298	34.77211392	33.83582625	38.25118578	34.32052802	36.32907424	36.17318811	41.34667327	41.88964683	34.86444561	42.18236083	33.94375916	30.7155462	51.48252439	43.07590232	35.34885845	34.53205568	40.18944056	29.4367102	32.33648265	34.64688656	39.29800811	39.51546351	39.8878407	41.75533349	45.32340188	50.89287622	43.62319543	49.33186605
962.6	41.11302651	45.179582	40.72927499	28.49316415	27.93744842	30.75111301	34.94370508	41.54625898	48.79132966	30.40539044	27.26515688	29.31007942	34.63711119	36.62492111	32.86474611	33.89900801	31.04002541	35.61594801	43.02665853	32.70519711	37.67165231	34.7724124	33.84034652	38.0658748	34.32888674	36.59869457	36.1077585	41.31801866	41.77040572	34.93617573	42.26071444	34.07340266	30.62114212	51.44897754	42.94238267	35.15452683	34.62737627	40.33082777	29.42161514	32.41885461	34.79034557	39.23411935	39.44553026	39.95825099	41.64911216	45.56508306	51.0547325	43.57600233	49.30137956
963.7	40.94171138	44.83860403	40.63936265	28.49275841	28.06259722	30.7883669	34.82907576	41.37624871	48.60346017	30.50640803	27.25654844	29.41098084	34.59979701	36.64713696	32.76087572	33.96526688	30.89339922	35.79567762	43.00213048	32.52096124	37.25615615	34.86339203	33.85250731	38.00579517	34.43772731	36.28425642	36.25019542	41.08821792	41.68369934	34.84440498	41.91508768	33.97835307	30.553277	51.15770695	42.91909188	34.98839012	34.5213519	40.2512589	29.30792218	32.55700637	34.89704471	39.52392217	39.73989989	40.02891734	41.6356195	45.50573738	50.77064416	43.59763331	49.19474596
964.8	40.84852676	44.83702913	40.70950738	28.43864286	28.02195945	30.69636314	34.75409924	41.19788675	48.61632033	30.47465001	27.14854772	29.61772112	34.58310387	36.34016415	32.52330975	34.08456278	30.86568955	35.70755289	42.80841318	32.66389814	37.76151174	34.71890427	33.91695121	38.09630288	34.59840313	36.17928058	36.38190381	41.28490678	41.87680508	34.89733757	42.33620713	33.87657952	30.57332131	51.32502468	42.73143376	35.11099474	34.47218125	40.17376322	29.39966034	32.44817034	34.92872802	39.38540988	39.66771472	39.81145245	41.82451137	45.46254983	50.66879569	43.27116006	49.16392845
966	40.88252844	45.02976938	41.07045895	28.53872351	28.17902943	30.61040027	34.70099481	41.37170069	48.8384652	30.34733548	27.16309802	29.52155659	34.60801393	36.58990422	32.59334371	33.96011352	30.78565552	35.69553725	43.00496138	32.77571824	37.64895003	34.89414881	33.97273971	37.8777197	34.67126186	36.42884517	36.34972574	41.44762703	41.94072769	34.85893269	42.27718976	34.05330532	30.71041057	51.36112524	42.91428352	35.24032092	34.60169306	40.22860031	29.61388317	32.45511128	35.01929619	39.4655372	39.81052414	40.01653447	41.95582598	45.43715718	50.72150569	43.17451942	49.00867446
967.1	40.75987066	44.91263146	40.85719058	28.67797896	28.18908087	30.82817407	34.72169778	41.22058729	48.35492146	30.40689384	27.24607708	29.5691026	34.56336568	36.70979029	32.90676569	33.78858285	31.02012248	35.55050964	43.12019991	32.62102178	37.84845133	34.97196903	33.91926888	37.9584759	34.54672712	36.57216634	36.18102363	41.42921168	41.84635066	35.00355118	42.43517043	34.14032603	30.8937984	51.71757562	42.83329289	35.39832807	34.56083237	40.20606807	29.70226147	32.60718295	35.0408408	39.4129789	39.47504865	40.13696234	41.84931254	45.63080798	51.00967874	43.38697329	49.20618339
968.2	40.93061576	44.98753934	40.81333317	28.5261634	28.27987497	30.98947793	34.79003549	41.30098643	48.65920815	30.57013774	27.30582646	29.66822095	34.7566922	36.82830929	32.82195501	34.08285636	30.87742797	35.63676221	43.1289517	32.64006432	37.58929226	34.90090725	33.79572024	38.0852966	34.35569218	36.56696348	36.07753912	41.36581846	41.96312997	34.77353168	42.28702882	34.27723168	30.79759679	51.47397782	43.11663177	35.48773019	34.85238323	40.44854633	29.65220177	32.71595528	35.12387473	39.48965261	39.67708039	40.12208493	41.96273566	45.70547043	51.03857069	43.52458852	49.32048607
969.3	41.04755	45.09591585	40.93905148	28.66215236	28.30440888	30.83202178	34.87093653	41.61450063	48.67962151	30.48064582	27.39348046	29.59647705	34.70729638	36.80244174	32.88798715	34.42923929	30.77506669	35.42424587	42.9892562	32.76719958	37.52039858	35.00712011	34.00945091	38.23678112	34.59067349	36.45011267	36.25618336	41.58674465	42.04591829	34.78900722	42.21706722	34.25493026	30.84911349	51.35365686	43.17791625	35.44315186	34.81995829	40.62431638	29.6245969	32.62270163	35.37265857	39.67927691	39.74117906	39.74117906	41.85507157	45.77878418	51.3323593	43.42928378	49.10693464
970.4	41.19542928	45.06631083	40.87290279	28.71145336	28.26274953	30.99371523	34.8391531	41.62113722	48.75379022	30.54866982	27.314279	29.55398714	34.75717451	36.64722499	32.8106789	34.26151372	30.79085994	35.81877093	42.81823215	32.64917804	37.60794277	34.91482719	34.20147585	38.10134867	34.49780923	36.36719695	36.29639171	41.66045374	42.06077027	35.0549785	42.51910477	34.33883287	30.81221795	51.53165981	43.19998721	35.59125584	34.99249191	40.43758156	29.54359138	32.66241043	35.26168473	39.67918224	39.80475555	39.99141932	41.92907697	45.75498674	51.26396367	43.52420349	49.13722055
971.5	41.033003	45.14879611	40.91928813	28.57876971	28.1448714	30.78586628	34.7231713	41.41509169	48.63501444	30.37989092	27.18998381	29.59801834	34.65370994	36.61918736	32.53070196	34.14240091	30.88041747	35.54086448	42.99818606	32.67696198	37.52138873	35.28228384	33.92242715	38.17300118	34.36138419	36.32241538	36.35539936	41.60064318	41.8197549	35.13119162	42.4222206	34.368169	30.89991397	51.43346075	42.92369253	35.70242877	34.79021682	40.33197874	29.63525363	32.72259854	35.16320901	39.48369131	39.6761742	40.06538458	41.56534783	45.84358355	50.82485125	43.25206737	49.248088
972.6	41.11243785	44.94124852	40.51823465	28.53977683	28.1858321	30.9388124	34.64873147	41.21395004	48.57358398	30.44419911	27.20854066	29.51853177	34.70121516	36.66256902	32.57956738	33.76739548	30.92172551	35.51414844	43.19478769	32.74696127	37.33851287	35.033909	33.80379323	37.94811248	34.43747648	36.24746604	36.22742256	41.29655818	41.87351585	35.0140929	42.12935327	34.15487117	30.94988656	51.36301976	42.98486196	35.34152241	34.77427035	40.36733481	29.65968645	32.47683582	35.19230128	39.40059694	39.74202326	40.08581238	41.54241693	45.39788	50.54299125	43.28092706	49.18775061
973.7	40.53712339	44.97152492	40.55666878	28.5474176	28.21849467	30.89210484	34.69922364	41.44330918	48.42140532	30.50013687	27.26762152	29.46261757	34.69806565	36.58812613	32.69328724	33.94608016	30.7795348	35.73839164	42.99257565	32.71157875	37.43385756	34.63049935	33.74939645	37.86355198	34.38555772	36.28642759	36.1357722	41.29802537	41.54219984	34.91848687	41.95018216	34.1173805	30.7702212	51.25345223	42.83814368	35.15111217	34.57792457	40.17900617	29.82727979	32.57977699	35.15350145	39.31340434	39.96144481	39.95826848	41.77854296	45.2737858	50.7696712	43.16414501	48.76128185
974.8	40.82338093	44.86557638	40.75722006	28.49839848	28.11898512	30.93659334	34.57911955	40.94440814	48.27594439	30.52783804	27.24655599	29.2781002	34.65547525	36.71744074	32.52965835	33.94158826	30.93795489	35.6604372	43.04160678	32.73037647	37.43467951	34.56849163	33.79205545	38.08028292	34.27975748	36.44313868	36.13625201	41.36165709	41.69215042	34.66264683	42.03535503	34.0321355	30.64560743	51.22455149	42.89192453	35.527402	34.86843515	40.42511798	29.61019823	32.66146623	35.16662082	39.37039654	39.59140525	39.74251749	41.70780681	45.61525312	50.91062152	43.21816656	48.91386768
975.9	40.92656763	44.96788258	40.51695054	28.50077065	28.05369974	30.68460301	34.49669944	41.13866402	48.34957981	30.45640778	27.09026701	29.47073525	34.63296027	36.71397693	32.55570092	33.99652606	30.64066043	35.51811919	43.12008887	32.81312612	37.35509598	34.62204193	34.03167808	37.82465532	34.27064392	36.609179	36.06841238	41.3234185	41.80630671	34.64166147	41.95067343	34.08756021	30.68937552	51.05292854	43.04184916	35.29278184	34.64166147	40.36130536	29.52970255	32.47377842	35.13379221	39.36351666	39.43465803	40.12488304	41.75220574	45.460447	51.03153551	43.09788876	48.9022012
977	41.10751309	44.93028095	40.6106983	28.44482566	28.23011013	30.45776272	34.59406434	41.15051109	48.44698248	30.29188135	27.29382322	29.36472903	34.59108466	36.66760114	32.64599416	33.92690712	30.78197464	35.56363036	42.98888635	32.68406039	37.51645436	34.79441002	33.77365175	37.96456738	34.47285205	36.13692793	36.25406356	41.4179385	41.66847878	34.73656919	42.48748129	34.13297172	30.81790431	51.06414677	42.83578478	35.41297731	34.85210101	40.29058739	29.70818483	32.57529311	34.93885822	39.13151836	39.43245655	40.05103321	41.54262902	45.4123861	50.65277729	43.0486353	49.0896101
978.1	40.85663079	44.89204624	40.44345732	28.44518929	28.09839836	30.65421817	34.7752455	41.07345194	48.53568647	30.36580749	27.45309111	29.31490741	34.63094987	36.62046175	32.62325274	33.91429756	30.56283747	35.81690031	42.93535761	32.42778076	37.47658695	34.75576356	33.78166705	37.79494468	34.26132561	36.40533513	36.2273986	41.5077944	41.37322734	34.69762218	42.12772597	34.20235774	31.08088325	50.98099367	42.78231883	35.45711305	34.60127262	40.53169203	29.71864342	32.37318936	34.93479186	39.1997745	39.42771598	40.05484859	41.48095552	45.37978751	50.86175362	43.25655197	49.04303193
979.2	40.86145111	45.07453423	40.35591737	28.44542352	28.25114608	30.91400152	34.85668635	41.50390963	48.63525035	30.43235474	27.33338578	29.37284291	34.69244729	36.59652345	32.58293679	33.9954546	30.75362015	35.65664573	43.18861134	32.56912805	37.66210995	34.67783584	33.89521639	37.70904011	34.39309994	36.31431798	35.99811127	41.43761257	41.85546983	34.83369129	42.03089724	34.28303581	30.91257851	50.88083154	42.79428411	35.2837699	34.77524407	40.45851419	29.66819826	32.56912805	35.26316186	39.12215118	39.50657141	39.89899315	41.26005136	45.63529175	50.76318577	43.32684483	48.96354566
980.3	40.94765117	44.97269119	40.53817466	28.21706256	28.17800854	31.04568561	34.71456334	41.42024134	48.84419216	30.36593453	27.26390963	29.67313367	34.69259637	36.82469733	32.56616391	34.05401314	30.97403597	35.67321063	43.18879693	32.42792084	37.62546859	34.89274722	33.78181222	37.93679447	34.5260402	36.37920954	36.06053087	41.51481255	41.69150989	34.89274722	42.20055417	34.03149291	30.67924202	51.19374198	43.12070427	35.20568666	34.48316748	40.62117274	29.72398939	32.73431416	35.18133339	39.2775666	39.82247843	40.05380309	41.41192068	45.73176107	51.06460952	43.16229217	48.96375606
981.4	40.60370782	44.99412011	40.80801673	28.44588432	28.0518624	31.04580209	34.69408579	41.51170692	48.73604784	30.25736649	27.29370129	29.55642123	34.75474097	36.74438769	32.77335401	33.9015943	31.06411868	35.57680673	43.28336307	32.75135254	37.64273638	34.95225217	34.19224778	38.39756572	34.33436219	36.52313991	36.18665209	41.44454171	41.94270261	34.95225217	42.06717012	34.33124066	30.93294478	51.71536261	43.37083904	35.26642972	34.7558939	40.54152121	29.62245372	32.69612108	35.23474718	39.5087543	39.74345977	39.97909293	41.41847149	45.79812747	50.87641962	43.46940781	48.76155406
982.5	41.04523662	44.95586482	40.54201098	28.38827903	28.11818811	30.74390057	34.73458438	41.60392892	48.41645046	30.39911782	27.35388829	29.32673687	34.56690446	36.66340566	32.80940213	33.92458397	31.02768279	35.70460785	43.15018412	32.73001582	37.77472765	35.05384694	34.23974293	38.07435983	34.44573896	36.73511166	36.23680323	41.77771142	41.7149989	34.93335447	42.005421	34.35560961	30.82966876	51.83500328	42.98958111	35.23087218	35.03294593	40.46766415	29.74548834	32.74710778	35.28898642	39.42816531	39.66346243	40.22051372	41.43154236	45.68564708	51.08740902	43.25376298	48.99564109
983.6	41.14435921	44.99906548	40.81785423	28.50518103	28.26669548	30.83562944	35.02413578	41.27886455	48.82675885	30.65465316	27.29338038	29.45291838	34.69153489	36.61518807	33.04121853	34.23301905	30.85180749	35.75304175	43.09656376	32.78179133	37.79344459	35.01612293	34.05434702	38.14113162	34.52147059	36.63124172	36.22309681	41.31459741	41.81867247	34.97445615	41.80689772	34.22958229	30.91687713	51.53488093	42.94883728	35.39924712	34.91540181	40.39257691	29.87048253	32.78179133	35.31511863	39.58472537	39.50234167	40.1427333	41.68431053	45.73679782	50.68937629	43.20387764	49.27241517
984.7	40.9856908	45.14817823	40.83256867	28.5657845	28.32970363	30.95206431	34.6504949	41.38528779	48.60894364	30.55356946	27.19090598	29.59125301	34.71177247	36.92842178	32.98059153	34.247231	30.87233706	35.76933015	43.22127394	32.81693959	37.69601394	34.81612759	33.78449056	38.19630201	34.5382255	36.51250503	36.02267645	41.57191038	41.59411536	35.12045342	42.54294093	34.30259616	30.94796325	51.67100259	43.00138051	35.44489178	34.99698294	40.73316988	29.71008026	32.90989211	35.42774738	39.42188883	39.58081615	40.06681968	41.71511387	45.78905215	51.01399531	43.66681343	49.26562834
985.8	40.73288624	44.9020237	40.760489	28.75082497	28.30492426	31.11320096	34.94712346	41.05114889	48.59026647	30.52978747	27.38647539	29.60680672	34.77581403	36.55903618	32.7188565	34.2512454	30.92525711	35.61784342	43.28031092	33.10043189	37.61465599	35.043796	34.07808177	38.17059587	34.77581403	36.37706166	36.02790489	41.60931218	41.96089957	35.043796	42.84436662	34.28262538	31.07219878	51.05972694	43.05576975	35.35541093	34.59105468	40.67001979	29.49825495	32.75139394	35.22266878	39.33321114	39.82728281	40.15606741	41.75511273	45.91303316	51.25187781	43.19543165	49.17451669
986.8	40.84784747	45.03724667	40.49728953	28.88433524	28.27271846	30.96923649	35.25947895	41.54221591	48.34313786	30.52387952	27.36672539	29.38893781	34.7535922	36.74524171	32.8318774	33.97823035	30.73359739	35.85586611	43.09885205	32.76501846	37.79062811	35.00841395	34.28736662	38.29396859	34.60958026	36.2915255	36.33486013	41.66424778	42.01733462	35.09297534	42.6653412	34.31301331	31.00800123	51.43064495	43.14076198	35.3466595	34.41800949	40.60410812	29.77768681	32.74215727	35.42543465	39.32283621	39.82950644	40.50815643	41.63250569	45.64333194	51.07773382	43.41851791	49.03462209
987.9	41.36027001	45.17971539	41.01024113	28.83206425	28.18839892	30.97529679	34.55212201	41.59244474	48.98986897	30.64666756	27.3129828	29.73727076	34.57174136	36.80455269	32.88756549	34.22174766	31.1254992	35.68118272	43.18836225	32.83561863	37.85132332	35.21169347	34.12927768	38.34936913	34.81836661	36.79347174	36.24711148	41.71395524	42.0000951	34.97115356	42.28702757	34.43536986	30.94096828	51.59062734	43.05588261	35.73463942	34.66790667	40.62708924	29.62816558	32.73242442	35.14765995	39.65749188	39.74389164	40.35399524	41.60424402	45.8253923	50.77897903	43.25937242	49.01746636
989	41.01649486	44.96372856	41.35787247	28.7155613	28.31072807	30.91344392	34.84523914	41.0687036	48.85188533	30.44468154	27.31259343	29.58241387	34.84655328	36.81431672	32.70565068	34.25279686	31.14849832	35.82420949	43.20782519	32.9105675	37.8299306	35.02097609	33.83287558	38.30521326	34.68837673	36.46148584	36.22674683	41.68694215	41.97170417	34.93186419	42.43013082	34.23706249	30.76491809	50.82988069	42.98096699	35.51774469	34.7982967	40.74661995	29.92996207	32.93066556	35.168795	39.3890504	39.92621821	40.28341676	41.93244783	45.9095351	51.04721963	43.66139531	49.26779219
990.1	41.25698836	45.04308199	40.98589262	28.86163867	28.26128683	31.00136867	35.15806174	41.62233872	48.70095864	30.37706327	27.28894496	29.69135078	34.8733204	37.06649734	32.84954659	34.17644306	31.32288497	35.95876294	43.33977217	32.79584363	37.67445404	34.77590889	34.01263326	38.25814276	34.55009359	36.3399048	36.29579532	41.65816609	41.95189009	35.12251264	42.46955542	34.29710769	31.13361116	51.59986725	43.10253497	35.3794961	35.05448996	40.49733466	29.57685275	32.9672869	35.28847898	39.37589684	39.93136708	40.20819373	42.01238309	45.67342989	50.97484156	43.69570485	49.30135655
991.2	41.0963979	45.02998715	41.03284822	28.80800353	28.25691384	31.1096469	34.82506389	41.68009747	48.67109542	30.3046919	27.48142392	29.51835815	34.52496775	37.19868504	32.72365458	34.16602521	31.35443178	36.02398972	43.36583545	33.05228961	37.71414919	35.32787398	33.92768385	38.39333877	34.56497104	36.49556212	36.54174643	41.43909389	42.32338749	34.77587595	42.6295509	34.43156035	31.08883751	51.92664894	43.33049909	35.40290284	34.51314612	40.52314956	29.48033308	32.71433294	35.48558903	39.45861523	39.84079447	40.32265228	41.60976706	45.65812284	50.77035548	43.52788211	49.48307101
992.2	41.04686802	44.91454141	40.85395466	28.97074942	28.30239794	31.19690245	34.82703497	41.21578517	48.89117374	30.3741422	27.34894836	29.48028523	34.72352428	37.03464581	32.80600842	34.22875085	31.2566825	35.89107823	43.07258768	33.14313348	37.66102607	35.25014793	34.03714105	38.43907237	34.58099623	36.56428942	36.59576965	41.70161515	42.01769144	34.9745377	41.95178291	34.43006028	30.81356384	51.22418897	43.25650181	35.6289052	34.70092466	40.65627789	29.59492949	32.74506075	35.4855313	39.44719738	39.94553799	40.44280428	41.28724111	45.74471206	50.94064819	43.28890058	49.32306599
993.3	41.21150588	45.02876515	40.78350489	28.3883563	28.44812126	30.74098251	34.82915542	41.39053717	48.86072863	30.45993906	27.24535143	29.53304809	34.85717847	36.57441671	32.86673336	34.25116901	30.87988757	35.95858465	43.00310269	33.04695836	37.90068511	35.08623411	34.17116962	38.07904128	34.72504297	36.74222157	36.29654127	41.68991088	41.90592078	35.47801387	42.3295188	34.38482728	30.69212343	51.14864465	42.96897281	35.66474026	34.67223725	40.48360811	29.49727647	32.63197657	35.228038	39.22888407	39.74369882	40.4719865	42.08755798	45.58233499	50.8624717	43.37510277	48.83401291
994.4	41.1464176	44.98462614	40.57665059	28.3883563	28.55899669	30.8356284	34.97001433	41.45678929	48.26020571	30.9545354	27.51486841	29.50475233	35.00155294	36.57730523	33.19860556	34.20956419	31.30604848	35.92218932	43.12846438	32.9939141	37.79971355	35.31573238	34.23760554	38.1237111	34.56545235	36.84348296	36.16886877	41.65649716	41.89200686	35.09973401	42.68767497	34.06602756	30.85690902	51.35421758	42.7676759	35.29153584	34.58877014	40.07125678	29.69977493	32.31440558	35.0634563	39.63569964	39.52652014	39.95969718	41.84654003	45.80674965	50.77751576	43.50252748	49.12762771
995.5	41.32844173	45.14226898	40.73716462	28.79614414	28.39633287	30.95347228	35.12222928	41.77863782	48.34876898	30.29741856	27.36629038	29.62612921	35.04019355	36.74252911	32.90085464	34.39990326	31.01377258	36.0889936	43.28395119	33.1719252	37.98543883	35.36504576	34.22814095	38.16286486	34.52996063	36.61767606	36.32121181	41.62035518	42.32578493	34.91596581	42.74745011	33.93539955	31.14598744	51.42260831	43.13081176	35.34016775	34.66335834	40.43277018	29.5046625	32.74959412	35.00688044	39.40676528	39.40485158	40.19520677	41.59973122	45.65515451	50.8215258	43.12833027	49.39230448
996.5	41.38884944	45.13033067	40.65258441	28.89812683	28.27897276	31.17307427	35.2601694	41.48219585	48.14596547	30.63844078	27.16192394	29.77294552	34.83682597	36.75252532	32.83449663	34.69663954	31.3129985	35.81667597	43.31318955	33.25705906	37.79488361	35.18461698	33.71093761	38.21482806	34.4043287	36.58732597	36.18259442	41.45649968	42.1981619	34.71704732	42.55356207	34.40988781	30.92281366	51.19388856	43.15335968	35.51039407	34.89377752	40.46167578	29.56399757	32.78749051	35.06772457	39.62652876	39.62513719	39.74342118	41.79911538	45.63561443	51.17564022	43.11247556	49.5581075
997.6	40.9276368	44.7111402	40.55432218	28.83158971	28.50335188	30.90932974	35.0601156	41.69143356	48.38867987	30.66270903	27.23147633	29.46604986	34.30069071	36.76337339	33.03009065	34.2112109	31.26276294	35.64471455	43.49259759	32.80771997	37.93831616	35.23250039	34.15434321	38.63239995	34.35886239	36.47168889	36.25064835	41.41915531	41.93764752	35.05304021	43.03407691	34.49683919	30.768386	51.10296862	42.93250774	35.11058862	35.0221859	40.61808683	29.52705314	32.25911867	35.00609408	39.37973053	39.74323573	39.99008813	41.77828094	45.89253431	50.61052675	43.5068019	48.99166166
998.7	41.4105572	44.67842545	40.73659343	28.94815561	28.25883422	30.81833697	34.87384028	41.23000165	48.01169958	30.38835944	27.35558381	29.60986439	34.4083847	37.01555597	32.74809647	34.06544203	31.39585751	35.84664367	43.24975487	32.58356085	37.66851917	35.02990367	34.45764611	38.46098515	34.36896209	36.30371835	36.0957157	41.75532269	42.03588441	35.22676594	42.33114097	34.5385745	30.50774213	51.00353975	42.8198968	35.35580171	34.45463473	40.00277627	29.48675528	32.54660067	35.16432991	38.85702714	39.74301798	40.00108953	41.61768864	45.85732844	50.82269383	43.42987028	48.44492061
999.8	41.04844558	44.50673589	40.78888688	28.48509063	27.7932592	31.0428493	34.67235707	41.44629018	47.92952222	30.17451785	27.17124699	29.87674429	34.56523043	36.78836086	32.85993234	34.04559233	31.32454555	36.06814988	43.28177986	32.49664003	37.97836786	34.77514074	34.12377331	38.13181455	34.54484395	36.38634417	36.43109982	41.59769216	42.02555618	34.77514074	42.02710098	34.30200892	30.60869038	51.06839077	42.98734598	35.25151253	34.57374251	40.57099753	29.34691902	32.67462888	35.38893189	39.47265732	39.60691176	40.01337865	41.71700894	45.37328104	50.53530192	42.9786738	48.7879807
1000.8	40.80459667	45.17523158	40.52510495	28.89826198	28.31672372	31.18344949	34.70292338	41.23685601	48.7516207	30.35617829	26.98844151	29.53572365	34.59092685	36.49846078	32.60470211	34.23221333	31.16474679	35.88285799	43.34265534	32.69478925	37.64892443	34.8448908	34.20818655	38.03950558	34.49892971	36.24428401	36.26874892	40.98472849	42.13860759	34.5282905	41.99869553	34.14751332	30.82092263	51.15041541	42.88787808	34.77492114	34.59749697	40.03075809	28.99168604	32.68582763	35.48461341	39.45889011	39.88676255	39.88470547	41.26071993	45.97900018	50.75065573	43.34017373	48.81448558
1001.9	40.53733157	45.50665869	40.72783272	28.92513081	28.38748709	30.75311101	34.73674947	41.46361303	48.50460393	30.46195665	27.19222448	29.47931157	34.35105996	36.43767063	32.6131054	33.62825394	30.87951711	35.82844962	43.05435542	33.04966378	37.60282679	34.88506747	33.72348154	38.54721931	34.55867994	36.50420562	35.6812064	41.19293747	42.4117531	34.25564674	43.38811164	34.12999402	30.94876603	50.83340712	42.4117531	35.26024712	33.85470683	40.04585965	29.01832201	32.59304198	34.9547422	39.44589624	39.44366627	39.74248193	41.62807413	45.97078133	50.43080093	43.83361977	48.84381367
1002.9	40.59135328	44.8291585	40.77891383	28.84145263	28.22955143	30.89201652	34.49619643	41.23249286	47.62490462	30.36505724	27.04674899	29.64637069	34.81544752	36.21051672	32.85138374	33.92623567	30.9054836	35.76794561	43.08050338	33.22849753	37.84967789	34.35078325	33.79435399	38.17750975	33.94011168	36.2999273	36.17157694	41.12851627	41.93267464	34.42234486	42.81167835	34.15702444	30.75286329	51.10288452	41.93267464	34.73527526	33.76531324	39.74216179	29.16347314	32.26832953	34.86938893	38.65546205	39.58319314	39.74216179	41.57641541	46.15723515	50.07196971	42.66215101	49.11226497
1004	40.99492569	44.79373014	40.653315	28.50528261	27.91779739	31.0247325	34.68988124	40.96194885	48.16534292	29.72143588	26.9913097	29.22899342	34.43147821	36.01161133	32.59694305	34.01546374	31.03324891	36.0681934	42.72244112	33.04061191	37.5365362	34.32246855	34.23138725	38.09958232	34.53175407	36.12891426	36.18766047	41.37056822	41.87669608	34.77407998	42.09937044	34.08866858	30.5160281	50.526441	42.22566855	34.44289827	34.56709364	40.4211528	29.21495644	32.3752602	34.9558982	38.91385141	39.57482331	39.24503312	41.34429786	45.40175767	49.67725711	43.06697909	48.91299162
1005.1	40.85565794	44.44763265	40.50567066	28.38672273	28.07817203	30.45121036	34.33797503	41.39730492	47.66284296	30.43261334	27.04143952	29.14035191	34.19193617	35.97283048	32.28047553	34.0129208	31.04797869	35.42169395	43.08250494	32.99653439	37.19639677	34.77373613	34.2383744	37.49515896	34.23104877	35.97283048	35.86830894	40.9302584	41.26992859	34.68658391	41.32403535	33.78773775	30.77321781	50.79561198	42.33324398	34.21217269	34.12577831	40.62849783	29.25066839	31.93506567	34.38219386	38.87746897	39.2184994	39.39583522	41.42537089	44.79400686	50.336192	43.15142801	48.96709782
1006.1	40.31460617	44.70908931	40.33753391	28.7809847	27.92639813	30.14399606	34.95772415	41.84312205	48.73054179	29.56950415	26.6448108	29.17524218	34.17018664	36.3866194	32.2931551	33.56000538	31.14654306	35.58662866	42.84051371	32.94887596	37.4653595	35.08701303	33.80600882	37.93498487	34.42512725	36.16110527	35.52108571	41.16074889	41.51558293	34.32212917	42.40322074	34.0905964	30.32217989	50.60530358	42.4759136	34.14148638	33.78915377	39.74141272	28.64245962	32.35063582	34.26865829	38.83819879	39.5574247	39.92371278	41.67572927	45.01957126	50.59670601	43.08250494	48.75682579
1007.2	41.36257424	44.61434894	41.39636719	29.61432422	28.39947226	30.91553172	35.88221032	42.52234838	49.67564063	30.61243828	27.43987768	29.90184193	34.87035166	37.30741861	33.48455045	34.36942149	31.52492578	36.65387076	44.61067335	33.4265993	38.65913995	35.42904181	34.80024145	39.1727909	35.09196849	36.76925923	36.21214924	42.52606245	43.11470696	35.05413131	43.18209284	34.92601263	31.66139537	52.62667113	43.33608268	35.72824922	34.44490288	40.70508805	29.60262731	33.34025604	35.21480852	39.55305726	40.31369297	40.30823411	43.08317243	45.96157626	50.63094141	44.33667102	49.96501329
963.4	40.59799006	45.28413596	40.05586046	28.12558718	28.16210728	30.88275741	34.68946829	40.52186483	48.55674207	30.23811139	27.75918072	29.59361958	34.21726215	36.95571792	32.22861384	33.80586649	30.66214066	34.91724162	42.64673717	32.31298629	37.53704913	35.03049315	33.10376423	38.65019854	34.63771205	36.19358926	35.87229136	41.28879456	41.37925179	35.67736609	41.41678429	33.40194362	30.85665534	51.1476085	43.51663575	35.60021657	35.21561391	41.06149203	29.98802301	32.79965065	34.95237966	38.82786073	40.1844049	39.87626713	41.40783386	46.21214567	50.81738933	43.15672345	49.56176147
967.3	40.97316485	45.66913555	40.42576677	28.39366664	28.39515843	31.15882346	35.11025419	40.86354722	49.06696843	30.51656748	27.89425771	29.85438831	34.59631675	37.2314989	32.47387971	34.11578107	30.91846352	35.30320146	43.0268054	32.65563731	37.88532268	35.29454775	33.45347285	38.95719157	34.96506005	36.53675179	36.1253737	41.65713505	41.66290438	35.91674797	41.85310187	33.74537812	31.08127111	51.46773826	43.81720108	35.86936046	35.58712098	41.39227186	30.21860923	33.05766868	35.28848301	39.16561768	40.41446921	40.20303398	41.68639481	46.54103225	51.24007948	43.41078983	49.93299692
971.2	41.04008168	45.74887475	40.58768874	28.49028222	28.47913443	31.26773256	35.2344651	40.92935744	49.14810982	30.61312137	27.91481653	29.91771856	34.70497782	37.32134132	32.55989212	34.2122975	30.97804561	35.42406728	43.05509882	32.7163685	37.9938465	35.37024784	33.55283838	38.95772486	34.96886671	36.63517899	36.1459958	41.74149847	41.64723041	35.88558217	41.94830209	33.82376969	31.17679892	51.5356065	43.88805512	35.95567119	35.67203435	41.44116641	30.29134533	33.09069549	35.33961664	39.22317962	40.3825078	40.26203301	41.7302007	46.51826709	51.34883979	43.4251493	49.95105774
975.2	41.0027187	45.73999417	40.56341759	28.46733573	28.46100126	31.27335072	35.17898732	40.94096213	49.17793025	30.64594101	27.9443468	29.93399864	34.71915551	37.27182817	32.59143539	34.19670892	31.02450013	35.42552855	43.01883954	32.70542159	37.99560508	35.34823979	33.565286	38.93258784	34.95076065	36.62397444	36.14106452	41.77862025	41.62262384	35.84851142	41.89810092	33.8407648	31.20190793	51.52939235	43.8123898	35.92863967	35.60833342	41.41627167	30.28097155	33.10670322	35.35638241	39.18531604	40.32216933	40.2289234	41.64166977	46.47725655	51.36151946	43.38053479	49.88732717
979.1	41.13874107	45.86175457	40.62263601	28.5676262	28.58950532	31.35115427	35.24082934	41.01948449	49.23367724	30.70963659	28.0806745	30.03631629	34.76656319	37.33901131	32.67523881	34.32987889	31.12602224	35.48899269	43.13512421	32.82589369	38.09247922	35.48056265	33.66701931	39.03099515	35.07315693	36.69395746	36.20466046	41.86671937	41.77492272	35.94295237	42.01177564	33.91099724	31.32269517	51.64902902	43.98407987	36.0572713	35.6668484	41.50357173	30.35784562	33.21918049	35.41830048	39.25908954	40.41398716	40.30745078	41.73425284	46.65554508	51.49760845	43.50855749	49.99320574
983	41.48882045	46.18084987	40.96197857	28.86034301	28.8180392	31.54850814	35.59031365	41.38188937	49.60379025	30.9586474	28.27625546	30.28941283	35.02957063	37.62563135	32.94180937	34.61714713	31.39870417	35.81238338	43.50112273	33.13096193	38.44990764	35.76552532	33.99951212	39.38609341	35.37203019	37.01298231	36.51451092	42.25812647	42.13803504	36.23787305	42.45679407	34.23511321	31.60879145	52.04105863	44.37323828	36.3637267	35.99618592	41.8178155	30.57811824	33.49439154	35.71587385	39.59419437	40.70498066	40.66550174	42.07283836	47.07468686	51.92655048	43.8582818	50.38014294
986.9	41.87555943	46.57863803	41.33208253	29.17127213	29.06945459	31.83396136	36.00107886	41.73475411	50.04319652	31.26979367	28.48168357	30.56532549	35.40870794	37.93213518	33.27955915	35.00911176	31.74499307	36.21509094	43.90051173	33.4695699	38.86563338	36.08749352	34.3917741	39.72990221	35.74861273	37.370674	36.82427058	42.66383367	42.56971122	36.50446907	42.94249493	34.57932242	31.92481692	52.44222193	44.7579017	36.72922131	36.35667403	42.16046736	30.86182742	33.80204842	36.04661836	39.93977586	41.03417824	40.99838086	42.47066849	47.51657915	52.41361293	44.21284227	50.81478522
990.9	42.23334276	46.95609841	41.69667356	29.45273762	29.32117249	32.11625294	36.34423633	42.10287981	50.48224121	31.54063825	28.70852748	30.83973518	35.77000026	38.28533193	33.62133623	35.35485244	32.10417922	36.60070016	44.29975533	33.80481985	39.19916405	36.40081633	34.75635625	40.07586908	36.08832135	37.69537452	37.1025792	43.04399323	42.96574638	36.7685131	43.31800898	34.88994096	32.22797856	52.85813941	45.10753296	37.01647317	36.6380201	42.44047795	31.10365342	34.0359182	36.32808568	40.2559181	41.31674174	41.31262638	42.7995625	47.88600555	52.84623566	44.52783952	51.18720953
994.8	42.58609525	47.31416399	42.03697688	29.74950361	29.59638995	32.41374359	36.6896577	42.4389247	50.87752329	31.78725337	28.95132927	31.1372205	36.11612942	38.54833716	33.93972933	35.69526499	32.44568719	36.95634551	44.68300713	34.10709952	39.56100914	36.70461739	35.1159385	40.40346236	36.43769393	37.99327252	37.35283826	43.37860359	43.38223546	37.00642305	43.66874452	35.17524116	32.49720123	53.23680843	45.45366696	37.30382142	36.84085608	42.69959811	31.29308774	34.29111518	36.574696	40.50748557	41.57729535	41.55791684	43.13263236	48.20959314	53.22604029	44.84429503	51.49173356
998.7	42.90927195	47.65565476	42.31480905	29.98149436	29.81128024	32.66398248	36.95463585	42.69261069	51.16834564	32.02631963	29.18488909	31.3944192	36.40721035	38.81032329	34.21788476	35.98166144	32.77960698	37.26673638	45.02670778	34.42471214	39.87414403	37.00135225	35.42694146	40.71009839	36.73505063	38.25962719	37.5868048	43.67865378	43.77765195	37.19095833	43.92690565	35.39454382	32.73343344	53.56534608	45.75671931	37.56336771	37.05045024	42.88583023	31.46979645	34.46999405	36.79295503	40.72626227	41.82199546	41.78049649	43.39577634	48.48379532	53.55461446	45.12067861	51.76019875
1002.6	43.23895968	47.98261109	42.62169146	30.26924673	30.02512657	32.89729188	37.26092776	42.99271569	51.5150269	32.25900258	29.40107434	31.676915	36.71976449	39.08999917	34.50995318	36.30327157	33.11110891	37.62451668	45.38493983	34.72388496	40.21218932	37.29516895	35.76444605	41.02999642	37.08717419	38.55369226	37.81664739	43.97974792	44.19683927	37.40436043	44.27370799	35.63451148	32.96826427	53.91125946	46.10923523	37.82727701	37.26877441	43.11152789	31.63278938	34.6808621	37.03709684	40.93779438	42.06167278	41.99833524	43.7124602	48.81044516	53.92571248	45.41276739	52.08298941
1006.5	43.57069048	48.31476152	42.91862102	30.54422608	30.233024	33.15923797	37.57541074	43.30535046	51.82012213	32.49030793	29.61799805	31.93580553	37.0605739	39.37095799	34.8209186	36.62047608	33.46642607	37.97540702	45.74439609	35.02385454	40.56110793	37.55719432	36.1249288	41.32837113	37.40563212	38.81978864	38.04865708	44.30483667	44.60573865	37.61200934	44.60097206	35.86417511	33.22592997	54.24420938	46.41775791	38.06656572	37.46458616	43.32302407	31.81718437	34.87871634	37.2511485	41.17568455	42.31131913	42.2464078	43.98738396	49.09018825	54.28914417	45.67566279	52.35836514
1010.5	43.9292172	48.7004068	43.24885281	30.85201106	30.49305547	33.45971081	37.90397809	43.65686931	52.18260496	32.74368338	29.87596098	32.23126955	37.42460608	39.68218245	35.14732783	36.98568053	33.82757413	38.35283018	46.12407264	35.34485386	40.908614	37.87334878	36.50101219	41.68410057	37.76116539	39.11057652	38.29855546	44.64369724	45.04686547	37.85880401	44.93608835	36.13900571	33.50165431	54.63333675	46.75035161	38.34054777	37.67979788	43.55599601	31.999528	35.09841839	37.52083587	41.42947721	42.60333099	42.49575962	44.30990223	49.41565126	54.64996755	46.01115435	52.68046216
1014.4	44.2702494	49.03711525	43.52671084	31.12173981	30.72028411	33.73488337	38.1961738	43.94598121	52.51849477	32.96919396	30.10218488	32.51249197	37.7571031	39.95787362	35.43913292	37.29661215	34.18613746	38.68181109	46.49074834	35.6439383	41.23730762	38.17988828	36.85198225	42.00907714	38.10579469	39.3418855	38.50719856	44.92284317	45.45779028	38.04005566	45.21420175	36.38176123	33.75399926	54.97212943	47.05622301	38.58500962	37.83966468	43.73612843	32.16437233	35.28533324	37.72629023	41.67251162	42.82283077	42.69950328	44.61272637	49.71011737	54.97762168	46.2729688	52.93782455
1018.3	44.59775512	49.39087524	43.85572528	31.40369993	30.95400222	33.99690319	38.52614411	44.22213814	52.85835546	33.20817022	30.34723979	32.79796799	38.09877505	40.24726898	35.76952085	37.63234246	34.56222102	39.04417729	46.86805299	35.96236673	41.58084554	38.47344513	37.2111335	42.34495962	38.46631767	39.63039226	38.73753296	45.23861424	45.91230683	38.27461715	45.54849396	36.63140526	34.03855377	55.34376108	47.37430163	38.87746767	38.06230439	43.97272109	32.34024899	35.49304325	37.9330435	41.91188711	43.08428629	42.9506598	44.93558993	50.03356423	55.35942152	46.60055205	53.27339775
1022.2	44.97095151	49.77873126	44.21037449	31.73344378	31.20489972	34.25850191	38.89906661	44.58339675	53.21589956	33.49392463	30.58150026	33.08731889	38.46521292	40.56616286	36.09963191	38.00450292	34.94926197	39.44686678	47.28466027	36.30356918	41.97915382	38.79745881	37.60687763	42.69348643	38.84375685	39.95771843	39.01573613	45.60308934	46.37412068	38.52358824	45.91624698	36.91285185	34.3125002	55.72367637	47.72296304	39.15781748	38.2987027	44.22657826	32.53620486	35.72785996	38.19036043	42.17564696	43.35780262	43.21397268	45.28510624	50.3755274	55.75494529	46.92413437	53.62019801
1026.1	45.34226188	50.1565812	44.54764293	32.0497035	31.44481794	34.5384982	39.26520671	44.89701577	53.60601561	33.76462886	30.81731785	33.37983306	38.82440602	40.87612506	36.42558874	38.35386499	35.34668841	39.84784671	47.66894672	36.63946044	42.33661705	39.11842986	37.99111357	43.03750746	39.21879308	40.26087452	39.24961492	45.93704396	46.80893296	38.75008954	46.29163057	37.18691585	34.58096608	56.08437122	48.07562845	39.43289861	38.54675247	44.46179377	32.74053285	35.93843134	38.44280568	42.4458832	43.65044318	43.4659224	45.61914634	50.70721967	56.14098846	47.21440113	53.96382436
1030	45.65076648	50.46696639	44.86530372	32.31199901	31.65104272	34.80661966	39.58242332	45.19195914	53.93634203	34.00378696	31.01618292	33.65296256	39.17177858	41.14216483	36.70589201	38.66196261	35.67729813	40.19224774	47.99449057	36.93785449	42.65632466	39.38973316	38.33521276	43.30703786	39.52332836	40.50678591	39.45534078	46.22383066	47.18851277	38.94278455	46.60194677	37.43664254	34.82983386	56.40229492	48.35218101	39.64910378	38.72909394	44.66739136	32.90798909	36.11061432	38.66501022	42.64923535	43.87760738	43.66700732	45.90327611	50.97424277	56.45805822	47.45207191	54.2427349
1033.9	45.94927952	50.77677823	45.14858392	32.55934846	31.87327552	35.06934874	39.87040007	45.4683004	54.21659337	34.22927523	31.23940465	33.89836059	39.51805103	41.38897828	36.98403091	38.96275622	35.99565092	40.52839369	48.32768944	37.20729552	42.95293889	39.66330667	38.66502862	43.56488254	39.82625106	40.75355347	39.6399636	46.50290161	47.5625888	39.1354292	46.88057965	37.68145778	35.05664251	56.7350066	48.65556148	39.86937986	38.89138869	44.85689766	33.07613321	36.30862688	38.86912435	42.87789831	44.10744839	43.8681611	46.18050409	51.21438349	56.76608932	47.7134458	54.51739196
1037.8	46.27208767	51.08889447	45.42638244	32.81320079	32.09041437	35.32041717	40.14159455	45.76092642	54.51068315	34.44656211	31.4802002	34.1621321	39.83549109	41.65635974	37.27435197	39.28480047	36.32603959	40.85063014	48.65622616	37.5011459	43.24702186	39.93818616	38.99067532	43.84946839	40.15602466	40.99030467	39.85254292	46.79407364	47.96067796	39.33618844	47.15665821	37.91212713	35.30261659	57.06776174	48.9537873	40.11217349	39.07212802	45.05740718	33.23250918	36.51678206	39.07866419	43.09074795	44.3238809	44.10146141	46.44749939	51.47645855	57.06679465	47.98593578	54.76139508
1041.7	46.54073584	51.39563093	45.6895286	33.04947093	32.2885997	35.55454717	40.41612584	46.01701182	54.80223808	34.64189609	31.70487769	34.42174025	40.13418602	41.90579648	37.54282385	39.5697594	36.64475726	41.13099618	48.98702344	37.75291381	43.53646013	40.20009392	39.28737895	44.15225893	40.45449469	41.21454308	40.05198996	47.04682833	48.3015227	39.53564953	47.38193156	38.11020263	35.53216374	57.34632519	49.24058898	40.31767752	39.25670433	45.25865174	33.41109666	36.71374757	39.27379227	43.28256578	44.56909632	44.30927905	46.69945567	51.7539241	57.35656546	48.24295686	55.02385326
1045.6	46.77178512	51.6434521	45.88896303	33.24467074	32.46194397	35.7593957	40.64370759	46.20727195	55.02942272	34.82083254	31.87612159	34.63128762	40.38147406	42.11710934	37.75507729	39.8128619	36.90159994	41.38338079	49.23937413	37.97045905	43.75952897	40.41266368	39.53451912	44.35142441	40.68649187	41.38456133	40.20185857	47.26775018	48.5692147	39.68085631	47.59130667	38.27463471	35.71565988	57.58920213	49.4711885	40.49669715	39.39333629	45.41536639	33.54486935	36.85258292	39.40911271	43.43942101	44.74442205	44.45661637	46.87593384	51.92504253	57.57729001	48.40527512	55.23952893
1049.5	46.974212	51.87870444	46.0930622	33.41812032	32.59653124	35.95690333	40.83253417	46.38835285	55.22882985	34.99633145	32.02974386	34.81992733	40.62235287	42.28831913	37.94014362	40.03222119	37.11029271	41.63174813	49.45932761	38.17247489	43.96562776	40.61340518	39.78369352	44.51925408	40.89560099	41.560935	40.31445372	47.46158411	48.80672141	39.78614129	47.77143102	38.45721072	35.88820271	57.8114756	49.66049292	40.64850201	39.50569298	45.56180487	33.67956946	37.00012646	39.56278889	43.58895967	44.88224102	44.59729989	47.0535845	52.07490438	57.80924098	48.55614652	55.39876239
1053.4	47.15720057	52.05223891	46.24626956	33.55019375	32.72435302	36.10154793	40.96814971	46.54234283	55.37631998	35.13047321	32.17894054	34.98366811	40.81293283	42.43362276	38.1160835	40.21936534	37.31958285	41.82789776	49.65341811	38.35165033	44.12076045	40.77447707	39.97607873	44.66058661	41.07246963	41.70187262	40.43065579	47.62807583	49.01112985	39.88960552	47.92550165	38.60503501	36.03242877	57.9992974	49.84988917	40.75485284	39.59470303	45.66110945	33.78265719	37.11665379	39.70353306	43.70274297	44.97283729	44.72240773	47.18571294	52.20232106	57.95764663	48.67958245	55.50787165
1057.3	47.28963602	52.202801	46.33860938	33.67155397	32.81746386	36.21592159	41.08690719	46.67392965	55.49553597	35.23821981	32.28895304	35.11974604	40.94814946	42.56592238	38.25010819	40.38185497	37.47826276	41.95528514	49.82520833	38.47289049	44.27905734	40.90770761	40.14890429	44.80812616	41.22681991	41.81602171	40.5234715	47.76650491	49.17846137	40.01296465	48.01833744	38.70302708	36.15389602	58.14553562	49.98500929	40.87405577	39.6778914	45.74795266	33.87044153	37.21478116	39.79818654	43.77164299	45.07167986	44.81654486	47.28286084	52.32576256	58.05749155	48.7958238	55.61606598
1061.2	47.42731807	52.36532514	46.4669796	33.78470058	32.92450219	36.34921588	41.23920705	46.79185144	55.64777422	35.3628434	32.42613315	35.2497366	41.10117918	42.71653652	38.40160214	40.54979629	37.64368897	42.1267168	49.99913933	38.62999703	44.42472516	41.05591247	40.30199912	44.9676191	41.3988065	41.93266275	40.62908893	47.92449904	49.3269704	40.12286783	48.13485238	38.83241948	36.28533782	58.30684373	50.1708273	41.00374849	39.80450598	45.88306315	34.00408928	37.34739029	39.91415738	43.88533951	45.20067454	44.9527194	47.40251227	52.45193775	58.20789513	48.90750443	55.74018207
1065.1	47.54972146	52.49786244	46.57987025	33.88968926	33.02476452	36.45810594	41.35540349	46.89934086	55.78012604	35.49661517	32.51861634	35.37571086	41.24689913	42.81480031	38.51983944	40.69698467	37.77897363	42.27118315	50.13010591	38.7531265	44.55658934	41.17943218	40.46514014	45.08193803	41.53298753	42.05699405	40.71822291	48.0557817	49.44316007	40.21184854	48.25884752	38.93909804	36.39754204	58.46172757	50.31673755	41.11890413	39.91338251	46.00347318	34.11575887	37.45953831	40.02278505	43.98371837	45.29191869	45.05833854	47.49226341	52.54760468	58.33227713	49.00931746	55.85653997
1069	47.65458647	52.64147585	46.71786927	33.99324133	33.11531317	36.59558218	41.47201655	47.00696179	55.91326195	35.62499987	32.61401327	35.50349967	41.41469974	42.93914843	38.62940004	40.83199129	37.90539061	42.4359802	50.26819436	38.89392083	44.67309263	41.30653835	40.59090279	45.16515521	41.682063	42.19357059	40.79954799	48.2110112	49.55911061	40.30073129	48.41498109	39.10240208	36.55135083	58.61333477	50.47292488	41.2401943	40.03044003	46.12622729	34.23412305	37.60299017	40.16261866	44.1010555	45.40527186	45.17248814	47.61513439	52.6307973	58.49772142	49.10056222	55.9968038
1072.9	47.7548383	52.78387853	46.82789643	34.0814811	33.19951567	36.72684582	41.54704865	47.11355972	56.04909411	35.74035205	32.73737426	35.61781795	41.57399269	43.0491856	38.74103606	40.96140299	38.01902244	42.56526713	50.41964021	39.01578033	44.7974295	41.4233265	40.73063615	45.26339962	41.80946505	42.31240204	40.89662772	48.36220454	49.65297588	40.39286207	48.53797184	39.2416725	36.68706263	58.79988501	50.63290287	41.34713653	40.15104441	46.2562045	34.38677842	37.73581778	40.30579664	44.22410331	45.48652138	45.31563423	47.72229355	52.71091861	58.66280541	49.19424957	56.11681005
1076.8	47.8379859	52.8958941	46.8882464	34.13679387	33.26966616	36.8410622	41.60425424	47.18647138	56.11397122	35.83620002	32.83523843	35.7055684	41.67671038	43.11719329	38.80825133	41.06779326	38.08008065	42.6578755	50.51732409	39.1012819	44.8685451	41.51377356	40.83621413	45.34244296	41.89679366	42.38080125	40.96227156	48.47534869	49.69519046	40.45661186	48.59526766	39.3510551	36.77633887	58.91580306	50.74713351	41.42156715	40.22464076	46.3457085	34.49710756	37.83305158	40.41107776	44.29503382	45.56101433	45.39518562	47.76729	52.73208162	58.74027403	49.24506473	56.16826298
1080.7	47.87738332	52.95418111	46.89611657	34.142817	33.31940978	36.90937799	41.58861235	47.20892939	56.13406663	35.88932734	32.91402452	35.77389788	41.71951903	43.16222818	38.86700433	41.13287271	38.1185446	42.68743102	50.55185101	39.15976975	44.88644513	41.56508529	40.87317142	45.38563443	41.95380626	42.3916921	41.00728376	48.51767934	49.66698227	40.49773544	48.5689925	39.39847577	36.83470671	58.97543035	50.82601746	41.47401208	40.25276685	46.39731262	34.56491927	37.90385552	40.46996392	44.32570671	45.58631598	45.43770484	47.7423601	52.7218101	58.75036007	49.26026464	56.1562769
1084.6	47.8419743	52.97882	46.8376826	34.11192956	33.31771348	36.92083437	41.53457411	47.16908185	56.09307858	35.91555433	32.914303	35.77838093	41.69455841	43.15161501	38.85088558	41.13840961	38.08203007	42.66977261	50.55583486	39.14948626	44.85719047	41.56383456	40.84788716	45.36765383	41.94188347	42.3871366	40.98477834	48.53649041	49.57992803	40.48082477	48.53005901	39.39779794	36.84370099	58.94765445	50.84315603	41.50300485	40.26540677	46.42698973	34.62112399	37.94931173	40.48720964	44.31585931	45.55047865	45.44593481	47.68244766	52.67368198	58.69902321	49.20560914	56.09220197
1088.5	47.78409304	52.97546277	46.80290857	34.09081335	33.30462582	36.91387867	41.50282688	47.12697752	56.07732676	35.95809117	32.90451685	35.78128267	41.70421208	43.14580966	38.82847019	41.13535469	38.03899935	42.6623983	50.53460362	39.15433558	44.84480857	41.55194917	40.83132731	45.33125755	41.93516415	42.4049169	40.96287885	48.54130593	49.4653368	40.45886674	48.4952516	39.42055847	36.86946316	58.96268851	50.84668651	41.49497623	40.31309641	46.44689891	34.67880285	37.99112181	40.53804257	44.31038483	45.49775952	45.45652787	47.63676923	52.58855897	58.69285582	49.12521667	56.06929259
1092.4	47.6615428	52.90094078	46.69571374	33.99500924	33.23568313	36.89271013	41.36771772	47.00481995	55.98563228	35.94762398	32.86791459	35.73008702	41.65836465	43.07577234	38.73578982	41.08545376	37.93026845	42.61125549	50.45469713	39.10933643	44.77120229	41.48927308	40.77149667	45.22404402	41.86269727	42.3811226	40.91005098	48.51069141	49.28151359	40.37812424	48.38936749	39.40629851	36.85305922	58.88021809	50.79084467	41.44502267	40.29728329	46.431463	34.7162146	37.98842957	40.51296833	44.26013032	45.39343209	45.39463606	47.53433107	52.42352416	58.62423303	48.99795316	55.95221027
1096.3	47.51675185	52.82060442	46.52444417	33.86459623	33.15030747	36.84776679	41.16691445	46.83820593	55.80593391	35.90201068	32.82280121	35.66875063	41.55780595	42.96988025	38.633762	40.99459174	37.77820053	42.49695555	50.33451711	39.01583057	44.63133605	41.38929599	40.67364696	45.07708904	41.75113653	42.27231376	40.82055154	48.40929605	49.03641845	40.27203925	48.18478717	39.33146538	36.78236756	58.78270619	50.70298531	41.3411523	40.19411253	46.36050215	34.71867669	37.93174069	40.4658489	44.1310848	45.26393622	45.30399129	47.34092644	52.1856535	58.47002352	48.80999433	55.74118592
1100.2	47.25468024	52.61375601	46.23413351	33.6207723	32.98959632	36.6956308	40.89212388	46.59499746	55.52462235	35.78911848	32.71481167	35.50751284	41.34882533	42.78155036	38.43125405	40.79478496	37.55613666	42.29255293	50.13555606	38.85942194	44.3757147	41.21384718	40.44472274	44.84386331	41.55709602	42.10870799	40.66065861	48.22140907	48.69985748	40.06965977	47.87014623	39.16510754	36.643012	58.52862085	50.48780505	41.1492658	40.03516068	46.19027015	34.64438075	37.82647226	40.32231216	43.94428815	45.02096863	45.13163778	47.04608941	51.84444319	58.15958396	48.52325132	55.41161751
1104.1	46.94006341	52.38014651	45.91890518	33.41685565	32.78009244	36.49880009	40.60572694	46.28052945	55.22791967	35.64205943	32.52891686	35.31561236	41.08581604	42.56281299	38.2015205	40.56872405	37.28616665	42.04607027	49.88285135	38.67476636	44.16491288	40.98275307	40.20790243	44.59333003	41.34764731	41.9048767	40.47583829	48.00177613	48.31576826	39.87259548	47.58649573	38.98200231	36.46611909	58.2491088	50.2463697	40.95103351	39.89947479	46.03579318	34.57841029	37.69915573	40.17869656	43.7405041	44.77076444	44.92754041	46.7628264	51.53459198	57.84278436	48.18717863	55.10326898
1107.9	46.51620405	52.04691611	45.5925869	33.15819744	32.49587084	36.25328728	40.30928571	45.90113776	54.90119675	35.46839266	32.24347892	35.05959072	40.84405616	42.27629831	37.87791127	40.28801603	36.95938002	41.78039913	49.55553249	38.42880789	43.88913951	40.68920224	39.91715863	44.23023929	41.07528176	41.69828442	40.20320328	47.74200309	47.87313007	39.59783106	47.31119608	38.78620891	36.27807573	57.90353096	49.92814769	40.67369151	39.74672466	45.82544822	34.4533139	37.51633298	39.98184094	43.47893887	44.46799275	44.68115618	46.48464057	51.12759169	57.55131116	47.77608009	54.80549021
1111.8	46.05401936	51.64229599	45.22129426	32.86420251	32.20410188	36.03136868	39.95183012	45.48422696	54.49658204	35.27728073	31.98901881	34.77939609	40.60714129	41.94874589	37.56920113	40.00580785	36.60000045	41.53427565	49.19383931	38.17237884	43.57969203	40.38100608	39.67157168	43.82111632	40.78599728	41.47026911	39.93148361	47.4572545	47.39724533	39.25481644	46.9919345	38.63561088	36.07599258	57.56965933	49.59611572	40.41454712	39.55486602	45.60749618	34.34845263	37.33965752	39.79742287	43.22193894	44.13101498	44.36709869	46.17496713	50.66048036	57.25869742	47.34989112	54.47173788
1115.7	45.52401406	51.20157981	44.78360345	32.43911386	31.88148914	35.81906078	39.43993941	45.00826699	53.94686285	35.02954367	31.71642823	34.45937699	40.34729661	41.54108746	37.15810047	39.6044522	36.08345122	41.20955414	48.70670034	37.83432834	43.12151394	39.98724067	39.32144451	43.23994372	40.3867004	41.19468826	39.61057933	47.08323271	46.76943486	38.8885003	46.52778857	38.46205628	35.82673584	57.14927474	49.11600245	40.01577011	39.23999504	45.27167577	34.21963174	37.10273613	39.56871224	42.91774313	43.78422794	44.0163154	45.75005699	50.04627418	56.84050569	46.87677722	53.97941645
1119.6	44.97998248	50.71828293	44.17821855	31.89381618	31.5506613	35.52896842	38.7715572	44.446633	53.2327465	34.63461341	31.5147968	34.10280694	39.88070674	41.12244608	36.70587108	39.1716767	35.52399681	40.6699224	48.16850826	37.39212305	42.47645209	39.49977591	38.7954349	42.67256058	39.80594031	40.72903052	39.2993884	46.60628817	46.12696588	38.52214927	45.83329559	38.10930401	35.49494111	56.73286332	48.64280691	39.63957757	38.74442201	44.9319081	34.0205154	36.88365589	39.27228636	42.46265338	43.41917258	43.64499996	45.0979495	49.43380948	56.14692595	46.39898256	53.36216329
1123.5	44.60596408	50.34487002	43.6365721	31.46645928	31.38421398	35.23828632	38.21078685	44.01541225	52.69358227	34.33232067	31.43773183	33.86699779	39.23159972	40.8340065	36.38353708	38.77704489	35.11457833	40.06779098	47.86718165	36.99280784	42.00792289	39.21692713	38.24608355	42.40496905	39.36624224	40.33790937	39.12302814	46.22129211	45.60976214	38.39564795	45.18219959	37.79308373	35.22737077	56.34774548	48.45815666	39.43672462	38.55911776	44.74869526	33.9965897	36.83036318	39.16759195	42.18025083	43.12401733	43.49610769	44.58548592	49.21302084	55.56774496	46.03269634	52.88428325
1127.3	44.2018663	50.10433569	43.25245971	31.1174612	31.0926499	34.94509644	37.8218787	43.66215669	52.45397606	34.06985183	31.22335528	33.55554562	38.81867905	40.53813923	36.05584738	38.4405928	34.61251995	39.62545803	47.42692883	36.67155432	41.5705549	38.95882745	37.73318377	42.05783889	38.95965753	40.10832098	38.87345427	45.95225289	45.01063107	38.25910602	44.79181697	37.50523077	34.97698471	55.98805772	48.14347763	39.18278576	38.49958356	44.68275943	33.97313138	36.73855655	38.99622507	41.97413078	42.80927144	43.36897989	44.18154332	48.90416936	55.22235381	45.64602337	52.53647057
1131.2	43.67126419	49.48784277	42.58965391	30.55724277	30.81934385	34.56289831	37.11821372	43.13209434	51.86394945	33.69902343	30.97247755	33.19092204	38.01332253	40.0832816	35.50002596	37.84801602	33.89901441	38.80717493	46.82410911	36.13531752	40.94528594	38.45538391	37.05316821	41.53057343	38.28231238	39.59865284	38.56110176	45.4397936	44.01019957	38.04489526	44.03781721	37.10297545	34.57882493	55.43189466	47.77120501	38.85197447	38.21966909	44.4906422	33.93793918	36.5791169	38.72316873	41.59698418	42.40228141	43.11822832	43.40302233	48.41166023	54.35178196	45.13201639	51.90005476
1135.1	42.71706218	48.60438338	41.73078952	29.81969348	30.23796238	33.90471655	36.33657271	42.35621463	51.07508459	33.21521004	30.30978831	32.40500389	37.11950911	39.3032354	34.61831537	37.00387155	32.89270759	37.89800715	45.87174818	35.38901702	40.13742259	37.72193348	36.13900732	40.68084687	37.3876441	38.92116424	38.00905769	44.71153663	42.61782267	37.46722844	43.31489192	36.60362974	34.04417794	54.46095424	46.97098605	38.23933241	37.9806934	44.14686303	33.72494581	36.25824741	38.26991347	41.08488172	41.60896967	42.59701789	42.54465616	47.54859639	53.48654731	44.23662188	51.11870731
1139	41.68891155	47.64394879	40.78959479	29.04123979	29.59007867	33.3010575	35.46396784	41.47792113	50.1498578	32.65407276	29.68691426	31.65483797	36.24785012	38.48377972	33.7742877	36.11325864	31.83043309	36.9374589	44.80527276	34.56824755	39.19246952	36.90343225	35.19977925	39.70781618	36.44365961	38.17846373	37.2970139	43.91600718	41.24295542	36.85269086	42.50630434	36.04062757	33.433028	53.50855724	46.06336996	37.60459225	37.52209368	43.64528262	33.39268704	35.83872745	37.78404864	40.45414491	40.84870623	41.99662186	41.64918681	46.64096779	52.55649852	43.31096104	50.2374425
1142.8	40.49006172	46.46006358	39.72753808	28.1354117	28.84863561	32.53385856	34.42547268	40.42285547	48.96419421	31.96447948	28.8720921	30.79170519	35.14389054	37.48687753	32.73646611	35.04199102	30.59272979	35.80555983	43.60428633	33.57423917	38.00626442	35.88183136	34.08672039	38.52953217	35.28533027	37.25361179	36.45139424	42.91823658	39.63656897	36.0455564	41.42102616	35.33876416	32.68353878	52.30205761	44.9288498	36.72964943	36.86918718	42.97339637	32.95135356	35.29572586	37.16189183	39.70400427	39.88716707	41.25369117	40.51534221	45.48747581	51.35361685	42.14520742	49.10082776
1146.7	39.01552854	45.04061775	38.35844341	26.91665361	27.95388986	31.5917421	33.00970508	39.08252778	47.47004275	30.99176789	28.07929247	29.78121579	33.81666183	36.31451057	31.46169799	33.81463758	29.17318922	34.37158885	42.04827746	32.29397745	36.54833879	34.64478442	32.70291718	37.12324119	33.85643247	36.03262545	35.4485432	41.62831025	37.8142614	35.12661867	39.91662834	34.41387675	31.74628116	50.83386159	43.58093209	35.57414021	35.940269	42.04538392	32.35257015	34.61347531	36.31914837	38.66402472	38.71968629	40.28284668	39.00914827	44.16793239	49.69289801	40.79533944	47.62615504
1150.6	38.05265023	44.04006618	37.35242178	26.07162293	27.33369814	30.81581665	32.04464305	38.19136828	46.42894598	30.3013092	27.47540512	29.01548427	32.64714908	35.49879159	30.60519594	32.91818636	28.1599509	33.22614793	41.03835144	31.42025114	35.54630059	33.83253766	31.70743195	36.17932217	32.82651421	35.13371191	34.77905046	40.72925409	36.56501536	34.57490006	38.83228603	33.68410027	31.08344305	49.7804392	42.71741603	34.83991186	35.34042196	41.44461981	31.96263812	34.10129239	35.67616172	37.93754333	37.9104079	39.65943485	37.90603548	43.38086902	48.48478135	39.91276098	46.59698759
1154.5	37.30927046	43.31214091	36.64144011	25.55339257	26.87770685	30.28631402	31.44548937	37.56618475	45.76376102	29.8627702	26.97356942	28.48346913	31.92641251	34.88668272	30.00793029	32.33609911	27.4971215	32.53932243	40.33172715	30.80582802	34.92785971	33.23843302	31.04562535	35.49969819	32.14555103	34.6064963	34.26479613	40.12196435	35.68284635	34.10117599	38.23199588	33.22318272	30.62980491	48.97770272	42.0509952	34.33277983	35.00567768	41.02021869	31.66891747	33.74033719	35.22544979	37.42876409	37.31970868	39.21016689	37.27859735	42.80752443	47.7673543	39.21934423	45.94900524
1158.3	36.75490523	42.74432842	36.15985448	25.18619858	26.54011658	29.87348909	31.03427205	37.08911065	45.27253168	29.53366154	26.5896619	28.08982837	31.43751019	34.46496214	29.57324419	31.92585074	27.03068743	32.0869569	39.81914359	30.41160658	34.47552694	32.81018578	30.62247997	35.00428454	31.65012422	34.18364877	33.89359739	39.68113361	35.07183522	33.74385716	37.83751503	32.9290445	30.31030835	48.41955508	41.56377051	33.93290204	34.74513703	40.7311161	31.45227237	33.42865612	34.89779227	37.0800892	36.8851099	38.84062856	36.79552134	42.3810911	47.29452302	38.72934164	45.49405242
1162.2	36.37974114	42.38935674	35.83281266	24.95031494	26.32181064	29.66482663	30.73655196	36.77262269	44.93938146	29.35185535	26.32703626	27.83288329	31.13651104	34.16930596	29.27631683	31.63426907	26.73888851	31.77213632	39.46959868	30.13483991	34.1761255	32.54073554	30.34658294	34.66860975	31.33827425	33.93271438	33.62942017	39.40325415	34.66865464	33.49266168	37.56767688	32.76900191	30.14427115	48.04773844	41.26279495	33.68551601	34.59521657	40.50475122	31.32442766	33.2762999	34.70519772	36.85666768	36.62249609	38.62681251	36.51143692	42.11116274	47.02643399	38.4049088	45.18755701
1166.1	36.13930611	42.18442043	35.63749472	24.80162763	26.18681786	29.50743369	30.58127552	36.56896557	44.74838939	29.2264305	26.16188442	27.6824257	30.93799389	33.99348335	29.09522877	31.46601039	26.54771621	31.61540598	39.26239453	29.98010144	34.00365356	32.36511669	30.1821587	34.48028126	31.15388934	33.78380887	33.50984345	39.2818804	34.43289232	33.3518528	37.42144591	32.6953876	30.06051985	47.83194652	41.10438252	33.560265	34.51461961	40.38546963	31.2798842	33.21197408	34.62650337	36.75242973	36.45298586	38.52836582	36.34931017	41.98415886	46.89779494	38.2047942	45.03844617
1169.9	36.01475939	42.07546594	35.50414399	24.72411019	26.10357003	29.39148897	30.47982896	36.46536866	44.63260786	29.17248933	26.06762384	27.58185864	30.76730904	33.90057492	29.0061599	31.37486133	26.46490406	31.51775393	39.16787994	29.90793885	33.93542581	32.26628712	30.10712314	34.38856535	31.07479998	33.73655697	33.4534934	39.22765781	34.29174747	33.3074223	37.37181036	32.65659815	30.00561088	47.70725019	41.02493437	33.50921579	34.51604573	40.32830659	31.27063772	33.19055513	34.61201092	36.69833139	36.36724365	38.49890973	36.25469319	41.95053593	46.83237927	38.10912917	44.92909099
1173.8	35.96905937	42.08373974	35.47625216	24.70151743	26.08764843	29.41738329	30.44877528	36.42181174	44.62840063	29.17755726	26.05024484	27.56854342	30.75837	33.89441477	28.98589888	31.37471204	26.42343059	31.51717107	39.15038937	29.88117064	33.9090842	32.23411154	30.08493492	34.33744496	31.05150511	33.749335	33.44454779	39.24576449	34.22088292	33.30879355	37.37275224	32.72089827	30.04447861	47.69888131	41.04721469	33.541473	34.56759814	40.37456807	31.35439719	33.23302581	34.64550822	36.70861584	36.39756765	38.51668687	36.24822143	41.97104779	46.93171878	38.08339683	44.97886409
1177.7	35.93233213	42.1251339	35.47653441	24.64946867	26.10572734	29.46743608	30.39945989	36.42734675	44.63815799	29.17770286	26.1120716	27.58449339	30.78149372	33.88827205	28.98725925	31.40274512	26.37423838	31.49854498	39.17883519	29.88384825	33.87587648	32.21929584	30.07279538	34.32368607	31.02328878	33.75369707	33.47337124	39.27515531	34.1975445	33.32580296	37.33667964	32.78139231	30.1040965	47.73935929	41.09112376	33.58113823	34.58837046	40.41061745	31.42585348	33.30548516	34.70462665	36.72734085	36.42479443	38.59929401	36.20588878	41.97487294	47.01868532	38.13211421	44.99595879
1181.5	35.91231295	42.12013865	35.44911798	24.62151858	26.08640548	29.45903219	30.36551717	36.41498907	44.64178582	29.18580368	26.11177775	27.5656669	30.71710998	33.91240423	29.00257073	31.4123369	26.33371747	31.48358704	39.21105105	29.85394449	33.8416294	32.20158547	30.07181572	34.27002474	30.9969972	33.78504395	33.49835216	39.296055	34.15806104	33.28455648	37.28933284	32.78629642	30.10712397	47.74476356	41.11341644	33.56566862	34.62954716	40.41710526	31.47777895	33.3511449	34.74600707	36.72584009	36.40341687	38.61331658	36.18042137	41.97477679	47.02364882	38.09871272	44.97367342
1185.4	35.88221281	42.11115098	35.38498772	24.59145008	26.0683089	29.46552671	30.30059442	36.33816477	44.5820015	29.18857555	26.09919162	27.54949935	30.67231347	33.87880631	28.93458897	31.38747927	26.29488614	31.43867481	39.18901718	29.85116658	33.81343719	32.16620391	30.04048455	34.22121821	30.95125268	33.75914953	33.49574207	39.30906017	34.06925354	33.28420263	37.23072852	32.81593022	30.12898097	47.7158947	41.09688581	33.57245621	34.62834632	40.43072371	31.52938348	33.35806095	34.75647914	36.7064687	36.38580721	38.61441222	36.12500109	41.97276457	47.03364767	38.05551706	44.94408962
1189.2	35.80044596	42.0644565	35.30200162	24.54438219	26.01324909	29.42189687	30.26021345	36.26609889	44.54275229	29.16635764	26.0229555	27.51184241	30.60483029	33.81857154	28.88043908	31.32746874	26.22754359	31.39071591	39.12115133	29.81238418	33.76483449	32.09724737	30.0007743	34.1560435	30.89147571	33.73231293	33.45825042	39.27969392	33.9846104	33.23918421	37.18454444	32.79825149	30.11533251	47.61691062	41.04813723	33.52056536	34.62223169	40.41156163	31.52673063	33.3353916	34.73051373	36.666341	36.32105304	38.58790153	36.06468368	41.93692964	47.0273932	37.95249891	44.88383131
1193.1	35.75611536	42.0331462	35.26035617	24.512256	25.99195473	29.40570664	30.22350944	36.22643631	44.50931689	29.15636754	25.99088776	27.4782625	30.53921091	33.7812525	28.8648744	31.31365505	26.20180195	31.36404857	39.0879854	29.79381405	33.72172579	32.06385489	29.97034194	34.10496107	30.84852355	33.73178877	33.4378255	39.28070217	33.92647055	33.22138349	37.14669467	32.80721737	30.11164048	47.57203733	41.03905514	33.50394455	34.63077327	40.39790845	31.54805071	33.34398236	34.72460506	36.65478196	36.29798551	38.57179306	36.01219002	41.92645455	47.00278185	37.90333482	44.83783235
1196.9	35.74673843	42.02573578	35.21246074	24.4898257	25.99735066	29.42499186	30.19295071	36.19442499	44.49088991	29.16046414	25.99029003	27.47327661	30.52716449	33.77649649	28.85780929	31.29768794	26.19108526	31.35515095	39.07297857	29.79289681	33.71457076	32.04908864	29.97256899	34.07061195	30.82536414	33.71889943	33.4394902	39.27214289	33.91268842	33.20392887	37.11211241	32.81709747	30.13540784	47.56449389	41.02934202	33.50244938	34.59822391	40.37135176	31.57566197	33.35048518	34.71751604	36.64540645	36.27305979	38.56643895	35.98304988	41.89493347	47.00655843	37.88236199	44.81040616
1200.8	35.79045432	42.07305854	35.23758614	24.51167218	26.03547729	29.47885692	30.20128492	36.21011279	44.49578465	29.18118064	26.05748726	27.52585596	30.55086797	33.83447334	28.88807698	31.35712351	26.22621298	31.37424313	39.14481677	29.82750295	33.72819736	32.08441415	29.99642776	34.10898432	30.86503664	33.75684049	33.47094139	39.35062836	33.96035986	33.23328634	37.10181473	32.84961393	30.1966472	47.6126885	41.07659145	33.53842723	34.62054527	40.40110344	31.63857626	33.39853209	34.75777373	36.65918122	36.33207229	38.60326861	35.99161782	41.94965525	47.08729187	37.92159374	44.84871212
1204.7	35.86498819	42.16066557	35.29333662	24.56386548	26.08291635	29.54634216	30.25558259	36.26847614	44.54537479	29.2383715	26.11921396	27.57359219	30.60642853	33.91492993	28.97037919	31.42838521	26.28832312	31.44592155	39.23997977	29.89793909	33.80504415	32.14267168	30.06743129	34.169345	30.9325473	33.83644823	33.56049308	39.45379381	34.0627705	33.29836652	37.14589183	32.92979768	30.25974056	47.68959166	41.18433131	33.62329551	34.69060484	40.47490505	31.71617552	33.47993408	34.84188139	36.73012382	36.36442765	38.7077883	36.03772842	42.04689815	47.18377057	37.98884166	44.88906542
1208.5	35.97335019	42.31740499	35.38531676	24.653255	26.17294344	29.66758857	30.360349	36.38091699	44.68394472	29.3489974	26.21304633	27.67048733	30.69951829	34.01755144	29.07153608	31.54162662	26.40130835	31.55462322	39.38399393	30.02413606	33.92474007	32.25088822	30.17928904	34.28436818	31.04683703	33.9607246	33.6668428	39.59306408	34.20787989	33.39538743	37.27013259	33.04702226	30.37380913	47.84239931	41.31258779	33.74812439	34.81272788	40.5830005	31.81631683	33.5981876	34.95244953	36.82381321	36.47819746	38.8116333	36.15590725	42.17284882	47.3407628	38.09870594	45.01783492
1212.3	36.11002973	42.45191661	35.51467961	24.75817961	26.28835131	29.7991847	30.4898511	36.52050738	44.85329905	29.46366662	26.31472832	27.78705557	30.83155277	34.13028948	29.21414403	31.66534563	26.52776837	31.70603389	39.53423917	30.15527668	34.06421045	32.3572308	30.30742495	34.42437574	31.18408023	34.10580706	33.791108	39.74397675	34.36206469	33.5044372	37.41122537	33.19060837	30.50522109	47.99553852	41.47930734	33.88007854	34.92766405	40.71082567	31.93849874	33.72432117	35.07613306	36.96023849	36.60377253	38.95485371	36.28964297	42.32605602	47.5222624	38.23215589	45.17100239
1216.2	36.24585254	42.6022622	35.66038819	24.88926785	26.39014869	29.9286249	30.62333486	36.67807939	45.01473789	29.60180614	26.42505173	27.90824813	30.97443756	34.2490027	29.35043644	31.82059222	26.66898657	31.84211541	39.6892065	30.30893578	34.2133998	32.50177099	30.47178063	34.57381781	31.3346901	34.25962318	33.91588387	39.91229856	34.50841996	33.62274612	37.59835972	33.33827433	30.6350611	48.17251384	41.65408124	34.03215356	35.08035026	40.86325143	32.069971	33.86368959	35.22253961	37.10088881	36.73242452	39.11458192	36.41048052	42.46108193	47.6982888	38.36150167	45.30940889
1220.1	36.40203987	42.77276905	35.8443723	25.02913533	26.5257492	30.10014778	30.77410638	36.83958974	45.2216805	29.74717841	26.55603824	28.06113467	31.14704537	34.40775002	29.49478965	31.9754923	26.8036331	32.00998837	39.85980691	30.45348047	34.37399197	32.67172194	30.61318852	34.72362005	31.51635211	34.42222323	34.05874387	40.09858624	34.68267139	33.75567148	37.79909516	33.50910274	30.81516997	48.40328897	41.85073977	34.23081026	35.26060112	41.03998238	32.21796476	34.02293975	35.38574262	37.27585024	36.90246223	39.2937511	36.60567847	42.61485985	47.8971483	38.53272216	45.49768554
1223.9	36.61272725	42.97877923	36.04987428	25.18358975	26.7060805	30.31097052	30.96220819	37.02525232	45.43167402	29.924585	26.70280897	28.22911316	31.37740131	34.57972376	29.68021346	32.17251716	26.9856871	32.23449676	40.05537085	30.64465512	34.5496784	32.851547	30.82836787	34.90342033	31.72363323	34.61567094	34.20522302	40.32219241	34.8774903	33.91074428	38.02166392	33.72920622	31.01116636	48.66454226	42.09978388	34.44510738	35.44691792	41.24742961	32.40369087	34.24031084	35.60041907	37.48196893	37.11015952	39.48273952	36.81250022	42.80946276	48.1414379	38.73460812	45.71435699
1227.7	36.84339878	43.2213982	36.29135431	25.3899863	26.88286481	30.54060458	31.17244659	37.25571665	45.6852329	30.1380407	26.88564835	28.4301876	31.63212778	34.78919967	29.88859883	32.38537455	27.18804227	32.47554196	40.28868811	30.85248769	34.77146979	33.07299562	31.05687791	35.11980888	31.95519053	34.82125569	34.38056129	40.56444668	35.10851107	34.09831111	38.29405668	33.9890657	31.23109856	48.98293758	42.37147454	34.67553751	35.6635766	41.47431032	32.60841554	34.47143841	35.82503045	37.7155878	37.33766664	39.72157687	37.03694986	43.01705548	48.41727076	38.96775887	45.97208747
1231.6	37.10422529	43.51558735	36.5425687	25.58115772	27.08836148	30.79093136	31.4115886	37.51547941	45.9728645	30.36541246	27.08672247	28.63951361	31.89489954	35.0258081	30.12214687	32.62197499	27.41418789	32.71882807	40.55555018	31.09264261	35.00320489	33.31654496	31.29423731	35.37694043	32.21515787	35.02617411	34.58658716	40.83435544	35.36179451	34.30880373	38.57086775	34.23858796	31.45698304	49.31829128	42.67470473	34.93289103	35.88703904	41.72683337	32.82790919	34.72520963	36.06392609	37.96431412	37.57069807	39.9878643	37.28248043	43.25804636	48.70748839	39.2219202	46.2374341
1235.4	37.33983136	43.77091997	36.74718524	25.76239923	27.27791807	31.00979401	31.60674921	37.75307965	46.22582335	30.55104012	27.26041386	28.8239496	32.12038664	35.2396608	30.33196036	32.83568167	27.60625522	32.92209683	40.78818917	31.29372799	35.20328052	33.51817229	31.4973951	35.61826066	32.44236274	35.22335749	34.7597486	41.05623501	35.59573102	34.48707473	38.79838822	34.43368151	31.66083091	49.60171021	42.92480604	35.16094282	36.07731147	41.92570123	32.99241774	34.9327161	36.27756013	38.18532744	37.78419569	40.21046916	37.48191942	43.45513087	48.96143919	39.43070871	46.45163278
1239.3	37.55323404	44.0311341	36.96695864	25.93868147	27.45272163	31.23251149	31.77847147	37.96635977	46.44044217	30.74388906	27.43435008	29.00969753	32.3527137	35.43033232	30.52071981	33.04346819	27.80956871	33.13828059	40.9946418	31.47745415	35.39736742	33.73230456	31.72302422	35.83552311	32.66522048	35.40856402	34.91132169	41.26647248	35.80591813	34.6489412	39.01841609	34.65124668	31.84653846	49.8698737	43.1707365	35.3783649	36.2693099	42.12029269	33.18342043	35.13972114	36.49381869	38.39002925	37.97752069	40.41925746	37.69452564	43.6328386	49.19086936	39.63222814	46.64871818
1243.1	37.75897658	44.24960816	37.14453537	26.0870424	27.59978472	31.40211056	31.95340769	38.15928837	46.64683592	30.93357636	27.58532063	29.1788847	32.54407171	35.60205066	30.69998876	33.21558609	27.96789293	33.34087678	41.17439943	31.65796316	35.57037617	33.89545722	31.90324207	36.01228856	32.84964456	35.57439277	35.05692403	41.45480212	36.00442485	34.79587261	39.23193379	34.82586822	32.01399408	50.11490816	43.37020669	35.57046278	36.44597878	42.29226599	33.34011439	35.3059209	36.66686278	38.58032782	38.12927947	40.59578052	37.87120989	43.77893998	49.38952923	39.80034402	46.82446944
1246.9	37.93255422	44.43901131	37.30037053	26.24103493	27.73765536	31.56897672	32.12193069	38.31187212	46.83978641	31.09505266	27.7191361	29.32744938	32.70981465	35.76843119	30.86473119	33.38361195	28.13719872	33.50782404	41.37075529	31.81607744	35.75116568	34.05840426	32.07865034	36.21093762	33.04985766	35.74065665	35.19315862	41.6338375	36.17962935	34.94760682	39.41109769	35.01661925	32.16103725	50.32966674	43.58460507	35.74298243	36.61192412	42.4831602	33.49436354	35.47706339	36.82165712	38.73952776	38.28161955	40.76529339	38.04749618	43.94582201	49.55557222	39.96069074	46.99939822
1250.8	38.06814575	44.60356052	37.44429658	26.37197751	27.85338252	31.73648945	32.27206324	38.465689	47.01987438	31.24730756	27.82559888	29.46540671	32.88591047	35.89999949	31.00627471	33.52838243	28.27943513	33.67624461	41.53415047	31.96813031	35.89407632	34.20996864	32.2329613	36.3494462	33.21903034	35.86519139	35.30396026	41.80143043	36.33151148	35.07219795	39.59138186	35.15381066	32.29328393	50.52827162	43.76539044	35.89811226	36.76242056	42.62187807	33.64498671	35.62529962	36.9676248	38.88943713	38.41921297	40.91098269	38.20764739	44.05525519	49.7420032	40.08466413	47.15283072
1254.6	38.15468121	44.75965139	37.577144	26.47992735	27.93362813	31.8880291	32.37833142	38.58757985	47.17393429	31.36825809	27.91737823	29.57589728	33.07709893	36.00879054	31.10982147	33.65060219	28.39018724	33.84311283	41.64045062	32.09514934	36.01490148	34.32226092	32.38253415	36.44349749	33.35839694	36.0035373	35.38393755	41.93300172	36.44532714	35.14425065	39.7546335	35.31491947	32.43020246	50.69296039	43.91176787	36.02174794	36.89313739	42.75479799	33.77297551	35.74529654	37.11502468	39.01111653	38.53163169	41.0347886	38.33671856	44.08851971	49.92402341	40.1926085	47.28569648
1258.4	38.23492423	44.86831078	37.69462288	26.56497815	28.00981477	32.02606646	32.45115576	38.67436097	47.26573178	31.46539062	28.01953344	29.65438113	33.22016341	36.10491893	31.20573441	33.75514795	28.47982119	33.95868202	41.75012901	32.19610064	36.08142321	34.41157409	32.48999267	36.52089577	33.47630755	36.09009518	35.45751897	42.04731964	36.52627557	35.21200669	39.82864492	35.44214601	32.54020473	50.82742662	44.02044369	36.11981602	36.97702604	42.83719343	33.85574432	35.86138804	37.20908427	39.11379443	38.62172614	41.14512648	38.42862905	44.12662452	50.0527062	40.28004538	47.37477709
1262.3	38.34109988	45.01923235	37.76997662	26.61071303	28.11153738	32.15230891	32.50633206	38.76922592	47.37199562	31.56106387	28.16182233	29.78011488	33.3523764	36.21964538	31.31856248	33.83689782	28.56924043	34.0608947	41.85220744	32.28624734	36.17337906	34.52135009	32.59929009	36.61917692	33.59087941	36.17352327	35.53192183	42.15834068	36.63130615	35.30345267	39.87458726	35.54731356	32.66564191	50.98145165	44.15181207	36.21964753	37.04698763	42.94920984	33.9985729	35.98194909	37.33633035	39.21468028	38.74791638	41.27686908	38.48108632	44.18865884	50.13632722	40.39951188	47.44871993
1266.1	38.41033966	45.10046372	37.82245013	26.62721123	28.1930978	32.23811409	32.51112256	38.8280732	47.37268617	31.60913712	28.26105165	29.84815769	33.39177289	36.28753443	31.39486732	33.91247449	28.61293788	34.07674825	41.93939106	32.31912344	36.17123713	34.58651683	32.63059025	36.70727881	33.62730883	36.1853244	35.58334203	42.18649465	36.66840468	35.34642683	39.83556046	35.59346375	32.707694	51.07155347	44.25223966	36.28656857	37.0662419	43.00531867	34.08851824	36.0836343	37.39415234	39.2657058	38.80041889	41.34158985	38.46516466	44.21951535	50.08367971	40.46406748	47.4555192
1269.9	38.45732561	45.13058858	37.79615367	26.64826791	28.21537413	32.25850047	32.52197663	38.85758919	47.39779316	31.64114703	28.29078921	29.85231701	33.37541594	36.32470705	31.40121068	33.91484343	28.60638645	34.06011317	41.96101981	32.32995519	36.18704878	34.61588797	32.62499995	36.73936836	33.64775541	36.16720734	35.57781415	42.19617651	36.67151093	35.40673412	39.84699439	35.62047963	32.72716788	51.10341834	44.27979743	36.33772098	37.10707075	43.06891942	34.13765396	36.15853054	37.44579451	39.30948513	38.8246524	41.4067509	38.46888096	44.2511305	50.04583341	40.46397916	47.4590327
1273.8	38.44525888	45.11024339	37.78369339	26.64544597	28.21462387	32.29412	32.51956383	38.85542108	47.41029914	31.65079508	28.2854377	29.8566793	33.32359958	36.31461338	31.3741573	33.88712119	28.58010516	34.02545944	41.9317159	32.31623398	36.15248056	34.62110738	32.59439859	36.73244788	33.64467536	36.14863186	35.56410102	42.16880852	36.59707501	35.42572459	39.88105112	35.64118989	32.7296471	51.09413711	44.28148855	36.35885897	37.17195511	43.10208968	34.1819768	36.21375393	37.47891988	39.33738895	38.81437891	41.42649414	38.47049479	44.24171862	49.99329822	40.42446062	47.44150757
1277.6	38.38395944	45.06203287	37.71495933	26.62283858	28.20973329	32.29074916	32.47420958	38.83337001	47.37556669	31.64492402	28.26816514	29.82938508	33.2903712	36.25800651	31.33212915	33.85035996	28.52042317	33.95105575	41.84189965	32.26670819	36.07855026	34.58293366	32.54214975	36.67906332	33.58815755	36.09100774	35.51339398	42.10409068	36.47916073	35.42451527	39.86006888	35.65955641	32.74499371	51.05342574	44.24912135	36.34987741	37.18871893	43.13499356	34.21964207	36.26173769	37.48826208	39.33516556	38.79801004	41.4481002	38.41263382	44.18791045	49.90550772	40.36041651	47.38912603
1281.4	38.26519506	44.96043356	37.65634596	26.54013105	28.16213976	32.27635208	32.40706122	38.76806301	47.29392983	31.62990991	28.23740963	29.78143511	33.23748404	36.18514884	31.24604591	33.76091339	28.40407826	33.86405736	41.72792049	32.18474741	35.98546923	34.51721229	32.46116557	36.60752197	33.51082406	36.01164831	35.44977846	42.03902861	36.29553153	35.40387898	39.79606124	35.66531091	32.71079093	51.0030524	44.18799317	36.30208424	37.19577227	43.14491469	34.26536814	36.27560002	37.47427959	39.32940875	38.76006237	41.42313162	38.33366013	44.08652744	49.80077463	40.27656573	47.31812187
1285.3	38.1329878	44.84557953	37.53802207	26.44021039	28.10422303	32.23807804	32.30139384	38.66139344	47.17697183	31.58763908	28.1763092	29.68647617	33.14154957	36.08916115	31.13683741	33.64982052	28.25791815	33.72840901	41.56840396	32.07059833	35.83716681	34.41516422	32.3423378	36.47652554	33.39830486	35.89082487	35.35051083	41.91888308	36.07805372	35.34145821	39.69901991	35.62928589	32.65254499	50.90553587	44.08009964	36.2409003	37.17512201	43.13983349	34.2691354	36.2841779	37.43787789	39.27040138	38.65547096	41.38902478	38.22504678	43.95897137	49.6260075	40.15458256	47.20323392
1289.1	37.84518032	44.56333277	37.30176155	26.24190375	27.92182422	32.08692541	32.08871874	38.43543574	46.92990987	31.4263983	27.98446883	29.48236194	32.93006091	35.8541256	30.91227694	33.39846744	27.98887612	33.47308324	41.27236477	31.84924598	35.60073859	34.18156985	32.09948877	36.22838312	33.16820248	35.67527095	35.13313884	41.67026537	35.71618716	35.15957376	39.47438438	35.45069083	32.49386151	50.6468026	43.84431106	36.05372754	37.05147431	42.98862313	34.18337796	36.18068986	37.29022816	39.10887474	38.45777044	41.21216042	37.98748186	43.67647831	49.35250048	39.87530519	46.94955713
1292.9	37.6575932	44.41574973	37.14096235	26.09850043	27.81198833	32.01482211	31.93092088	38.26851122	46.79202599	31.34150853	27.89918233	29.35754875	32.79479887	35.71724337	30.741666	33.24932267	27.79890139	33.3174319	41.0741421	31.68474504	35.4029305	34.04099906	31.9488334	36.04390331	33.01214709	35.53429078	35.00524898	41.52211038	35.41552746	35.07853688	39.32120397	35.40108071	32.39629942	50.49994433	43.69572956	35.96392295	37.0111265	42.97069566	34.19625945	36.17146551	37.2540251	39.0326015	38.35078822	41.15590651	37.83191285	43.50665031	49.18517684	39.70809669	46.80590742
1296.7	37.29664065	44.0728558	36.83047758	25.83310047	27.57837416	31.81665495	31.64130035	37.96224692	46.45982899	31.1460268	27.67621813	29.12139094	32.51725341	35.4144521	30.44794787	32.95119757	27.46707726	32.99053794	40.68528999	31.40726289	35.0693239	33.76727508	31.65775867	35.71328192	32.70661178	35.25084216	34.75939542	41.24453323	34.96347183	34.84972211	39.01928329	35.20744485	32.19219814	50.19676596	43.37462947	35.71110405	36.83012746	42.78837937	34.08536422	36.02343681	37.08239163	38.82713838	38.09148943	40.94281006	37.52756052	43.1747203	48.81946307	39.36894781	46.48446904
1300.6	36.86642466	43.68239997	36.44577941	25.49053171	27.30529776	31.575876	31.27608144	37.60384637	46.05236837	30.88745521	27.41704704	28.82460873	32.18572316	35.07600877	30.06858991	32.58142702	27.06415203	32.60743933	40.25031477	31.08148642	34.650269	33.43284758	31.27723751	35.30800728	32.3346419	34.89892001	34.43496332	40.87744127	34.42293799	34.58193036	38.65742766	34.96562147	31.92910557	49.79709619	42.97216526	35.39423354	36.60583417	42.56471344	33.94971801	35.84561901	36.83493647	38.54667488	37.76934551	40.68771917	37.13405944	42.75664341	48.38892484	38.98801321	46.11268639
1304.4	36.40593115	43.23368145	36.01963004	25.15198087	27.00766074	31.28694759	30.87443352	37.20799633	45.60707489	30.60931064	27.14567442	28.49054776	31.79284061	34.71511972	29.70468534	32.18397224	26.61793688	32.17973611	39.77267465	30.68456521	34.21893184	33.05898264	30.87683521	34.88527963	31.92166596	34.53264561	34.08817616	40.45448942	33.86578508	34.26571502	38.21748849	34.69678393	31.63559636	49.36796899	42.5630836	35.05460379	36.35262883	42.3225105	33.78270085	35.65645043	36.58419234	38.25638022	37.40902592	40.39870299	36.72997187	42.33665924	47.89708659	38.56391396	45.66888504
1308.2	35.82672647	42.67287117	35.49329459	24.70053001	26.63321956	30.89652759	30.37753087	36.67737948	45.03322086	30.20864892	26.78353603	28.06306063	31.27391067	34.22475352	29.20968909	31.68560196	26.08752598	31.61059974	39.18730684	30.17150695	33.67152528	32.57280644	30.36638269	34.36488411	31.39529842	34.03209211	33.66996241	39.93296819	33.14211952	33.90634378	37.65345713	34.29006566	31.23018377	48.79027506	41.99751599	34.62417713	36.01036938	41.97172454	33.54452549	35.36102033	36.22986509	37.84854249	36.96045613	39.99621732	36.1862815	41.81475101	47.27583681	38.02350995	45.10570385
1312	35.16418961	42.00671609	34.85649195	24.20597604	26.17419208	30.45162519	29.79567787	36.05482369	44.35568269	29.75270662	26.35746802	27.58109324	30.67401925	33.67235755	28.64167055	31.11034411	25.48135595	30.97180311	38.48831946	29.59744368	33.02925195	32.02144016	29.77208996	33.73149376	30.78134304	33.45575955	33.16592593	39.29757934	32.35285525	33.46460394	37.00298612	33.83491722	30.77357496	48.10919862	41.3428977	34.09770453	35.5877397	41.57650019	33.22521847	34.99532519	35.79954009	37.36230818	36.43143688	39.5326796	35.5560102	41.23424292	46.52575688	37.39866321	44.46966733
1315.8	34.42127223	41.25226066	34.15817316	23.59810977	25.66751399	29.93186038	29.13637424	35.36329445	43.57847447	29.23252783	25.87021355	27.03479912	29.98037638	33.02175361	27.99288279	30.45015392	24.80468227	30.24137746	37.71761202	28.95509748	32.29868349	31.3870233	29.097034	33.01220972	30.07530974	32.79261321	32.57431819	38.56621722	31.46175024	32.94847426	36.24480124	33.28299847	30.2495373	47.32285004	40.5969185	33.47351153	35.07452878	41.06948353	32.84680793	34.58260485	35.29647579	36.7943224	35.85082457	38.98352721	34.84556885	40.54378114	45.66614981	36.68403366	43.72840872
1319.6	33.60753219	40.4314103	33.41063601	23.01712	25.11507239	29.34096837	28.47489907	34.63722654	42.77810938	28.68319482	25.30345438	26.42819304	29.25662334	32.3532128	27.29958017	29.76298085	24.09389068	29.50922656	36.87264336	28.27672935	31.58106229	30.72805406	28.3851676	32.28152052	29.34554196	32.10851055	31.94494075	37.82273065	30.52425397	32.40541118	35.55332623	32.73915496	29.68030115	46.45658208	39.77435126	32.82319385	34.5823105	40.53854267	32.43121588	34.11458142	34.7330421	36.21856475	35.16199931	38.36782643	34.14224942	39.82356093	44.79768143	35.88220482	42.94628877
1323.4	32.82444568	39.70862272	32.76229379	22.47106535	24.62623247	28.86251337	27.89866424	33.98956354	42.09317771	28.1848882	24.79145115	25.90200698	28.66634881	31.71495561	26.67414606	29.13480654	23.43908866	28.88027131	36.09904502	27.68619566	30.92039826	30.10529036	27.77750538	31.56130172	28.70590539	31.50856135	31.37349131	37.13208975	29.68904097	31.86849146	34.93938197	32.26079194	29.17752129	45.71023497	39.05170505	32.23347077	34.14877244	40.06416405	32.07212083	33.69067679	34.2540772	35.69247007	34.57523598	37.84853434	33.55501446	39.13155627	44.10828526	35.19233325	42.32218898
1327.2	32.07573771	38.97058061	32.10775597	21.94496771	24.10832227	28.39794703	27.32030519	33.33187517	41.37357761	27.69383504	24.32610926	25.3665488	28.08247741	31.10962164	26.07194014	28.51588609	22.81061094	28.21214874	35.33066803	27.06548706	30.2243106	29.47873503	27.18278512	30.85176327	28.03991142	30.87613658	30.80028099	36.45388644	28.85039754	31.36117708	34.28845175	31.76593348	28.67930655	44.95968757	38.29997318	31.64548029	33.67927468	39.5936525	31.70192275	33.26837694	33.76546914	35.16203253	34.0160075	37.30080699	32.92027766	38.45874498	43.35079545	34.50554094	41.63628611
1331.1	31.22326118	38.10980182	31.36919131	21.28888594	23.52421316	27.86228705	26.57692503	32.53998017	40.48022352	27.06731171	23.79561369	24.77191503	27.39376708	30.36708674	25.37432752	27.80190516	22.07303568	27.42975552	34.44411664	26.31834318	29.430267	28.76870276	26.44656149	30.00993918	27.26554018	30.12190797	30.12108677	35.64977919	27.89223667	30.77582868	33.43250346	31.16858386	28.07746743	44.087787	37.42586213	30.91822597	33.05795189	38.99961606	31.22534497	32.74571965	33.16936633	34.49919772	33.38532231	36.66746613	32.09321874	37.64725791	42.42414735	33.73838807	40.84481352
1334.9	30.40951849	37.21933644	30.55501213	20.63521304	22.89530522	27.20791156	25.83810286	31.73394224	39.57988572	26.43166995	23.22464606	24.11045555	26.53670618	29.64720841	24.64781249	27.06435205	21.34504934	26.60960342	33.58633108	25.57960009	28.59223507	28.04188916	25.67722933	29.21008984	26.45368348	29.33085473	29.44720625	34.79356253	26.95498952	30.18190989	32.53051858	30.50494816	27.45285871	43.16169341	36.55480639	30.17132522	32.40472435	38.3637695	30.69942759	32.20324067	32.52953709	33.80091616	32.65859893	35.97775065	31.29036714	36.91448986	41.40197781	32.91394313	40.00053178
1338.7	29.62378488	36.47812769	29.89817055	20.16161018	22.36370057	26.63926117	25.30730094	31.0762373	38.91615414	25.92021091	22.64968613	23.55288787	25.95301966	28.99850754	24.02755338	26.46591129	20.75837296	26.03269688	32.81126665	25.00895177	27.99124763	27.42731635	25.10232158	28.53462339	25.84833772	28.72633007	28.84552014	34.1104091	26.18887512	29.62254692	32.04068799	30.0133477	26.91116384	42.32428401	35.79517336	29.53916187	31.98623278	37.87576142	30.26628464	31.72155562	31.98190285	33.23569108	32.02577032	35.38443645	30.78895795	36.26604759	40.74122425	32.16354784	39.36346369
1342.5	28.99236813	35.90498696	29.4262506	19.8086957	21.93477532	26.31123113	24.98195073	30.59181692	38.43299644	25.55660889	22.16316991	23.19174786	25.62906603	28.46252223	23.5936265	26.00534432	20.33939803	25.67186787	32.10069698	24.61098763	27.55204282	26.94534874	24.75246586	27.97711181	25.3937932	28.33216418	28.34225876	33.57536604	25.63365634	29.14524062	31.75706574	29.70107023	26.49964134	41.67989008	35.17254515	29.06575745	31.68523001	37.44648159	29.86317612	31.27870633	31.5651141	32.84225706	31.50691454	34.8869327	30.41243943	35.67124956	40.34210517	31.55148131	38.88516416
1346.3	28.39612382	35.44349811	29.15098107	19.58982925	21.55182428	26.17340122	24.78007049	30.15572477	38.02301141	25.27803543	21.72436439	22.834816	25.70832297	27.93032967	23.26513537	25.58895048	20.0643628	25.54458851	31.47424146	24.30402136	27.21595794	26.51975807	24.55426087	27.40656228	25.16012873	28.03842085	27.8876623	33.09751446	25.18736758	28.59392121	31.62808656	29.49418481	26.17041489	41.20092149	34.49015965	28.5758998	31.32048131	36.94739365	29.39103573	30.80180335	31.28988071	32.47240433	31.16234819	34.43064785	30.19060223	34.94253993	40.1175532	31.03770739	38.57470664
1350.1	27.7409733	34.94874845	28.93613183	19.38137988	21.11075557	26.04769312	24.43344207	29.79537171	37.29212894	24.82071565	21.4977646	22.54685845	25.9404528	27.49603309	22.94750762	25.17466996	19.92404178	25.34845077	30.77544368	24.02605039	26.8185892	26.08655828	24.3824719	26.81545252	24.82770289	27.78103291	27.18831407	32.6719933	24.9873252	27.67907218	31.28110636	29.26414446	25.76252462	40.71783276	33.58720487	27.94408268	30.45307366	36.1117485	28.58586241	30.19821994	30.7973594	31.87770084	30.68623718	33.80800378	29.70594068	34.05059945	39.67466049	30.61668778	38.10746315
1353.9	27.22390462	34.13517489	28.81160754	18.99403427	20.60342242	25.39905588	23.78560642	29.09880458	36.41642103	24.30474391	21.07034184	21.96846952	26.03910236	27.05999917	22.66967503	24.53320977	19.72021371	25.08163313	30.22279285	23.56155796	26.28006149	25.62367505	24.04367037	26.19601816	24.28623355	27.35493429	26.59137297	32.12235991	24.9198445	26.767965	30.71325329	28.62182726	24.98221399	39.96920923	32.68517202	27.20670776	29.32869789	35.22240586	27.62201234	29.3373244	30.30097665	31.26146109	30.0186145	33.11842319	29.14563707	33.23926036	38.78046959	30.13076953	37.63773011
1357.7	26.96713937	33.49042973	28.41362442	18.66863435	19.92025903	24.77959621	23.04011444	28.71372055	35.47333842	23.32695237	20.38767521	21.67429367	25.78602878	26.63811661	22.26541077	24.37585533	19.70390334	25.12091296	30.08313203	23.24669817	25.87427176	25.48651183	23.61987532	25.76676787	23.94861743	27.06306447	25.83564043	31.31967449	25.45145129	26.11564094	30.00655628	28.21904877	24.2024186	39.56543791	32.62261958	26.58675752	28.53276772	34.57174186	27.00242899	28.87308322	29.91962872	30.60273225	29.82970035	32.65477601	28.67757392	33.00269308	37.9463015	29.93437736	37.19247199
1361.5	26.92418624	33.57094676	27.95757047	19.01034512	20.09011345	24.99505754	23.28719704	28.97086157	35.15143344	23.14801943	20.47646179	21.6029722	25.52391585	26.33189696	22.07935345	24.46324781	20.24830332	25.11466458	30.66827099	23.38644507	25.86168451	26.29921292	23.39145502	26.10694946	23.93651015	26.98554872	25.63758194	31.21388534	25.86168451	26.22485672	30.49149144	28.16590911	23.72218004	39.84762257	32.76078179	25.85021591	28.65011336	34.52827683	26.65706199	28.69471096	29.54792071	30.59566618	29.92515519	31.76425611	29.01055225	33.05060675	37.79407553	29.86500973	37.51575563
1365.3	27.25435421	34.3527116	28.16114986	19.17107156	20.54050396	25.04355654	23.71728466	29.38068656	35.66081191	23.39869478	20.32572441	21.96040659	25.51731026	27.0141788	22.06215008	24.64663188	20.64234962	25.18246696	31.13516104	23.92700775	26.07322528	25.6898063	23.43961079	26.36323473	24.07600013	27.33916159	26.09423601	31.94551231	26.29345927	26.63783459	30.84955542	28.08247215	23.90808156	39.98687526	33.16210521	26.2748479	28.55135886	34.51010503	26.49107882	28.54515039	30.0803857	31.09109168	30.17784083	32.28181687	29.49639877	33.45106273	37.76973171	30.58422984	37.70554687
1369.1	28.75183852	34.61208586	28.96640448	19.77833478	20.95162583	25.42928757	23.69279687	29.56192387	36.6912571	23.69279687	20.95162583	22.25912247	25.68387997	27.24566526	22.21721728	24.46627918	21.16688225	25.14195099	30.94569387	24.00283347	26.38217475	25.93879971	23.88768474	26.85138165	24.40391307	27.85448815	26.39231168	31.63897605	26.9405889	27.21936952	30.82123836	28.63529951	24.23496614	39.35822473	32.85755616	26.3387955	28.99104446	34.54659469	27.14673401	28.59327951	29.89372495	30.82337888	29.83232162	32.6954557	29.69909695	34.83683967	38.38337851	30.88415052	38.00938486
1372.9	28.89014701	34.64577074	28.95610829	19.45597484	20.45257869	25.47040299	24.35787142	29.92558705	36.57658517	24.08297411	21.44272296	22.39267379	25.739491	27.46782851	22.15186046	24.63075563	20.75115561	25.16775751	30.83523483	24.04858762	26.29929307	25.93147182	23.66193223	26.46220825	24.21669152	28.12798198	26.39176403	31.61650642	26.96886405	27.18486803	30.29240459	28.68002523	24.20645388	39.9409773	33.01793517	27.03104849	28.54411143	34.67831515	27.10814846	28.46675885	30.37457379	30.81706603	30.29240459	32.7916788	29.73220823	34.47535382	39.20101843	30.92202097	37.74661984
1376.7	28.62334424	34.25588712	29.05846186	19.55470582	20.58458049	25.29920799	23.04736542	29.58750937	36.1802744	23.78377778	21.24104464	21.95298035	25.67090745	27.38491747	22.43943783	24.62689216	20.66141946	25.27312128	30.64908829	23.68243877	26.06809297	25.69435634	23.36142316	25.96486805	24.20152265	27.30766333	25.8320511	31.46147979	26.67594481	26.99911734	29.98512125	28.14842887	23.58461273	39.69638339	33.07579958	26.64834052	28.72391196	34.37770456	26.64834052	28.81119922	29.94270885	30.5725838	30.58886602	32.25851747	29.08234704	34.00095252	37.93381267	30.43742775	38.31150684
1380.5	28.01499783	33.9057391	28.33894042	18.7269009	20.37935676	24.81771568	23.18599954	29.54486976	35.14764638	23.36721224	20.41222064	21.21490562	25.00981268	25.94078431	21.91034887	24.24195144	19.62427654	25.00126941	30.33694754	23.47448404	25.08805776	26.1839479	22.86024533	25.35736186	23.65224813	26.8325395	24.89589163	31.00966968	25.73026519	26.86874662	29.2966434	27.77439331	23.19091985	39.25456233	32.54384939	25.4357544	28.199607	34.17083165	26.51064112	28.47477519	29.19700257	30.62999479	29.91858578	31.41206223	29.10199507	33.61100006	37.16989773	29.5258837	37.5955564
1384.2	26.77843179	33.47062776	27.41896929	18.49172238	19.9252785	24.52089024	22.22763547	28.47550846	34.78172493	22.31415847	19.81217507	20.99620659	24.4253373	25.7520665	20.52075868	23.08329672	19.69892623	23.86585663	29.58702935	22.76220428	24.71825547	25.08430888	22.36900096	25.08430888	23.30620152	26.46427212	24.89503169	30.01534202	24.99403478	26.41413289	29.51450949	26.93213614	22.91428704	38.55310868	31.1859848	25.17101136	27.48482317	33.07889349	25.34287671	27.89634195	28.94282922	29.73358759	29.22118565	30.87571965	28.22427018	32.78051196	36.33981292	28.59401222	36.65464485
1388	25.73150677	32.45435558	27.16985689	18.02781608	19.18423032	23.45831348	21.6169286	27.50765846	34.81730384	21.8663547	19.11291348	20.22393511	23.17325898	25.72892199	19.84802554	22.72932682	19.21515771	22.85993424	28.77634548	22.26414061	23.98604739	23.99673492	21.89060627	24.53771851	21.60704574	25.98111372	24.37271208	29.4183509	24.08895382	25.5946728	28.58345018	26.61982919	22.32606457	37.66574158	30.35589253	24.01720039	26.47148409	32.30341909	25.2481008	27.15514292	28.22454387	28.60242251	28.40339331	30.04608185	27.13837842	31.91675997	35.38981347	28.10418989	35.41704059
1391.8	24.62174253	30.49173228	25.2066287	17.1333074	18.42808257	22.09660068	21.0063775	26.93213989	32.28171974	21.34367074	18.53858583	19.63176957	22.87404487	24.18850621	19.28366124	21.57245516	17.96087277	22.22878574	27.36673002	21.1152732	23.32567406	22.90984063	20.78815675	23.34515711	20.66765526	24.45824359	23.07077626	27.7245579	22.65881407	24.5503181	26.85670346	25.67269076	21.45057473	36.12658109	29.4620939	23.71616844	25.55327902	31.53697464	23.87743687	25.95004704	26.88940884	27.6713478	27.29344457	29.25829853	26.211253	31.29355795	33.30474628	27.41054159	34.19805244
1395.6	23.879645	29.21350589	23.69323806	16.19550387	17.66868551	21.59566044	19.53324401	25.33950689	30.89919481	20.51156634	17.89999981	18.88303408	21.61848701	22.7657	18.49766604	21.01588282	17.38898612	21.38322504	25.98493402	19.96858373	21.89892417	21.9365475	19.74234782	22.2636865	20.28245347	23.39189676	21.81578219	26.54741145	21.84471595	23.5957698	25.61643545	24.14073357	20.47931621	34.67316073	28.04670041	22.0619324	24.40015161	30.73629043	23.1140947	25.65794549	25.91939665	26.64567764	26.78626373	28.18160087	25.19473994	29.50347861	32.12646431	25.88910887	33.4135936
1399.4	23.00001785	28.11020149	23.45728529	15.87391868	16.86590143	21.09011728	18.93807185	24.63440353	30.04222904	19.67534469	17.52758904	18.24968787	21.38437157	22.66721202	17.88954646	19.97596159	16.03906625	20.50408596	25.61782589	18.84934699	21.60042086	21.88599083	18.62074223	21.27822171	19.37967411	22.48749285	20.75283352	25.63585317	20.98471541	23.24782046	25.1925826	23.68706062	19.52814861	33.81114729	27.0926666	21.45541642	24.41115523	30.19610525	22.86652179	24.87108296	25.41801473	26.11948038	25.92039885	27.4496203	24.49071825	28.40503448	31.04045142	25.2496876	32.35814006
1403.2	21.89925535	27.08427849	22.4126616	14.70845096	15.75345666	20.88741135	17.8504111	23.59146195	28.95135893	18.56165992	16.16767259	17.00640743	19.94001581	21.63199278	16.78941227	18.83597113	15.59761043	18.96955358	24.10422053	18.78008129	20.0820447	20.61454306	18.00783895	20.04516335	18.25435943	21.06230676	20.181402	24.36171524	19.06296094	22.1846254	23.54502616	22.63726611	19.05081725	32.11659739	25.58492185	20.27379771	22.40920229	29.22411905	22.03974779	23.80133355	24.6491684	25.23573423	24.79781762	26.77039858	22.78755487	27.61389228	29.18267166	24.22373633	30.99964004
1407	19.15114139	24.39688563	20.26149879	12.97917641	14.31451741	18.61176192	15.82928999	21.09672044	26.35498279	17.42123513	15.00458632	15.6501596	17.69925117	19.18748686	15.0777995	17.17750893	13.62806938	17.13244262	21.77824046	16.56442077	18.21166063	18.55920101	16.02055657	17.79223817	16.08590251	19.1057517	18.43881524	22.01760593	16.97913323	20.40393018	21.31435752	20.66553242	17.63528258	29.13140418	23.17963037	18.64897205	21.07304742	27.17299741	20.33349248	22.55193716	22.61954014	23.02818207	22.42078558	24.54360581	20.61392949	25.44523074	26.34828931	21.63437529	28.25726021
1410.8	17.19204545	22.1849052	17.92068654	11.42924273	12.65636613	16.93378315	13.89946252	18.98756856	23.9957815	15.42054751	13.54682443	14.17654456	15.67039034	17.40511325	13.57418112	15.44826416	12.25666811	15.02874361	18.87540407	14.77640002	16.10672469	16.34998557	14.6309065	16.25140191	14.36756682	16.69157285	16.28924393	20.07904879	14.54000568	18.89210497	19.30488994	19.06025667	16.32234913	26.99426278	21.06997328	17.04368286	19.56597171	25.47720065	18.84037811	20.87936278	20.6477635	21.39432212	20.62385184	22.6425026	18.44787023	23.11206845	23.65725801	19.48848285	25.51900353
1414.5	14.87485678	19.55053408	15.55269287	9.991323551	11.12876555	15.24547762	12.17762616	16.71329761	21.24740841	13.86282214	12.36529506	12.78588332	14.04559648	15.38975158	11.97824299	14.0250662	10.35619351	13.37681335	16.86732176	12.81176568	14.30299073	14.75984426	12.70271081	14.3746555	12.79817449	14.77514489	14.56525553	17.86098175	12.52281474	17.29624094	17.40300786	17.41156812	14.88345545	24.65306475	18.81023672	15.09628047	17.6431649	23.92290365	17.29253477	19.72514834	18.52903541	19.55442009	18.70647201	20.81363329	16.51219279	20.85349608	20.6937426	17.19077605	23.43324768
1418.3	13.07129027	17.61077524	14.15425043	8.910906661	9.971853452	13.95807486	10.68526426	15.03522604	19.27626552	12.51933424	11.17664459	11.55367743	12.40114709	14.02258146	10.67846711	12.72803961	9.006204576	11.82805069	15.37006819	11.49143246	12.88848998	13.31141553	11.48834996	12.90216206	11.37012464	13.2250002	12.99589833	16.26854322	10.71621824	15.87058437	15.48160161	15.73730047	13.49681784	22.71390094	16.80522807	13.6548629	16.11304958	22.43067145	16.09212898	18.323789	17.04786232	18.10414238	17.19829721	19.27815469	14.92379691	18.98984198	18.75977579	15.53372474	21.40216574
1422.1	11.70946459	15.93734036	12.92826968	7.888347215	8.98221186	13.00914195	9.373897421	13.67511136	17.64763587	11.54099962	10.12708884	10.32023228	11.22573957	12.65439279	9.599848576	11.61794189	7.914190684	10.65194952	13.99531852	10.20572601	11.63302182	12.23872393	10.37563502	11.53977273	10.35123706	11.84583539	11.91098704	14.66815128	9.279777792	14.63257899	14.14265725	14.79186301	12.62933524	20.95750033	15.39063601	12.59811929	14.88831351	21.26369649	14.83843837	17.37269773	15.77779709	16.67694853	15.92174771	17.92421149	13.42346924	17.71888896	16.85412294	14.08426138	19.40251283
1425.9	10.80753613	15.08255869	12.01566234	7.441645359	8.414924691	12.28311412	8.804743174	12.85821397	16.59813762	11.0111057	9.508168558	10.00766685	10.54156045	12.09988319	9.083955811	10.90261508	7.512964621	9.863434601	13.02438043	9.722963311	11.15433022	11.42253758	10.03443889	10.98346879	9.666710205	11.09407198	11.30085828	14.02192854	8.600826097	14.02256492	13.68050747	14.00352031	12.20793115	20.03126482	14.68055202	11.96459372	14.38006748	20.59237977	14.30833268	16.78460759	15.16083503	16.0405603	15.12132922	17.19503352	12.75528273	16.7633702	16.05658587	13.28574892	18.54637325
1429.6	10.42620416	14.58434721	11.69281921	7.159249623	8.125652865	11.99563722	8.497866491	12.48350438	16.25117143	10.60842307	9.326321878	9.677314795	10.29412519	11.57017549	8.826947177	10.58866486	7.242761549	9.674003893	12.55549741	9.364378568	10.71836139	11.23312604	9.636046883	10.63686619	9.386452467	10.69807959	10.99435028	13.43875902	8.248700652	13.69398342	13.20040816	13.78038874	12.0425691	19.56155459	14.27802824	11.72562389	14.09481328	20.18904283	14.02872543	16.4974013	14.8084716	15.593001	14.81430971	16.81078181	12.40870819	16.40258194	15.53788466	13.06936986	18.09392401
1433.4	10.2183935	14.2499661	11.44460072	6.921539189	7.988348566	11.63971571	8.268592589	12.18172571	15.90444098	10.41863833	9.085360733	9.543588621	10.03133084	11.41693457	8.65658308	10.39681878	7.017801544	9.438788381	12.22715936	9.232647093	10.5629784	10.97985335	9.496689757	10.51655059	9.157510172	10.51785919	10.69765915	13.414406	7.898282079	13.38628356	12.95963684	13.56973628	11.86717168	19.37489155	14.00050175	11.42530647	13.84844241	19.90379227	13.8635781	16.22992306	14.53814229	15.45942757	14.47849181	16.53403474	12.13452627	16.19185901	15.23557351	12.66630347	17.96271484
1437.2	9.946371911	13.91020501	11.13956626	6.697360929	7.631997856	11.50772012	7.937573021	11.92248272	15.57753227	10.12282637	8.959730785	9.27782888	9.764594762	11.17631682	8.330558068	10.18603484	6.865146546	9.132022627	12.05283216	8.997921855	10.22752618	10.66207449	9.209421707	10.23801019	9.086965407	10.23563239	10.50399603	13.11182872	7.64900309	13.18649577	12.64098226	13.26377174	11.57955685	18.97801815	13.69024314	11.19188865	13.48711033	19.57104868	13.55005214	15.93339295	14.22560684	15.14875863	14.3649585	16.3737613	11.7629183	15.8730638	14.84823147	12.33680397	17.5533626
1440.9	9.459434807	13.48190984	10.7427564	6.416547575	7.340413292	11.08330119	7.563444064	11.4555299	14.93256598	9.920328368	8.655086837	8.970106184	9.332213997	10.83337784	8.185132934	9.931468911	6.553463408	8.8505701	11.70686394	8.605953812	9.980621481	10.37571429	8.824379035	9.853299383	8.614193604	9.841813273	10.20063412	12.65263298	7.238244919	12.91029495	12.14233751	12.96669207	11.30560611	18.54642267	13.31578447	10.84566957	13.08503112	19.2395578	13.27711387	15.67906576	13.93420674	14.8159786	13.86321117	15.96798441	11.40955415	15.57960874	14.31430868	11.96201686	17.00904188
1444.7	9.101427952	13.10388092	10.37070434	6.180617769	7.169441322	10.84438936	7.301857056	11.15735669	14.54312961	9.624182441	8.446459443	8.754145325	9.112318841	10.53909972	7.903665646	9.564371629	6.24971105	8.587699752	11.41052417	8.362655848	9.688580245	10.03661728	8.699884586	9.630167486	8.382213809	9.545434486	9.93894055	12.38485851	6.989054896	12.73860967	11.88135652	12.67130442	11.24082795	18.15850846	12.97294954	10.5855031	12.83527852	18.9949302	13.08414152	15.49985511	13.61107718	14.47216675	13.63545087	15.68853589	11.05721946	15.21741486	13.97219162	11.61884322	16.55209009
1448.5	8.724617585	12.6466609	10.00474324	5.893079437	6.907257206	10.52474683	6.908088734	10.70457041	14.09101521	9.319667634	8.176163427	8.462953901	8.666563968	10.13876499	7.60163756	9.250225434	6.026505484	8.195355132	10.92550175	8.084618739	9.351270448	9.678001128	8.385083348	9.286181294	8.048357836	9.213516802	9.609466098	11.96740176	6.58402633	12.37585672	11.51634492	12.34988601	10.9255816	17.64975997	12.6168481	10.28135173	12.54044241	18.6498247	12.8292067	15.2755784	13.28924551	14.15353623	13.29873328	15.34238371	10.68084538	14.79706166	13.49762571	11.24093289	16.06926093
1452.2	8.393562557	12.28364797	9.656067822	5.679655675	6.685238741	10.29359638	6.627838367	10.40527758	13.72230504	9.091779277	7.92260689	8.211375347	8.369106627	9.884160772	7.364013141	9.069372075	5.775024293	7.909078276	10.60595352	7.755508746	9.111438273	9.468153401	8.143436343	9.022220505	7.842599024	8.884869979	9.371572265	11.68023343	6.19924728	12.10697281	11.2010808	12.14043127	10.71850497	17.32763203	12.30248286	10.05820995	12.32310064	18.42736091	12.62312265	15.0711963	13.00590429	13.88255807	12.99623511	15.08854681	10.3826746	14.52982419	13.12573205	10.88383886	15.71268684
1456	8.156186393	12.04674327	9.447854576	5.561532387	6.536592235	10.14485911	6.490149305	10.20632603	13.54408582	8.927603094	7.796489598	8.096503174	8.201916274	9.659202139	7.204164004	8.924539532	5.592415582	7.699208023	10.4040674	7.618360644	8.875370386	9.270899035	8.010205293	8.850260558	7.637338207	8.692282733	9.221424218	11.45983171	5.970533558	11.92603333	11.04808032	11.97712624	10.54806497	17.1043898	12.10906765	9.930993488	12.19751079	18.25996933	12.50121565	14.9545544	12.87847325	13.75640897	12.79665642	14.92726569	10.22946573	14.35470161	12.95058279	10.70600333	15.50807136
1459.8	8.131129892	12.07108142	9.455971157	5.57183968	6.546196269	10.23167663	6.525015419	10.18881883	13.61368187	8.945108308	7.775037809	8.125987241	8.263099899	9.624794295	7.192738496	8.946154337	5.617015729	7.782116592	10.36970514	7.598228834	8.890542831	9.24046532	7.98848587	8.855193253	7.660131432	8.73705793	9.215272034	11.49054406	5.993917279	11.87482882	11.11884969	12.00742844	10.57445029	17.14173112	12.12373483	9.93145634	12.29873571	18.27803627	12.52032523	14.93937712	12.90651414	13.74531454	12.79231276	14.95442697	10.25325893	14.33183777	13.05175799	10.72009339	15.57174976
1463.5	8.351687959	12.31672126	9.659004005	5.692600027	6.71148136	10.41543571	6.729989554	10.43652407	13.83956119	9.09051909	7.941823945	8.328841591	8.4926327	9.802817501	7.408896008	9.078473527	5.719974158	7.907107075	10.54906273	7.747623553	9.066320881	9.387846896	8.182514589	8.933062292	7.822616644	8.940230714	9.389795558	11.71140293	6.14952269	12.03625288	11.31587001	12.16609146	10.73500015	17.40833815	12.36142116	10.12504136	12.47783481	18.47084201	12.66346525	15.08953231	13.10077653	13.91275618	13.02873641	15.15514236	10.47174392	14.47144108	13.39233708	10.90144431	15.89245404
1467.3	8.570986223	12.53521162	9.875656723	5.800199276	6.793126294	10.56902093	6.877575914	10.59153832	14.0515368	9.237614438	8.041947633	8.400184234	8.57066331	9.997021707	7.537956625	9.217757027	5.849252266	8.105899524	10.74313485	7.911543539	9.189972597	9.541558454	8.343764201	9.092306598	7.96154249	9.083585074	9.543752404	11.89822262	6.351868006	12.20293771	11.43751329	12.35620512	10.87056998	17.63816443	12.62805454	10.24602036	12.58935134	18.62815114	12.84230935	15.26785298	13.29624392	14.09795968	13.18178387	15.3740596	10.58385386	14.6791072	13.6432233	11.10654471	16.07036301
1471.1	8.691218139	12.73191581	9.961479411	5.857701137	6.906127961	10.61635458	6.978934168	10.71327101	14.24898499	9.364293617	8.183392173	8.462283688	8.667600969	10.11818272	7.594456155	9.287341698	5.905587064	8.160086261	10.89816289	7.995502141	9.292537346	9.665018768	8.362269653	9.267345096	8.054019808	9.207394749	9.725991527	12.10494032	6.438933019	12.3332963	11.48435091	12.44623455	11.01857076	17.81982107	12.81226025	10.37594136	12.71710152	18.80056221	12.98693848	15.39112388	13.37504261	14.20367221	13.36611378	15.50988523	10.71698649	14.91987063	13.86192627	11.32252918	16.25318521
1474.8	8.754700744	12.86643072	10.03403385	5.874617092	6.958395568	10.62721104	6.924865594	10.74526732	14.29802987	9.370037282	8.249204165	8.474370301	8.614975133	10.22037229	7.621319985	9.348629296	5.913610867	8.171073164	11.03864113	7.998135688	9.339508823	9.684280366	8.376950241	9.353523187	8.067879056	9.244068013	9.820448073	12.19909256	6.47670235	12.42919287	11.51358862	12.49794966	11.06227713	17.92290511	12.90272976	10.49546655	12.82317832	18.86816053	13.12524588	15.49569715	13.47290042	14.27482697	13.44288282	15.63302652	10.80042293	15.06184196	13.99066296	11.39178275	16.30185757
1478.6	8.85578375	13.06367268	10.18565623	5.983730334	7.0404327	10.77016817	7.0545184	10.89582649	14.53420629	9.513115592	8.326149955	8.564984107	8.725923784	10.34684799	7.711105006	9.467664775	5.998299024	8.278890737	11.23051932	8.091130966	9.484554159	9.788615422	8.50438037	9.467265268	8.191585496	9.366055148	9.956004466	12.342153	6.561968773	12.57925046	11.64665968	12.65839609	11.18496481	18.10460729	13.09876186	10.64167917	13.00486852	19.02363233	13.287073	15.63856313	13.62292345	14.44332391	13.60558727	15.83188006	10.95994678	15.25928367	14.28351875	11.55050988	16.51296258
1482.3	8.999747462	13.25513374	10.28530674	6.051433947	7.170068315	10.86582658	7.110702477	11.05919321	14.69162747	9.600421785	8.453460105	8.634638998	8.745500765	10.52049355	7.833216041	9.594134503	6.045880471	8.389688786	11.38150657	8.142490388	9.560028252	9.901029282	8.612416749	9.570230659	8.273509016	9.467473185	10.09650032	12.51263052	6.654220246	12.70270349	11.7446889	12.79864512	11.33147859	18.30019323	13.28128685	10.77852646	13.15423059	19.19254457	13.49493361	15.77558634	13.7594985	14.60294065	13.77140427	15.98467868	11.05144366	15.46932944	14.47868716	11.69360794	16.64489179
1486.1	9.102044538	13.34942441	10.38389248	6.073617995	7.231719392	10.96690158	7.210310941	11.14672381	14.84123732	9.699138651	8.509807363	8.715929305	8.79941375	10.61239059	7.883092029	9.665152057	6.085339249	8.440831363	11.4862381	8.234738598	9.622139693	9.972513194	8.655220579	9.645988231	8.337412215	9.570901509	10.21972935	12.67101209	6.676065613	12.82778208	11.83265126	12.89070673	11.46802535	18.48453259	13.49798149	10.8839517	13.33993067	19.36107108	13.64822858	15.92075939	13.89095572	14.70532813	13.91821068	16.15482274	11.1813353	15.5960094	14.69551387	11.78862315	16.81952732
1489.8	9.224212666	13.54512461	10.48410209	6.13349261	7.34589826	11.08193432	7.285813883	11.26498963	15.03690429	9.806032853	8.60871466	8.802041761	8.864543322	10.73385689	7.97486722	9.793153335	6.11293679	8.522964893	11.63110001	8.311316595	9.718466368	10.08477749	8.757342362	9.78277728	8.41362149	9.682338323	10.36994677	12.85164302	6.721934825	12.98351969	11.94281851	13.05857337	11.61650771	18.68305218	13.69555268	11.01988731	13.50431863	19.54701791	13.88016897	16.07023822	14.07799269	14.88115169	14.07197665	16.34780213	11.29561532	15.7953946	14.94464063	11.98009751	17.00407482
1493.6	9.365332039	13.74385424	10.62707083	6.220756524	7.461371056	11.20384046	7.4053516	11.42719981	15.25560687	9.961281815	8.704494076	8.906833998	8.964312573	10.87973477	8.059399863	9.906810591	6.210480825	8.612413851	11.77431362	8.40883595	9.838242713	10.18503699	8.891929924	9.897173773	8.517032041	9.838103436	10.55354128	13.03622146	6.802960574	13.13518472	12.11715048	13.23295357	11.73451375	18.85120832	13.88821884	11.20071336	13.73589511	19.72535981	14.0587591	16.24330369	14.24660894	15.0455439	14.21299201	16.5390744	11.45932215	16.02457661	15.23003614	12.12735451	17.21022511
1497.3	9.548888637	14.0128848	10.81720776	6.344048654	7.60481446	11.39237251	7.571615472	11.63051263	15.53602131	10.12579904	8.827236042	9.059343853	9.108917321	11.05790279	8.20215269	10.06610312	6.293579837	8.758590338	11.98777965	8.562277258	9.996089357	10.33771738	9.035391987	10.08359716	8.682993457	10.0333228	10.74899847	13.25804785	6.966354775	13.30210588	12.31239223	13.42493792	11.90656962	19.10642088	14.14676683	11.39007764	13.96871424	19.92958522	14.26191406	16.44950894	14.45741291	15.2590393	14.41625072	16.81092759	11.6694256	16.26769713	15.59867837	12.33529052	17.46189804
1501.1	9.761475022	14.28628033	11.06272155	6.509714545	7.782098658	11.59091109	7.773418081	11.8819277	15.85969915	10.31095217	9.005502749	9.227363882	9.267491848	11.26878293	8.376857223	10.23721093	6.433744971	8.947115006	12.22480303	8.721681647	10.18796297	10.52698181	9.210848151	10.27116218	8.864905471	10.23173111	10.97468636	13.52499294	7.143545653	13.51189628	12.53936607	13.65303882	12.08449826	19.37401222	14.41301571	11.64175816	14.2462735	20.17430469	14.51482556	16.64961219	14.69937647	15.49501782	14.65083103	17.07393664	11.89433851	16.54481176	15.97436895	12.5556095	17.75080437
1504.8	10.0306953	14.63617955	11.30942334	6.663710065	7.974386435	11.81398253	8.01339316	12.13118832	16.2209431	10.53012879	9.180071734	9.412811337	9.492473951	11.50637053	8.576326652	10.45525527	6.600298829	9.167158334	12.50000142	8.906646575	10.39823854	10.72842706	9.414948763	10.50065418	9.068629717	10.47161912	11.23938781	13.80843506	7.352258187	13.74055279	12.79012621	13.90117278	12.32240048	19.71162371	14.73555044	11.87335331	14.52463991	20.4473174	14.78582894	16.87882812	14.96372566	15.75316614	14.9120296	17.37698777	12.1559775	16.82876803	16.38684372	12.85133119	18.07095125
1508.6	10.28689605	14.97657145	11.56943597	6.810489575	8.166179502	12.04253232	8.238123682	12.39554052	16.54303298	10.74685052	9.362152037	9.586894795	9.684314411	11.74692402	8.769602903	10.64793127	6.751515433	9.357256849	12.76647331	9.083326062	10.61810924	10.94164883	9.597121064	10.7219519	9.26577841	10.71093421	11.48608589	14.10783553	7.548192429	13.97409401	13.03634076	14.15286754	12.53468859	20.02063446	15.04808875	12.12220671	14.81327377	20.71782985	15.03623189	17.10852191	15.22522602	16.01123567	15.16602844	17.65830656	12.4018718	17.12452342	16.79046236	13.12619081	18.38101545
1512.3	10.5595638	15.30666141	11.81652317	6.974792337	8.375193308	12.26619791	8.467157297	12.67201123	16.90453804	10.96044232	9.553930991	9.785246661	9.889049081	11.98324592	8.985028499	10.86719323	6.903298076	9.589812592	13.05438365	9.285743973	10.8396466	11.14445849	9.80085625	10.95831846	9.488720848	10.96412623	11.76757164	14.4201229	7.779609184	14.20144825	13.29548744	14.41388081	12.74958659	20.35357176	15.38034678	12.3696778	15.10621783	20.96809923	15.3186663	17.36532752	15.50675111	16.25361983	15.42617171	17.96374273	12.6604904	17.43447083	17.20368273	13.42898642	18.696182
1516.1	10.85413716	15.67223864	12.10633105	7.172886291	8.603054786	12.50621834	8.714678498	12.97242583	17.28134627	11.19144276	9.787034165	9.986540567	10.09330667	12.26811662	9.19815568	11.09278825	7.063817125	9.808892616	13.37808902	9.516973925	11.07223638	11.3745184	10.01739517	11.21940552	9.70873955	11.23612788	12.05591954	14.74359538	8.029778538	14.44753287	13.54796395	14.68031007	12.99150841	20.70672279	15.72394623	12.64568964	15.39485545	21.26649251	15.61412622	17.62537027	15.80266727	16.54710294	15.72036213	18.30447357	12.93881606	17.78364454	17.64261697	13.71560158	19.05134304
1519.8	11.14348366	16.0450072	12.38005766	7.355776001	8.8088329	12.73169014	8.949915309	13.26091492	17.65521752	11.41754405	9.987232485	10.18491493	10.29304595	12.53757847	9.401614886	11.32590125	7.251420746	10.0351516	13.68532072	9.728798198	11.32073622	11.62363132	10.24159657	11.4687251	9.922129072	11.4983565	12.33891774	15.05786506	8.269313506	14.70568065	13.82095707	14.95042806	13.22352983	21.0606821	16.07420513	12.92221346	15.70172868	21.55385315	15.89785413	17.88062039	16.08140062	16.83626141	15.99044447	18.63724473	13.21307484	18.12514929	18.08250548	14.01548983	19.4042833
1523.6	11.40549727	16.3858617	12.65597049	7.523378317	9.008535253	12.96370093	9.192837463	13.52245794	18.01942967	11.6473455	10.17305651	10.36801709	10.48339557	12.81430162	9.602316404	11.53971517	7.414210152	10.2694473	13.99141095	9.918873099	11.54601488	11.83406967	10.44317071	11.68661077	10.15243845	11.7578703	12.61628605	15.36790286	8.506288211	14.96050381	14.08066755	15.20167563	13.44951772	21.3717617	16.40078766	13.1762668	15.99358694	21.83630713	16.17086164	18.11166181	16.33943127	17.08229387	16.25829824	18.92252766	13.48896558	18.43904209	18.49889381	14.31995029	19.72858905
1527.3	11.69306071	16.72968136	12.9256422	7.708587762	9.217487841	13.19399239	9.43175946	13.81048161	18.3816542	11.87700943	10.36944838	10.58534781	10.70795331	13.06152815	9.82507753	11.7750017	7.602416488	10.48325859	14.29323142	10.13044543	11.79237648	12.05630426	10.65885432	11.93068776	10.36621314	12.02858597	12.90275346	15.67834507	8.740150144	15.20735118	14.33897201	15.45989318	13.66930448	21.69716267	16.73189055	13.43138547	16.28252742	22.09861599	16.45028821	18.35958333	16.60399033	17.35230634	16.53565003	19.21846803	13.76477019	18.74263018	18.92403983	14.61026833	20.06099868
1531	11.99294453	17.08942865	13.2002387	7.888895212	9.44559495	13.43267948	9.679296266	14.08339647	18.75979226	12.09444775	10.57881786	10.7818011	10.91678462	13.30160467	10.02986508	12.00251028	7.78349528	10.71578382	14.58405491	10.33513246	12.02238802	12.27939856	10.87117547	12.16086965	10.58169678	12.31066358	13.17136351	15.98810188	8.988283303	15.43377339	14.59902437	15.70960253	13.90143021	22.02838271	17.05284624	13.69225573	16.56362836	22.35950622	16.71123751	18.58258105	16.87953547	17.59946098	16.79316592	19.5195707	14.03536414	19.06001851	19.36719888	14.89564576	20.38458426
1534.8	12.27358241	17.4407374	13.47853766	8.074513047	9.646887329	13.66092653	9.920979241	14.37032018	19.11421276	12.30876691	10.76925403	10.96647625	11.13230605	13.55725508	10.24780813	12.22483648	7.951163675	10.94800327	14.88537493	10.55937381	12.2556459	12.4971845	11.0688008	12.40903019	10.8053878	12.56206751	13.44687491	16.28977532	9.244653686	15.65755214	14.84805591	15.9618839	14.12369784	22.33722257	17.37611426	13.93151723	16.83187941	22.60597673	16.96328895	18.81276365	17.13245907	17.85208608	17.0415284	19.81297203	14.30260814	19.35515781	19.7949504	15.17915006	20.70821309
1538.5	12.55120102	17.78240738	13.73742716	8.235482391	9.852280349	13.84775112	10.1606782	14.63499115	19.45230594	12.52630562	10.96563914	11.15466147	11.30977776	13.81345735	10.44767455	12.4296029	8.114819919	11.1655891	15.18258668	10.76019891	12.481924	12.70463869	11.2688208	12.64378767	11.01959168	12.8240515	13.71834118	16.57735485	9.49505043	15.86871316	15.08951504	16.1935359	14.32602082	22.63339975	17.6885387	14.1854621	17.08376961	22.84098709	17.19639152	19.0159507	17.38327729	18.06984706	17.28953769	20.11273871	14.54982123	19.65580546	20.17407849	15.44515013	21.00381616
1542.2	12.83069485	18.12945368	13.99708965	8.422712505	10.05389015	14.08077058	10.3886224	14.90218211	19.78521773	12.72760354	11.15930091	11.34523338	11.51203114	14.07521571	10.65311137	12.65259559	8.301326566	11.39079834	15.49098319	10.95836037	12.72107866	12.93318272	11.49205318	12.87732576	11.23571765	13.07369988	13.98840728	16.88024611	9.747435943	16.10574255	15.34131059	16.44099719	14.54089407	22.93966052	18.01267521	14.42894774	17.34616	23.07748355	17.45374379	19.23867561	17.63040325	18.32522529	17.53976523	20.38630254	14.81181276	19.95705342	20.59597043	15.73266985	21.31716373
1546	13.10423644	18.45384593	14.26178614	8.588474297	10.25894135	14.29347956	10.62567188	15.17296541	20.13848755	12.96126823	11.35081655	11.53662794	11.71960386	14.32276052	10.85908331	12.86862557	8.472657677	11.60922893	15.76629447	11.17132535	12.95512878	13.14735311	11.68969439	13.093585	11.4518677	13.33018592	14.24808455	17.17924434	9.994022954	16.32599826	15.5720222	16.67201142	14.7555957	23.2472722	18.31656747	14.67488412	17.61485646	23.31916311	17.69603227	19.45037715	17.8701749	18.56187533	17.78871086	20.65459083	15.06713103	20.24511345	21.00521926	16.01699658	21.61699046
1549.7	13.37736484	18.78195024	14.5151939	8.764280985	10.44430204	14.48940062	10.86010844	15.42502465	20.46839552	13.15967316	11.53225909	11.72649191	11.90972932	14.5434421	11.04817517	13.0806305	8.641853599	11.83987271	16.04901602	11.35995613	13.17506163	13.34267535	11.87874642	13.31191083	11.64931566	13.5833578	14.51303866	17.45108343	10.23123334	16.54089927	15.81112958	16.88924942	14.95587781	23.52401868	18.5992699	14.90559832	17.86256153	23.54137992	17.92472381	19.6351935	18.09569718	18.77432335	18.01409447	20.92444114	15.30481901	20.52283668	21.38968413	16.27299654	21.8965344
1553.4	13.65076104	19.11953881	14.77276083	8.929222352	10.65928574	14.71939706	11.0874169	15.67280803	20.79538339	13.36354978	11.7281998	11.90927124	12.1074722	14.801461	11.26101713	13.29934047	8.815778476	12.05125901	16.35475849	11.57345949	13.39618225	13.55284708	12.07429037	13.53843749	11.87310847	13.83316861	14.74049402	17.72542475	10.48169686	16.75355063	16.05010331	17.12295509	15.17100059	23.8088333	18.912191	15.15070037	18.10296958	23.77280718	18.16331768	19.85134421	18.34200393	19.00741853	18.26335002	21.18648269	15.56467793	20.82231078	21.77763991	16.53999722	22.20311271
1557.1	13.91531868	19.42559147	15.01049055	9.100926847	10.85192993	14.90962396	11.30215365	15.92082094	21.09401555	13.55371628	11.9042003	12.0907875	12.27820568	15.0363518	11.45181247	13.49990554	8.980984945	12.25554369	16.62752159	11.76401849	13.62054942	13.75626136	12.26361957	13.75486809	12.07977331	14.07133833	15.00239021	18.01140038	10.72012027	16.95990284	16.26534553	17.34169676	15.36602627	24.07811039	19.19535816	15.38133732	18.3422118	23.9909305	18.38161086	20.04242606	18.55850101	19.22668014	18.48296109	21.43749792	15.79921615	21.0807757	22.14757141	16.77675404	22.4724291
1560.9	14.15747128	19.71646387	15.23938221	9.271508106	11.03505618	15.11128118	11.53030009	16.15574461	21.40442031	13.75160397	12.07381083	12.26482941	12.48197147	15.26409251	11.64701628	13.70122174	9.148361523	12.47059176	16.8974039	11.96509496	13.83481891	13.95092359	12.47105091	13.95633807	12.27305163	14.31276338	15.24964927	18.27964904	10.96087634	17.16430466	16.49765962	17.5473035	15.55419297	24.33906139	19.46776578	15.59104477	18.5732725	24.20051446	18.59977954	20.23845783	18.7829089	19.42546532	18.70168718	21.6963183	16.03748884	21.34414982	22.50989951	17.03857474	22.7430979
1564.6	14.39960674	20.02178087	15.48947653	9.417476655	11.20726411	15.2819126	11.75047143	16.40358233	21.71398436	13.9499416	12.23700663	12.43713694	12.65295939	15.47114569	11.84242796	13.89731406	9.306550839	12.68058311	17.14402709	12.1432234	14.05065937	14.13287337	12.65123566	14.15236672	12.47425368	14.54396054	15.48584898	18.52603677	11.19235496	17.34957039	16.71090291	17.75663623	15.73700265	24.59743095	19.73046629	15.80523703	18.79883918	24.40384541	18.81020572	20.41887737	18.98723186	19.63717925	18.90494253	21.93870536	16.25928632	21.57793986	22.86195702	17.27532963	23.00711297
1568.3	14.65049846	20.3116329	15.71678128	9.582593934	11.38559294	15.51049769	11.94891764	16.63710271	22.00676814	14.14141402	12.42128968	12.60362353	12.84223003	15.67713198	12.02575031	14.09883785	9.465870566	12.88948328	17.39816754	12.33313853	14.2593127	14.32896898	12.82956104	14.34641425	12.67745796	14.78330706	15.71154033	18.77832657	11.42221895	17.5295306	16.91994942	17.96374085	15.93138011	24.85649079	19.99976812	16.01177973	19.01794714	24.60848991	19.01024951	20.59997365	19.20644968	19.85013747	19.12030115	22.16356199	16.48151805	21.83437839	23.20188942	17.51736375	23.25792218
1572	14.90776051	20.61360028	15.94709478	9.750818368	11.57048826	15.70605884	12.14721446	16.86470543	22.28942704	14.32862558	12.60804249	12.78170116	13.02125989	15.92627015	12.22370947	14.28363343	9.62996344	13.08411546	17.68790913	12.52949349	14.45535704	14.52597583	13.00984589	14.56149688	12.86897228	15.00257467	15.95297576	19.03620342	11.6602681	17.72994852	17.12008597	18.17263854	16.12751024	25.1230006	20.27782181	16.22034582	19.22036845	24.81766844	19.23822699	20.78236444	19.42055436	20.05049893	19.34608509	22.40577086	16.69997623	22.08358235	23.54246737	17.75445989	23.52955533
1575.8	15.15603685	20.90254771	16.16101073	9.892457954	11.76596181	15.89011331	12.34298251	17.10552342	22.57009089	14.51569555	12.78324672	12.94791798	13.20520618	16.15779236	12.40521197	14.49289733	9.794800566	13.28922275	17.97272647	12.72039359	14.67117672	14.72389864	13.18140277	14.77111475	13.0612392	15.23439019	16.18164068	19.30895104	11.90454331	17.93786782	17.3224496	18.37729354	16.32350728	25.39430265	20.55790822	16.44840701	19.4329279	25.02342741	19.44438972	20.98729145	19.63246558	20.25087314	19.55575925	22.63363548	16.91125806	22.34704198	23.8660623	18.00617572	23.77816325
1579.5	15.38409347	21.16789647	16.37161019	10.04905961	11.92553497	16.05193049	12.53863973	17.3057334	22.83339338	14.68551686	12.940854	13.1093638	13.34636458	16.36709679	12.57426356	14.66626076	9.945377517	13.47249358	18.22703462	12.90221756	14.86233846	14.9091569	13.35651243	14.97047326	13.24248826	15.44288195	16.39338327	19.52550537	12.10854447	18.11399736	17.51071734	18.5517875	16.4769593	25.61394382	20.79715082	16.64135764	19.64297865	25.2086167	19.63659495	21.16674139	19.82536441	20.44356071	19.75096203	22.86265752	17.12604171	22.5819119	24.15046112	18.22869449	24.00416059
1583.2	15.60887807	21.4382228	16.58211691	10.18816764	12.10223638	16.24840186	12.73465375	17.52480473	23.12491263	14.87668909	13.10590772	13.26214044	13.5057679	16.56784639	12.74379679	14.85754965	10.09554369	13.64556644	18.46072894	13.06980709	15.05409292	15.09752761	13.51550255	15.16024628	13.42853621	15.65914385	16.62125772	19.76519366	12.3330303	18.3185804	17.71010506	18.75209452	16.65925596	25.86461691	21.05563866	16.86133878	19.867121	25.42286366	19.85932037	21.3616975	20.02261492	20.65943548	19.96455383	23.1020088	17.34562872	22.83204917	24.47910357	18.44491313	24.25434201
1586.9	15.83999942	21.69403711	16.793427	10.33449117	12.26029876	16.41260306	12.9259959	17.74198678	23.4058028	15.05546303	13.26467503	13.42828932	13.66839923	16.76938731	12.92378446	15.03343589	10.23586643	13.82449966	18.69468631	13.24136139	15.25098837	15.26938153	13.71539766	15.34400496	13.60074042	15.86598875	16.83161711	19.99506141	12.53174411	18.50216635	17.93113136	18.94796143	16.83272216	26.10228098	21.2884477	17.05837253	20.07131993	25.62979026	20.05534655	21.54469198	20.23313798	20.8534483	20.16389204	23.30877851	17.54399784	23.06308539	24.78314033	18.6694004	24.5084186
1590.6	16.07534041	21.96654845	17.01240234	10.4934422	12.44129077	16.63221729	13.12482982	17.97365848	23.67527388	15.24722946	13.42225766	13.59984071	13.86314341	16.96937987	13.11000092	15.22791509	10.39735582	14.01926031	18.92519088	13.4212855	15.43757799	15.45588173	13.8723832	15.52845636	13.78486462	16.08440719	17.03953965	20.24531288	12.74462491	18.67993477	18.13364128	19.17324215	17.03078963	26.36729024	21.53727909	17.27350067	20.28906736	25.8606905	20.27297372	21.75816725	20.44674581	21.06957103	20.3652581	23.55036781	17.74298676	23.29227316	25.08504019	18.88007364	24.75121045
1594.3	16.26957804	22.22635269	17.21498298	10.63629668	12.59888541	16.81532148	13.32000641	18.19125213	23.92520587	15.42571258	13.58625442	13.76916601	14.05639792	17.17203442	13.2717055	15.3965641	10.54282889	14.21713212	19.15204955	13.60918747	15.63034167	15.64292638	14.05207728	15.72175614	13.98455593	16.30506639	17.23728265	20.46663924	12.93283755	18.86826196	18.36490457	19.37933804	17.22524222	26.6508099	21.79876958	17.5012881	20.52372003	26.0733058	20.48804591	21.96485709	20.65707996	21.26415262	20.56018909	23.78206138	17.9581885	23.50810319	25.37121227	19.10051201	24.99642805
1598.1	16.49500124	22.48056462	17.43244958	10.78920506	12.77668294	17.02216877	13.51029226	18.43037965	24.21820266	15.61699011	13.76793456	13.94583854	14.25063333	17.38708864	13.47101336	15.59166079	10.70110084	14.42248099	19.40433443	13.79552195	15.83338272	15.83882056	14.22858072	15.93291284	14.17600249	16.50816393	17.44590981	20.70936998	13.1470132	19.06846397	18.59157923	19.6210803	17.41315299	26.9225721	22.06813203	17.71261759	20.7488148	26.31861768	20.71286836	22.17819538	20.8935891	21.48296377	20.77092784	24.04878576	18.17581519	23.74524633	25.66330372	19.33311462	25.2517486
1601.8	16.7275071	22.73978151	17.63902798	10.94136851	12.96152303	17.21864133	13.68893493	18.63417313	24.47508438	15.80453545	13.93821789	14.11145193	14.43765622	17.59467616	13.62702378	15.77353201	10.85400723	14.59789539	19.63349037	13.96666209	16.02945607	16.02571712	14.41120248	16.12760828	14.35698897	16.715992	17.66325984	20.93678695	13.35532425	19.26374957	18.79588087	19.83157751	17.60466314	27.18169398	22.32997823	17.92860807	20.97892422	26.54677627	20.93577832	22.39637074	21.11960933	21.71479831	20.99385398	24.30155059	18.37515337	23.96439088	25.95779749	19.55177087	25.50201407
[truncated: 335 more rows]
[truncated: 10 more columns]
