# Supplementary material for: Field spectroscopy data from non-arable, grass-dominated objects in an intensively used agricultural landscape in East Anglia, UK
Source: Data Brief. 2019 Nov 28;28:104888. doi: 10.1016/j.dib.2019.104888 (PMC6920490; doi:10.1016/j.dib.2019.104888)
Supplement: Multimedia component 1 [file mmc1.zip › Table 14 SVC_9_July_2013.csv]

Wavelength	m1_000	m1_001	m1_002	m1_003	m1_004	m1_005	m1_006	m1_007	m1_008	m1_009	m1_010	m1_011	m1_012	m1_013	m1_014	m1_015	m1_016	m1_017	m1_018	m1_019	m3_000	m3_001	m3_002	m3_003	m3_004	m3_005	m3_006	m3_007	m3_008	m3_009	m3_010	m3_011	m3_012	m3_013	m3_014	m3_015	m3_016	m3_017	m3_018	m3_019	m4_000	m4_001	m4_002	m4_003	m4_004	m4_005	m4_006	m4_007	m4_008
350.8	1.558410723	1.822556395	1.892793873	1.03290812	1.283376378	1.382377618	1.343634152	1.486814519	1.333236966	1.077739064	1.234643806	1.20267552	1.390015392	1.573745875	1.337616962	1.618699359	1.576796092	1.611385959	1.210020104	1.202265283	1.394224788	1.895116706	1.73773303	1.54139694	1.267022751	1.756009664	2.149574157	1.302305842	1.586201727	1.435216764	2.345339987	1.754488032	1.808642107	1.442676514	1.549172935	1.502243913	1.994963799	1.53055804	3.609473193	1.978697375	1.749068915	1.179401931	1.088688185	1.651173266	1.329143201	1.41884738	2.7399751	1.890734108	1.817342296
352.3	1.452622119	1.728020316	1.799434781	1.020464422	1.187877612	1.28331658	1.256869682	1.361201894	1.304382168	1.033536091	1.193339357	1.141233203	1.379140209	1.580369793	1.225954007	1.601811496	1.512472888	1.617105409	1.136062689	1.162858115	1.341103365	1.771457727	1.581950889	1.509470933	1.23123774	1.692707148	1.9868526	1.27173595	1.415425596	1.305496799	2.256042206	1.681030363	1.581555361	1.399696456	1.450033137	1.407446872	1.931601444	1.436653361	3.526260789	1.871637152	1.686943105	1.096015395	1.033381586	1.544673813	1.261209862	1.251988653	2.648012251	1.767298449	1.709784016
353.8	1.352461565	1.598085913	1.713466986	0.933608485	1.161594695	1.185389323	1.197091386	1.360406094	1.236554226	0.988788167	1.128746955	1.093340781	1.366876516	1.447124683	1.215837862	1.505001304	1.473242052	1.476672184	1.154641337	1.110343331	1.268627784	1.720728124	1.544661446	1.452218135	1.254411992	1.64656048	1.921081097	1.232973416	1.39928402	1.253230448	2.139270229	1.578048561	1.508476831	1.334762111	1.368109264	1.431535476	1.846556783	1.386206067	3.420765757	1.778691876	1.655047905	1.082419636	1.03865546	1.535471886	1.252183027	1.2065891	2.608920941	1.738571007	1.628191144
355.2	1.407308283	1.631062095	1.691261039	0.903372277	1.17010504	1.21404177	1.209242603	1.363870141	1.182415256	1.003694833	1.091870612	1.127507359	1.275668459	1.374935719	1.259228208	1.548911639	1.471568323	1.498923046	1.166351847	1.124424208	1.248920652	1.728093036	1.540836474	1.448423718	1.216047815	1.599151324	1.905921094	1.225510219	1.397026534	1.231158237	2.136823239	1.576411029	1.607705104	1.309680369	1.401381922	1.373772828	1.839285964	1.417256652	3.427943534	1.788876977	1.65345838	1.054931954	1.028182579	1.478351357	1.225882645	1.180535948	2.589656245	1.73280928	1.645345944
356.7	1.443130621	1.601238363	1.708249732	0.897286908	1.207161285	1.251884782	1.217611326	1.398371744	1.204210398	1.010413469	1.11128378	1.05168084	1.297297007	1.364381782	1.266943895	1.540479597	1.506279977	1.489120265	1.107820932	1.115906994	1.287746244	1.743804501	1.568635495	1.46381075	1.183899651	1.679779337	1.970333527	1.214616779	1.401789075	1.24687438	2.171534163	1.584740582	1.588437027	1.346722626	1.440340452	1.373264865	1.840361047	1.424559829	3.437252836	1.80230024	1.660247019	1.046441118	1.033837248	1.476956643	1.209306815	1.182497082	2.546542203	1.705308447	1.613033138
358.2	1.377782682	1.582036919	1.684951351	0.905557214	1.100332981	1.213488914	1.167551889	1.31224183	1.162882927	0.947815251	1.111614133	1.016777123	1.250034593	1.390939258	1.225158841	1.51893416	1.427715951	1.450767359	1.125380253	1.111321566	1.230151885	1.64930551	1.498300669	1.423853063	1.145973116	1.627206208	1.898560989	1.162960613	1.342369066	1.180193645	2.126285066	1.538521577	1.526563637	1.314273102	1.353081477	1.363772491	1.763938368	1.376703022	3.383564614	1.701038112	1.583357455	1.004592466	0.966995513	1.440727446	1.161423241	1.153519072	2.461301864	1.666870065	1.563066118
359.7	1.340183452	1.5083668	1.600104774	0.884465407	1.087928141	1.135866846	1.149613363	1.294923634	1.138696098	0.954239438	1.049008973	0.973179645	1.218899975	1.370794735	1.131080192	1.462181051	1.398327792	1.438600193	1.041917331	1.068800731	1.228168694	1.61356988	1.486073893	1.40039144	1.152955262	1.569807261	1.850634324	1.171614286	1.315477977	1.168242783	2.029277997	1.551336424	1.484837559	1.273493672	1.31112929	1.382437704	1.766277367	1.309848991	3.334280845	1.696933483	1.605735264	0.97264593	0.962222248	1.418739861	1.144967119	1.109417091	2.490676645	1.629586173	1.537516922
361.2	1.318514377	1.499338456	1.580887037	0.858550886	1.095825977	1.11970151	1.107543472	1.255893641	1.154979836	0.932754385	1.031160507	0.952660224	1.246037948	1.335387199	1.116427729	1.431400227	1.37131573	1.373690303	1.082054298	1.068227826	1.188415828	1.624295967	1.434410878	1.372213429	1.131965382	1.554614411	1.833919708	1.137264565	1.317012163	1.182423369	1.991042886	1.519015648	1.477727142	1.253364735	1.312909322	1.318182425	1.719089524	1.266981456	3.308006638	1.727309511	1.576908249	0.982446747	0.951463035	1.369292353	1.113712738	1.094612698	2.39994251	1.617771088	1.52446119
362.6	1.314240167	1.494702934	1.593989095	0.844096379	1.082915676	1.130619559	1.108857692	1.250184764	1.15915657	0.913391625	1.026302941	0.991813246	1.189387222	1.338615304	1.113603546	1.433351368	1.339846559	1.37592589	1.021389474	1.020331095	1.176353738	1.636985706	1.418995546	1.364289979	1.138146348	1.567913615	1.806331147	1.12467479	1.311610384	1.145280884	1.979195457	1.499339752	1.479214386	1.251655808	1.289971296	1.293051653	1.703964408	1.286180157	3.328297724	1.712590439	1.562249188	0.957885068	0.927957019	1.325178449	1.094598737	1.078057876	2.38145304	1.622988203	1.491139914
364.1	1.300598904	1.438017503	1.532182999	0.787227501	1.029550271	1.108212512	1.068807994	1.236154814	1.117093457	0.876904992	1.009526087	0.974915375	1.13691184	1.306105904	1.101403089	1.399120134	1.315714493	1.304941993	0.987864487	0.954355616	1.142230586	1.581031634	1.399981175	1.316513452	1.081595852	1.527979313	1.752605512	1.096492319	1.275209359	1.090002788	1.923210763	1.457975192	1.422649058	1.238760127	1.261010381	1.278649091	1.648104092	1.256277197	3.233557219	1.629980121	1.490720576	0.921624349	0.912767904	1.289780389	1.034098511	1.018872697	2.340375351	1.567558919	1.41178766
365.6	1.270431953	1.420275905	1.491340105	0.776440798	0.966174214	1.069076075	1.044612259	1.19511214	1.054911005	0.863076379	1.004806433	0.930706227	1.12136576	1.274475917	1.081284888	1.396159729	1.240098606	1.296922531	0.978415397	0.973834202	1.121641449	1.561691945	1.374049132	1.285809731	1.072192116	1.465837595	1.704460299	1.079650539	1.238595456	1.087449931	1.929879897	1.43121473	1.398312887	1.217121911	1.215276949	1.230665439	1.660910949	1.211398121	3.185414288	1.60483349	1.490171713	0.931757251	0.907764447	1.277893445	1.016949943	0.992078884	2.373230684	1.534401456	1.440754927
367.1	1.253262108	1.403639318	1.492468539	0.776251183	0.983288922	1.062319893	1.048826197	1.192984973	1.065497107	0.87754956	0.995431969	0.947426262	1.122132008	1.27620763	1.073634063	1.363982114	1.262165063	1.279371736	1.011742949	0.97941221	1.138262402	1.589580838	1.36075219	1.30290226	1.060509801	1.456705909	1.76860002	1.099325731	1.248303603	1.099014464	1.92642086	1.444733162	1.395417981	1.208493131	1.218253899	1.230240072	1.671401837	1.214424107	3.184091401	1.62278477	1.513081775	0.918079128	0.88636237	1.299731643	1.008430849	1.007497317	2.320659073	1.538867047	1.437275607
368.5	1.311597342	1.444584245	1.525947915	0.803281257	1.047415801	1.106201793	1.071895518	1.23185434	1.09742283	0.887637485	1.001600171	0.969364138	1.174205614	1.304714235	1.079267875	1.381107378	1.291058813	1.322112225	0.986252658	1.019247211	1.156428848	1.595031189	1.397660699	1.324965448	1.095147643	1.497738721	1.777191695	1.077883781	1.260574105	1.128671208	1.974870291	1.463678283	1.409756801	1.222691462	1.241168291	1.26497611	1.668644252	1.234079811	3.254814844	1.676019125	1.514798762	0.933000779	0.892589016	1.281775829	1.022155384	1.030626285	2.333390568	1.550649737	1.41670592
370	1.311821092	1.436839945	1.563550683	0.823016868	1.032899675	1.095085433	1.061307462	1.259142826	1.096902386	0.895704689	0.999752694	0.94195908	1.172851428	1.304941907	1.088351551	1.391932597	1.302843604	1.347238421	1.025110072	0.980353827	1.152455129	1.600248414	1.426334308	1.349035875	1.09070443	1.51514683	1.802867066	1.089920314	1.253207736	1.123230017	1.998002845	1.480971064	1.42458528	1.246902674	1.266453042	1.267165747	1.681216634	1.249966671	3.295706878	1.685129949	1.533055529	0.938150132	0.914936312	1.290147526	1.033994134	1.020346445	2.360293721	1.5788014	1.40761222
371.5	1.339599575	1.494197332	1.541491186	0.841592391	1.017679754	1.093758987	1.090749678	1.256780451	1.11321907	0.903174924	1.014537787	0.952990209	1.190242713	1.370241938	1.105548343	1.417980401	1.313717137	1.358065736	1.041785835	0.998048699	1.157221986	1.642345727	1.457418931	1.370296105	1.100879299	1.537809731	1.817921069	1.105136797	1.286134593	1.113180876	2.019832408	1.494882306	1.46917103	1.261148036	1.272115399	1.276675286	1.696228765	1.272329386	3.349293699	1.70741674	1.53331058	0.94747735	0.940990229	1.315342622	1.047077024	1.044827664	2.412612603	1.574652509	1.44535454
373	1.352645337	1.505127075	1.555016937	0.850061832	1.011181738	1.146845572	1.083769157	1.270172143	1.128135445	0.959540408	1.053858953	1.000893666	1.196903274	1.349289474	1.111272216	1.448351233	1.371537365	1.388916989	1.034746848	1.047946069	1.185821586	1.665637549	1.477000088	1.38120655	1.105009806	1.565796456	1.857234495	1.151926439	1.32110969	1.162074728	2.078819666	1.529229392	1.450584803	1.280860829	1.292357208	1.338560705	1.765084749	1.29388563	3.37187593	1.733916406	1.583469037	0.988391633	0.931408474	1.336615073	1.070140883	1.034848466	2.439947063	1.63018651	1.499877689
374.4	1.348084224	1.529847223	1.590054077	0.837803609	1.064684981	1.149082505	1.094903355	1.282762727	1.157530166	0.922488585	1.04698645	1.011451736	1.257621173	1.380732693	1.132184233	1.463576655	1.384909219	1.401524903	1.046465361	1.04980569	1.211571445	1.664652724	1.521416955	1.398234938	1.155512553	1.585973556	1.879237652	1.147990436	1.336866023	1.184903201	2.066407145	1.529794752	1.506236534	1.289281567	1.327083334	1.354835617	1.786926818	1.344854048	3.46868632	1.742320784	1.613137755	0.973696228	0.949996944	1.390663566	1.064061571	1.062433291	2.454112176	1.648098308	1.512092382
375.9	1.325711041	1.529491824	1.609102406	0.845544789	1.084398451	1.138537972	1.090352595	1.301089754	1.143611977	0.92162964	1.051801028	1.032095845	1.220741641	1.366379356	1.142236917	1.432383692	1.343680449	1.37219879	1.032606929	1.034747602	1.215684183	1.653816346	1.498814108	1.384912763	1.123378007	1.57133626	1.883531002	1.114123526	1.292053445	1.166193113	2.070008396	1.530927704	1.485260261	1.298844405	1.312900058	1.329126207	1.751553528	1.320807035	3.44711589	1.730369209	1.60182184	0.973587742	0.943506967	1.380095906	1.070828997	1.038399204	2.450800247	1.63056458	1.491530916
377.4	1.331804933	1.498518745	1.599592957	0.843940332	1.075566209	1.138779996	1.084114871	1.252851806	1.12980719	0.926934039	1.038168974	0.998525453	1.186419007	1.365502616	1.121762113	1.436962727	1.34103855	1.369624951	1.03731121	1.036694363	1.195962561	1.682456891	1.475348179	1.384673733	1.112487932	1.543322665	1.85196133	1.119486969	1.303523361	1.162470136	2.067329799	1.535493237	1.484518739	1.288231185	1.304492304	1.334562553	1.738554612	1.319750612	3.428076193	1.717763436	1.591756163	0.968033681	0.931776758	1.351269153	1.058780823	1.028941079	2.42115028	1.608960182	1.462801483
378.9	1.337757023	1.516565634	1.601122188	0.823229219	1.048680427	1.145138139	1.092728199	1.269362873	1.125860686	0.929139484	1.012178097	0.961282839	1.224216154	1.346103614	1.145681927	1.472627076	1.343185669	1.382154033	1.019563702	1.036257244	1.210605854	1.708951667	1.478831054	1.405217085	1.11901446	1.558458922	1.86078087	1.1383641	1.304914277	1.151194329	2.074385166	1.539249242	1.483239134	1.280514256	1.298105346	1.304836204	1.753683042	1.319943292	3.454086563	1.73188069	1.623780872	0.972648522	0.937534607	1.369133759	1.060241541	1.022118106	2.452657705	1.619146161	1.479441865
380.3	1.370394374	1.586058573	1.648342227	0.847771326	1.075520506	1.19168584	1.125161388	1.311405371	1.163566724	0.979703136	1.06097653	1.025235318	1.277684403	1.418401407	1.173968468	1.506390904	1.406184124	1.422481228	1.078661001	1.04934215	1.250057934	1.753158535	1.551869866	1.44291439	1.182650423	1.606969965	1.945853694	1.165400823	1.357730144	1.20356545	2.134426215	1.594031909	1.527111711	1.345732814	1.347009616	1.350836111	1.82688536	1.353590071	3.565359813	1.793191506	1.675000684	0.982581616	0.968470967	1.401145663	1.094288091	1.083678619	2.511284151	1.673359671	1.522222703
381.8	1.395958578	1.645724945	1.707201562	0.888799763	1.107701298	1.239652724	1.179093709	1.36531282	1.222507958	1.005625717	1.131912233	1.055114464	1.35516335	1.485171267	1.233091473	1.520762991	1.455334927	1.472116575	1.138435306	1.118510669	1.318261425	1.799451886	1.602439975	1.49213777	1.232332567	1.659595839	2.014645775	1.211276001	1.398714332	1.27834023	2.228156863	1.646709454	1.556950996	1.383615565	1.399562049	1.394154015	1.877511808	1.441768397	3.681621001	1.871136227	1.693115	1.022124578	1.007508155	1.473339337	1.153987962	1.141764064	2.584190424	1.742099059	1.607036266
383.3	1.472842038	1.696922326	1.776511614	0.928509616	1.174019683	1.285344008	1.210542295	1.383770098	1.248137103	1.031041532	1.182625304	1.088460121	1.364566199	1.534143159	1.238110088	1.588286915	1.53382303	1.508418415	1.158275252	1.157246468	1.33056347	1.875991328	1.653193321	1.531736172	1.23444239	1.719956369	2.053542678	1.236443501	1.444947303	1.322359225	2.282488559	1.681182717	1.622144465	1.407709382	1.440384726	1.465674006	1.928584834	1.483778994	3.788043318	1.908376125	1.744139635	1.078727962	1.035803887	1.502216556	1.148034487	1.135315738	2.661976608	1.7958347	1.627538489
384.7	1.473516035	1.687958622	1.759416753	0.934160499	1.147759282	1.274787452	1.205093324	1.402465996	1.263075981	1.036951472	1.160824412	1.119274818	1.338440456	1.529826317	1.217415961	1.596251786	1.529556872	1.505347165	1.152149458	1.149761415	1.347266476	1.879474542	1.628152527	1.530837553	1.251202519	1.710074379	2.045088712	1.247949954	1.425471601	1.305232284	2.272335111	1.662437471	1.607452231	1.396743007	1.431619996	1.464398836	1.939776212	1.489472165	3.776750827	1.876459017	1.73672964	1.054453085	1.031781612	1.500973698	1.183969507	1.139652947	2.652486357	1.777287084	1.620446584
386.2	1.45069665	1.680124877	1.722459013	0.90480869	1.12938551	1.242459788	1.178013938	1.405471611	1.220153615	1.007666274	1.137087599	1.113339021	1.346228089	1.51520916	1.223794487	1.600067572	1.487180391	1.487180391	1.126960754	1.14205787	1.322092908	1.850274138	1.643530744	1.531218001	1.219485523	1.672939379	2.017191517	1.252911826	1.417768129	1.275587653	2.247889532	1.676807506	1.589280532	1.388811756	1.434252943	1.453761904	1.926698099	1.438923521	3.742610338	1.843655606	1.72455273	1.039749922	1.011044644	1.469164259	1.147868022	1.116393649	2.643048214	1.761489812	1.602739743
387.7	1.442055161	1.702761087	1.72150975	0.88498088	1.146337422	1.253635321	1.176037177	1.397303144	1.21173424	0.991374456	1.135489894	1.093077812	1.358990778	1.514043781	1.228223925	1.583991395	1.461695243	1.513634347	1.125659398	1.122096835	1.319767245	1.81098884	1.651788676	1.528780157	1.217012069	1.696042756	2.020081727	1.229244599	1.410064826	1.269544497	2.286307025	1.67151994	1.60779576	1.392343021	1.414021828	1.411883193	1.937222044	1.45015335	3.789224174	1.891703038	1.742390535	1.043361026	1.00853137	1.485520494	1.140656549	1.101233171	2.646342977	1.768711391	1.599677744
389.1	1.433250367	1.691777327	1.741497127	0.890558842	1.122191067	1.248536402	1.173345151	1.387767958	1.221742079	0.99045799	1.142769396	1.094160805	1.365221579	1.511598487	1.240477061	1.58044162	1.45196442	1.525199092	1.133995161	1.111477129	1.33289945	1.837306289	1.664267778	1.524792806	1.213755766	1.708111729	2.052154464	1.231141167	1.431965514	1.280414573	2.297466272	1.694179823	1.615609574	1.403496682	1.428155362	1.434620307	1.942135324	1.463099283	3.828645691	1.86056862	1.739349578	1.037872098	0.997560141	1.481835686	1.123689084	1.116017138	2.658340738	1.788667345	1.61402348
390.6	1.445625082	1.711051246	1.779098991	0.92345169	1.14091903	1.268954402	1.193044786	1.422438005	1.23281594	1.00655244	1.175995828	1.100899101	1.387461392	1.567185729	1.252515141	1.595546678	1.498353048	1.48898503	1.153104043	1.137558893	1.35428064	1.874446641	1.665740273	1.55342149	1.253328161	1.742876393	2.057131718	1.265179469	1.451777522	1.315092209	2.307486138	1.709181139	1.616133682	1.407891688	1.441747117	1.434228518	1.953302714	1.482345902	3.865860603	1.907870155	1.765917963	1.054501054	1.028189733	1.493913185	1.143875475	1.115565273	2.676594456	1.799123321	1.640964608
392.1	1.516491029	1.762812098	1.81046493	0.939692446	1.180359578	1.341987761	1.242635142	1.453245937	1.303522352	1.056251559	1.212093192	1.151054797	1.422582824	1.607238709	1.278173865	1.634011457	1.55958589	1.62664156	1.190204226	1.185499613	1.383642345	1.952771934	1.731357588	1.592306234	1.287336317	1.748661121	2.105654036	1.276576836	1.473321383	1.369382407	2.371977481	1.725635551	1.691279685	1.444209501	1.492439221	1.498141732	2.008648203	1.519852334	3.951826123	1.972658539	1.794806478	1.113478967	1.045308894	1.561407157	1.196862702	1.166840004	2.729240758	1.833109146	1.66811147
393.5	1.57091205	1.802432494	1.846651897	0.939849259	1.195200171	1.328936423	1.239769576	1.490690943	1.316111594	1.079791584	1.215668717	1.177704431	1.452990348	1.638651778	1.292588739	1.681090003	1.582815512	1.611219324	1.223989287	1.199003871	1.413497816	1.964853154	1.777061845	1.609029662	1.31846524	1.750524714	2.152268341	1.292400589	1.500389648	1.376107981	2.422180759	1.769846633	1.681463715	1.463370765	1.529867226	1.512261138	2.029736149	1.555521118	3.970876667	2.000664161	1.834578785	1.095905833	1.051569044	1.565283309	1.203300079	1.173698224	2.76260948	1.856526162	1.669891403
395	1.5521935	1.807035077	1.837127057	0.961556917	1.233029501	1.335494442	1.270205089	1.477226879	1.310577657	1.08352234	1.194190943	1.175956333	1.476395153	1.631340688	1.30773249	1.672006513	1.574014328	1.603111515	1.208381226	1.182677272	1.430995901	1.941695865	1.769193991	1.619097548	1.277671669	1.768391881	2.151857193	1.313000226	1.518384963	1.356704201	2.42746055	1.821827453	1.683339678	1.474434494	1.534366949	1.528492094	2.029774364	1.557298717	3.984266752	2.002483654	1.826788291	1.091212509	1.057182493	1.578847328	1.186625891	1.179640595	2.745076936	1.866340465	1.700827296
396.5	1.505841512	1.793847854	1.812762916	0.923529771	1.202855512	1.328586687	1.247186374	1.46816099	1.275927135	1.053331229	1.197202238	1.160330318	1.422461455	1.582770086	1.279395992	1.655891695	1.555680207	1.56932604	1.204861044	1.178887093	1.405180819	1.931075632	1.736590961	1.583072209	1.227520887	1.742473087	2.138364156	1.285831585	1.477162866	1.328819601	2.392250588	1.767886685	1.650110045	1.4521728	1.519008399	1.535350228	2.013616527	1.533937842	3.985456118	1.946613071	1.806545048	1.08606229	1.048371499	1.541972949	1.166773105	1.151747993	2.743651649	1.826780743	1.65842481
397.9	1.517639169	1.825790138	1.825379673	0.917994739	1.191912799	1.320088186	1.207550179	1.468948899	1.294337364	1.056427594	1.212397672	1.170834138	1.40494423	1.588373418	1.266594565	1.656071421	1.551764251	1.574092414	1.196697599	1.207305895	1.38350933	1.930278842	1.758450384	1.596197754	1.257477535	1.775785105	2.141356838	1.288683256	1.47248764	1.353266298	2.388636262	1.764179798	1.665614458	1.44267612	1.482923219	1.517527932	2.015602617	1.52262734	3.98333875	1.948216912	1.809248574	1.08503534	1.037612949	1.555370363	1.179963919	1.140770458	2.737485901	1.842143435	1.656181058
399.4	1.511934452	1.783247283	1.802146079	0.91807731	1.154676888	1.301124089	1.195283965	1.44937632	1.270842318	1.042004364	1.186894434	1.14134498	1.392687989	1.620209374	1.250601638	1.635067756	1.548185719	1.550367287	1.175078245	1.16762343	1.364335554	1.936459794	1.728353034	1.569128302	1.258691728	1.73767156	2.142121459	1.260997432	1.451012099	1.354440438	2.377241537	1.738490035	1.649201334	1.411065409	1.476559924	1.477138645	1.999975378	1.503826444	3.932901466	1.929229699	1.788063416	1.076937108	1.016976648	1.533257391	1.148953354	1.105979277	2.716957957	1.80167382	1.611992495
400.9	1.523761154	1.792237413	1.810644507	0.910235002	1.186750728	1.314425153	1.20882042	1.483016654	1.280155562	1.073111026	1.200038539	1.15380355	1.417852871	1.647377823	1.271872824	1.633161154	1.567999381	1.570109743	1.186339289	1.17156187	1.387704465	1.944544687	1.736512127	1.55907261	1.252412789	1.736311085	2.131685877	1.254271566	1.464963848	1.338283867	2.399090992	1.74052756	1.634942025	1.418727987	1.507486515	1.476422736	2.000828485	1.50105911	3.959319456	1.929331336	1.79137845	1.072798315	1.020421791	1.53193238	1.147495662	1.099838665	2.707851748	1.799850654	1.619768402
402.3	1.541017441	1.80636494	1.814195937	0.925381135	1.18517359	1.31084588	1.215629646	1.469766023	1.291805932	1.073317896	1.203623783	1.168201799	1.438607738	1.648455945	1.292975949	1.658579306	1.577400059	1.588084861	1.211388186	1.183159596	1.405423962	1.939030702	1.745525468	1.576950402	1.26580144	1.731823236	2.138589849	1.285731038	1.501090803	1.346185404	2.404008437	1.773387427	1.659079305	1.445189819	1.518492463	1.503635868	2.011184882	1.51152767	3.976020663	1.949413584	1.787127916	1.075899153	1.026346486	1.546494454	1.149414982	1.111085658	2.740828341	1.802508695	1.618425296
403.8	1.54251541	1.83495145	1.866252664	0.958399411	1.223641549	1.357048096	1.256988133	1.481837989	1.323556817	1.092660954	1.227826425	1.197557117	1.447835118	1.652853816	1.314661162	1.689128541	1.581581371	1.626207456	1.214123613	1.204088483	1.419345998	1.954601337	1.78818896	1.595825527	1.288572245	1.772437324	2.184470847	1.315137003	1.509968528	1.356129515	2.444668892	1.791160867	1.678114516	1.47732041	1.541669948	1.537299147	2.038676123	1.545890048	4.021319916	1.974428235	1.823179122	1.10050822	1.050000719	1.557684688	1.155437398	1.145899966	2.769844122	1.836664734	1.657203432
405.2	1.578015663	1.867653046	1.89440477	0.96613703	1.221364639	1.390455623	1.280381897	1.516560312	1.343868366	1.124600638	1.252344072	1.215354447	1.477454693	1.712448331	1.347014416	1.702790429	1.64537476	1.656491161	1.256607709	1.226727978	1.461202085	2.02753803	1.83623635	1.633504215	1.319311505	1.810753743	2.238064286	1.338347446	1.540865844	1.391228766	2.488880268	1.817238758	1.71451873	1.490060071	1.566798769	1.577821508	2.096636272	1.566335368	4.07890285	1.99601227	1.864634387	1.106729453	1.072590183	1.620915632	1.205036568	1.165855231	2.823481773	1.870371336	1.699791627
406.7	1.586759456	1.924761306	1.930628157	0.977852949	1.245911174	1.433741723	1.309899503	1.533309184	1.378077795	1.131555775	1.278285002	1.256620492	1.514301462	1.699585316	1.369654627	1.749437256	1.664781113	1.675296035	1.284240741	1.259015128	1.4836492	2.038919886	1.864517113	1.659276421	1.31493594	1.842601183	2.256267363	1.354536602	1.576439069	1.424734272	2.546952358	1.86539666	1.741366788	1.510966035	1.600267092	1.579361684	2.119082056	1.61955026	4.127439457	2.029659064	1.89139875	1.135755352	1.095280752	1.654120553	1.223726354	1.192058457	2.863783467	1.89951138	1.711310249
408.2	1.627340526	1.955000138	1.956742087	1.000749155	1.281274918	1.435485513	1.347816025	1.562277659	1.402408657	1.154380849	1.300276249	1.278745031	1.525123852	1.735161043	1.364181173	1.771546728	1.697076483	1.68164079	1.299592535	1.281175497	1.494353168	2.070377957	1.877697683	1.676186021	1.335436956	1.858146987	2.287746275	1.358829127	1.588795954	1.446414111	2.575374608	1.879118854	1.772557215	1.523355284	1.623640415	1.611265107	2.145584203	1.624115674	4.174455671	2.075784788	1.91715685	1.152813326	1.113090821	1.658524353	1.241202793	1.209430349	2.86200128	1.903929047	1.719852381
409.6	1.646887508	1.98071999	1.963340332	1.014253287	1.290171952	1.443293205	1.337300234	1.587979468	1.406278183	1.16495589	1.312807517	1.284729888	1.54115423	1.766696666	1.368490918	1.760517985	1.713038292	1.722842343	1.29584967	1.299479735	1.503246921	2.064945285	1.889771642	1.685670684	1.354105842	1.867482816	2.307223459	1.386311982	1.592531876	1.473386666	2.584607905	1.902061664	1.773831366	1.537126319	1.620601399	1.624690851	2.166434371	1.63041729	4.190886228	2.104984801	1.929102687	1.166405971	1.103352911	1.663153095	1.242575227	1.213178994	2.877969916	1.930039551	1.735423801
411.1	1.653768998	1.986271507	1.994900473	1.012594323	1.294489876	1.475848627	1.365011782	1.610567772	1.41783941	1.18020341	1.316826579	1.28806656	1.549619287	1.803792481	1.3863515	1.791136683	1.713384601	1.738103731	1.312107597	1.306862539	1.515419109	2.092279926	1.90204944	1.704083261	1.366578028	1.887034524	2.320666093	1.39019758	1.595645798	1.480991901	2.609812393	1.924786504	1.786960246	1.563172692	1.637938725	1.61367916	2.183940201	1.657253165	4.215906292	2.109561376	1.932586475	1.166991184	1.126578425	1.697679075	1.259072489	1.225110545	2.923914589	1.940733814	1.764811826
412.5	1.658033368	2.011956559	2.01438231	1.026449279	1.287023235	1.484611401	1.361801619	1.629277476	1.413198697	1.178602329	1.335743746	1.302989918	1.574802681	1.806956124	1.391524199	1.810132539	1.735777381	1.753246753	1.325653322	1.335543558	1.527985562	2.117769532	1.930790815	1.712724035	1.389013755	1.896708788	2.349501134	1.417102749	1.59660553	1.507852894	2.64057649	1.941294452	1.817546358	1.562639951	1.67303062	1.641583157	2.190044928	1.666086361	4.250909041	2.111268737	1.960228484	1.173088541	1.139146144	1.715866502	1.281040354	1.235730949	2.973619721	1.972632437	1.787624894
414	1.683658126	2.036744563	2.037168145	1.028606632	1.334885957	1.517886992	1.399451963	1.644543	1.44387426	1.197039018	1.347619655	1.332004935	1.592632373	1.80975322	1.426072057	1.844747877	1.763300345	1.772216876	1.350053154	1.359055762	1.544816727	2.14757632	1.966363572	1.732329033	1.402902894	1.917982773	2.384609015	1.426917024	1.652251426	1.532899022	2.654498144	1.969325263	1.841627857	1.572760687	1.681889774	1.679390209	2.211402665	1.683409987	4.280558838	2.154728361	1.988821161	1.202464458	1.154987488	1.730248682	1.29313786	1.255568915	2.992543303	1.996250646	1.821381847
415.5	1.704698526	2.066997749	2.088324802	1.052482179	1.320786894	1.538075123	1.405213242	1.645661347	1.451401258	1.20388314	1.376091915	1.352835306	1.610811242	1.820153488	1.427431425	1.851251588	1.794146427	1.809996059	1.359739687	1.371278954	1.586472449	2.176421584	1.973030701	1.756539891	1.402242912	1.927344813	2.417123149	1.441103766	1.671983779	1.534323756	2.701021286	1.988152229	1.865741474	1.605028798	1.701157496	1.686828433	2.245924063	1.699567755	4.300886605	2.15575447	1.996420358	1.220429784	1.161928626	1.730994315	1.300763845	1.283489777	3.019062396	2.002428984	1.837130792
416.9	1.753760123	2.085013566	2.088651242	1.073923536	1.341089801	1.551805612	1.435962196	1.683208687	1.476284627	1.230493803	1.378767835	1.36022077	1.628838404	1.845919777	1.441737301	1.873910914	1.81849351	1.83331534	1.378579069	1.371196492	1.593243691	2.183736415	1.989948897	1.771431927	1.413989977	1.954146931	2.433295908	1.46670919	1.682136539	1.54479436	2.716449971	1.992163625	1.869088263	1.617019196	1.721912462	1.691724342	2.274809584	1.718025134	4.327414632	2.175737173	2.014206729	1.231691202	1.157539376	1.74746407	1.330269346	1.281491116	3.045308536	2.020611804	1.861862473
418.4	1.757197736	2.088377129	2.097182883	1.059642681	1.374775443	1.562488719	1.448592994	1.686071305	1.488091997	1.224554181	1.394604935	1.361493017	1.6457534	1.860538259	1.440627429	1.894394793	1.829140782	1.8428771	1.4013352	1.389928627	1.602590437	2.216311101	2.009051989	1.777602915	1.42586589	1.951649863	2.443992654	1.474288962	1.696791726	1.560234475	2.737501597	2.021184847	1.900305888	1.629218211	1.728755549	1.70843859	2.277370376	1.731047024	4.348275528	2.193317477	2.027255159	1.242131824	1.169336701	1.790557454	1.348511928	1.299188492	3.061324159	2.043653712	1.883511564
419.8	1.7560753	2.121858359	2.128742928	1.074688509	1.376185544	1.585493558	1.453832816	1.696079324	1.498236924	1.227247975	1.408377556	1.378646418	1.664517564	1.875787701	1.462577547	1.909920847	1.843279252	1.850693939	1.401971955	1.40458012	1.610256055	2.223914335	2.031504734	1.78598205	1.438999273	1.982623122	2.456145701	1.493351954	1.703767483	1.585714408	2.772956637	2.047231112	1.914296779	1.638003045	1.733655569	1.73751498	2.290853665	1.756398229	4.38569045	2.208573976	2.061561736	1.258356154	1.195122174	1.797590577	1.353362362	1.304191474	3.073374601	2.060587203	1.905823051
421.3	1.768689391	2.149959846	2.149241177	1.076043939	1.393504131	1.605581919	1.489008234	1.725251068	1.512005609	1.244078766	1.421899272	1.399206822	1.67144791	1.897981038	1.469249573	1.931523712	1.872989119	1.879998327	1.412184834	1.41976699	1.629358482	2.24686498	2.058700245	1.806192638	1.456762337	1.996974034	2.484978706	1.511061395	1.72080078	1.60277153	2.785938111	2.062072166	1.931790977	1.641019081	1.739507032	1.750983835	2.327554067	1.763522997	4.415423205	2.232427491	2.075430976	1.272073761	1.20522341	1.811818631	1.377531471	1.34151003	3.117302403	2.097050506	1.935664224
422.7	1.79474821	2.173609134	2.167261174	1.103904592	1.395877431	1.616218542	1.51578871	1.730928228	1.522102911	1.265103676	1.441664249	1.430312387	1.691695606	1.923335493	1.482140379	1.960334608	1.872897714	1.904199626	1.424689652	1.440403604	1.655301844	2.263450896	2.084904709	1.831955086	1.482271891	2.023831498	2.522151505	1.535323101	1.743003038	1.633534677	2.838317964	2.081133546	1.956035263	1.652502687	1.775216336	1.7758834	2.343110206	1.785595052	4.452645223	2.249397027	2.112807637	1.296664547	1.220269526	1.834207641	1.402410911	1.359955938	3.13912509	2.113291179	1.971163333
424.2	1.815247566	2.192097426	2.195673379	1.122318761	1.418226751	1.636754674	1.533921711	1.760448403	1.533156343	1.274016313	1.443810905	1.432878504	1.716653859	1.941983442	1.516215668	1.986152749	1.905998472	1.931699874	1.435546642	1.46321798	1.674305357	2.292668695	2.102618925	1.848435538	1.519172042	2.057422087	2.549772309	1.551583255	1.769945478	1.665407068	2.864484841	2.112885161	1.985490182	1.673723705	1.793142768	1.790221154	2.368560965	1.814897447	4.4966222	2.282257109	2.144886611	1.303550904	1.233577833	1.858834738	1.431589976	1.382921892	3.167675295	2.143136956	2.009435142
425.6	1.834086004	2.211298719	2.209526832	1.133252031	1.446838287	1.649473793	1.528158668	1.780729023	1.553783364	1.279196665	1.463296413	1.437867463	1.735328439	1.9536977	1.532896051	2.024077301	1.92744736	1.947193651	1.459401751	1.483046622	1.689044636	2.32385297	2.130376865	1.874105147	1.527705681	2.068223611	2.573678526	1.575186963	1.781907897	1.687035977	2.890673144	2.141240093	2.008687112	1.697350624	1.809719996	1.818188629	2.397024523	1.837380403	4.533577709	2.29425222	2.160282714	1.320945231	1.25186163	1.880485188	1.444200143	1.406757681	3.183628299	2.183276574	2.045578401
427.1	1.859575752	2.236071526	2.236915131	1.13540952	1.46342226	1.669918914	1.564042341	1.790918731	1.57722476	1.281182176	1.488724278	1.460173727	1.746549639	1.960933781	1.551323661	2.03475717	1.937322028	1.965254388	1.46447545	1.49741401	1.711481302	2.337906349	2.158194181	1.898945142	1.541209759	2.100083523	2.584482791	1.597224108	1.800748979	1.703430343	2.917519421	2.161411018	2.027431931	1.715049044	1.820776654	1.842642015	2.419129844	1.852497966	4.576073563	2.330281618	2.173549377	1.340515005	1.272372931	1.894105175	1.455812512	1.43252654	3.213150895	2.204946706	2.076575636
428.5	1.888873089	2.265516122	2.259179143	1.148313356	1.480165236	1.693324847	1.585382515	1.803679068	1.58028342	1.296789523	1.498238703	1.485780412	1.775131824	1.988816657	1.563468713	2.059804494	1.959070014	1.982771729	1.47322114	1.51679995	1.73402679	2.365349369	2.180813198	1.920416383	1.554029921	2.114011052	2.607013548	1.617185352	1.814728811	1.726329934	2.946806143	2.183694134	2.053128673	1.734885921	1.845224892	1.854563004	2.447636736	1.869048518	4.617503155	2.353576968	2.206501867	1.368322219	1.285037507	1.925657791	1.480710264	1.451391625	3.246064563	2.230774459	2.11607836
430	1.890223624	2.291141951	2.282807846	1.16701618	1.49249727	1.704089114	1.59749492	1.823953167	1.593109973	1.309991991	1.513557072	1.496790829	1.790544215	1.999477636	1.566420026	2.084107342	1.980594037	2.01068832	1.491932678	1.531318665	1.747498809	2.391412949	2.196855645	1.940303779	1.576392068	2.138882929	2.628749016	1.626902371	1.842207104	1.739868741	2.978835461	2.207476699	2.070916293	1.751469611	1.866724631	1.873150008	2.46422498	1.897898774	4.665483877	2.381226644	2.231877395	1.38210473	1.294301845	1.93577176	1.491485959	1.465638036	3.272089425	2.262622839	2.138550875
431.4	1.898653019	2.306541984	2.307639682	1.174544372	1.503171214	1.711817674	1.613326777	1.831618183	1.604471329	1.314147786	1.535450843	1.506208672	1.80188951	2.023021531	1.587071767	2.105474424	1.990787508	2.02201345	1.500810913	1.542642356	1.765574126	2.411688022	2.211752378	1.956016157	1.594685611	2.158484258	2.646222285	1.642274109	1.859726949	1.75951051	3.012048814	2.227964832	2.092071519	1.766092407	1.875110582	1.891430219	2.489388834	1.916070845	4.706990974	2.398003496	2.250377963	1.401579062	1.308164991	1.950414715	1.511059585	1.479980901	3.286809983	2.279795398	2.169455161
432.9	1.906228309	2.320982016	2.317488636	1.186518239	1.510300858	1.725011193	1.622189221	1.84038264	1.615637971	1.316941957	1.539685539	1.517632506	1.818830816	2.02946268	1.594058124	2.118945836	2.007530375	2.032434103	1.512454838	1.554599035	1.781225748	2.419386586	2.230377503	1.975395571	1.607545409	2.179820226	2.661860726	1.658136363	1.861286315	1.777397555	3.024413285	2.240367321	2.109236796	1.775657045	1.879180658	1.907300872	2.513101337	1.924159153	4.740207278	2.415050481	2.272592858	1.403850568	1.316639821	1.967081528	1.524272409	1.489590413	3.306645173	2.304844794	2.200824549
434.3	1.922725763	2.3369801	2.325789773	1.198095001	1.530842643	1.742405006	1.638895698	1.857326897	1.619942509	1.320300107	1.551704318	1.528550045	1.839619418	2.038302815	1.603932972	2.142213106	2.020158539	2.046471392	1.513983633	1.571314716	1.795397131	2.44938648	2.255065139	1.994695697	1.621163955	2.199861738	2.685483978	1.678738303	1.884916255	1.793399801	3.045658511	2.267415231	2.129296801	1.787232322	1.899135995	1.935099232	2.527887327	1.940762399	4.779522841	2.448452091	2.295852898	1.425279887	1.331964837	1.974172344	1.536820301	1.510844318	3.334987961	2.328055112	2.221426006
435.8	1.947679749	2.346096768	2.340073032	1.214241453	1.537252209	1.758257143	1.656025619	1.872721717	1.636311621	1.340174629	1.571942268	1.54228221	1.855626617	2.067300326	1.621477363	2.163153108	2.038541882	2.072943839	1.516379681	1.579030311	1.815221556	2.475958215	2.277307177	2.012335485	1.637898959	2.229723132	2.70514763	1.690299089	1.902436376	1.819984053	3.076945136	2.28915472	2.147060897	1.811788394	1.916278089	1.942909457	2.55546525	1.960464558	4.825329159	2.466327739	2.321023801	1.436209087	1.346273276	1.996907212	1.550574102	1.525884453	3.346891338	2.358388609	2.256343609
437.2	1.960997763	2.365542367	2.367768679	1.230276685	1.546473555	1.775839179	1.674199909	1.89770906	1.648519331	1.347766582	1.581894387	1.555232092	1.877290831	2.086635246	1.637385653	2.185003788	2.054189542	2.09028072	1.538108153	1.598554781	1.832206167	2.502089329	2.300550692	2.035028719	1.662404387	2.25679993	2.72143363	1.712871256	1.923574492	1.841112996	3.112866558	2.311363741	2.17026654	1.822745846	1.93306591	1.956244932	2.578064212	1.990799295	4.864224896	2.495997565	2.348059608	1.450802015	1.358092962	2.0199486	1.564154107	1.545367548	3.3749571	2.387901884	2.278524544
438.7	1.983959124	2.393359749	2.388292885	1.241926628	1.563804241	1.788965738	1.683462228	1.916787032	1.656496725	1.352470507	1.598251327	1.579789446	1.891970003	2.103392498	1.654628728	2.209827376	2.078236054	2.109855136	1.558437088	1.6086411	1.852196228	2.526382081	2.321482926	2.057792285	1.674713174	2.266942049	2.738976384	1.729552857	1.93732381	1.858336591	3.138548652	2.336071815	2.195074018	1.843717908	1.956524078	1.970984839	2.602526986	2.013554036	4.911905995	2.51883379	2.369552493	1.47177072	1.369816558	2.039494398	1.579506771	1.557714145	3.402121587	2.417194882	2.308086529
440.1	2.001184855	2.41688804	2.409114938	1.250647279	1.583625498	1.794304723	1.702373556	1.928149893	1.670997974	1.360663862	1.620206356	1.594956961	1.910698938	2.114161066	1.669553328	2.224175203	2.091358753	2.123207354	1.562628697	1.619230273	1.873082035	2.554877361	2.34738933	2.076671193	1.694710875	2.293584125	2.759197866	1.740329505	1.956648404	1.881625343	3.164668951	2.356652361	2.216014506	1.865128651	1.975844626	1.994434414	2.624316617	2.024776742	4.953729843	2.549083792	2.395079363	1.482870164	1.387309023	2.0544157	1.590676232	1.572752553	3.425311564	2.439585425	2.330502536
441.6	2.01534983	2.438316368	2.432827834	1.266959456	1.592681972	1.809155107	1.718271531	1.944483518	1.684342162	1.369844417	1.633357686	1.606416496	1.930359989	2.138555886	1.682197291	2.247280669	2.109634433	2.145924016	1.570873578	1.630669121	1.891797783	2.572202781	2.368975326	2.094296307	1.714028712	2.310599503	2.778587603	1.759402116	1.970606099	1.902237567	3.191669833	2.376895937	2.239962308	1.876513087	1.988872057	2.012923961	2.646505045	2.044511971	4.992230934	2.572842281	2.418407208	1.497068434	1.405184371	2.071026348	1.604884674	1.582014215	3.451896406	2.458665529	2.356291803
443	2.030628426	2.459742794	2.452479218	1.275623521	1.610079734	1.830459805	1.732900288	1.958528376	1.697287359	1.381009052	1.642615859	1.619452511	1.947603298	2.158670019	1.690770618	2.269621634	2.124874126	2.165707929	1.583078982	1.646089938	1.914266166	2.599927878	2.392222849	2.113447331	1.732086324	2.331768791	2.80103131	1.77679784	1.982630891	1.921054179	3.220086381	2.402422087	2.267581521	1.894978353	2.004537793	2.032892581	2.674063269	2.069854744	5.030634561	2.600653178	2.437022821	1.513247687	1.419548095	2.093621794	1.619759779	1.597765367	3.47528821	2.487031218	2.387423584
444.5	2.046298516	2.47977585	2.479563379	1.296336159	1.622398979	1.8497494	1.754988642	1.979804411	1.716603942	1.393135924	1.667086	1.645541677	1.965379026	2.178651176	1.706693613	2.291853397	2.138714199	2.196457261	1.599106776	1.66286877	1.937643119	2.624947625	2.415996269	2.138398568	1.75774949	2.365473331	2.824246247	1.796415827	2.006688961	1.94420152	3.251599494	2.42959394	2.291761208	1.911828921	2.023790461	2.04924567	2.700906019	2.090537412	5.077343557	2.627789315	2.464860479	1.533903687	1.432251621	2.120350383	1.638676489	1.616281573	3.503771817	2.516752514	2.413258975
445.9	2.065645457	2.511078976	2.510738463	1.311735343	1.643711338	1.867509445	1.769171393	2.004748667	1.731792784	1.403310906	1.685920173	1.662398365	1.990923081	2.206760331	1.726328622	2.314728726	2.169619121	2.219321551	1.618618629	1.680357453	1.959808618	2.654637606	2.442211167	2.165950523	1.774946076	2.396059345	2.848464769	1.816918403	2.032398039	1.973644829	3.285431462	2.452500583	2.321407385	1.928424795	2.043858032	2.07176462	2.725594129	2.118974465	5.12235312	2.660657864	2.491330725	1.549386163	1.450810442	2.144355452	1.658550441	1.635776179	3.529376465	2.541333147	2.446974749
447.4	2.084167811	2.539395734	2.535004989	1.329315892	1.663200966	1.885237153	1.789840005	2.017016562	1.753085379	1.416920783	1.709785522	1.681694501	2.007215704	2.222878799	1.748634618	2.347689315	2.188304093	2.244912798	1.636038563	1.696013245	1.979869872	2.683288732	2.470081458	2.19193334	1.797875165	2.421102448	2.870819049	1.839246676	2.054469351	1.997663804	3.314744021	2.47521385	2.352586413	1.949990946	2.07191539	2.094378069	2.754123347	2.142872479	5.163474258	2.687220543	2.519705645	1.564558444	1.470754279	2.166719647	1.674265307	1.657925285	3.557789427	2.5698913	2.485327539
448.8	2.107675415	2.562645441	2.564117407	1.338719117	1.677343672	1.905532741	1.805853183	2.043187528	1.76734888	1.426400291	1.728253418	1.697040367	2.027592983	2.250926345	1.759613231	2.371600657	2.210313296	2.271647407	1.649431193	1.710066972	2.003053937	2.70695697	2.492411467	2.21310386	1.812419819	2.443475078	2.892227194	1.854465539	2.07269165	2.021359744	3.35027126	2.502307787	2.376430411	1.96880399	2.088561801	2.113721606	2.7808659	2.170930282	5.205795122	2.718461804	2.544139798	1.584458698	1.487644735	2.189002424	1.690004524	1.678347357	3.582817889	2.595409473	2.510483642
450.3	2.129346858	2.590323428	2.593862959	1.353327928	1.69741786	1.926067037	1.827606879	2.060484928	1.778830764	1.437898546	1.741821884	1.72294033	2.045069481	2.26863683	1.782553104	2.394294707	2.230522938	2.294358739	1.666458787	1.724879791	2.031087334	2.730982123	2.520946511	2.235781016	1.836925759	2.466936558	2.913909131	1.875926245	2.096300071	2.044635697	3.386773319	2.528401811	2.397497843	1.991781649	2.110800331	2.135413177	2.809172026	2.193820018	5.244406914	2.744530724	2.569454102	1.604424144	1.505918546	2.212167042	1.707528809	1.695823334	3.610423427	2.6200334	2.535460919
451.7	2.143231965	2.614747908	2.621505811	1.365740866	1.714687378	1.944501096	1.841437278	2.07786197	1.792827326	1.450352014	1.76362028	1.740742018	2.060451677	2.291773522	1.798688863	2.410647293	2.247978952	2.311330072	1.683525057	1.73870939	2.053333671	2.758571496	2.543625475	2.263046105	1.850428994	2.495673778	2.929155279	1.89180822	2.113276142	2.066478488	3.418954132	2.555664792	2.427956157	2.007721897	2.133644575	2.157505749	2.834938004	2.218301545	5.28192092	2.77403067	2.592540781	1.622666918	1.520162433	2.235217763	1.723324903	1.713729338	3.634060452	2.644330854	2.563134627
453.1	2.152826854	2.639731556	2.651329523	1.381228716	1.731475085	1.963440386	1.855770929	2.099432232	1.811615946	1.460781962	1.78217056	1.761460326	2.083424221	2.312891814	1.816486265	2.435762829	2.264477014	2.335884685	1.700080699	1.759197182	2.075925738	2.777932607	2.577345266	2.284929019	1.867263043	2.521983623	2.956592806	1.90993997	2.13253575	2.0883379	3.442099175	2.584715394	2.449314994	2.026478377	2.153583697	2.177423688	2.857442426	2.241659273	5.309388461	2.800621769	2.613353	1.636807851	1.538994518	2.261667754	1.741572353	1.730736206	3.658747282	2.663525776	2.588657485
454.6	2.167117633	2.655936194	2.680165692	1.393004662	1.74431957	1.981825078	1.878340983	2.110472544	1.828010425	1.471769189	1.794699389	1.775090622	2.105650797	2.339706949	1.82521497	2.462107119	2.273794737	2.363073484	1.709613051	1.770082653	2.103234132	2.808522899	2.600665044	2.306714918	1.884250232	2.544524726	2.981952856	1.929654964	2.149162944	2.109712035	3.469283655	2.608217245	2.470332076	2.044704137	2.171833784	2.201135217	2.886612232	2.265185047	5.342063243	2.831725915	2.638514486	1.649487064	1.550097917	2.282283655	1.750799529	1.747144061	3.681204634	2.681962433	2.613185291
456	2.178219065	2.670207268	2.702217026	1.405134865	1.752849391	1.999407649	1.895958799	2.126282072	1.838705181	1.478682519	1.806217224	1.787168188	2.116969687	2.363594513	1.836091799	2.486030813	2.286684191	2.380699695	1.719784702	1.786413794	2.129192202	2.831656143	2.626083617	2.328611443	1.907068041	2.565134629	2.998563089	1.945175702	2.166515716	2.134942519	3.493687755	2.625228905	2.490427514	2.059090936	2.184542255	2.217236487	2.908956367	2.286242887	5.366673957	2.860179103	2.66295334	1.666629527	1.55691143	2.301707364	1.759588432	1.761161828	3.70496032	2.700999427	2.634016822
457.5	2.193973633	2.684375861	2.726412762	1.418557176	1.768587418	2.007434648	1.912705981	2.14566753	1.854042915	1.485477167	1.816146118	1.799209044	2.131934168	2.374503512	1.84804637	2.506705292	2.299577709	2.402350431	1.723670744	1.797945411	2.150275606	2.853645887	2.647569993	2.344095567	1.926432811	2.58446311	3.024958317	1.962520509	2.181814497	2.155728806	3.514148335	2.641116586	2.510629977	2.069308024	2.200566038	2.234259429	2.927558406	2.303258653	5.394386092	2.89102514	2.685532217	1.680319108	1.569908831	2.325367288	1.771958555	1.772460836	3.732595062	2.726436978	2.662775372
458.9	2.210613018	2.695780098	2.741879639	1.432461127	1.779989975	2.025443923	1.920608792	2.16509468	1.866617167	1.494627614	1.829563987	1.813811393	2.149673202	2.393581342	1.863534802	2.519367799	2.310739831	2.422524598	1.727619972	1.805811253	2.168443415	2.880148462	2.674493168	2.365606514	1.941844175	2.601345617	3.045976362	1.977291409	2.20007731	2.177282951	3.537547993	2.652557565	2.531501852	2.082150051	2.215817755	2.241621382	2.95195379	2.323966006	5.423317688	2.920237907	2.701883177	1.689737291	1.584682174	2.353052795	1.784915131	1.783880725	3.761304048	2.745494079	2.690754324
460.4	2.225609232	2.71713377	2.759948183	1.442261043	1.801772449	2.040826722	1.931385699	2.183423471	1.875341951	1.502743029	1.844387211	1.820435596	2.165920368	2.408982257	1.881451946	2.540178646	2.334753714	2.437668183	1.735181066	1.816279625	2.188200777	2.898539795	2.692502208	2.3827331	1.960207885	2.615719727	3.0674274	1.989946356	2.21476014	2.194091238	3.566855955	2.664217837	2.550655573	2.093741782	2.233199102	2.247564627	2.974830101	2.346515803	5.462474561	2.945264932	2.725357081	1.69745152	1.594011105	2.370059831	1.800344173	1.793047275	3.784712781	2.769892622	2.708163448
461.8	2.24693284	2.732431385	2.773859651	1.455609518	1.8048818	2.055518662	1.942649555	2.196227837	1.880958686	1.505148088	1.860068008	1.83641894	2.183306777	2.417773407	1.892641138	2.555186642	2.354932101	2.450839125	1.742301942	1.825868412	2.203895401	2.921737185	2.712164139	2.403308919	1.977205662	2.626463199	3.083864256	1.998815571	2.227405054	2.205989745	3.598504617	2.679770798	2.567065175	2.112744464	2.255731467	2.265761646	2.993934907	2.361082118	5.506393003	2.961662609	2.754102559	1.708116519	1.599627943	2.3713686	1.808686542	1.804931887	3.802736349	2.789089467	2.717092584
463.2	2.262372749	2.751260791	2.790809498	1.461471771	1.811892093	2.061061255	1.953190184	2.211446529	1.892432995	1.516070904	1.883670561	1.850369236	2.201083318	2.43423848	1.909503307	2.568953362	2.374937967	2.460865757	1.750905709	1.823966651	2.215147012	2.941596394	2.734546431	2.421308034	1.987914052	2.643779913	3.097637457	2.013187024	2.239356647	2.217903153	3.633093229	2.705261306	2.583429925	2.136233532	2.273642452	2.287418502	3.015513141	2.379531818	5.541727726	2.975575251	2.774652717	1.717803094	1.616315883	2.381152252	1.815160345	1.812717691	3.82113326	2.807700118	2.732127774
464.7	2.277253685	2.767008328	2.808648129	1.467417456	1.826527438	2.075718405	1.960746183	2.233830058	1.903188352	1.523890907	1.899471164	1.865488256	2.216087803	2.447019054	1.921779244	2.580029443	2.389766863	2.468455537	1.76472071	1.831796341	2.234142478	2.960083667	2.762631444	2.44827089	2.002444637	2.671009928	3.11144333	2.024368595	2.256157357	2.232304172	3.662669036	2.73598081	2.601937212	2.159752185	2.296889884	2.314096508	3.0327807	2.407020093	5.580270839	2.994760316	2.79283921	1.727646715	1.627773688	2.39092398	1.823384307	1.82606352	3.833374046	2.822735584	2.738950484
466.1	2.290121255	2.780494568	2.829413803	1.47827206	1.836743217	2.089349781	1.972125931	2.249771851	1.916214318	1.53883856	1.910757679	1.883405291	2.231982636	2.465209588	1.935996897	2.599420771	2.405890779	2.483493512	1.783415337	1.844841001	2.2611606	2.982023421	2.790698948	2.472085474	2.017369619	2.701157456	3.136262254	2.040980795	2.281367447	2.252598177	3.698230318	2.772046648	2.615110346	2.179950143	2.318209819	2.343971327	3.056966512	2.428806688	5.615597192	3.017551959	2.811350497	1.740827317	1.641767154	2.402106978	1.838512333	1.832636735	3.855287612	2.83054765	2.750119264
467.6	2.298894218	2.800306882	2.857903066	1.481856265	1.849385688	2.101895664	1.984350554	2.260527921	1.929567123	1.550004399	1.928706188	1.905299865	2.24469952	2.478075642	1.946914188	2.614630932	2.422678869	2.503940093	1.796064912	1.862514801	2.286307545	3.008936372	2.821143304	2.490290546	2.037043563	2.721156551	3.160440664	2.054030943	2.306598011	2.274899477	3.731383103	2.808078684	2.634928694	2.196347503	2.33406708	2.362270503	3.079957027	2.45206623	5.654285578	3.046446441	2.837889482	1.749102474	1.653484327	2.420781198	1.850307769	1.840973909	3.879119243	2.851868075	2.768040436
469	2.307620943	2.819849368	2.870121187	1.488648579	1.850225031	2.108174723	1.99583325	2.278865537	1.944458877	1.557769535	1.941540464	1.915508539	2.256571537	2.493701364	1.957294998	2.624948804	2.436177563	2.511992296	1.803839807	1.870275109	2.299514627	3.034325515	2.838614613	2.509465101	2.047411437	2.742815018	3.178017315	2.064061279	2.322887053	2.290204763	3.761526137	2.828863899	2.653867102	2.210315678	2.35328945	2.373131525	3.098941724	2.47444172	5.68699667	3.074658049	2.870039448	1.760059691	1.668650843	2.43732573	1.859643291	1.852668969	3.904169949	2.86847184	2.785454852
470.4	2.320029793	2.838408762	2.881670351	1.501687528	1.859113214	2.116227038	2.008667775	2.290054588	1.94966503	1.565520148	1.953426136	1.916214253	2.269393637	2.501648016	1.971606383	2.639428477	2.451222692	2.522073091	1.811872896	1.869489094	2.305294904	3.061521629	2.854785616	2.517854835	2.065827987	2.758328457	3.195816141	2.075301629	2.329641626	2.30390084	3.785537195	2.835305156	2.676501103	2.226105013	2.375428535	2.382541732	3.118550513	2.486714999	5.72706443	3.093400858	2.890861322	1.773363115	1.677777643	2.458459765	1.866808464	1.865166983	3.932564346	2.886804989	2.796760998
471.9	2.337570431	2.85235209	2.892788545	1.517014713	1.866025858	2.133810351	2.012883464	2.300990854	1.960254524	1.573416785	1.964944166	1.9272678	2.289340859	2.513535392	1.989616605	2.653104531	2.467304361	2.533361048	1.814059358	1.878930736	2.318386786	3.079541469	2.869189058	2.530586674	2.080607627	2.768758601	3.213714117	2.08911586	2.346118488	2.319214496	3.802547778	2.84419107	2.693643839	2.237921235	2.388850626	2.38809872	3.136620068	2.506507894	5.769821632	3.114257129	2.910072021	1.784110467	1.683412607	2.476775154	1.872637555	1.879714333	3.959066811	2.902313896	2.814784562
473.3	2.352651502	2.862952541	2.904380823	1.526620789	1.883540701	2.15208928	2.027911788	2.315553315	1.970857721	1.580852364	1.979195083	1.935537148	2.304803235	2.534901806	1.997696122	2.671919417	2.480424058	2.555443341	1.822109457	1.890490974	2.334725795	3.099780116	2.894038519	2.55175301	2.089570456	2.777476733	3.235415403	2.102819735	2.350157585	2.336564042	3.831916402	2.861998981	2.71207431	2.254511258	2.40764856	2.400339756	3.165940702	2.526419102	5.804167366	3.140127977	2.927707662	1.796718501	1.689953518	2.491845537	1.885190288	1.892750119	3.979127331	2.924882913	2.827906237
474.8	2.369548021	2.864094738	2.926243214	1.536495563	1.890671957	2.171843162	2.033860293	2.337292093	1.981263181	1.590736243	1.982759356	1.953100671	2.321241435	2.55341852	2.008924528	2.688512455	2.489325149	2.576322591	1.834476143	1.899501857	2.357087458	3.122999912	2.919293418	2.574491788	2.105734114	2.798156355	3.261104218	2.122371489	2.360849439	2.359343749	3.858579675	2.892251252	2.727300901	2.267958236	2.421390772	2.423574741	3.187185726	2.546467416	5.83390678	3.1647019	2.95418095	1.799987463	1.696822813	2.507158535	1.898326682	1.896694044	3.999492633	2.941815003	2.850208674
476.2	2.380985314	2.866171108	2.949421541	1.541706476	1.900649376	2.183801475	2.044189901	2.36010808	1.995687234	1.603259384	1.994915236	1.966332365	2.330300159	2.556959318	2.011714493	2.704810704	2.488000321	2.599114255	1.849748692	1.916922268	2.385733273	3.1485618	2.939892978	2.596098329	2.116690974	2.824550882	3.28677421	2.138735959	2.373849709	2.377337906	3.884343687	2.923992253	2.749525413	2.276537819	2.437060785	2.446081971	3.209340103	2.568052141	5.857806989	3.189220447	2.97805028	1.804374723	1.701168774	2.52024776	1.908863038	1.901629357	4.005820903	2.951852936	2.862802949
477.6	2.383443875	2.873610109	2.973916304	1.543621065	1.915184951	2.18783411	2.057916554	2.37100051	2.010523941	1.608312548	2.002935706	1.982081656	2.329828837	2.568062967	2.020471611	2.723593541	2.485774729	2.617548323	1.860433667	1.93598858	2.413194954	3.167624297	2.962853981	2.620437564	2.129129523	2.844711022	3.30369733	2.150313	2.387283503	2.401713055	3.905691534	2.951378527	2.767258242	2.279312677	2.446065059	2.463776559	3.220566847	2.584556097	5.87861595	3.218172146	2.996430819	1.810129797	1.710791855	2.532910371	1.916024768	1.908702242	4.01845079	2.960803765	2.876445167
479	2.380325544	2.878915377	2.999348919	1.546346175	1.922686564	2.198678093	2.073822475	2.377344302	2.018307015	1.610664714	2.007710008	1.994059908	2.339971932	2.581040849	2.024937124	2.732816348	2.487742315	2.634965109	1.860051742	1.943396021	2.443422837	3.188432972	2.989295959	2.639138361	2.139808256	2.859403691	3.316796604	2.161860492	2.40489478	2.421062146	3.921643613	2.974621979	2.781366906	2.287290947	2.45938018	2.473727587	3.231267478	2.606355718	5.900772944	3.239287681	3.00848822	1.816916819	1.715797651	2.552869528	1.921762787	1.913693979	4.037658059	2.964400134	2.891064751
480.5	2.388603415	2.891625166	3.018976381	1.554953612	1.931471871	2.21208541	2.084553685	2.384515493	2.028432567	1.614924137	2.009657547	2.005091956	2.356024513	2.598441142	2.035936551	2.750116766	2.498657995	2.649782387	1.861611321	1.94840531	2.472005094	3.210403361	3.016272708	2.652454294	2.155872267	2.875619616	3.333730889	2.165937773	2.418539293	2.44318083	3.94152299	2.985846419	2.789770384	2.300842896	2.466519367	2.48941091	3.25526202	2.623828838	5.924860445	3.271032524	3.016906519	1.823419325	1.721143644	2.573411302	1.924738497	1.921028325	4.065329861	2.97436743	2.912079161
481.9	2.409160107	2.910261257	3.03916506	1.570068255	1.943885013	2.22927105	2.090104021	2.395664719	2.035868403	1.615191463	2.015852514	2.010910273	2.373918348	2.619289954	2.052002982	2.766747074	2.51208859	2.663637458	1.862904638	1.952542705	2.485322298	3.233839643	3.038187195	2.666586764	2.174906292	2.893160731	3.350594059	2.17588969	2.42713343	2.464121128	3.958496515	2.986092668	2.801080219	2.313711486	2.479059101	2.495201461	3.275382475	2.639558596	5.959187041	3.288703074	3.030358063	1.833469172	1.727909114	2.594943039	1.930081285	1.934308292	4.104584131	2.995156865	2.930792325
483.4	2.428728232	2.927750262	3.055494104	1.586686613	1.958986554	2.242252977	2.100090224	2.409598603	2.045224267	1.61843917	2.032475274	2.017133694	2.400325564	2.635348258	2.07615783	2.783417533	2.535778187	2.678641367	1.862525311	1.962260423	2.492855303	3.253614797	3.048984942	2.673599687	2.193759972	2.900933296	3.371891452	2.189905035	2.437833257	2.480358878	3.981249172	2.984429823	2.821765938	2.325105166	2.498598679	2.491578881	3.302752012	2.654034551	5.998297113	3.311840231	3.051653914	1.845278317	1.735022128	2.622963344	1.938841081	1.954387099	4.141489078	3.024985539	2.956509829
484.8	2.455117855	2.953827561	3.066005729	1.607208905	1.973553262	2.262145867	2.110431764	2.422422035	2.057301548	1.625178747	2.055465577	2.019242677	2.424987006	2.655610651	2.096293444	2.801165716	2.563678612	2.697731711	1.866538894	1.973652887	2.497920895	3.276832647	3.060878423	2.6816434	2.214618539	2.908148195	3.395503076	2.203263049	2.446880697	2.497431329	4.008063878	2.979425499	2.846461386	2.332186371	2.514607663	2.49195657	3.332659302	2.674883365	6.046702783	3.340461368	3.080005	1.862157907	1.743956225	2.649048305	1.952640122	1.974494588	4.179349644	3.060720327	2.985133551
486.2	2.47914749	2.977123962	3.086055321	1.627020838	1.987429745	2.275925932	2.121436509	2.442353886	2.066484825	1.637318212	2.082176511	2.037609977	2.448717913	2.679650283	2.11401949	2.819807559	2.595273472	2.720280504	1.877578197	1.981909889	2.510697431	3.30570886	3.083645306	2.693680745	2.241638199	2.927933055	3.419919717	2.220959068	2.462227784	2.516179653	4.046230089	2.983602514	2.877716147	2.347243078	2.529820224	2.49499482	3.360945364	2.693420207	6.100346557	3.381897803	3.108933931	1.880488769	1.754879449	2.668879966	1.963793414	1.991888729	4.21587021	3.094167843	3.003448237
487.6	2.500430669	3.006723897	3.112806032	1.6406947	2.001349803	2.292172935	2.137408139	2.452458024	2.077106265	1.648228829	2.096620972	2.051587028	2.467555194	2.700702031	2.129275638	2.84123833	2.620619042	2.736522405	1.890989888	1.996630058	2.532885835	3.332810548	3.103777721	2.710874926	2.260567445	2.946440747	3.443005646	2.234188968	2.482580721	2.535672297	4.084470785	3.003939661	2.900932318	2.361302993	2.547770422	2.504377185	3.392556312	2.720751256	6.14803705	3.417500744	3.136103096	1.894138018	1.763593423	2.689984769	1.979180671	2.007579537	4.243993154	3.113527336	3.011821502
489.1	2.514539674	3.033885889	3.137521668	1.648650167	2.014237464	2.309596238	2.153685166	2.471017023	2.092780228	1.65874942	2.115206823	2.075514396	2.48258959	2.726067078	2.137522082	2.868971279	2.643364231	2.762516604	1.906860501	2.013464984	2.559746354	3.354439588	3.132087687	2.733098406	2.280262434	2.9679106	3.468091564	2.251404494	2.505706306	2.563004666	4.119966594	3.032953717	2.920990917	2.381226751	2.57282701	2.526453815	3.417995288	2.744666104	6.18688063	3.448264373	3.164201626	1.915527267	1.781003224	2.711095693	2.00080436	2.019031422	4.26553533	3.132802406	3.027353731
490.5	2.526374528	3.058782696	3.171005177	1.656204449	2.027897929	2.32821838	2.174625416	2.499969528	2.118061944	1.674118484	2.143114103	2.09816307	2.49697079	2.74772649	2.153561825	2.891208721	2.666138389	2.782906628	1.926323027	2.028706337	2.593071296	3.381668574	3.171675197	2.761263115	2.303916484	2.997863218	3.488559603	2.270362425	2.538352275	2.588956347	4.153447919	3.067399636	2.941743728	2.406987995	2.595634371	2.560873225	3.443781029	2.775416663	6.231460892	3.474217571	3.18985238	1.93555477	1.801335457	2.731855687	2.0172941	2.036600414	4.285425853	3.152085826	3.050308711
491.9	2.549231731	3.083949041	3.212080408	1.66816692	2.054120526	2.351225476	2.203114834	2.528189712	2.146163414	1.692976789	2.162220891	2.126884562	2.515794556	2.764767813	2.172071095	2.916300561	2.687144183	2.812892735	1.954194314	2.049294158	2.623260602	3.413367257	3.205664175	2.797836854	2.324741268	3.036877811	3.51100644	2.294864452	2.573377737	2.613676632	4.197324667	3.107952261	2.967524845	2.439806288	2.623003933	2.602119376	3.476602569	2.810943632	6.283397646	3.499908863	3.214612181	1.956679903	1.830517308	2.750211178	2.035644297	2.057155105	4.305222975	3.16950683	3.073759726
493.4	2.568978275	3.11673481	3.250291039	1.67801084	2.07589414	2.376744008	2.233129187	2.559621153	2.171680114	1.714983686	2.192319433	2.165094491	2.541247276	2.798628935	2.197972339	2.942733435	2.717393788	2.843659547	1.9873821	2.074228732	2.652098943	3.448278128	3.240810863	2.835133887	2.349795909	3.082275557	3.538374324	2.322108882	2.612702902	2.637051011	4.243041976	3.152399732	2.99019778	2.476901677	2.658763243	2.645876571	3.509197482	2.84318555	6.341837926	3.534284799	3.244612687	1.97697418	1.856983991	2.77360339	2.055597059	2.083538901	4.334023624	3.190407243	3.099366324
494.8	2.596944392	3.155493176	3.293634515	1.695372216	2.102486509	2.41164898	2.262676652	2.592853987	2.200466919	1.736983865	2.221981535	2.197080457	2.57970666	2.833757366	2.229393864	2.97375209	2.751247023	2.879935846	2.020687268	2.100657153	2.67862791	3.486636265	3.286872544	2.870166811	2.385340929	3.126338466	3.580144617	2.354335002	2.649629004	2.660193755	4.294315301	3.193282485	3.022087326	2.522457032	2.695991957	2.688655307	3.54995392	2.879185634	6.401051759	3.564436101	3.275314587	1.999478192	1.885220227	2.802353165	2.086226488	2.118338904	4.372382883	3.218339112	3.12720564
496.2	2.630731795	3.20015943	3.333969089	1.718688149	2.132609722	2.449891025	2.292047348	2.632399063	2.233666381	1.760201815	2.259151293	2.236072639	2.613001372	2.886716208	2.26325931	3.01317804	2.791361882	2.920392811	2.062265084	2.133419578	2.709065306	3.527902843	3.338218388	2.906892158	2.422196892	3.171892599	3.626807232	2.384943044	2.688705984	2.686520078	4.351251227	3.23631787	3.058841042	2.567982324	2.74055252	2.733626352	3.595835825	2.918105545	6.462142367	3.597364875	3.310777906	2.027763756	1.914930584	2.842055192	2.121112114	2.155051295	4.405627692	3.252753689	3.158072395
497.6	2.675778007	3.252946005	3.385482726	1.744535286	2.174335292	2.49488594	2.327742996	2.679417862	2.270059808	1.792149879	2.295589614	2.27849687	2.660631435	2.937978681	2.298415094	3.055246628	2.834359355	2.968171671	2.104791547	2.165724066	2.743611128	3.568044748	3.388593152	2.949604305	2.46373131	3.225097814	3.677900272	2.427713125	2.73479849	2.722217759	4.410858801	3.285817307	3.100957083	2.61496522	2.785507688	2.782701995	3.648237938	2.963768593	6.526436592	3.638435864	3.353869721	2.060558162	1.951421396	2.883969944	2.163991301	2.19996603	4.455851614	3.294608595	3.199963212
499.1	2.72442398	3.309494285	3.444710295	1.780587838	2.220031418	2.545037746	2.376519121	2.732282413	2.31013708	1.83335026	2.342124287	2.326326861	2.715150313	2.998461878	2.342018043	3.104072965	2.879359758	3.025076715	2.153230062	2.2132437	2.78359079	3.618818916	3.441542709	2.99384578	2.513943491	3.285545732	3.733972752	2.472260749	2.785636083	2.762685433	4.474755091	3.342588843	3.153446124	2.66226765	2.839034997	2.832054027	3.70018982	3.011506431	6.59179915	3.695445205	3.401849932	2.101883154	1.991064043	2.936089037	2.209645354	2.248662187	4.512096217	3.343029577	3.259300304
500.5	2.775818172	3.376832986	3.514120628	1.816952518	2.274952431	2.599488042	2.430602475	2.78479774	2.363687865	1.868971555	2.393804845	2.386208232	2.767137861	3.057029283	2.387825947	3.167038058	2.937030253	3.095601389	2.207315629	2.266188785	2.833411239	3.677403435	3.497197525	3.041870264	2.571898583	3.349247646	3.797322683	2.523963454	2.84742291	2.813380482	4.545703762	3.395298024	3.215337284	2.709849893	2.89363067	2.879162655	3.762969203	3.065387814	6.663265173	3.757448683	3.456320677	2.149091561	2.039258989	3.000971932	2.262195209	2.308785131	4.581230522	3.402008338	3.330342753
501.9	2.835281442	3.448571006	3.592203973	1.86190855	2.338689497	2.660591684	2.496470256	2.848956716	2.423373998	1.909050119	2.45449533	2.446714141	2.827623485	3.128276077	2.44258142	3.235029855	3.002997453	3.178851263	2.265854074	2.322519049	2.891323692	3.733661313	3.559984709	3.093098305	2.633801837	3.420734627	3.866290289	2.584411182	2.920227613	2.871896176	4.609939819	3.448372682	3.282574889	2.760659563	2.952688482	2.937142236	3.831383724	3.1255531	6.736216781	3.821482984	3.513642261	2.203848866	2.094346447	3.074851813	2.323581508	2.370060387	4.657121083	3.46308916	3.411844471
503.4	2.905130516	3.531179761	3.674768211	1.913837417	2.412594065	2.729339548	2.570098796	2.915714235	2.495867344	1.954674289	2.51627252	2.522249572	2.897107064	3.212583867	2.502908318	3.313793103	3.075743506	3.267433709	2.329173571	2.387393729	2.952436502	3.796022857	3.624852172	3.146645953	2.703076574	3.49302268	3.939082308	2.647448289	2.998081944	2.939004745	4.685142051	3.501169372	3.358145563	2.817581622	3.017702688	2.995642637	3.90468955	3.189849158	6.811389217	3.894843385	3.570929988	2.265633357	2.149169329	3.162360344	2.392559165	2.441952495	4.747887901	3.529943542	3.501119214
504.8	2.981092363	3.625340478	3.76827962	1.970974916	2.491333951	2.802536085	2.658336441	2.992279393	2.572194693	2.005615223	2.586745369	2.601090311	2.97342414	3.306131317	2.572133015	3.401177474	3.158893144	3.369910265	2.401321581	2.462977562	3.020649019	3.867464214	3.699146676	3.205763525	2.782414641	3.580439987	4.024569046	2.71348479	3.083369479	3.010259838	4.770036285	3.558738116	3.434476444	2.877585833	3.089048996	3.058263402	3.983198794	3.256432185	6.885134215	3.97694057	3.636661668	2.337434128	2.215505864	3.254696291	2.469353282	2.528872555	4.846412114	3.607105719	3.608639601
506.2	3.066623815	3.727576229	3.871479278	2.035110288	2.581743103	2.886695711	2.7514942	3.070627699	2.655261325	2.062876217	2.667256247	2.684687466	3.057711804	3.404162773	2.650636268	3.496996073	3.250303151	3.478151317	2.48387829	2.545833167	3.095450758	3.94394916	3.777093801	3.266054592	2.868870221	3.674111352	4.113835053	2.790136146	3.173225101	3.086851836	4.862706429	3.620876309	3.521645985	2.941963412	3.16819453	3.127567208	4.071623163	3.332698049	6.963165973	4.065143691	3.710980256	2.4168901	2.291371097	3.350504338	2.555388542	2.619902316	4.948802443	3.694221021	3.723508976
507.6	3.166346905	3.852316021	3.987685919	2.108892925	2.684097375	2.983850746	2.859659114	3.168548469	2.749987361	2.130138846	2.760401717	2.78226417	3.153439807	3.516117984	2.737683874	3.606684073	3.355063653	3.600506939	2.579085379	2.633950627	3.171575453	4.019514421	3.863003628	3.334817125	2.960231585	3.773656495	4.210487078	2.878277319	3.273190849	3.168887618	4.964120581	3.695825594	3.618518933	3.016473718	3.255324136	3.205478821	4.168006876	3.414433577	7.049079039	4.157965243	3.790917869	2.504841949	2.372938747	3.459046966	2.65143886	2.727831081	5.067759638	3.79347421	3.845933539
509	3.272051545	3.988230159	4.111372814	2.185892575	2.798574763	3.089770938	2.976691936	3.273284137	2.853592199	2.198354772	2.862613821	2.891398811	3.255350011	3.64310259	2.835189405	3.726343593	3.470986608	3.73435346	2.68995213	2.737563883	3.252250602	4.103680258	3.954275789	3.409012237	3.055018797	3.883409019	4.317339717	2.972101063	3.378659673	3.255363648	5.078389138	3.780709069	3.723793007	3.102181093	3.351288915	3.295497348	4.273200294	3.504691476	7.146862866	4.258328358	3.882129766	2.598409286	2.464279279	3.576001808	2.75505747	2.845065036	5.192289793	3.89709966	3.978436895
510.5	3.385878396	4.137458968	4.245263858	2.269772677	2.919035625	3.204204546	3.108783019	3.391007903	2.96501563	2.279106685	2.977401244	3.009169428	3.365504413	3.77480285	2.940963945	3.848918746	3.590921282	3.877227992	2.81037632	2.85125324	3.344334623	4.195340997	4.05132934	3.489981873	3.160754517	4.010356123	4.435619484	3.07422018	3.492896623	3.348351712	5.200447947	3.876537785	3.836123928	3.195439899	3.455722738	3.395951197	4.385612122	3.603178935	7.246474838	4.363139668	3.976826829	2.698507167	2.564574152	3.702304012	2.871664683	2.974783235	5.32884411	4.007738423	4.125248457
511.9	3.515442669	4.29098365	4.391377006	2.363908092	3.058486294	3.32993276	3.254223176	3.519479384	3.093469913	2.367733744	3.1029841	3.137082419	3.487681774	3.923599551	3.054199284	3.989976441	3.727711969	4.035005233	2.943000162	2.975193306	3.442244681	4.295473764	4.158694767	3.577324258	3.279411474	4.145270985	4.565397084	3.184828154	3.612357174	3.452058107	5.335350271	3.975571357	3.958778225	3.294557749	3.568238702	3.504737206	4.508858905	3.710051005	7.351153338	4.478135737	4.074865483	2.812689078	2.674186861	3.841884736	3.001900685	3.119655943	5.480203392	4.128661754	4.288348462
513.3	3.658810297	4.467182089	4.549764762	2.467804958	3.210282325	3.466961573	3.413447755	3.659630469	3.232783575	2.464774146	3.236613259	3.275494538	3.62367418	4.081563389	3.184038712	4.149521977	3.879236956	4.211432195	3.093396594	3.115756818	3.548434773	4.401577454	4.273156591	3.670208655	3.400055615	4.29133485	4.707972045	3.305075705	3.745207636	3.561762211	5.480991915	4.087098705	4.090281672	3.402387237	3.688912847	3.622967692	4.644335039	3.825373472	7.464484165	4.602729057	4.186202428	2.937672012	2.794640944	3.990763219	3.149387106	3.281366823	5.647325417	4.262849404	4.464174936
514.7	3.814055617	4.657876112	4.719978424	2.579295236	3.371305475	3.615140408	3.586359445	3.813617538	3.381331781	2.572587978	3.387597626	3.425835631	3.768401091	4.258190179	3.321881302	4.31749739	4.041091509	4.401127396	3.257438241	3.266988838	3.661410518	4.513413943	4.395301123	3.76716341	3.530001852	4.446279686	4.864430931	3.435951593	3.882038795	3.67717285	5.634733457	4.206340309	4.233246917	3.52210903	3.819460215	3.752233036	4.783803186	3.949367082	7.583644292	4.735813479	4.309212327	3.072384145	2.923192684	4.1528867	3.306538622	3.45703473	5.82571367	4.408824754	4.655842686
516.2	3.982706621	4.870903853	4.904501631	2.702203476	3.556119121	3.778645297	3.781272837	3.982672	3.544861627	2.69128327	3.552497187	3.593314663	3.930394863	4.447692106	3.473416221	4.502001716	4.217913466	4.608462204	3.440496994	3.433198194	3.781856375	4.630846595	4.524342801	3.87204294	3.663930254	4.615064568	5.029704992	3.576903711	4.031090614	3.807001858	5.802563981	4.338195604	4.38547594	3.648350059	3.960115389	3.890854884	4.94070157	4.084171934	7.711462062	4.882567588	4.44046823	3.222259413	3.065420325	4.325808573	3.483899678	3.64982822	6.021962031	4.567943687	4.863455064
517.6	4.173289283	5.102421336	5.10146108	2.840508859	3.755300798	3.958418448	3.994960962	4.165495293	3.727600891	2.819300882	3.729500941	3.76925332	4.106689421	4.65612991	3.637588991	4.704906325	4.413917387	4.835466801	3.639319111	3.611061149	3.913840928	4.756853656	4.664846396	3.983248135	3.81225886	4.799527631	5.210329318	3.723876723	4.189524234	3.940341541	5.987226901	4.477088003	4.552639556	3.785445223	4.11112721	4.043192583	5.110913049	4.230228362	7.845567666	5.037088689	4.581758511	3.383346905	3.219794092	4.512261847	3.677582358	3.866619493	6.238093491	4.741629799	5.093330983
519	4.365087112	5.336444249	5.301993643	2.97948802	3.958797207	4.14110278	4.211088236	4.352743032	3.910736804	2.947372303	3.916512602	3.951886658	4.288148196	4.866115466	3.803691958	4.910704593	4.614877298	5.060870826	3.84781874	3.796728126	4.043346323	4.88344411	4.806043139	4.094712315	3.960032249	4.986896131	5.3914907	3.876644519	4.346190517	4.076983764	6.176930163	4.625261816	4.716828021	3.927663021	4.267087277	4.199019976	5.279544368	4.375238419	7.982331207	5.187901393	4.728104319	3.546774995	3.378070342	4.7020916	3.876444751	4.087745854	6.459629694	4.919879586	5.322941577
520.4	4.560591382	5.570731688	5.499240083	3.117276492	4.162071458	4.317822197	4.432619829	4.54336134	4.095266781	3.080814037	4.100797223	4.129935848	4.469030135	5.080314825	3.968225172	5.115524077	4.8150743	5.289866442	4.058183726	3.987945408	4.174104398	5.007797219	4.946189598	4.203585635	4.104308183	5.174820776	5.575658904	4.029320116	4.504198259	4.213287107	6.362773762	4.773897151	4.879892957	4.067375402	4.419641618	4.355292668	5.449663011	4.522245493	8.116786803	5.340869933	4.872791478	3.71234236	3.538988901	4.890842148	4.076571784	4.30953781	6.687573	5.097509365	5.550226263
521.8	4.757944719	5.81084903	5.703435179	3.260833634	4.373992506	4.506783474	4.660128694	4.73579072	4.282134776	3.217234006	4.286183629	4.312530391	4.65197508	5.296549465	4.136893485	5.328999316	5.016435321	5.527454266	4.276102035	4.181219846	4.307158272	5.135198643	5.088308531	4.315285191	4.248276351	5.360538009	5.761115436	4.187414421	4.656389466	4.352692899	6.551956446	4.923083034	5.051715959	4.209155632	4.575304216	4.515256758	5.619944206	4.668890031	8.254712755	5.494828185	5.01932524	3.880241588	3.701898525	5.086314955	4.281080555	4.536417959	6.913752057	5.277597839	5.786233054
523.2	4.951664756	6.051905931	5.902632902	3.403045694	4.58189895	4.693129283	4.886689756	4.93213443	4.473558981	3.351449491	4.4760402	4.493601832	4.835628768	5.511301039	4.304322562	5.541730111	5.216375296	5.764111294	4.487006393	4.372319442	4.438808149	5.263842512	5.227968662	4.422404313	4.3919766	5.547187654	5.949234315	4.342183931	4.81192315	4.490487926	6.736354647	5.073459275	5.216075435	4.346787246	4.728668773	4.672822414	5.790583763	4.817838551	8.388055618	5.649491394	5.167245892	4.048031971	3.861350694	5.280532079	4.484735756	4.766117063	7.14232972	5.457216322	6.022363605
524.7	5.145446986	6.281885989	6.092402872	3.544027565	4.784646273	4.870159119	5.109138567	5.121984084	4.656938869	3.48517111	4.659033106	4.668204229	5.014545984	5.722136073	4.467890292	5.748353975	5.409498438	5.991491514	4.696464937	4.560326778	4.56540272	5.385125166	5.363311315	4.528659287	4.531851893	5.723620979	6.127981079	4.490758981	4.961166641	4.622705837	6.915764091	5.219157779	5.377878723	4.479307777	4.876002389	4.826895707	5.955132504	4.956624338	8.51946077	5.800064786	5.313956497	4.210489359	4.018492709	5.465075548	4.683434225	4.987858117	7.363593791	5.632875138	6.252578894
526.1	5.332966631	6.512200299	6.281932663	3.680585831	4.988197531	5.047693031	5.329918991	5.310385545	4.840352692	3.615300213	4.840270532	4.843138031	5.190003119	5.927498267	4.626843716	5.954779464	5.605680606	6.216601087	4.903429194	4.743982873	4.694191008	5.507340847	5.497072748	4.631433672	4.671621937	5.902000328	6.307200529	4.636909306	5.109682447	4.754181327	7.094884561	5.363323081	5.537332589	4.610955515	5.022734506	4.978449777	6.118449505	5.098164092	8.650298577	5.951350988	5.461659591	4.373991822	4.176243624	5.648251665	4.885053145	5.209198978	7.588008734	5.807044832	6.480910579
527.5	5.518431651	6.740945586	6.461190212	3.815129397	5.185690331	5.216649045	5.545444743	5.492247279	5.015885292	3.743945107	5.016642773	5.007727051	5.361399971	6.126146393	4.782459121	6.150837941	5.800254572	6.43303021	5.105484346	4.922647355	4.815541908	5.623669174	5.627134063	4.729931005	4.80483836	6.070370769	6.477881393	4.776952103	5.249687327	4.877303481	7.271200158	5.503435506	5.692675143	4.741258926	5.164903941	5.125151068	6.276337539	5.234807327	8.782012777	6.092432715	5.603887711	4.533084772	4.32378434	5.824196701	5.079727948	5.423684368	7.808338428	5.980393067	6.703680532
528.9	5.690609251	6.945959351	6.627905626	3.935556145	5.366406404	5.374095584	5.742384047	5.663292612	5.177046627	3.859461002	5.182389132	5.160231572	5.522199353	6.310754652	4.925889788	6.332164205	5.975357081	6.631939911	5.292594959	5.08381007	4.929433303	5.731962925	5.747181525	4.824797693	4.929097778	6.22949548	6.634738885	4.907831274	5.380168694	4.992620809	7.438530664	5.637038148	5.834003851	4.862802023	5.295377267	5.259480921	6.424440978	5.363089497	8.910725683	6.225120136	5.737072649	4.678435955	4.464812067	5.989297122	5.261390938	5.623965041	8.017982051	6.140257319	6.908619226
530.3	5.843331711	7.128753999	6.777315757	4.047310785	5.528638518	5.519153133	5.924301781	5.817549986	5.325438595	3.96730289	5.330155731	5.298759822	5.666896583	6.479865571	5.051863641	6.493518156	6.130524967	6.812263021	5.460092752	5.234623807	5.032904519	5.832836779	5.858535658	4.911692844	5.041753114	6.37535399	6.780806927	5.027522564	5.496113754	5.101684024	7.586748463	5.760433729	5.961857384	4.97294636	5.4185415	5.387623727	6.557924476	5.479373457	9.030513749	6.348818783	5.861090272	4.809260795	4.591921867	6.139974013	5.422950648	5.804641738	8.204547567	6.284410825	7.093060658
531.7	5.988284065	7.303581932	6.917380339	4.152081326	5.682537901	5.650335773	6.093262574	5.959142296	5.459337417	4.06590535	5.467956801	5.428213724	5.796510349	6.633426169	5.16826642	6.646378465	6.278123926	6.982256469	5.611177218	5.367421205	5.131456921	5.928768341	5.96457144	4.993404127	5.148985047	6.509682725	6.916927209	5.138965312	5.608840604	5.202989441	7.727739292	5.875288233	6.085957959	5.074639162	5.532740809	5.501437982	6.687085667	5.590141467	9.144367377	6.46666896	5.977623699	4.932016386	4.709160492	6.279413692	5.572271438	5.970996077	8.386961425	6.41967832	7.267702045
533.2	6.120004336	7.461072119	7.047941052	4.248201439	5.819150491	5.77424308	6.248453668	6.093819671	5.587359945	4.15859413	5.594169255	5.549980982	5.920298655	6.774989382	5.278477277	6.786538376	6.417823966	7.138529457	5.754189706	5.493273977	5.224720167	6.019133315	6.065691453	5.070168947	5.248968204	6.632880064	7.043718327	5.242379112	5.713063333	5.296215054	7.860999046	5.983721088	6.20129121	5.172636878	5.638628555	5.610139594	6.805374235	5.693304873	9.254705736	6.574203001	6.089971697	5.046141792	4.820354275	6.405457616	5.710759604	6.127952586	8.550195799	6.54572577	7.429406735
534.6	6.234581645	7.603572973	7.164366796	4.32926273	5.943024295	5.885448481	6.387366873	6.212832299	5.701764895	4.236335919	5.710397209	5.657379892	6.030685505	6.899379295	5.372222495	6.910062205	6.537462107	7.273959631	5.875983158	5.60244759	5.308865946	6.103588472	6.157154204	5.140539122	5.339807531	6.747887362	7.157781581	5.33234278	5.805932016	5.378355243	7.984588877	6.081459275	6.304059422	5.262748802	5.733833187	5.705806506	6.913108134	5.786801157	9.361888206	6.674410473	6.190635106	5.144246589	4.916584884	6.522528469	5.833814402	6.268649117	8.703642371	6.660146958	7.574727381
536	6.336178657	7.724332481	7.269960362	4.403393046	6.050942388	5.988205121	6.510590532	6.316764898	5.800576453	4.30793699	5.810352926	5.755693233	6.130622138	7.012489072	5.459477824	7.018686512	6.642172747	7.398348752	5.986261561	5.701361037	5.385511511	6.185517351	6.24228509	5.206538174	5.420900507	6.849561579	7.2615535	5.417213691	5.891125644	5.456927195	8.098725357	6.172657315	6.39907286	5.341060376	5.823759722	5.796931451	7.012761044	5.875136393	9.462715968	6.767292015	6.284319337	5.231351994	5.003558767	6.628966262	5.945376476	6.395941841	8.84155781	6.762090811	7.705601764
537.4	6.429781246	7.835995301	7.361981492	4.469816305	6.14859958	6.077498297	6.620335258	6.414504463	5.890336337	4.371816014	5.896402853	5.83991461	6.213474055	7.109228085	5.530604715	7.117244664	6.73627027	7.508926603	6.079431924	5.787386995	5.457034709	6.261698146	6.321828892	5.267619587	5.498767138	6.943190284	7.357160474	5.494431185	5.966395235	5.52855466	8.201773479	6.254352239	6.483816455	5.412239684	5.903126366	5.877418319	7.105142769	5.951388813	9.555743603	6.853296276	6.371747102	5.309878148	5.081434404	6.723007895	6.041286627	6.505253096	8.968846617	6.856255034	7.822209816
538.8	6.516002829	7.934092712	7.445220744	4.527447413	6.237857946	6.161158855	6.719101772	6.502968814	5.968679812	4.428395772	5.980749542	5.915411438	6.2899488	7.195679355	5.598948021	7.203757085	6.823443782	7.60981295	6.163841422	5.863331231	5.525910442	6.33226456	6.396275091	5.327934632	5.568694398	7.030182059	7.445688805	5.564473788	6.040411387	5.594772803	8.298494271	6.330466422	6.562736336	5.477521786	5.981025565	5.950821856	7.190130784	6.023455497	9.644204026	6.935224016	6.450894826	5.38264648	5.153566389	6.80954787	6.127375298	6.607208099	9.086536615	6.94232371	7.930203117
540.2	6.58911024	8.026255662	7.52551831	4.581582029	6.318231619	6.234649096	6.810761886	6.584461106	6.043149513	4.477994911	6.055882153	5.990249972	6.361402738	7.278042339	5.6601322	7.28383885	6.902183069	7.700373126	6.240268998	5.931764454	5.589932538	6.400090772	6.469424218	5.383437459	5.635380737	7.112513257	7.528975865	5.628907701	6.10818992	5.656573051	8.392763743	6.40285535	6.63598155	5.542640086	6.04944926	6.019143147	7.271453762	6.092959035	9.732499857	7.012527205	6.528799043	5.449113949	5.219119389	6.889853804	6.206716739	6.702701988	9.199008215	7.020018647	8.031887274
541.6	6.659335844	8.110554885	7.601232498	4.6330921	6.392451222	6.30451534	6.895412667	6.657123712	6.113147739	4.527259206	6.128376806	6.060100476	6.42797042	7.351091734	5.717668475	7.355336014	6.977699596	7.785604834	6.311785287	5.996360383	5.65198724	6.465279747	6.538555107	5.436941784	5.697229433	7.18777683	7.605908851	5.689510184	6.171535354	5.71530665	8.481763365	6.472418041	6.705101905	5.604730316	6.117153874	6.084300544	7.348668379	6.160459152	9.822868234	7.084754123	6.600082609	5.510058447	5.279395076	6.965545847	6.281402971	6.790537849	9.305291786	7.095188794	8.127388833
543	6.723475269	8.191196848	7.671219622	4.679904069	6.461805587	6.373568061	6.972251158	6.729178926	6.179135685	4.570697204	6.191489428	6.123005906	6.49164908	7.42110893	5.770560406	7.426851842	7.047133275	7.864991069	6.3783151	6.056645371	5.711050459	6.530309707	6.604812221	5.489302105	5.75570925	7.262353434	7.681400458	5.747903858	6.230583327	5.773724	8.567968746	6.537887935	6.7736067	5.66340336	6.181417262	6.146537633	7.423292616	6.223820296	9.908743409	7.154942489	6.669961066	5.566398259	5.336040079	7.036342893	6.351511177	6.872981615	9.406701275	7.166176778	8.21330332
544.4	6.78854142	8.264696623	7.741362924	4.727596484	6.527574419	6.440587768	7.048246288	6.797439693	6.239628744	4.615934125	6.25409601	6.185274921	6.551112435	7.488911432	5.82307187	7.495833949	7.11305644	7.943444065	6.441375014	6.113963191	5.76999072	6.592932731	6.668647635	5.540582832	5.816134382	7.334356217	7.755935479	5.806777198	6.290499857	5.829651861	8.648972773	6.601386844	6.839733326	5.718577187	6.243314923	6.20898532	7.495822054	6.285474833	9.992931432	7.226428289	6.739094022	5.621416728	5.391883192	7.10435991	6.416537238	6.95154451	9.502233648	7.234910352	8.298518682
545.8	6.846439263	8.337224575	7.808145741	4.771728847	6.593356606	6.503876483	7.121804079	6.864475538	6.301522026	4.656011633	6.313504255	6.244652505	6.60871246	7.554973908	5.87244798	7.564355191	7.176714145	8.018524903	6.502187305	6.170266369	5.825431197	6.655758393	6.731682519	5.59200327	5.87128369	7.404912285	7.825816891	5.861561961	6.346884968	5.883499947	8.728526743	6.666297287	6.903461358	5.773022537	6.302779319	6.26759614	7.565127471	6.345362906	10.07214926	7.292957991	6.804019841	5.67302694	5.446012829	7.170119955	6.479259206	7.028118128	9.591331747	7.299510959	8.378020369
547.2	6.904919939	8.406172428	7.871664293	4.813012251	6.654687987	6.56528305	7.191092782	6.927221345	6.360580789	4.696863779	6.377366314	6.303277634	6.664251781	7.616616479	5.917047052	7.626835503	7.236439127	8.089647	6.561086	6.223799466	5.882597164	6.716416619	6.794708372	5.640158494	5.925089661	7.47539311	7.894021515	5.913944104	6.402060578	5.936151271	8.807430062	6.728748187	6.961358329	5.827255969	6.361869818	6.323700951	7.631422357	6.402895922	10.14961772	7.357991596	6.867490687	5.720142322	5.499542979	7.233498629	6.538299897	7.099932177	9.681760293	7.360754904	8.457660024
548.7	6.956669279	8.470299483	7.932209259	4.854617527	6.711803958	6.624500733	7.255811273	6.988552513	6.413283563	4.733487835	6.429300028	6.357362892	6.714887681	7.673115674	5.961827056	7.683619978	7.294209763	8.154474325	6.615385776	6.274468985	5.935027321	6.776498648	6.854852567	5.687236846	5.97728847	7.539777729	7.959040899	5.96448554	6.454336532	5.986858173	8.880556726	6.785607953	7.017370763	5.877237246	6.418185593	6.375861975	7.698470588	6.458131899	10.22525476	7.42178013	6.928609098	5.76768529	5.547584485	7.292167193	6.592788002	7.165806874	9.763983611	7.418258683	8.530625182
550.1	7.004728967	8.527206418	7.985705381	4.889535835	6.760041419	6.674220808	7.312602161	7.043208123	6.460109752	4.766956723	6.477977117	6.40486724	6.75995535	7.723691434	6.001702819	7.736897672	7.34745236	8.213288217	6.66018429	6.3168586	5.982695226	6.833191342	6.910573971	5.732167119	6.023499222	7.597631506	8.019676854	6.010498772	6.502326322	6.032266994	8.950831248	6.838734551	7.072929339	5.923919981	6.470543873	6.426967422	7.759674085	6.509779924	10.29862133	7.481506786	6.984612557	5.810608628	5.588945273	7.347927359	6.645283323	7.224523062	9.841470156	7.472497985	8.595802435
551.5	7.044207319	8.574864716	8.029920847	4.920292274	6.800368598	6.719548342	7.359027284	7.083276544	6.499090856	4.791756782	6.518428507	6.4461287	6.79614432	7.766283659	6.032346895	7.778629215	7.388662243	8.264001908	6.692250422	6.351913345	6.025862012	6.883108414	6.959329783	5.774062261	6.064583985	7.647741821	8.072602082	6.0486938	6.545061098	6.07219632	9.014677405	6.886161812	7.119097372	5.963188043	6.516277328	6.467271651	7.814622264	6.555885525	10.3676842	7.533376465	7.033831085	5.846891264	5.625081049	7.39105124	6.685043191	7.273166525	9.906877102	7.519742321	8.65405334
552.9	7.071316622	8.609350115	8.067834729	4.942291678	6.832704426	6.750556613	7.389122378	7.117315113	6.528387804	4.809248394	6.549799361	6.475866024	6.8255913	7.796002524	6.055404934	7.811204023	7.42261246	8.297760612	6.716454638	6.372035311	6.064529989	6.929308493	7.002277135	5.812001434	6.102839629	7.688093352	8.115109942	6.081681462	6.580881266	6.106099877	9.06961817	6.927044547	7.156748144	5.996376735	6.554026452	6.500229666	7.861221401	6.597326822	10.43199175	7.580389193	7.075774317	5.872602013	5.653011234	7.427122521	6.712540335	7.309452299	9.96284427	7.558655075	8.697772696
554.3	7.083352878	8.625691061	8.091910454	4.953567416	6.845365162	6.768627013	7.4041901	7.138391041	6.541681201	4.820229405	6.569912402	6.493507923	6.840262366	7.809133474	6.070244046	7.825157852	7.44087141	8.317164516	6.722166777	6.38034206	6.096438643	6.97131345	7.040604357	5.846752982	6.131186996	7.71779344	8.147097984	6.105876902	6.608291272	6.13376285	9.114817991	6.959709762	7.184754038	6.025099596	6.58418209	6.527463213	7.898698388	6.630018739	10.49302685	7.617807107	7.112352648	5.886982305	5.671482057	7.449390516	6.725720977	7.32959689	10.00177687	7.584879774	8.72699148
555.7	7.086641478	8.62238465	8.100371976	4.954935954	6.839545238	6.775698043	7.401970779	7.144078543	6.540846866	4.817829637	6.569962375	6.501461584	6.843067485	7.809152423	6.072336936	7.825656933	7.444471188	8.317784276	6.713286566	6.374642537	6.122005984	7.006258131	7.070117242	5.874547639	6.149867907	7.740262247	8.166746223	6.119889928	6.627440737	6.152282011	9.150924772	6.981117196	7.204005931	6.046161883	6.60430679	6.543488992	7.925796427	6.653046784	10.54992597	7.645251599	7.138900961	5.886679207	5.67722226	7.462645258	6.724053977	7.333125534	10.03131076	7.596654794	8.737287136
557.1	7.073180656	8.604212393	8.098398142	4.943226972	6.821374411	6.771989758	7.382335071	7.134695134	6.530330993	4.807053926	6.561596641	6.49839562	6.829978897	7.790074401	6.063280843	7.812451822	7.432176731	8.305272055	6.687203691	6.353786353	6.137716609	7.034426687	7.093838225	5.898493701	6.159921871	7.747688503	8.174155319	6.121641712	6.637461079	6.16356567	9.174127699	6.992471963	7.212594364	6.05464422	6.613512842	6.548282422	7.944999766	6.666580898	10.60072425	7.666935884	7.155846286	5.876555514	5.671961561	7.463052694	6.705362887	7.316738297	10.03774711	7.600041366	8.731356617
558.5	7.04403471	8.572108028	8.081425906	4.925572825	6.791474601	6.756378552	7.347677394	7.114247472	6.506404011	4.786229673	6.541546856	6.483563563	6.810409101	7.760936494	6.045504266	7.78505074	7.410267548	8.273613597	6.649055106	6.321334049	6.147324796	7.057383274	7.107438723	5.917534807	6.166775965	7.747072188	8.170837683	6.116586501	6.642320554	6.166802914	9.187359339	6.995298773	7.209305521	6.05942207	6.616654546	6.544762683	7.955676868	6.672418019	10.6468892	7.680203474	7.162301537	5.856029546	5.654197432	7.452115119	6.674255495	7.284209898	10.03361155	7.593791323	8.711666557
559.9	7.0081632	8.525775506	8.058533263	4.897885464	6.746615605	6.728100201	7.298787382	7.086278701	6.4723667	4.758343889	6.507898279	6.460000448	6.780114193	7.722587614	6.019254305	7.747335342	7.376540981	8.233675678	6.597278025	6.278054068	6.149342442	7.075491447	7.116596106	5.933690644	6.164837733	7.735635255	8.159051466	6.105295954	6.63764835	6.165675247	9.193051861	6.989864371	7.200179736	6.057248658	6.61558733	6.533102816	7.959915964	6.672311745	10.68676608	7.686146347	7.160616519	5.827274768	5.630517445	7.429945807	6.627150752	7.23699671	10.01582941	7.574637872	8.678944567
561.3	6.963328325	8.466933519	8.027317936	4.865218478	6.694415269	6.694516934	7.242257405	7.04810564	6.429612725	4.727124948	6.470298129	6.428345396	6.739687084	7.67192504	5.986438618	7.699038085	7.331379754	8.179783301	6.535017886	6.227296239	6.147317529	7.089204723	7.119423821	5.945589815	6.158435397	7.71812882	8.139167313	6.088156162	6.631662395	6.157982894	9.190754083	6.980044261	7.185923428	6.049091249	6.606218168	6.512021981	7.953946936	6.664369603	10.72171531	7.687344736	7.15694524	5.791026281	5.598382046	7.402101288	6.571980007	7.178357714	9.989800832	7.547059768	8.632044407
562.7	6.908828769	8.395026297	7.986419884	4.826993998	6.633790926	6.649995625	7.174248149	7.00128208	6.381900397	4.688617636	6.417308247	6.386819527	6.689488119	7.609401184	5.947968982	7.642196064	7.279455685	8.117547916	6.466451358	6.167731297	6.142285708	7.09711724	7.119541453	5.954890231	6.143972937	7.692427404	8.112521046	6.065565343	6.619329745	6.142661284	9.178603858	6.965151618	7.162770117	6.035224017	6.589717091	6.488738771	7.940259951	6.650040831	10.74635099	7.681149434	7.144755822	5.74567271	5.559603088	7.366145646	6.506929493	7.106200357	9.94823986	7.50901002	8.577527538
564.1	6.843714481	8.31063089	7.936250912	4.781057519	6.559224114	6.600038285	7.094434014	6.94496007	6.31973283	4.643821484	6.355998024	6.337820421	6.629601542	7.537427718	5.902266178	7.574309762	7.214018382	8.043305828	6.380375651	6.10065955	6.130500435	7.100631559	7.112211203	5.959193046	6.124623732	7.65584747	8.073334681	6.036486155	6.598075841	6.124108899	9.155864595	6.941722712	7.130000429	6.01439398	6.56723842	6.455564555	7.918664847	6.627315362	10.76746082	7.668212135	7.126994615	5.693761843	5.510863747	7.318913571	6.431034186	7.021912792	9.893099118	7.462863994	8.510315671
565.5	6.770107562	8.209279553	7.878298997	4.725447283	6.473478979	6.537101441	7.00292437	6.877618059	6.249270654	4.589938623	6.281819163	6.274656483	6.56144381	7.453513194	5.846668353	7.497994243	7.135322041	7.954259385	6.282193087	6.019388941	6.111999308	7.096707705	7.09805856	5.956078384	6.098301668	7.611232908	8.026327965	5.999527301	6.575612906	6.099370976	9.125743105	6.910041101	7.088705736	5.984498175	6.536305251	6.413917937	7.88801587	6.59797529	10.78322125	7.646887054	7.099855435	5.63280005	5.45565783	7.261224944	6.341498992	6.92405453	9.827263693	7.404824955	8.429150085
566.9	6.687378832	8.100540823	7.80782499	4.664923914	6.379999702	6.466351615	6.8932375	6.803048967	6.169476887	4.528881656	6.201244686	6.209801689	6.4816462	7.363213528	5.78453225	7.406084668	7.049909671	7.851944249	6.172184716	5.927354797	6.08482446	7.087792076	7.07693174	5.94998301	6.063833233	7.557996703	7.96857703	5.952756328	6.542474411	6.064772956	9.085820671	6.870643776	7.041354385	5.949078981	6.500191866	6.365788236	7.848733826	6.562218885	10.79369087	7.616437317	7.067370734	5.561444764	5.389513983	7.196036785	6.242303468	6.813357633	9.74849425	7.339177052	8.33575039
568.3	6.596942573	7.982389714	7.727563764	4.597330698	6.276811425	6.385630335	6.778047069	6.71847198	6.083724133	4.465158318	6.115651605	6.131296995	6.397104451	7.258455419	5.716696083	7.308947194	6.9554217	7.743964083	6.054838954	5.829126147	6.05412196	7.073621973	7.049285485	5.940060874	6.026581387	7.498510326	7.902155581	5.902505544	6.503370828	6.02722526	9.039688222	6.823762728	6.987727457	5.908782172	6.458680132	6.308515871	7.802290122	6.521214381	10.79958405	7.581300887	7.027334844	5.483774211	5.316340322	7.124526906	6.134017497	6.69200936	9.66249869	7.268195965	8.232749846
569.7	6.500172086	7.856015929	7.643986116	4.527857979	6.164401908	6.297082063	6.654531047	6.623944788	5.986608176	4.394642812	6.018702495	6.048887466	6.305920231	7.150994783	5.643123799	7.204599005	6.855371753	7.62434133	5.933006441	5.724616246	6.016246802	7.054116399	7.01514564	5.923979426	5.983291756	7.429366942	7.831616318	5.844471712	6.457049462	5.984626506	8.985477256	6.769552159	6.929956378	5.858552068	6.409873055	6.245659289	7.749933899	6.473181024	10.79809742	7.539796006	6.982602823	5.401900096	5.237311239	7.044733592	6.018819997	6.563849196	9.565063048	7.191241087	8.122757388
571.1	6.398259038	7.727337922	7.556355496	4.453148361	6.050277872	6.211063647	6.529723084	6.529969486	5.891129557	4.323399107	5.922191879	5.968194916	6.214830665	7.042102271	5.569025654	7.097635026	6.754422409	7.50232738	5.810259203	5.619050356	5.979519263	7.033334761	6.982631848	5.910856571	5.937509156	7.359591525	7.760835604	5.78786375	6.410653342	5.941203506	8.93089421	6.71785716	6.865287856	5.813368461	6.360169878	6.187704584	7.698337035	6.425538343	10.79801049	7.49782096	6.937207588	5.31801429	5.158010173	6.963428487	5.902124798	6.432810494	9.468099003	7.109944274	8.007078089
572.5	6.307144554	7.601026009	7.473437536	4.380693799	5.939824873	6.126072698	6.40913574	6.441281821	5.800193718	4.25681465	5.831656727	5.887461348	6.124674909	6.935533048	5.496431554	6.99436824	6.656800182	7.385336981	5.690081668	5.516880365	5.944575284	7.013051277	6.953571109	5.897082949	5.889836886	7.293052908	7.690875059	5.731532734	6.366367308	5.902388496	8.879527971	6.667767213	6.803172176	5.77036459	6.312968357	6.130862013	7.64859048	6.380070228	10.79649434	7.456146746	6.891616313	5.23579468	5.081378291	6.885702701	5.790305018	6.306623556	9.371903287	7.030565457	7.89299417
573.9	6.218721461	7.482485209	7.398561607	4.315696778	5.838481191	6.045446256	6.295475594	6.361149364	5.7132178	4.194966973	5.741938864	5.812516868	6.043163776	6.836741908	5.432694122	6.899940121	6.567380321	7.277982969	5.581105715	5.42179548	5.90934506	6.996876344	6.92761734	5.885038681	5.848013157	7.232297465	7.626402205	5.679114935	6.323239444	5.864633471	8.830648102	6.620489125	6.746518236	5.727124901	6.269847955	6.075278633	7.599915096	6.337189956	10.7955949	7.416623459	6.851690749	5.160278981	5.009696087	6.812001027	5.683575398	6.188725808	9.28300144	6.955415926	7.789312853
575.3	6.136450822	7.37515989	7.326330866	4.255787394	5.744360509	5.971673908	6.191662004	6.282948703	5.631285509	4.134542343	5.658872148	5.74347349	5.966020893	6.742535489	5.373895714	6.813810321	6.47901346	7.176152788	5.475662314	5.333396137	5.880883262	6.983959291	6.902702141	5.874129296	5.810152861	7.173420977	7.566238692	5.632961597	6.287275776	5.82940971	8.78446037	6.574614188	6.691938137	5.686281375	6.229166737	6.02256293	7.55633834	6.298571361	10.79444386	7.38238214	6.814889845	5.089352968	4.942957453	6.748071191	5.588769324	6.075906033	9.195401168	6.885324926	7.692050518
576.7	6.059326943	7.27385144	7.258299476	4.195715542	5.655650365	5.903925396	6.092794953	6.211485762	5.558718297	4.082324466	5.582510327	5.678478104	5.894272889	6.661282203	5.316367232	6.730760032	6.40141015	7.081251558	5.379680997	5.250780901	5.853223256	6.971920701	6.879620175	5.865952939	5.772396519	7.120855774	7.51095407	5.590763471	6.251284415	5.798499212	8.744178413	6.538263777	6.644233984	5.650608868	6.192721242	5.977717795	7.518015549	6.261240641	10.79439758	7.353976654	6.784856073	5.02470086	4.88022828	6.685930181	5.497289529	5.972490164	9.117417882	6.822426755	7.600965837
578	5.990526596	7.181199624	7.196469073	4.146328931	5.574778544	5.840822083	6.002458079	6.148042316	5.490559905	4.031362142	5.517128282	5.62020536	5.829707413	6.584169609	5.270889126	6.656777981	6.330054586	6.99375917	5.291940703	5.176824311	5.830685487	6.96122848	6.860705056	5.861107707	5.74141696	7.071818907	7.462419741	5.55424936	6.222515848	5.773815643	8.712111609	6.503159824	6.598183938	5.615738721	6.162085411	5.938134778	7.483694506	6.230300059	10.79864662	7.328024906	6.754805223	4.964676907	4.82503374	6.62830381	5.412529123	5.877854795	9.046655118	6.765368266	7.51702469
579.5	5.930434136	7.095713485	7.13962966	4.09972336	5.501358987	5.784571761	5.921707278	6.089579831	5.42666951	3.987254611	5.452669262	5.5676408	5.766995272	6.516860986	5.225791378	6.592625499	6.262946856	6.914951799	5.210649512	5.111487028	5.81239474	6.953252461	6.844369467	5.857563586	5.714246838	7.027448873	7.414714946	5.518512228	6.19617816	5.750503573	8.68132311	6.471258035	6.560261063	5.586760029	6.134846338	5.899245961	7.451391768	6.203560469	10.80389537	7.303005504	6.729938404	4.909997325	4.773615081	6.574622312	5.336482511	5.789685851	8.981573659	6.711043683	7.437977089
580.8	5.876195214	7.022519512	7.090141563	4.058945589	5.432447083	5.732144509	5.850890371	6.035909153	5.369690022	3.946279342	5.39651895	5.522262533	5.713229934	6.453143317	5.190573775	6.531758315	6.205303302	6.839168345	5.138843259	5.047034081	5.796052624	6.949828423	6.830944557	5.859490346	5.688102555	6.989884098	7.376722171	5.491319483	6.174199726	5.731639411	8.654461475	6.443305477	6.523797362	5.563240202	6.111365744	5.867516753	7.424137057	6.178848697	10.81006891	7.282969715	6.706932567	4.86219275	4.726953183	6.527352506	5.265349949	5.709639471	8.924438392	6.664181504	7.368148215
582.2	5.826993846	6.95027344	7.046462398	4.020827189	5.37219985	5.686589282	5.781284414	5.990247065	5.319566165	3.910316751	5.345345436	5.477721159	5.664672673	6.393002588	5.160258871	6.474935003	6.15398897	6.771697856	5.073222914	4.985820044	5.783840191	6.945527703	6.820908482	5.863229304	5.666467008	6.955524798	7.339388015	5.464003265	6.155731707	5.71277397	8.634401999	6.419811859	6.492412825	5.539965034	6.092672175	5.837793947	7.400791408	6.159312739	10.81809184	7.267801978	6.689828041	4.819149163	4.684482013	6.484821356	5.203245718	5.635432032	8.873753693	6.622726022	7.305505215
583.6	5.787595439	6.8891855	7.007851876	3.985129889	5.317468559	5.643962939	5.71982151	5.946251606	5.271852626	3.876547811	5.298101665	5.44198035	5.620276376	6.343608988	5.131797805	6.424099104	6.109725564	6.70950764	5.007522697	4.931901236	5.771674095	6.941839241	6.811368496	5.867224524	5.649868293	6.923962068	7.303926071	5.442166397	6.137348394	5.698452408	8.61471695	6.399084081	6.465434737	5.520880224	6.076313841	5.813348043	7.378817038	6.14132681	10.82511966	7.249584098	6.676136692	4.778162601	4.644656404	6.448883407	5.147100854	5.565674166	8.823961579	6.584536858	7.246286754
585	5.752168615	6.832138022	6.975016912	3.954277823	5.264457383	5.605031172	5.663561141	5.908294714	5.231634103	3.846830905	5.25814974	5.405683837	5.584409141	6.297106772	5.112396655	6.383848655	6.066359099	6.650461052	4.950369103	4.885018227	5.762447527	6.942836892	6.809585111	5.874997436	5.633774027	6.902014463	7.277407231	5.427047778	6.124903951	5.691095079	8.602673499	6.382825813	6.443391297	5.505462126	6.064559108	5.79232498	7.362955434	6.131510008	10.83418434	7.238891472	6.668568687	4.743733971	4.613306481	6.421126575	5.094265766	5.506129576	8.781428978	6.550587596	7.193444072
586.4	5.719114184	6.782239781	6.944090958	3.926465878	5.221639902	5.572240686	5.614980484	5.875046551	5.196016055	3.821754744	5.218560139	5.380212397	5.54936597	6.255532958	5.095789988	6.343886371	6.027966628	6.599911595	4.90296508	4.842146558	5.75522316	6.94534433	6.807572927	5.883909879	5.617492434	6.884675164	7.256350661	5.413863838	6.112434551	5.681646819	8.595523335	6.371451772	6.42346506	5.493820537	6.059011848	5.77632277	7.351178582	6.12036503	10.8479178	7.231379281	6.66198195	4.709874372	4.582979818	6.390533262	5.047649296	5.449671952	8.74794318	6.523997959	7.148018123
587.8	5.693591892	6.735742579	6.920799857	3.904708917	5.180606387	5.544773977	5.57108991	5.848658881	5.16628355	3.798688114	5.188365099	5.355038143	5.51825872	6.218252328	5.082483221	6.31325328	5.996329741	6.557013428	4.858855523	4.803251584	5.753756422	6.953108526	6.807776998	5.896175749	5.605966805	6.86721025	7.241256254	5.405262657	6.108356513	5.678039941	8.593827546	6.36397574	6.404423242	5.482422384	6.053612089	5.76263414	7.343032099	6.112733507	10.86528821	7.227631076	6.656641007	4.681610252	4.557653527	6.369867921	5.006428764	5.403034126	8.722529968	6.499033817	7.108904148
589.2	5.669179748	6.69552171	6.900306196	3.884953763	5.144488745	5.519935474	5.528786755	5.823028202	5.13329337	3.777580579	5.157366575	5.332864148	5.49188679	6.185811623	5.06875104	6.282730437	5.967605477	6.514495538	4.8174221	4.769096145	5.75589397	6.961487159	6.815205024	5.912811057	5.596803448	6.858190821	7.225625535	5.398672907	6.105903812	5.676892267	8.593864523	6.357901915	6.391860924	5.47544355	6.05394373	5.754233687	7.337784506	6.106507437	10.88765575	7.22877507	6.654303869	4.657802089	4.534004935	6.349513381	4.966718062	5.356417024	8.699791849	6.479971769	7.071659203
590.6	5.648894013	6.659192935	6.884712828	3.864761613	5.113439152	5.496387013	5.491723754	5.803136138	5.108959452	3.761827217	5.13541082	5.317459176	5.469043364	6.153138362	5.062944988	6.256388638	5.946014753	6.477163483	4.782610411	4.737296064	5.75785077	6.972934107	6.823173651	5.932315491	5.592738289	6.85077534	7.213001864	5.395939199	6.107354793	5.675393034	8.601276022	6.356181204	6.381832073	5.475496961	6.057975643	5.751445385	7.335636523	6.107333431	10.91481765	7.227017714	6.655184667	4.635067225	4.515019113	6.331020669	4.933520367	5.314024018	8.678155137	6.46437154	7.039004663
592	5.637145014	6.630083612	6.869625373	3.852747891	5.088544723	5.483844959	5.463932829	5.790569835	5.087509574	3.748299048	5.117961929	5.310222914	5.451102371	6.13393308	5.061152236	6.236562954	5.92741583	6.449076238	4.757916826	4.715749302	5.76484966	6.986054495	6.83493179	5.952833585	5.591256035	6.850794173	7.206956311	5.40029031	6.114775332	5.68185156	8.609811903	6.361281564	6.377028068	5.479518702	6.066491408	5.752209328	7.341856771	6.109696821	10.93867371	7.233636443	6.660714816	4.61796612	4.502878952	6.320119677	4.905040755	5.280341366	8.667888313	6.452710337	7.011829581
593.3	5.626331876	6.605345529	6.861695269	3.84106252	5.070784469	5.473391182	5.442408618	5.779618533	5.073512548	3.737837696	5.100034841	5.301209536	5.438663997	6.119691682	5.062386082	6.225568117	5.911788659	6.429305863	4.73253493	4.698733232	5.777084083	7.006336073	6.84979292	5.97498081	5.589815909	6.853717613	7.207482572	5.405614256	6.122602628	5.692432843	8.618556478	6.367663311	6.375205922	5.484396778	6.076909267	5.755812644	7.346779272	6.114896252	10.9631092	7.243297929	6.665760188	4.60599598	4.492044342	6.314295553	4.88529643	5.254833096	8.659811421	6.446214809	6.994982585
594.7	5.621242661	6.58795945	6.858582253	3.836525952	5.056510453	5.467492654	5.425357784	5.77515499	5.061317516	3.730385416	5.087800221	5.295837371	5.428715056	6.111253878	5.06997819	6.216965638	5.902063013	6.410461149	4.713786712	4.684317051	5.789863288	7.024366814	6.86832578	5.998139713	5.599152941	6.860595261	7.212301267	5.416955437	6.136395832	5.702958679	8.632215342	6.373965494	6.38115638	5.49045496	6.091015097	5.761334188	7.35701207	6.122310159	10.99141741	7.257420519	6.675296513	4.596983711	4.485091801	6.318649426	4.867187593	5.233184214	8.653333266	6.440706165	6.981649777
596.1	5.618753589	6.574230905	6.86015991	3.834228618	5.042388116	5.46298962	5.414713066	5.772208306	5.052449943	3.724161411	5.080346919	5.296035976	5.419879607	6.105537187	5.077676154	6.209555335	5.897576408	6.393296068	4.696390639	4.672417663	5.806427392	7.047505921	6.885702252	6.025724466	5.608938614	6.867387376	7.216546122	5.432032365	6.153609422	5.715719619	8.651261431	6.383306545	6.385778267	5.498285181	6.108813672	5.768146229	7.369580891	6.130934775	11.01982868	7.274406244	6.689857393	4.593072547	4.483875421	6.32006816	4.854262707	5.213852288	8.652194772	6.440616951	6.976299304
597.5	5.618900708	6.558447437	6.860265906	3.83162436	5.033758059	5.459595552	5.402052582	5.773574951	5.045582421	3.721454853	5.072502308	5.296680414	5.412882082	6.098071096	5.085582834	6.207989193	5.889260156	6.379917601	4.681154461	4.66037407	5.821606699	7.07062206	6.903352508	6.055057044	5.61578247	6.877454386	7.223608128	5.443919505	6.169282359	5.732253288	8.670838274	6.393315979	6.393779932	5.508370311	6.125981008	5.776961603	7.384087784	6.141835251	11.0485952	7.289141617	6.701772794	4.586429842	4.483105387	6.321931483	4.842054014	5.193872495	8.65374831	6.438125005	6.967321536
598.9	5.614385659	6.545433058	6.861392598	3.827814362	5.019329292	5.455545965	5.391092022	5.767001922	5.039694485	3.716196997	5.064609261	5.295640755	5.405924699	6.089848208	5.090177564	6.20329997	5.88390593	6.368224523	4.666965197	4.652092571	5.839072017	7.095945799	6.924863006	6.083104687	5.623005718	6.887223077	7.228397457	5.461767766	6.1878585	5.749448362	8.687082168	6.405943491	6.400987741	5.516942444	6.143364365	5.784755647	7.396648657	6.15083894	11.07612115	7.304022287	6.714403159	4.57953483	4.477955078	6.325251443	4.828673129	5.179069541	8.65253826	6.438703622	6.960702281
600.3	5.612676936	6.528197919	6.859056729	3.82481818	5.006287554	5.450963566	5.375747375	5.762484412	5.028307331	3.707223113	5.055669014	5.296156026	5.398101794	6.080433586	5.099302709	6.196405924	5.876124969	6.353017583	4.647864792	4.638693013	5.853964854	7.117789339	6.940227395	6.107794811	5.62986721	6.893879537	7.235760219	5.472461738	6.202482462	5.76013031	8.704128541	6.416949973	6.404135031	5.526047119	6.157602014	5.796618474	7.406993728	6.15996575	11.1033514	7.317453045	6.725374941	4.574827701	4.473300286	6.326400574	4.813984921	5.159507741	8.649172438	6.438680169	6.950272077
601.6	5.60462494	6.509450283	6.851282656	3.818011716	4.991128558	5.44278397	5.357940235	5.752826476	5.013163171	3.699560407	5.045522747	5.293076461	5.384370016	6.070098959	5.104802401	6.185181906	5.867062244	6.334788259	4.627214506	4.622888293	5.867861024	7.134791545	6.956001179	6.132602012	5.638342436	6.895748867	7.235813556	5.481341391	6.215801439	5.772820755	8.72113724	6.420899305	6.408275946	5.533997423	6.171917973	5.800047119	7.415398651	6.167020535	11.13229965	7.333314031	6.734079005	4.565749572	4.46726979	6.323864785	4.79558192	5.137133888	8.643402294	6.43469804	6.93816317
603	5.591358637	6.484793906	6.840912444	3.806790301	4.970329468	5.429822144	5.331935333	5.7433726	4.99661339	3.68889231	5.027023909	5.283222723	5.367629821	6.054758921	5.10028085	6.169080191	5.849945645	6.307284077	4.603027463	4.604571544	5.877477628	7.150126847	6.968652308	6.157182435	5.636271319	6.896530616	7.235284169	5.486605295	6.228346476	5.779266604	8.730276765	6.426626544	6.407057604	5.535516284	6.183734229	5.80319197	7.42377894	6.172217424	11.15886037	7.344179736	6.741119156	4.553932818	4.456562168	6.320246828	4.775024278	5.107237462	8.632647346	6.426276532	6.919578051
604.4	5.569831446	6.451258819	6.824936328	3.792839268	4.94320898	5.41283723	5.302151088	5.728846499	4.975783983	3.674118596	5.003480078	5.269274475	5.347142585	6.031219921	5.091155534	6.150173312	5.826442697	6.279149225	4.574496331	4.581079173	5.884263364	7.166921934	6.982953739	6.175470792	5.632520466	6.892668135	7.232224288	5.48814117	6.231928055	5.784033895	8.736262665	6.428748522	6.39997847	5.535939714	6.190512485	5.803099511	7.422454392	6.175352107	11.17827463	7.348032705	6.743249674	4.538799793	4.443278503	6.311792827	4.748694965	5.078710438	8.617470793	6.413839498	6.896906432
605.8	5.542804547	6.413594786	6.803378066	3.77790687	4.904440494	5.391380767	5.264799159	5.706817944	4.948137204	3.653543478	4.974238911	5.248314802	5.320707211	6.000662502	5.077265702	6.12274271	5.800157528	6.244175739	4.537658839	4.552944789	5.889798534	7.179061707	6.989979992	6.19426279	5.626984867	6.885420739	7.226563025	5.482827469	6.23152392	5.786296975	8.737232849	6.422568883	6.390246919	5.53043478	6.191326506	5.796446325	7.418393723	6.172086828	11.19456277	7.348771646	6.741021074	4.517585452	4.423652013	6.296195087	4.713753924	5.041552314	8.593669794	6.397198887	6.868469366
607.2	5.511719897	6.367140336	6.77960175	3.752367347	4.863049581	5.359528563	5.221647019	5.674599638	4.913609827	3.628765832	4.939428261	5.220364401	5.28795193	5.964970213	5.06018228	6.090590803	5.767371962	6.201442971	4.491544756	4.516935286	5.888790077	7.185715302	6.989815954	6.2065854	5.618088911	6.866888112	7.208136814	5.472888035	6.228299469	5.780809669	8.7362724	6.412771895	6.37624168	5.520735627	6.190675672	5.784865022	7.410592318	6.165328052	11.21088203	7.349317927	6.737094982	4.491035529	4.399826068	6.276025114	4.675086811	4.996891645	8.559462942	6.375419377	6.829962115
608.5	5.480689944	6.318356295	6.746738983	3.722978243	4.818631761	5.326568075	5.172769764	5.637715976	4.877090884	3.603020157	4.905607328	5.186177993	5.250023899	5.924503687	5.035827963	6.050868152	5.727358769	6.147066379	4.444377704	4.474037768	5.883167577	7.187127582	6.988331829	6.21538673	5.601086043	6.844819621	7.186620031	5.458125646	6.219362666	5.772712514	8.728555407	6.398223558	6.353708172	5.507392855	6.184593063	5.766741049	7.397693358	6.154860293	11.21802685	7.337847259	6.728614153	4.460967246	4.373191417	6.247868449	4.632241195	4.943827601	8.525593977	6.349302003	6.785067068
609.9	5.445105551	6.263440655	6.708564355	3.693869151	4.767998279	5.289997887	5.114685513	5.601644723	4.836024759	3.573163856	4.861390838	5.151121318	5.213138331	5.87964717	5.008446503	6.007699122	5.68526285	6.090144527	4.390445208	4.429986525	5.874288578	7.187862548	6.986150695	6.224716573	5.579443259	6.820614473	7.163481211	5.438688289	6.206926942	5.760695265	8.71475163	6.381864748	6.333208038	5.492088149	6.173882779	5.749654976	7.37984103	6.141701205	11.22966688	7.327296002	6.716386004	4.426823983	4.341902847	6.221957903	4.583207163	4.890046881	8.48640734	6.320018404	6.735641682
611.3	5.401368068	6.205501879	6.664285159	3.659468995	4.716027529	5.249645836	5.05725303	5.564358249	4.79404873	3.540774026	4.819324319	5.113196734	5.172850877	5.831859602	4.975457549	5.961525661	5.64505769	6.034572612	4.336851529	4.384576497	5.86524961	7.182053005	6.977170427	6.228022086	5.560844083	6.79309422	7.136524633	5.416799517	6.191235851	5.747486547	8.701359017	6.367183147	6.305909459	5.471408053	6.16509558	5.730133077	7.362187717	6.127839814	11.23751667	7.315252154	6.701792124	4.396056088	4.306715838	6.187056234	4.534442855	4.836998	8.446262221	6.288018032	6.684776741
612.7	5.356390191	6.147741044	6.623032746	3.63029655	4.663235413	5.209488778	5.000346001	5.524304048	4.749986412	3.510109922	4.772305214	5.076165398	5.132314843	5.783157519	4.944396238	5.917073487	5.603336204	5.979931387	4.28394545	4.337203088	5.855992937	7.180477589	6.972571609	6.232313831	5.541439719	6.763956861	7.112309402	5.394353327	6.172048586	5.732948627	8.688434001	6.348396474	6.28074883	5.456731831	6.153252261	5.712096401	7.343032689	6.114708626	11.24650574	7.299127963	6.689690965	4.359785232	4.273573138	6.155754349	4.486076449	4.782281092	8.402051451	6.255520874	6.628997418
614	5.313256346	6.090360667	6.585766508	3.598621295	4.610585743	5.170505595	4.94186532	5.485487854	4.705213442	3.482186366	4.733694187	5.037897381	5.090555384	5.735902207	4.908133854	5.874104989	5.551287244	5.922178965	4.228031717	4.291922022	5.845725782	7.176815664	6.963787574	6.237827293	5.516234434	6.734613981	7.087436346	5.370259474	6.155873006	5.721051367	8.674066675	6.327201652	6.252765307	5.439098262	6.139955188	5.691270717	7.323888915	6.098788732	11.25500571	7.288595744	6.674635847	4.325710939	4.240077375	6.120454279	4.440049039	4.725365896	8.36174111	6.22360032	6.578339925
615.4	5.271153797	6.030958079	6.544977784	3.568332181	4.557356938	5.132596056	4.885354607	5.449982554	4.665916906	3.456953163	4.694319234	5.000627059	5.049533455	5.688294409	4.876693683	5.828309343	5.510559965	5.864616907	4.177478715	4.247292574	5.838780652	7.173130852	6.957218705	6.242056408	5.497958457	6.707486009	7.059756649	5.348864215	6.141180654	5.707256064	8.65869771	6.30919535	6.224591371	5.422983051	6.129947853	5.671211558	7.302772608	6.082061811	11.26199592	7.278223861	6.66070148	4.293292574	4.208468809	6.090066895	4.392750591	4.669711741	8.323171817	6.1924304	6.527238637
616.8	5.233092315	5.981862001	6.504105518	3.53794984	4.509005633	5.099056074	4.835851303	5.417069767	4.627278939	3.428735409	4.659168659	4.966881524	5.015947886	5.647675476	4.848866513	5.788390011	5.473668809	5.812392321	4.130310431	4.207943276	5.829076169	7.169172586	6.951891841	6.248343729	5.476819148	6.683774833	7.038754622	5.32752985	6.129516183	5.693621853	8.644531699	6.297013185	6.204618951	5.409118924	6.117691857	5.657639882	7.28784333	6.06969161	11.27667583	7.267829517	6.647477761	4.260127989	4.178257087	6.063159003	4.347787871	4.619559463	8.289168257	6.162046731	6.480302349
618.2	5.201421328	5.935794672	6.475754845	3.516488324	4.464974593	5.071036181	4.792944579	5.385212131	4.59228721	3.403030347	4.620663368	4.942204428	4.98606029	5.611183572	4.826893536	5.754536659	5.440541013	5.76950954	4.089000464	4.173210392	5.824746862	7.172548923	6.953560989	6.25738312	5.46494116	6.664314948	7.022162482	5.308477919	6.120267507	5.68758155	8.638130483	6.286137965	6.188511984	5.399198597	6.114276265	5.645526397	7.276263466	6.060554498	11.29183932	7.262131551	6.640949933	4.235066911	4.15201713	6.039023902	4.308574759	4.576976556	8.256632642	6.140986432	6.43721061
619.5	5.178071362	5.897035477	6.452866694	3.497647659	4.430936605	5.045803925	4.756249552	5.367549348	4.565931287	3.387259632	4.594978975	4.915941463	4.958993361	5.58271944	4.805055047	5.729877362	5.409960023	5.730671696	4.052407774	4.144637955	5.824738914	7.183419257	6.958138964	6.271347633	5.455652409	6.648584451	7.012366095	5.299834814	6.115805087	5.682723747	8.638806036	6.283577627	6.176491006	5.396280352	6.11515915	5.636684409	7.269128634	6.056076725	11.30845119	7.263088385	6.638541892	4.214581155	4.133966034	6.023509431	4.277636868	4.540584458	8.233340156	6.12734396	6.407012863
620.9	5.158599367	5.866606218	6.433469315	3.482224911	4.405662312	5.024061706	4.729434751	5.355584158	4.547501941	3.372205484	4.572982194	4.901832797	4.939989874	5.561034711	4.786897238	5.709285166	5.390611571	5.702809453	4.024444872	4.122457677	5.832528333	7.192802126	6.96792354	6.288087294	5.450559925	6.640550895	7.008707472	5.292164884	6.120391811	5.682011655	8.643323515	6.28213248	6.171419498	5.391202577	6.122523702	5.63498577	7.268794194	6.055101862	11.32768933	7.270533876	6.641440984	4.199046595	4.117743947	6.014423111	4.254165393	4.509902563	8.221182087	6.112660474	6.386223048
622.3	5.146141801	5.844782693	6.4246622	3.475916379	4.38900456	5.015734428	4.703068023	5.344438008	4.532821709	3.364075646	4.556096753	4.892050082	4.929382513	5.546077978	4.778624768	5.697462315	5.371171273	5.683024887	4.004510637	4.105695773	5.842519019	7.208218931	6.980365048	6.307612462	5.451245735	6.643965364	7.010172881	5.296105957	6.125466037	5.691246442	8.65400794	6.285977032	6.171474729	5.393856515	6.129541242	5.636762084	7.272727319	6.060224095	11.34976112	7.277058699	6.64695499	4.191144218	4.107458646	6.009177662	4.234297875	4.486260627	8.211357459	6.106666011	6.372215322
623.7	5.143140586	5.832361723	6.420912812	3.468670076	4.374603793	5.009780341	4.691288951	5.33662705	4.52390027	3.357914886	4.549853675	4.890854948	4.921572571	5.54023147	4.778655697	5.690675573	5.365250917	5.668045876	3.9878195	4.095724301	5.856106601	7.224769086	6.997055583	6.332124767	5.455865876	6.64976234	7.016922874	5.298944872	6.136989213	5.701251894	8.668562355	6.295270468	6.180740518	5.398264337	6.146121118	5.64187709	7.284399648	6.067098477	11.37958705	7.292433615	6.655938629	4.188512386	4.104507471	6.013665748	4.222434056	4.471598903	8.210661369	6.106159455	6.363290513
625	5.144852981	5.827178509	6.424358517	3.468363112	4.368390217	5.012241103	4.682419434	5.341279884	4.518874798	3.357381085	4.553180533	4.892228932	4.918195263	5.54115772	4.785282107	5.692980582	5.362724203	5.660407486	3.977060317	4.089210913	5.872096031	7.249429158	7.01535961	6.360474466	5.466358625	6.663784371	7.027009476	5.307204012	6.153978447	5.713055983	8.689399068	6.306507471	6.194278066	5.408255994	6.163953664	5.654750671	7.294436271	6.080765245	11.41322698	7.310176231	6.671327017	4.191502115	4.108550459	6.021700544	4.212962356	4.460375002	8.220196624	6.113799163	6.363182373
626.4	5.147611651	5.824908476	6.432395533	3.469833387	4.362210072	5.018723937	4.681186609	5.347677685	4.520373589	3.357621003	4.547071896	4.898597733	4.922294542	5.540035224	4.795290465	5.696031111	5.369447156	5.658269633	3.972690615	4.090025021	5.892994185	7.275620983	7.04186118	6.391999253	5.48025546	6.680901601	7.047063024	5.323284536	6.178605164	5.72992279	8.718062005	6.322085663	6.210017275	5.426867147	6.186779341	5.671511778	7.315148428	6.097395669	11.44840111	7.334600161	6.687987524	4.195336468	4.113177747	6.034616018	4.208475075	4.453841931	8.233104211	6.125725307	6.366984579
627.8	5.158037459	5.825923829	6.442693231	3.477667107	4.364510803	5.023218127	4.680751516	5.359650637	4.523294635	3.363745025	4.554718513	4.910308232	4.928702575	5.546740573	4.805067275	5.703277444	5.372062013	5.661530024	3.973030374	4.091960715	5.917483813	7.305688302	7.068897373	6.424657573	5.497248434	6.70150503	7.065198777	5.339043778	6.205266423	5.751418858	8.745344042	6.344800725	6.227986607	5.445567313	6.212165569	5.691521516	7.33818008	6.117520315	11.48522344	7.363861763	6.712080382	4.202096585	4.12115294	6.045309366	4.212564994	4.453599896	8.24789711	6.139945585	6.377149073
629.1	5.168232332	5.827148209	6.45340595	3.482900955	4.366231025	5.030409111	4.687073578	5.37030386	4.531650192	3.366988693	4.556897134	4.919129706	4.929103345	5.554371946	4.815949117	5.712012389	5.382111749	5.665057857	3.975454619	4.092683967	5.942628566	7.335681553	7.096878829	6.459296153	5.51581334	6.727238214	7.085748964	5.357251707	6.229579281	5.774448168	8.775820439	6.364368402	6.250194234	5.46025479	6.241546796	5.709063843	7.358015945	6.139350942	11.52252039	7.390584321	6.734758043	4.209033539	4.128651653	6.064276935	4.214622084	4.457520543	8.264403137	6.154512012	6.390503023
630.5	5.176419591	5.830716642	6.462412468	3.487253927	4.366849401	5.040481418	4.68490741	5.380809178	4.534390454	3.367314047	4.562167381	4.929925966	4.931988005	5.562534622	4.826970073	5.719692997	5.386936625	5.667096522	3.971400484	4.096177404	5.961139226	7.364520828	7.120289927	6.489135219	5.532100804	6.746690934	7.1029671	5.370917335	6.253095284	5.792450725	8.800419134	6.38477961	6.266535729	5.480491629	6.265211882	5.722982465	7.37774881	6.156324979	11.55538076	7.41383042	6.75480395	4.219120787	4.135009574	6.081910456	4.215185464	4.455726792	8.279388291	6.166985717	6.398877576
631.9	5.179141492	5.822189357	6.465691547	3.486260744	4.359452638	5.040851434	4.683185475	5.383644522	4.532378955	3.367069721	4.560626167	4.937690301	4.935570548	5.564454253	4.836160209	5.724555628	5.385759706	5.659634464	3.962560251	4.092918819	5.978546866	7.385623969	7.141430488	6.517073455	5.541659928	6.76136733	7.113559033	5.381837261	6.275327945	5.804976046	8.823257521	6.399734269	6.278939707	5.496656965	6.287109696	5.735096829	7.393727896	6.171333453	11.59129759	7.435184937	6.770835178	4.224134449	4.138218547	6.090869677	4.20938111	4.448761886	8.286711186	6.175456266	6.397474816
633.2	5.175189003	5.809860034	6.461093932	3.48254388	4.345816461	5.034642904	4.668212047	5.381496489	4.523749681	3.361967145	4.551577288	4.935603978	4.927198281	5.556453451	4.831561618	5.712906946	5.375918241	5.643226705	3.948835826	4.081916756	5.988068825	7.400296855	7.154354709	6.539101995	5.544958456	6.765787974	7.112864158	5.382978029	6.284600584	5.808616356	8.836610995	6.407335514	6.287562554	5.502250388	6.298706727	5.740939241	7.400410685	6.179588729	11.61836182	7.44714396	6.779251744	4.219328741	4.132632465	6.088139447	4.198903985	4.433278295	8.288339997	6.180303181	6.391007161
634.6	5.161422804	5.781367951	6.443942821	3.468504905	4.320944554	5.015001857	4.639976449	5.360909333	4.502156743	3.35159756	4.535995598	4.915218716	4.910550054	5.537265399	4.815774029	5.692255872	5.359403266	5.615664629	3.920426581	4.061392658	5.991542797	7.40498475	7.156237154	6.548872347	5.537238898	6.758351389	7.10633297	5.373975301	6.283464708	5.807898563	8.834405825	6.404185459	6.282976737	5.498157466	6.299081477	5.734595205	7.393737526	6.178284656	11.63886717	7.451747859	6.779249677	4.20473148	4.119374148	6.080592101	4.178133728	4.405901228	8.276536211	6.169975654	6.371651109
636	5.129550961	5.737198069	6.412246477	3.446223862	4.282240958	4.986993625	4.601911629	5.340472625	4.472964612	3.332216327	4.50640476	4.883388491	4.881539635	5.507506292	4.783616166	5.660896518	5.326138483	5.571305711	3.884800696	4.027137555	5.983098896	7.400167067	7.150744927	6.547094437	5.518522101	6.737105799	7.084936387	5.352932874	6.273392481	5.794928943	8.819457035	6.395761689	6.266009476	5.485881136	6.285436548	5.721397727	7.376033266	6.164111433	11.64740315	7.443266183	6.772117003	4.181426735	4.093429258	6.05503979	4.140061318	4.364934242	8.252940381	6.150460289	6.332098819
637.3	5.087230875	5.67654321	6.369165739	3.413607128	4.231490543	4.946143473	4.547679601	5.302136399	4.431088792	3.305363745	4.465614672	4.843159761	4.846291965	5.45637766	4.74063753	5.618329632	5.277557406	5.511692342	3.833358105	3.984448666	5.963619819	7.383715527	7.133724381	6.534023978	5.489780687	6.701731083	7.05538475	5.318717713	6.241469732	5.767662824	8.791605486	6.378997036	6.231356442	5.467425734	6.258465495	5.694447355	7.347307382	6.138743179	11.6498247	7.417569691	6.750435846	4.141423258	4.057350425	6.015580875	4.091942608	4.310301026	8.2122213	6.116832661	6.277232463
638.7	5.033834489	5.606912776	6.311738986	3.375304294	4.17170002	4.898914862	4.487386503	5.250933899	4.379579027	3.27014651	4.411685481	4.790838441	4.802310173	5.398657557	4.688721003	5.562753867	5.224266768	5.448466479	3.774851893	3.934319105	5.934869221	7.357533307	7.108186425	6.512122756	5.446536891	6.653215093	7.012105146	5.272669826	6.204081221	5.732734853	8.753024352	6.351957497	6.185817779	5.434512549	6.226412556	5.657782847	7.300997299	6.108781104	11.64245398	7.381541065	6.723495277	4.096431862	4.011192932	5.967896637	4.032793558	4.242314206	8.16204455	6.075833389	6.207615565
640	4.967660186	5.522784305	6.246595757	3.329518766	4.100560002	4.837645723	4.415615028	5.19768723	4.320140678	3.233076993	4.349243751	4.717463304	4.750245717	5.331404376	4.628662782	5.500061989	5.155973879	5.37041011	3.707747024	3.873415603	5.896757233	7.324032317	7.072150384	6.476776891	5.396890122	6.587434892	6.965361184	5.217729284	6.154739154	5.690586881	8.702890092	6.319532663	6.133689915	5.393562105	6.181320504	5.609066836	7.247606501	6.071035505	11.6297797	7.335904565	6.689541919	4.043517803	3.956750658	5.904425006	3.966150145	4.166252721	8.10020345	6.024235284	6.126893054
641.4	4.898537579	5.435900395	6.17428223	3.278498363	4.024564431	4.776672127	4.33279311	5.132069583	4.253767913	3.186247713	4.288166103	4.648589301	4.69178213	5.260669316	4.554210022	5.427923201	5.082200451	5.276357512	3.636674378	3.807160016	5.854895475	7.279232379	7.03110833	6.436793277	5.336184415	6.514363558	6.908607364	5.155385993	6.094911128	5.641875194	8.644244486	6.279549683	6.072887526	5.346823373	6.128145105	5.559586813	7.186873378	6.025483919	11.61056597	7.28684096	6.649708169	3.981139417	3.897412815	5.833014705	3.893654859	4.08037144	8.025265188	5.967353206	6.036325655
642.8	4.826821497	5.34487309	6.099067672	3.226032632	3.941762033	4.707097665	4.25410361	5.067792043	4.185564081	3.139884038	4.220801559	4.568774324	4.632551109	5.176815668	4.479278098	5.354349542	5.007705895	5.19115314	3.560878655	3.739290534	5.811028641	7.233248578	6.984375884	6.392144456	5.271182227	6.438887021	6.846103381	5.088762857	6.031427867	5.589315157	8.584576155	6.241699332	6.006064238	5.302534157	6.069965235	5.502162238	7.125599835	5.977742084	11.58680971	7.233166677	6.606766049	3.920639369	3.835400307	5.757179766	3.818314314	3.993133497	7.949336183	5.909675771	5.938408052
644.1	4.755269375	5.251533469	6.021436925	3.174858049	3.859932854	4.640268092	4.170346392	4.997683749	4.114984346	3.093935818	4.15215277	4.494093497	4.574254641	5.09977701	4.401541811	5.282263148	4.933253442	5.099542127	3.483579874	3.671480871	5.763484916	7.186139987	6.937329564	6.343784049	5.207816683	6.360119801	6.784105159	5.01986699	5.966163841	5.53653488	8.51888697	6.194103739	5.93621792	5.250258258	6.007121128	5.445540365	7.059090016	5.92937841	11.55978846	7.179572492	6.563033321	3.856355068	3.77173241	5.683132152	3.736471111	3.906948189	7.873543791	5.849740021	5.843979039
645.5	4.680317513	5.16212495	5.945861567	3.125365556	3.786700565	4.574036253	4.089002438	4.933727887	4.046889437	3.05085849	4.078994124	4.413926852	4.514818463	5.020910935	4.325765407	5.206053437	4.860145952	5.010336425	3.41227872	3.606083769	5.71683578	7.137514995	6.890608736	6.298355765	5.142733548	6.276224126	6.7269646	4.951863031	5.903531651	5.481758025	8.462020332	6.150727327	5.866691578	5.200873455	5.948048962	5.392409978	6.995275532	5.880729117	11.53818189	7.118942763	6.519389227	3.795491747	3.707055141	5.60493701	3.663484006	3.823097415	7.796195138	5.788445788	5.748739909
646.8	4.612628934	5.080327593	5.873290182	3.077481524	3.71266102	4.515062109	4.010131042	4.871426693	3.982921269	3.005549584	4.016974155	4.342257241	4.460708524	4.948405321	4.256673982	5.134332384	4.790929037	4.928099108	3.346309062	3.543354177	5.672119036	7.095967991	6.847487553	6.254126616	5.077762718	6.203960287	6.671399516	4.890256496	5.838921521	5.435852461	8.404650515	6.111966208	5.799898598	5.151015467	5.894165093	5.340107116	6.935060397	5.836345082	11.5143957	7.063488336	6.477478575	3.736640461	3.648023036	5.532174785	3.591954395	3.742523902	7.721750334	5.734794119	5.658901956
648.2	4.552707651	5.006267264	5.81160535	3.035015252	3.643802348	4.459938425	3.944326171	4.816087824	3.926654203	2.966761567	3.964614057	4.281188481	4.41417378	4.881798154	4.192587528	5.077692917	4.72930886	4.851409922	3.286329637	3.484998313	5.639577108	7.060527115	6.812980419	6.214040672	5.021051307	6.138097167	6.626174235	4.833193436	5.785375035	5.395858057	8.357338969	6.077582049	5.740158396	5.108045983	5.841638741	5.299158058	6.883342586	5.801124227	11.49150327	7.015024827	6.446811036	3.685332043	3.599113998	5.467613414	3.526629903	3.673229866	7.65737626	5.684715223	5.578751551
649.6	4.508991291	4.945414018	5.758934174	3.003016774	3.589357556	4.420030377	3.887674815	4.775177045	3.880661183	2.937311888	3.923028229	4.231998465	4.374202698	4.828640692	4.14344732	5.032024953	4.681438921	4.788691298	3.237966471	3.440460017	5.610993984	7.028739022	6.786148012	6.185056187	4.975714385	6.083153883	6.589017009	4.785156918	5.744459841	5.362002286	8.318156447	6.045764286	5.689714361	5.077254858	5.807340586	5.2653108	6.847778315	5.76814156	11.47689688	6.978103004	6.421767608	3.64748041	3.557269818	5.418532358	3.477080517	3.614024838	7.604664976	5.645575971	5.513830376
650.9	4.462773053	4.892384487	5.722260606	2.981044429	3.554272597	4.390011824	3.851008451	4.75165525	3.84889379	2.916201889	3.874160293	4.186875993	4.350450427	4.79737847	4.108944758	4.995314776	4.629241213	4.747424929	3.196976102	3.415681037	5.595244504	7.01619405	6.775165732	6.167245695	4.945252442	6.045109783	6.567714996	4.755862144	5.710924158	5.341805408	8.29756263	6.032239727	5.66201445	5.056586942	5.781744961	5.244933605	6.820388988	5.753429244	11.47931791	6.955004184	6.408805901	3.61623396	3.521546363	5.376719291	3.433364516	3.568907966	7.561021839	5.616141843	5.460361155
652.3	4.426853704	4.869730471	5.690167924	2.956959802	3.515387741	4.35688685	3.819729189	4.716982344	3.82611866	2.89848437	3.861037146	4.160950687	4.316374499	4.760650296	4.07973373	4.972883695	4.606643662	4.716924235	3.166705879	3.385599467	5.595949968	7.01026914	6.773164182	6.161395552	4.921290072	6.011311159	6.559394257	4.734671099	5.687337766	5.332970153	8.278561435	6.035212217	5.641416387	5.038454793	5.758511034	5.228702659	6.805390622	5.749603404	11.47354766	6.9464218	6.398877079	3.59036952	3.49489871	5.352800795	3.398745157	3.536695798	7.532413699	5.59645873	5.419576407
653.6	4.409925759	4.828460107	5.655677954	2.941054718	3.483307854	4.348131453	3.78187465	4.703293043	3.806631986	2.888216563	3.835258673	4.137070723	4.299747749	4.739247426	4.048933052	4.944813877	4.579535841	4.682756632	3.147403297	3.352113892	5.590527822	7.004455543	6.762783442	6.158309186	4.888409942	5.98748433	6.543323226	4.70782471	5.669055737	5.31442923	8.274758819	6.026051315	5.625835515	5.022766194	5.745275887	5.215373996	6.786089122	5.740799521	11.47552956	6.93606867	6.39252556	3.577248795	3.477056112	5.350088529	3.381944568	3.515412372	7.524290424	5.568309657	5.398006067
655	4.379028923	4.779548652	5.629523978	2.922252949	3.455606795	4.329423222	3.750073518	4.698598467	3.781118584	2.873033661	3.810943358	4.104283071	4.281506992	4.714413833	4.029756537	4.921214414	4.543958989	4.649816748	3.114069304	3.327978636	5.573702375	7.00160969	6.757063633	6.138667091	4.874757422	5.966572001	6.541652454	4.678645356	5.636255922	5.299806005	8.256537359	6.011144654	5.590993165	5.009303232	5.726830828	5.204456487	6.776323789	5.730263816	11.47844501	6.919721967	6.386991129	3.550696098	3.450961142	5.325668376	3.363756399	3.486803495	7.512165014	5.561782049	5.36709933
656.3	4.342475805	4.730595124	5.595709674	2.894084831	3.416411468	4.282464533	3.709324425	4.661184558	3.754993862	2.852054881	3.764973122	4.074677385	4.24973091	4.664299191	3.983957452	4.887702792	4.504452253	4.625130522	3.078572283	3.310419947	5.576584837	6.991210252	6.758682827	6.130834711	4.83403316	5.928607617	6.523787671	4.648905009	5.600742041	5.279291623	8.235352417	6.0103704	5.554168371	4.986833286	5.698744701	5.188653187	6.755415004	5.718740202	11.47617713	6.888589617	6.371536746	3.522716927	3.417356082	5.28191378	3.320315189	3.447359403	7.464277212	5.528529091	5.306246106
657.7	4.307752152	4.723710949	5.543693125	2.869791913	3.363051848	4.231604891	3.655786896	4.605692447	3.714825577	2.805488519	3.755447843	4.009888665	4.209115185	4.618311685	3.961467135	4.840290462	4.498638709	4.532268137	3.016770851	3.252360477	5.536282788	6.956987927	6.704874063	6.07838963	4.793140315	5.868903692	6.495262463	4.593799545	5.552846897	5.256555983	8.210335189	5.974615828	5.516645964	4.933713397	5.656131419	5.142106038	6.700296254	5.697157569	11.46481638	6.867610648	6.346129946	3.476040419	3.372596983	5.229956793	3.267337547	3.398433674	7.409730462	5.4872339	5.243669591
659	4.242614216	4.630793697	5.476477965	2.818617631	3.295365593	4.183667537	3.590125859	4.570406662	3.659091462	2.780972852	3.705843524	3.958399932	4.158667081	4.551173372	3.901273826	4.784015419	4.439343192	4.470661598	2.977563541	3.196089988	5.504493876	6.914614098	6.658999153	6.023296393	4.748286677	5.802405278	6.415076885	4.522947134	5.481696444	5.225052134	8.166360023	5.876572915	5.452743324	4.867021323	5.607443064	5.058140404	6.667960827	5.6501949	11.43997163	6.835519467	6.323510639	3.452088296	3.314575221	5.180860989	3.221482901	3.339303801	7.353902204	5.437795367	5.183884636
660.4	4.185407587	4.547152869	5.398719246	2.765558718	3.229992077	4.137762191	3.514755204	4.526278857	3.603730878	2.752384606	3.643095784	3.89267755	4.102013749	4.49126483	3.83427379	4.713321502	4.359011332	4.394645674	2.92711319	3.141496185	5.447202433	6.872415876	6.628056491	5.991346317	4.657889284	5.734222689	6.38300811	4.463382573	5.414573411	5.159118143	8.128386664	5.887855606	5.381104124	4.854444048	5.557490825	5.04581172	6.607165297	5.617588503	11.41510393	6.765926614	6.27973692	3.395290782	3.266795647	5.13965823	3.15321562	3.276729153	7.32178919	5.425911843	5.103702692
661.7	4.123251398	4.476352356	5.33593533	2.73049987	3.170424378	4.078966708	3.453705763	4.470170261	3.55182528	2.712960097	3.584037323	3.823326973	4.055216979	4.425204153	3.777406402	4.659705592	4.290895435	4.325576657	2.864556685	3.087474941	5.408970045	6.823244726	6.582031545	5.93569125	4.59012106	5.654996256	6.329600531	4.391978036	5.335436125	5.101453514	8.069486685	5.860712792	5.305281752	4.817132707	5.497626176	5.013985166	6.548212153	5.581870111	11.37919263	6.699700085	6.239961288	3.328090133	3.213858812	5.043542619	3.089406904	3.209319126	7.234788207	5.348655688	5.008054058
663.1	4.056592947	4.409278139	5.267166151	2.688778114	3.101508525	4.017195211	3.387002291	4.418234356	3.500449597	2.673973189	3.538143095	3.749044664	4.000619063	4.362190057	3.721284237	4.600924313	4.233223496	4.254822475	2.803718401	3.034262082	5.372158257	6.779574043	6.532925236	5.873323911	4.527246766	5.575875829	6.280608297	4.320091732	5.260478122	5.060490924	8.004884392	5.804312168	5.243167815	4.742579547	5.431775308	4.947382941	6.489367337	5.538046121	11.33160711	6.648473242	6.202648696	3.276231332	3.153405559	4.952490744	3.031922235	3.139991687	7.121010572	5.275261762	4.888527484
664.4	3.999082306	4.341334139	5.198408906	2.645760141	3.038482257	3.969827612	3.324688921	4.365610406	3.450850463	2.643400047	3.48717971	3.691010712	3.953104449	4.300282307	3.671274084	4.545625529	4.176770648	4.189301148	2.751962332	2.979421294	5.331734026	6.72767335	6.488496522	5.819582336	4.458057043	5.505721591	6.231805402	4.253969912	5.186528749	5.013436043	7.952364383	5.7668672	5.169055599	4.6865644	5.36919679	4.899117525	6.432209928	5.496127594	11.29476697	6.592850531	6.169234777	3.226560639	3.09829595	4.905336482	2.974401201	3.074988364	7.069547677	5.229706673	4.817616127
665.8	3.95028607	4.275556281	5.138105555	2.611173466	2.987551029	3.920647332	3.263488824	4.328645553	3.407299037	2.610862514	3.446072494	3.634273583	3.913146382	4.240471071	3.619563244	4.493933022	4.122784299	4.128247208	2.709031239	2.93278574	5.291367507	6.679957925	6.447986708	5.763967905	4.398615511	5.436961343	6.191652836	4.190380889	5.113369295	4.968652637	7.905268202	5.735022649	5.103447508	4.643115802	5.315897849	4.856802933	6.383160228	5.458466278	11.25432439	6.538975769	6.133713179	3.180422681	3.052952246	4.844814613	2.92204103	3.024724949	7.012590005	5.18343153	4.740443739
667.1	3.907289858	4.226306487	5.089107418	2.579692848	2.939119925	3.878837594	3.221775147	4.289673364	3.368525486	2.588368967	3.407688943	3.582023075	3.877156861	4.195016338	3.581271285	4.446719273	4.074426392	4.068769287	2.669256932	2.891353951	5.259682578	6.640651896	6.405270445	5.717170722	4.340054914	5.373392093	6.156886836	4.131996344	5.051049861	4.929591522	7.864680112	5.708720642	5.046808942	4.59722204	5.264447718	4.818783475	6.338343394	5.428524183	11.22339959	6.49348397	6.108817231	3.143079667	3.007894249	4.787552185	2.878164334	2.977400433	6.963466414	5.139417092	4.67050519
668.5	3.86945824	4.18233909	5.04487721	2.558650005	2.902954147	3.848537774	3.186890245	4.259409155	3.335916146	2.562200376	3.378234568	3.542022038	3.843522164	4.154709757	3.545111454	4.416213963	4.037586537	4.02509942	2.634697837	2.860265809	5.237368539	6.611053386	6.375474275	5.680026608	4.284540613	5.324127496	6.129443629	4.087120716	4.992346717	4.896760017	7.82976979	5.684311466	5.000458981	4.563372805	5.225518934	4.787308547	6.298693691	5.402409994	11.19871562	6.455438638	6.090185888	3.111514511	2.977947813	4.743708203	2.842745615	2.946853646	6.925530983	5.109212591	4.617222099
669.8	3.844613155	4.149047032	5.015947913	2.535656083	2.871730916	3.82035317	3.158841618	4.240680318	3.313646732	2.545658261	3.354697462	3.508826845	3.822675773	4.126021833	3.522283055	4.392878514	4.006361633	3.986616152	2.609752599	2.834122644	5.22000337	6.587898786	6.355101126	5.649887525	4.244983979	5.284136872	6.109724196	4.049268148	4.951287918	4.878999677	7.804095961	5.6743091	4.965068723	4.538918934	5.189825206	4.769084753	6.270162255	5.385858071	11.18200103	6.43348754	6.075881485	3.084679777	2.947021586	4.713503048	2.8141315	2.910983728	6.896469192	5.087817567	4.570316511
671.2	3.82561437	4.12667678	4.994516374	2.52533836	2.849349922	3.801561408	3.135728576	4.233890347	3.300098046	2.53954105	3.342074937	3.490720498	3.807668727	4.107560687	3.508293049	4.373539604	3.99361316	3.963621422	2.594495604	2.816597775	5.210735378	6.574092748	6.341426738	5.630085912	4.21754039	5.257711949	6.100088702	4.026696415	4.922250812	4.86472425	7.795121322	5.664496453	4.936098528	4.515099834	5.170451185	4.754437406	6.257257514	5.378332915	11.17731984	6.410886261	6.069563143	3.062025754	2.929535848	4.688588489	2.792818433	2.888299211	6.878669034	5.072763152	4.533558356
672.5	3.816079383	4.113586123	4.982612761	2.520396603	2.837022552	3.79377995	3.121351385	4.23384748	3.290483412	2.537697018	3.341501329	3.477920733	3.800602624	4.097130898	3.496625251	4.370388943	3.985930605	3.950065702	2.592068795	2.80882669	5.210650023	6.570177012	6.340276633	5.617507339	4.200452582	5.245469273	6.101602761	4.008784348	4.906233903	4.853085345	7.796851351	5.664223021	4.918642483	4.512110654	5.162015078	4.750077486	6.247761186	5.377387461	11.17749276	6.40279222	6.069229234	3.054124602	2.918117863	4.673716646	2.781000318	2.87780503	6.870934376	5.066389237	4.509109694
673.8	3.81869261	4.106402463	4.982171995	2.519883722	2.83482215	3.797057564	3.12230904	4.234919778	3.295206331	2.543551511	3.34278306	3.472714452	3.797320605	4.093337276	3.501658878	4.365314495	3.984064851	3.95081699	2.588640242	2.808344385	5.211168374	6.575103017	6.342834698	5.615098491	4.187801662	5.238656044	6.110078917	3.998367206	4.895239372	4.852130916	7.805536929	5.672088663	4.909145541	4.509629239	5.161231373	4.754261703	6.248948043	5.383408017	11.19012759	6.406239355	6.080893944	3.052384427	2.917359367	4.669062478	2.773533581	2.8715188	6.867334458	5.061587009	4.495899553
675.2	3.823173662	4.111409092	4.995645209	2.524804166	2.832361841	3.804441219	3.127423571	4.242990287	3.300496462	2.548828465	3.34721011	3.474932724	3.805887727	4.102595228	3.509655375	4.377250292	3.986596119	3.954484965	2.596508254	2.813264634	5.226138842	6.588830486	6.358503859	5.625650815	4.180121839	5.241539736	6.128889161	3.997757853	4.894091785	4.862550059	7.818219734	5.684010711	4.919536992	4.512491251	5.172981717	4.761353937	6.262301512	5.396939358	11.2130408	6.415302652	6.099130304	3.05424372	2.912671861	4.67413111	2.779277761	2.876048417	6.876038126	5.068653927	4.493148295
676.5	3.833772443	4.123864157	5.009226155	2.532852513	2.837817641	3.814940773	3.13850039	4.259724718	3.316723093	2.55663779	3.362382383	3.492673394	3.817757759	4.117540899	3.525535916	4.392401145	4.001542482	3.967968351	2.60813232	2.826372769	5.248201635	6.609714483	6.375068967	5.640576002	4.191991732	5.255111314	6.153679331	4.009719117	4.903101764	4.880289092	7.843630877	5.706631695	4.928236258	4.523171529	5.188811088	4.778404995	6.28224393	5.417278979	11.24306015	6.43971073	6.120548893	3.064086699	2.921351229	4.69117001	2.790562289	2.887702128	6.895539137	5.082721681	4.502390513
677.9	3.855987539	4.144889214	5.040530529	2.549342094	2.858254242	3.840728709	3.160912994	4.289713434	3.334802352	2.573208326	3.388997513	3.516241952	3.840127657	4.146592308	3.548971869	4.415277187	4.024481324	3.991972089	2.626641427	2.842272488	5.275256571	6.63666177	6.405363203	5.66382182	4.208228318	5.278911911	6.188446129	4.026325535	4.930382303	4.900075975	7.881442697	5.731365589	4.954627529	4.546814802	5.22023981	4.800122434	6.306943989	5.443254444	11.27875233	6.465622601	6.146872481	3.084108315	2.943906701	4.712802886	2.804388402	2.905168438	6.92412543	5.109957782	4.518415927
679.2	3.897543681	4.177711584	5.086252019	2.575487253	2.890422735	3.875105506	3.194828959	4.327203557	3.36477745	2.595774778	3.418741827	3.552190935	3.869994465	4.184040161	3.582631592	4.452243632	4.061284072	4.021795546	2.657631974	2.866382317	5.313140175	6.673890422	6.44667645	5.704520948	4.242949896	5.322309863	6.230572861	4.057042113	4.972316342	4.939816603	7.927460689	5.766118902	4.99092805	4.579426384	5.260538072	4.835111885	6.346642014	5.4768016	11.33161803	6.506894845	6.187585844	3.115902645	2.969064944	4.753468617	2.834797299	2.932873587	6.968054526	5.140595604	4.552417504
680.5	3.94993311	4.231613654	5.151037005	2.609854646	2.938137757	3.921502379	3.243180431	4.376943009	3.412900869	2.631238987	3.460558027	3.607255874	3.912938003	4.238682927	3.630800863	4.503299018	4.112327955	4.076744931	2.69976349	2.907923147	5.364209771	6.732229148	6.503185403	5.764765492	4.292703006	5.37425818	6.290701062	4.107221615	5.033378178	4.986852179	7.995840571	5.816344154	5.041248475	4.625538554	5.320993705	4.883360569	6.406513883	5.528421039	11.3981819	6.565302386	6.240171665	3.161541468	3.012202106	4.812821711	2.875888488	2.975079669	7.027401387	5.188395235	4.605825101
681.9	4.02145321	4.306124524	5.236618502	2.657502823	2.99963095	3.985596346	3.31191524	4.445376583	3.475915523	2.669613201	3.521406834	3.684326393	3.968873076	4.315611979	3.700501538	4.57663761	4.189855154	4.156519839	2.759735545	2.965210248	5.434320688	6.810291076	6.578390299	5.845194203	4.368275388	5.466456614	6.37272965	4.185251029	5.12537764	5.063225246	8.084901059	5.885689891	5.132420934	4.691397132	5.414132711	4.957698497	6.488690694	5.599695064	11.48381043	6.644094774	6.310086677	3.221937843	3.072802164	4.897060834	2.938957824	3.037885701	7.114619089	5.258826409	4.699209779
683.2	4.120606776	4.412039594	5.355987871	2.727738941	3.090470976	4.079525672	3.404391629	4.545970428	3.56322924	2.737817753	3.61449621	3.79868293	4.055527768	4.427693554	3.801971106	4.674764947	4.292271202	4.265875916	2.84259336	3.043578513	5.531218417	6.923387599	6.688623054	5.960782462	4.480427423	5.590234087	6.480331432	4.292368635	5.255701152	5.163650017	8.212027213	5.974021164	5.254105577	4.785248342	5.532340291	5.056096522	6.606146208	5.694671815	11.60076909	6.761273698	6.402568758	3.311186698	3.159156952	5.010567286	3.025029603	3.122252806	7.2376483	5.357027458	4.818876947
684.6	4.253803412	4.557784526	5.517807228	2.823874743	3.219598956	4.20636564	3.538776737	4.676779198	3.681828372	2.824657015	3.7328867	3.94330978	4.170617698	4.576502902	3.929097183	4.808401681	4.424513996	4.417379535	2.958502159	3.151727402	5.6622744	7.065641947	6.831136764	6.116081857	4.633826117	5.752355236	6.627603623	4.440381131	5.427957914	5.294700245	8.370985081	6.091735162	5.414406286	4.90786644	5.694166749	5.189639225	6.755091439	5.823184667	11.74539608	6.908114195	6.529126276	3.434288343	3.274909881	5.169871884	3.141751607	3.24864337	7.40007719	5.478798938	4.988797788
685.9	4.445785417	4.765152663	5.736280273	2.963079635	3.397893735	4.386065485	3.727703417	4.854779856	3.855588099	2.943791556	3.891346742	4.153375136	4.32699936	4.779031247	4.109786696	5.000466384	4.617260205	4.627591223	3.11982438	3.311081384	5.837442057	7.261277549	7.018818107	6.322372382	4.831935316	5.975699183	6.825945384	4.63928298	5.653867708	5.476246122	8.589336231	6.248144251	5.638145309	5.076736638	5.908079506	5.361509023	6.958687557	5.994195009	11.93618864	7.119021078	6.695259941	3.602990828	3.432297203	5.384372646	3.312320414	3.424719205	7.627942118	5.653599724	5.225110299
687.2	4.697277833	5.044999025	6.030015479	3.140151348	3.645437394	4.627415947	3.971482552	5.097002474	4.080780213	3.103862669	4.115490376	4.434743986	4.527579981	5.051127393	4.364748337	5.251055421	4.864529503	4.911043417	3.341662902	3.523094275	6.062657397	7.515532128	7.264067144	6.594244542	5.095850966	6.293936126	7.083721437	4.902859062	5.962558695	5.708698509	8.892459386	6.459601529	5.929619561	5.303793502	6.188131978	5.592870297	7.230505167	6.218216703	12.18746307	7.388093182	6.908673639	3.820315631	3.654213795	5.665462573	3.537026078	3.660616082	7.919800076	5.884046229	5.532623527
688.6	5.013827945	5.401981391	6.381356523	3.356869014	3.944270055	4.921296417	4.284073298	5.402822204	4.358256013	3.297195832	4.400625399	4.779792563	4.776473517	5.377220889	4.680971508	5.564141226	5.178632847	5.251951539	3.621300757	3.775848156	6.339118584	7.831600282	7.564350175	6.919950082	5.417277247	6.675453156	7.390814907	5.225617804	6.33525361	5.998546241	9.253030995	6.720191362	6.275889283	5.590572989	6.532344028	5.889768255	7.568524337	6.49099689	12.50285109	7.720901884	7.170502903	4.089447846	3.920265193	6.006261572	3.813703707	3.961103692	8.274469598	6.172142264	5.92278972
689.9	5.354086408	5.780883641	6.753330174	3.592942953	4.263709638	5.235426294	4.622951792	5.728474158	4.661744829	3.503616621	4.710814243	5.142372754	5.045805906	5.734842661	5.022623781	5.894934345	5.514415503	5.613316067	3.917714829	4.053813828	6.634394494	8.165151975	7.880191448	7.26461492	5.755191927	7.089054181	7.724084998	5.578618339	6.733736949	6.303924779	9.646336698	6.997349927	6.649298923	5.896485138	6.891496333	6.207682602	7.92504599	6.790340309	12.83087598	8.079020249	7.454870704	4.385768702	4.211381236	6.368194655	4.123980343	4.29031995	8.665909953	6.481421723	6.340968043
691.2	5.761690543	6.224636528	7.186295284	3.875197852	4.653192442	5.603384028	5.03327175	6.102247604	5.021801679	3.751841468	5.060227689	5.563686596	5.370301609	6.152060986	5.422618843	6.288074058	5.906013746	6.044452945	4.274626334	4.390896649	6.9749959	8.535267688	8.243373808	7.645909064	6.135959865	7.569377986	8.116457365	5.980963474	7.169515244	6.659052884	10.0869349	7.323699646	7.080875186	6.234686283	7.294168316	6.571565393	8.337407869	7.129099525	13.17617228	8.485931578	7.775845258	4.727635957	4.550862279	6.8029696	4.490011852	4.690871549	9.120365402	6.836079587	6.83071087
692.6	6.235872987	6.738033833	7.671605412	4.204970917	5.116739799	6.027135663	5.514503698	6.540793141	5.439340992	4.038556139	5.478156972	6.041799322	5.740877541	6.641844397	5.888310172	6.756100045	6.350553878	6.550372524	4.699812185	4.785424	7.352676743	8.9500734	8.649093497	8.061807233	6.5580398	8.105867943	8.566187689	6.433726261	7.655729496	7.05104765	10.58813531	7.6961494	7.549912119	6.616449641	7.743465785	6.973916887	8.797292586	7.509378379	13.55028638	8.937622655	8.139544399	5.107581462	4.939682656	7.282242946	4.91845019	5.162786923	9.640868129	7.2458402	7.386922212
693.9	6.786315939	7.34074985	8.229271393	4.590859155	5.638390772	6.509852768	6.078248936	7.059410809	5.925951186	4.374322397	5.95522163	6.594907985	6.176224692	7.199333109	6.422424345	7.295325622	6.861691392	7.129775835	5.195070779	5.242323102	7.781240257	9.412060637	9.100644729	8.513270919	7.029288701	8.710995714	9.076723474	6.944288861	8.196857436	7.495434335	11.14532088	8.113261012	8.067929076	7.04121588	8.24413903	7.430176184	9.319330269	7.938018079	13.95812991	9.438963532	8.546558319	5.551558994	5.379049325	7.833659564	5.414539055	5.707461126	10.23481403	7.713840782	8.017760887
695.2	7.403747351	8.006141487	8.839847559	5.024969175	6.234808733	7.050872547	6.705627182	7.631678754	6.465932447	4.757025593	6.499196256	7.198439465	6.660672779	7.831135795	7.029659152	7.902810248	7.433871302	7.768717439	5.755410279	5.759208595	8.245081101	9.9036475	9.590012357	8.995316942	7.530010576	9.375209947	9.642354756	7.506368912	8.780531908	7.991019808	11.75279221	8.570825098	8.62941413	7.511614261	8.781767143	7.93406542	9.885567656	8.40760711	14.38807974	9.99167692	8.996344944	6.041219117	5.86323986	8.433122879	5.980866173	6.322905619	10.88716895	8.230910986	8.71988448
696.5	8.0637385	8.714521832	9.482956608	5.486942797	6.868558946	7.620523416	7.388781078	8.237117986	7.04467832	5.16498826	7.06794615	7.834484269	7.172258895	8.497406923	7.666474112	8.550914725	8.048476631	8.453245828	6.368500485	6.310808243	8.730072763	10.40848897	10.09810085	9.482299539	8.045734525	10.06458572	10.23743552	8.093183675	9.383895025	8.502632981	12.3898853	9.058024532	9.216099467	7.996698505	9.342824401	8.470827862	10.4818714	8.902041604	14.82803393	10.55770291	9.46646538	6.556967866	6.38022437	9.064913457	6.58941252	6.994191807	11.57424769	8.777726472	9.4500484
697.9	8.763487019	9.466831913	10.15227202	5.984010957	7.54553821	8.221188036	8.115395729	8.880762126	7.658053655	5.599844868	7.670945662	8.492506347	7.726508785	9.209415717	8.340774947	9.248720921	8.695854367	9.177446996	7.02359432	6.900202746	9.229373755	10.92757613	10.61903633	9.973683968	8.569993819	10.78648905	10.86877804	8.707017022	10.00479594	9.026495892	13.05150424	9.562865073	9.812651399	8.495797782	9.921664374	9.028551698	11.09921269	9.41196306	15.26388878	11.13881996	9.950948202	7.097930567	6.92294696	9.727211329	7.239497767	7.71091589	12.29797432	9.353690544	10.21513268
699.2	9.51753681	10.27805418	10.85540819	6.506738909	8.275868748	8.853675579	8.895702621	9.558303122	8.309526747	6.070466933	8.319977233	9.189708526	8.317629686	9.959341434	9.055840916	9.99408599	9.386969347	9.951707609	7.73205535	7.532785035	9.752660382	11.45441719	11.16467225	10.47279448	9.113699846	11.52996302	11.53606972	9.34757973	10.64035946	9.577540054	13.74923176	10.10329602	10.42624784	9.023581602	10.52684098	9.61427571	11.74329907	9.943852678	15.70994324	11.747542	10.45352432	7.665790537	7.499261794	10.42537614	7.938034257	8.480034796	13.05902523	9.956882302	11.01768845
700.5	10.30588737	11.11569173	11.57814413	7.062200423	9.033990766	9.505301993	9.705833592	10.28376618	8.987845791	6.567358637	9.000880776	9.910445114	8.93755129	10.75409347	9.802457678	10.78106329	10.11027532	10.75164402	8.480064089	8.202643161	10.28482039	11.99220509	11.71724379	10.97641741	9.657204979	12.29517452	12.21980057	10.00301663	11.2899653	10.14302949	14.45237346	10.66165256	11.05146099	9.563447413	11.14301924	10.22377621	12.40225167	10.48815257	16.16014145	12.3655592	10.9685781	8.26425519	8.095447213	11.14244082	8.679193156	9.286039136	13.84288876	10.59015152	11.83995063
701.8	11.12301674	11.97804745	12.30423381	7.631345869	9.80942096	10.17542565	10.53984507	11.02105704	9.684164688	7.078190495	9.698837748	10.64239094	9.569768197	11.57453241	10.56113658	11.59176171	10.85255862	11.56795089	9.258891569	8.89015395	10.81297924	12.51876575	12.27073662	11.4690795	10.19700759	13.06336891	12.91137258	10.66801468	11.94699238	10.71317863	15.15582319	11.22962476	11.66689543	10.1094541	11.76980165	10.84270092	13.06326	11.03704199	16.60589637	12.9818828	11.4836316	8.862909982	8.704597564	11.87012238	9.44689503	10.11024995	14.63728521	11.2310722	12.66809725
703.2	11.9383139	12.84498254	13.02126493	8.207059606	10.59470664	10.83440817	11.377832	11.75012638	10.38162305	7.604774911	10.4038109	11.36186037	10.20623088	12.39245008	11.31432006	12.40340797	11.59636441	12.37570848	10.04468548	9.578029555	11.32624426	13.02482876	12.80890518	11.93388974	10.72434645	13.81400595	13.581913	11.3194404	12.58424604	11.27220194	15.84375016	11.78356617	12.26974201	10.64433442	12.38125823	11.44863177	13.70838589	11.56549335	17.03078899	13.58546903	11.98416798	9.458449835	9.308506825	12.59453572	10.21917664	10.9318334	15.41778845	11.86717902	13.48682876
704.5	12.75386988	13.70363312	13.71274741	8.78292562	11.37414295	11.48538679	12.20237596	12.47880779	11.06917904	8.128674083	11.10244886	12.06694836	10.84032322	13.20500584	12.06320794	13.20758326	12.34422519	13.18634568	10.82964895	10.25877109	11.82505636	13.51300821	13.33111041	12.37594135	11.23458276	14.54195419	14.24144464	11.9600269	13.20348496	11.81644108	16.50793506	12.32981004	12.85409875	11.16733227	12.9709994	12.04414352	14.34027178	12.07889946	17.42898286	14.16819241	12.46637061	10.04525917	9.902042086	13.30869271	10.99092808	11.73891833	16.18479896	12.49630259	14.28564124
705.8	13.57789557	14.56077583	14.39611779	9.364341758	12.15551928	12.12549148	13.03542672	13.21019123	11.75495398	8.664688141	11.80564038	12.76699431	11.48211115	14.03416767	12.81511205	14.02233409	13.0892306	14.00070308	11.62748471	10.94845167	12.3081577	13.98690683	13.84336606	12.80582219	11.7366731	15.25939594	14.8934515	12.58929829	13.80572412	12.35188982	17.15263767	12.86244906	13.42430227	11.67384058	13.55351046	12.63668133	14.95622273	12.58789576	17.81089089	14.7434311	12.93317768	10.63666894	10.49373714	14.01721142	11.77120431	12.5457831	16.94306736	13.11542858	15.07461505
707.2	14.4093323	15.42515138	15.07693194	9.947991804	12.9507615	12.7675063	13.87221735	13.94669452	12.44660149	9.204734314	12.52027491	13.467673	12.12727577	14.86995284	13.56162375	14.84539708	13.84476935	14.80690662	12.45094155	11.64744082	12.78884222	14.44649201	14.34671943	13.21978638	12.22614226	15.96776038	15.53415085	13.21417624	14.40683782	12.88791721	17.7883222	13.39820573	13.98382374	12.17830364	14.1281587	13.22833423	15.56452579	13.08444562	18.19015514	15.30783484	13.39173298	11.22446396	11.0859811	14.72379562	12.55440513	13.3438612	17.68804224	13.73313906	15.85474068
708.5	15.24043398	16.29998749	15.74821593	10.54013867	13.75073685	13.4144613	14.70952301	14.67810192	13.14410731	9.751658489	13.23857704	14.16806378	12.7724893	15.71696821	14.30922305	15.67034954	14.61228809	15.61906163	13.27930564	12.35143961	13.25499238	14.89355983	14.83981238	13.61407675	12.70628139	16.66175025	16.16424841	13.83756398	14.99412714	13.41059511	18.41273328	13.93280549	14.53967165	12.67718057	14.69787002	13.81389415	16.15892331	13.57018064	18.54821449	15.86277091	13.84695648	11.81551361	11.6757731	15.42603154	13.34838718	14.14333125	18.42850788	14.34656858	16.62908676
709.8	16.08393149	17.18388991	16.41066059	11.14199217	14.56047135	14.06008506	15.56279793	15.41379909	13.84147236	10.31451908	13.96991855	14.86445182	13.42866885	16.57457254	15.05817713	16.51300226	15.40126756	16.43427243	14.12511557	13.05658685	13.7109264	15.33203568	15.320644	14.00132764	13.17974934	17.34360203	16.79418738	14.44910382	15.58195662	13.93167975	19.02321524	14.45613043	15.09008906	13.16983348	15.2557497	14.39267278	16.74832226	14.05342062	18.89498463	16.40432938	14.28991248	12.40962606	12.26673475	16.12457485	14.15065777	14.9434312	19.16110833	14.96110087	17.39732491
711.1	16.93958628	18.07786989	17.0688262	11.75522842	15.37842071	14.71644557	16.42765074	16.15892334	14.54526185	10.89067847	14.71694148	15.57271279	14.0930955	17.44248144	15.81560295	17.36345278	16.19869396	17.26007009	14.99682221	13.77281506	14.15919235	15.76025035	15.7973478	14.37467228	13.64976	18.01233374	17.41994154	15.06375546	16.16372101	14.4533594	19.62884695	14.98420087	15.62725066	13.66778208	15.82021162	14.97891565	17.32744004	14.5308348	19.23346622	16.94732319	14.72992292	13.00988342	12.8638732	16.82178596	14.96676337	15.74143985	19.89430512	15.57526197	18.15871402
712.4	17.80548022	18.9836882	17.72924819	12.37778728	16.21739556	15.37219057	17.30675267	16.91158524	15.25398291	11.47231833	15.46722134	16.28222569	14.77593032	18.32731879	16.58122893	18.22733829	17.01245634	18.09040086	15.8894536	14.5104344	14.60761844	16.17894827	16.27308052	14.74381424	14.11685662	18.67342799	18.04046264	15.66665629	16.74005452	14.97030096	20.2247163	15.50973553	16.16515798	14.15917265	16.36871454	15.57239493	17.9020982	15.0063264	19.56890981	17.47737783	15.16936849	13.61752398	13.46072448	17.51537656	15.79272216	16.54990743	20.62776229	16.18984942	18.92040025
713.8	18.67970705	19.8876964	18.38512583	13.01368336	17.0691784	16.03191136	18.19909078	17.66819942	15.96394011	12.06802833	16.22705602	16.99812713	15.45744498	19.22192678	17.33905886	19.10283154	17.84212861	18.93366325	16.79912857	15.25231307	15.05358998	16.59289338	16.74470033	15.10234456	14.57860803	19.32984909	18.65831633	16.27703087	17.30853341	15.48727711	20.82185316	16.04196062	16.70616903	14.64200627	16.91413921	16.16798842	18.47202822	15.47368828	19.88693824	18.00310467	15.60191213	14.22068503	14.05790242	18.20739997	16.63313231	17.3594406	21.34312833	16.80588003	19.67740686
715.1	19.54197324	20.78285047	19.02744925	13.64677337	17.91254686	16.68234599	19.0780575	18.41454109	16.65944709	12.66046144	16.97778065	17.68589169	16.13728741	20.10647167	18.07542545	19.97200214	18.67273191	19.7725453	17.70058686	15.99325868	15.47879518	16.98977462	17.1943563	15.44187594	15.02003651	19.96745556	19.26998485	16.86653226	17.85999357	15.98012908	21.40245873	16.55884888	17.23672924	15.10203851	17.43880131	16.74706044	19.0184941	15.93231769	20.19121435	18.52345105	16.02519896	14.81217701	14.64753587	18.88457007	17.46484991	18.15761504	22.04129323	17.40927669	20.41688098
716.4	20.43379763	21.70439267	19.67741809	14.30043468	18.77919856	17.35776093	19.99679005	19.18265866	17.37466706	13.27242621	17.74767524	18.400535	16.83972032	21.01486872	18.82339253	20.863464	19.53611112	20.63186113	18.64088768	16.76133304	15.91019447	17.3843156	17.64937205	15.78147015	15.45751024	20.6113966	19.89609306	17.45810304	18.41513296	16.48234226	21.99035898	17.08881345	17.76462731	15.56639368	17.96949385	17.33772741	19.56286296	16.38715832	20.49480185	19.04086447	16.45310607	15.42614901	15.24106118	19.56250768	18.31601769	18.97011766	22.73930775	18.01491598	21.1576617
717.7	21.38252854	22.70683234	20.37359144	14.99737911	19.71285443	18.092152	20.98283962	19.9978051	18.14267525	13.92737339	18.58833253	19.16817479	17.60054941	21.99262219	19.63506304	21.82226057	20.46440654	21.55156749	19.67786096	17.58391935	16.36783957	17.79769771	18.13337847	16.13873053	15.91212262	21.27078324	20.56874798	18.08715878	18.99023597	17.0146182	22.61475275	17.65054369	18.3210051	16.05002228	18.53864159	17.96973119	20.13973218	16.87642397	20.81538435	19.58399596	16.90524536	16.08003711	15.86724571	20.26480877	19.21996155	19.83448081	23.47672674	18.66458931	21.93211386
719	22.400862	23.78102951	21.11922399	15.74540218	20.71840029	18.86852952	22.05680145	20.85756104	18.97138549	14.63881073	19.51443924	20.00402739	18.41900773	23.05289936	20.51150946	22.84318861	21.4806141	22.52114629	20.82665062	18.45023526	16.85853012	18.22838316	18.64910904	16.52085133	16.39840506	21.93781149	21.26297138	18.74869689	19.60945875	17.58322127	23.26482703	18.25718753	18.89849305	16.59429182	19.13903674	18.63202174	20.75752961	17.39075133	21.16405887	20.14062293	17.38425663	16.7846197	16.54889419	20.99544765	20.20008156	20.76225516	24.27327902	19.36443599	22.75418446
720.3	23.37147198	24.79099515	21.80935623	16.47483933	21.66490567	19.61651523	23.078211	21.67632346	19.74283641	15.31156168	20.39554061	20.80853783	19.20405184	24.07524592	21.33367794	23.82736225	22.44812042	23.43777771	21.93099675	19.2806404	17.31703834	18.63077675	19.13341718	16.87224239	16.87107534	22.57153965	21.91203085	19.39005356	20.20161949	18.13517581	23.87273358	18.82682744	19.44222281	17.12232171	19.70407923	19.27273309	21.3417043	17.88370943	21.49626557	20.67101863	17.84534437	17.45047526	17.19775053	21.71020892	21.16838174	21.67135224	25.0386509	20.03586786	23.53405922
721.6	24.22838239	25.68048172	22.41396771	17.12344146	22.51891954	20.27843163	24.00706225	22.40957951	20.42867684	15.93273311	21.1719037	21.51579655	19.89709965	24.99068111	22.05053185	24.70696532	23.32543955	24.27636622	22.91425048	20.0414958	17.72658896	18.9970305	19.56058036	17.1728432	17.29103259	23.14842262	22.49927538	19.96576827	20.7313067	18.62182894	24.40913883	19.34132279	19.94902402	17.57736182	20.20400554	19.84809995	21.85541945	18.33080444	21.77924987	21.15366234	18.24957798	18.05114898	17.78083538	22.35330513	22.0534809	22.49779617	25.69846755	20.62551821	24.24005049
723	25.06552881	26.55245832	23.004309	17.77093248	23.36296354	20.91806554	24.91983586	23.11704887	21.09012081	16.53197167	21.92437332	22.1866454	20.57313846	25.87105758	22.73982437	25.57788989	24.18615679	25.10576651	23.86316102	20.78321228	18.12369756	19.34684847	19.96660948	17.45525547	17.68373281	23.70427262	23.07538384	20.5128682	21.23904523	19.08067714	24.93717444	19.83721134	20.44723769	18.00143473	20.67035521	20.40967115	22.3384341	18.75477645	22.04418237	21.61678553	18.63815944	18.64401006	18.3498365	22.97124919	22.91813346	23.30780339	26.32435092	21.19002874	24.93413073
724.3	25.9637963	27.49683047	23.64225777	18.45811393	24.26538899	21.61748786	25.90172808	23.8780472	21.79999982	17.176901	22.73915369	22.91416938	21.31069503	26.8300957	23.4783513	26.50729714	25.11804782	25.99173494	24.91034935	21.58649509	18.55071638	19.71626383	20.40619304	17.75792494	18.09542242	24.27685986	23.70555254	21.09340877	21.76404935	19.56379041	25.49344148	20.36591959	20.96948162	18.45192641	21.17820562	21.00360315	22.85861435	19.20626577	22.32401028	22.11114654	19.04711298	19.26594293	18.94968058	23.61198898	23.83152683	24.16927545	26.98178518	21.79534956	25.6652855
725.6	26.8528408	28.44708631	24.2739494	19.1474751	25.16620295	22.31256721	26.89433457	24.62562512	22.51244314	17.81078675	23.56509577	23.64468012	22.06210915	27.79965245	24.21680288	27.425893	26.05337113	26.86022644	25.98448844	22.38854502	18.97280717	20.07011409	20.84903493	18.06928386	18.49861137	24.83499214	24.31891999	21.66819444	22.28994481	20.06279642	26.05196311	20.89784284	21.4664241	18.91405945	21.68966553	21.59228765	23.38276959	19.66078878	22.61623642	22.58866831	19.46380378	19.87997843	19.54060737	24.24557792	24.7556812	25.03658737	27.65911045	22.41785646	26.37707393
726.9	27.69424521	29.32515346	24.86641222	19.7987905	26.01076315	22.97577361	27.83833097	25.32908282	23.18068012	18.42631352	24.34682842	24.34616137	22.76084749	28.70688969	24.90286872	28.29994865	26.95686189	27.68932045	27.00754398	23.14312893	19.37319389	20.41001077	21.26160885	18.34691235	18.8801083	25.35828794	24.89653835	22.21389939	22.787885	20.52854795	26.57386982	21.39727292	21.93578164	19.35138757	22.16102985	22.14615047	23.87040196	20.0929765	22.88327355	23.02658797	19.85824054	20.46979897	20.11346613	24.832392	25.6408454	25.87590601	28.29568336	22.98814837	27.03631233
728.2	28.50529125	30.18359307	25.44467404	20.43634659	26.84335692	23.61568661	28.76623861	26.00854823	23.82478298	19.01506035	25.10660669	25.02609436	23.44712166	29.58197614	25.57182069	29.15703448	27.8388991	28.49379444	28.00654788	23.87118999	19.76143976	20.73369622	21.65613005	18.61525771	19.25283591	25.85661921	25.46548888	22.74172908	23.26244983	20.97430401	27.08407084	21.88814984	22.40537366	19.76822884	22.6183389	22.69096146	24.33818444	20.51026023	23.14056653	23.4561162	20.23778257	21.0505912	20.66863133	25.40785003	26.50903576	26.68363613	28.8916199	23.53568724	27.68518498
729.5	29.28199759	31.01521693	26.00684212	21.04752495	27.65316276	24.24376825	29.6658676	26.66672998	24.44973638	19.58976657	25.84475567	25.66895538	24.1181912	30.43741254	26.20899005	29.98596471	28.68359203	29.27256221	28.9760111	24.59372599	20.13119415	21.04936409	22.03613506	18.86814709	19.60832437	26.33312909	26.00925676	23.25401737	23.71912382	21.40268905	27.57051179	22.3634525	22.85115751	20.16841735	23.05316715	23.21780298	24.79414696	20.91503123	23.39425847	23.8673532	20.60426017	21.60940747	21.19900285	25.9547149	27.35443638	27.47861766	29.4635017	24.06424578	28.30556044
730.8	30.02338089	31.78575637	26.52338322	21.63762178	28.40728698	24.8308447	30.51944748	27.27662136	25.02904989	20.13510115	26.54961634	26.28933167	24.76188942	31.2624123	26.81884572	30.7755712	29.50214816	30.00483466	29.91910048	25.27115309	20.49170921	21.35115488	22.40719629	19.11923025	19.9421368	26.77426586	26.52663142	23.73924894	24.15505731	21.81955446	28.02821872	22.81706347	23.2728758	20.56294827	23.47225424	23.71647243	25.22334173	21.31011419	23.63209054	24.26378	20.95503261	22.13922076	21.70861411	26.48453468	28.17662362	28.24921959	30.01620935	24.5799658	28.90199024
732.1	30.70498478	32.49525226	27.00824741	22.19672633	29.10989637	25.38250557	31.32133073	27.85765075	25.56255816	20.63898096	27.21145374	26.87459689	25.3562195	32.03186612	27.37711773	31.51557578	30.2750802	30.69541342	30.7805646	25.89810071	20.82948548	21.63053072	22.75532331	19.34914911	20.26159313	27.19592497	27.00075658	24.19342645	24.56699477	22.21330739	28.45637406	23.24011748	23.66477691	20.92822625	23.85481167	24.18350501	25.62278151	21.67679571	23.85885085	24.63324983	21.28109335	22.6349091	22.18685896	26.97428603	28.95708968	28.98338599	30.53206659	25.04782192	29.45879492
733.4	31.33410105	33.15224233	27.46521851	22.70984254	29.77480709	25.89234228	32.06892217	28.38924661	26.05841373	21.11623393	27.81149084	27.40466477	25.90902737	32.74137303	27.89168569	32.20305777	30.98553009	31.33884995	31.57874839	26.48453494	21.14056664	21.89133834	23.06715228	19.55335014	20.55525763	27.57712518	27.44201685	24.60851627	24.95422854	22.56919066	28.8505816	23.62830405	24.03661628	21.26536803	24.21029601	24.61855346	25.9932573	22.02264948	24.0606584	24.97828666	21.57909882	23.09530375	22.63184308	27.42542859	29.67865978	29.66235065	31.00124233	25.47944114	29.97036194
734.7	31.9245919	33.77814572	27.89083947	23.20115808	30.39904332	26.37874059	32.78502584	28.8895171	26.5296281	21.56587971	28.3875913	27.91228888	26.42258736	33.4133662	28.36307222	32.84281441	31.65543976	31.95123431	32.34224628	27.05311951	21.43886615	22.13714795	23.36893967	19.75676995	20.82735757	27.94337079	27.8735095	25.00494501	25.31822048	22.90171558	29.23306533	23.99215315	24.3977492	21.58475229	24.54874842	25.03760507	26.34445705	22.34976287	24.25994653	25.30049818	21.85945088	23.52538226	23.05423813	27.84592378	30.35910855	30.30185282	31.43893919	25.8897858	30.46131056
736	32.50925677	34.38218005	28.30020499	23.66312476	30.99161108	26.84845978	33.47865301	29.36278312	26.97541498	21.99692341	28.944213	28.40826033	26.93806884	34.06110316	28.82593143	33.46229219	32.31387951	32.54271162	33.09112357	27.5878497	21.73401066	22.38679854	23.66841311	19.95391501	21.09216055	28.29034211	28.29079433	25.38524225	25.66385263	23.23320094	29.60834384	24.35393956	24.73575397	21.89195371	24.87550818	25.42436291	26.68365239	22.66606499	24.45857627	25.61624451	22.13796758	23.93821067	23.45492677	28.24771161	31.01824149	30.92962699	31.85069459	26.28581515	30.92152376
737.3	33.05297479	34.95165652	28.68728032	24.11328426	31.56654146	27.30239872	34.11857753	29.81575621	27.39684859	22.40993678	29.4841625	28.86990319	27.42551438	34.67107261	29.26634879	34.06382431	32.93498794	33.10147746	33.80460634	28.09908822	22.00809068	22.62358811	23.9543222	20.14033805	21.33997744	28.6197644	28.68635256	25.74617477	25.9853885	23.53871853	29.9587068	24.69731783	25.05188563	22.18072758	25.18868311	25.80915953	27.01356227	22.96517394	24.64756308	25.92077955	22.40624018	24.32588426	23.83449409	28.62558762	31.63810971	31.52210909	32.25398912	26.66032875	31.35459652
738.6	33.54935592	35.47425763	29.05495548	24.52745784	32.0890035	27.71655552	34.72476138	30.2462485	27.78658578	22.78547324	29.96194029	29.29593262	27.86259597	35.238192	29.66078315	34.61372366	33.5106092	33.61408699	34.45004882	28.57448291	22.26999606	22.83653906	24.21279185	20.31316997	21.57329568	28.92871302	29.06003309	26.08212922	26.29249163	23.83056477	30.28779928	25.01281489	25.34340057	22.45938242	25.47483638	26.15988769	27.30530493	23.2447081	24.83043499	26.20526018	22.64118411	24.68229657	24.1822837	28.98360799	32.21296742	32.07377619	32.62967071	27.01078034	31.75248596
739.9	34.0163091	35.95977024	29.39965348	24.91620807	32.57097868	28.10839963	35.28485631	30.6444883	28.15538421	23.14583284	30.41880645	29.70154874	28.28750097	35.77141232	30.03014207	35.12040689	34.05677499	34.09952103	35.05620842	29.01413421	22.5194304	23.0496678	24.46099596	20.47543751	21.79260256	29.21094851	29.40603326	26.39605316	26.58718255	24.09996804	30.59698167	25.31084621	25.61971182	22.71987132	25.74786366	26.49514567	27.59778867	23.50785856	24.99312391	26.45695486	22.87490713	25.02366718	24.51654564	29.3142295	32.75730358	32.59351785	32.97687402	27.33745958	32.12448119
741.2	34.42949211	36.39545913	29.70749454	25.26598624	33.01453683	28.46257652	35.79049945	30.99659771	28.48769973	23.46113643	30.84266165	30.07253611	28.66376312	36.26082674	30.3660568	35.58969643	34.54042115	34.53457921	35.61984217	29.40688407	22.74365122	23.24292791	24.69416966	20.63068279	21.98798634	29.47217348	29.72184306	26.67900509	26.85693143	24.35272031	30.88461037	25.58324966	25.87467317	22.96196491	25.99503072	26.79789318	27.86797248	23.752902	25.15204986	26.70513522	23.08695956	25.32784964	24.81193555	29.61171772	33.25026751	33.07442201	33.29810704	27.63599612	32.46912956
742.5	34.81614587	36.80166097	29.9926372	25.59186791	33.41689769	28.79398884	36.26080238	31.32939775	28.79628658	23.76264682	31.2176502	30.41454779	29.00462235	36.70429825	30.67353828	36.02323471	34.98909423	34.93656935	36.12788831	29.77621312	22.96168796	23.42554953	24.91224709	20.77165934	22.17712763	29.71901948	30.01931605	26.93784924	27.10811693	24.58390411	31.15297275	25.832559	26.11033717	23.17965117	26.22529358	27.07881396	28.10925248	23.97954549	25.2984872	26.93855354	23.27710072	25.60750276	25.0944643	29.89245323	33.70623457	33.51323738	33.58672754	27.90259864	32.77643315
743.8	35.18176345	37.16702563	30.24340397	25.88509518	33.7957931	29.08547783	36.69077626	31.61970494	29.06540779	24.03286	31.56885555	30.72181043	29.32361447	37.10018984	30.94943673	36.42055879	35.40072358	35.31388213	36.58246997	30.10617316	23.15668939	23.59276024	25.10950635	20.90929526	22.34265979	29.94915519	30.28968911	27.18242379	27.33056361	24.80031342	31.38414738	26.07439983	26.33085251	23.38420199	26.43925946	27.34041885	28.33517162	24.1932443	25.43403395	27.14756529	23.45185018	25.86080016	25.34112075	30.14430511	34.12029617	33.91256402	33.85071568	28.15366096	33.06122274
745.1	35.51100355	37.51197466	30.49785375	26.15666309	34.13457223	29.3605892	37.08183615	31.90188636	29.30876049	24.27939647	31.88567755	31.00884713	29.61420199	37.47531343	31.19455583	36.77252446	35.77062001	35.65634433	36.99977611	30.41773983	23.34020068	23.747386	25.29207821	21.0294426	22.48874973	30.15696604	30.5467353	27.40070194	27.54330579	24.99107514	31.61676418	26.28879673	26.53555045	23.5613989	26.64074861	27.5810194	28.53728486	24.3862008	25.56535826	27.34802616	23.60720777	26.09283654	25.57371604	30.37979578	34.50268995	34.28062968	34.08689766	28.37906366	33.32607042
746.4	35.79860392	37.81820982	30.72711891	26.40623977	34.44049577	29.61737616	37.43764606	32.15317483	29.54990661	24.51175973	32.17838377	31.27613666	29.8925632	37.81912957	31.43098472	37.08723431	36.10935798	35.96016009	37.38836789	30.70233608	23.51462925	23.9001609	25.47671471	21.15388884	22.63401444	30.34959515	30.78334755	27.61236147	27.74035666	25.17275217	31.83490073	26.48241801	26.71690137	23.74129067	26.82404483	27.79973845	28.73139056	24.57432339	25.68760786	27.52564499	23.76454978	26.30303405	25.78105177	30.593971	34.85367214	34.62567616	34.32055145	28.59112966	33.56857278
747.7	36.06675174	38.09271873	30.93696489	26.62964018	34.71832447	29.84868071	37.76152363	32.39368509	29.77020696	24.71858121	32.43777862	31.51720888	30.12597582	38.11512443	31.64348243	37.39348163	36.42665384	36.23908705	37.74786175	30.962925	23.6729395	24.03835208	25.63962489	21.25984567	22.76802574	30.53711808	30.99710689	27.80385561	27.91070738	25.34132009	32.03048259	26.66256863	26.87773508	23.90484223	26.98881687	27.99796024	28.91691616	24.73940291	25.81000419	27.69610709	23.90472454	26.48985088	25.97828001	30.79831908	35.17030523	34.9289834	34.52716846	28.78676247	33.77948499
749	36.32500239	38.35289645	31.13734268	26.83885717	34.97869498	30.06883394	38.05730794	32.60752813	29.96180915	24.91635765	32.68836405	31.73151939	30.35484335	38.39927407	31.84410672	37.65912458	36.71128528	36.50580462	38.06892428	31.19691286	23.82478073	24.1696558	25.78810046	21.36452402	22.89413876	30.70855008	31.19853208	27.97961513	28.08277432	25.49439283	32.21197087	26.84043102	27.03986557	24.0511084	27.1452735	28.19252123	29.09131542	24.88699448	25.91626067	27.85331534	24.03335041	26.66585747	26.16112612	30.98533346	35.45516596	35.21836733	34.71385954	28.9690998	33.97797411
750.3	36.54577238	38.59948064	31.31190698	27.03850273	35.22127673	30.27157715	38.33290576	32.80057884	30.14282952	25.08965266	32.91862103	31.9319137	30.57022192	38.65731968	32.04153146	37.92158827	36.96574012	36.73984559	38.35192113	31.40961438	23.96199411	24.29318792	25.93264664	21.46402281	23.00780207	30.87033641	31.39595436	28.13319621	28.23751399	25.63622024	32.38782485	26.99718557	27.19143508	24.19155766	27.29548753	28.36143687	29.24405617	25.03633261	26.0252613	27.99600483	24.15144521	26.82662367	26.31780185	31.14361691	35.72471432	35.4788914	34.89645965	29.13884097	34.1702292
751.6	36.75140222	38.81036591	31.48598397	27.20074659	35.44219495	30.45500144	38.56379654	32.97684453	30.30746294	25.2534973	33.12323887	32.12640026	30.75677818	38.88503909	32.20505874	38.14882882	37.19003049	36.9546379	38.62604696	31.59973706	24.09893856	24.41393033	26.06714867	21.56484556	23.11972226	31.00480609	31.57231449	28.2813546	28.38459078	25.77173305	32.54204242	27.14345005	27.32219275	24.32275115	27.43632662	28.52581226	29.38628468	25.18200508	26.13066757	28.13165835	24.26109995	26.97842018	26.47278982	31.30112	35.96629507	35.71334284	35.07323429	29.28893712	34.33429431
752.9	36.94150763	38.99454974	31.64410261	27.3555361	35.63643267	30.61574334	38.79016226	33.14844088	30.45807779	25.39807123	33.31228048	32.29364739	30.91244148	39.10067723	32.34820476	38.35099452	37.41585878	37.14668374	38.86712988	31.77212751	24.2279636	24.52437422	26.19313011	21.6550482	23.2194917	31.14161449	31.72765491	28.42917834	28.51835349	25.90575175	32.6983102	27.27462288	27.43884979	24.4448805	27.56773226	28.67365582	29.53333057	25.30373225	26.22587564	28.26287652	24.36719561	27.1068853	26.60404679	31.44350433	36.17984252	35.92273305	35.22904334	29.41830399	34.48439435
754.2	37.10320854	39.17805584	31.77970646	27.49897384	35.80312156	30.77461263	38.99273232	33.28729399	30.59900099	25.53402862	33.47255772	32.45747532	31.06748364	39.28110037	32.48540038	38.52919776	37.60770615	37.32797849	39.07624412	31.93048506	24.34119623	24.62515693	26.31199622	21.74048183	23.31449878	31.2668324	31.87433975	28.54567677	28.63121904	26.01781103	32.83072995	27.40213985	27.56240584	24.54916306	27.68397989	28.79810153	29.65650396	25.42499578	26.3191506	28.37548705	24.45611522	27.23117036	26.73378742	31.57369263	36.37248577	36.11866562	35.36562627	29.54430474	34.61604419
755.5	37.26683745	39.32557383	31.90349026	27.63496085	35.95811813	30.90751432	39.16053772	33.40962617	30.70903823	25.64987372	33.63118168	32.59027689	31.21467409	39.44874621	32.6154245	38.68742506	37.77396437	37.48635648	39.24797013	32.05945691	24.44898427	24.71794988	26.4194972	21.81481486	23.39657939	31.38175377	32.01216536	28.65110677	28.74561195	26.11503743	32.94810941	27.51428334	27.65912871	24.65565361	27.78734903	28.91940602	29.76998994	25.52806613	26.39475826	28.4766621	24.54460247	27.33664076	26.83897025	31.68965225	36.54181727	36.2859567	35.49586275	29.65850602	34.74231995
756.8	37.37424376	39.42731699	31.99340101	27.7206024	36.06277336	30.98826716	39.26701234	33.51011489	30.78865415	25.7250884	33.73480409	32.68735783	31.29901482	39.59304589	32.67180104	38.78341745	37.8470128	37.58533043	39.36970548	32.17011242	24.52042862	24.77965056	26.49638434	21.86389069	23.45474079	31.46159709	32.09696992	28.72725438	28.81830325	26.1869982	33.03096228	27.57590429	27.73702316	24.711969	27.85564934	29.01580105	29.83971114	25.5991451	26.44304662	28.58108321	24.61435085	27.37696234	26.89954753	31.78991318	36.64740627	36.39932245	35.57060085	29.73118392	34.81579634
758.1	37.55286678	39.57363191	32.12479368	27.86315233	36.24344836	31.09051409	39.45615835	33.67144628	30.88717714	25.8641157	33.83278035	32.78670275	31.38090072	39.76981019	32.7759897	38.95325816	38.00845309	37.77832519	39.49107266	32.34312826	24.6107607	24.87857851	26.56132596	21.90202889	23.51041087	31.63653321	32.23630606	28.82125421	28.90787741	26.23726476	33.14694169	27.65447986	27.89465759	24.74285351	27.91397774	29.16661392	29.91922951	25.68165996	26.49062218	28.71346755	24.68148622	27.42718272	26.99358538	31.90182211	36.74405864	36.50837265	35.57646488	29.79111992	34.93569663
759.4	37.84362744	39.8842794	32.38082936	28.09639876	36.54301391	31.30273682	39.7472204	33.91349667	31.08903165	26.0653755	34.05124376	32.99467342	31.57493006	39.99286008	33.00564559	39.23977385	38.29985898	38.09941263	39.76721051	32.60001487	24.74548064	25.01443809	26.71639488	22.00104526	23.59179974	31.87824815	32.4595891	28.96261335	29.07609458	26.36079087	33.35000464	27.81029819	28.10139595	24.83378244	28.0552231	29.37171583	30.07803956	25.83143311	26.62017003	28.86394611	24.76966387	27.58541924	27.16167854	32.05184065	36.91498345	36.702009	35.64512742	29.88925604	35.15959862
760.7	38.15583559	40.29902609	32.70414482	28.34748394	36.85135845	31.57055995	40.13256574	34.20270666	31.36279775	26.32444192	34.34715627	33.25736321	31.90265744	40.32991035	33.30573704	39.59385641	38.65491197	38.46424105	40.16797157	32.93313072	24.90761254	25.17839293	26.91959367	22.15214184	23.70317225	32.07069196	32.78738091	29.15113247	29.20537336	26.53253287	33.61133322	27.99621136	28.26086804	24.98027428	28.26262693	29.59675943	30.32538111	26.0196684	26.81560497	29.0333518	24.90819802	27.74211735	27.31970835	32.23560105	37.15842149	36.94512046	35.89347983	30.11961254	35.36231813
761.9	38.33035031	40.55866748	32.88713137	28.47481849	37.0489534	31.83502211	40.37665668	34.37298496	31.59639213	26.42747857	34.67214459	33.52074173	32.14229992	40.49955627	33.5017296	39.79644886	38.91027114	38.65536341	40.56903748	33.02847733	25.04471012	25.28680971	27.10547506	22.28660516	23.83021544	32.17728329	33.02326432	29.26719949	29.38080329	26.70217436	33.80309922	28.16202527	28.3298481	25.15717962	28.43273265	29.71865245	30.50762028	26.14461714	26.95372556	29.07622867	25.02939678	27.94966981	27.42075872	32.31725965	37.35154582	37.15273526	36.24579983	30.36569702	35.4581708
763.2	38.33135382	40.50104621	32.90333962	28.41511729	36.97936251	31.85935343	40.32221089	34.36297717	31.59724813	26.40172166	34.6644054	33.57387742	32.18028698	40.47355933	33.47567954	39.76726845	38.86086837	38.5635742	40.60212918	32.96762342	25.08913079	25.30684156	27.12935397	22.32742813	23.86608793	32.16564864	33.04359891	29.30814455	29.39377704	26.77187038	33.83964309	28.19695404	28.27161862	25.24958133	28.45835676	29.68128215	30.54778791	26.19142279	27.00923283	29.07972893	25.07054881	27.94393082	27.39653471	32.33399349	37.3965478	37.18232273	36.38585982	30.42838899	35.38299471
764.5	38.35911419	40.53740856	32.94181379	28.43546067	36.97363519	31.91124331	40.36062576	34.37633229	31.64665913	26.42429545	34.69003679	33.62103598	32.22465425	40.51435945	33.51558599	39.78954668	38.8774806	38.55614133	40.65669519	33.00211195	25.18557203	25.37251197	27.19686812	22.40517634	23.93704697	32.19897697	33.08047477	29.37824846	29.45588916	26.84692903	33.89896526	28.27160073	28.29752552	25.327971	28.55099087	29.71915187	30.64857932	26.26074637	27.07588816	29.15240568	25.12174755	28.00669429	27.4634411	32.39310154	37.50259509	37.28747533	36.45751194	30.49294391	35.44225255
765.8	38.35885639	40.50673533	32.94745544	28.47718419	36.98502456	31.94795435	40.35112587	34.38616337	31.65783678	26.45003112	34.7130901	33.66111791	32.2454273	40.56247189	33.54547093	39.80956132	38.87959838	38.56438083	40.64778463	32.98403433	25.2530293	25.44229384	27.25963812	22.47750337	23.99501235	32.22568361	33.09234701	29.43917274	29.52441966	26.91124914	33.92778754	28.31607099	28.32462512	25.40842625	28.61265065	29.76151001	30.69219383	26.32415454	27.11783623	29.21743919	25.16973325	28.05755091	27.51821404	32.45362244	37.57829444	37.35380669	36.52006495	30.53905346	35.47962344
767.1	38.39099887	40.49142605	32.97134197	28.51518771	37.02272102	31.98308784	40.36327734	34.41616718	31.6597825	26.49495894	34.74496427	33.69200266	32.24765892	40.61205759	33.57137386	39.84448045	38.91595799	38.58689368	40.60589579	33.0116223	25.30757109	25.50158413	27.30665998	22.51876285	24.04013687	32.2755154	33.09293073	29.49154933	29.59289132	26.95936691	33.96682757	28.36396998	28.39152907	25.46145854	28.66219045	29.81402676	30.72123742	26.38708524	27.15455494	29.29965861	25.21088497	28.09362845	27.58568967	32.51865016	37.64412181	37.40987495	36.53775201	30.54731743	35.54711097
768.4	38.44434147	40.5094161	33.00886129	28.58082525	37.09142863	32.0112588	40.40042904	34.46528409	31.68841978	26.54584959	34.79829089	33.73289215	32.26448407	40.67035247	33.62202391	39.89739561	38.96310472	38.62355494	40.60052567	33.04342597	25.37201625	25.57184752	27.35112984	22.56098279	24.10020219	32.34077167	33.11575401	29.53601383	29.66885417	27.00144066	34.02212398	28.41521008	28.46824511	25.51473695	28.70751265	29.87619989	30.77105462	26.43852421	27.20067266	29.38340501	25.25374792	28.12418845	27.64121421	32.57859589	37.70156584	37.46210942	36.55705436	30.57185743	35.61424487
769.7	38.5102285	40.55256084	33.07427405	28.65318566	37.15281844	32.07191386	40.4645707	34.52420964	31.7339759	26.60535862	34.8536233	33.79694677	32.30730683	40.74536945	33.67021504	39.95625586	39.0217307	38.68949606	40.63848394	33.09520127	25.44176886	25.63565171	27.41351216	22.61524602	24.15489079	32.41600783	33.16768907	29.59407881	29.74154306	27.05725328	34.0931103	28.47665491	28.54050292	25.57169663	28.76902358	29.94907362	30.83002103	26.50286484	27.25001246	29.46285022	25.30580219	28.17050603	27.70224784	32.65071285	37.75743779	37.52346815	36.59138173	30.59877046	35.68693364
770.9	38.58674839	40.61713493	33.1456723	28.72395192	37.25147846	32.1404393	40.53978539	34.59061195	31.78606624	26.66043072	34.9373203	33.87304774	32.35943151	40.82301912	33.74260368	40.03524964	39.09334813	38.7599604	40.68628148	33.15206212	25.51259735	25.71378747	27.48330029	22.67099967	24.21578579	32.48882658	33.2392399	29.66411144	29.8221739	27.11247752	34.16475885	28.54761468	28.62172185	25.62805667	28.84529206	30.03370416	30.89414216	26.57330142	27.311151	29.54392994	25.35384057	28.22611011	27.76959072	32.72780026	37.83671964	37.5857217	36.63944264	30.65569762	35.7724309
772.2	38.65861899	40.68463653	33.2154912	28.7786309	37.30951281	32.21283412	40.60866538	34.66604051	31.84685358	26.72185417	35.00420826	33.93936271	32.42491758	40.90268885	33.80533925	40.09999116	39.15587018	38.82975012	40.74664287	33.21143648	25.5763642	25.78065462	27.55249214	22.72931624	24.27154183	32.55722629	33.31392926	29.71591481	29.89332773	27.18456054	34.23789203	28.6106287	28.67840802	25.68660524	28.90985241	30.10636266	30.96521115	26.64298722	27.37485616	29.6183045	25.40864063	28.27262551	27.82379752	32.79319441	37.89554511	37.65641893	36.70027118	30.70622194	35.83231973
773.5	38.73937621	40.75850617	33.29883962	28.84482983	37.39156168	32.28061648	40.68285258	34.73685172	31.90913838	26.7771042	35.08437804	34.03421417	32.48324911	40.98795715	33.88193228	40.1697943	39.22332373	38.90317305	40.820858	33.26972658	25.65636669	25.84147153	27.62071149	22.78927947	24.33414593	32.63046516	33.38805476	29.78395673	29.96801549	27.25064298	34.31755315	28.67249883	28.73561874	25.74970814	28.97823893	30.17190934	31.03843795	26.71563583	27.44406894	29.69031007	25.46827667	28.32376572	27.87894885	32.85672803	37.95817053	37.71855532	36.76530241	30.76418909	35.89813838
774.8	38.82923469	40.82584642	33.37695736	28.91449293	37.45659318	32.35419222	40.7485067	34.80353461	31.96728859	26.83781991	35.15916947	34.1084677	32.54660182	41.06871563	33.94476258	40.24375271	39.2995151	38.97309945	40.88374094	33.32819296	25.72903206	25.91089361	27.69688104	22.8459323	24.38348463	32.69952142	33.45536865	29.84384303	30.03457106	27.31857379	34.39179658	28.73899811	28.80392314	25.80811349	29.04494649	30.24225121	31.10157899	26.78351201	27.50398781	29.76392053	25.52025646	28.36824414	27.93665848	32.91097333	38.01432491	37.78122722	36.83640631	30.81793423	35.9538623
776	38.90714675	40.89203295	33.46455806	28.98038508	37.53777905	32.43106426	40.82601905	34.87765189	32.03036844	26.89595667	35.23590008	34.18392412	32.60883708	41.15126065	34.00791801	40.32386232	39.36595125	39.03932854	40.95454806	33.3865735	25.8051049	25.98972795	27.7644966	22.91427856	24.43587644	32.77394538	33.53619157	29.90402168	30.110125	27.36940478	34.47596415	28.80508058	28.87150586	25.87723219	29.11389327	30.30466342	31.1780346	26.8477137	27.57018304	29.83693634	25.56902411	28.42484724	27.99432869	32.97428844	38.07229952	37.84574105	36.89752001	30.87475665	36.01328643
777.3	38.97309921	40.9582422	33.53405191	29.04654425	37.60564151	32.50162745	40.90207799	34.95275624	32.09309622	26.95420681	35.31161088	34.26653754	32.66384953	41.22589348	34.08343728	40.39689487	39.4324427	39.12390749	41.0256428	33.43809204	25.87657032	26.05727688	27.8400745	22.97741618	24.49860681	32.84726318	33.60570147	29.95738299	30.18024939	27.44039777	34.54719572	28.86540354	28.9271217	25.94612471	29.17990125	30.38680568	31.25168876	26.91507219	27.63832134	29.90610775	25.62979437	28.47641439	28.03821985	33.03530985	38.13575822	37.90808742	36.96787973	30.93552404	36.07316588
778.6	39.04859976	41.04323638	33.6146734	29.10887227	37.66812921	32.58196584	40.96112583	35.03422701	32.16046647	27.02288202	35.3876964	34.34433103	32.72705127	41.30064293	34.14519895	40.46869389	39.50978087	39.19334205	41.08977578	33.49124309	25.94758766	26.12540604	27.91103083	23.03235754	24.54953126	32.91631764	33.68869602	30.01619299	30.25082337	27.50548425	34.6246581	28.92839217	28.98764286	25.99639545	29.25456595	30.45985208	31.31593798	26.98990598	27.69970716	29.98294642	25.67551147	28.52296415	28.09041777	33.10331798	38.19399128	37.96458957	37.0316731	30.98964312	36.13665395
779.9	39.12273295	41.10511425	33.68748016	29.16994511	37.74723005	32.64660071	41.03448552	35.10643424	32.22057489	27.08226294	35.4712877	34.4239815	32.78804912	41.37134411	34.21514426	40.5466764	39.58210281	39.25568033	41.15852205	33.54535083	26.02223897	26.18840124	27.97315007	23.09146964	24.60723036	32.98929763	33.76112942	30.06969131	30.32870099	27.56357874	34.69773383	28.99259896	29.05900577	26.06541547	29.3251936	30.51911967	31.3941454	27.05617677	27.76391535	30.04439448	25.73386444	28.57732407	28.15132322	33.1513796	38.25521136	38.02652585	37.09047457	31.0430488	36.19463199
781.1	39.21461612	41.16845233	33.76868144	29.22971788	37.81190074	32.72281187	41.10838207	35.1702807	32.2805197	27.13809058	35.54798185	34.50334967	32.85154142	41.45175828	34.27576857	40.62517615	39.637794	39.32960265	41.22940137	33.60348357	26.09031245	26.2542414	28.04344054	23.14941387	24.653006	33.06187292	33.82863796	30.12928421	30.38825092	27.63125396	34.77277643	29.04361799	29.1082602	26.13098663	29.38453521	30.58538805	31.46822156	27.12304313	27.81787331	30.11720301	25.78747455	28.62006412	28.20018712	33.22536434	38.30703277	38.08070647	37.16370924	31.09699274	36.24674722
782.4	39.29761319	41.23514104	33.8497958	29.29017504	37.8771952	32.78196205	41.17283595	35.248692	32.34949449	27.19483232	35.63268408	34.5768176	32.91679093	41.53469246	34.35169381	40.69299575	39.70046148	39.39742437	41.2994014	33.66193382	26.16230483	26.33051454	28.11200377	23.21350691	24.71471764	33.12462648	33.90331774	30.18268494	30.4515558	27.68950222	34.84594344	29.10596996	29.1699926	26.1845895	29.45448774	30.65114018	31.53238843	27.18511383	27.88600731	30.18550873	25.83963553	28.66440708	28.25545432	33.28584531	38.3633967	38.14156781	37.21692742	31.15764572	36.30099032
783.7	39.35682042	41.30908158	33.91965441	29.35866482	37.94147403	32.85335673	41.23286418	35.31766102	32.40426649	27.25276201	35.70089074	34.65582711	32.97246603	41.6132417	34.41799467	40.76312784	39.77033074	39.46443266	41.3593415	33.70692	26.22842005	26.38805745	28.17908364	23.27132892	24.76639222	33.19647706	33.97951957	30.24089195	30.52389461	27.75310552	34.92486115	29.16451234	29.23497721	26.23521083	29.52435918	30.72233604	31.60719712	27.24773069	27.94101499	30.25817003	25.89978278	28.72208869	28.30015706	33.34961248	38.41001037	38.19259968	37.28834287	31.21073806	36.3578649
785	39.43250491	41.37755332	34.00142141	29.41278125	38.01645026	32.9386593	41.29744612	35.38733571	32.47138015	27.3148369	35.78461527	34.74187687	33.0235649	41.68807262	34.47321939	40.82615875	39.83457067	39.53361513	41.40997882	33.7519835	26.29947234	26.46834514	28.24839405	23.32591652	24.81349393	33.26281055	34.05239279	30.30003045	30.58365106	27.81095292	35.0075012	29.22439827	29.30044973	26.28878421	29.5907333	30.79973483	31.67409764	27.31979423	28.00615548	30.32792818	25.94761687	28.75948292	28.34470412	33.41046041	38.46175925	38.24895345	37.35420093	31.27257388	36.41449475
786.2	39.5135307	41.43997498	34.07611752	29.46488244	38.09051432	33.00253437	41.36575361	35.46982409	32.53069498	27.3751152	35.83256792	34.81463645	33.08307331	41.75217561	34.54083811	40.89668538	39.90715123	39.6106718	41.48025009	33.81386685	26.36856178	26.52926244	28.31819354	23.3833326	24.86427401	33.34370773	34.13126388	30.3469171	30.6399538	27.86615578	35.07984838	29.29384967	29.3573627	26.34346632	29.65475589	30.8667653	31.73259801	27.37673965	28.07655024	30.40899269	25.9912757	28.80258868	28.3926656	33.47660774	38.49685213	38.30002737	37.40647477	31.32090803	36.46319895
787.5	39.58793645	41.50127105	34.15651589	29.53139706	38.14787845	33.07513706	41.43142442	35.5378453	32.59788366	27.43106329	35.90748666	34.89208526	33.14630335	41.8432785	34.60674248	40.96798666	39.97453137	39.68471388	41.55194776	33.86938575	26.4318577	26.59705173	28.39064034	23.44140493	24.91583507	33.40186923	34.20948122	30.39597145	30.71517324	27.92571597	35.15863111	29.34622963	29.41501754	26.40976299	29.71173044	30.92695632	31.80066575	27.44362554	28.12355756	30.46808488	26.05099886	28.85069621	28.44442109	33.53086633	38.54325312	38.33900887	37.47009808	31.37703172	36.51261767
788.8	39.68222762	41.58079649	34.2374398	29.59784865	38.22255061	33.14721736	41.49487411	35.61176709	32.65955004	27.48732461	35.98402521	34.96542341	33.20605644	41.92825333	34.68026669	41.03768665	40.03077575	39.75388049	41.61645063	33.92667559	26.50371339	26.65578362	28.44583149	23.49863777	24.95576763	33.48279135	34.28346993	30.44489309	30.78056563	27.98630069	35.2364115	29.41346732	29.47819264	26.46086582	29.78407578	30.99727602	31.88077736	27.50624246	28.1895841	30.54103947	26.10602616	28.89191053	28.49512537	33.57825802	38.59629796	38.3937189	37.53810428	31.42931793	36.56724748
790	39.74563325	41.66014543	34.30964356	29.64830977	38.30188909	33.2265338	41.56447377	35.67987875	32.71735874	27.54252717	36.06163031	35.04191673	33.25999779	41.99172757	34.74177151	41.11415488	40.09828742	39.82036954	41.68416757	33.97524648	26.56852417	26.71981899	28.51917899	23.55486401	25.01909995	33.5579381	34.35799853	30.50895195	30.8446507	28.05630942	35.31659361	29.47246554	29.54206374	26.51696902	29.84420692	31.07626145	31.94918146	27.57292786	28.24763866	30.6179993	26.16604041	28.93828502	28.54227607	33.63823832	38.6464529	38.44822227	37.59223587	31.48489172	36.61183691
791.3	39.82520741	41.70999835	34.39426204	29.72148676	38.38422833	33.29704574	41.62948927	35.75188706	32.77428401	27.59567361	36.1419174	35.12046964	33.32188054	42.0660417	34.82452945	41.19108246	40.17127541	39.89898499	41.73440591	34.02538981	26.63893061	26.79019098	28.5796032	23.61335595	25.06630405	33.62708997	34.43279175	30.56429868	30.9211876	28.10812361	35.3878635	29.53136364	29.59991012	26.56915053	29.91761599	31.13727573	32.00717568	27.63697551	28.30868496	30.67230092	26.21436834	28.98907209	28.59513602	33.69204485	38.71112559	38.50480745	37.65279183	31.53533559	36.68222939
792.6	39.90060281	41.77176035	34.46752988	29.77419254	38.44154267	33.37428291	41.70252252	35.82922013	32.83087315	27.65941966	36.22835773	35.21401345	33.38545824	42.14237825	34.895035	41.26072863	40.2395488	39.95494412	41.80468435	34.06598973	26.70990975	26.84890296	28.64199369	23.67643641	25.11717446	33.69063841	34.50300502	30.61829157	30.99480004	28.1767262	35.46616495	29.5976514	29.66013186	26.6419369	29.98394382	31.20949056	32.07188542	27.70236386	28.36820338	30.74612224	26.27318565	29.04707657	28.65577681	33.75975078	38.76559419	38.56424181	37.72384527	31.5867708	36.74248492
793.8	39.9753204	41.84030568	34.54800642	29.83077184	38.50411074	33.44594864	41.754064	35.90095196	32.90585329	27.72358569	36.30359498	35.29919087	33.44858223	42.22775784	34.94821763	41.32149512	40.30563567	40.02539133	41.86182185	34.11370289	26.77765719	26.92047561	28.7225795	23.73471305	25.18614376	33.75834086	34.57069798	30.67850237	31.05659473	28.24894716	35.532441	29.64856226	29.71201728	26.7058961	30.04805608	31.2786619	32.13973228	27.77124745	28.42421514	30.80478945	26.33334934	29.10107181	28.70765164	33.82787517	38.81670543	38.61553015	37.79113721	31.64507567	36.79047755
795.1	40.05523837	41.91539443	34.62676784	29.90470299	38.56174121	33.51747959	41.81645419	35.97064313	32.96807116	27.78245576	36.37134962	35.37340723	33.5053512	42.29890867	35.01819925	41.39754728	40.37257866	40.10394953	41.93404997	34.1850691	26.85353822	26.98560166	28.79207638	23.79072861	25.23142127	33.82850504	34.6461749	30.72962718	31.12887852	28.3131165	35.61929995	29.71697919	29.77449176	26.76273119	30.11791014	31.34403646	32.2180292	27.84405198	28.49209567	30.88304186	26.3853908	29.14989846	28.74942993	33.88416961	38.85421816	38.67017061	37.85487883	31.70086418	36.85342299
796.4	40.12938055	41.97419737	34.69777447	29.95646158	38.63421912	33.59543932	41.87522719	36.03072912	33.0263849	27.84003699	36.46345774	35.44944731	33.55933376	42.37757236	35.07849257	41.47729647	40.44944562	40.1637705	41.98834207	34.229018	26.92105753	27.04478243	28.85365681	23.85248231	25.28050541	33.90624259	34.71646182	30.78635981	31.19338448	28.37051892	35.69478531	29.76808016	29.84307933	26.81321062	30.18941043	31.40531575	32.2907332	27.89557292	28.55109273	30.94997918	26.42836386	29.19026612	28.80232289	33.94503904	38.91362142	38.71787701	37.91662676	31.74820926	36.90333569
797.6	40.20648086	42.02493355	34.77285672	30.00989722	38.71151798	33.66367233	41.94553452	36.10609239	33.08566907	27.89045765	36.52884158	35.52959554	33.61195181	42.44281931	35.15809213	41.54751701	40.5066674	40.22954013	42.04924763	34.27908222	26.98355227	27.10904527	28.91426133	23.90821485	25.33626194	33.96261855	34.78439356	30.83840949	31.26179028	28.43136546	35.76279183	29.83700418	29.89547171	26.87105384	30.24070026	31.47766329	32.34212168	27.96714547	28.6162942	31.01830303	26.4740281	29.24925622	28.84056946	34.01010808	38.96049171	38.77116604	37.98402928	31.79278221	36.95873599
798.9	40.27686749	42.09949529	34.85155865	30.06164407	38.76838174	33.7316134	42.00171184	36.17894643	33.14959232	27.94861772	36.59902272	35.60597114	33.68264421	42.52822354	35.21765019	41.6114234	40.56492233	40.29249285	42.10141899	34.32223533	27.04801839	27.18477944	28.98711386	23.9702028	25.38741612	34.02100103	34.8427447	30.89048491	31.34318005	28.49689312	35.83403865	29.89344822	29.95620578	26.93830465	30.30027936	31.54855232	32.40131728	28.03212475	28.67584331	31.09014785	26.53446211	29.29065355	28.90787317	34.06649024	39.00809054	38.81656615	38.03393999	31.84454971	37.0102841
800.2	40.35221406	42.15431371	34.9297128	30.13280062	38.8417016	33.79856296	42.0765283	36.24791294	33.20831873	28.00287522	36.678167	35.67779226	33.71933672	42.60314265	35.28387944	41.69524995	40.64233752	40.36333207	42.1667348	34.38262586	27.10393287	27.240799	29.04935015	24.02165063	25.43369138	34.10601818	34.9144233	30.94032053	31.39938178	28.54712395	35.91894324	29.95267187	30.01984455	26.9890064	30.37544008	31.60736804	32.47686102	28.09643187	28.72777408	31.14222886	26.58217881	29.3367001	28.95472684	34.11459551	39.04925266	38.86619067	38.10405233	31.90180844	37.06246372
801.4	40.43472923	42.21717985	35.00789523	30.20954759	38.91514498	33.87650283	42.13056757	36.3176814	33.273793	28.06433536	36.75447062	35.75945317	33.78659865	42.67822943	35.35436262	41.7568398	40.70177181	40.43394253	42.22203761	34.42340317	27.17646303	27.30944954	29.12064445	24.08319553	25.48160239	34.18024544	34.99508618	30.99839318	31.46199453	28.60884855	36.00249711	30.01680258	30.08155626	27.04612038	30.45128289	31.68454549	32.55211291	28.16132179	28.78192102	31.21611554	26.63716244	29.38641523	29.01030168	34.169447	39.09539065	38.90675475	38.16212556	31.95124094	37.11908362
802.7	40.50200131	42.26427314	35.08906313	30.24715892	38.97880431	33.94776221	42.19872245	36.39349659	33.33373199	28.13416243	36.83972215	35.84351153	33.84969652	42.75046658	35.41731306	41.84487865	40.76776999	40.50109149	42.28312785	34.48014439	27.24471239	27.37067267	29.1884958	24.13687622	25.54091451	34.24308859	35.06734145	31.06423154	31.53592558	28.66516538	36.07628758	30.07609274	30.13343003	27.10445365	30.51942798	31.75267213	32.62149835	28.21557003	28.84608982	31.28350276	26.70228116	29.43774001	29.05458032	34.23594342	39.13283726	38.97453015	38.22697148	32.00611051	37.16726476
803.9	40.57627701	42.34279364	35.17035877	30.31010585	39.05271824	34.01097996	42.24916889	36.45681248	33.38647038	28.18793666	36.90784643	35.91616804	33.91174013	42.82089168	35.48181552	41.88792671	40.83176488	40.57515943	42.34268158	34.51973456	27.311467	27.44100271	29.25089514	24.1981958	25.59979395	34.3050167	35.13354829	31.10739306	31.59445964	28.74221971	36.15662605	30.13276495	30.18472915	27.16954432	30.58429443	31.81851738	32.6841137	28.2841637	28.90934564	31.34787229	26.75198637	29.48525881	29.10813128	34.30206384	39.18849902	39.02857855	38.29384906	32.06150305	37.22870471
805.2	40.63420364	42.39876684	35.2399921	30.37857907	39.11085018	34.10712722	42.30764287	36.52623307	33.44502393	28.23872351	36.97203369	36.00712492	33.96594824	42.90254856	35.55218372	41.96687133	40.90531417	40.64088514	42.40201728	34.57659267	27.37936307	27.50397814	29.31503533	24.25004447	25.65432841	34.37031928	35.19818113	31.16132977	31.68491328	28.80301151	36.21379995	30.19906562	30.25455276	27.23188016	30.64131306	31.87428389	32.75278374	28.36695996	28.97215388	31.42075442	26.80881731	29.54236324	29.1583175	34.3599379	39.23261196	39.08052214	38.3434844	32.11128325	37.28025502
806.4	40.70851643	42.46439556	35.31770248	30.42774233	39.16921717	34.15933571	42.36415988	36.58497448	33.52195895	28.2930761	37.04412262	36.07661053	34.01338831	42.9703631	35.60544506	42.02890016	40.96123669	40.68858091	42.44592194	34.61767581	27.44935679	27.56191162	29.37044993	24.31054598	25.70272138	34.44843476	35.26399002	31.21911305	31.75239195	28.85647123	36.28330199	30.25636846	30.31218352	27.29085259	30.71159378	31.93057671	32.81124603	28.42119632	29.0336019	31.48659542	26.86143802	29.59387963	29.20656219	34.4174842	39.28054189	39.13336847	38.39895621	32.16105354	37.34179719
807.7	40.78385947	42.51376796	35.39131946	30.48841105	39.22916824	34.22081688	42.42094052	36.65530074	33.5694293	28.353893	37.12433172	36.1408556	34.06578405	43.04307713	35.67245332	42.10349202	41.01509707	40.75940857	42.49304176	34.67451468	27.51784669	27.62662642	29.44476937	24.36361358	25.74508511	34.51330948	35.33172264	31.27727612	31.80686845	28.90979027	36.35418376	30.30489665	30.36267884	27.33847173	30.77522345	31.99224067	32.87389218	28.47497495	29.09369405	31.55276593	26.90685504	29.6308618	29.25746868	34.46947309	39.32367393	39.17758496	38.46450103	32.21007497	37.39214738
809	40.86506645	42.57202182	35.46879823	30.53871463	39.28608991	34.29741824	42.49267224	36.72744248	33.62691689	28.3990774	37.17184312	36.21610225	34.11748316	43.10160886	35.72850471	42.17027626	41.08300072	40.82785695	42.56599859	34.72386687	27.5688983	27.69182459	29.51939104	24.42073364	25.777517	34.58436424	35.40400323	31.32572518	31.86742255	28.96852563	36.44121441	30.36240886	30.43318804	27.40050525	30.83266273	32.07896388	32.94247107	28.54228565	29.15294259	31.63150958	26.9496954	29.67272907	29.30429486	34.52735082	39.36733417	39.22189714	38.52692625	32.26413975	37.4391012
810.2	40.95186827	42.63398836	35.54964095	30.59488552	39.36234264	34.37121586	42.54970014	36.78903164	33.69377813	28.47241395	37.22963091	36.27373644	34.17555684	43.16262394	35.80234348	42.22225196	41.13362936	40.90780846	42.60447966	34.78663159	27.62559349	27.76189689	29.57233058	24.46618254	25.83628408	34.64358798	35.48570299	31.37362301	31.92023434	29.0242415	36.5194434	30.42245584	30.47359248	27.45208652	30.90027019	32.13907853	33.00682665	28.60611881	29.21751513	31.69698976	26.99636895	29.72068744	29.35103737	34.58722539	39.39280271	39.26083101	38.5811158	32.3111647	37.48827061
811.5	41.0096389	42.71451715	35.64079807	30.65236055	39.44875235	34.43402236	42.60734697	36.87026531	33.7505259	28.53206008	37.29941546	36.33375012	34.24943334	43.23929434	35.87029569	42.30644652	41.21080686	40.95646454	42.64290363	34.83498572	27.67998938	27.8213527	29.64258099	24.51460738	25.86182184	34.72364294	35.55962011	31.4128496	31.96546715	29.06329635	36.61073451	30.49040318	30.53791329	27.47825664	30.96326057	32.20064405	33.06795954	28.66884013	29.26891675	31.75229054	27.04866695	29.75968819	29.38420515	34.6322228	39.41620154	39.30446181	38.60904115	32.34438702	37.52134841
812.7	41.09055166	42.78941216	35.72348832	30.68983335	39.53245025	34.50655879	42.64452926	36.94956497	33.8117479	28.57574774	37.33893062	36.39619022	34.31400867	43.32276133	35.94127403	42.3815115	41.26446103	41.04109144	42.70732351	34.90799732	27.7371521	27.89237604	29.71050043	24.58364282	25.89339692	34.79999816	35.63575263	31.46393632	32.0192732	29.1248506	36.68967462	30.54900604	30.58011291	27.51858808	31.01888768	32.26706184	33.11981556	28.72231137	29.32329858	31.81514118	27.08646712	29.77566509	29.43206397	34.68052827	39.4456897	39.35143728	38.67183997	32.38930978	37.56890725
814	41.16504339	42.85494487	35.80995221	30.74079469	39.58483488	34.59530755	42.71045544	37.0236208	33.88171967	28.62759051	37.40021548	36.47686952	34.36037074	43.37340225	35.98894886	42.43571752	41.33455122	41.12464446	42.76063851	34.97316783	27.78787206	27.95923218	29.77654876	24.63913128	25.92578189	34.85989326	35.73010183	31.50475321	32.06113249	29.17887904	36.78617663	30.61325707	30.61313408	27.55899298	31.10603566	32.35034854	33.18598046	28.77692628	29.37851936	31.90444047	27.14437392	29.80238429	29.46379796	34.72230741	39.48031523	39.40437449	38.73487875	32.44137146	37.61793205
815.2	41.23791679	42.9218742	35.89875083	30.78000556	39.64165401	34.68427409	42.77623295	37.07764032	33.96754677	28.7018828	37.48472173	36.56629291	34.42896948	43.42945169	36.05823397	42.52395519	41.39453636	41.18652992	42.85030419	35.02712162	27.85112773	28.0262641	29.83978593	24.7019822	25.96544319	34.93307784	35.80663472	31.55948529	32.11850151	29.23804563	36.8660139	30.68030665	30.65125317	27.60562341	31.16916331	32.39806655	33.26495056	28.83129707	29.43285825	31.96788337	27.19611147	29.85423563	29.50568006	34.76504445	39.51441841	39.45171971	38.80132996	32.50556653	37.66405736
816.5	41.33093698	42.98903354	35.96793109	30.85258104	39.70739441	34.73905487	42.84248657	37.15249864	34.01061943	28.74406428	37.58437742	36.63443837	34.49611095	43.49934227	36.12245955	42.57648893	41.46976822	41.2484713	42.9127541	35.07412858	27.91784487	28.07790299	29.89183354	24.76542811	26.0012169	34.97412657	35.88683547	31.59956243	32.18371355	29.27905322	36.94345764	30.73304493	30.72596909	27.67077742	31.24646906	32.46790652	33.32971785	28.88970117	29.49889182	32.00211745	27.2227009	29.92037207	29.56490137	34.83500746	39.56214047	39.5109053	38.87042209	32.56849502	37.69854924
817.7	41.36404764	43.03852824	36.04203198	30.89933668	39.75888223	34.82837306	42.89542088	37.22404858	34.07102966	28.80413158	37.6381709	36.71265265	34.5566998	43.58140661	36.18341992	42.63555489	41.53339896	41.28659687	42.97617448	35.10341791	28.00347815	28.139428	29.97373001	24.82368809	26.06402129	35.02832809	35.95243629	31.65856907	32.25930348	29.34336375	37.00979469	30.79482963	30.76168383	27.74162708	31.29694313	32.52140924	33.40539867	28.95727631	29.5609213	32.06385917	27.28718968	29.97587065	29.61354805	34.87005833	39.6073098	39.5738654	38.93572587	32.62590433	37.74636043
819	41.42151094	43.08970109	36.11593266	30.95499357	39.82074208	34.88713525	42.9589594	37.2828293	34.1216471	28.83961268	37.71977524	36.80159572	34.60184451	43.6556235	36.2741924	42.70577929	41.61327176	41.34295011	43.04668255	35.10636587	28.0636534	28.18612445	30.0440006	24.87383486	26.13085975	35.10370251	36.01441714	31.70310521	32.34728396	29.41482095	37.0734331	30.86388228	30.80840672	27.81050867	31.35569783	32.56470252	33.46708357	29.01829651	29.60899524	32.13376273	27.35174744	30.02314359	29.66878367	34.93594123	39.66592629	39.6157837	39.03208533	32.67239991	37.80837203
820.2	41.5235589	43.12868271	36.17159366	31.02390686	39.84275857	34.94054703	43.02357881	37.32919792	34.18345293	28.90045057	37.7774679	36.85528638	34.64289563	43.71778698	36.31824063	42.77537685	41.62925091	41.41945968	43.06828429	35.18600656	28.14176131	28.25807298	30.08621731	24.92143454	26.17530428	35.16469993	36.06599606	31.76592445	32.3850222	29.46493609	37.12030777	30.91103405	30.88063751	27.84758033	31.4057022	32.63446783	33.52121926	29.08053623	29.67712978	32.19490546	27.40934832	30.06787487	29.70284481	34.99038922	39.70955946	39.64244905	39.07488281	32.72370528	37.85305333
821.5	41.58760393	43.21205854	36.24595406	31.06522376	39.92781013	35.0108708	43.06168825	37.39352275	34.22490173	28.96106711	37.85754684	36.9277185	34.70964041	43.75834614	36.37904815	42.84191003	41.69554301	41.46797624	43.11881813	35.21949371	28.19200976	28.29856089	30.15124247	24.97892891	26.21492213	35.21973159	36.14245894	31.81123457	32.44620255	29.52075101	37.19255158	30.95295971	30.93984308	27.91689952	31.47681252	32.71458913	33.5841096	29.14125759	29.71666292	32.26525875	27.43640359	30.10740227	29.76083588	35.03080368	39.75332034	39.69880537	39.1073261	32.75935627	37.8940942
822.7	41.64360877	43.28079628	36.32336044	31.11532132	39.9959036	35.06293498	43.12866596	37.44781179	34.29614857	29.01135189	37.90034347	36.99241657	34.75447112	43.83758505	36.4241253	42.89594618	41.76328516	41.5262234	43.16308032	35.26867352	28.26491827	28.36854902	30.21489225	25.03446817	26.25370998	35.28173346	36.17951885	31.84704815	32.50723467	29.58416708	37.2616275	31.01309262	30.98255383	27.95861055	31.54809006	32.77149174	33.66564077	29.19301615	29.77655763	32.32668717	27.49513502	30.14068773	29.79342924	35.08582399	39.78983391	39.74909741	39.17373453	32.82099136	37.97606885
823.9	41.7268231	43.32507527	36.39682867	31.16818116	40.07419836	35.14319369	43.1688627	37.52045239	34.36037009	29.05923505	37.99246943	37.08274902	34.80810292	43.91366084	36.4905761	42.96862107	41.80263192	41.58193199	43.22637093	35.30319028	28.32940713	28.43603586	30.26771933	25.08888696	26.3107372	35.34954548	36.25543769	31.90312842	32.58363944	29.65789816	37.33728284	31.07696142	31.02901368	28.02240185	31.60989185	32.82290691	33.70924219	29.26974964	29.83412981	32.38550452	27.54266748	30.20836626	29.84628081	35.15104291	39.83573836	39.78146089	39.25532279	32.86685273	37.99373776
825.2	41.78146796	43.34224611	36.44207124	31.23564455	40.08790494	35.2122725	43.22083392	37.55305924	34.39809162	29.0942477	38.05393631	37.16695128	34.84627985	43.96396974	36.55292912	43.02185854	41.85067189	41.61741705	43.2532099	35.32029077	28.38074719	28.48207574	30.31096252	25.14389031	26.35284695	35.38880368	36.30245921	31.97081957	32.63284069	29.70207544	37.37945483	31.11916922	31.08074148	28.08760809	31.6583302	32.89180355	33.76649036	29.3344475	29.88868253	32.4453754	27.60758559	30.26118048	29.88460695	35.18393905	39.88592064	39.84771664	39.30860049	32.91131527	38.04741091
826.4	41.82663952	43.38710464	36.52077642	31.27827211	40.14392527	35.27359163	43.26487364	37.61693521	34.43000842	29.14963395	38.09164256	37.2001239	34.89513913	44.01763203	36.61106855	43.05231774	41.89226788	41.69023429	43.29151945	35.37864758	28.44987773	28.54242735	30.37700683	25.18142703	26.40200803	35.45983216	36.3705778	32.0011199	32.67834086	29.75459055	37.44976476	31.16279439	31.14444992	28.13914361	31.6966173	32.93510404	33.82315857	29.38450373	29.93703345	32.49977164	27.62752757	30.27740854	29.91863952	35.24767863	39.92230515	39.87986862	39.33862905	32.93139083	38.11024183
827.7	41.87674654	43.4413381	36.59893209	31.30077542	40.21026602	35.32680573	43.32000385	37.67771524	34.49055405	29.20775192	38.14079236	37.25916433	34.92603498	44.09397096	36.65643513	43.08488442	41.93816333	41.73036974	43.3501855	35.43521592	28.51808906	28.59262591	30.44129964	25.24710735	26.44786736	35.50342147	36.44884832	32.04565684	32.7287208	29.79319759	37.52960232	31.22813425	31.19461758	28.1844681	31.75765235	32.9765556	33.89193248	29.43765951	29.98511799	32.55454767	27.68081582	30.30672477	29.96617805	35.30187451	39.93188055	39.89761565	39.38405124	32.98189774	38.14904523
828.9	41.92699458	43.48915611	36.6684531	31.34172567	40.24043659	35.39290778	43.35165259	37.70597114	34.53327622	29.24802674	38.19457028	37.32557549	34.98108594	44.14472096	36.70862912	43.14826555	41.98574852	41.75500504	43.38598311	35.46073494	28.56328762	28.65643794	30.49426115	25.29237429	26.49135852	35.54181674	36.50426977	32.11024391	32.79607036	29.8507134	37.589996	31.2740303	31.22870871	28.21920625	31.81658191	33.05392842	33.94174809	29.49221515	30.04572096	32.62762315	27.73611215	30.33750556	30.0120035	35.33560692	39.94134784	39.94497655	39.42922574	33.0468337	38.20772277
830.2	41.99674966	43.52179717	36.72026609	31.40702125	40.28992416	35.45132764	43.4197819	37.7842558	34.58756504	29.29015551	38.27893269	37.37720912	35.02119288	44.18460606	36.76410019	43.21350978	42.04297845	41.80236464	43.41703439	35.50588378	28.63522665	28.69534943	30.55074343	25.33625298	26.52910247	35.61564124	36.5619508	32.13587997	32.85259316	29.89953281	37.66330366	31.32841809	31.25932681	28.26433831	31.87508788	33.09995328	34.00143186	29.55043923	30.10328476	32.67777917	27.78899698	30.38348636	30.03893745	35.37356094	39.98699954	39.9914356	39.49449917	33.08153099	38.2324244
831.4	42.0419785	43.57112714	36.80284078	31.44205646	40.33897833	35.50654438	43.43631517	37.82726689	34.63909122	29.32258891	38.34331628	37.44186261	35.06146953	44.23447984	36.82630845	43.28272121	42.0876932	41.863645	43.45977416	35.5267662	28.69791792	28.76270512	30.61209044	25.38954947	26.56764825	35.67230871	36.62239974	32.16264694	32.90391334	29.95348327	37.72094143	31.36230524	31.31707147	28.32909752	31.92734644	33.15759815	34.04502001	29.59574306	30.15060447	32.72475224	27.83155569	30.42621517	30.10156918	35.41160032	40.0279984	40.03316856	39.54192836	33.11709222	38.26800956
832.6	42.10495176	43.60766915	36.85274978	31.48000327	40.37974076	35.56208479	43.4962748	37.87139581	34.66900586	29.37712688	38.38207642	37.502491	35.09463629	44.29531536	36.85767138	43.32934301	42.11404512	41.88767723	43.49054132	35.56634707	28.75800502	28.82520819	30.6644541	25.45213816	26.6191071	35.72133841	36.67682708	32.21643044	32.95996733	29.99396245	37.78719137	31.40820096	31.35908235	28.3726476	31.9704271	33.20152675	34.11523722	29.65639478	30.19180517	32.78785085	27.869115	30.46161092	30.14729875	35.45291172	40.06834288	40.07929934	39.58527906	33.1540696	38.31291561
833.9	42.14096602	43.66125516	36.91910461	31.54642806	40.43032496	35.62896908	43.52784586	37.92035809	34.72484279	29.43472967	38.45237853	37.57078611	35.14336991	44.36372693	36.9301906	43.37786634	42.17488705	41.92921231	43.52467209	35.58906238	28.81799234	28.87016888	30.71086526	25.49482517	26.65958287	35.76592775	36.71303877	32.27849669	33.02456959	30.06776408	37.82104263	31.47811746	31.40491918	28.42432473	32.03740345	33.26888725	34.18081027	29.69983195	30.25234966	32.82109159	27.93231721	30.52182314	30.16915213	35.51952818	40.10767935	40.13447716	39.63008901	33.18417129	38.36006281
835.1	42.19952329	43.71485898	36.96337751	31.588798	40.46431862	35.66790775	43.5784892	37.9584619	34.77556422	29.47833921	38.51253618	37.63574919	35.16590063	44.42567548	36.98469523	43.3971259	42.21902712	41.97986067	43.56442061	35.636375	28.88536277	28.92474732	30.76437243	25.53957252	26.72302907	35.82638943	36.77534416	32.30946261	33.07359664	30.13301758	37.87995132	31.51395222	31.44291688	28.49049511	32.0930513	33.3424801	34.23952116	29.76763037	30.31791845	32.8840298	27.99276078	30.56075628	30.22932061	35.56290364	40.14058158	40.15299416	39.69547792	33.23824479	38.39757379
836.3	42.26905022	43.75450778	37.06650499	31.64061265	40.52074973	35.71877537	43.63325879	38.01390016	34.83933943	29.51490509	38.5629609	37.71598391	35.22501241	44.49092171	37.02005588	43.46982644	42.25402048	42.05709735	43.60275764	35.68195946	28.94892813	28.98159457	30.82047372	25.59273843	26.76704197	35.87738503	36.84088593	32.35852077	33.14171784	30.18480896	37.93666759	31.55782426	31.53074961	28.53854839	32.13854457	33.37231135	34.2886833	29.82851028	30.36803279	32.96218432	28.02625638	30.61544633	30.26516208	35.60888664	40.17413575	40.20240281	39.73044021	33.29862935	38.46276963
837.6	42.32850231	43.80626401	37.11365068	31.67630893	40.56262367	35.79132945	43.70392399	38.10763929	34.87046971	29.56631263	38.63357304	37.75971811	35.27404626	44.52110776	37.09326888	43.5228385	42.31277269	42.11398211	43.65723663	35.70160854	28.99997067	29.02202054	30.89216211	25.64263574	26.81118147	35.92064735	36.90402983	32.40451497	33.20854445	30.23202219	38.00924541	31.60629083	31.56711871	28.57658894	32.19735783	33.43816372	34.35845212	29.88882113	30.40836652	33.00015046	28.07094021	30.64012853	30.31506187	35.67712488	40.22115144	40.2402351	39.78068736	33.32870984	38.5194008
838.8	42.40829234	43.86204279	37.17736031	31.72570376	40.62083554	35.85255071	43.73634192	38.17469612	34.93831352	29.61324689	38.65913001	37.81884284	35.32160568	44.59506256	37.14885382	43.57919795	42.37073683	42.13796053	43.71434114	35.76260416	29.08290092	29.07273739	30.94076446	25.70479159	26.85128952	35.95667156	36.97483759	32.4722108	33.26982521	30.2879469	38.05849118	31.65518067	31.62040991	28.6422578	32.26389415	33.48956416	34.40500606	29.93218217	30.45678421	33.05161388	28.10720992	30.67774017	30.3621878	35.71614909	40.27455113	40.30501329	39.82711934	33.3797579	38.56517989
840	42.46291152	43.8986519	37.24825664	31.77339715	40.6689574	35.9044098	43.7910251	38.19651525	34.96878839	29.67204731	38.76082379	37.90576273	35.36760481	44.68114401	37.1997587	43.65266754	42.41705909	42.22042607	43.75789109	35.81505547	29.14435844	29.1257202	30.98099776	25.75589396	26.89686697	36.02013025	37.01653247	32.50862691	33.32176845	30.33558565	38.12284142	31.7066264	31.66236956	28.70207412	32.32128385	33.55734071	34.4530111	30.00340953	30.50630302	33.12414424	28.1752572	30.72310179	30.41695818	35.75999153	40.32038436	40.34676952	39.89544858	33.43226905	38.62567834
841.3	42.52533162	43.93928186	37.32091353	31.83217386	40.71420059	35.97045979	43.84084132	38.25275302	35.01334646	29.71917783	38.82284863	37.95764312	35.41888025	44.74088438	37.24272232	43.69114368	42.49817251	42.27161651	43.80562781	35.84107901	29.19727083	29.18204129	31.04166015	25.80533737	26.93489022	36.09050035	37.06765617	32.55366127	33.39043133	30.38769691	38.16683359	31.76079776	31.70734494	28.74529208	32.37748397	33.60582957	34.51087903	30.06047264	30.55905679	33.20790311	28.22958959	30.7676334	30.46116534	35.8227589	40.3325591	40.38569656	39.94490615	33.48201484	38.67920371
842.5	42.56629425	44.00166514	37.38768798	31.90299034	40.81219085	36.05227527	43.89664882	38.31753598	35.07942029	29.75933773	38.86503848	38.04381429	35.44251996	44.80267806	37.32000604	43.75275088	42.55344369	42.29708792	43.85012318	35.85840744	29.25538709	29.24763911	31.09565033	25.85063353	26.99325714	36.13579064	37.13968376	32.59869896	33.44909996	30.43786833	38.23038402	31.80700691	31.77504426	28.78692244	32.4159495	33.65367904	34.58424532	30.1170586	30.61227994	33.25678161	28.26687339	30.80358573	30.49647009	35.84401238	40.38397347	40.45986823	39.9910819	33.53037909	38.71066524
843.7	42.64656978	44.02474597	37.4475126	31.94150709	40.8122841	36.10753235	43.97980192	38.3699333	35.13760212	29.82741947	38.93124374	38.09902367	35.49163204	44.8804004	37.37337716	43.8106049	42.57226971	42.33785765	43.87603896	35.91724908	29.3228426	29.28562208	31.16305858	25.89244494	27.02988877	36.20309728	37.20219771	32.65987113	33.49687075	30.49652138	38.30568442	31.8517046	31.80909928	28.84033712	32.49725587	33.72251816	34.65399843	30.15816148	30.64848442	33.28727939	28.31357867	30.85794804	30.53348159	35.90627147	40.41274689	40.50658977	40.03762053	33.57215019	38.77244907
845	42.68651395	44.10013574	37.53237687	31.99578999	40.89648999	36.16944747	43.99315432	38.43167083	35.18679508	29.86377049	39.009989	38.17770108	35.54925184	44.89422729	37.43199453	43.86359909	42.65660395	42.39957913	43.94625537	35.95045854	29.39851429	29.33373357	31.21088762	25.94383384	27.1016798	36.25929313	37.27673896	32.68865944	33.55556092	30.54593569	38.37347026	31.91165451	31.88046088	28.88687225	32.5610529	33.78092588	34.69751971	30.21088648	30.69971696	33.35575318	28.35936271	30.90435504	30.5717824	35.95645345	40.47557185	40.56055782	40.05813115	33.60452396	38.80947978
846.2	42.76788963	44.15995409	37.57914468	32.0429577	40.93211502	36.25001779	44.05806708	38.48835306	35.24406256	29.92008361	39.06194313	38.25750063	35.60844904	44.97896164	37.4747034	43.92086058	42.68910302	42.46871315	43.98423399	36.0122332	29.45298939	29.39089575	31.27787299	25.98224946	27.15055827	36.28573204	37.31465295	32.73263462	33.61186273	30.59168628	38.42000875	31.9764638	31.92663041	28.93878076	32.61243746	33.84094323	34.72989595	30.28166523	30.74752899	33.40225577	28.40392184	30.94634726	30.6353339	36.03642518	40.51142087	40.58674415	40.13449824	33.65480453	38.84799774
847.4	42.82587651	44.20001939	37.64530204	32.08392194	40.98727459	36.29925178	44.11439283	38.545436	35.29171908	29.97073014	39.13103189	38.288559	35.61221222	45.06065739	37.51479728	43.99565657	42.76182619	42.54256249	44.02150291	36.04318166	29.50832609	29.45443896	31.32322128	26.04637418	27.16991422	36.33593076	37.38387498	32.77402681	33.6544682	30.66788066	38.50129129	32.0150687	31.97392509	28.98239251	32.64724837	33.89165291	34.7793009	30.3333925	30.79811789	33.45616003	28.44899704	30.98339918	30.67631962	36.06352301	40.55766322	40.62934149	40.17819109	33.68922698	38.89088077
848.6	42.89763966	44.26766915	37.73288496	32.13108455	41.02373252	36.36520394	44.18603441	38.59032847	35.35053839	30.01297391	39.16348084	38.36706721	35.68678548	45.09341894	37.60726563	44.04211281	42.81339887	42.58689579	44.06857965	36.08035694	29.56806491	29.48246663	31.35417881	26.08784451	27.19408973	36.39688459	37.43551901	32.82834661	33.71523981	30.70757673	38.56322747	32.06253887	32.01722849	29.05223365	32.7144381	33.93858679	34.84074833	30.39954704	30.85902325	33.50217626	28.50631042	31.03064897	30.7207759	36.10445594	40.57936577	40.65359444	40.22261806	33.73979492	38.93977869
849.8	42.93939212	44.3171495	37.79604933	32.19110143	41.09578205	36.43888906	44.25008151	38.63554924	35.40702514	30.06431255	39.22542592	38.45826258	35.73542666	45.15290588	37.65429584	44.09026812	42.83831009	42.62040881	44.14340124	36.11615485	29.62747701	29.53530097	31.40691857	26.14591565	27.23433562	36.42977386	37.50391023	32.86623838	33.76021824	30.76114577	38.59889165	32.11377036	32.06950302	29.10034826	32.77034771	33.96521909	34.89489342	30.43570136	30.89743399	33.56772424	28.55389322	31.06290136	30.74971178	36.16170966	40.61929886	40.71941469	40.27800104	33.80130167	39.01611743
851.1	42.99793106	44.37326253	37.8535773	32.2231233	41.15821317	36.49124652	44.27094177	38.70056441	35.46895385	30.1190116	39.32226898	38.48140753	35.79645709	45.20512413	37.67886177	44.18997889	42.90543863	42.66811304	44.18070778	36.15747116	29.71345321	29.59700961	31.47782081	26.19339023	27.27676492	36.49053598	37.58274047	32.904965	33.81907903	30.79316249	38.6643128	32.17775299	32.13045727	29.12636872	32.83744138	34.06047643	34.93859317	30.49865634	30.93822474	33.62036834	28.58885743	31.09874267	30.80214976	36.21761859	40.67469212	40.77139744	40.31442426	33.84747583	39.05024066
852.3	43.06539449	44.4295428	37.92270563	32.26371866	41.21586825	36.51560201	44.33419437	38.76207165	35.48772817	30.17303325	39.35757717	38.53465913	35.83140023	45.30158713	37.75861048	44.25643912	42.96365065	42.71517554	44.21693768	36.21148373	29.74861873	29.66225423	31.5280902	26.23733312	27.30126491	36.54635918	37.61737395	32.93835624	33.87662341	30.808129	38.69095824	32.19298562	32.14726932	29.15628813	32.85880182	34.11851188	34.99956481	30.54317916	30.99115704	33.67301148	28.61879282	31.14506565	30.83531925	36.25808385	40.68793592	40.83292215	40.38367162	33.88675926	39.09446096
853.5	43.12998086	44.46761665	37.96328239	32.31050362	41.23550003	36.59728868	44.40103831	38.84569387	35.55084426	30.21234444	39.40848013	38.59553056	35.89311833	45.3568221	37.82549148	44.26927566	42.99214676	42.76177013	44.27536495	36.23229421	29.81869301	29.69140788	31.58070173	26.28438172	27.3292982	36.58123511	37.6513233	32.97902927	33.91005103	30.89589693	38.75654802	32.25402052	32.19274601	29.21575052	32.93662955	34.15094569	35.02569668	30.58328399	31.03670959	33.73367847	28.65915751	31.17622725	30.87146177	36.28625399	40.72486326	40.8481057	40.41772438	33.92932886	39.13434612
854.7	43.17379461	44.49479632	38.01633163	32.34123166	41.28660946	36.67835696	44.40872153	38.90140221	35.5901523	30.23759027	39.49705485	38.69704519	35.9256884	45.4090461	37.88363555	44.32572203	43.04397361	42.8277119	44.34686636	36.27105398	29.86957047	29.73393855	31.63958477	26.32520317	27.40138332	36.64995327	37.73781162	33.01698433	33.98356246	30.95717552	38.83719201	32.3057345	32.22211635	29.27527676	33.00050202	34.22524909	35.12857792	30.65999412	31.07786109	33.77687982	28.7102995	31.24277866	30.92332486	36.35360391	40.81049496	40.91740626	40.47483811	33.98172843	39.18620102
856	43.22288217	44.58667996	38.10698646	32.39616016	41.39353656	36.75156695	44.46133024	38.91510515	35.66327261	30.28747689	39.56602771	38.77812717	35.92864266	45.48680152	37.93595081	44.40498053	43.10014696	42.88025091	44.42162224	36.31866793	29.9390696	29.79090299	31.69817599	26.36999065	27.46130891	36.68563471	37.79444957	33.07028869	34.04555514	31.03003169	38.9001824	32.35889011	32.271006	29.31929813	33.05981318	34.26314064	35.17671514	30.69389913	31.11430742	33.81507328	28.75809561	31.28094874	30.96809598	36.38054568	40.82076432	40.93936906	40.53680549	34.03765791	39.22648897
857.2	43.3116097	44.61468869	38.181111	32.41435549	41.40384372	36.80874719	44.51056684	38.98482874	35.71771553	30.34643581	39.60656651	38.81917082	35.98505835	45.51958561	37.98802382	44.43354106	43.13736846	42.9199683	44.42452582	36.33151873	29.98147896	29.84852728	31.73435966	26.42857068	27.49029128	36.71575243	37.84592375	33.10535049	34.09958686	31.05549502	38.99042833	32.40399756	32.32768071	29.38249578	33.11051362	34.32538759	35.22181706	30.745352	31.16823367	33.89103467	28.82437181	31.29896941	30.98426415	36.44218211	40.84105147	41.00367778	40.5845373	34.05347248	39.24307946
858.4	43.36066283	44.66938554	38.24664178	32.47475843	41.45526006	36.86600693	44.56371748	39.04368091	35.75930169	30.41188852	39.71436096	38.87662985	36.04336263	45.58027714	38.03625593	44.51462887	43.19146848	42.96437435	44.45988152	36.37537509	30.04582771	29.88403071	31.80176382	26.47719537	27.51118383	36.7859698	37.89739938	33.15526785	34.11646036	31.10144269	39.02755202	32.45824249	32.39909737	29.4075677	33.17789513	34.39328239	35.27299874	30.79816274	31.2245342	33.94455164	28.86551935	31.3439564	31.01763601	36.484474	40.88330461	41.04020286	40.61365461	34.09090609	39.29377949
859.6	43.45031965	44.71065088	38.3189012	32.53528944	41.4710553	36.89516559	44.61793887	39.07423427	35.79071138	30.4590195	39.75501167	38.94504559	36.08539012	45.64960788	38.09677608	44.56835231	43.24427193	43.01978414	44.49352324	36.42733293	30.1246483	29.91688367	31.83812778	26.50680546	27.55782881	36.83390984	37.97257804	33.18658942	34.18291398	31.15364602	39.08046572	32.50459522	32.43100215	29.4578956	33.23043281	34.42655863	35.32111145	30.86106433	31.25753546	33.98943653	28.90054726	31.37307107	31.092847	36.5371409	40.90659483	41.09220202	40.65354764	34.14778446	39.34679893
860.8	43.46124013	44.75027777	38.37478278	32.62589019	41.51792436	36.95703638	44.65518192	39.12374808	35.84119654	30.50022071	39.77511924	39.02537613	36.13779356	45.72210413	38.14265287	44.57527475	43.31920122	43.10053394	44.5465548	36.47289249	30.1683902	29.96864195	31.89621181	26.53475417	27.58578989	36.88430278	38.04425432	33.24582354	34.2166275	31.20223422	39.10163284	32.53720898	32.47561961	29.51036918	33.26483047	34.48477942	35.36587564	30.92014066	31.31124734	34.06205185	28.92881118	31.41968991	31.12438874	36.56435375	40.95478395	41.14339341	40.72608409	34.19631204	39.40245859
862	43.54860219	44.78709409	38.41566853	32.62302846	41.59920771	37.02277244	44.71096329	39.17469281	35.89551431	30.54792467	39.82931205	39.09146572	36.1656283	45.75713301	38.21134198	44.6539918	43.36351544	43.14174528	44.60007533	36.49065913	30.23143123	30.01564086	31.93238481	26.60454036	27.60864314	36.91636128	38.0899575	33.2770288	34.27559545	31.23612882	39.13742261	32.58254123	32.53246741	29.56995422	33.32465294	34.55500995	35.42468121	30.96730191	31.34199031	34.11283565	28.98168676	31.47371006	31.14317335	36.6337186	40.99521941	41.19963809	40.78519422	34.26435134	39.45314535
863.3	43.61451652	44.84031296	38.46716999	32.66876016	41.66056762	37.10846932	44.76122612	39.2466133	35.93666602	30.58045096	39.89269674	39.11185473	36.20778979	45.8481727	38.25587068	44.70177717	43.38487473	43.19238857	44.61534026	36.52485255	30.29005144	30.08117562	31.9992739	26.64348805	27.67279065	36.98576401	38.11882886	33.33075939	34.30878827	31.2953631	39.21983176	32.63334154	32.59637426	29.5960547	33.36373614	34.60400997	35.45866328	31.01204574	31.40203838	34.17448381	29.00710061	31.50421524	31.1800715	36.68835486	41.03041237	41.20564863	40.79499607	34.28821313	39.48918255
864.5	43.68373427	44.86864169	38.52170672	32.70226442	41.70544998	37.1334613	44.76329016	39.30468876	35.97696561	30.63734469	39.9459651	39.15435605	36.27978406	45.89921431	38.33973028	44.78213277	43.42826105	43.23644694	44.63719743	36.57225694	30.35307558	30.10195644	32.05206738	26.68774319	27.69410633	37.01410406	38.19196533	33.3642203	34.3604534	31.33037965	39.28867316	32.67302125	32.61187943	29.62159888	33.40837087	34.63954223	35.52015815	31.0626609	31.43220791	34.18642375	29.04279489	31.51529155	31.25026845	36.70589328	41.06790081	41.25014524	40.82068638	34.32303388	39.53023259
865.7	43.71467422	44.92137249	38.57589642	32.7480892	41.75495666	37.22242929	44.81315088	39.33637559	36.0351984	30.71657301	40.02207146	39.24521625	36.31123115	45.97521568	38.35058033	44.82681595	43.48445191	43.25726828	44.68887676	36.63553917	30.39742686	30.15063752	32.09301112	26.74776312	27.72355623	37.05349858	38.25498263	33.38917025	34.38430401	31.4124842	39.32183986	32.7142308	32.65109576	29.65482839	33.43889251	34.70742076	35.58026132	31.08939263	31.47741656	34.25672475	29.09628206	31.54883329	31.26701806	36.76696719	41.10501001	41.27118817	40.87018028	34.40320916	39.59094422
866.9	43.76209535	44.94681725	38.64352982	32.78041513	41.79059951	37.26209457	44.88703005	39.41366981	36.11689022	30.74330397	40.06983396	39.33018707	36.35157008	46.01773248	38.41988676	44.85032762	43.53970121	43.31300712	44.76014258	36.62769314	30.4572544	30.18777714	32.14593646	26.77555175	27.76428053	37.12162801	38.32664413	33.42736859	34.43811864	31.43996732	39.37993611	32.77223123	32.69230664	29.70561999	33.52399474	34.7270452	35.61773397	31.14911761	31.53833118	34.30483271	29.15187127	31.59890124	31.29397294	36.80080553	41.13990735	41.316986	40.90826044	34.43000002	39.64226824
868.1	43.81599245	45.04698576	38.70220749	32.82847933	41.84956753	37.32085063	44.94044906	39.42457788	36.18237123	30.77006607	40.15285226	39.39668711	36.37950622	46.05582371	38.5210376	44.89099913	43.59507781	43.34921686	44.82359816	36.69565512	30.52384479	30.25946541	32.20037235	26.84263124	27.80623062	37.14951182	38.38052714	33.45533407	34.4969786	31.48654968	39.42175739	32.83192243	32.73430904	29.77952265	33.58509445	34.7956313	35.6903336	31.20511825	31.5812772	34.32915515	29.1994621	31.64958417	31.3295868	36.85096749	41.16358304	41.37899216	40.98835366	34.47394284	39.68074481
869.3	43.88699959	45.06915766	38.8020773	32.87615072	41.88595547	37.39670212	44.94851467	39.53643748	36.20681389	30.81904241	40.21046073	39.45355187	36.44522567	46.12942521	38.55948594	44.94959562	43.60469452	43.43156236	44.87889345	36.73055036	30.58137404	30.30537937	32.24540348	26.86360644	27.83285646	37.20231282	38.41998999	33.50947647	34.5853228	31.52290065	39.47932811	32.86450008	32.76593941	29.82264971	33.6530495	34.85957962	35.72120278	31.26398422	31.62691413	34.41977926	29.26521016	31.68658941	31.39533252	36.90285565	41.22138581	41.4447941	41.03412438	34.50421819	39.74175544
870.5	43.94346109	45.12554806	38.86074618	32.91912739	41.93267157	37.45395239	44.98381589	39.56284778	36.24815819	30.85404317	40.25966651	39.50716878	36.48625936	46.2005972	38.56109294	45.03536789	43.64803178	43.48372812	44.8721768	36.75732363	30.6380531	30.35995297	32.29239282	26.91908235	27.87350794	37.26104959	38.4801244	33.54452519	34.63386315	31.55816349	39.51778648	32.9132584	32.85215974	29.84735751	33.68171577	34.91740946	35.79137669	31.3320318	31.65721684	34.44537358	29.29228437	31.71338946	31.42167803	36.9563617	41.24799648	41.43491302	41.07490458	34.551839	39.76507934
871.7	43.9759768	45.16204911	38.9134094	32.95963348	41.98953598	37.50328261	45.04428827	39.57988075	36.28299689	30.91921225	40.28862082	39.56094348	36.53508627	46.21929808	38.61330759	45.08120356	43.73880434	43.49402892	44.93025408	36.80079161	30.68991659	30.37932073	32.33900428	26.97948611	27.91926446	37.31965394	38.55459285	33.57375476	34.66683603	31.60417715	39.6134394	32.9622923	32.86789673	29.92372253	33.7495084	34.97376967	35.83283432	31.34360415	31.72156175	34.50881782	29.30500847	31.75147828	31.46723733	37.01097194	41.27440093	41.48792446	41.11362842	34.59540932	39.80515997
872.9	44.01024784	45.20046004	38.95571398	32.99172637	42.01543947	37.54833335	45.11232816	39.61584042	36.31262743	30.95444898	40.34707026	39.58689112	36.60875393	46.28868514	38.67379262	45.12829675	43.82748108	43.57825089	44.95946592	36.83615817	30.75518353	30.44011738	32.38087057	27.0208909	27.97742537	37.35633095	38.57919173	33.61403278	34.72121902	31.63831439	39.65353844	33.00229775	32.9418733	29.93130484	33.8000377	35.00563619	35.88944867	31.41768022	31.77396753	34.57143331	29.35713407	31.80518248	31.47514163	37.01952054	41.28293052	41.49957028	41.16598219	34.66047149	39.83098677
874.1	44.09617216	45.25910777	39.0273609	33.05343337	42.09914535	37.58525289	45.17732985	39.68280895	36.388454	31.01870113	40.43464227	39.63362594	36.61282247	46.33837902	38.71778264	45.18720964	43.81717716	43.62224459	45.00516901	36.86904041	30.81580257	30.49893313	32.44124272	27.06043063	27.98681602	37.41528946	38.62874037	33.65442243	34.74195963	31.68457397	39.71234218	33.07291945	32.93889507	29.95908259	33.84261666	35.0649711	35.92980001	31.46471015	31.80443984	34.61727102	29.39931595	31.80926071	31.53080693	37.04449564	41.3326182	41.56219738	41.24657256	34.69017244	39.88239911
875.3	44.16473344	45.30143768	39.07892239	33.09620609	42.13128299	37.6491715	45.17844431	39.75265214	36.4255849	31.07974248	40.49382763	39.75267239	36.644162	46.39085755	38.76083849	45.22929829	43.82381415	43.65648045	45.02262649	36.89917587	30.88902647	30.54354016	32.4967946	27.11570888	28.03026684	37.46153806	38.70504661	33.69027279	34.79371466	31.76876051	39.77357448	33.11066844	32.97122929	29.99537147	33.87360143	35.10820406	35.97051115	31.50559205	31.85334623	34.68276861	29.4349278	31.85886258	31.5880995	37.10442287	41.36460114	41.60748911	41.25958751	34.7348627	39.93547742
876.5	44.20233419	45.33793643	39.17145315	33.11597796	42.16068914	37.71811846	45.23642064	39.78402751	36.47190024	31.12957632	40.53321605	39.81466459	36.70929677	46.4281751	38.79718478	45.26327318	43.85829474	43.67613646	45.05232078	36.93857496	30.90573176	30.59226555	32.52836986	27.15112663	28.06712997	37.48083015	38.77064708	33.74895403	34.82963488	31.80421681	39.81906333	33.12610545	33.01392114	30.06503848	33.93197553	35.13394667	36.0370097	31.5618582	31.90111168	34.72866111	29.48240698	31.88673327	31.6185835	37.17969897	41.39169916	41.63835278	41.30196521	34.78905325	39.95616397
877.8	44.26963158	45.37586689	39.21139297	33.14415336	42.19400556	37.77945045	45.28705454	39.81689908	36.50116104	31.12448334	40.59323913	39.8065842	36.73955226	46.49727244	38.90257616	45.3733311	43.93764424	43.76336966	45.09375143	36.99255874	30.94974751	30.64938076	32.56811236	27.18859226	28.100596	37.56537563	38.79628553	33.7856191	34.89170231	31.83261084	39.92076095	33.16631433	33.07324909	30.14739746	33.99637958	35.17743865	36.0910455	31.60196428	31.93951277	34.77402806	29.53495385	31.92857513	31.64773095	37.22587841	41.407038	41.68300084	41.34951784	34.81413148	40.02098544
879	44.28557491	45.4198061	39.25190223	33.17615407	42.26543122	37.81468043	45.31205561	39.89412736	36.5478816	31.17798404	40.60452542	39.87287883	36.77014978	46.61495112	38.91361818	45.39290634	44.00884495	43.81110518	45.14896742	37.01873962	31.00152896	30.67458091	32.6224856	27.22116271	28.14237976	37.58865618	38.85798535	33.79987031	34.92270706	31.8973124	39.95364303	33.22412263	33.10696748	30.13891497	34.03610302	35.24135539	36.12638432	31.6549432	31.99586524	34.8049986	29.60212451	31.95727712	31.69500574	37.22924856	41.47350729	41.73008264	41.40605036	34.84633066	40.04621179
880.2	44.33907295	45.49800388	39.36891449	33.22787972	42.27992924	37.89639077	45.3464131	39.92039	36.61455364	31.24426593	40.69932028	39.96388811	36.83965238	46.63890489	38.95236891	45.38254269	44.02073063	43.83122016	45.20260652	37.0445507	31.04501888	30.72969961	32.68637458	27.2792631	28.16656252	37.66059658	38.92625643	33.83268111	34.96680993	31.93203982	39.98785761	33.29142354	33.1676519	30.1539298	34.10956545	35.28852488	36.16961843	31.69916685	32.03478	34.85163809	29.6027707	31.98729035	31.72604881	37.26724892	41.47269927	41.76187255	41.45639007	34.86721219	40.06339862
881.3	44.38764805	45.4971436	39.42133705	33.27072907	42.32198992	37.9330318	45.36918534	39.96918634	36.65705272	31.29711486	40.73030483	40.0248265	36.8803786	46.62059334	39.02659206	45.4221071	44.05878684	43.85181976	45.20869519	37.05887495	31.14432543	30.77625644	32.750682	27.33760732	28.17577177	37.70798699	38.97360549	33.88029886	35.02610653	31.97352787	40.05158068	33.30728587	33.20163542	30.22422497	34.17050915	35.35282885	36.24772173	31.76659797	32.08857493	34.91695634	29.65658851	32.04081879	31.75054233	37.33519286	41.48164923	41.77594303	41.49024161	34.94069457	40.10715807
882.5	44.44502353	45.54936014	39.44045281	33.3499455	42.40463764	38.00636338	45.43687086	39.98509261	36.69290169	31.33954424	40.84096038	40.00765756	36.86049517	46.68164089	39.07946481	45.53354769	44.10974865	43.89881357	45.230102	37.11294375	31.19340873	30.84187274	32.806425	27.36946806	28.22342145	37.76212005	39.02987684	33.9060949	35.07741977	32.05454593	40.10694111	33.35159382	33.24644094	30.28500776	34.22038199	35.36595909	36.31536736	31.79029689	32.15245566	34.95450842	29.70311824	32.08882685	31.78709351	37.35102539	41.52113556	41.81222134	41.5405783	34.97840371	40.15165451
883.8	44.50139995	45.59893847	39.53414958	33.36069687	42.42971498	38.06593787	45.42804739	40.03682748	36.73934669	31.38855536	40.83675073	40.08260746	36.90341311	46.75436186	39.10594539	45.57613487	44.15905329	43.95724984	45.27365014	37.14939146	31.24087798	30.8721452	32.82101876	27.43568552	28.27740728	37.79739948	39.09392755	33.97484698	35.12099208	32.05380826	40.1848165	33.40754255	33.26974286	30.31239099	34.24603729	35.42326949	36.33893697	31.84843279	32.21041425	35.02422269	29.74159002	32.10338557	31.8177058	37.39974447	41.53749653	41.85208389	41.6033639	35.05815428	40.23619412
884.9	44.59290277	45.59076892	39.55453255	33.40210393	42.45456403	38.08997421	45.52688226	40.12862071	36.77388987	31.42371638	40.86994111	40.15224662	37.00524462	46.83557941	39.14041448	45.57631933	44.22350093	44.02953207	45.32306533	37.16961191	31.31669414	30.93200519	32.85846068	27.46792451	28.32844988	37.83967145	39.15017349	33.98818546	35.17947995	32.05959711	40.22854832	33.43102867	33.29884664	30.32784236	34.29550312	35.47463871	36.39636577	31.88317153	32.24952831	35.05492428	29.77112376	32.16017415	31.82657822	37.44545308	41.57564697	41.89826203	41.64374652	35.09368357	40.25028087
886.1	44.62596794	45.63189749	39.61529966	33.44203003	42.53623328	38.15547337	45.51788078	40.15083242	36.83969249	31.46818059	40.95946877	40.18711329	36.98679373	46.82805535	39.22801898	45.63794311	44.18642413	44.03799295	45.33905884	37.22499705	31.34333341	30.95582643	32.87577773	27.50679258	28.35260875	37.88812819	39.18052825	34.02358252	35.19525631	32.13716986	40.30446244	33.48513638	33.34281065	30.39239073	34.35258232	35.54817977	36.44173834	31.94020346	32.26695686	35.120721	29.791803	32.1701879	31.88944038	37.48814915	41.61397992	41.95557051	41.70421818	35.13819454	40.29393929
887.3	44.65759187	45.76342902	39.67076131	33.45196057	42.54169017	38.17719738	45.55773045	40.20943114	36.88057766	31.49848043	41.0005457	40.25913586	37.05069472	46.84760261	39.25701346	45.69276214	44.29741399	44.07920571	45.31552778	37.2272143	31.39161038	31.01622866	32.92844011	27.55987027	28.37475424	37.93792582	39.22286839	34.07620301	35.25224383	32.18935437	40.34872426	33.55318467	33.39832455	30.45783679	34.38118235	35.5617071	36.50930699	32.00926677	32.30087936	35.16387315	29.85060411	32.19490885	31.91445143	37.49361773	41.63401858	41.95101994	41.73400322	35.16834607	40.34681617
888.5	44.6904417	45.73488769	39.78482429	33.44025528	42.61958817	38.27845134	45.57426662	40.25650403	36.88425407	31.52533682	41.05961401	40.30715163	37.14071866	46.92331254	39.33125234	45.73213645	44.3253022	44.13031856	45.39157896	37.25733702	31.47059122	31.07276075	33.01247816	27.61317424	28.39936459	37.99357164	39.32564002	34.09917305	35.2504337	32.2348669	40.37072431	33.59858439	33.44048696	30.46238069	34.44988904	35.60675185	36.55217669	32.00720117	32.3948319	35.24581004	29.85731316	32.22143477	31.97010167	37.568972	41.65804798	42.01167272	41.75860434	35.16371947	40.36867529
889.7	44.7316831	45.81308695	39.85348367	33.52202909	42.66502128	38.33177651	45.66937354	40.25547141	36.96235309	31.57532367	41.06925966	40.37177325	37.14490562	46.94597883	39.35681352	45.74169185	44.35659606	44.13796996	45.44353531	37.28354825	31.4933792	31.12810034	33.0327954	27.63562663	28.44167083	38.04875783	39.35062871	34.11693077	35.30249178	32.26671768	40.44062321	33.64175651	33.47036949	30.52199597	34.49123007	35.6780731	36.58328252	32.0744997	32.44878154	35.25891322	29.92004563	32.25643335	31.98392785	37.59761712	41.65779638	41.99567493	41.75828915	35.23767373	40.39306761
890.9	44.75447071	45.80700534	39.88791377	33.55854732	42.65140759	38.38705839	45.69061846	40.28626762	37.01151658	31.61955895	41.15495405	40.37938219	37.15719138	47.02118948	39.39654249	45.80605258	44.3888124	44.18579613	45.44180727	37.32372668	31.54683874	31.1712929	33.09472341	27.67043424	28.46622449	38.10154081	39.40546016	34.19096262	35.31156124	32.28403564	40.5099515	33.64476552	33.51698376	30.54105278	34.53724626	35.70389585	36.65965347	32.12642215	32.48582758	35.31810311	29.97014026	32.27746117	32.02176003	37.61127754	41.69447001	42.02066153	41.85242939	35.27814203	40.42427963
892.1	44.77959713	45.87625586	39.9514611	33.57455399	42.70463723	38.41703745	45.7362657	40.30948312	37.05800826	31.65139497	41.21794371	40.44872083	37.2088649	47.03454946	39.43478701	45.8760867	44.39072503	44.23307054	45.46394638	37.34410487	31.5927599	31.21915745	33.13806743	27.71508779	28.4578815	38.13436814	39.47098668	34.18490597	35.35808786	32.34546312	40.55320655	33.65741342	33.53319767	30.59211369	34.5933336	35.69786528	36.69307479	32.15154244	32.49091859	35.34695994	30.01310605	32.30114544	32.03483397	37.64168235	41.69664409	42.07773548	41.9013056	35.3442819	40.41766619
893.3	44.8622297	45.90424309	39.99784131	33.62338269	42.80409059	38.43366946	45.74072898	40.38783567	37.02738831	31.68276667	41.23849619	40.49209801	37.24657543	47.06349965	39.46461637	45.89366543	44.41047894	44.28188506	45.44141042	37.36670244	31.57960175	31.28508134	33.192037	27.78323833	28.50384611	38.18807357	39.5143299	34.24215039	35.40698662	32.37869404	40.59855484	33.71527791	33.54409213	30.58035604	34.5882558	35.78107227	36.727197	32.16892988	32.53808704	35.40875164	30.07620459	32.3295548	32.03240043	37.64899306	41.68860304	42.06149499	41.95706715	35.33847825	40.47913122
894.5	44.92926992	45.89325374	40.01171733	33.62030872	42.76695592	38.446961	45.72142838	40.45171752	37.105632	31.69228064	41.18564141	40.50101723	37.28006208	47.07210671	39.46930935	45.90935112	44.41493261	44.29960655	45.51430351	37.42962456	31.66219674	31.29879333	33.22782428	27.81206284	28.49511507	38.20589933	39.53953394	34.24630944	35.44246305	32.37313879	40.70011962	33.77700031	33.49267972	30.59688193	34.61879806	35.81586906	36.78344832	32.20757444	32.6017265	35.45373945	30.01563991	32.32899947	32.05765521	37.69795094	41.67568895	42.08061733	41.92869783	35.38510426	40.49248544
895.7	44.87383229	45.97403256	40.02591216	33.62912974	42.78187529	38.51667832	45.76806536	40.47655563	37.14417263	31.72592343	41.15840748	40.49537642	37.32641532	47.11769994	39.5364628	45.90479298	44.43205748	44.29142911	45.50536382	37.45260251	31.70298775	31.31244061	33.30031276	27.86119309	28.47690102	38.29901277	39.61858601	34.23834898	35.40071045	32.37764535	40.72885104	33.80214877	33.50713712	30.59592848	34.67961426	35.82430871	36.78341235	32.25940456	32.64428432	35.50555211	30.04021823	32.35221539	32.10776221	37.72722069	41.7018692	42.11928704	41.93717979	35.42398161	40.49389591
896.8	44.90044513	45.98372602	40.14033146	33.64059482	42.88049167	38.51817906	45.80104313	40.46795186	37.12274966	31.73415964	41.29343156	40.52647651	37.34243206	47.14798807	39.50603905	45.88652454	44.45583425	44.2854933	45.45542011	37.47909701	31.71487879	31.36136857	33.29045891	27.88171439	28.5247944	38.30818931	39.61522609	34.26612064	35.38816427	32.39884531	40.78055195	33.83694708	33.5400448	30.61212763	34.7017376	35.88063475	36.85024752	32.26528475	32.64821862	35.56115755	30.10797134	32.35955091	32.10658822	37.76070472	41.70341034	42.13480419	41.9190126	35.39503989	40.49624736
898	44.9627936	46.04093407	40.12331851	33.59855203	42.83999294	38.60086633	45.77691631	40.52140917	37.12973077	31.73777734	41.33502235	40.54504348	37.36219093	47.14221394	39.51058861	45.95193852	44.45950736	44.32404861	45.52435348	37.49005831	31.71948801	31.35194108	33.2756507	27.90240166	28.53311591	38.3293617	39.65417452	34.27440653	35.39973589	32.44500251	40.83734426	33.85186187	33.62648008	30.61736336	34.77130199	35.85668902	36.84120754	32.31321078	32.65701777	35.52848668	30.11346784	32.42041025	32.0803352	37.71917616	41.6611611	42.18240488	41.96568918	35.40736814	40.53620759
899.2	45.0472115	46.07634097	40.17552778	33.55910441	42.84519142	38.62946568	45.79946877	40.52047469	37.25089599	31.82829127	41.32523678	40.56504724	37.35810426	47.07252085	39.52415146	45.98031584	44.5187862	44.32092036	45.54304999	37.48735539	31.75076308	31.4571969	33.34735773	27.93382895	28.56194031	38.38499302	39.72456968	34.28594394	35.41425061	32.47776181	40.85785826	33.94895134	33.61150306	30.61793385	34.85152492	35.89028688	36.91019443	32.29578744	32.75009489	35.56733922	30.13023701	32.39534703	32.08543534	37.73024879	41.58585098	42.16354113	41.99903855	35.49342826	40.51258092
900.4	45.0777939	45.99448639	40.19513957	33.59998873	42.84873824	38.6784234	45.89105452	40.58147128	37.24795328	31.87912986	41.40842403	40.66955442	37.36282373	47.11769703	39.61839166	46.02092731	44.60778613	44.38435751	45.54970809	37.54688595	31.84308878	31.48753979	33.37496924	27.98032953	28.553238	38.38983923	39.87283224	34.27875247	35.5060381	32.50767996	40.8470085	33.96783408	33.61182973	30.68175069	34.88339149	35.94376925	36.89819743	32.34882382	32.76330194	35.58158964	30.2270361	32.41517658	32.13774887	37.81637215	41.65019467	42.14014748	42.07608506	35.56129083	40.55085392
901.6	45.03239994	46.08499897	40.31164188	33.70075105	43.00912306	38.74872688	45.87639781	40.60724249	37.2917551	31.93887	41.40016151	40.75698732	37.40041558	47.08860686	39.63828946	46.09532701	44.60476392	44.40521115	45.63318341	37.64604164	31.8907594	31.54489939	33.45173299	28.03639809	28.60817503	38.48139016	39.79677555	34.40584144	35.59455044	32.5440575	40.88144629	33.99761647	33.69899147	30.78297411	34.89339275	36.00103607	36.98004437	32.38591347	32.80638078	35.68438935	30.29822026	32.5203248	32.23366505	37.87876676	41.71935967	42.19069945	42.14282416	35.60845405	40.55630923
902.8	45.06135134	46.11546178	40.3937456	33.79390327	42.96913079	38.84153144	45.84421405	40.63615473	37.38722412	31.94168187	41.53491546	40.81966076	37.42567159	47.37608986	39.74056747	46.05874498	44.67122253	44.52660968	45.71038486	37.6213325	31.97035713	31.57316681	33.49365305	28.06543687	28.68133707	38.52227593	39.83885998	34.45343032	35.63035495	32.62145061	41.03340661	34.01425304	33.76604716	30.85094956	34.9298672	36.0850582	37.02405313	32.48001281	32.88021645	35.66269642	30.29806533	32.53139404	32.28235993	37.89340003	41.76130275	42.23491821	42.20931414	35.6503908	40.61025857
904	45.25494263	46.10478784	40.43787781	33.84134248	43.13205501	38.83477104	45.92618855	40.69556074	37.41876142	31.99996721	41.49297833	40.77559135	37.50624273	47.30425062	39.8125758	46.17378889	44.68618146	44.58215014	45.6983794	37.63494099	32.05230291	31.59225618	33.52746466	28.14558697	28.76053373	38.59528439	39.91422176	34.46057784	35.66281112	32.69237447	41.11095203	34.06599838	33.79802923	30.93242522	35.00130508	36.08884006	37.12349707	32.53139068	32.93958089	35.76242135	30.33877872	32.62920538	32.27304899	37.90128644	41.80922512	42.34121314	42.25476219	35.69220014	40.71962408
905.1	45.22187732	46.17902527	40.48393166	33.91410207	43.21765834	38.87046874	45.98181307	40.69941529	37.41341038	32.02560426	41.57610405	40.84365039	37.50786431	47.4648286	39.76390879	46.18991861	44.71590053	44.54604288	45.67471846	37.67102511	32.06055698	31.64313754	33.54560054	28.17625458	28.78204907	38.65523764	39.98827056	34.47518444	35.66780655	32.71691704	41.09105364	34.07663571	33.80249408	30.90521966	35.01593159	36.12117778	37.16907678	32.54267741	32.98834587	35.7733529	30.35310849	32.56069927	32.2978203	37.95809571	41.81931057	42.32836182	42.32024482	35.73719385	40.7369546
906.3	45.36086826	46.21989533	40.49599385	33.85018626	43.09424493	38.93489871	45.91464251	40.76471773	37.37683183	32.05054	41.56383311	40.83214964	37.56498257	47.38074695	39.8668413	46.25759244	44.69726756	44.52702302	45.6626416	37.72860582	32.01749891	31.69515475	33.62679297	28.20640361	28.78598421	38.66289458	39.97361801	34.52395933	35.78559725	32.6714893	41.10264249	34.13661629	33.79061068	30.93700862	35.04851633	36.12210325	37.19467382	32.57737646	32.95626775	35.85575307	30.37964075	32.57499039	32.31471194	37.9717245	41.79666351	42.3507831	42.26573715	35.71035063	40.6771555
907.5	45.26882948	46.2722258	40.54442142	33.83194011	43.0720302	38.94207137	46.01171675	40.82436753	37.44993649	32.06122302	41.56083563	40.85124397	37.52357377	47.48406583	39.91488454	46.24414955	44.79412755	44.59300447	45.76665445	37.7005116	32.08564809	31.74936646	33.64190668	28.24802669	28.78248209	38.62429779	40.04691472	34.49742092	35.74614351	32.7069987	41.18693201	34.20039514	33.85551702	30.92280859	35.06075997	36.16590135	37.15851938	32.57136247	33.03765967	35.93541942	30.42513648	32.58684918	32.32316941	37.96818309	41.72430534	42.38720323	42.29379783	35.68959638	40.71346797
908.7	45.35712728	46.28564637	40.49204271	33.75197687	43.0702292	38.94745013	46.07033495	40.73611961	37.52695477	32.08111062	41.5707802	40.96083761	37.59622486	47.42900509	39.89773001	46.2234648	44.80608292	44.58843774	45.72775145	37.67756266	32.1364961	31.77990205	33.71914198	28.25539156	28.76386931	38.69239423	40.08166142	34.46383457	35.82377352	32.73719261	41.26456736	34.21742146	33.78463723	30.93966931	35.16726221	36.19119684	37.20838554	32.58738156	33.02981078	35.90785218	30.39655909	32.60124086	32.35858645	38.01135908	41.75720351	42.33537013	42.33485742	35.81290798	40.74851529
909.8	45.36793474	46.28009758	40.60994165	33.77539219	43.13055888	38.95550347	46.05173557	40.77851276	37.62134324	32.14564911	41.66298555	41.03211047	37.62122745	47.33556843	39.90780906	46.18144105	44.86853232	44.59899457	45.67008091	37.69185873	32.1848153	31.77384186	33.75566633	28.26110031	28.81091821	38.82099938	40.11523912	34.56595634	35.76299335	32.79328749	41.37621201	34.2505968	33.85185237	31.02802814	35.11746507	36.33287837	37.28350218	32.67202103	33.0925648	35.99091517	30.46804054	32.66838107	32.34272255	37.98471956	41.7925268	42.38130128	42.35930937	35.87578007	40.82625
911	45.34134331	46.28801877	40.69935413	33.8426352	43.21897422	39.09099093	46.05580463	40.87235416	37.55635396	32.15793211	41.70809028	41.00371285	37.7217128	47.47883676	39.9004669	46.16271989	44.77392278	44.65828303	45.67164554	37.70129546	32.20242229	31.8240828	33.77016528	28.33413077	28.75447802	38.89290527	40.11185377	34.66868851	35.84770403	32.83059066	41.3341016	34.2720785	33.89763505	31.05209227	35.15130528	36.34961714	37.30158591	32.70563629	33.16732144	36.00309657	30.55300433	32.61148796	32.27619214	38.11595184	41.78441911	42.35703264	42.33441304	35.90283032	40.75904064
912.2	45.34005598	46.21704352	40.75356141	33.90751986	43.18458054	39.13573418	46.02104032	40.95834938	37.54855548	32.14790947	41.69725902	41.04236609	37.65954291	47.42047595	39.9315743	46.25086675	44.78916398	44.64535043	45.68705691	37.78518243	32.26975279	31.85058294	33.75080043	28.3832388	28.77142933	38.78387133	40.20156742	34.59345049	35.87224262	32.78615436	41.42212334	34.24053478	33.93403875	30.96702505	35.22983608	36.28706711	37.35056486	32.6604628	33.1181601	36.05428055	30.5398191	32.61436316	32.38015408	38.08346639	41.76859067	42.39290213	42.40798496	35.89747197	40.80198036
913.3	45.37843797	46.33511478	40.67076781	33.95650105	43.23200002	39.1353335	46.02332092	40.97674629	37.60463737	32.17386825	41.79425751	41.00685116	37.66585924	47.43969288	40.02637613	46.2129742	44.86443254	44.72138231	45.72432542	37.81399008	32.30984299	31.85263829	33.81190709	28.40155521	28.79505371	38.79728152	40.23458248	34.62875789	35.80949877	32.89193234	41.40882871	34.33557073	33.94001495	31.00881776	35.32016347	36.34630575	37.37272337	32.72961774	33.18754442	36.06913441	30.49814071	32.63019388	32.47871676	38.15236678	41.73633039	42.40496404	42.39421825	35.91236466	40.84002435
914.5	45.46063876	46.34602288	40.75685022	34.00568113	43.23239589	39.1636741	45.98592339	40.92445853	37.6235704	32.22196277	41.64086287	41.12506196	37.71242677	47.44736733	39.99960034	46.28170739	44.86946647	44.6301601	45.70981713	37.82619847	32.34032252	31.94734926	33.82575782	28.4340266	28.80348221	38.95650642	40.28613993	34.67224236	35.83896301	32.85804795	41.43306389	34.36367668	33.91748225	31.01636446	35.29976992	36.34861518	37.41005177	32.82197928	33.21193121	36.12547998	30.55338415	32.70004644	32.51640114	38.06164438	41.80039463	42.48852648	42.43246282	35.98008984	40.91789869
915.7	45.51653973	46.38094132	40.84710323	34.02560361	43.31762379	39.19180475	46.06229647	40.97291788	37.7144051	32.2406217	41.74538501	41.08959973	37.70495715	47.5177813	40.02368664	46.32709001	44.8320365	44.65665707	45.78286581	37.79526185	32.38054758	32.01932837	33.83658655	28.50781839	28.91040452	38.87637743	40.25682777	34.6443283	35.93906962	32.82019312	41.45990194	34.44771125	33.96943679	31.07551257	35.34033775	36.38697692	37.34314323	32.84537099	33.24696583	36.14558394	30.61130117	32.76722989	32.52544057	38.10049007	41.77268843	42.47242309	42.55578931	35.95078417	40.85137131
916.9	45.43714342	46.35930205	40.88075153	33.98622246	43.32584001	39.2914298	46.14527026	41.02145563	37.69703898	32.27095149	41.85394605	41.13768922	37.7504745	47.66436118	40.01841329	46.40935464	44.94617147	44.77058014	45.80465699	37.81445228	32.40401916	32.00138376	33.81737086	28.5478528	28.90177837	39.0188688	40.28224408	34.68985616	35.95706324	32.96548319	41.59648769	34.41897392	34.02989107	31.20265464	35.35793614	36.44548389	37.4063594	32.80849439	33.301801	36.18223287	30.59700581	32.80220562	32.43330464	38.14814797	41.76641527	42.55311841	42.59365546	36.03013057	40.85041795
918	45.4771026	46.37396779	40.95476042	34.01900516	43.32893015	39.19215478	46.12972511	40.99184774	37.68230465	32.35411832	41.85515386	41.21554132	37.75872278	47.50915601	40.1596428	46.51534038	45.00075699	44.76922119	45.75392209	37.82124346	32.43678887	32.03922579	33.95412722	28.52507126	29.03358717	39.05538516	40.32515557	34.69548845	35.98525733	33.00224037	41.60809713	34.46263283	34.01410341	31.21582768	35.43543814	36.45664336	37.50753653	32.86219901	33.32540073	36.17910757	30.64904046	32.80770666	32.54500089	38.1559398	41.7719979	42.54451238	42.56268214	36.02770937	40.96116055
919.2	45.47156311	46.37228488	40.92098874	33.9896987	43.32200409	39.3272074	46.18369907	41.12164696	37.73352811	32.35629526	41.94927748	41.25539176	37.82770261	47.62868106	40.23899187	46.50276987	44.92270323	44.86369558	45.79087724	37.9174748	32.4995361	32.10533742	33.98553439	28.60504928	28.98004895	39.09202477	40.40400314	34.688191	36.08358744	33.0712475	41.61286911	34.52331441	34.10181082	31.25036363	35.45277727	36.51962467	37.61683346	32.89893122	33.43781758	36.27502037	30.75591666	32.82509707	32.5778762	38.12803444	41.85287945	42.50956689	42.59311567	36.02419611	41.00143874
920.3	45.50653257	46.50650076	40.98892079	34.05817294	43.33718279	39.3431186	46.15415736	41.05690286	37.77559207	32.37944802	41.87089434	41.40282745	37.83404593	47.67739525	40.14915636	46.64923359	44.94071433	44.7992823	45.86321645	37.91712031	32.57511573	32.0958085	34.06676684	28.62325929	29.03213306	39.09803022	40.46499903	34.75115686	36.03187539	33.03887712	41.53349574	34.57863591	34.13372515	31.29380814	35.39628685	36.58246757	37.61859488	32.99480971	33.48881357	36.3213307	30.74968637	32.85925466	32.58171772	38.24126231	41.87637888	42.61639805	42.59018661	36.12668339	41.0344632
921.5	45.65189951	46.3995751	41.07632745	34.06641636	43.41989705	39.39182066	46.06639749	41.15648102	37.84647153	32.4397552	41.9523805	41.37494926	37.87731767	47.71764314	40.24944234	46.51335167	44.96440044	44.76278922	45.87004521	37.84660541	32.60275245	32.15483359	34.08714286	28.65187483	29.06861986	39.06725771	40.4716929	34.81460492	36.11280782	33.12758333	41.69904477	34.55961342	34.13203186	31.2576373	35.43694261	36.58528622	37.64324062	33.06803874	33.49450269	36.37014282	30.7507912	32.91025304	32.62414613	38.24873297	41.87646961	42.51633755	42.73013457	36.17171177	41.08886535
922.7	45.58228348	46.37867229	41.1454338	34.10255734	43.33301354	39.40913212	46.17761005	41.06357862	37.87776281	32.41948783	41.9707373	41.28829222	37.89785589	47.69362879	40.25771144	46.44668576	44.87933901	44.77841275	45.82944122	37.90297458	32.61565385	32.27300923	34.05476517	28.6666385	29.10711399	39.09418452	40.52775493	34.86213866	36.11511354	33.16873054	41.80398659	34.48327726	34.13132561	31.34688993	35.56387726	36.62953163	37.59336003	33.02341154	33.45625191	36.32215645	30.78002209	32.83813873	32.58692351	38.29072279	41.87971508	42.57956286	42.75403765	36.25667759	41.04207605
923.8	45.59164786	46.37568635	41.05141273	34.09610794	43.35163621	39.38444404	46.19555723	41.15775983	37.75979235	32.43815614	41.98779895	41.24621884	37.82869236	47.5692227	40.24974599	46.50549639	44.91226788	44.84243834	45.76189275	37.83516207	32.57898984	32.20463697	34.03783353	28.68630569	29.10170076	39.14977096	40.47602601	34.82082064	36.11537951	33.06448555	41.78754165	34.53383604	34.14406356	31.32045955	35.57530004	36.59937769	37.64460014	33.0102772	33.54492113	36.39622815	30.83247556	32.83698627	32.61372381	38.25223999	41.87373233	42.47656568	42.65392882	36.20489243	41.00915659
925	45.72262837	46.49425943	41.0734834	34.06019412	43.3495724	39.49317723	46.18191188	41.16660257	37.82899728	32.36463642	42.00325206	41.22635091	37.85530783	47.58691087	40.25467269	46.50018809	44.98853413	44.79048285	45.69735104	37.9791535	32.66155223	32.2579282	34.12619937	28.73305115	29.0236375	39.11185755	40.47991544	34.80647744	36.17318343	33.14225071	41.83879316	34.56621896	34.11837531	31.31618965	35.5600717	36.59985356	37.65830594	33.08302047	33.54381333	36.43722392	30.84471409	32.87744691	32.62595178	38.26598013	41.7667775	42.49416837	42.67250409	36.15459479	41.04069754
926.2	45.62951482	46.37400267	41.10834102	34.03913143	43.33909664	39.46078871	46.16287739	41.04775467	37.76824923	32.41054633	41.87532756	41.20672087	37.78024443	47.64009949	40.21823356	46.44787665	44.89913316	44.70071418	45.58262749	37.97240633	32.63887196	32.31155006	34.18867906	28.71495846	29.01743412	39.18926163	40.53299467	34.83278655	36.17587643	33.08733569	41.7445187	34.62930483	34.14321536	31.30314666	35.56408572	36.60315542	37.66945066	33.06434773	33.60504323	36.44701555	30.87933817	32.82444769	32.61102164	38.22880296	41.64236178	42.51828042	42.77613875	36.20013876	41.0453658
927.3	45.4769712	46.31842861	41.02726235	34.01934718	43.3148083	39.40986137	46.002922	41.09997806	37.72601233	32.43085868	41.81460859	41.17244803	37.7907433	47.58721162	40.11202539	46.33835199	44.73363116	44.62272054	45.56601769	37.91754476	32.6395542	32.22756697	34.10811813	28.68922657	29.06912249	39.20068606	40.51006404	34.71186786	35.96902401	33.16792181	41.82746197	34.5632656	34.14279828	31.26831187	35.56156109	36.54957668	37.65715663	33.04197643	33.50116561	36.43574983	30.81663432	32.74880647	32.50529556	38.21558122	41.61723306	42.47896356	42.71888998	36.1346107	40.93869998
928.5	45.39795388	46.21588684	41.16254664	33.96180626	43.24927757	39.37405624	45.8929907	40.90741017	37.63714495	32.31166446	41.8260403	41.06474372	37.6484678	47.36104599	40.03120358	46.19208405	44.6851295	44.61386886	45.45609256	37.90348591	32.51911622	32.14679465	34.11968963	28.63397975	28.95113361	39.13746063	40.39842246	34.60854443	35.90334272	33.12210253	41.74239256	34.55395682	33.94722878	31.25357137	35.50524539	36.5351128	37.64324008	33.01996649	33.56444485	36.25032236	30.72720037	32.6449693	32.42467541	38.14702266	41.48573097	42.40861539	42.55765259	36.01722946	40.82364731
929.6	45.16719397	46.08941934	41.04077696	33.7769208	43.06194163	39.25573707	45.73389217	40.81063124	37.63121741	32.25784478	41.5052681	40.77879277	37.66541937	47.17241575	39.98667364	46.17926818	44.57880119	44.53795819	45.15745832	37.69919118	32.44875926	32.05420265	34.01678564	28.64496495	28.79589188	38.86188721	40.39763611	34.51828549	35.79908733	32.97288545	41.56731892	34.5070008	33.74803132	31.09570643	35.41988442	36.34070046	37.67287193	32.94734924	33.47040897	36.21028668	30.68624073	32.50624292	32.31169287	37.88940366	41.28923304	42.35538569	42.44802148	35.97536981	40.70013874
930.8	45.20301994	45.82905428	40.71444138	33.61742985	42.85683165	39.07707106	45.63253656	40.83550681	37.38442943	32.03951315	41.51073822	40.63434877	37.54153367	46.96083552	39.84101568	46.00472549	44.37596117	44.12648063	44.80714021	37.51466226	32.36770999	32.04796562	33.92868886	28.52834751	28.7079772	38.77271849	40.42267462	34.35545135	35.52188643	32.74118808	41.59808475	34.34720496	33.73539772	30.94679712	35.26872681	36.34689425	37.37344512	32.75528951	33.3104896	36.10924331	30.56413954	32.34194761	32.22463034	37.68647734	41.21492333	42.33029963	42.22692721	35.80196104	40.6538616
931.9	44.88713812	45.6284374	40.46841025	33.32773444	42.71238659	38.92525962	45.51109378	40.7030566	37.21858789	31.79555201	40.89324358	40.25551515	37.27473667	46.49691275	39.50044018	45.90516791	44.03955343	44.07469138	44.9242444	37.4114595	32.4008542	32.04490189	33.7131452	28.44138156	28.53188159	38.46134291	40.14458657	34.24543343	35.52204104	32.51654116	41.53517651	34.18267937	33.55725408	30.62225654	35.05526406	36.34918873	37.02626629	32.59445095	33.07080026	35.90710381	30.46626858	32.17459815	32.05954575	37.5764801	40.87258846	42.07476392	42.03802368	35.54214273	40.31498918
933.1	44.30100209	45.35874236	40.43084585	33.05170174	42.56743299	38.72336647	45.03760791	40.35037919	36.9761675	31.86060409	40.64100056	40.04367214	37.05549615	46.17014542	39.38993474	45.34027341	43.74720454	43.64348706	44.43732239	37.23991455	32.20122372	31.80810939	33.5542047	28.35639787	28.24229047	38.35530964	39.92970923	33.99954355	35.18907794	32.40557424	41.29622889	34.05394639	33.20956173	30.65026308	35.06873786	36.00113358	36.99786058	32.64373353	33.16657921	35.7694185	30.46787969	32.05023975	31.81260207	37.18134963	40.63770936	41.59723509	41.89874918	35.34911991	39.96126362
934.2	44.16487781	45.083137	40.20288379	32.92156326	42.16788281	38.65783891	44.54025897	40.07389292	36.70442919	31.55089535	40.62342643	39.99244345	36.8071649	46.19252753	39.03567753	45.26192393	43.78567275	43.42380769	44.28025323	36.99759333	31.81171196	31.69278215	33.61913251	28.2041689	28.11870462	38.34559355	39.50930456	33.91332516	35.18335429	32.21064813	41.11422846	34.00442642	33.13070545	30.35840376	34.97700515	36.00099444	36.73656154	32.30931654	32.97912107	35.7569199	30.29053498	32.03863537	31.81380284	36.97444943	40.48667121	41.4845443	41.75436507	35.33582123	39.85890422
935.4	44.16611839	44.91067156	40.16097099	32.82517276	41.79169372	38.69229928	44.22572139	40.44931904	36.85549866	31.25252616	40.31070216	39.63909568	36.9687025	45.71233557	38.87757837	45.61943407	43.51405052	43.24086448	44.2299055	36.66093265	31.85641279	31.60358412	33.50124085	28.18318612	28.19092819	38.213248	39.6359773	33.92881403	34.87269313	32.26326735	41.02577069	33.97162259	33.249404	30.39175074	34.9832288	35.6589254	36.79100033	32.37573451	32.7408243	35.59473245	30.38193297	31.91308165	31.58946458	36.98789845	40.32027281	41.49455546	41.71013133	35.23372554	39.66310818
936.5	44.51291013	45.06117689	40.32479144	32.87957524	42.15750952	38.2310299	44.80550355	39.90178365	36.67074756	31.29694582	40.76518828	39.73053136	36.80774646	45.88444118	38.74817856	45.11772205	43.68709879	43.082284	44.21978329	37.02110714	32.02058559	31.90042664	33.65074074	28.34020837	28.18909179	38.41081091	39.85129098	33.7940121	35.13015404	32.24880409	41.04108708	34.05474485	33.35737445	30.46007404	35.05049937	35.8791023	36.9415673	32.40569934	32.97963055	35.81443956	30.56732782	32.01345004	31.80229148	37.14222312	40.11012242	41.57108313	41.83842128	35.35738671	39.66539934
937.7	44.77897287	45.40704364	40.42726573	32.94430863	42.43288036	38.91082133	45.00973203	40.18609835	36.92429926	31.58352506	40.53454884	40.34954522	36.75452109	45.95342315	39.07543108	45.08817191	43.67506343	43.21126311	44.30220057	37.13143877	32.32842708	31.90364201	33.77236646	28.57962376	28.28959276	38.43154395	40.09937839	33.99241054	35.3096685	32.53925139	41.66167236	34.22484688	33.19005555	30.575423	34.89779143	35.84309666	37.14880896	32.50731386	33.26793056	35.74539201	30.45225379	32.16035728	32.02691505	37.18280701	40.29713234	41.66649016	41.79214382	35.51598868	39.90696298
938.8	44.51665864	45.36672029	40.64539547	32.97772727	42.43720841	38.79871803	44.7485897	40.41415184	37.09755897	31.755985	40.5973391	40.421263	37.00857514	46.23922283	39.27624743	45.35007354	43.82342684	43.53416329	44.36746939	36.95844149	32.24665473	32.12708723	33.91125424	28.45038136	28.5104859	38.61228372	40.05581608	34.21050374	35.28560649	32.72004264	41.58337139	34.48408178	33.29299947	30.56562999	35.13285781	35.99979435	37.17889921	32.87502179	33.3186264	35.80386983	30.58426101	32.118019	31.91703441	37.27440196	40.65308686	41.84157193	42.07168535	35.49335139	40.0493322
940	44.36948636	45.43693465	40.73290235	33.14126025	42.58922626	38.96298488	45.09676511	40.2511721	37.13252536	31.7314632	40.76258002	40.32579918	37.26000959	46.16380037	39.51917947	45.39867776	43.692409	43.692409	44.42468557	37.0268484	32.30227816	31.97730694	33.96403971	28.53081537	28.35653276	38.60731717	40.20479573	34.28908952	35.44804989	32.76438462	41.65949065	34.31803159	33.17972395	30.65317813	35.1864088	36.15804216	37.42021289	32.65169862	33.57404769	35.71519919	30.5217348	32.15869452	31.79310927	37.2485645	40.60609607	41.83065655	42.09796405	35.63566388	39.98263422
941.1	44.45207811	45.28948259	40.56957217	33.28647917	42.2153848	38.95022641	45.04226926	40.39432898	37.11935662	31.69552177	40.77937941	40.13346148	37.00541228	46.10582786	39.43240314	45.3153996	43.69256395	43.67987024	44.2201412	37.10199745	32.35802022	32.01961233	33.82284773	28.58774982	28.46729202	38.48371305	40.24454517	34.09552554	35.43234876	32.73062027	41.63709186	34.35484654	33.41354065	30.80733521	35.12232209	36.30509706	37.1957046	32.65602427	33.41526799	35.75891418	30.39944322	31.89828367	31.86880342	37.31189579	40.52085395	41.81286169	41.92837509	35.54751147	40.03697695
942.3	44.22328768	45.18446443	40.65833425	32.92117157	42.33664178	38.78989644	44.80264398	40.16122217	36.90411316	31.57072882	40.503133	40.09497707	37.00473107	46.00318527	39.33856573	45.25862355	43.37574204	43.41897109	43.98950339	36.9525389	32.21630042	32.02670885	33.63902783	28.55408186	28.33771167	38.56040586	39.98661108	33.99726405	35.5005956	32.47196959	41.54378717	34.29289243	33.12951784	30.75205297	35.17977758	36.01111526	37.20235982	32.64956997	33.43942202	35.97397923	30.50884913	31.87522702	31.71670364	37.18132712	40.36817395	41.76180048	41.82646242	35.3978615	39.7868827
943.4	44.10174345	45.00346134	40.5436553	32.82910522	42.32757986	38.72646116	44.58978981	40.12080118	36.92638075	31.33255895	40.36524246	39.89045548	36.8077358	45.96537953	39.00957091	45.21316992	43.243013	43.21681727	43.67086894	36.92638075	32.23482452	31.90431906	33.79288125	28.45642628	28.18705738	38.27295491	40.03686463	34.04745448	35.21190783	32.29349419	41.50997099	34.03841783	33.13141377	30.463541	35.0179535	35.93388298	37.05742216	32.71279353	33.08108733	35.96726025	30.44044065	31.81369659	31.77887934	37.13123425	40.19345567	41.40271437	41.71359905	35.51793586	39.43803209
944.5	43.9655611	44.81497932	40.61786564	32.51966482	41.85561578	38.65251218	44.26196535	39.97738103	36.82878664	31.26237205	40.22005174	39.65068619	36.67760467	45.88521974	39.05243681	44.89842565	43.03112606	43.1610755	43.72960374	36.58463034	32.10757176	31.86616303	33.80934384	28.42747898	28.1105067	38.39979387	39.91653031	33.78666671	35.11765661	32.28687306	41.26131697	34.03778535	33.00201583	30.47297005	34.83097882	35.81208846	37.03694706	32.58707054	33.17297087	35.73268646	30.53812436	31.85600465	31.54487571	36.88619867	40.03596395	41.55574023	41.69524943	35.36478859	39.67084243
945.7	44.04122446	44.8547761	40.52800266	32.71063194	41.5398811	38.64685271	44.36118085	40.06629972	36.62644295	31.2414096	40.32981249	39.48231957	36.63977395	45.80656285	38.99494767	44.94478938	43.24441612	42.74153711	43.69535739	36.63560676	32.11361862	31.82758256	33.66039951	28.43823763	28.11613135	38.44109009	39.68487063	33.71500646	35.03922371	32.15539387	41.15286357	33.9214661	32.9564623	30.46134252	34.84482831	36.00042219	37.03998241	32.46931656	33.26969613	35.59486188	30.58546751	31.49156608	31.65980995	36.65317246	39.79549776	41.28106564	41.73298418	35.34015804	39.54338174
946.8	43.74241344	44.79346477	40.36225858	32.8311787	41.88426052	38.56056215	44.35382051	39.89901645	36.51457941	31.24168446	40.33016269	39.4837192	36.69824935	45.51139566	38.71801912	44.57977185	43.0852169	42.57229766	43.33461688	36.63592665	32.13990526	31.82786371	33.69100494	28.50058689	28.39135237	38.17991774	40.02774802	33.69697626	34.80116396	32.14234003	41.35594629	34.03833489	33.02319366	30.36916488	34.79653257	36.01322125	36.91516801	32.37561721	33.41237619	35.66415399	30.41294963	31.84388062	31.3460396	36.71636135	39.67282635	41.52898901	41.85829686	35.09398654	39.41778983
948	43.91707178	44.78423532	40.32289973	32.59748673	41.69563805	38.29758809	44.21710414	39.89868564	36.59461765	31.23091904	39.95043893	39.48615293	36.27832331	45.25545667	38.73414859	44.28241747	42.90058862	42.70675878	43.32874539	36.50675658	32.09844289	31.80370244	33.62519774	28.41016286	28.29369969	37.92227844	39.89054745	33.67906557	34.95288497	32.34319277	41.27823228	33.95158165	32.93606688	30.35656657	34.80146966	35.57623257	37.05932031	32.40956138	33.33209174	35.55552092	30.20632415	31.51922718	31.49211181	36.61071258	39.8567535	41.21069761	41.5970479	35.11795929	39.41914039
949.1	43.9358876	44.22458705	40.32325623	32.30089485	41.79899442	38.27997268	43.91297419	39.57065297	36.39577897	31.18723421	40.01078299	39.48546467	36.16420033	45.05061373	38.83549817	44.64137619	42.66351054	42.73072784	43.51129891	36.45913525	32.11446502	31.91715901	33.83640218	28.3060947	28.04812698	38.11851381	39.88164591	33.5690945	35.00450768	32.30721099	41.42425329	33.97096244	32.82443846	30.32347795	34.84574549	35.62891241	36.94475116	32.53090601	33.36549649	35.610122	30.3096867	31.4923973	31.45431378	36.72653009	39.55145495	40.9612307	41.79009724	35.115987	39.35521426
950.2	43.49867015	44.10927241	40.24701218	32.25801595	41.63558303	38.30406291	43.7356418	39.48788917	36.34727998	30.85749106	39.67584399	39.31781713	36.08605236	44.90905837	38.21139723	44.51964662	42.52783852	42.34727886	43.04450621	36.52381648	31.9594354	31.79019322	33.79540522	28.39187698	27.93881511	37.97220833	39.81404201	33.67305917	34.95605551	32.40056934	41.57227649	33.88197194	32.77819835	30.44304592	34.81494816	35.53500601	36.85823185	32.55894619	33.35158198	35.52713527	30.48649251	31.36732354	31.41626129	36.63484547	39.36384667	41.09684621	41.54702905	34.97752908	39.22577803
951.3	43.58382915	44.20644571	39.91295425	32.09785321	41.31098385	38.1084621	43.766893	39.31463738	36.22207881	30.91670078	39.67499527	39.30738001	36.3060122	44.80819029	38.34028523	44.4739064	42.35189847	42.07770193	42.81435467	36.13890712	32.07528045	31.76141666	33.54301077	28.2996468	27.89943924	37.93569618	39.62562842	33.61620606	34.85575875	32.37060063	41.33332371	33.87916354	32.63505165	30.43717519	34.62870539	35.70738914	36.88742232	32.45103832	33.30804121	35.49333384	30.2913726	31.23079075	31.18082841	36.21063582	38.85812348	40.80779451	41.5185711	35.03903553	39.08840594
952.5	43.06224043	44.16517477	39.93951933	32.14661384	41.15506992	38.23622669	43.84698187	39.22649459	35.96687669	30.89052472	39.65416841	38.96185303	36.16712096	44.31755077	38.28659476	44.4503619	42.20912022	42.36309848	42.45291622	35.91293927	32.07257173	31.97022481	33.54787593	28.44731322	28.04467232	37.84039937	39.63456241	33.36760088	34.75138718	32.25795021	41.13508203	33.73614764	32.76834471	30.36188011	34.66757122	35.51312173	36.877661	32.3955485	33.40892889	35.37641213	30.33223094	31.11972036	31.22108753	35.97010619	38.78682298	40.82546313	41.21477486	34.89305462	39.01465033
953.6	43.19995251	43.85930869	40.1995677	32.07191345	40.99529259	38.05375632	43.54261542	39.1319768	35.9171751	30.87411909	39.21926342	38.86140824	36.0856468	44.37981098	38.00687036	44.40657241	42.07411607	42.14746704	42.02446449	35.83102328	31.91844044	31.81074928	33.40110396	28.36327338	28.06220698	37.95634864	39.73666518	33.42239805	34.80531645	32.14306612	41.30334374	33.59034647	32.76161225	30.24292861	34.37764206	35.32925337	36.644908	32.20416678	33.43036583	35.45844758	30.41217696	31.10854624	31.06684732	35.85510352	38.58302006	40.71060305	41.43593047	34.69601571	38.93927391
954.7	43.15626754	43.87738872	39.99506704	31.72654957	40.73957421	37.99328384	43.22341624	38.95275078	35.95255184	30.60288646	38.92309838	38.76134824	35.9076926	44.11595659	38.2805045	43.84776204	41.76615951	41.58136928	42.01518979	35.77764659	31.80418317	32.00003728	33.33781963	28.26618181	28.11027245	37.85855636	39.40432883	33.53469572	34.51611013	32.03906186	41.03280721	33.53007484	32.54448871	30.2195978	34.48815478	34.99970107	36.66214213	32.27244773	33.35072526	35.52697681	30.4213926	31.03480695	31.05438119	36.19147405	38.82203685	40.52390632	41.13248205	34.85196897	38.72333449
955.9	42.9420325	43.6724399	40.19007221	31.69739684	40.55021373	37.6148902	43.09186258	38.86977432	35.77305042	30.22995975	39.44521642	38.59954805	35.78306913	44.11636047	37.90658749	43.6599795	42.10473787	41.74096976	41.89407762	35.77549248	31.68154783	31.7964186	33.19989077	28.23634476	27.93348824	37.93770198	39.36447398	33.27046057	34.48227561	31.95851574	40.95678201	33.3897427	32.42855941	30.10857188	34.54750644	35.07073308	36.42765818	32.14496903	33.16483247	35.48506117	30.16299266	31.02542039	30.87913985	35.94972431	38.82837765	40.32369277	41.1235917	34.76063625	38.59629535
957	42.95726618	43.41480644	39.83523157	31.58675373	40.55058889	37.48965101	43.09461451	38.78337024	35.53879309	30.59436248	39.40243102	38.77070121	35.4195072	43.70721243	37.78405704	43.74565761	41.93603052	41.4835725	41.70854767	36.01683006	31.73199284	31.58004685	33.32048729	28.33818092	27.91984644	37.85925805	39.49775934	32.92349578	34.41060592	31.91874988	41.11053021	33.47870805	32.33144797	30.06541028	34.31047975	35.25124834	36.82684064	32.00762574	33.3513434	35.26543871	30.3109274	30.87032379	30.88859954	35.80399824	38.56518089	40.39350965	41.12859283	34.66507033	38.66013639
958.1	43.18957074	43.29269443	39.92325042	31.67899749	40.19176806	37.86705819	42.83698186	38.68778915	35.51016824	30.30381746	39.04356595	38.23691788	35.63407108	43.84822545	37.90809061	43.53917549	41.69946069	41.25357377	41.57624399	35.57030001	31.67320094	31.55033485	33.56898572	28.29182534	28.01090439	37.48194181	39.4110339	33.04450827	34.22700796	31.89195768	41.12604921	33.30713339	32.25124111	30.0834483	34.21895076	35.2909081	36.65016877	32.09775468	33.35421193	35.15864853	30.09579445	30.7933898	30.69718344	35.33760448	38.42664671	40.20174795	41.00922153	34.58438489	38.58137554
959.2	42.78819757	43.41943413	39.99654102	31.46173964	40.28038744	37.69835268	42.77137381	38.35025432	35.62802438	30.4288021	38.71581932	38.25049336	35.51125385	43.57291537	37.80487546	43.52311776	41.60654791	41.07988275	41.51875926	35.51049217	31.7468081	31.42973899	33.49805547	28.22009337	27.92035791	37.41800254	39.47567436	32.81973988	34.57103835	31.77144463	41.12134035	33.53593137	32.09098196	30.1836651	34.21926287	35.09281101	36.43555623	32.03409242	33.4206245	35.10234062	29.94890513	30.73263875	30.52392692	35.21973976	38.23523324	40.0685528	41.07200549	34.51534077	38.65348861
960.4	42.83775903	43.21664369	39.79925488	31.23578304	40.36537083	37.57559866	42.57735153	38.70219147	35.48112662	30.10173054	38.54339851	38.26383423	35.54126287	43.22246339	37.84653078	43.57630062	41.33851471	41.4085572	41.41000142	35.569456	31.80564221	31.6227204	33.44256846	28.20176971	27.68571126	37.50714613	39.26232134	32.85577827	34.21558653	31.79962634	40.88654995	33.65489195	32.07493483	30.165139	34.1554507	35.00130671	36.45813784	32.26013895	33.35225525	35.15360455	30.23608709	30.55246975	30.50858929	35.5662773	37.99705675	39.99943999	41.19110792	34.48098577	38.26704779
961.5	42.91509428	43.21170276	39.87185954	31.40905704	40.18308063	37.43402397	42.64173878	38.3751104	35.62657497	30.21671648	38.89796456	38.44370359	35.75123457	43.06540167	37.38417594	43.45985788	41.40928813	40.97115666	41.4769437	35.65769409	31.61101671	31.62327371	33.4066407	28.10154513	27.75925061	37.5875971	39.23561509	32.82384566	34.52195483	31.77469694	41.02609124	33.49476748	31.9889356	30.2151233	34.34218559	35.07263549	36.68582614	32.24701927	33.30018779	35.29979121	30.34265949	30.60461775	30.49373146	35.59453856	38.07306114	39.9984484	41.11667219	34.52921766	38.08374382
962.6	42.8585019	43.32874548	39.79903665	31.41829692	40.0884955	37.43968401	42.51594073	38.39278464	35.42528219	30.24422653	38.71422434	38.04161357	35.62928191	43.28211671	37.39033198	43.58031038	41.30641047	40.95642744	41.31554362	35.39586225	31.58538638	31.52188421	33.38596063	28.22515858	27.74567556	37.54784136	39.46421199	32.98044107	34.38487792	31.67295067	40.93773375	33.37093488	32.2272333	29.98962602	34.27796935	35.1384378	36.61848935	31.83528687	33.33087671	35.2207416	30.26455009	30.40597323	30.72567785	35.53290723	38.15789751	40.12324298	41.22852806	34.42813109	38.23161986
963.7	42.56584833	43.0742806	39.86946344	31.66091315	40.26050993	37.42295083	42.64071472	38.48230812	35.51032845	30.18078345	38.81478076	37.97181112	35.4820497	43.57075888	37.56923309	43.56424172	41.29351738	41.11302651	41.08761775	35.42482068	31.50806348	31.52188649	33.23443585	28.33566806	27.89018429	37.62607543	39.42450604	32.91309866	34.19316475	31.8816664	41.00371296	33.3024427	32.11375713	30.03822949	34.03225241	35.08505148	36.71950695	31.93385129	33.54667193	35.09404828	30.29815063	30.70902388	30.7765449	35.66235316	38.09984053	40.251024	40.96167675	34.4549384	38.55950682
964.8	42.71637422	43.19323322	39.84493298	31.63342075	40.34235814	37.52709943	42.76475651	38.82186666	35.37059464	30.04264795	38.70283775	38.07746212	35.3092654	43.36239225	37.84784009	43.35298189	41.27491721	41.42959554	41.33693673	35.73885137	31.67240602	31.6043556	33.25060227	28.23648162	27.93335246	37.50134701	39.49779488	32.81488581	34.32111066	31.84379957	40.99518814	33.38623976	32.23683269	29.97356587	34.21512335	35.22429778	36.48185096	32.2522358	33.56038746	35.21465522	30.32807286	30.58478623	30.70927839	35.4457243	38.05314802	40.2480958	41.14583651	34.508323	38.31166291
966	42.78451603	43.11363503	40.09114499	31.57231305	40.49512593	37.49770379	42.87987372	38.45341478	35.61859244	30.10648361	38.80913903	38.12508852	35.37088277	43.44109619	37.92476769	43.15824639	41.23279278	41.62548604	41.5983487	35.62070277	31.84074604	31.71661166	33.42709728	28.27432198	28.15541326	37.56299353	39.34902878	33.00253982	34.08258057	31.95954123	41.1695853	33.560666	32.03575624	30.27223263	34.34917015	34.95821999	36.53126929	32.25694477	33.51671421	35.25594675	30.17841037	30.62968808	30.59610463	35.4425983	38.15581218	40.04910308	41.11523177	34.57862598	38.41165435
967.1	42.90392304	43.49890333	39.87088766	31.55892927	40.29948056	37.49455341	42.69489937	38.50380389	35.50891794	30.19274186	39.07108389	38.49410138	35.64420914	43.41844315	37.88526889	43.17998798	41.25193374	41.08548993	41.30930194	35.69476147	32.03194184	31.74917999	33.43175082	28.26454893	27.98081938	37.5111879	39.37307748	33.11739491	34.39865806	31.9225206	41.05245389	33.60790578	32.22409676	30.29695744	34.38747717	35.18044574	36.85492948	32.30328456	33.59357267	35.35475738	30.45928822	30.49423492	30.85471576	35.53866669	37.87071513	40.21681251	41.12578314	34.76234684	38.64373321
968.2	42.62436264	43.24255371	40.0229584	31.54657146	40.28030359	37.7943584	42.52417697	38.54595563	35.68451573	30.17312102	39.05722761	38.32185124	35.53499588	43.09619465	37.60159429	43.28686047	41.05614455	41.11405616	41.34796214	35.4577606	31.99939093	31.79102805	33.46866488	28.18703435	27.97569842	37.51922816	39.47648216	32.91925124	34.48876208	32.05236914	41.20131823	33.43917979	32.25003029	30.23785363	34.30427509	35.26241126	36.7651718	32.31425524	33.86624248	35.6255877	30.37542349	30.70661068	30.72913727	35.60390089	38.09944944	40.25954227	41.19796715	34.5355748	38.44398924
969.3	42.73327556	43.17347301	39.91539552	31.55234445	40.34560764	37.68926997	42.57983575	38.63725742	35.55686406	30.13641177	39.01893582	38.20139168	35.43250725	43.30769513	37.5367998	43.36719905	41.25307174	41.30803559	41.32286242	35.58385714	31.99609305	31.9942152	33.5395301	28.2388031	27.99946707	37.49167836	39.51589151	33.04231421	34.47949648	31.94643143	41.0492743	33.34293677	32.26634915	30.43282831	34.27380311	35.13170061	36.79404235	32.25345748	33.91353314	35.62784047	30.68069013	30.6323292	30.69183415	35.51582382	38.07138162	40.30891019	40.99736576	34.48717369	38.46295401
970.4	43.07913572	43.12395637	40.10275907	31.62944945	40.35288023	37.81331225	42.80105931	38.85173848	35.7315913	30.1548012	38.9430968	38.25858217	35.50907782	43.32924653	37.74388373	43.554308	41.19189168	41.24791868	41.46381806	35.40769542	31.88262862	32.03101522	33.58948818	28.19240135	27.79305625	37.77971235	39.62319645	33.04183268	34.60140863	31.98179835	41.12487866	33.58948818	32.36091369	30.27045696	34.23923541	34.9775109	36.87541528	32.34667333	33.66493242	35.47435967	30.56068965	30.74477002	30.75993573	35.70972932	38.01115601	40.08211415	41.29657407	34.54694289	38.51776191
971.5	42.9597105	43.25902741	40.00955333	31.57775079	40.29592255	37.70143936	42.63745542	38.59093164	35.53513239	30.12286408	39.00579624	38.50945219	35.58963104	43.30100528	37.88568172	43.54843614	41.16645907	41.07636582	41.05192338	35.50989865	31.82652185	31.79934007	33.52679977	28.39166744	27.88658717	37.77434106	39.3845651	32.89880352	34.54675405	32.10430861	41.10991342	33.6086489	32.29017566	30.33687032	34.50402288	35.11607502	36.99767856	32.24539288	33.66932964	35.58273382	30.49039538	30.64288387	30.80792716	35.63669317	38.12435766	40.1532817	41.34808306	34.7718767	38.53379859
972.6	42.62926426	43.23951085	40.13944349	31.64469931	40.15948148	37.49908414	42.88402082	38.44959973	35.45675667	30.06016602	38.86536438	38.04571738	35.26042644	43.1410156	37.65877204	43.09376016	41.24620342	40.83727586	41.08060174	35.29065445	31.9480929	31.89627328	33.63478403	28.45639644	28.09103442	37.80338797	39.30529599	33.18499098	34.26036488	32.06319183	41.19095119	33.60317201	32.15240076	30.29875186	34.3053279	35.39523946	36.62539193	32.3244196	33.68544779	35.41920669	30.42320401	30.62041329	30.90374898	35.3679012	38.15234233	40.05154057	41.18833106	34.66509055	38.34533873
973.7	42.77195821	43.08122626	39.78979004	31.7522191	40.35504424	37.66545815	42.58101197	38.55340628	35.427401	29.97070091	38.62706257	37.79744296	35.19092097	43.33599803	37.49045194	43.26374549	41.23884897	41.22642929	41.30175513	35.45520702	32.08820951	31.88116516	33.65778431	28.35626028	28.16323072	37.64677591	39.71097004	33.0837791	34.36200557	32.06915904	41.03822168	33.46773088	32.18260542	30.13656044	34.09623468	35.15111217	36.84092545	32.45721017	33.74825749	35.35893837	30.4546803	30.57098295	30.75295576	35.53117555	37.82544772	40.00203129	40.99244883	34.74343033	38.28018735
974.8	42.89963336	43.16725164	39.86593943	31.63361818	40.10546285	37.5942733	42.51555367	38.59440032	35.48439256	30.03658057	38.57983919	37.88786667	35.51511606	43.413423	37.87095037	43.22870323	41.03846914	41.45555703	41.25651505	35.42424659	31.90060312	32.02111689	33.53410083	28.30148973	27.83522626	37.56792691	39.60166075	32.82983582	34.36383091	32.046843	41.31722101	33.49944003	32.1227115	29.99337712	33.98887811	34.90494513	36.59074893	32.51853284	33.82229908	35.4028173	30.44426811	30.65419511	30.39197336	35.69974416	37.88786667	39.94459808	41.18147071	34.66837246	38.56135875
975.9	42.6761341	43.17844556	39.76775146	31.64314248	40.20702565	37.69830593	42.51424131	38.13154908	35.57519036	30.18436048	38.44678234	38.47819952	35.42233876	43.52456746	37.55320088	43.12889414	41.14956399	41.40598377	41.10432503	35.54630474	32.06693734	31.8197894	33.46873169	28.23422547	27.91454448	37.67120845	39.43345926	32.98958017	34.18484835	32.19162045	41.35393351	33.5085858	32.30056773	30.19512799	34.42284679	35.02233907	36.78247128	32.27343997	33.56869154	35.39587896	30.34205441	30.75331084	30.59683061	35.48957073	38.10947795	40.01969419	41.2172953	34.62281939	38.39912548
977	42.89563414	43.11734961	39.98373887	31.52748598	40.49636916	37.65328833	42.58173036	38.56336311	35.3933982	30.26020558	38.78423686	38.37564507	35.3591684	43.35594364	37.85043	43.26561876	40.8074916	41.33976323	40.961423	35.42252324	31.93629777	31.84831626	33.52891981	28.48244631	27.85198588	37.7947646	39.4646381	33.02599032	34.27444188	31.9790514	41.21204565	33.43703815	32.29114552	30.32335094	34.18929763	34.96763284	36.9153868	32.20925927	33.44541956	35.14523471	30.38711809	30.4947262	30.57581342	35.49992894	37.95520326	40.02282826	40.94513717	34.48556582	38.59097882
978.1	42.82998336	43.1931582	39.88443716	31.47645696	40.40869265	37.60740835	42.37721448	38.46110101	35.45421872	30.40692648	38.9078284	38.08717364	35.38946633	43.10043473	37.50335211	43.19117249	41.00197012	41.26483442	41.13624738	35.48494627	32.12171271	31.77312744	33.53398101	28.3542939	28.22573862	37.5439127	39.31506706	32.89397765	34.44405268	32.11096694	41.0731246	33.49778579	32.15438897	30.23697698	34.42183528	34.98954673	36.7907929	32.19878834	33.57952797	35.32723352	30.51146399	30.58464508	30.77254121	35.65404231	37.93663145	40.23992693	41.03443099	34.62706583	38.43770618
979.2	42.82998336	43.05733064	39.93669101	31.42480656	40.12164378	37.65069508	42.51336432	38.54716366	35.51593379	30.4861966	38.79791767	37.82008266	35.48494158	43.38320787	37.67617771	43.20698916	41.10420407	41.17532285	41.0705346	35.23372537	31.97079021	31.60844047	33.44101324	28.26967524	27.98241328	37.2297377	39.51603324	33.04358187	34.50142466	32.20038669	41.08368005	33.5753145	32.25187167	30.196457	34.1919707	35.24837809	36.79079117	32.50699137	33.59980752	35.29190629	30.47497516	30.48029486	30.60221604	35.69656369	38.13382051	40.24350095	41.33286322	34.51598433	38.42810742
980.3	42.73370306	43.12542584	40.06589754	31.63811252	40.02718927	37.58421433	42.58211333	38.5473293	35.42338366	30.3629029	38.74972421	38.26448771	35.51691936	43.58424003	37.91648407	43.49786068	41.28585699	41.26501174	41.12970297	35.39046815	32.05105524	31.80183535	33.46145039	28.30325537	28.09721604	37.99460292	39.45943013	33.25296981	34.61768339	32.05292929	41.0838566	33.73239331	32.22216445	30.25138915	34.42197979	35.16967378	37.03041641	32.46746658	33.56472534	35.29205794	30.59603908	30.82945135	30.61123777	35.82699707	38.06401377	40.10071235	41.41747716	34.51612964	38.56572898
981.4	42.55458254	43.26468757	40.11937549	31.5868571	40.22114559	37.62773375	42.6515178	38.90380921	35.57902293	30.30965492	38.87463006	38.7172202	35.64579595	43.4405258	37.65377208	43.4405258	41.38424481	41.09221972	41.25572578	35.23176513	32.15019713	31.77060932	33.3103322	28.37108698	28.00107393	37.90791846	39.43439406	33.35034886	34.51822403	32.02468866	41.17422432	33.52344676	32.53194489	30.3287857	34.37995342	35.05373152	36.75462235	32.44363831	33.87355286	35.62371089	30.48054186	30.80175677	30.8214586	35.7252791	38.04623017	40.10476395	41.35666294	34.79671106	38.55708784
982.5	42.77819977	43.47816612	40.2930412	31.61727848	40.41884582	37.40256936	42.51284127	38.89997668	35.79938092	30.38921749	38.82608657	38.43130227	35.48534621	43.73194392	37.85103959	43.55080376	41.02564195	41.38438108	41.04971803	35.32622335	32.04734204	31.98250319	33.42864925	28.59599814	27.82051345	37.73227532	39.5243308	33.15844299	34.33846231	32.11423829	41.10577015	33.39113148	32.34195028	30.34416216	34.42958556	35.17628284	36.82332327	32.43560546	33.83882935	35.36368473	30.44871863	30.76362405	30.89999686	35.49058647	38.17100252	40.10888099	41.29492038	34.76224969	38.69375994
983.6	42.79334053	43.4174849	40.33787594	31.61736213	40.42225115	37.48893375	42.72376969	38.51936817	35.86565024	30.27254269	38.95334104	38.15020276	35.32341508	43.14897326	37.76187318	43.10232272	41.22253553	41.30048105	41.23070675	35.54996474	32.20895701	31.82937027	33.432568	28.58112034	28.00505455	37.63485077	39.49937414	33.37391663	34.37509551	32.22138672	40.78958702	33.63019238	32.4139194	30.48072623	34.24345519	35.36378219	36.92842476	32.45201324	33.90512379	35.39160077	30.53479403	30.72484532	30.75405446	35.72467431	38.08169089	40.03809795	41.01370563	34.83533362	38.45920796
984.7	42.93917355	43.07199033	40.3625941	31.52745446	40.13526372	37.78156198	42.79759832	38.69278502	35.48544579	30.17058676	38.69058369	38.49570959	35.58447573	43.52881447	38.01037089	43.35676382	41.15639093	41.50802331	41.34826205	35.45274272	32.29175639	32.01506603	33.55527658	28.43586916	28.02440397	37.67371579	39.56627147	33.15951123	34.75529336	32.14920877	41.0575415	33.86153781	32.51001416	30.5146086	34.48883254	35.37354227	36.89288623	32.59404055	33.97295358	35.42011772	30.50864951	30.57662427	30.78400071	35.66354844	37.98383153	40.19362885	41.11417259	35.01598794	38.58836005
985.8	43.00481617	43.44288456	39.79811936	31.74468597	40.44632916	37.63937227	42.36425696	38.57485253	35.42041346	30.26801817	38.65269049	38.2826188	35.62070747	43.28889471	37.59734598	43.33042194	41.27977924	41.36016159	41.19104022	35.51884426	32.2061726	31.6982802	33.68840353	28.44907863	28.32616431	37.96800121	39.50218389	33.07920998	34.31658959	31.85949275	41.34364331	33.71124829	32.52536452	30.4413012	34.287312	35.28103166	37.01507299	32.24876956	33.99453609	35.56471968	30.43669799	30.43334814	30.77451523	35.81562242	38.16903362	40.35759113	40.98578082	34.75328353	38.72270201
986.8	42.88152408	43.17106265	40.20533654	31.68611297	40.6705217	37.6831652	42.73211025	38.84058223	35.45226198	30.38765083	39.35985302	38.74021897	35.72792154	43.59404007	37.82762772	43.20413717	41.21948964	41.19789494	41.15614044	35.38370773	31.99642677	31.87131031	33.57842644	28.54410394	27.80287376	37.84305869	39.84345881	32.99536479	34.84038938	31.95293568	41.29904578	33.51589894	32.36780926	30.31310714	34.53507731	35.07826901	37.15734478	32.75119283	34.07839632	35.71694152	30.58548579	30.62966077	30.64949292	35.92844184	38.20339222	40.13813583	41.18616878	34.62007912	38.45660133
987.9	42.73536736	43.11124858	40.49323181	31.77157962	40.6952082	37.777397	42.73619067	38.92018404	35.58847667	30.23101573	39.35038777	38.6112937	35.45030925	43.46988009	37.9732715	43.61637339	41.35785679	41.44149506	41.11941581	35.62615619	31.83108064	32.10603268	33.59091107	28.55473296	28.19043477	37.95362625	39.46382438	33.07709004	34.55608278	32.05152552	41.15700779	33.96248843	32.43671874	30.11649	34.44383651	35.28829841	37.00874307	32.47090813	33.78984259	35.85982951	30.60634513	30.70067836	30.78660668	35.90034657	38.31881186	40.14944156	41.39301578	34.62445964	38.33629548
989	42.9454992	43.44065157	40.00866997	31.71056387	40.39544617	37.8257645	42.66161415	38.89376967	35.76951604	30.21548778	39.16092849	38.15837852	35.70512974	43.63418329	38.05267664	43.63418329	41.40857296	41.28835904	41.29923437	35.44960497	32.23361448	32.00664756	33.49578253	28.6007553	28.33417273	37.90391103	39.49419301	33.14192885	34.912652	32.10604709	41.11124295	33.7196794	32.62697458	30.57223593	34.1195175	35.16511562	36.91838417	32.62073601	34.0531835	35.49223297	30.67790034	30.63317727	30.654254	35.70215349	38.19013258	40.41468995	40.84320626	34.80677544	38.63039208
990.1	42.9416806	43.38468053	39.85016298	31.76061135	40.52979212	37.93018634	42.82747401	38.54284408	35.48562132	30.11774561	39.03418212	38.42641867	35.63662396	43.67461085	37.98131337	43.78379738	41.47189135	41.2316353	41.48484791	35.7844476	32.47367102	31.829527	33.53134072	28.51815848	28.23390623	38.02420808	39.78484083	33.55630599	34.49470208	31.86747954	40.87405405	33.6252101	32.4226519	30.37834498	34.51150622	35.10710803	36.89133192	32.4057372	34.13378813	35.34913816	30.42009092	30.85706202	30.7426651	35.56032789	38.13722775	40.26455827	40.9749015	34.68997959	38.58544151
991.2	43.05584641	43.58464882	40.36237643	31.69508253	40.4411189	37.68814142	42.41472694	38.83542718	35.56109042	30.42700173	38.53543011	38.60831942	35.32960559	43.36459107	37.98571022	43.67333574	41.19517889	41.74215277	41.28494504	35.48558621	32.25443771	31.88129385	33.64033577	28.47321186	27.92260809	38.0631478	39.68736513	33.49839685	34.24531473	32.10080857	41.31787241	33.595402	32.42782462	30.52449717	34.44083576	35.31694333	36.80515089	32.424084	33.98225942	35.57075311	30.34629569	31.02759999	31.05439039	35.84206393	38.08056901	40.28581993	40.74199165	34.92441835	38.72715488
992.2	42.66971625	43.01276521	39.95711398	31.93697639	40.34597153	37.82289716	42.93528397	38.68552617	35.60316019	30.50578988	39.09456896	38.4503558	35.68830303	43.83506564	38.04720504	43.60127862	41.36127279	41.5816561	41.32279547	35.85052409	32.24008196	31.72367755	33.61012966	28.42500648	28.05444201	37.80755678	39.37984005	33.31594638	34.49841917	32.21860897	41.1704931	33.73912039	32.53636927	30.61074954	34.43963935	35.23676479	36.89016623	32.73358831	33.96472093	35.81081335	30.26642686	30.66832071	30.76651198	35.78824948	37.83826853	40.116974	41.16321402	34.62839157	38.68779835
993.3	42.92829007	43.30122702	40.10282863	31.80547326	40.24678362	37.9980794	42.85726048	38.52456695	35.8546581	30.52158539	39.01311612	38.52456695	35.19148311	43.65785098	38.14141123	43.64492079	41.30935968	41.52859547	41.01507919	35.40195021	32.39975447	32.09819832	33.68240112	28.36546246	28.15178666	37.72463391	39.82042411	33.1960618	34.3050874	32.30939999	41.11781607	33.47974629	32.58555952	30.16262857	34.28320624	35.25650702	37.07550358	32.69191031	33.72056079	35.44708273	30.49850685	30.5251143	30.71527075	35.45761365	38.12732829	39.93757052	41.4244025	34.6651788	38.63970719
994.4	43.05567372	43.51636196	40.09855327	31.4427997	40.52811393	37.63746593	42.6771623	38.72462962	35.78292815	30.41609604	39.16461118	38.59724597	35.97033966	43.86270558	37.64152307	43.66743979	40.73729129	41.34825809	41.30869795	35.44190495	31.98474638	31.81165809	33.76129379	28.51666526	27.9341426	37.85642821	39.41065106	33.33239588	34.39358552	32.30399165	41.17888794	33.87247059	32.01575738	30.23977084	34.19506554	35.30306208	36.93712269	32.46624174	33.61368562	35.38975429	30.6403935	30.79414921	30.82164398	35.76932894	37.96413022	39.94647279	40.97925422	34.58897097	38.90698937
995.5	43.33153689	43.554603	39.74357524	31.7002349	40.96854845	37.69117788	42.68097478	38.94870373	35.44125246	30.69481338	38.92085791	38.15383223	35.89742279	43.75741313	37.60035275	43.29680878	41.31240057	41.67913896	41.54149812	35.66731111	32.20398523	32.0682294	33.73194134	28.5293793	27.96329395	38.0105705	39.44648937	32.87062746	34.37590847	31.93680153	41.12196513	33.39796038	32.46495535	30.23270544	34.47146899	35.26380808	37.03913077	32.46704412	33.69067441	35.30164624	30.26981602	30.62944642	30.92293549	35.5379059	38.19913578	40.16637923	40.59827578	34.86141892	39.08846136
996.5	42.91137504	43.29194093	39.87860288	31.66371694	40.7441548	38.08411107	42.58223619	38.63943726	35.53158477	30.41588285	38.65771764	38.7706801	35.62808872	43.34088863	37.58983752	43.44367074	41.52502282	41.50078334	41.29186389	35.86370553	32.26086349	31.77642409	33.5258921	28.35353828	27.82039482	37.81646742	39.31329626	32.71562109	34.83534808	32.29152971	41.06022128	33.17756915	32.27647538	30.48787445	34.68678121	35.16690601	36.93987084	32.57797453	33.94608178	35.47648946	30.46995624	30.92907136	31.03301608	35.32748549	38.23961605	40.29541314	41.09065579	34.71466115	39.17239501
997.6	42.43262762	42.89746003	40.06536717	31.91062723	40.63300967	37.60895127	42.68956946	38.8729459	35.43675435	30.19799961	38.54408886	38.44726065	35.53466348	43.42449127	38.3341928	43.31726772	41.44651726	41.00270447	41.55348738	35.48503333	31.95913064	32.12833761	33.51618431	28.28857703	27.9241689	38.22438596	39.41776727	32.90841175	34.65113365	31.79827467	41.1267028	33.30133697	32.19705173	30.04254172	34.19466711	35.43982804	36.48589112	32.78996814	33.71077967	35.21552533	30.31050573	30.55781026	30.96875512	35.55973723	38.05920032	40.08983372	40.79526256	34.38668751	38.79130194
998.7	42.40298375	43.46892592	39.65952281	31.39870616	40.82974113	37.38097235	43.03601012	38.38814237	35.53516851	30.3005279	38.87903933	38.0870589	35.95796938	43.84528285	37.95802091	43.50656135	41.22596642	40.91193028	41.50650614	35.17627439	32.05936784	31.78641574	33.56673816	28.41625786	28.36829215	37.88834381	39.45914124	33.56673816	34.54785223	31.76737832	40.65815327	33.66264247	32.37345174	29.85305227	33.95036001	35.26863848	36.82750767	32.21649591	33.30472201	35.47531136	30.13626198	30.76940205	30.89836322	36.08568504	37.97927458	40.34885667	40.84699071	34.42029053	38.6252456
999.8	42.72374433	43.04339712	39.72101333	31.4294297	40.22768894	37.47198615	42.58180343	38.94815762	35.59076237	30.3855356	38.87079651	38.32362448	35.703205	43.22444506	37.96314138	44.03526393	40.9849873	40.96588008	40.7935905	35.53901494	32.25621936	31.83198794	33.25152799	28.41764975	28.07930618	37.55029975	38.86201448	33.18581853	34.29876895	31.93635374	40.8393771	33.62251202	32.51701471	30.0293442	34.1853947	34.91313733	36.58436832	32.17940121	33.54046347	35.26493145	29.6692669	30.67080863	30.50186097	35.92157395	38.1384862	39.74301798	40.89684754	34.41797309	38.56641548
1000.8	41.96973241	42.94547933	39.81200457	31.69958724	40.08244879	37.57194361	43.07956731	38.58360298	35.76402052	30.49458896	38.5504865	38.25241326	35.59908134	43.67564371	37.85025505	43.19151953	41.20868876	41.35832666	41.1621523	35.5413895	32.08860448	31.3131391	33.04990141	28.13903942	28.08887293	37.4388385	39.2661873	33.11897252	34.55892784	31.43673965	40.3146054	33.11897252	32.20034408	30.11123036	34.21352477	34.81118279	36.21517768	32.26802447	33.94180606	35.50548671	29.87959856	31.01618258	30.71802488	35.84904998	37.80724265	40.01129923	40.82420286	34.65255918	38.5093708
1001.9	42.8416663	42.70910068	39.88931157	32.03013148	40.46507251	37.55689514	42.71144769	38.69662714	35.77761593	30.61625813	38.61533046	37.99939061	34.77467169	44.06231692	37.64427416	43.19834992	41.11291234	41.45551994	41.45075623	35.42472341	32.04045055	31.61858387	33.08234202	28.20187887	27.91436231	38.06106923	39.08738672	32.86397544	34.43337175	31.71414507	40.6526151	33.26658577	32.40540834	30.09500638	34.04280612	34.58506061	36.30957717	32.25850742	33.80494453	34.85109954	29.35524233	30.9181552	30.62272296	35.54433243	37.71480428	39.74248193	40.73604397	34.45582611	38.30253693
1002.9	43.02185475	42.58088763	39.61312734	31.27855326	40.12065857	36.87690804	42.85919409	37.91912684	35.79262949	29.97792376	38.81070737	38.08623838	34.79323337	43.69797882	37.63264772	43.0540086	41.18733131	40.99529302	41.51968395	34.79323337	31.50293312	31.56858772	33.040908	28.34072193	27.2611523	37.49865265	39.1190262	32.73691769	34.2224171	31.08521967	40.5499293	32.92456546	32.14914714	29.96432833	33.90048431	35.0571102	36.36384144	31.90727975	33.61051205	34.89555669	30.0489516	30.96792026	30.63458305	35.06661334	37.61311741	39.30058221	40.33978828	34.45476343	38.52866066
1004	42.98603473	42.86724583	39.87698336	31.14302165	40.33793278	36.87527339	42.72533931	38.37811628	35.54886289	30.34023619	38.76683399	37.25794284	35.48375364	43.40731204	37.25794284	43.21439065	41.47809817	41.06653255	41.06469594	34.88683281	31.08013009	31.45587075	33.57071652	27.70138575	27.19176179	36.8790485	38.9411453	32.66952755	34.85827872	31.37510976	40.25131602	32.75423611	32.09915075	29.68807381	34.41610363	34.52148376	36.40941959	31.84592601	33.31864525	34.98637595	30.32025693	30.58944601	30.3617535	35.55028712	37.63428569	39.74180569	40.84574474	34.06440366	37.99316624
1005.1	42.06670815	42.58008354	39.74141272	31.39743866	40.15538577	36.49721576	43.19718774	38.71714951	35.75635418	30.57031748	37.97406624	37.53355646	35.0659524	43.40444697	37.80068998	42.95284001	40.74498375	40.92185072	41.27661084	35.00110764	30.77321781	31.03968885	33.16085214	27.69589603	27.7821913	37.25757443	38.43511909	32.6063721	33.8150617	31.25144058	40.09310664	32.98997712	32.40178244	30.00526525	33.98594145	35.08701303	36.38662012	32.56869406	32.99334204	34.41890209	29.80605954	30.30474653	30.20972262	35.05644943	37.8489645	39.57986226	40.23407486	34.23104877	37.75434208
1006.1	42.61162586	43.51591034	39.06832618	31.52420405	39.95977213	37.08587904	42.26113233	38.68446025	35.13208201	29.79200808	38.27138845	38.45943166	35.26392139	44.06810139	37.44631815	42.46056201	40.98333187	41.39730492	41.6643843	34.83825001	31.01315852	31.44803804	33.25301947	27.50620927	27.70435021	37.16558041	38.37464327	32.36616993	33.41891524	31.19861709	39.92540074	32.9826684	32.12740374	29.53753648	33.47490833	34.17018664	36.15290044	32.49881881	32.94422547	35.05492537	29.89891331	29.97850355	30.41434713	35.3257002	37.29829309	39.23622527	40.08401111	33.86486236	38.52128163
1007.2	42.70963125	44.21050369	40.0836402	32.48629046	41.110875	38.11389213	43.23926037	39.96377381	35.63044321	30.43455969	39.68651853	38.85739	35.94541771	44.43209947	38.91125851	44.65226124	41.46836087	42.11630401	43.2242595	36.08655745	32.36294446	32.52571567	33.58550891	28.45498091	28.30006193	38.5716739	39.27200372	34.00708771	34.77294844	32.21819985	41.0779336	33.58550891	32.72748089	30.39452816	34.23027138	34.58188828	36.95811587	33.20895678	33.70847108	35.45477096	30.77941655	31.93433837	31.6834547	36.04781001	38.70380348	40.26804143	40.62757752	35.41749662	39.55821657
963.4	42.97548102	42.94778321	40.45356703	30.74381157	38.96777886	37.94985695	42.06961212	38.98175103	35.98596468	30.36341088	38.007899	38.71932216	34.70684408	43.36967814	36.97860572	42.5785751	40.54445526	40.79544809	41.76217175	35.95074267	32.35466859	32.19676011	34.19421716	28.91459108	27.97506105	38.42423556	39.4269026	33.61112508	34.50507682	32.75938214	42.04363435	33.90364042	31.81697636	30.92366792	34.58371025	35.48046965	37.42279184	32.58726358	34.31604079	35.84130664	31.30904409	30.48503902	30.84894257	35.6809918	37.52073959	39.94048759	41.11077153	34.60741435	37.54037083
967.3	43.36247203	43.35797513	40.86552888	31.04687867	39.31043822	38.28638202	42.48852094	39.29946601	36.27440732	30.62357648	38.4167199	39.01575389	34.96767328	43.70067289	37.36056117	42.95705133	40.91500886	41.13349797	42.04463801	36.20091195	32.67264579	32.43478815	34.46158038	29.1358997	28.24740417	38.72001889	39.7253831	33.83841824	34.79917573	33.01681194	42.31650947	34.13917481	32.07984685	31.08307435	34.78193044	35.72881288	37.67124823	32.81358781	34.49878606	36.087705	31.46320196	30.71966587	31.05714277	35.91545609	37.78957256	40.23552657	41.40274941	34.79968293	37.85552929
971.2	43.43056091	43.45146989	40.90696919	31.18795635	39.45066252	38.38884271	42.6081176	39.35949506	36.31784101	30.69620805	38.48659986	39.0976981	35.01473283	43.75412338	37.39714034	43.09243169	41.02537424	41.26407937	42.05603417	36.23964874	32.77199408	32.48600626	34.47913841	29.19353875	28.32030134	38.77981287	39.83253732	33.87768834	34.85014754	33.04992607	42.33965991	34.18813321	32.16584579	31.14175969	34.82665541	35.80662814	37.73430687	32.90288238	34.56343545	36.14430889	31.47707604	30.71501594	31.10035617	36.01890276	37.86033776	40.29721682	41.41738242	34.87913813	37.9633342
975.2	43.43017143	43.4507351	40.94294946	31.17704536	39.49462547	38.36664506	42.58678962	39.32754	36.34844436	30.71121661	38.47967689	39.0875763	35.04943359	43.79486335	37.45007481	43.08921114	41.03425406	41.28515861	42.01227266	36.20125955	32.77280512	32.49584145	34.48895838	29.2095902	28.38223984	38.80521593	39.86309287	33.87251061	34.82891228	33.0689166	42.32856688	34.17344556	32.1783141	31.15434625	34.85510824	35.77573968	37.76759024	32.9237019	34.58140819	36.15177739	31.48973562	30.72739516	31.1089772	35.99862884	37.80731077	40.24906264	41.36474293	34.87103663	37.99889373
979.1	43.62085454	43.61114281	41.10443025	31.28076792	39.56595798	38.50064567	42.69708871	39.45391286	36.4752121	30.84887367	38.64520082	39.23084621	35.16124363	44.02009211	37.56973122	43.20043868	41.13976935	41.43398949	42.13357967	36.31782538	32.88152693	32.57943042	34.54234486	29.27290516	28.46836936	38.8967044	39.94031925	33.98493826	34.96050799	33.15929436	42.45476457	34.25068207	32.27454814	31.28378292	34.99377989	35.90565123	37.88124862	33.06550883	34.60757886	36.2630546	31.61208205	30.91309657	31.21202223	36.13161649	37.92835573	40.35315283	41.48158992	34.99414653	38.0830111
983	43.95748402	43.95935016	41.36787952	31.56429953	39.88005697	38.8180975	43.06695665	39.78077641	36.77959673	31.15210405	39.02796778	39.60212979	35.42073588	44.41053345	37.9215184	43.57060337	41.49848704	41.75715245	42.49209271	36.60039134	33.16425173	32.80153642	34.78933952	29.48570364	28.7059104	39.20147698	40.22199906	34.25506851	35.27927597	33.43539461	42.71954511	34.51219861	32.56813065	31.54567411	35.29100023	36.21798418	38.19408667	33.33761588	34.82228512	36.563118	31.84637846	31.23854881	31.55987572	36.48138584	38.26813662	40.71619113	41.82680413	35.32573234	38.43854861
986.9	44.345617	44.34675253	41.73126729	31.88301106	40.27233916	39.15981678	43.49517363	40.15047686	37.12040478	31.46585271	39.43601757	39.99354891	35.74219801	44.81011079	38.29565753	43.99699527	41.90653145	42.14759726	42.91382279	36.91853218	33.48721659	33.05241645	35.05994703	29.71571893	28.95636942	39.49977356	40.56363661	34.57564274	35.58449407	33.72539486	43.03068694	34.76909799	32.89301284	31.80758713	35.59855488	36.51506045	38.48800641	33.61992225	35.04587912	36.8689377	32.0560938	31.55107404	31.83875916	36.84368899	38.67338572	41.11860147	42.18578261	35.67457305	38.85133943
990.9	44.69965756	44.72519707	42.0770912	32.2071534	40.66625586	39.47531378	43.8813735	40.48486317	37.4723985	31.7457727	39.79568334	40.36922512	36.05655306	45.23267243	38.65564246	44.37645369	42.30177862	42.56860882	43.27830781	37.19178623	33.7577463	33.2904586	35.32445084	29.94053869	29.20600453	39.79273263	40.85393888	34.81169633	35.86835088	34.00318401	43.30556732	35.03017067	33.1773146	32.03749983	35.87255025	36.79928742	38.77687841	33.86532044	35.24217442	37.14537925	32.27115581	31.81962185	32.09979377	37.17601638	38.99390682	41.44016446	42.47681668	35.93636056	39.17140645
994.8	45.06980437	45.10445566	42.37146968	32.50496248	40.99158221	39.80984736	44.24257639	40.81388468	37.77550957	32.06935662	40.1622754	40.73468402	36.34204704	45.65009335	38.97611682	44.71719066	42.68005414	42.93278318	43.64602863	37.45044895	34.02551611	33.49389031	35.5582197	30.13535302	29.41302964	40.09240096	41.14539953	35.08668414	36.12173105	34.23010163	43.55311498	35.27474275	33.43583933	32.26404662	36.17108853	37.06402611	39.02168531	34.12167192	35.42350661	37.39125968	32.44145641	32.10536653	32.3728982	37.51493912	39.35753137	41.73158158	42.74899388	36.21449128	39.47565562
998.7	45.40035239	45.43864484	42.63835933	32.75255458	41.30618719	40.09847024	44.5452525	41.07423725	38.05136847	32.319927	40.5315025	41.04653064	36.61362776	46.0467985	39.27792638	45.05102871	43.0186534	43.25800332	43.96492746	37.71371233	34.25683697	33.66132202	35.74245814	30.32261402	29.58993021	40.3384012	41.3688967	35.30779074	36.36865816	34.44020174	43.75669568	35.48560064	33.67759777	32.45932431	36.409797	37.30683064	39.24525765	34.32995216	35.56871911	37.6146838	32.63302592	32.38396199	32.59475437	37.79471555	39.64812856	42.00432212	42.94364202	36.45792312	39.76621001
1002.6	45.734355	45.75597378	42.8839726	33.03852944	41.63842696	40.38259701	44.90004887	41.39382323	38.34318148	32.62666877	40.86425294	41.40976548	36.86288258	46.44080816	39.61309234	45.41226161	43.36664504	43.60264905	44.37616449	37.98106482	34.49916905	33.85823586	35.91770485	30.48187434	29.78420268	40.58240686	41.60964476	35.54396128	36.63103205	34.66258462	43.97201979	35.70812758	33.93348908	32.69304607	36.66917324	37.56834726	39.47618871	34.55374459	35.70048702	37.86603621	32.77765035	32.6632344	32.85507496	38.10266256	39.98049979	42.31062246	43.21003804	36.73808362	40.06168582
1006.5	46.03738271	46.07386106	43.16432172	33.29091151	41.97890081	40.65944804	45.24510834	41.69576596	38.62691186	32.87740045	41.19251895	41.75526758	37.13798567	46.82684056	39.91660238	45.73549854	43.73758864	43.95640711	44.73652833	38.21648094	34.73075064	34.01999205	36.12061467	30.65827528	29.98825487	40.83860775	41.8579654	35.78803423	36.85801474	34.88834146	44.1784084	35.93149057	34.18447646	32.86919301	36.93081568	37.80312045	39.7175891	34.76682272	35.83486812	38.10805729	32.94528205	32.92678004	33.08421284	38.40385832	40.27544676	42.5874567	43.43529052	36.9862758	40.3639126
1010.5	46.39818964	46.42007268	43.44710501	33.58584003	42.32083075	40.94044866	45.60739044	42.02940947	38.95561289	33.18393983	41.5650244	42.12499974	37.44611196	47.30487173	40.25712033	46.07271277	44.13823597	44.33194713	45.14673119	38.49578017	34.96522598	34.21792288	36.36309915	30.85264176	30.19576069	41.10815043	42.10028964	36.04967693	37.12657019	35.12618849	44.41844825	36.16932483	34.46216698	33.09396	37.19141026	38.09518878	39.95071229	35.01389726	36.00458762	38.35546174	33.1408086	33.21814031	33.36663776	38.73418252	40.62060844	42.87985898	43.70678641	37.25761618	40.66941185
1014.4	46.72882894	46.76234257	43.73189757	33.86203067	42.63935257	41.24061963	45.92728216	42.33590445	39.24300994	33.47248539	41.92901461	42.44145002	37.72453266	47.7075451	40.57109928	46.40112301	44.49751928	44.67082086	45.5236194	38.75639354	35.17519989	34.36951854	36.54092403	31.02860801	30.38295037	41.35455329	42.31277455	36.2584614	37.3498918	35.33930437	44.61489503	36.39069468	34.70877131	33.27450891	37.44838018	38.3140192	40.15486912	35.23934702	36.12875538	38.56319989	33.30429161	33.51124033	33.59714939	39.0399816	40.94574005	43.15717906	43.9038657	37.49641206	40.94067333
1018.3	47.08445416	47.10034898	43.99905165	34.12313371	42.96407777	41.51868042	46.28633745	42.64814271	39.55532597	33.78116939	42.28775735	42.82407242	38.00969966	48.13485093	40.90036033	46.76447612	44.87665659	45.02925651	45.92145888	39.02812294	35.43105378	34.55963498	36.73948149	31.21336614	30.59612038	41.6361977	42.56408441	36.51019839	37.6063675	35.58053429	44.81571078	36.62010409	34.97423526	33.48340701	37.72178785	38.58736966	40.40157544	35.45270623	36.27225803	38.83366985	33.49196274	33.80004064	33.86082646	39.35497195	41.29183408	43.46498109	44.15735953	37.76812231	41.27181515
1022.2	47.43510353	47.47065074	44.28813558	34.45681794	43.35161474	41.83186467	46.68133243	42.99825873	39.8833852	34.10215238	42.68558415	43.20324379	38.32907548	48.5904432	41.27452489	47.16817446	45.29621414	45.41844501	46.35928391	39.30657837	35.68080939	34.7655399	36.94548671	31.41340728	30.80753207	41.91690514	42.83873149	36.76459303	37.893998	35.8220191	45.07710508	36.8827338	35.2597987	33.71860271	38.01347771	38.86716619	40.64602332	35.71724845	36.43419503	39.09881859	33.6700096	34.11670593	34.14445792	39.686138	41.66106523	43.78857929	44.43650959	38.07275588	41.60698844
1026.1	47.75666859	47.81112006	44.56388131	34.74023405	43.70333778	42.13450069	47.06881763	43.33199237	40.17231632	34.40017842	43.05055513	43.60919134	38.61308699	48.99238618	41.59703969	47.52834202	45.71686087	45.79381213	46.74806506	39.58525731	35.94374107	34.97357816	37.17434135	31.60762186	31.01137163	42.18578616	43.10576876	37.02593384	38.15613684	36.06643288	45.30879241	37.12033525	35.55343029	33.94696737	38.27872439	39.13122875	40.88313852	35.94652184	36.59916031	39.35822057	33.8372323	34.3908198	34.39761777	40.01621666	42.00038661	44.09884541	44.6981408	38.3554356	41.91397353
1030	48.0630025	48.11542232	44.79009083	35.014328	44.0321797	42.43179107	47.37738286	43.60540216	40.4462652	34.6712056	43.36748068	43.92324013	38.87078403	49.35526812	41.88487391	47.83161215	46.07519428	46.13504428	47.09990493	39.81417353	36.16864703	35.13249745	37.36433677	31.77673965	31.18948854	42.41805743	43.32967103	37.23042351	38.38391521	36.27030556	45.48809117	37.33668028	35.80157561	34.11523874	38.49433349	39.3605561	41.07712358	36.13752721	36.73128806	39.56586758	33.97291498	34.63277924	34.60321809	40.27617522	42.28589504	44.338285	44.89214734	38.57618758	42.19501627
1033.9	48.36941698	48.41400071	45.00848041	35.26637899	44.323331	42.67753927	47.66415348	43.87802661	40.6922728	34.92732539	43.68330262	44.2294446	39.13370437	49.72820498	42.18412853	48.11428615	46.39451171	46.44221447	47.42945387	40.03882278	36.37161167	35.29241842	37.54031815	31.94385249	31.35291975	42.63036403	43.55833212	37.42094033	38.59895396	36.45410661	45.66739305	37.52203435	36.04171344	34.28726509	38.72745524	39.58548429	41.27769192	36.34049342	36.88945476	39.78277094	34.11659893	34.88418035	34.82407102	40.53116243	42.55573943	44.57232894	45.09503133	38.81420964	42.45806284
1037.8	48.66628429	48.69079354	45.24397767	35.51340698	44.60473672	42.94150585	47.96991581	44.14196366	40.95253441	35.19040175	44.0220827	44.540833	39.3874152	50.09831081	42.47599037	48.41038267	46.7352983	46.75490219	47.76584476	40.26554211	36.59255976	35.46157289	37.72469946	32.12568608	31.53512088	42.85644252	43.79343558	37.63240332	38.81800683	36.67625774	45.86544429	37.72909564	36.27459209	34.47022652	38.96873112	39.80654118	41.49386754	36.54249092	37.03219623	39.99498358	34.28254109	35.13156257	35.03990437	40.79242082	42.8406083	44.81506807	45.3077772	39.05437669	42.71699306
1041.7	48.95600125	48.94058059	45.48042803	35.73368511	44.85384611	43.18063131	48.23782532	44.41078579	41.19668601	35.42850688	44.29439218	44.83975284	39.61326304	50.45337966	42.74977089	48.70048913	47.02634869	47.03920743	48.09956914	40.51783584	36.8062979	35.64085844	37.91316171	32.27856362	31.69412216	43.09947939	43.99141801	37.85159301	39.03244732	36.87433313	46.06564186	37.93333423	36.48299847	34.6687557	39.20347735	40.03795151	41.70573174	36.73221044	37.18924907	40.21272612	34.44187782	35.34391079	35.23057677	41.04902679	43.09039714	45.04628212	45.50232693	39.272109	42.95460275
1045.6	49.19038321	49.15036367	45.66681647	35.92489698	45.07916802	43.39681516	48.47694197	44.61740634	41.38503253	35.63052961	44.52448197	45.07926901	39.79343306	50.73078937	42.94849272	48.92601916	47.27831438	47.28025548	48.35051623	40.70899137	36.97822441	35.77887383	38.07653031	32.40330933	31.82126541	43.28293701	44.16844675	38.00817683	39.20541716	37.03757029	46.2218625	38.08749737	36.6603111	34.80647379	39.3868974	40.20012347	41.86448062	36.88995498	37.29723158	40.39802134	34.5481389	35.50968148	35.38083268	41.25223977	43.29216024	45.22649053	45.64102667	39.45299351	43.14507736
1049.5	49.39113163	49.34558912	45.82866173	36.11865494	45.30771428	43.57629654	48.67361049	44.80197315	41.55565782	35.82319602	44.74580574	45.29121335	39.9839775	50.95712913	43.16381219	49.12939007	47.50424038	47.4992932	48.54900177	40.83811916	37.14791238	35.90758575	38.20356526	32.51971608	31.946729	43.4523267	44.34675205	38.14916189	39.35496175	37.18675537	46.35495599	38.2463194	36.84523018	34.92464763	39.54301944	40.37192191	42.00584195	37.04464588	37.42670966	40.53720907	34.66136727	35.67779538	35.5207437	41.43524994	43.48149513	45.4086774	45.79196463	39.61441895	43.34176252
1053.4	49.56057613	49.51726126	45.9763263	36.25712296	45.47973755	43.71258698	48.8341925	44.95027603	41.71041308	35.97755481	44.91994663	45.46816689	40.1426549	51.15216671	43.33399293	49.29241874	47.69062262	47.66003544	48.72316498	40.96284982	37.27822204	36.01440619	38.32347577	32.64579267	32.05486682	43.58257452	44.48830873	38.2724043	39.49519902	37.31719017	46.47641839	38.37503266	36.9902041	35.04834287	39.68750972	40.50710686	42.1264183	37.1835133	37.52858709	40.68248146	34.75452895	35.82092984	35.65302691	41.58155735	43.64020345	45.55572756	45.91596242	39.76006531	43.50735952
1057.3	49.70464848	49.64377475	46.09615166	36.37351432	45.61481557	43.88044602	48.96354649	45.06721053	41.84061922	36.11464919	45.06123307	45.60266268	40.26348197	51.32190994	43.47074384	49.4200443	47.8483482	47.79400566	48.90122396	41.07693917	37.41664229	36.12149725	38.44379994	32.7523906	32.14408829	43.70037599	44.60253984	38.3745646	39.60334178	37.43511782	46.59292555	38.49517519	37.0978792	35.15937035	39.831306	40.62750882	42.24458671	37.30288072	37.61936517	40.8137225	34.85102071	35.95792038	35.76398678	41.71737798	43.75970323	45.67249866	46.03670568	39.8898611	43.59921111
1061.2	49.86036261	49.77042488	46.2376164	36.48707404	45.73656626	44.02591516	49.10935427	45.24505437	41.98645981	36.2449896	45.20057635	45.77584361	40.39616837	51.48962872	43.62093273	49.57626416	47.99410486	47.96285413	49.05301009	41.21379821	37.54741541	36.23963574	38.57953258	32.87595188	32.23453698	43.84398899	44.74915673	38.48443049	39.74878149	37.57451077	46.7348842	38.62405091	37.22502653	35.2817672	39.98491738	40.77101848	42.38545951	37.43515626	37.73638761	40.95159696	34.96890345	36.05724471	35.89160161	41.86569389	43.8896537	45.81087237	46.18161619	40.039551	43.73401916
1065.1	49.98633326	49.91433199	46.35801509	36.60957754	45.88914197	44.17065347	49.23877593	45.35609227	42.09752347	36.37440903	45.35634331	45.90602223	40.49859023	51.63577884	43.74713736	49.72326341	48.13278556	48.0964359	49.15263672	41.32281944	37.68389985	36.35222375	38.69694386	32.96846458	32.32825093	43.96045348	44.89982169	38.5921037	39.86222406	37.70008973	46.84898099	38.7468541	37.3497955	35.39907955	40.10406895	40.89525974	42.50280095	37.56398397	37.84505432	41.08438635	35.06163798	36.17289943	35.9698303	41.99813207	44.0213101	45.93531758	46.31007831	40.18011785	43.87976396
1069	50.12953712	50.03623729	46.49880969	36.73748477	46.02639777	44.30224687	49.36602632	45.48756841	42.20647242	36.48566361	45.50095242	46.05304997	40.62755714	51.73973891	43.89200576	49.86977511	48.29134338	48.22642587	49.26779354	41.42735121	37.83565684	36.47158029	38.81774821	33.09326334	32.42530779	44.10001295	45.06616693	38.69726958	39.98905555	37.81617533	46.99197109	38.88321424	37.4876841	35.51169844	40.2370049	41.02566213	42.62937562	37.69008339	37.97877486	41.23004398	35.16362494	36.28406007	36.09922879	42.11496528	44.15336225	46.07643458	46.46383705	40.32340571	44.04231255
1072.9	50.26362655	50.15391457	46.6403903	36.8556511	46.17502552	44.45520189	49.50166391	45.60434095	42.33428694	36.60196486	45.62699441	46.17674285	40.75721094	51.86118308	44.01979404	50.00526688	48.42299434	48.35478807	49.38533929	41.52844239	37.99048768	36.61000901	38.9590542	33.21619991	32.53081822	44.23672967	45.22855297	38.81020986	40.11656781	37.94257278	47.14816582	39.02431668	37.62561869	35.6241239	40.39093634	41.16051302	42.77411813	37.83912566	38.12506674	41.36379768	35.27449734	36.38042938	36.20683058	42.24399675	44.26681153	46.22014385	46.58809614	40.44886861	44.18522244
1076.8	50.37099253	50.2292236	46.76668722	36.94099786	46.29776136	44.58352986	49.59673574	45.70514701	42.41879186	36.67995966	45.71772519	46.25450845	40.84411429	51.94374637	44.1335478	50.09850716	48.52126203	48.43057916	49.43616965	41.6103402	38.10717637	36.70852534	39.07833291	33.32756092	32.6229732	44.33980721	45.35262521	38.88992712	40.1977867	38.04399154	47.2528508	39.14370377	37.71785697	35.69950692	40.50145779	41.27071573	42.89109043	37.95593802	38.23109466	41.47817761	35.37904465	36.47339017	36.28283709	42.31817239	44.33042469	46.30288304	46.68477012	40.56424078	44.27638992
1080.7	50.46491134	50.2750338	46.87551306	36.97881417	46.35329097	44.65986977	49.64304467	45.76180781	42.4640521	36.73381668	45.76688609	46.31317187	40.90462281	51.9949893	44.1982126	50.13562151	48.53166545	48.48058708	49.46014591	41.68414225	38.18863348	36.79770109	39.18735655	33.42760914	32.67825862	44.42129959	45.451876	38.9383946	40.25802892	38.11840497	47.35593817	39.22494716	37.77238557	35.76929712	40.59642153	41.36385722	42.98190325	38.06136792	38.33314751	41.56024294	35.47912103	36.50549755	36.32329701	42.37122664	44.35874903	46.36650618	46.7363612	40.62715527	44.30419099
1084.6	50.47613756	50.27101045	46.95099885	36.9893192	46.34428009	44.69975353	49.61683294	45.77638333	42.47582205	36.74290157	45.76973551	46.29776597	40.90126841	51.94148663	44.20102728	50.14509699	48.51944425	48.45857919	49.4084186	41.69232294	38.24766555	36.85170642	39.23083386	33.46526001	32.70679026	44.47934489	45.50081519	38.96453691	40.26896344	38.16478624	47.42842497	39.27661043	37.81244489	35.79842567	40.63059161	41.39876557	43.02423703	38.12530246	38.40953862	41.60564344	35.52933062	36.50248114	36.33349716	42.36670871	44.35295349	46.3855279	46.77615578	40.65388323	44.31597157
1088.5	50.45049249	50.27753501	46.97477354	36.99506171	46.38512854	44.73684493	49.63176891	45.7819363	42.48418681	36.76656145	45.76892953	46.3020323	40.92424532	51.86034648	44.22392814	50.15713497	48.50925542	48.47503408	49.36287388	41.70171363	38.31975277	36.93487566	39.29310063	33.54932449	32.74635929	44.50861664	45.59933807	38.97717719	40.30862583	38.19699512	47.49995414	39.3442402	37.861015	35.83917078	40.70373609	41.42700907	43.07470448	38.19891362	38.47497395	41.65786757	35.58485124	36.52026808	36.36487448	42.38072533	44.34405549	46.42486206	46.82483461	40.69336654	44.35570382
1092.4	50.41442012	50.22785262	46.98415827	36.98479343	46.36110121	44.73217885	49.56918133	45.74786764	42.45652642	36.72078229	45.70106024	46.21435174	40.88083987	51.73415662	44.18972876	50.11664545	48.46077477	48.40559923	49.2246281	41.64457787	38.3523546	36.96786263	39.31034428	33.5809136	32.74435796	44.51011956	45.65188826	38.95578237	40.26676864	38.19698147	47.5498483	39.38348408	37.85772707	35.83487163	40.69650804	41.41815038	43.07631299	38.22564741	38.54205285	41.6700243	35.61767047	36.46071618	36.32552628	42.3402593	44.28485257	46.41387759	46.82939029	40.68823847	44.32890211
1096.3	50.30865519	50.12209437	46.96286961	36.88834924	46.30976919	44.68128779	49.44486224	45.67173908	42.35676712	36.63499556	45.58762199	46.09748618	40.82334947	51.56354342	44.12692716	50.02799129	48.34200196	48.30100175	49.05087906	41.59792137	38.33209758	36.98711397	39.32694678	33.60511939	32.71875927	44.46801249	45.64952252	38.88214462	40.21017089	38.17296109	47.5483197	39.37405666	37.80672773	35.75737725	40.68477722	41.38407007	43.05586461	38.22552957	38.56019105	41.65196654	35.62152699	36.3702862	36.26092428	42.23024405	44.15937616	46.33159955	46.7775824	40.64536976	44.24190334
1100.2	50.15506554	49.93675674	46.88060613	36.72673221	46.1657643	44.56178577	49.21990942	45.51749352	42.19410574	36.48926139	45.40190264	45.88240904	40.68232005	51.30314676	43.96422921	49.83698619	48.12249875	48.086424	48.77680526	41.45576181	38.24592074	36.93274736	39.272206	33.57555988	32.61190351	44.36064319	45.57471267	38.74188979	40.08158282	38.06255395	47.49334936	39.30477341	37.67917479	35.65161468	40.58928742	41.2741357	42.95123836	38.15513356	38.5377852	41.55114669	35.58094929	36.2031626	36.12472014	42.06825716	43.93515532	46.16802521	46.66261559	40.52935518	44.05830884
1104.1	49.91008172	49.70306208	46.75745793	36.52778135	45.94282522	44.40545216	49.00416602	45.33506042	42.0493477	36.32223711	45.18977807	45.66368705	40.49915416	50.93470555	43.74798224	49.6149148	47.88692376	47.87723951	48.52034219	41.30757938	38.15916675	36.86557397	39.18816837	33.51754382	32.50097083	44.2468477	45.49812125	38.615995	39.92971417	37.97051605	47.45008622	39.24436616	37.56241178	35.54299837	40.48720099	41.16668681	42.82567641	38.06739823	38.5033487	41.46222405	35.53152866	36.05890215	36.00080673	41.879575	43.73340105	46.01960957	46.54531806	40.40222304	43.88870136
1107.9	49.54323007	49.44338725	46.53173379	36.35440208	45.73131449	44.20124592	48.75274346	45.09074801	41.80067695	36.11054788	44.88590939	45.34577869	40.25794218	50.48210824	43.515675	49.3758161	47.63987891	47.61681647	48.13239061	41.09197432	38.03432948	36.7645427	39.03855392	33.42321942	32.37450545	44.06140245	45.3891829	38.390905	39.73530133	37.77880674	47.31812176	39.16145699	37.45340407	35.37138075	40.31917145	40.96179675	42.63960852	37.97084251	38.39424595	41.34631659	35.41578832	35.87597369	35.85736855	41.67664188	43.50495466	45.86589711	46.43116754	40.26580881	43.74306482
1111.8	49.14788129	49.12604374	46.26579587	36.18769118	45.58080264	43.95498077	48.48220539	44.82854692	41.49994046	35.83521365	44.58489687	44.9621061	40.04585056	50.00275922	43.2775044	49.1658837	47.3916627	47.31254206	47.63980987	40.82419097	37.86776325	36.67100641	38.84439187	33.35197014	32.2248327	43.84726938	45.31522947	38.14872224	39.49412198	37.55642366	47.19756098	39.10439469	37.32504244	35.13957615	40.1867707	40.74704554	42.44266085	37.84394748	38.30960986	41.20725139	35.30412645	35.66161325	35.69216304	41.46728504	43.33216937	45.74298049	46.32519455	40.17768558	43.64947691
1115.7	48.75314409	48.72041368	45.92620625	35.93635863	45.3562194	43.62151612	48.08425042	44.46228329	41.07998434	35.50061199	44.17346711	44.45906512	39.74686341	49.4456469	42.96407277	48.83913731	47.03357548	46.89656847	47.07128146	40.54728828	37.68171768	36.55504287	38.70180961	33.26819954	32.02518619	43.57034251	45.16948717	37.85570824	39.18310356	37.28772468	47.04266213	38.96321587	37.13043636	34.84207854	40.00997219	40.53354699	42.20404889	37.68504667	38.22881443	41.04583845	35.19955383	35.34093719	35.46573905	41.22489477	43.0944604	45.5851371	46.18489173	40.09962814	43.52828942
1119.6	48.38277296	48.23385781	45.67789415	35.53960022	44.99563552	43.35617468	47.52937235	44.05699839	40.68799142	35.14836576	43.70157933	43.89958799	39.47769348	48.88459363	42.50126749	48.3341165	46.48975541	46.40986013	46.50056275	40.29597688	37.46094762	36.43391304	38.59056566	33.19501853	31.78773406	43.28194236	44.99810189	37.55847353	38.84826022	37.03658138	46.94405476	38.86301847	36.76443212	34.60157869	39.86302874	40.36398808	42.04923888	37.48408192	38.17950495	40.88689124	35.18761878	35.01803295	35.16439071	40.85639043	42.64848385	45.31966543	45.99063578	39.95266317	43.19651391
1123.5	48.23629187	47.84784966	45.68857745	35.04972651	44.52241647	43.22935045	47.07197289	43.87554765	40.55020096	34.842457	43.37915449	43.65503024	39.24817771	48.59820437	42.18060786	47.97386074	45.89480085	45.97452547	46.13054213	40.11042697	37.36369655	36.45466001	38.65878282	33.24264157	31.66678769	43.22246973	44.85909236	37.45007782	38.6908547	37.0648756	47.04327492	38.81062307	36.46681822	34.62615405	39.83812428	40.32500743	42.03851319	37.44394016	38.29009235	40.84638193	35.32064548	34.73246454	34.92098306	40.50237196	42.16294632	45.06054419	45.86213872	39.75036016	42.73598106
1127.3	47.99078009	47.56941455	45.61170934	34.75881305	44.2096937	43.00462818	46.72315289	43.58335308	40.33685952	34.61750229	42.99542307	43.32916571	38.99027056	48.14125296	41.93733273	47.60866681	45.49172267	45.64661616	45.65192873	39.86359976	37.33292717	36.44539883	38.59825776	33.2237501	31.58688494	43.11982368	44.8286979	37.30495583	38.53722536	36.95962157	47.05270971	38.72910821	36.2994491	34.53274746	39.68430908	40.17203317	41.98618384	37.38289188	38.35813267	40.78143812	35.32129821	34.45724673	34.69928908	40.23961371	41.76518462	44.80657189	45.716749	39.54978451	42.4056774
1131.2	47.52211028	46.93761281	45.38153047	34.24718141	43.50918273	42.63489265	46.03843439	43.03397033	39.88635613	34.12246559	42.38356132	42.79265754	38.52340132	47.35067897	41.4417378	46.94351532	44.61999581	44.91682635	44.90145968	39.4548561	37.13039246	36.36837258	38.49864476	33.10806069	31.36835596	42.84105697	44.53666047	37.01735474	38.18450377	36.77330468	46.95606639	38.4380527	35.8162496	34.40756164	39.37660695	39.85867589	41.85948011	37.25882081	38.46064366	40.49509523	35.31706414	33.89740857	34.28101201	39.71477511	41.16039381	44.37848209	45.46515406	39.27851194	41.88392036
1135.1	46.62367551	46.13209377	44.90451379	33.56971042	42.63889125	41.99941632	45.163199	42.22862448	39.15035556	33.43440472	41.49871902	41.89582926	37.77889918	46.08158517	40.68992947	46.09573714	43.70637982	43.96786604	43.70745674	38.80718109	36.7818216	36.18519455	38.22015057	32.86438068	31.0458955	42.36329624	44.18298022	36.48326755	37.69636124	36.34873145	46.6764807	38.0615181	35.32014029	34.01816968	38.82651436	39.32776416	41.47530805	36.92430466	38.43101177	40.09228571	35.07100934	33.22283057	33.74037374	38.99319389	40.31942788	43.67878556	45.06677311	38.76357253	41.1975562
1139	45.80957893	45.29495054	44.36502948	32.90906665	41.83790687	41.34638994	44.2452758	41.484654	38.39270391	32.68844462	40.60132964	40.95064129	37.09731306	44.85611518	39.87844012	45.24145667	42.73756935	43.0227491	42.53088731	38.08893485	36.32884363	35.9077296	37.81703095	32.5780047	30.64371627	41.79940278	43.73594749	35.88091739	37.10813311	35.85943472	46.27974281	37.58525819	34.76316104	33.56458535	38.22083211	38.75056344	40.99703284	36.52990107	38.27164792	39.59286073	34.80117414	32.52303989	33.11448623	38.19554018	39.36484809	42.92824147	44.56214645	38.12599075	40.4349697
1142.8	44.64293535	44.12900869	43.60378711	32.03861534	40.78715561	40.40705574	43.04590896	40.4211454	37.41862114	31.73173905	39.45277392	39.69479364	36.17754178	43.36980654	38.89335407	44.08490263	41.47892098	41.78814881	41.04109498	37.14792096	35.75233785	35.48325564	37.28290807	32.18391981	30.12122551	41.04544691	43.16699415	35.09811474	36.32679724	35.21181284	45.75365425	36.98518257	34.05545852	32.96065937	37.49143319	37.97019569	40.3643478	35.9813013	38.0540722	38.96622547	34.44376934	31.57443925	32.30107497	37.28803461	38.34128218	42.02768311	43.97476959	37.41259494	39.63171185
1146.7	43.40659481	42.70870442	42.7104083	30.94931246	39.48502741	39.33695148	41.54484255	39.194473	36.26038108	30.66282238	38.08554402	38.32075477	35.14028787	41.81268041	37.69028123	42.68672259	39.98063903	40.35154827	39.44015434	36.04943472	35.0088952	34.92465472	36.65092556	31.65389688	29.46582539	40.11891876	42.35013954	34.14563638	35.36474626	34.42778645	45.05443619	36.23436229	33.09234383	32.25482132	36.557775	37.11298568	39.62475541	35.32991246	37.77669891	38.19403157	34.04101393	30.45178368	31.33328205	36.09496656	36.91288348	40.85793617	43.11367169	36.51948817	38.46023555
1150.6	42.50875871	41.75833064	42.10630887	30.15633389	38.43069541	38.57556407	40.5070533	38.30620748	35.50806742	29.94335631	37.14304392	37.44954184	34.3741963	40.78985526	36.85466357	41.70351834	38.89363192	39.33676497	38.40537357	35.35960272	34.49172392	34.63912868	36.26454534	31.30534238	29.02151672	39.53362199	41.73745594	33.5361975	34.72409962	33.93951353	44.65608097	35.70422134	32.40149161	31.8757022	35.97194321	36.50574374	39.20674154	34.92283929	37.69224143	37.63830213	33.77217184	29.69835711	30.71587968	35.09011292	35.71104699	39.80474849	42.40757885	35.81393129	37.44162392
1154.5	41.82215788	41.1104505	41.68721235	29.64866419	37.75578337	38.02674921	39.85317346	37.67236842	34.96628064	29.44433788	36.52288532	36.8099467	33.8562852	40.00534883	36.31698389	41.0478492	38.23989467	38.71733836	37.65381496	34.84563222	34.12741596	34.39374783	35.9521196	31.02522785	28.69796789	39.12651836	41.34804525	33.11195432	34.32312498	33.59401097	44.30330587	35.30577657	32.02672747	31.57474618	35.46719295	36.02844062	38.86952679	34.60429195	37.61244371	37.26221954	33.51365331	29.22489729	30.29247533	34.46717447	34.96285487	39.11336133	41.96175488	35.29529915	36.8236807
1158.3	41.33863893	40.68615355	41.313608	29.28736222	37.30981628	37.65272808	39.34890841	37.21021663	34.56819641	29.07162666	36.07007664	36.31229252	33.45448083	39.43200969	35.91839947	40.60345802	37.76403003	38.28428294	37.11616391	34.45675523	33.86985353	34.16767712	35.67672628	30.82035026	28.49998152	38.78716105	41.045316	32.78064365	33.99391378	33.30104571	43.97606556	34.96772928	31.75911006	31.31257142	35.1267467	35.6821729	38.60337476	34.34301995	37.51714834	36.94663841	33.26392831	28.88872481	29.98067831	34.05706234	34.48710004	38.62799109	41.64688344	34.93632562	36.41485348
1162.2	40.97307384	40.34750687	41.09436209	29.02928857	36.96199709	37.3647897	39.00880211	36.89864199	34.28744757	28.83276821	35.77187347	35.99199479	33.19131782	39.05026984	35.64302204	40.29116598	37.43916825	37.98745368	36.72889374	34.21184984	33.7118294	34.03179745	35.51517146	30.69184612	28.36592185	38.59320379	40.87869075	32.57265809	33.76884277	33.13839716	43.7814088	34.77105739	31.59966182	31.14484263	34.88690809	35.45967989	38.44334317	34.19999247	37.48665214	36.76261062	33.14707823	28.6607829	29.75935827	33.8004584	34.18196273	38.35654383	41.45693499	34.74883116	36.1981973
1166.1	40.76085079	40.16353328	40.96203647	28.90707941	36.78768278	37.19468118	38.81863771	36.71783293	34.12201479	28.68211288	35.59207482	35.79383152	33.04363726	38.81222046	35.49708026	40.12823109	37.24195214	37.83644504	36.48765707	34.07367529	33.64107048	33.95876701	35.41442958	30.6305736	28.29505737	38.4987318	40.78237279	32.45745912	33.63291146	33.03699286	43.68570014	34.68814926	31.52949047	31.04663502	34.76892205	35.3320754	38.36841222	34.1639187	37.52063707	36.67711445	33.10744027	28.54398628	29.67680117	33.69706137	34.01584388	38.19571751	41.40103428	34.65134949	36.08732282
1169.9	40.61779075	40.09826957	40.94702374	28.83164941	36.66861028	37.12936218	38.71566324	36.6203335	34.06905221	28.62075986	35.5170937	35.71659431	32.96226803	38.65838455	35.40850482	40.06131933	37.15277335	37.7635302	36.39142596	33.9878856	33.61226217	33.95268991	35.40601605	30.63517901	28.28934085	38.47896956	40.75427105	32.4110662	33.59516736	33.01977815	43.68664251	34.68756659	31.49921589	31.06315622	34.731216	35.28512145	38.37196893	34.18656687	37.57928984	36.65609852	33.14903502	28.52845096	29.67165639	33.64971304	33.93272896	38.15755498	41.42266968	34.62041925	36.05499722
1173.8	40.61238917	40.09259868	40.97887528	28.84868695	36.68828989	37.14519865	38.70352835	36.61991693	34.06001812	28.64008589	35.49133294	35.6702221	32.98615712	38.59669258	35.43487428	40.07514077	37.14793222	37.77723958	36.33720598	34.01747754	33.67749087	34.02045562	35.46784309	30.69724179	28.33167147	38.54787058	40.8524544	32.43621376	33.5866188	33.06518164	43.76219056	34.74502112	31.5453871	31.08156396	34.76730464	35.31491963	38.44897973	34.27548124	37.70815516	36.72733541	33.22139143	28.52051277	29.70187249	33.71459542	33.95975735	38.20607314	41.50470673	34.68687711	36.08272751
1177.7	40.67207593	40.11436064	41.04780656	28.87730204	36.72591383	37.16634095	38.68544158	36.65577858	34.0743235	28.64800634	35.46575749	35.64184541	33.00554709	38.6385771	35.46602954	40.09115683	37.12292155	37.79882113	36.2842608	34.0688739	33.73362084	34.10688924	35.54492505	30.76759648	28.36368018	38.62018916	40.94630957	32.47830725	33.58435846	33.12111872	43.84672529	34.79608039	31.57139553	31.11689923	34.79695528	35.37732854	38.56981714	34.34815286	37.8456927	36.79357015	33.29334955	28.50868457	29.71934965	33.77018574	33.95199853	38.23927034	41.5513921	34.76776769	36.13968404
1181.5	40.67854205	40.11355637	41.11617334	28.87855027	36.74732269	37.2101354	38.68551465	36.62202836	34.09779	28.64452873	35.46864387	35.62094608	33.05377221	38.62072146	35.51270267	40.10930771	37.09892119	37.80117308	36.24084581	34.09455893	33.77894867	34.19357328	35.61911202	30.83617697	28.38178213	38.6797446	41.01884516	32.49242918	33.60880857	33.16036223	43.91800707	34.83999244	31.59882456	31.17440732	34.85210745	35.41386424	38.64523537	34.42203756	37.98782713	36.84157122	33.33944639	28.47248339	29.71379192	33.77604815	33.94976161	38.23912697	41.6225056	34.80625989	36.16673222
1185.4	40.67165631	40.10073817	41.13756426	28.84971175	36.71048918	37.21063317	38.6543639	36.61580512	34.07584002	28.65159831	35.44932216	35.55933441	33.05539046	38.56813166	35.49558413	40.09928835	37.04913188	37.80971789	36.20467701	34.09931168	33.82872887	34.23978287	35.65770032	30.88885816	28.40759745	38.73106493	41.07103512	32.5037278	33.58465216	33.17374019	43.97377399	34.87287725	31.61634354	31.16744146	34.85381528	35.4361637	38.68783833	34.45399763	38.08486174	36.87564173	33.39634893	28.46365023	29.70325928	33.76500048	33.91922367	38.22233276	41.67154877	34.83053426	36.14317515
1189.2	40.63249072	40.07493322	41.14382771	28.80343169	36.67798351	37.18540432	38.60211514	36.57743424	34.05838073	28.63383396	35.42554547	35.52713977	33.02989811	38.47837473	35.47095882	40.07650806	37.00589073	37.78911812	36.12972346	34.0839122	33.85380768	34.25809025	35.67576722	30.90875371	28.4076902	38.72345852	41.10251152	32.47827671	33.55855061	33.178907	43.99152349	34.86805883	31.60967506	31.16340229	34.84244307	35.40490777	38.68857212	34.46768465	38.16303375	36.8756216	33.40540945	28.43230314	29.688068	33.73763539	33.83695845	38.15955692	41.67095689	34.82359313	36.10664472
1193.1	40.60700209	40.06041957	41.14339547	28.80647988	36.67679113	37.19785841	38.5821089	36.55670174	34.048532	28.61695817	35.39775534	35.50315918	33.03170191	38.42505139	35.47685288	40.08685017	36.99212334	37.79223027	36.083922	34.06145656	33.86798161	34.29353277	35.68258241	30.93179161	28.42065669	38.73447826	41.12905116	32.46281538	33.55514448	33.18760517	44.00251656	34.86815583	31.62766377	31.17836415	34.85619421	35.39907967	38.71478474	34.48449064	38.23476501	36.89714368	33.422612	28.40697033	29.67350824	33.71922834	33.7980175	38.1404827	41.68657456	34.82057041	36.06441596
1196.9	40.63167355	40.06711363	41.1735059	28.84097789	36.68680164	37.21283964	38.56449175	36.58182572	34.04859794	28.64347551	35.41410803	35.48897967	33.05203674	38.42898015	35.51053602	40.07958479	37.00307212	37.80569953	36.06271374	34.09677095	33.8849729	34.31767281	35.70613909	30.94649337	28.4253309	38.76482186	41.16534017	32.47052072	33.54557878	33.21287389	44.03707428	34.89416808	31.64347946	31.19234747	34.88459936	35.39093538	38.74528076	34.53357353	38.29912688	36.92375141	33.45534478	28.40537188	29.69006985	33.72583393	33.79186446	38.11384312	41.6850311	34.84033628	36.07404211
1200.8	40.71099982	40.11172361	41.25998872	28.87501152	36.73998913	37.26444305	38.62949982	36.6359198	34.11655742	28.70657663	35.45931308	35.54889051	33.12098526	38.49873237	35.58030866	40.14509615	37.03737527	37.88490843	36.13637406	34.1797464	33.95816483	34.40283206	35.80112062	31.01824559	28.49281327	38.84634393	41.25238673	32.54219218	33.59966494	33.27844051	44.11797481	34.97549116	31.6965199	31.24723914	34.95396245	35.48910714	38.83282108	34.62094641	38.3942017	37.00091211	33.52646342	28.46701119	29.7379291	33.78020626	33.82266939	38.17596233	41.74612254	34.90988143	36.11956739
1204.7	40.83269532	40.21657648	41.37957668	28.94941956	36.833275	37.38204982	38.71915652	36.73640882	34.21912526	28.81201061	35.57824107	35.65482197	33.20754759	38.62680597	35.69492474	40.24790672	37.10512166	37.9888712	36.24319507	34.28619657	34.04721728	34.48966822	35.90632831	31.10897538	28.54563789	38.96553293	41.34936267	32.63369113	33.67464453	33.38417459	44.22778495	35.07378726	31.79013167	31.34912991	35.05972076	35.60576847	38.95626328	34.72527777	38.50964661	37.10759431	33.61833779	28.55725599	29.81741279	33.87621185	33.91165468	38.24694135	41.81950065	35.00613712	36.18777101
1208.5	40.97903039	40.38174839	41.53765311	29.05610762	36.97835488	37.52422289	38.87359388	36.88533241	34.34773469	28.94624858	35.72136392	35.79079347	33.33099526	38.75554671	35.83248257	40.41965346	37.24141057	38.15199214	36.39054394	34.43256868	34.19100894	34.61769728	36.0624998	31.21147752	28.65796058	39.1187467	41.51232853	32.75531648	33.80383918	33.52846001	44.36329743	35.20652702	31.90655034	31.46291285	35.19438006	35.73851146	39.10071383	34.85591755	38.65092118	37.23544342	33.71945323	28.67064323	29.94101238	33.99635048	34.02617257	38.39082956	41.95228121	35.11957303	36.30785601
1212.3	41.14525078	40.52936548	41.69175397	29.184438	37.14282295	37.68229911	39.04042006	37.04162565	34.49371976	29.08285739	35.87825342	35.94817749	33.48576705	38.91444286	35.9913889	40.6102948	37.41786162	38.31965791	36.53814619	34.56386124	34.32655174	34.74906265	36.19519812	31.33058239	28.78146528	39.26894087	41.69188099	32.87943524	33.94123297	33.66361421	44.51088755	35.34884257	32.05964046	31.58828362	35.33512749	35.86334365	39.25499094	35.00025984	38.77998226	37.38349067	33.83729165	28.79720602	30.06603359	34.14768504	34.17974976	38.55917154	42.10961869	35.26752781	36.46113897
1216.2	41.31963756	40.71821157	41.85523409	29.32452995	37.30819829	37.85541347	39.20750239	37.18365204	34.63360043	29.21984819	36.0407239	36.10009087	33.6237431	39.06955171	36.16679261	40.79222042	37.58370649	38.47805658	36.67228279	34.70086139	34.48377907	34.87785794	36.35646317	31.45923471	28.8976706	39.42406978	41.84897064	33.03373624	34.09834236	33.82302813	44.65171927	35.5032743	32.19715786	31.72670945	35.51522202	36.00628918	39.40467891	35.15642726	38.91938903	37.53219758	33.94935214	28.93550947	30.1970257	34.30315258	34.33477316	38.70712635	42.26972771	35.42406286	36.60743379
1220.1	41.51669239	40.8696133	42.02625083	29.4927449	37.48435441	38.02226541	39.39267521	37.36251611	34.80787873	29.37380814	36.21442623	36.28780916	33.76813368	39.2353429	36.3385659	40.96450747	37.74529485	38.66773531	36.8485376	34.85713964	34.66485978	35.03550587	36.52358576	31.60339331	29.02051792	39.60889507	42.05718608	33.19924085	34.25866484	33.99844573	44.82919123	35.66091905	32.37626905	31.8820232	35.69794109	36.17034602	39.58380925	35.34249588	39.07251654	37.713998	34.0758098	29.08795753	30.34296189	34.48489961	34.52464302	38.8869895	42.43074038	35.58355016	36.78390822
1223.9	41.73665357	41.06588657	42.21796069	29.69356167	37.72225877	38.24776689	39.61106957	37.5596812	34.98425141	29.54274841	36.42173795	36.48575595	33.96323871	39.44747386	36.55454858	41.18738012	37.95846076	38.89659195	37.04593473	35.03200154	34.87696259	35.21077773	36.72362224	31.76382272	29.17393446	39.79340018	42.27299416	33.37251089	34.46002148	34.18969458	45.01662814	35.84688302	32.56904434	32.04797714	35.88652301	36.38457201	39.79565096	35.53935488	39.24373888	37.91433231	34.20747038	29.26843115	30.51637684	34.67355184	34.73074577	39.10056208	42.62069989	35.778795	36.98902762
1227.7	42.00493391	41.30860683	42.46121542	29.91031953	37.9778733	38.47516872	39.85397974	37.81772115	35.19468232	29.74900725	36.6747845	36.7141345	34.17998028	39.68275942	36.78971501	41.46488681	38.19442466	39.15556893	37.28328747	35.25616867	35.10229393	35.40298942	36.94121581	31.94973713	29.35672043	40.02244751	42.53587069	33.57625787	34.67556395	34.41034102	45.25660562	36.07071755	32.80414413	32.23406009	36.13663075	36.59774266	40.02063327	35.75899516	39.42673901	38.13861622	34.39272786	29.46848573	30.71334351	34.90218236	34.96307379	39.36453039	42.83742906	35.99268072	37.2245629
1231.6	42.26229289	41.57239083	42.72940663	30.12308631	38.24285047	38.72276062	40.13584941	38.06463484	35.44154688	29.97644592	36.92867517	36.96551801	34.41603583	39.95555308	37.03954683	41.74394572	38.46321521	39.44036347	37.54716647	35.50179158	35.35308983	35.62122331	37.1806649	32.15288013	29.5474769	40.27053372	42.79331484	33.81357268	34.9106071	34.65549168	45.50646413	36.29321217	33.03423716	32.43260208	36.38581899	36.8457754	40.26419121	36.00993235	39.63056089	38.36512783	34.58470499	29.68895757	30.93150876	35.13460605	35.2231985	39.61389493	43.07423006	36.22983585	37.45643622
1235.4	42.52151361	41.8092842	42.97199123	30.31390749	38.47875722	38.97032678	40.39763463	38.29046265	35.65399764	30.16954952	37.14105091	37.19440481	34.61988839	40.20757038	37.27524156	41.99482446	38.67880249	39.67027562	37.77971374	35.71134936	35.55291554	35.79893841	37.38642817	32.32864243	29.71758439	40.49537463	43.02861448	34.01318987	35.10038812	34.87468201	45.71878487	36.50999719	33.23601057	32.61450156	36.59530182	37.06563892	40.48430782	36.24872115	39.8041592	38.56532585	34.77451001	29.87015558	31.10816971	35.34588273	35.44993881	39.85577288	43.26974982	36.41989619	37.66200941
1239.3	42.77350073	42.01940005	43.20441301	30.52594736	38.72036562	39.17258388	40.64098312	38.50558032	35.86570641	30.36193277	37.37108385	37.42955945	34.82752121	40.42896065	37.49961519	42.22926306	38.92335913	39.88654711	37.97958326	35.92425473	35.75964575	35.97905707	37.58239474	32.5033328	29.89727355	40.71533303	43.26247704	34.20356752	35.29666178	35.08073394	45.91652897	36.71548983	33.44929636	32.7929064	36.81555891	37.262971	40.68935406	36.45639156	39.97298573	38.77631189	34.93426496	30.05755677	31.28341723	35.56741425	35.67720276	40.08479645	43.45898482	36.6122614	37.86467036
1243.1	42.97731139	42.23643899	43.39425938	30.69628684	38.93221631	39.37138725	40.87024631	38.70626513	36.04489576	30.52806074	37.57206808	37.61523027	35.00394686	40.61379197	37.71193992	42.43855236	39.11514163	40.1024684	38.18139614	36.071888	35.94757238	36.15127796	37.75716954	32.64073309	30.02509924	40.88624363	43.46198762	34.36598596	35.47056897	35.25531892	46.09666363	36.90384477	33.64299014	32.94612984	36.99492089	37.43799759	40.86587218	36.65010451	40.12521845	38.95816914	35.0750794	30.22630558	31.46320335	35.7464499	35.87410906	40.28824459	43.66811994	36.79471366	38.06451737
1246.9	43.15460719	42.42326035	43.56404948	30.83504213	39.09950374	39.56087774	41.04869428	38.88622308	36.2173279	30.68623955	37.76302543	37.80542112	35.15380415	40.8003453	37.88397884	42.63653372	39.29448565	40.29473639	38.39351739	36.22323969	36.13095053	36.30716404	37.93262673	32.79750758	30.14961862	41.06802214	43.64825939	34.52523837	35.64771629	35.42279601	46.27296316	37.08158386	33.8054162	33.10413291	37.18548032	37.61434492	41.03646456	36.81130354	40.27855899	39.12930908	35.19307736	30.3756334	31.61028818	35.91312863	36.05970804	40.47129208	43.82685712	36.9493706	38.22526366
1250.8	43.32744161	42.58031822	43.736408	30.98811571	39.28801902	39.73755845	41.23889938	39.05469543	36.36761433	30.82239118	37.9265286	37.94965682	35.31253352	40.95172825	38.05749421	42.8269357	39.47809408	40.50801593	38.53511161	36.37902951	36.28422962	36.44938145	38.09943579	32.93580509	30.27669116	41.22640346	43.83364982	34.67712239	35.7894174	35.58470231	46.43501414	37.23758142	33.98474002	33.21372115	37.34370545	37.76645824	41.18834385	36.98355381	40.40605716	39.28090794	35.3240203	30.51304228	31.74494927	36.06224555	36.22258802	40.65308365	43.99399049	37.09622823	38.37777919
1254.6	43.4761446	42.74416444	43.86434691	31.14381987	39.47313709	39.87852274	41.41536645	39.2056754	36.50147134	30.95632143	38.07517153	38.09457197	35.45773583	41.04115592	38.21746551	43.00658151	39.64181316	40.65261467	38.64900637	36.51966653	36.44129995	36.56155766	38.2177707	33.04561626	30.39412795	41.36955375	44.02079914	34.776642	35.90443899	35.71570231	46.54712634	37.36718643	34.13986454	33.28479235	37.47372974	37.87629819	41.31978776	37.1229972	40.54937102	39.42681284	35.41262627	30.62896477	31.83532922	36.20932875	36.36403371	40.80073135	44.12828732	37.23483805	38.54298451
1258.4	43.61046092	42.85652129	43.99208246	31.28012622	39.58500094	39.9940527	41.54086523	39.31932275	36.60800041	31.03842114	38.18870891	38.18531111	35.55307063	41.12584181	38.33615044	43.15685151	39.75863866	40.78006979	38.74978617	36.62360085	36.57037149	36.66589545	38.34202886	33.14312997	30.47648855	41.47765739	44.16049999	34.87086957	36.00435242	35.82619778	46.64985969	37.46627721	34.25943396	33.37647553	37.58379603	37.97652103	41.42026059	37.22928085	40.68728665	39.55756052	35.50087842	30.709232	31.92605081	36.32570221	36.48163917	40.90389474	44.2297705	37.33994622	38.65931426
1262.3	43.72911571	42.95697938	44.10053445	31.37510479	39.71684017	40.10584485	41.6482264	39.4401659	36.70189532	31.13485087	38.2827672	38.29528832	35.67508517	41.26505951	38.45239138	43.23561107	39.8372724	40.8796819	38.8459041	36.73906893	36.67926125	36.80418026	38.46758345	33.24817629	30.58593754	41.59913713	44.30722045	34.96427697	36.0982677	35.95822164	46.79117747	37.58634454	34.36483678	33.47472146	37.70604489	38.10597443	41.55476658	37.37256434	40.81585721	39.67705263	35.62493559	30.78393171	31.99800368	36.42703356	36.56708896	41.0258698	44.33388445	37.47140244	38.75891689
1266.1	43.83229627	42.98206583	44.20495686	31.38698693	39.74178285	40.160432	41.66677739	39.49046712	36.73941589	31.17698262	38.34760841	38.34597445	35.74965324	41.35790514	38.49107004	43.26334751	39.83818534	40.91556489	38.89282706	36.80792621	36.74869959	36.89096891	38.57500705	33.33410441	30.60102731	41.69058025	44.3723373	35.04371004	36.14642691	36.03190978	46.89079476	37.68578379	34.38741234	33.56290898	37.77332163	38.21306331	41.67219617	37.45156332	40.93270354	39.74406808	35.72632201	30.80656536	32.02825937	36.46936983	36.59989098	41.0718799	44.38617373	37.56179987	38.77929495
1269.9	43.85432897	42.98639465	44.2840512	31.36572665	39.74478949	40.23236815	41.65647499	39.52527054	36.79396407	31.20175198	38.35772829	38.40465018	35.75914869	41.36377137	38.52535451	43.28628603	39.83650953	40.93038969	38.93462372	36.85069872	36.81378835	36.95973608	38.64542997	33.40783664	30.62684346	41.76134974	44.42776376	35.08610764	36.20304874	36.11618368	46.97284963	37.76661824	34.43072269	33.61915347	37.84764934	38.27496718	41.74862397	37.53324949	41.0101209	39.79166203	35.80328619	30.8186833	32.08057759	36.4879626	36.61326059	41.09553485	44.4273205	37.58467033	38.79091239
1273.8	43.83936594	42.95505323	44.29791598	31.33158813	39.70924998	40.2401929	41.64087095	39.50014863	36.78538429	31.20699965	38.33511239	38.38701819	35.77522239	41.28776043	38.52918837	43.26496171	39.82057125	40.89834285	38.9060852	36.85026385	36.863954	37.02158812	38.73560761	33.46148744	30.63425804	41.79453305	44.47152587	35.08976293	36.23175602	36.15387294	47.03159955	37.82183349	34.45665219	33.67058487	37.88326708	38.29793738	41.77365491	37.60914908	41.08821132	39.83290824	35.86112783	30.82171218	32.08299169	36.48929065	36.61620297	41.12133645	44.4754688	37.59859269	38.76689381
1277.6	43.78192259	42.87381122	44.29275119	31.28609695	39.65412944	40.19383307	41.57781846	39.47193635	36.74835225	31.15835496	38.26011409	38.32541386	35.73425887	41.20234662	38.49085339	43.21733309	39.74727936	40.83004022	38.80702496	36.8069692	36.89362533	37.07538303	38.76955941	33.50424903	30.64753769	41.79032806	44.50346841	35.07933754	36.2270786	36.16890757	47.05904175	37.82700296	34.46057038	33.68440084	37.87646422	38.29190051	41.78151517	37.63674828	41.15385012	39.85873262	35.9038109	30.76468265	32.04947326	36.44846762	36.56010803	41.09315422	44.4787643	37.56231023	38.73980402
1281.4	43.68526902	42.77981616	44.25153229	31.24762303	39.58395518	40.13054409	41.47745692	39.37739929	36.66203354	31.07416989	38.16940173	38.22911251	35.655766	41.05391725	38.42628282	43.13554934	39.64229627	40.72724901	38.64168092	36.73251588	36.90279056	37.11491045	38.78128475	33.51608661	30.64196396	41.7348694	44.50351755	35.02998218	36.20561558	36.15495981	47.06953335	37.83315106	34.43262379	33.66802476	37.85659116	38.26330773	41.78979206	37.65852914	41.22518014	39.85859139	35.92062664	30.69448983	31.99649584	36.3855667	36.46644092	41.04707073	44.49116884	37.5336429	38.66886491
1285.3	43.54394111	42.63174454	44.18817916	31.13988798	39.44896031	40.0503673	41.33813384	39.27116108	36.53950069	30.974033	38.03124676	38.07287695	35.56429959	40.85988343	38.30050335	42.99819489	39.48997758	40.57661807	38.43858442	36.62568737	36.88843635	37.12869069	38.77909134	33.53329956	30.61482302	41.69529857	44.48468332	34.95423456	36.1411006	36.12233888	47.07462616	37.83317436	34.38313127	33.6448279	37.80164812	38.20029218	41.76612097	37.65580401	41.29043438	39.83765289	35.93354209	30.57755462	31.91423271	36.27558182	36.33929523	40.96229645	44.4474957	37.4930353	38.55856571
1289.1	43.30979472	42.39203172	44.02263602	30.94613512	39.23222625	39.87579794	41.06633965	39.03290966	36.31136652	30.76400468	37.75481939	37.79211565	35.3419913	40.48228188	38.05168481	42.76378932	39.20893881	40.29215459	38.09845279	36.39065483	36.78656155	37.04700616	38.67042587	33.4478618	30.47905361	41.49934035	44.34456857	34.76120013	35.9634534	35.97491705	46.93437458	37.70852571	34.2370215	33.48196576	37.63908832	38.00182944	41.61501123	37.53688811	41.22855697	39.70440851	35.85751069	30.3797226	31.72587501	36.06602152	36.09482265	40.75045822	44.30439387	37.32401923	38.33003848
1292.9	43.08440876	42.14788373	43.89940049	30.79950066	39.03120728	39.73995665	40.86462349	38.8914445	36.15719562	30.62458196	37.55945969	37.59164448	35.2262677	40.22112445	37.90201615	42.58228931	39.00692548	40.08571441	37.84316537	36.25956565	36.76633446	37.07496301	38.68383258	33.46239975	30.44509511	41.43586182	44.35765855	34.66538882	35.87879511	35.92004445	46.95301	37.67296296	34.15643414	33.42426489	37.55982382	37.91536301	41.57854566	37.51249103	41.32954713	39.68364165	35.85891921	30.22465366	31.61255932	35.92544082	35.92345787	40.63468374	44.25810992	37.23351459	38.21448063
1296.7	42.74041747	41.79913768	43.69645959	30.54657943	38.73180024	39.47949597	40.49929288	38.57753126	35.85708769	30.32908171	37.20953175	37.24547863	34.95847851	39.79007806	37.6043326	42.23429335	38.64621538	39.71925332	37.4076438	35.97578056	36.61264609	36.9790571	38.54885646	33.36337145	30.28812758	41.19427006	44.20003362	34.43207813	35.65454835	35.74108362	46.79870874	37.50352945	33.95328856	33.25412366	37.37336903	37.67742072	41.40438525	37.37750573	41.29102881	39.51334559	35.7772683	29.94313468	31.36887228	35.64132092	35.58436972	40.37055231	44.07996675	37.03113354	37.92683579
1300.6	42.30687286	41.36527081	43.39442368	30.23843471	38.33223128	39.1369754	40.04790683	38.17840866	35.49938508	29.98057982	36.76965283	36.81689159	34.60788417	39.27489644	37.20828769	41.83766008	38.20509991	39.28529694	36.88098516	35.63169201	36.40229692	36.86932187	38.34976937	33.21808198	30.08877804	40.92289249	43.98425466	34.14412941	35.37982619	35.49989705	46.61940384	37.31260461	33.68384647	33.0303339	37.0931567	37.39854696	41.2046023	37.19627407	41.24371916	39.30212923	35.65914503	29.60952565	31.09453799	35.31679557	35.19429536	40.04498481	43.84191331	36.78092668	37.58252492
1304.4	41.86214489	40.89304352	43.07483204	29.87012956	37.88753348	38.75250598	39.56926319	37.7740361	35.10603943	29.5944489	36.31301628	36.34752405	34.23790335	38.7326313	36.79404518	41.37126443	37.73367133	38.79621289	36.32226262	35.24088825	36.17793902	36.7183405	38.16634459	33.08227265	29.88978039	40.61136117	43.74082474	33.8238345	35.08204854	35.24656842	46.42711891	37.10150061	33.40741138	32.80198155	36.81682543	37.0991398	40.95294446	36.99021615	41.1881262	39.0777503	35.55502704	29.2325948	30.74137514	34.96056155	34.75519988	39.67683467	43.61888889	36.50974913	37.20019449
1308.2	41.27482115	40.28077019	42.637055	29.41109389	37.31850538	38.27971513	38.91335791	37.23860376	34.61256345	29.12586503	35.72327294	35.76278667	33.78417977	38.03389846	36.26845181	40.75583809	37.12553962	38.17443484	35.68145985	34.75471856	35.84775192	36.52075484	37.90039653	32.8659892	29.58535672	40.20435862	43.38515549	33.40691955	34.68283177	34.89369407	46.14018108	36.79565486	33.01598907	32.46846833	36.41990556	36.69644602	40.62687303	36.70013246	41.06783931	38.73923772	35.35109975	28.76589685	30.3417693	34.49400216	34.20790131	39.20401458	43.2816174	36.1250483	36.69887237
1312	40.59612061	39.59444272	42.1506904	28.82948861	36.6381236	37.6998016	38.18703514	36.61131909	34.024465	28.57989655	35.03494615	35.10231975	33.24212368	37.25864616	35.64683781	40.08083798	36.42699809	37.4637651	34.93088394	34.19289756	35.45662234	36.23473978	37.55198369	32.60892146	29.22443244	39.72792788	42.95342896	32.92634335	34.20605061	34.47440465	45.77688469	36.41375135	32.55399195	32.09433487	35.95899822	36.22831789	40.23549264	36.34499833	40.89637345	38.35962848	35.10206723	28.22944985	29.85496894	33.92548896	33.56639838	38.63547988	42.85008286	35.66095652	36.11082786
1315.8	39.81059446	38.76404793	41.54119749	28.21140633	35.88747338	37.05098033	37.33040694	35.88237477	33.34275864	27.96373263	34.27919115	34.31978513	32.6091273	36.4179962	34.94544881	39.27444067	35.61830871	36.6444075	34.05566508	33.51505275	34.98545153	35.88710606	37.14091266	32.27378356	28.80444366	39.18141776	42.44496658	32.36847679	33.64107227	33.96737955	45.32364985	35.94065326	32.01261538	31.64771661	35.40410882	35.65369101	39.739639	35.90874686	40.6960985	37.86505829	34.80618891	27.60333988	29.26760316	33.29376317	32.81605114	37.95000487	42.33262566	35.13798034	35.44583936
1319.6	38.94844631	37.93670048	40.89849387	27.57737989	35.07537675	36.35362527	36.48525257	35.1392348	32.6490661	27.32989404	33.46428412	33.53331587	31.935252	35.49208789	34.18821163	38.46926549	34.80838718	35.82396416	33.15002485	32.8273856	34.47792167	35.53168264	36.67324094	31.89850681	28.37130102	38.58287464	41.88358569	31.75987858	33.06179597	33.43016119	44.84450395	35.47904661	31.46098865	31.1599723	34.80364388	35.03479721	39.21428764	35.43013018	40.44509933	37.40450753	34.46390492	26.99533048	28.7031971	32.58226868	32.01608631	37.2068207	41.78302443	34.53825314	34.69973591
1323.4	38.18572451	37.21822862	40.30745716	27.04163447	34.40013429	35.72037439	35.72691156	34.46737447	32.03400805	26.739859	32.72990819	32.78598472	31.35455269	34.6486372	33.5247611	37.76670026	34.12267555	35.08860144	32.30411472	32.21011652	34.0546862	35.24092897	36.25410606	31.58999312	28.00846287	38.00797251	41.41299525	31.23196924	32.54314184	32.96481313	44.42138139	35.06035751	30.99997679	30.68900712	34.30472176	34.44357614	38.75092989	35.01997498	40.26231051	37.00723946	34.18033548	26.43793188	28.17795164	31.99312342	31.28559673	36.55805142	41.31697914	34.01733794	34.05488402
1327.2	37.4107211	36.43858868	39.70499559	26.48251406	33.71907669	35.06323834	34.92330805	33.74376472	31.37031832	26.13387947	31.97813675	32.04492873	30.77393841	33.80869979	32.84881809	37.00982577	33.36984262	34.32818907	31.45482587	31.53821117	33.59434126	34.92419601	35.83589794	31.27420412	27.60016801	37.40770018	40.93903705	30.64196328	31.97979922	32.4561459	43.97807857	34.59718557	30.5012345	30.22934491	33.74710062	33.8719141	38.27423709	34.56455093	40.06560363	36.56429552	33.88080256	25.84976669	27.61040018	31.38005684	30.56168327	35.90594523	40.87899286	33.51033113	33.40732095
1331.1	36.52694257	35.4706381	38.92112606	25.78747078	32.80806486	34.27288047	33.92730769	32.90358654	30.55318259	25.39707455	31.07550249	31.12609175	30.05073148	32.82650104	31.99231122	36.07312488	32.42643645	33.35345855	30.48714595	30.76155162	33.03522026	34.5293638	35.30274631	30.85148117	27.08640813	36.71790075	40.30137344	29.96043491	31.30074213	31.81126732	43.41796451	34.01624119	29.8293097	29.63911358	33.08536275	33.18790577	37.69237186	34.00803113	39.79056307	35.98301599	33.49075975	25.11163972	26.89475368	30.65541007	29.73621898	35.10707504	40.31493243	32.92975292	32.66135818
1334.9	35.55351845	34.49467051	38.14839866	25.022907	31.86465455	33.47954225	32.89109583	32.04687212	29.73907111	24.69025206	30.17604252	30.28323359	29.26293161	31.87851509	31.13007324	35.13179501	31.52191055	32.39709917	29.55187852	29.98524484	32.39471542	34.0783996	34.74478736	30.41062675	26.54669534	36.0443296	39.61120412	29.2669573	30.58627475	31.18971458	42.83891717	33.44865625	29.14076199	29.0800163	32.36976663	32.51871853	37.09770352	33.4077882	39.51336923	35.39753636	33.09934002	24.37844342	26.22690586	29.84494256	28.78764497	34.22104914	39.59511065	32.26456544	31.78937246
1338.7	34.79193318	33.81187831	37.53382536	24.47725066	31.17581632	32.8200347	32.21436347	31.38380651	29.15760068	24.14495464	29.52188849	29.60850778	28.60762955	31.07560584	30.52017606	34.47574128	30.8892697	31.72044429	28.78966911	29.35713683	31.93706817	33.68255017	34.23189839	30.04578679	26.15506229	35.40789636	39.1093513	28.68837427	30.06729013	30.70061886	42.32796488	32.97478685	28.68449468	28.54836445	31.81859805	31.8862943	36.52730863	32.94510315	39.22559163	34.98180407	32.71545416	23.88400457	25.73182094	29.17764734	28.02017422	33.49557956	39.06489556	31.6525711	31.08955025
1342.5	34.20272063	33.37178218	37.07670896	24.17908333	30.77927841	32.35142912	31.79671758	30.87911038	28.7405228	23.73044246	28.98125272	29.06649028	28.22141512	30.44075824	30.05121531	34.03884834	30.48599678	31.27601384	28.07201523	28.86711708	31.5629703	33.34593826	33.7875218	29.74569793	25.88267774	34.80039093	38.68993832	28.26257445	29.61865028	30.29277201	41.79068229	32.60114563	28.40304211	28.02699474	31.39382259	31.29832396	36.01612542	32.57283843	38.894401	34.72186852	32.39008337	23.5890411	25.3296333	28.76334117	27.47196137	32.96102553	38.6949397	31.20059754	30.60648828
1346.3	33.6990647	32.97970864	36.50559614	24.12988681	30.56670591	31.83601467	31.5157287	30.42332291	28.3545056	23.36061928	28.60824443	28.57833703	27.91246109	29.86311457	29.70148114	33.75925216	30.19744188	30.9208488	27.45879709	28.2847764	31.24628753	32.95869118	33.2402054	29.43669422	25.75968007	34.09082506	38.31149413	27.82857493	29.18627829	29.88038258	41.16226185	32.10991382	28.17354467	27.41280042	31.01677488	30.68192796	35.49633045	32.09973339	38.43255298	34.45548124	31.94060337	23.42186737	24.93521531	28.57797732	27.09047495	32.59632188	38.52156782	30.93577018	30.32660865
1350.1	33.18635317	32.52685576	35.59681671	24.20618067	30.31708136	31.22469025	31.11662609	29.90302912	27.8383177	22.86368353	28.16360686	27.93766969	27.4070318	29.35881508	29.11570886	33.45661061	29.73970062	30.43443563	26.90569963	27.628978	30.75191204	32.1830428	32.37523391	28.84529552	25.3547189	33.1046733	37.63344329	27.35998196	28.55983827	29.32227192	40.12769783	31.40030499	27.79316907	26.42162165	30.44716727	29.93650556	34.8243514	31.31349374	37.70625836	33.96413942	31.22603943	23.18190914	24.30763026	28.43450606	26.78325618	32.16390616	38.15639426	30.65726179	30.0172602
1353.9	32.59476178	31.99239502	34.67095714	24.10660554	29.81456939	30.39542191	30.85576168	29.25048022	27.03029002	22.45089457	27.81299677	27.58843254	26.90502834	28.77045955	28.380516	32.9496607	29.128782	29.99387346	26.72560808	26.90001825	30.02790383	30.97271367	31.29522655	28.1358649	24.78831292	32.09824191	36.61407394	26.81840262	27.95370747	28.43083342	38.70607195	30.51978691	27.30072526	25.39894795	29.76982202	29.17521646	33.79939162	30.26720895	36.72106867	33.23841058	30.05854189	22.85190815	23.60516575	28.25056129	26.43928369	31.53655885	37.27695324	30.2805026	29.6860712
1357.7	32.27020141	31.39071754	33.57878561	23.30542861	29.17809021	29.81274235	29.93457038	28.74605615	26.62225855	22.02786693	27.3286569	27.33443603	26.46667615	28.8209775	28.2775686	32.23007346	28.6738286	29.60772552	26.45363581	26.33270196	29.12455846	29.96217628	30.44213347	27.39577749	24.12314727	31.87215831	35.48610261	26.47131571	27.56913753	27.85626074	37.65905121	29.71220396	26.88482804	24.90758999	28.94361945	28.86511966	33.21863689	29.16682923	36.31136737	32.4590243	29.04164784	22.46299117	23.00997847	27.94050788	25.95345974	30.87210023	36.10281235	29.54678343	29.00306645
1361.5	31.83510286	30.92061173	33.40218593	22.84705797	28.99997384	29.8214085	29.73317534	28.34297522	26.69315774	22.11629584	27.5214397	27.49025982	26.38432482	29.34385431	28.21619076	32.1247635	28.9196415	29.75780669	26.66268996	26.72726521	28.71440533	29.74882185	30.08568714	27.52779471	23.67279226	31.71283832	35.11133675	26.29921292	26.87373833	28.01882865	36.93451357	29.46918865	26.61892335	25.14336349	28.89924478	28.90885059	32.55731411	29.21654048	36.05410281	32.295567	29.02381049	22.39837272	23.03614178	27.51004838	25.95992635	30.66492292	35.47922906	28.8473424	28.93144544
1365.3	31.78905102	31.43594089	33.56299566	23.06100819	28.78692799	29.8087218	29.99103159	28.64656806	26.89924815	22.57816151	27.61896145	27.93470012	26.38402846	30.15215003	28.0382495	32.17595379	28.97028179	29.96966463	27.03453752	27.37952083	28.62851454	30.09313984	30.09981903	27.29718497	23.99346154	32.4466439	34.45609711	26.57018867	26.9466324	27.89082468	37.30409063	29.69910858	26.58277042	24.79418198	28.77316191	28.68937656	32.5820874	29.39135515	36.51884935	32.42813698	29.3517514	22.60988907	23.20211708	27.60585501	26.42548101	30.32899616	35.64664302	28.72158125	29.07189066
1369.1	32.00960546	31.26902486	33.82812191	23.22455978	29.51418174	29.77987907	29.89748281	28.04390752	27.23858386	22.14761447	28.28017293	28.54797378	26.79065347	30.44239961	28.75183852	32.09754424	28.9177819	30.4145256	27.49040935	27.64713464	28.49682192	29.79635125	30.42820735	27.14970802	24.17698652	32.66147028	34.96637068	26.77003911	27.48697147	28.18573767	37.85696891	29.886566	26.46183934	25.31155939	28.71543947	29.12147452	33.26911251	29.13772534	36.13931202	32.28797555	29.42104317	22.47538043	23.19681239	27.38766418	26.23656654	30.88552279	35.25575948	28.78190509	28.9295046
1372.9	32.57472674	31.55493543	33.76237056	23.60654627	29.42346346	29.90162527	30.34886209	29.05002386	27.28510063	22.47406886	27.96192219	28.22490854	27.25908174	29.43463677	28.74573131	32.16266338	28.73254359	30.48358146	27.81143268	26.75055765	28.45705751	29.53258357	30.48691359	27.60669415	23.4369225	32.33394101	35.26985025	26.51011699	27.50356647	27.82200458	38.08213985	30.11623646	26.96875257	24.94822576	29.15842515	29.10213295	33.17056778	28.79129981	36.80925973	32.58342679	29.79255863	22.08103763	23.14642107	27.39983068	25.69240851	29.69525924	35.01552478	28.53610091	28.44833269
1376.7	31.8130232	31.60539796	33.17695155	23.31333491	29.20818251	29.90673643	29.37417267	28.83981924	26.78013082	22.32148992	27.57198117	27.59881433	26.84420253	29.66364104	27.9698275	32.03235805	28.82426529	30.27685414	27.79776606	26.60692301	27.97279379	29.39216975	29.85664666	27.8397369	23.24634706	32.10378256	34.93774106	26.31214562	26.83418091	27.88463826	37.81665161	29.96375719	26.62144431	24.71991257	28.46062152	28.86646781	32.31997216	28.67184833	36.36235589	31.41652071	28.75916823	22.26423292	23.26573902	27.15276348	25.48305661	30.00092	34.54619061	28.47471038	28.38484885
1380.5	31.25802604	30.42342358	33.15992203	22.4534427	27.94058591	29.33262951	29.03159593	28.04843394	26.16190619	22.26615625	26.96619497	27.05898369	26.19654733	28.97412612	27.13072898	31.21388638	27.94346993	29.00130877	26.74559527	25.9794197	27.98709556	28.44898236	29.49794805	26.92196864	23.11613391	31.43084579	34.25227167	25.75641612	25.88806371	26.74242642	36.57741106	28.88126636	25.61078724	24.240619	27.87114331	28.25071677	31.535392	28.29567394	35.85061305	31.53802775	28.53500602	21.37869469	22.15636637	26.41022197	25.43442738	29.1919368	34.54325357	27.76906839	27.69851297
1384.2	30.9516311	29.11735626	31.89471187	21.18720145	27.15550185	28.19130459	27.83390925	27.13010461	25.00467784	21.4536011	26.2756158	26.14830622	25.40756544	28.33571712	26.91140017	30.40747989	27.12294989	27.67679026	26.01957062	25.58406345	26.19161517	27.86159855	28.4341662	25.98626325	22.74106019	30.33628388	33.23328385	24.88675358	24.71827107	26.10138254	35.52218343	28.27319395	24.48139051	23.24605183	27.1417041	26.86421749	30.77812862	27.91532224	35.72198595	31.10790879	28.31974878	19.97123633	20.86631049	25.20326709	24.56114725	28.07158316	32.95803481	26.79148946	26.95077299
1388	28.87278606	28.5995042	31.04138878	20.67581014	26.48378294	27.34101507	26.83716476	26.08056024	24.34921541	20.49358758	25.00040064	25.30698502	24.43183238	27.35604749	25.96878575	28.79636989	26.37861278	26.47740908	24.52351187	23.97503844	25.34391868	28.13341053	27.72128177	25.09403977	21.83305999	29.97074828	32.10974192	23.58724749	24.55994761	25.62777142	35.26664976	27.41204103	23.58428315	22.72593438	25.63956238	25.70082138	30.17760807	26.63109252	34.6814559	29.53336556	27.37794105	19.71193675	20.29353508	24.79661321	23.11132666	27.1447071	31.94344623	25.7194364	25.80636304
1391.8	27.80834221	26.64968384	29.55319372	19.81216763	24.71840165	25.09025696	25.28890363	24.62744935	23.05917961	18.85757096	23.56675458	23.70007663	22.73349824	25.36626237	24.35769689	27.38591958	24.0268392	25.41483623	23.35025948	23.14084976	24.35792813	26.44640312	26.86178494	23.88985375	20.38185027	27.94244978	30.7869163	22.32147164	23.31637073	24.40929597	33.20150071	26.55213858	23.0518796	21.45872174	25.07460397	24.71817448	28.93165134	25.12804246	33.8551362	28.85062158	26.4735502	18.17535446	19.26474904	23.26437802	22.01920806	25.69590652	31.3195098	24.93319833	24.28981796
1395.6	26.03026233	25.69821997	27.80942636	18.85093487	23.25454626	24.42455107	24.26673066	23.42722696	21.97259733	18.41852202	22.54809235	22.51995387	21.87703684	24.19358605	22.48778268	26.34095335	22.83046697	23.89513052	21.75975194	21.7331591	23.51025692	25.77567316	25.51663501	23.23474525	19.47972597	26.79586482	29.16337598	21.34843469	22.08078332	23.11987901	32.1829834	25.19850344	21.68576223	20.46153749	23.52303905	23.54822223	27.71146268	24.33708823	33.04732904	27.66857993	25.33533967	17.11354259	18.02578703	22.00306262	20.30986219	24.19904821	29.21951362	23.71997588	22.19426533
1399.4	25.62919646	24.66183692	27.54050812	17.51989791	22.66976299	23.75893232	22.75296681	22.50261722	20.80034628	17.51326208	21.50972695	22.42696595	21.16522491	23.63102114	21.53876806	24.88074175	22.2328464	23.31223427	20.66923353	21.05232363	22.50760234	25.11492326	24.47184241	22.79090264	19.09359618	25.98142149	28.43825312	20.41254943	21.56472382	21.85213732	31.36828193	24.52657497	20.67068232	19.37209868	22.09828302	22.23021075	26.42492885	23.7026218	32.9605197	26.99193125	25.17454573	16.05217038	17.7285871	21.09790621	19.17854269	22.78164199	28.42542288	22.48428579	21.42028177
1403.2	23.82767771	22.87087132	26.09586439	16.56902521	21.05195238	22.28130301	20.9429447	21.58397246	19.66064193	16.48151831	19.6300546	20.40589679	20.05344015	21.32322162	20.67706339	23.05772303	20.94632076	21.21094628	19.11072472	19.4558717	21.47230397	24.42292704	23.75597938	21.54985874	17.70824139	24.26242386	26.75260943	19.05444394	20.13971181	21.01085076	29.94864071	23.25435832	19.09345275	18.28462448	20.97981994	20.92323019	25.44140669	22.42498361	32.20700367	25.8820348	23.89829957	14.82175805	15.9572935	19.58455729	17.94752155	21.27256161	27.29160987	21.7417292	20.4843688
1407	20.78537822	19.9292921	23.33315844	14.47921291	17.85444391	19.67123825	18.16522196	18.36016696	17.39666837	13.75512457	17.19493232	17.70599507	17.75754243	18.60604786	18.16750607	20.12326392	17.92979377	18.50075956	16.48311929	16.91395287	19.33783658	22.95542499	21.78692559	19.78002574	16.02790589	22.65306338	24.43971893	16.73820939	17.89416427	18.88076324	27.81561492	21.36595954	17.06678486	17.17005934	18.97073913	18.71767256	23.3683533	20.68382431	31.018559	23.89920543	22.38339491	12.88798934	13.9382388	17.53386967	15.80454941	19.05485361	25.14401003	19.81800379	17.91258765
1410.8	18.60114699	17.02930232	21.16733316	12.96435205	15.89673009	17.43121048	16.00952431	16.58401723	15.33519148	12.15676102	15.01860761	15.90746659	15.88575192	16.45160141	16.22774755	18.07530613	16.02732704	15.99521725	14.35516277	15.10106642	18.46354726	21.84559179	20.40233789	18.82086963	14.53318215	20.66171332	23.01351978	14.9890348	16.40836215	17.30966527	26.2921799	19.9898236	15.83703132	15.82589903	17.56052212	17.08471822	21.77179919	19.46383192	29.96041892	22.16194962	21.31332889	11.3062489	12.363938	15.65861234	13.41820959	16.53422854	23.0452597	17.80725453	15.75998361
1414.5	16.3373318	15.24601565	19.17059317	11.04649426	13.76922802	15.42447061	13.58823633	14.50761061	13.50275543	11.03040525	13.20423838	13.82117752	13.93488359	14.53835624	14.15282653	16.07247839	14.03252585	14.22184077	12.23394898	13.16072339	16.80340321	20.82576009	19.09507953	17.53054489	13.33969678	18.95918971	21.1397316	13.78426334	14.86185107	15.71833826	24.67373818	18.56904377	14.58470699	14.67244654	15.70542437	15.62762822	20.34460939	18.01951117	29.0564029	20.766596	20.05799014	10.02516643	11.05097953	14.14028916	11.55469765	14.66973641	21.39770198	16.2951269	13.87676884
1418.3	14.53394458	13.66736787	17.78704174	10.01388733	12.22852309	14.13105982	12.0296808	13.41007292	12.004761	9.882670608	11.87479599	12.30562382	12.71535512	13.05332269	12.61537752	14.40938456	12.91930496	12.854114	10.94017287	11.75097476	15.83885325	19.90691692	18.07177532	16.65562922	12.34529175	17.74659266	19.68649083	12.49345949	13.96704275	14.5949942	23.26604711	17.54903765	13.38806813	13.61525397	14.47544403	14.43874159	19.27287366	16.93901926	28.34821956	19.6371439	18.8279347	8.978364813	10.01357893	12.77515174	10.30788151	13.00649957	20.17344471	15.16911998	12.50257834
1422.1	13.14805575	12.10452221	16.46130948	8.809992599	11.05324002	12.93570829	10.76202628	12.15047535	10.89552661	8.882537154	10.64690019	11.22733867	11.63610378	11.93455241	11.62292511	13.22898602	11.49018827	11.67949756	9.665231383	10.67488649	14.97911721	19.14633959	17.21221635	15.85736414	11.73080797	16.79416556	18.57612914	11.50614133	12.97980088	13.60320988	22.06809085	16.55087809	12.51892954	12.7838661	13.65217385	13.4575829	18.37885401	16.12641198	27.88789417	18.59486965	18.08819977	8.263278094	9.255761112	11.80644306	9.210865621	11.98472073	18.97584017	14.26860173	11.5028735
1425.9	12.42248716	11.50177145	15.83452255	8.348421669	10.28208929	12.27600259	10.17711997	11.49603197	10.44419429	8.463939811	10.19144141	10.56276128	11.00544794	11.18182652	11.03586426	12.64572238	11.06296643	11.10490338	9.15347559	10.0509743	14.54893579	18.74507838	16.74304914	15.43705888	11.38259864	16.11258709	18.02821791	11.05864944	12.4499394	13.31768783	21.40948387	16.17816516	12.15303069	12.42775529	13.15411992	12.98892342	17.89679398	15.68313997	27.48476871	18.20260329	17.63098418	7.865713749	8.862868632	11.23395481	8.578544022	11.33229386	18.41143064	13.60374084	10.95682356
1429.6	11.98603275	11.11761933	15.32855708	8.023657403	9.930474572	11.95043548	9.867362476	11.24822816	10.17460873	8.155423615	9.75240142	10.18508224	10.63256482	10.74249387	10.78017726	12.28253485	10.62570532	10.86414232	8.851410501	9.840405532	14.27934331	18.41846724	16.44104864	15.0970663	11.27280002	15.77479784	17.68002633	10.81914024	12.02425199	13.05192502	21.06983753	15.80277388	11.87046487	12.17197214	12.87418425	12.61143417	17.56977988	15.40799771	27.22777081	17.93984895	17.32666157	7.592229666	8.528365917	10.96040775	8.248748946	10.99826754	18.11550258	13.38678018	10.61539691
1433.4	11.87307767	10.94047322	15.10350877	7.882631291	9.755064591	11.61969048	9.583940179	10.83452177	9.941795858	8.013037602	9.419831785	9.967025663	10.42644949	10.56703083	10.55055285	12.19975398	10.48511184	10.48916678	8.546723919	9.605116208	14.04818395	18.15493841	16.16538861	15.03404368	11.08735813	15.50404557	17.3439734	10.64895019	11.83960399	12.86352562	20.79414805	15.53588447	11.62790986	12.01355236	12.71336222	12.45295957	17.45901593	15.18955212	27.01114092	17.77883688	17.24974232	7.513808358	8.442335693	10.79221123	8.054752055	10.76719286	17.91942686	13.22059245	10.38713922
1437.2	11.53481155	10.60313463	14.71833886	7.691315252	9.406443097	11.37182393	9.282165987	10.70561609	9.650164421	7.797097975	9.229720819	9.743697002	10.31639397	10.2797359	10.22779182	11.71142651	10.11255776	10.28880943	8.345081721	9.222150501	13.77247388	18.0256992	15.82970678	14.68407799	10.75865769	15.26527732	17.07163559	10.47675165	11.65446188	12.46473797	20.46889353	15.37774303	11.48964537	11.73733355	12.35757783	12.16632419	17.22123023	14.89509814	26.92856692	17.49112135	16.88723815	7.286812796	8.226273958	10.6810857	7.870698758	10.52834256	17.72553952	13.00412249	10.18490161
1440.9	11.10595596	10.19712893	14.41513605	7.324984373	8.980314712	11.04088495	8.853815534	10.32892312	9.327461745	7.592980354	8.897871397	9.377222409	9.986928678	9.902343492	9.830345473	11.34041091	9.854783425	9.944770796	7.980282088	8.975017779	13.54640701	17.82412864	15.74298307	14.48368119	10.51289382	15.02178816	16.79853394	10.18116919	11.40335921	12.20385773	20.18598887	15.12668263	11.17866347	11.55673096	12.13223213	11.91984476	16.98963762	14.66852569	26.87345589	17.17422	16.65748713	7.10363333	7.957200286	10.32404178	7.593915858	10.18306122	17.45489057	12.77438753	9.820810978
1444.7	10.71083094	9.83617989	14.05337956	7.028703113	8.717651182	10.73807287	8.545866093	10.14342123	9.019598034	7.318028927	8.660299821	9.070908834	9.649791829	9.622335679	9.601916748	11.02901946	9.508868099	9.721000388	7.695815762	8.626424587	13.35643341	17.68052261	15.56194039	14.31389955	10.41202316	14.87164688	16.58107941	9.926066358	11.20706757	12.00410701	19.97460762	14.93340118	11.02164369	11.39637089	11.9366591	11.74111131	16.81438586	14.55336629	26.81717777	16.90171411	16.4192408	6.86731304	7.78276368	10.15927648	7.448159344	10.03108505	17.22405649	12.57043104	9.672277237
1448.5	10.30341375	9.411444302	13.69426122	6.756176584	8.264105658	10.38288732	8.206035304	9.718423815	8.654707695	7.033198204	8.250467312	8.700760029	9.279411424	9.217345991	9.286207484	10.66681204	9.18066037	9.286131869	7.316116804	8.332150858	13.12040884	17.47687767	15.38482765	14.13665517	10.19320485	14.70340497	16.26949334	9.651629399	10.89658136	11.74479807	19.68489928	14.72820532	10.80161912	11.32127149	11.65780518	11.51569647	16.58668555	14.3614442	26.80510511	16.57189319	16.24612798	6.590446282	7.564427124	9.907146209	7.093567305	9.719618093	16.94272229	12.26775546	9.390517258
1452.2	9.937106336	9.076863521	13.48084569	6.507954393	7.977066064	10.05615713	7.865061375	9.459913313	8.414494992	6.859879103	7.97561997	8.444940662	9.02962573	8.929505498	9.009640684	10.36539312	8.938819592	9.031250218	7.025999144	8.110862372	12.95788112	17.40086355	15.15956062	13.99303327	10.04163825	14.48017156	16.09938747	9.474164305	10.74312723	11.54576465	19.50089242	14.58854029	10.6263865	11.16087189	11.47612915	11.30552722	16.43793523	14.18764895	26.75586222	16.4462408	16.08620205	6.370490117	7.357517716	9.652373166	6.804862437	9.431955205	16.70489338	12.05897205	9.081726718
1456	9.780294313	8.875936732	13.30915431	6.384161627	7.819110196	9.883225697	7.684280518	9.269962997	8.264488213	6.719184233	7.823079898	8.249882036	8.899302003	8.730609625	8.832907948	10.21290548	8.794108531	8.862295365	6.888577126	7.93452502	12.91921408	17.32517134	15.07342384	13.90293982	9.99923755	14.2997446	15.97491728	9.361972535	10.6118315	11.45102468	19.37950646	14.4440473	10.52950687	11.00786038	11.30584333	11.16305165	16.37607893	14.11687251	26.79898844	16.42266665	15.99586485	6.283234167	7.22266191	9.502441446	6.627148134	9.220113335	16.57920665	11.9342201	8.900237901
1459.8	9.832996499	8.938609654	13.41787321	6.411218755	7.829377528	9.921332378	7.728158577	9.26557104	8.321612232	6.741827084	7.839494081	8.301510409	8.939303293	8.735950287	8.867402379	10.29572336	8.786874147	8.90556909	6.845394207	7.989295966	13.01422154	17.40434479	15.12421063	13.93847611	10.06663784	14.16686725	16.03793437	9.411044183	10.61966671	11.56246508	19.3708932	14.41326395	10.55696408	10.95550392	11.35413583	11.14694784	16.41857405	14.15473448	26.78834791	16.57445582	16.03422467	6.322044926	7.251314695	9.528521299	6.607449231	9.200511935	16.71233323	11.98016067	8.876171398
1463.5	10.07543285	9.215556473	13.64242291	6.602724828	8.051017711	10.13026005	8.004468627	9.516733259	8.579110241	6.847822753	8.020614275	8.477099071	9.137491591	8.988234901	9.106798044	10.50282158	8.987832632	9.114889047	7.01951935	8.138853021	13.22500164	17.53850175	15.30087854	14.12085476	10.28470361	14.27647288	16.26073109	9.587562347	10.71643865	11.74733444	19.56538763	14.48207028	10.69567385	11.05813594	11.5618908	11.24854624	16.64004043	14.28868748	26.91736476	16.75852782	16.19061719	6.514046397	7.381148106	9.744560105	6.733644309	9.384610863	17.01561037	12.14319201	9.02887033
1467.3	10.25972368	9.399699589	13.82368069	6.733272846	8.218067151	10.33460331	8.067364742	9.625507887	8.708452394	6.962406972	8.124444815	8.597245273	9.300183947	9.112287082	9.250538039	10.63387424	9.080743747	9.247137821	7.141366255	8.308829194	13.34020339	17.66630621	15.48253502	14.24117316	10.380213	14.57472202	16.50408962	9.712664999	10.84216248	11.91001536	19.81732902	14.65411867	10.79136802	11.25772682	11.70982525	11.42696669	16.81652474	14.47256409	27.14657042	16.86924396	16.36694621	6.599191535	7.502259257	9.845699854	6.854589641	9.618665509	17.16485329	12.31945436	9.155111272
1471.1	10.402992	9.469758805	13.996416	6.801399733	8.366514789	10.49765309	8.233242116	9.738999226	8.775127323	7.054985784	8.258592063	8.728638931	9.400069697	9.231261876	9.320342947	10.79318213	9.274019704	9.360762413	7.304169424	8.451966842	13.44104319	17.81473101	15.59834432	14.36087609	10.44721027	14.73804325	16.68071472	9.831913169	11.00504592	11.98476285	20.03773331	14.84113294	10.9169201	11.40227245	11.81317885	11.58821587	17.00816415	14.60226731	27.3107388	16.95915223	16.51556089	6.639149031	7.635984937	9.961215699	6.960865453	9.736018185	17.33236699	12.42739619	9.316850063
1474.8	10.46254788	9.540929395	14.0761231	6.828127343	8.401289361	10.55796284	8.255531336	9.825608192	8.811857025	7.121398073	8.34346257	8.786467485	9.4597464	9.328047183	9.39002739	10.82790534	9.31828361	9.526333099	7.422296089	8.524036047	13.47716819	17.9227813	15.76197061	14.4437805	10.45424319	14.94345797	16.80276192	9.904012892	11.0862827	12.05193972	20.20527722	15.01181086	10.99771999	11.55860779	11.92648049	11.737344	17.14661673	14.7105144	27.52581626	16.99863463	16.59941057	6.708070842	7.695263494	10.00970161	7.033036664	9.844972652	17.38481804	12.5026591	9.423472547
1478.6	10.67513043	9.702965899	14.28728141	6.953703692	8.554312601	10.70690778	8.385529658	9.958907769	8.949004453	7.283195324	8.459051957	8.911183946	9.601993159	9.481218902	9.586141201	11.05146683	9.461436694	9.694634986	7.568810326	8.694860638	13.71033199	18.11887104	15.94134539	14.59726121	10.61417181	15.11342623	17.02894034	10.03591934	11.24026946	12.19882937	20.41010297	15.16218975	11.16621554	11.69599534	12.07384914	11.89616279	17.35789992	14.94644495	27.73323279	17.1940594	16.72997943	6.799008167	7.831185572	10.1299866	7.180391545	10.00556028	17.57113961	12.60841544	9.560174283
1482.3	10.75577714	9.789666234	14.44388546	7.040087169	8.625572276	10.85491665	8.470383165	10.07963561	9.055782586	7.355009239	8.558268485	9.008097935	9.717523224	9.575706564	9.681787782	11.16937596	9.545510145	9.776844962	7.652127811	8.805529688	13.82878798	18.33064683	16.15152388	14.72179742	10.70422385	15.34585453	17.26296646	10.17545061	11.35107506	12.33507478	20.69875952	15.31812334	11.30872993	11.89005531	12.21116411	12.07276952	17.57120476	15.08849912	27.98746432	17.23120492	16.89217666	6.898079232	7.941671815	10.25570056	7.298932906	10.20950386	17.79296021	12.75495919	9.714737648
1486.1	10.87253611	9.925807852	14.66105529	7.067514669	8.730816836	10.99389988	8.570042695	10.17024463	9.164415817	7.387134412	8.623381604	9.106824241	9.827596402	9.633127144	9.807436972	11.2858635	9.641273033	9.918864089	7.708060619	8.932024269	13.99234038	18.49590827	16.31539281	14.90074122	10.85550334	15.52810612	17.50749844	10.3147365	11.48085778	12.48079419	20.96033053	15.48544913	11.44878935	12.0246438	12.34669112	12.21354041	17.78082543	15.27995812	28.23767661	17.41771244	17.07688834	6.948876596	8.032033944	10.36169313	7.36760014	10.35430499	18.00132282	12.93577042	9.84573486
1489.8	11.00859568	10.02224147	14.84918948	7.163247444	8.85486772	11.13193832	8.684212924	10.28075305	9.256449135	7.513978652	8.722190681	9.197669801	9.956037481	9.752493908	9.921977376	11.4068708	9.754110209	10.07117894	7.801304862	9.090674084	14.16483822	18.73418114	16.57776361	15.09663105	10.98311953	15.79092154	17.76008691	10.4830147	11.6315985	12.65018858	21.22271627	15.64888677	11.57600193	12.21913552	12.50018273	12.40741238	18.01048788	15.49829977	28.52527425	17.55795847	17.29749589	7.040058197	8.160977311	10.48921892	7.486887494	10.53248168	18.25702485	13.10931779	10.00566776
1493.6	11.18341666	10.18818658	15.09703701	7.288077077	9.009725746	11.29870723	8.821382699	10.41264577	9.423168084	7.630613253	8.874185212	9.334292911	10.08898819	9.859684362	10.06837898	11.60097229	9.905693388	10.24702329	7.935264516	9.237657115	14.38665884	18.92948215	16.7873428	15.2739528	11.15310605	15.95772524	18.00124316	10.62925953	11.80466281	12.83784934	21.4790839	15.79778125	11.7708583	12.38771983	12.67722433	12.57374253	18.26376486	15.72060816	28.77740151	17.77861193	17.47946004	7.176677752	8.328285086	10.63623946	7.608512898	10.73619215	18.50746823	13.27174176	10.19155758
1497.3	11.43665867	10.44006023	15.39518186	7.460094324	9.201698384	11.52441784	9.063701024	10.60147189	9.629743039	7.775280563	9.066724902	9.519837124	10.28765382	10.07271024	10.30732414	11.83867465	10.09523516	10.46040812	8.108058049	9.428742754	14.64088332	19.16779846	17.02018444	15.47400021	11.35689858	16.1893417	18.31476478	10.84274942	11.99041646	13.0573047	21.78299162	15.99180095	11.96063714	12.58447093	12.90152542	12.77441025	18.53640823	15.97089876	29.0440085	18.0105138	17.71076758	7.353569051	8.489561508	10.86000683	7.792530451	10.96525207	18.82902965	13.49014495	10.4069911
1501.1	11.72831982	10.71202447	15.69452108	7.662986176	9.44196343	11.79696399	9.297972132	10.80584099	9.855512167	7.952283059	9.274866472	9.754018978	10.5244613	10.28327544	10.5552967	12.11485295	10.31003266	10.70680365	8.33103346	9.676876475	14.89121496	19.40375358	17.27983303	15.71362824	11.57863858	16.43672565	18.64652691	11.06854869	12.19194877	13.31419363	22.12194412	16.22774231	12.2197375	12.80270387	13.15007131	13.01474168	18.83225116	16.24666284	29.28191271	18.25106494	17.9674956	7.539906279	8.692071455	11.07816851	7.983651499	11.2428678	19.17080338	13.75014131	10.65963164
1504.8	12.04772524	11.01421882	16.05914482	7.882715732	9.731929211	12.08723959	9.57490283	11.08433881	10.11918486	8.138039714	9.51964822	9.984093019	10.77608648	10.55762219	10.81167013	12.42557926	10.57604102	10.99265995	8.542721413	9.942591455	15.186555	19.67910199	17.59429931	15.97499794	11.83396004	16.7330739	18.99782559	11.34185494	12.44622997	13.59764564	22.48036824	16.49527355	12.45459246	13.03443943	13.40960417	13.28144751	19.16773626	16.54166105	29.57669448	18.54630551	18.25479481	7.737085691	8.914056499	11.33946485	8.217607673	11.55565384	19.546799	14.03364424	10.92696053
1508.6	12.34224986	11.31349826	16.3980747	8.083500029	10.00534313	12.35533481	9.841602235	11.34148662	10.36345722	8.33209252	9.75309667	10.21000367	11.03133663	10.81529286	11.0749393	12.72672421	10.81977273	11.27647155	8.783189398	10.20530675	15.45520262	19.92999317	17.88042862	16.20584252	12.06314904	17.00989953	19.36373011	11.5963126	12.68220779	13.88913592	22.81925428	16.74192496	12.69891043	13.26061803	13.6582379	13.53245266	19.48694762	16.81832432	29.85563194	18.80630886	18.53989277	7.919537783	9.131131958	11.59549305	8.463172991	11.86911926	19.92986012	14.3187661	11.21050161
1512.3	12.6755081	11.63173736	16.7472809	8.319729338	10.29658423	12.67571846	10.13978708	11.59709003	10.64282298	8.549223035	10.02044632	10.47833271	11.30974906	11.08294246	11.36891642	13.0207207	11.0897352	11.56767039	9.045267274	10.49039868	15.75748352	20.18663994	18.17632299	16.4645368	12.2984454	17.31285402	19.72137117	11.86314587	12.92600325	14.15951138	23.19213482	16.9877772	12.93550523	13.51866669	13.9387314	13.81371034	19.81375201	17.12757542	30.13459737	19.08633146	18.82696772	8.153205394	9.369677814	11.86593058	8.715976938	12.19531847	20.3052359	14.59577273	11.5012013
1516.1	13.03397547	11.96714646	17.13076266	8.556312951	10.60708779	12.97839421	10.43947795	11.87015031	10.92982019	8.7848197	10.30132917	10.75080082	11.58410913	11.37659947	11.66710776	13.35168488	11.36424555	11.89656191	9.333644325	10.78512884	16.03781232	20.49528756	18.49242787	16.73532693	12.53538847	17.65159904	20.10500757	12.15079246	13.19675974	14.4562157	23.57714393	17.27405792	13.21488749	13.79825831	14.2220653	14.12179635	20.17726467	17.44572058	30.43947944	19.36141245	19.12175084	8.381054932	9.614781497	12.12719545	8.989574142	12.53679594	20.67805336	14.90181395	11.82394714
1519.8	13.37771321	12.29979311	17.49694221	8.777101828	10.90667177	13.30101325	10.75779392	12.15720466	11.19068127	8.993341668	10.5596055	11.00913582	11.85535723	11.6534679	11.96802249	13.69554142	11.64413841	12.20203516	9.618983881	11.10369204	16.31475195	20.78206966	18.79931167	16.99624576	12.76602015	17.97644385	20.47878966	12.42124047	13.4511668	14.74257044	23.95582232	17.56771661	13.49328935	14.05397024	14.51836266	14.42390162	20.51014401	17.7483127	30.72096092	19.6558376	19.40888212	8.598579646	9.885106329	12.39956129	9.244653699	12.88215433	21.06465557	15.20038593	12.14301337
1523.6	13.69490286	12.64145448	17.84244807	9.012529999	11.22041372	13.62325755	11.06337191	12.43271035	11.45274772	9.211744237	10.83285454	11.2665632	12.13244655	11.94550959	12.24032884	14.00320525	11.91657496	12.5059865	9.869988256	11.39133487	16.6070258	21.0433509	19.09364411	17.2511152	12.9920275	18.27822153	20.84820442	12.68323812	13.70944787	15.01111218	24.31708638	17.83977234	13.74036817	14.29909219	14.79836487	14.69950663	20.83107929	18.036378	30.97405047	19.93242599	19.67267964	8.801410357	10.12148204	12.65372816	9.502299466	13.2152995	21.41370189	15.48804095	12.43236908
1527.3	14.03958917	12.97272593	18.19511332	9.261509685	11.50859547	13.93042421	11.36336987	12.71774562	11.74644192	9.442241241	11.10049211	11.53904655	12.44146785	12.24319009	12.54577725	14.34428307	12.20846737	12.82134898	10.14259837	11.69545848	16.89883869	21.28329609	19.3963925	17.50611899	13.23698293	18.59730542	21.20894701	12.96609481	13.97564726	15.29408643	24.68696028	18.09478962	13.99720549	14.56183012	15.0699472	14.99906673	21.15565841	18.3393984	31.247427	20.20909766	19.96071398	9.038280547	10.36284489	12.92561366	9.777605081	13.52964554	21.80039404	15.7687226	12.74434228
1531	14.37512117	13.32090887	18.55564261	9.49416641	11.81999299	14.24666695	11.70768936	12.99693257	12.03131233	9.663315213	11.38444032	11.79956791	12.69864592	12.51941475	12.84351022	14.68161217	12.48116703	13.1389312	10.42676603	11.99567853	17.17703696	21.54606804	19.70162162	17.74425799	13.47804213	18.90036747	21.57972799	13.23599012	14.21417213	15.57674619	25.04580136	18.36477375	14.2606618	14.80420543	15.35170157	15.28813526	21.49145007	18.61940327	31.50778717	20.47647293	20.23376757	9.26252451	10.60097269	13.22104993	10.05732193	13.87395996	22.18346713	16.07168857	13.05220452
1534.8	14.71918543	13.66057775	18.90846068	9.749662768	12.13367257	14.56578815	12.02356007	13.27452884	12.31361195	9.884922919	11.67228531	12.06473775	12.98342637	12.82197725	13.14898317	15.00392812	12.76583853	13.46122776	10.70411262	12.30441694	17.45091024	21.80473743	19.96317101	17.97860137	13.70343661	19.19740314	21.92380506	13.5083944	14.4560359	15.85536563	25.38765858	18.60583579	14.51245986	15.04674052	15.63155922	15.56123814	21.80267913	18.89704723	31.75277925	20.74519746	20.48531951	9.482894564	10.84563917	13.48450369	10.32933483	14.20298582	22.54294016	16.36579014	13.37893791
1538.5	15.07610903	14.00100091	19.24869241	9.987311139	12.44419004	14.85396086	12.33326012	13.54317728	12.58212415	10.09974772	11.92138085	12.32778033	13.24737321	13.10813418	13.43270738	15.31818478	13.03961418	13.75249746	10.97889524	12.58441781	17.70214995	22.03573394	20.23010094	18.21986251	13.90526056	19.49199937	22.25525424	13.77145929	14.70164146	16.11001098	25.70664027	18.86385927	14.76363715	15.27716297	15.89023587	15.82785288	22.10443323	19.1680383	31.97946558	20.9890022	20.7437366	9.706651284	11.08945089	13.7419974	10.58948416	14.51939047	22.88796718	16.64919153	13.67166955
1542.2	15.42566563	14.34173265	19.61145209	10.21046481	12.73739356	15.16708315	12.63901503	13.82428793	12.85496946	10.32985065	12.20907406	12.58719944	13.53164945	13.4041573	13.72401478	15.6517587	13.3187841	14.06954089	11.27748278	12.89845056	17.95324883	22.28077893	20.49623133	18.44844411	14.13513277	19.80330898	22.5982289	14.03205911	14.94926297	16.36961183	26.04481179	19.12628861	15.00868566	15.5178475	16.16451092	16.11639416	22.40465252	19.45988792	32.21019401	21.2536955	20.993193	9.914312941	11.33191901	14.0051248	10.86819041	14.85097011	23.22860053	16.93524096	13.9862318
1546	15.7501789	14.68550854	19.94596372	10.4491481	13.04149628	15.48069475	12.94804244	14.11634352	13.14217352	10.56665781	12.48199336	12.85402452	13.8223619	13.69204311	14.01545992	15.96929217	13.59497506	14.38890814	11.53739761	13.19890983	18.22899992	22.50803843	20.7793997	18.6714221	14.36091043	20.09796883	22.93474443	14.30284774	15.20907006	16.64033721	26.37487024	19.3795369	15.26135218	15.73431088	16.4175769	16.37965241	22.70497997	19.73059767	32.45402895	21.51945934	21.24932562	10.14783738	11.56438314	14.2745993	11.12170142	15.15901883	23.59610356	17.22175823	14.27316094
1549.7	16.07096014	15.02295334	20.27556769	10.66865641	13.34781203	15.77320118	13.26845435	14.36907857	13.39904613	10.78010524	12.75072003	13.10258278	14.08549666	13.96510136	14.3010774	16.27876738	13.87093161	14.67679856	11.815038	13.49350415	18.48132487	22.72825346	21.03603538	18.89925395	14.57593961	20.36990005	23.24759924	14.54903195	15.43569271	16.89679028	26.67659876	19.60360775	15.49570034	15.96871337	16.68516588	16.64331915	22.98754245	19.98088943	32.67022717	21.75493509	21.48989248	10.35764854	11.80754965	14.5325111	11.40136151	15.47190201	23.92657482	17.47925731	14.56715951
1553.4	16.39390682	15.3522001	20.60602783	10.90660992	13.63659573	16.07906356	13.57971373	14.65100747	13.68525233	10.9930981	13.00954169	13.38327992	14.3558669	14.25464835	14.5865693	16.6069421	14.13060225	14.99097996	12.07347954	13.79232807	18.7405507	22.96663178	21.28999015	19.1179728	14.79055129	20.67051789	23.58021978	14.80415083	15.66968306	17.14745272	27.00675247	19.8531679	15.73537837	16.20112417	16.94737642	16.91283017	23.27374832	20.24614727	32.89398802	22.00790548	21.74241576	10.57968182	12.05110631	14.79763141	11.66708054	15.78062856	24.24774281	17.75953752	14.87197941
1557.1	16.71852413	15.65171596	20.9169078	11.13673546	13.93150211	16.35092657	13.87725778	14.91338522	13.94889176	11.21973841	13.27471432	13.61174752	14.59760892	14.52792806	14.85357897	16.90607441	14.40093083	15.27987977	12.351238	14.07556724	18.96073833	23.19187764	21.52974199	19.32817304	14.98549686	20.95143219	23.87397091	15.05015407	15.88889293	17.39389286	27.30070809	20.09892821	15.97359803	16.43253124	17.20799414	17.17980168	23.55695554	20.49151764	33.08956162	22.22826122	21.95827625	10.77432985	12.27852379	15.02989124	11.92564518	16.07731229	24.56587345	18.02444323	15.1664233
1560.9	17.05544736	15.99080429	21.21677783	11.3620325	14.21254314	16.64271006	14.17684277	15.18005451	14.21186924	11.42427342	13.53268237	13.86866963	14.8718081	14.78548537	15.12576767	17.21450828	14.66475747	15.57360972	12.62689108	14.34401982	19.20277477	23.39565873	21.77154782	19.53419041	15.19962549	21.20856259	24.17462461	15.29713553	16.12088322	17.61932061	27.59235126	20.34326742	16.20291078	16.62230489	17.44290576	17.42240819	23.82509473	20.75097354	33.28845934	22.48002709	22.18561044	11.00222347	12.51270859	15.27915552	12.17029392	16.39675676	24.88560124	18.29451868	15.44931914
1564.6	17.33909354	16.31817634	21.52964656	11.5938421	14.5038851	16.91330314	14.4671613	15.42639539	14.46404238	11.63687773	13.78817685	14.09769188	15.12524037	15.05221495	15.40296712	17.5208922	14.924214	15.86040941	12.87875649	14.59865653	19.4398765	23.61787218	22.00527814	19.74907	15.39952337	21.45798755	24.47744563	15.5274164	16.33866931	17.86791155	27.86305507	20.55701867	16.43337996	16.82573972	17.6878942	17.68313508	24.09567647	20.98527071	33.48430944	22.72147041	22.41412147	11.19658858	12.71542091	15.53161916	12.41429194	16.66500416	25.20170885	18.55083339	15.73463494
1568.3	17.6594111	16.63877578	21.84113541	11.81472546	14.78369871	17.20244831	14.77504027	15.69283314	14.73010811	11.84530572	14.04720073	14.34573838	15.38880647	15.326415	15.67103497	17.81948559	15.19114753	16.14463832	13.12119022	14.89383912	19.67940167	23.81900179	22.2537858	19.94626536	15.6038499	21.73096497	24.78217785	15.76613861	16.55925598	18.11890302	28.1461073	20.78878843	16.65554472	17.04190713	17.92834595	17.91988192	24.35418173	21.21848418	33.68155776	22.95387438	22.6235923	11.40944894	12.94218442	15.78519307	12.67880745	16.95157984	25.51466265	18.79763597	16.01963905
1572	17.98460504	16.93554362	22.13171119	12.02558748	15.06064042	17.48479352	15.06021864	15.94174643	14.97380595	12.05306698	14.30052994	14.59409888	15.63338252	15.6027536	15.94011701	18.11108812	15.42828593	16.41596369	13.38255247	15.18220098	19.89717099	24.02273448	22.48548432	20.16323192	15.78274072	22.02304004	25.06630855	15.992869	16.77177513	18.35986319	28.44521527	21.01391351	16.87087304	17.26370545	18.18358501	18.18236951	24.62139759	21.45298306	33.89185636	23.15287399	22.88084595	11.60320712	13.15746641	16.0166229	12.93699875	17.23558415	25.82351776	19.06359129	16.27632588
1575.8	18.27974937	17.21313895	22.44466147	12.22809702	15.32625493	17.74339666	15.34612008	16.22051176	15.21064395	12.25920543	14.53882722	14.83402346	15.86963691	15.86914979	16.19423572	18.39780922	15.69336918	16.70547524	13.65397262	15.4536844	20.11424987	24.23836303	22.72362313	20.35584385	15.96794493	22.31201372	25.37486785	16.2231078	16.99182461	18.57091739	28.74833335	21.26523384	17.09386068	17.49105101	18.42149739	18.43310562	24.87966524	21.69677947	34.10594255	23.37758668	23.0864313	11.78856964	13.38280545	16.24293537	13.17625818	17.51265649	26.08736035	19.30503016	16.54080585
1579.5	18.5511083	17.51289378	22.71193942	12.43108058	15.5861007	17.9972327	15.58815714	16.46221813	15.45089377	12.45954222	14.78500334	15.06517542	16.1007948	16.12228488	16.4334235	18.66908235	15.91208199	16.96312004	13.91590308	15.7111066	20.3073128	24.42888598	22.95029621	20.53556908	16.13331127	22.56955965	25.62318981	16.44413913	17.20459081	18.78168914	29.02771556	21.49092207	17.29734295	17.6943762	18.65231055	18.68250331	25.13089598	21.94033577	34.27472097	23.58875951	23.30380175	11.97913052	13.59282634	16.4420317	13.4199644	17.77651257	26.34630016	19.5284824	16.79538944
1583.2	18.84548841	17.8111801	23.00706084	12.62531695	15.84721391	18.25845142	15.8629608	16.70752638	15.70377651	12.66428187	15.02801062	15.28657864	16.34649373	16.36499634	16.69385645	18.94093994	16.15706819	17.23952797	14.13835509	15.95409065	20.55834385	24.63327792	23.19623788	20.75202419	16.3103309	22.8396197	25.93768398	16.67320443	17.43056517	19.01503255	29.3151526	21.74930717	17.53139367	17.89952939	18.88865998	18.93620082	25.38849836	22.17456225	34.49409253	23.81318135	23.53838415	12.16648014	13.80999501	16.66713853	13.66153307	18.04586197	26.64745757	19.76176979	17.06710329
1586.9	19.10241511	18.07475023	23.28782795	12.81896183	16.10555238	18.52805041	16.14036177	16.93264915	15.935726	12.85220981	15.25858363	15.502236	16.5796388	16.59502578	16.93567239	19.21006722	16.37131368	17.4808094	14.36421147	16.19212452	20.77381783	24.85879392	23.43078961	20.94796239	16.50709405	23.0800595	26.20592742	16.88464613	17.63386678	19.2501612	29.57033943	21.95572253	17.72686346	18.09807666	19.11099894	19.16663642	25.63603237	22.40494788	34.68921558	24.03449078	23.73368731	12.35936242	14.00798404	16.90860574	13.89496982	18.31909209	26.93634683	19.99492643	17.30834478
1590.6	19.39403642	18.35390156	23.5567986	13.00721289	16.35357023	18.79978611	16.40020345	17.17914534	16.16489062	13.04570964	15.48672581	15.73278445	16.8112932	16.82184497	17.1909982	19.49580468	16.63249922	17.74883174	14.58501653	16.44991624	21.01197376	25.07810351	23.66478148	21.15978293	16.71063603	23.32990253	26.50894219	17.11329709	17.83980162	19.47996627	29.85307049	22.17806912	17.96446257	18.30746725	19.35337751	19.4011216	25.90265294	22.66293981	34.91010182	24.25595109	23.98095624	12.54778696	14.20876668	17.13239286	14.13551661	18.5948659	27.22803889	20.24306655	17.56411967
1594.3	19.68409758	18.63083318	23.83587413	13.22488754	16.60342982	19.03673305	16.68192995	17.41821343	16.39626239	13.22939812	15.71357543	15.96120601	17.0353761	17.07330424	17.41776821	19.76407716	16.85325262	17.99552101	14.81011135	16.68779316	21.26091852	25.29394115	23.92381992	21.36755115	16.90474017	23.56663488	26.78640651	17.31977456	18.0644885	19.73702232	30.13958974	22.40043825	18.18918146	18.50382692	19.58181651	19.63871905	26.15215858	22.91533302	35.13143272	24.5098254	24.20653157	12.74394011	14.42919895	17.35747765	14.35635848	18.8612928	27.51380819	20.47776802	17.820305
1598.1	19.96265436	18.904799	24.14408825	13.43444495	16.87930924	19.29813889	16.9326661	17.67312662	16.62225837	13.41714207	15.94284112	16.18748751	17.27536972	17.30688799	17.67311107	20.04772226	17.08292337	18.24476492	15.04071406	16.92840243	21.50933283	25.51253855	24.16293441	21.58287431	17.1228962	23.82613411	27.11274717	17.56016919	18.28343225	19.97348716	30.42363059	22.64018126	18.41511169	18.72631906	19.83632905	19.89126604	26.44327958	23.16978478	35.33922719	24.74931819	24.45585623	12.9261105	14.62930788	17.58440274	14.5876245	19.13515659	27.80808898	20.71854316	18.06242694
1601.8	20.22398298	19.18470111	24.42101473	13.64442654	17.1211553	19.54901753	17.21328568	17.90377537	16.8617695	13.60567411	16.17438272	16.38793165	17.49717766	17.52257172	17.92108146	20.31857812	17.29145883	18.50258875	15.2587213	17.17851604	21.74907875	25.76070188	24.43507425	21.79829172	17.29984308	24.08510302	27.39258534	17.80369302	18.51339115	20.21153451	30.71821625	22.89491925	18.65195105	18.93761932	20.09174018	20.13179546	26.70506849	23.41236135	35.57113076	25.01281044	24.68485457	13.11274519	14.84720945	17.81852081	14.81796101	19.40600576	28.10183767	20.96721627	18.31048653
[truncated: 335 more rows]
[truncated: 51 more columns]
