# Supplementary material for: Field spectroscopy data from non-arable, grass-dominated objects in an intensively used agricultural landscape in East Anglia, UK
Source: Data Brief. 2019 Nov 28;28:104888. doi: 10.1016/j.dib.2019.104888 (PMC6920490; doi:10.1016/j.dib.2019.104888)
Supplement: Multimedia component 1 [file mmc1.zip › Table 15 SVC_11_July_2013.csv]

Wavelength	m1_000	m1_001	m1_002	m1_003	m1_004	m1_005	m1_006	m1_007	m1_008	m1_009	m1_010	m1_011	m1_012	m1_013	m1_014	m1_015	m1_016	m1_017	m1_018	m1_019	m1_020	m2_000	m2_001	m2_002	m2_003	m2_004	m2_005	m2_006	m2_007	m2_008	m2_009	m2_010	m2_011	m2_012
350.8	2.75892242	1.926661428	1.719346246	2.314153019	1.047394566	1.961790019	1.825417681	1.438667262	1.318482715	1.661963862	2.06320496	1.163250739	2.130809506	1.710216453	1.245180665	1.834190035	1.500323726	1.495547434	1.77626215	1.778186595	1.773108296	1.928377537	1.777996842	1.482350065	1.397316723	1.678562752	1.753761445	1.837900612	1.898953366	2.220756074	1.630438509	3.357253656	1.915980558	1.334898334
352.3	2.624019065	1.873815034	1.58827068	2.173085551	0.973861201	1.844577925	1.699530842	1.285349184	1.242487093	1.534259349	1.975367689	1.123840001	2.021606802	1.621055889	1.192098284	1.767425456	1.471798844	1.41072973	1.703439292	1.682280918	1.683291085	1.852657492	1.666109978	1.423010942	1.334817451	1.613274432	1.676764484	1.76696663	1.811251905	2.10491403	1.522654808	3.179263646	1.757609905	1.262450133
353.8	2.537435	1.837476399	1.496834009	2.076633192	0.923403262	1.779783831	1.664500171	1.212263068	1.231578177	1.503749144	1.906286247	1.095319855	1.938264973	1.529383997	1.154838264	1.704719813	1.421180718	1.370479801	1.651642456	1.633600682	1.653244437	1.824975459	1.622289422	1.423940292	1.30755711	1.542389843	1.61246757	1.736684332	1.815993085	2.041680471	1.455904222	3.089433685	1.732633974	1.204287188
355.2	2.526336518	1.829055106	1.482476016	2.066704959	0.945650653	1.731851411	1.66431632	1.234102164	1.226077075	1.520256926	1.899615507	1.066530776	1.924784552	1.555566084	1.139015255	1.694307796	1.401148401	1.402087025	1.643925077	1.666161745	1.626865477	1.820538081	1.636243355	1.313930451	1.293968668	1.51647642	1.571663193	1.710740934	1.788127122	2.044041771	1.417176791	3.088709208	1.699544626	1.231400723
356.7	2.561302718	1.884534471	1.4756571	2.122803631	0.986654596	1.837377445	1.676952291	1.239592522	1.220587662	1.547207087	1.927948301	1.045524728	1.982530264	1.570534005	1.157063869	1.716867594	1.400196772	1.392874459	1.622411237	1.671098306	1.633545536	1.800881239	1.643198446	1.35383264	1.276915962	1.511558076	1.554403399	1.757629309	1.785216825	2.058567439	1.457468054	3.110784051	1.734542633	1.277150318
358.2	2.479912007	1.796247765	1.461672231	2.02508733	0.901993522	1.808898179	1.631165976	1.195435636	1.204687832	1.49576182	1.830157418	1.064564747	1.926256158	1.526252603	1.129655968	1.650900696	1.36826446	1.321148113	1.561727876	1.616437526	1.594902304	1.729382287	1.601683351	1.32181026	1.254133473	1.53105084	1.555120937	1.720397375	1.71303896	2.004430049	1.431867529	3.058906012	1.687733201	1.24141393
359.7	2.413842983	1.729303203	1.384367255	1.981552894	0.874667809	1.784029077	1.580169819	1.1914368	1.178967057	1.469031406	1.796957349	1.038834682	1.8793433	1.488219217	1.087120591	1.583506615	1.360045464	1.30804819	1.529587314	1.555359255	1.571585725	1.706995141	1.606664509	1.261271212	1.233608001	1.443623677	1.531916669	1.647412987	1.709023436	1.943603602	1.370547745	3.004199598	1.620743085	1.224324223
361.2	2.388728623	1.721220787	1.393566647	1.9442361	0.862599247	1.741577122	1.561440651	1.147476956	1.194824378	1.440977055	1.806212823	1.035301291	1.846880364	1.47838929	1.098312744	1.5966967	1.336548405	1.278235766	1.526707217	1.55838495	1.552120728	1.675464889	1.593566043	1.26652651	1.218438387	1.43103441	1.501390515	1.63078237	1.704937905	1.94015091	1.354531136	3.003609031	1.607885672	1.201518134
362.6	2.377976771	1.721342252	1.388896768	1.933897694	0.870727678	1.813468305	1.54526613	1.153382383	1.186085943	1.442042052	1.762334974	1.01414246	1.868535535	1.437133808	1.095124533	1.600774573	1.314203887	1.298136693	1.494987167	1.554961445	1.539025655	1.65571675	1.562294534	1.283282107	1.218876809	1.42468109	1.502161433	1.60328621	1.685253705	1.907333165	1.33249148	2.961470537	1.595355096	1.199133276
364.1	2.336596949	1.689029688	1.383971049	1.891396459	0.831648706	1.784219508	1.509016847	1.082497629	1.155496518	1.405790483	1.713256455	0.982343885	1.833060008	1.41012757	1.072047981	1.569917685	1.287951915	1.255572832	1.449613477	1.537542685	1.481457083	1.616771074	1.52976949	1.239118908	1.170957717	1.423080365	1.429925935	1.594460153	1.648046373	1.85300474	1.288744989	2.902376164	1.534054078	1.117817626
365.6	2.281196573	1.664014675	1.312877695	1.858036503	0.815183568	1.740978233	1.495499565	1.07896387	1.156683901	1.388846125	1.665437324	0.970828406	1.8108062	1.369254182	1.051869353	1.522928112	1.267319364	1.215258451	1.432564165	1.50782283	1.461893519	1.617057485	1.507890526	1.182241279	1.155437509	1.386187061	1.415677351	1.548532188	1.647821583	1.801757615	1.261834332	2.879313683	1.521396171	1.095764089
367.1	2.276658953	1.665639344	1.316821229	1.868583095	0.815032176	1.788174363	1.496300021	1.112293538	1.160527522	1.385640453	1.705661588	0.983424287	1.808861294	1.388828114	1.046755479	1.555920645	1.280567047	1.207995317	1.454517021	1.488528552	1.46501622	1.605446336	1.48202346	1.184021108	1.158370371	1.403267516	1.399493826	1.550433403	1.665639344	1.81587132	1.267767457	2.881204743	1.494920377	1.101118626
368.5	2.324704457	1.69156707	1.36597081	1.891886098	0.841269159	1.846247909	1.514141737	1.1385564	1.177531785	1.395305877	1.730863924	0.966300022	1.817189414	1.445143231	1.063525066	1.560110193	1.298378124	1.251946473	1.488660869	1.534469186	1.493411826	1.617543688	1.539189563	1.210199949	1.177441774	1.417505119	1.454869377	1.583501888	1.688698269	1.842673764	1.278326798	2.941277266	1.54236047	1.136030801
370	2.373708186	1.717246341	1.383366294	1.921544414	0.852083027	1.873280336	1.538898708	1.155020974	1.198715215	1.400341598	1.761934352	0.996165547	1.83658768	1.442176018	1.06192277	1.557807111	1.31801574	1.282136691	1.48468444	1.520645347	1.522943993	1.640045574	1.555667464	1.237043799	1.176586133	1.417748174	1.46200327	1.603059064	1.690666395	1.876053449	1.27620997	2.976129758	1.549139805	1.164785966
371.5	2.394415741	1.718518531	1.368800668	1.928619157	0.858272247	1.92910572	1.534541385	1.147076581	1.19958848	1.448858877	1.778622816	1.011706306	1.857988804	1.466057366	1.11695781	1.589880384	1.334245564	1.298031686	1.490573255	1.555204311	1.544646854	1.666376559	1.604954419	1.249097342	1.195887085	1.435523337	1.462246425	1.638253429	1.669349654	1.899633509	1.321209037	3.014731971	1.580937489	1.164289595
373	2.443568403	1.763261757	1.42311748	1.978392557	0.878062837	1.972280343	1.576935205	1.147785581	1.215860272	1.474819754	1.821946798	1.019915851	1.903745205	1.485085054	1.160779199	1.606113129	1.360914631	1.312894708	1.536958439	1.605612733	1.571580105	1.693724674	1.592158826	1.283818937	1.229127948	1.482811937	1.505152924	1.654445237	1.704697079	1.941926516	1.358083743	3.09623183	1.609007068	1.197733664
374.4	2.471879623	1.746646035	1.467986269	2.026251546	0.907719881	2.018129193	1.606423819	1.173459582	1.230155278	1.509601834	1.87007368	1.059959758	1.928439198	1.528804059	1.170248069	1.630218425	1.377858259	1.332489088	1.577918417	1.641782345	1.583561933	1.721479755	1.620098981	1.270531107	1.237985922	1.502410766	1.523899529	1.680033057	1.74125102	1.968228451	1.39414414	3.145866548	1.650647896	1.234060645
375.9	2.464456974	1.747454385	1.436690408	2.005531201	0.891832267	2.045002093	1.586904658	1.158386054	1.24924369	1.481369895	1.81380972	1.050119432	1.920362155	1.514016815	1.14737761	1.64779536	1.377374071	1.324291865	1.559106707	1.59930577	1.579125713	1.68914804	1.613270347	1.25670126	1.244589011	1.477214263	1.51288946	1.653918377	1.731551528	1.943691352	1.355446181	3.128781485	1.635739293	1.238261569
377.4	2.461866822	1.737745801	1.435066557	1.985956179	0.890150374	2.049612202	1.590684735	1.162246121	1.253372653	1.480975359	1.812661566	1.036706637	1.916006727	1.474185355	1.14269164	1.608344793	1.372450377	1.319747594	1.541987862	1.605130985	1.574046586	1.702820139	1.595765722	1.257840423	1.226220973	1.446294268	1.5012168	1.643693433	1.717024613	1.915647828	1.325340647	3.107953516	1.629903932	1.220963266
378.9	2.439383197	1.752534359	1.430486797	2.019658552	0.899208048	2.101132399	1.599170993	1.170778199	1.263886868	1.482593266	1.822116555	1.026630552	1.931764987	1.503454926	1.144956524	1.589390568	1.369483348	1.317197855	1.544973828	1.638989719	1.576231066	1.709758321	1.618757877	1.260793874	1.235662368	1.46594879	1.497531499	1.65860071	1.761506707	1.944371887	1.341246656	3.119792178	1.615190837	1.225558922
380.3	2.543667447	1.82825912	1.475670743	2.084352557	0.922905645	2.179474051	1.650832127	1.213032014	1.285186869	1.526466417	1.890224692	1.058960679	1.961870053	1.573123053	1.207206807	1.646588006	1.408103567	1.370528561	1.607360457	1.662668558	1.652644992	1.783912234	1.669696049	1.327860825	1.295234339	1.544747452	1.517734163	1.723004245	1.822679685	2.01004097	1.402606047	3.21700988	1.687242633	1.298445246
381.8	2.652822736	1.888114951	1.548209654	2.164812993	0.972947571	2.277357206	1.712110754	1.280791948	1.317450999	1.605222313	1.957309824	1.106941934	2.032871087	1.672863376	1.251615029	1.752274333	1.458213059	1.424197323	1.688908348	1.706268675	1.705024824	1.860513593	1.734861853	1.381420139	1.346391419	1.582303119	1.586876334	1.809309524	1.845863237	2.074059624	1.492940963	3.335022758	1.771682602	1.347523163
383.3	2.730127344	1.934399106	1.599533359	2.230709824	1.034544913	2.348039367	1.77089848	1.302934465	1.367287985	1.639789449	2.038792763	1.129449505	2.106489441	1.70878234	1.25573029	1.792249177	1.506440766	1.460099838	1.751270406	1.783663129	1.732119211	1.898377976	1.777195442	1.418278812	1.39880802	1.601842295	1.639789449	1.856079701	1.887523697	2.123116255	1.525975376	3.422751153	1.85336058	1.370650367
384.7	2.704665494	1.927481555	1.610760289	2.227882394	1.015330903	2.383900802	1.768066339	1.29409477	1.358725102	1.626737266	2.026400926	1.142644196	2.099404784	1.70027803	1.297720574	1.754601498	1.502913578	1.487802172	1.745467114	1.79787057	1.74454255	1.882865722	1.781373198	1.410318325	1.375839728	1.596127183	1.64924698	1.838791611	1.869762592	2.136744647	1.503256575	3.415260252	1.811729588	1.347363877
386.2	2.680337877	1.894643859	1.615850618	2.22738935	1.001668318	2.387406612	1.742383073	1.25473232	1.357099011	1.627205566	2.005090759	1.127249989	2.068203083	1.695391972	1.288285702	1.754012558	1.492540815	1.436077475	1.722078404	1.798503349	1.740125797	1.838037112	1.759730208	1.368611433	1.354145293	1.618225321	1.636612704	1.827986661	1.888913517	2.095728694	1.499861178	3.412886512	1.781131017	1.334673601
387.7	2.691922413	1.90176298	1.59247933	2.234401962	1.001450274	2.405793379	1.73643926	1.271377452	1.353880711	1.628664436	2.016020782	1.127121648	2.087705961	1.702331693	1.279831889	1.775557867	1.506087326	1.447773153	1.706629319	1.791322669	1.749048326	1.861038653	1.768881145	1.380292894	1.378675808	1.585544241	1.628060963	1.843720248	1.880270309	2.077328419	1.490300111	3.414873926	1.799043742	1.362296082
389.1	2.71130664	1.908845861	1.594546508	2.2449639	0.995266042	2.443269651	1.742384861	1.303841695	1.35741061	1.650107583	2.021763126	1.114021289	2.133389363	1.700194293	1.283468527	1.759736901	1.515738814	1.455873747	1.730482619	1.778798948	1.740459797	1.871849877	1.768234044	1.411737744	1.375506557	1.585410648	1.617155673	1.869403422	1.878297958	2.119089384	1.494954441	3.441334227	1.821398857	1.35634435
390.6	2.721914393	1.937114346	1.622638541	2.26326204	1.028138528	2.456667824	1.762321298	1.331305541	1.381081605	1.66395648	2.058461099	1.145478156	2.148902148	1.734999781	1.311269313	1.787064155	1.525875521	1.492947012	1.749330195	1.823225096	1.770389803	1.912662533	1.776610829	1.42054562	1.388259007	1.640504438	1.649751219	1.873641249	1.914885579	2.17328371	1.534192159	3.496648623	1.856155987	1.381731143
392.1	2.831981026	2.001489083	1.693361646	2.346366391	1.092929322	2.560251076	1.829758982	1.376615537	1.428382876	1.72013658	2.150128649	1.193502422	2.193249361	1.825453559	1.362158994	1.856998827	1.56820327	1.528978674	1.830898664	1.892647076	1.848770777	1.975616247	1.847948091	1.474074513	1.445998802	1.687755312	1.68355885	1.92388702	1.984543537	2.232671714	1.603967961	3.600665486	1.915777435	1.444446005
393.5	2.889204041	2.038554786	1.696472105	2.370035744	1.110981695	2.592719531	1.862316445	1.390493763	1.457383701	1.741879037	2.170116458	1.192201328	2.194837511	1.830574854	1.38130474	1.870585107	1.582954641	1.555098282	1.86980991	1.933400452	1.847835648	1.979861416	1.871866463	1.471814631	1.465947437	1.713152669	1.716413538	1.954357898	1.975065038	2.260798016	1.609451711	3.618040705	1.938850034	1.453821432
395	2.888409213	2.007585667	1.721752489	2.383245311	1.099974011	2.585241201	1.871591536	1.392662555	1.435341862	1.740783011	2.14548597	1.173734091	2.213472968	1.826322557	1.392514805	1.845243605	1.578666404	1.552029757	1.851662859	1.919258217	1.845152544	1.982154711	1.867555192	1.497954242	1.457246934	1.68051585	1.699167309	1.941383393	1.992230149	2.242829809	1.60727026	3.622299523	1.930052086	1.467870574
396.5	2.841596323	1.985345164	1.697311463	2.350698772	1.077087	2.633736994	1.841081451	1.363812899	1.426121659	1.721369152	2.130881707	1.201137611	2.223441812	1.79821599	1.362314263	1.827272316	1.577477238	1.532860067	1.814274253	1.912632392	1.841253094	1.958126408	1.865224683	1.47966395	1.431069403	1.673102675	1.695379379	1.938524584	1.95496593	2.212201807	1.57680104	3.605733556	1.925367949	1.459853454
397.9	2.839219505	2.006374191	1.69685203	2.336353348	1.081845459	2.628800587	1.822123942	1.351699222	1.443917244	1.721869402	2.136466257	1.186635949	2.220774036	1.81227745	1.375421405	1.849408553	1.57387382	1.532950722	1.845614263	1.916675827	1.842013989	1.955790951	1.881018506	1.466654825	1.431131662	1.668649202	1.689565486	1.943545114	1.941134539	2.222865863	1.589955161	3.600025524	1.916288641	1.483547791
399.4	2.795384461	2.002885904	1.660368685	2.305961086	1.080134043	2.648315418	1.796882859	1.357832394	1.445604773	1.722908245	2.096164209	1.149909871	2.199791108	1.797611468	1.353448453	1.829997961	1.561069639	1.52712295	1.811240693	1.889861502	1.815489026	1.916034286	1.847840986	1.463798875	1.430672827	1.650307379	1.656712502	1.915796563	1.923475446	2.190068076	1.554303709	3.57959465	1.868333587	1.459216943
400.9	2.810344053	2.015785891	1.660237391	2.342122947	1.087524482	2.660494755	1.825129355	1.377552691	1.433839006	1.713862554	2.101359071	1.148308908	2.230172481	1.816062894	1.359123879	1.837128885	1.561537251	1.527570124	1.807734823	1.891244312	1.829247346	1.934714433	1.859482958	1.493077909	1.432465317	1.642192599	1.663778707	1.923248381	1.931257587	2.220288414	1.566290789	3.593782425	1.881747914	1.467651537
402.3	2.854490292	2.018515664	1.679289934	2.370690253	1.112889846	2.70719693	1.838144165	1.399120106	1.451744822	1.733968251	2.128442322	1.174998758	2.23198168	1.836765992	1.374077653	1.844026619	1.585294564	1.538764227	1.832535345	1.921998939	1.843144903	1.956542288	1.870050583	1.511684157	1.429465121	1.679649064	1.678981215	1.948400561	1.973773614	2.239400358	1.571651998	3.628429966	1.90023589	1.490453507
403.8	2.894802097	2.052071791	1.722916663	2.404837327	1.126064212	2.746746019	1.883796776	1.410840122	1.469803487	1.77492372	2.184073748	1.207678614	2.260483628	1.872850277	1.387988184	1.869726638	1.615589756	1.569268986	1.894651634	1.948028845	1.871665052	1.983826093	1.902071346	1.533128156	1.461352117	1.711079362	1.694511138	1.966131166	2.006546391	2.27315515	1.622706082	3.669029601	1.954268592	1.519536062
405.2	2.95843823	2.106050096	1.770039741	2.451326379	1.156652329	2.792453862	1.916708705	1.464531768	1.482224475	1.819341879	2.229637271	1.223254717	2.307018583	1.925355954	1.414545583	1.890464445	1.647138002	1.595050555	1.938314332	2.008062826	1.918573156	2.040591791	1.946471806	1.566608321	1.508224848	1.749125795	1.7311176	2.014245403	2.023299167	2.322269889	1.655961457	3.743810512	2.012677286	1.552650632
406.7	3.004751979	2.134672492	1.789728975	2.517932873	1.183592632	2.821446518	1.94869338	1.485629291	1.489450088	1.826625505	2.27916435	1.245887662	2.321455229	1.953766823	1.438510669	1.923142945	1.678310845	1.627158079	1.978729381	2.059205631	1.959069298	2.090107168	1.991601192	1.599254907	1.536115035	1.792738408	1.769553402	2.057315709	2.044497542	2.359391277	1.688623983	3.814288623	2.041242918	1.569630889
408.2	3.056730204	2.16158013	1.800535748	2.542083207	1.195060767	2.831744252	1.971520073	1.483255688	1.506183354	1.84085291	2.298505648	1.272048864	2.366692752	1.981050379	1.445074026	1.947192231	1.694712116	1.663451374	1.999303972	2.076095406	1.979829939	2.102011142	2.001747529	1.641138525	1.539194727	1.805638993	1.788910333	2.073842209	2.068795185	2.389482104	1.723992202	3.848234495	2.069596699	1.592270407
409.6	3.074248663	2.183515442	1.830469179	2.56051359	1.198240532	2.875921904	1.98738117	1.507519763	1.513521603	1.866661036	2.325042037	1.275446741	2.401353852	1.998762909	1.459832247	1.968150738	1.697324041	1.668503916	2.022204876	2.090043456	1.988093169	2.109803973	2.015635944	1.654982237	1.542847114	1.804612734	1.803183295	2.093469133	2.102095035	2.407268517	1.72616648	3.870691998	2.101706491	1.621988243
411.1	3.096254286	2.197985574	1.852491743	2.589162865	1.225604967	2.889922048	2.002124574	1.527503301	1.522288477	1.876776372	2.338480971	1.295373726	2.416558026	2.026663194	1.476548759	1.980226193	1.712621561	1.685346946	2.034472039	2.122689204	1.986786712	2.136984984	2.03495726	1.679346881	1.574299345	1.831909492	1.811152092	2.113624821	2.103941427	2.430465096	1.758624301	3.906462161	2.106014724	1.646600611
412.5	3.152165173	2.219364008	1.88930175	2.619303834	1.239740199	2.915150112	2.042320019	1.534095318	1.528852645	1.896890855	2.360411334	1.29523727	2.43357128	2.055743016	1.494125358	2.017454088	1.739480759	1.721625892	2.080173644	2.145914834	2.012839362	2.177466965	2.063652951	1.714044636	1.597737213	1.859230163	1.829114681	2.14205903	2.125906304	2.452676845	1.765647773	3.936266147	2.124457754	1.667145917
414	3.197699607	2.256227269	1.910150693	2.654145733	1.251840305	2.956703156	2.060490392	1.555657649	1.547859733	1.910491029	2.385754459	1.328670558	2.461506305	2.082984209	1.505922649	2.03310034	1.753336545	1.734490259	2.118232962	2.175580315	2.049937304	2.207427206	2.09058713	1.729409705	1.61644892	1.88375119	1.844445592	2.162331189	2.171626757	2.502743248	1.80509931	3.980909893	2.177642781	1.699673515
415.5	3.228395744	2.273286906	1.924602804	2.705212675	1.266113605	2.99640353	2.079484211	1.582398469	1.551841082	1.94409366	2.409147847	1.338196899	2.484503742	2.103603701	1.52205381	2.032452906	1.760610394	1.739027378	2.141895675	2.197932527	2.071173848	2.237875183	2.107988413	1.744574515	1.634942183	1.89265143	1.87501367	2.193866691	2.174685502	2.543054903	1.828654286	4.026913576	2.205347065	1.708025849
416.9	3.270332543	2.296219539	1.96539095	2.733447913	1.295801048	3.023526021	2.102922684	1.608985174	1.561817585	1.955630525	2.458445486	1.353124878	2.509322514	2.138328807	1.532673551	2.061806745	1.777864836	1.752029739	2.166628173	2.225403132	2.075228099	2.270546966	2.135989045	1.789869875	1.645690622	1.916619567	1.896528778	2.215919202	2.198884827	2.561815486	1.840747515	4.061937886	2.228195032	1.729659979
418.4	3.292586447	2.320159925	1.98973542	2.75384595	1.305133638	3.042998144	2.122654584	1.627696573	1.562287499	1.97186527	2.486194163	1.350595205	2.516074999	2.170263118	1.547791643	2.079080391	1.796693672	1.766450568	2.194388512	2.244717192	2.08668683	2.289938028	2.150998052	1.801753535	1.660483177	1.942112625	1.90408928	2.238207233	2.221073907	2.579919927	1.865823043	4.090302973	2.262003425	1.755643777
419.8	3.334839284	2.332141396	2.007219904	2.775837383	1.31343167	3.055614284	2.151650176	1.636496054	1.575360872	1.988700906	2.500486516	1.367450056	2.533619667	2.17512157	1.553998446	2.098702844	1.806641769	1.784683098	2.212476775	2.251438631	2.115041952	2.317810457	2.173310375	1.821737487	1.679772517	1.956134167	1.910012141	2.25566642	2.236686731	2.609259503	1.892199963	4.119596637	2.287086409	1.788704688
421.3	3.366518065	2.355885022	2.026915741	2.822038715	1.330455667	3.068639215	2.172395068	1.652100805	1.581230035	2.012047998	2.522833038	1.380624805	2.5524846	2.196441207	1.569982548	2.126961681	1.822602642	1.797720773	2.240882266	2.273131253	2.136204839	2.340878536	2.190797985	1.853649724	1.704040263	1.981381462	1.937246839	2.274472962	2.265255311	2.637909055	1.927212795	4.162453744	2.31726198	1.805739868
422.7	3.412505391	2.401536716	2.052929648	2.866879229	1.351425105	3.092945129	2.195505926	1.665912252	1.592206782	2.043157262	2.560563015	1.405175683	2.585459802	2.238003511	1.589162822	2.150541999	1.840342663	1.823080466	2.280353196	2.304906455	2.158600594	2.382851267	2.215679044	1.872562891	1.720091564	2.008134106	1.955434791	2.299690555	2.299143951	2.67534196	1.947506395	4.206811636	2.349330618	1.817692792
424.2	3.462092541	2.425535073	2.084813459	2.907647426	1.380858664	3.143842157	2.233277065	1.693941655	1.604334173	2.059080977	2.600153949	1.430170736	2.615704776	2.276393943	1.599572775	2.181093203	1.861075949	1.843007251	2.32049813	2.332201958	2.193442046	2.433103626	2.240788545	1.888916843	1.74549941	2.036235642	1.975681344	2.327239685	2.328204396	2.718600869	1.976287319	4.255889166	2.395379995	1.845643902
425.6	3.519079482	2.443581021	2.120940075	2.943921733	1.395682709	3.1631045	2.256560563	1.713430198	1.620557407	2.071745706	2.63671084	1.437783964	2.646438354	2.305772332	1.615014658	2.197724644	1.880600665	1.870206835	2.348841866	2.359407914	2.221722725	2.452086454	2.26665877	1.897622928	1.773498138	2.065280084	1.997927111	2.361022649	2.358222072	2.747415264	2.01147066	4.298986105	2.438785803	1.866100357
427.1	3.565006854	2.476565637	2.147244912	2.975840992	1.420998214	3.181557689	2.280073987	1.732932517	1.620670962	2.088155726	2.66761585	1.456439906	2.662951842	2.333737793	1.627933671	2.226739244	1.891622936	1.884810611	2.38805237	2.403127322	2.242240025	2.497508351	2.286915735	1.931071618	1.785771609	2.091802098	2.023724656	2.383980685	2.388530222	2.766872356	2.043577398	4.344812541	2.474352927	1.877209263
428.5	3.616953167	2.502909761	2.185262968	3.022349165	1.4348122	3.196421454	2.312901662	1.75177017	1.633782685	2.116381287	2.710620035	1.477365904	2.696266964	2.361145592	1.647452789	2.253735613	1.915302536	1.9063255	2.423026008	2.418032888	2.266078434	2.537778963	2.319886794	1.944047033	1.809563108	2.117299279	2.050977836	2.416998443	2.422686811	2.810290745	2.074838644	4.397288938	2.520325302	1.911185249
430	3.667864078	2.526711205	2.210639012	3.061351053	1.454289771	3.22991221	2.333231	1.769056073	1.646218577	2.140093873	2.746435376	1.492237136	2.716385007	2.3859611	1.665118909	2.294593416	1.930751512	1.931573015	2.446225455	2.436927852	2.292575183	2.572285908	2.347882403	1.958937666	1.833297159	2.144779003	2.070191135	2.439411008	2.448633504	2.841762759	2.106586818	4.442926509	2.552945931	1.928116329
431.4	3.707082381	2.549064032	2.2287133	3.098269105	1.474937436	3.256423325	2.359097727	1.785381903	1.657891995	2.162707813	2.774269882	1.499433182	2.749214863	2.418981553	1.676939456	2.314031578	1.936522413	1.951043108	2.477963198	2.467126082	2.32130518	2.609006772	2.364188779	1.972122798	1.850268815	2.161366229	2.088361519	2.47006875	2.464064891	2.87267356	2.125821271	4.477003626	2.59308954	1.936434299
432.9	3.749258737	2.571982133	2.257232351	3.127034897	1.485703172	3.269522267	2.379850765	1.80679996	1.662799853	2.171576041	2.801075297	1.511627662	2.759437813	2.447072639	1.679656285	2.332419274	1.94846904	1.966950293	2.5043639	2.484817476	2.339681793	2.63621635	2.375139834	1.974893137	1.864627927	2.173071062	2.101520863	2.489231656	2.487015605	2.897183979	2.148457977	4.511297741	2.620896658	1.958500742
434.3	3.795984406	2.592524767	2.279509444	3.163447222	1.501382632	3.286017437	2.403140837	1.81977823	1.670147493	2.189076421	2.835371758	1.534204407	2.788121502	2.480153993	1.69885234	2.366528997	1.970243021	1.980737239	2.537703125	2.518174938	2.363498999	2.669783332	2.389666473	1.985145462	1.88510815	2.202262888	2.122034512	2.51223501	2.512754081	2.924933596	2.180205724	4.554233119	2.663671387	1.972265984
435.8	3.843740338	2.618352359	2.31163248	3.204656629	1.519776922	3.309552382	2.43512666	1.845946283	1.686314593	2.209115511	2.869235685	1.548653489	2.818280813	2.515261178	1.710222956	2.385409818	1.987566221	2.010154042	2.570850284	2.542554478	2.390298335	2.706458664	2.419099399	2.005194385	1.90654757	2.225600754	2.147653476	2.546797569	2.545070337	2.958983002	2.21133337	4.605849761	2.700963422	1.996707281
437.2	3.889119152	2.642505465	2.345733525	3.240451048	1.539619426	3.327246032	2.468228113	1.859891866	1.701833022	2.229978508	2.907545183	1.566178804	2.842617852	2.53747468	1.730525709	2.411291446	2.004860699	2.027026892	2.602477008	2.56330708	2.424722652	2.741818944	2.440593443	2.027549604	1.924519714	2.253758889	2.168568056	2.573032429	2.568239981	2.991977026	2.240310166	4.64686465	2.736547667	2.009604476
438.7	3.940028352	2.675436652	2.380175824	3.285703304	1.561055033	3.352718297	2.493534155	1.879533698	1.709313269	2.250233797	2.941115866	1.584508599	2.869537613	2.569687123	1.752676894	2.4385727	2.021532656	2.051087502	2.637993394	2.590792681	2.451848086	2.776400273	2.46435982	2.042356301	1.946093824	2.276111669	2.192851177	2.604358076	2.601721302	3.028084554	2.271330572	4.690565139	2.780508817	2.024443663
440.1	3.987754313	2.701244474	2.407514604	3.319767504	1.57748868	3.368056623	2.512689396	1.901117059	1.718532782	2.265001257	2.973825466	1.597592814	2.892061853	2.601083722	1.76430309	2.458782919	2.038193387	2.066446002	2.665569026	2.61927613	2.47151272	2.809565445	2.488365696	2.058097663	1.966239372	2.2984027	2.210656853	2.632289177	2.629111743	3.052892648	2.300450874	4.728568945	2.818755908	2.039639396
441.6	4.032601263	2.721833771	2.434468981	3.359478239	1.593718492	3.38650817	2.538630755	1.919742308	1.726761504	2.284903192	3.005289563	1.614875556	2.921365649	2.628912662	1.782104723	2.486975291	2.053185385	2.087942549	2.693320368	2.637923159	2.497165303	2.837710027	2.506028308	2.071622817	1.989859686	2.322872513	2.231697986	2.65466738	2.651466115	3.081260383	2.329392012	4.770810649	2.845313027	2.059802373
443	4.072510739	2.745173132	2.471443162	3.396605674	1.614335349	3.398586413	2.567197196	1.939209706	1.737774088	2.311591075	3.035535504	1.633736285	2.941462075	2.657341151	1.791023298	2.514394541	2.06987414	2.114579717	2.724372977	2.664872185	2.524313661	2.873275683	2.527772367	2.09249537	2.01072221	2.347058451	2.256309496	2.686464016	2.677275106	3.117137935	2.358358196	4.8145533	2.880680251	2.081704616
444.5	4.117301415	2.773885202	2.503191658	3.438133486	1.634060138	3.415316304	2.596710828	1.962112921	1.750906309	2.328865609	3.072254605	1.648447039	2.975976139	2.687608145	1.811431884	2.542498016	2.087084092	2.13964593	2.755891116	2.688393107	2.552465701	2.906948758	2.554386713	2.114920065	2.031547187	2.367278795	2.284955678	2.717654133	2.708666187	3.152977763	2.389207188	4.856410357	2.91604206	2.105063882
445.9	4.164261904	2.802174411	2.531098384	3.478563921	1.652448066	3.432259636	2.623717457	1.988818703	1.763560464	2.352646145	3.111198446	1.666382139	3.004694597	2.724430369	1.829769979	2.575773734	2.109171983	2.164674113	2.791991996	2.718893794	2.582052027	2.943485888	2.583747684	2.13726427	2.047346402	2.392815376	2.312407888	2.750154263	2.742780912	3.188630164	2.421070849	4.907447178	2.954642298	2.120377643
447.4	4.204730513	2.825583559	2.564708689	3.519854637	1.673253462	3.452772593	2.646479217	2.010376457	1.772278384	2.374416667	3.141953775	1.681813758	3.032963997	2.758338225	1.850019898	2.596489909	2.127846619	2.182264069	2.824029048	2.744839529	2.60596129	2.974620394	2.611777097	2.161190754	2.073294733	2.421543555	2.335476965	2.785072687	2.777115711	3.227053593	2.449475626	4.952313472	2.99502419	2.140422815
448.8	4.254757302	2.857220645	2.593814311	3.559458902	1.691883423	3.459525229	2.674717951	2.031521606	1.782939634	2.392135592	3.179435752	1.699938787	3.063965133	2.786722581	1.871481206	2.621437371	2.146024141	2.205980996	2.850193403	2.77560047	2.628321282	3.006181032	2.629324864	2.180431324	2.092308994	2.44769387	2.361978994	2.816302429	2.803457137	3.266888198	2.477848698	4.992810175	3.028278993	2.160523124
450.3	4.300207326	2.886671722	2.62845819	3.599414587	1.711202051	3.468912173	2.69887484	2.048466148	1.796410927	2.410354059	3.210665199	1.713742421	3.093901464	2.818710046	1.885841819	2.649938257	2.16326304	2.226504216	2.878991825	2.801096584	2.653162672	3.036867865	2.655216891	2.199189273	2.107754417	2.469560015	2.393142322	2.842059067	2.83160327	3.296894926	2.508298393	5.037954642	3.063392939	2.174815748
451.7	4.340132761	2.910856359	2.662928971	3.634276667	1.730286233	3.476480885	2.714969024	2.070678114	1.803948608	2.433898865	3.246332264	1.732053478	3.125867836	2.849903426	1.905540554	2.669192221	2.178074328	2.247023681	2.906654434	2.829562314	2.67696799	3.072035311	2.678377438	2.222361419	2.129528879	2.492751998	2.418081683	2.879118769	2.85679399	3.328605012	2.535380436	5.076805583	3.098647059	2.191310951
453.1	4.382490652	2.936206441	2.698751748	3.678869505	1.745360915	3.491519192	2.744850579	2.097578484	1.808385973	2.452044447	3.279983941	1.747074804	3.158380452	2.888842973	1.918311212	2.685929443	2.199985706	2.272579631	2.936244363	2.858306324	2.703608288	3.107954327	2.708422931	2.247521895	2.145215725	2.516682859	2.439133485	2.909194296	2.884579884	3.365206564	2.563669261	5.114720192	3.134776269	2.211524481
454.6	4.414856385	2.959131848	2.731472905	3.715861564	1.762932584	3.49629424	2.77525669	2.113205739	1.81116372	2.468592208	3.311606066	1.766587778	3.184318847	2.918593362	1.931036612	2.700719616	2.225294938	2.29191842	2.968148216	2.883481437	2.729299211	3.139624068	2.730937544	2.265327918	2.165686736	2.537904399	2.462467109	2.937714079	2.910766035	3.394880673	2.593699021	5.158612283	3.158736305	2.229656406
456	4.443745139	2.983063669	2.754753026	3.758751928	1.781309755	3.499863475	2.813219385	2.129532298	1.814694579	2.483405205	3.33952104	1.774570208	3.210472493	2.952605047	1.948023231	2.718720676	2.249223499	2.311538288	2.996872204	2.899849553	2.755277684	3.17150361	2.747360801	2.283197259	2.187760331	2.559894351	2.48175673	2.964612561	2.939889754	3.420905631	2.626171048	5.198028095	3.189669268	2.244888704
457.5	4.46387391	2.999253341	2.781646838	3.793417399	1.796561536	3.50564094	2.849099003	2.14700998	1.818324622	2.497731848	3.374341684	1.786498897	3.232194682	2.980994904	1.957564995	2.738974598	2.269322158	2.34041148	3.0323208	2.913949905	2.781359217	3.194376734	2.766775334	2.300840003	2.208152491	2.578433328	2.503221624	2.988657147	2.965052516	3.44376003	2.653503092	5.234047213	3.216993647	2.270804097
458.9	4.492511021	3.020628315	2.805502297	3.831572002	1.81218543	3.516585805	2.881992114	2.165512646	1.822674976	2.503345849	3.406391379	1.796982348	3.255444558	3.014686921	1.967556337	2.764285719	2.294623328	2.370302493	3.062043185	2.927526004	2.80732236	3.219899475	2.783330267	2.31564824	2.234212449	2.597753143	2.524063892	3.016499373	2.991571995	3.463717005	2.68617201	5.276462444	3.249604133	2.284646765
460.4	4.52162978	3.043115188	2.832493588	3.861405551	1.827729682	3.536344316	2.90506666	2.182759003	1.831102211	2.520698764	3.436906831	1.80597582	3.279385848	3.038114892	1.981846157	2.788469405	2.312682811	2.383297901	3.08565022	2.942606751	2.833659056	3.244442319	2.795943401	2.331721027	2.254964402	2.614604352	2.546258726	3.041530023	3.015675051	3.491698381	2.715122353	5.316969417	3.279306971	2.301441625
461.8	4.574785102	3.068008953	2.856895557	3.888558434	1.839805448	3.547418328	2.911236794	2.19788324	1.845187774	2.543565724	3.464104363	1.819508359	3.302601823	3.05773871	1.995460359	2.812091397	2.319483437	2.400814953	3.103509069	2.969378316	2.858094881	3.266731436	2.810593429	2.333123572	2.270826553	2.634670068	2.568122928	3.066903455	3.037701458	3.514324309	2.738836919	5.354052164	3.315475024	2.310635491
463.2	4.626670728	3.089706637	2.892106063	3.92803435	1.86150329	3.549564982	2.917105299	2.222617102	1.856322636	2.568615093	3.502291357	1.830570732	3.328197632	3.076494796	2.003693802	2.827701852	2.329378429	2.416845234	3.126636579	2.997248766	2.885863833	3.286629568	2.836736515	2.345096531	2.28511758	2.656224287	2.590655847	3.09111964	3.057949411	3.546276249	2.759926958	5.385570187	3.351338945	2.323607689
464.7	4.686530874	3.115557674	2.925581554	3.960197884	1.885498161	3.532240873	2.932445858	2.240130198	1.868706398	2.589902852	3.540908333	1.84325823	3.356516498	3.105084569	2.013481736	2.844608515	2.344137781	2.423915996	3.144584633	3.035324043	2.907373939	3.315562448	2.863060437	2.362630794	2.302432806	2.684108077	2.616991212	3.122300702	3.0787428	3.566560188	2.787472469	5.426510084	3.386430063	2.337413657
466.1	4.74309855	3.143725723	2.960739496	3.991070896	1.90354686	3.500753346	2.950874639	2.249529594	1.880212367	2.606204689	3.567367186	1.86119036	3.392893158	3.139534314	2.023848095	2.858062426	2.360977894	2.436472251	3.163487025	3.070999178	2.936406414	3.355326349	2.892982084	2.378135568	2.318833021	2.70747918	2.644881204	3.14907553	3.103303705	3.588962036	2.815718281	5.469459487	3.419657043	2.355369644
467.6	4.786065966	3.163261219	2.989065478	4.023461143	1.921825096	3.493125928	2.974722076	2.264408327	1.89401627	2.6213629	3.596173159	1.88016232	3.42434226	3.167239716	2.039973651	2.8719159	2.380351078	2.464068363	3.191260155	3.100557357	2.956627077	3.393490527	2.921074971	2.39190358	2.334377956	2.728456467	2.663255775	3.176656197	3.128572543	3.622615784	2.843160052	5.513335296	3.451441094	2.372785069
469	4.81075368	3.184066488	3.017100857	4.053171761	1.931852228	3.51038332	2.984211571	2.276118551	1.899103717	2.635552273	3.622738506	1.888366382	3.440082336	3.201094966	2.047237168	2.884371595	2.389996233	2.477888321	3.21603724	3.120925506	2.975175158	3.412808321	2.932933691	2.401290334	2.34657334	2.741993861	2.681017751	3.201727427	3.148161805	3.645158971	2.868345979	5.547688088	3.479069933	2.382497836
470.4	4.832436383	3.201775105	3.033491393	4.085576086	1.939415333	3.537033191	2.994508752	2.288652224	1.899367661	2.643874786	3.6496448	1.894661222	3.458266752	3.231650156	2.059214797	2.895369024	2.402676553	2.490394515	3.241380854	3.131341387	2.995239992	3.42772865	2.946564036	2.410644181	2.360548429	2.757378517	2.699272339	3.227953093	3.168204675	3.662496021	2.888847299	5.574853	3.504852352	2.391364106
471.9	4.860661273	3.227377117	3.056131099	4.119548791	1.952986137	3.567557967	3.008142557	2.305449643	1.891802731	2.656854641	3.682385984	1.901161672	3.476156686	3.250019118	2.072845727	2.909901088	2.41494736	2.507502741	3.265783224	3.147432029	3.014719209	3.447228109	2.958475664	2.428389746	2.374530031	2.779806308	2.716994796	3.257119073	3.190569259	3.684049184	2.911663685	5.607331629	3.534560416	2.399651564
473.3	4.893912084	3.241104964	3.082982412	4.155491512	1.967403926	3.565132324	3.034949624	2.330835831	1.888075082	2.679557827	3.719678087	1.912317361	3.501098103	3.272920523	2.079820005	2.926669443	2.434334855	2.528383274	3.290977581	3.166546969	3.044277334	3.472530228	2.975657529	2.447648392	2.39965467	2.799142242	2.736767791	3.277301759	3.215182869	3.70810826	2.938612377	5.644859307	3.563721207	2.415471957
474.8	4.938822513	3.260932054	3.116767495	4.194938891	1.985698696	3.518376683	3.067109693	2.342762687	1.892969795	2.698920476	3.756002948	1.92874445	3.534691439	3.290009117	2.088220321	2.941961018	2.458866437	2.558041483	3.316530635	3.191824063	3.075847696	3.507823978	2.99474908	2.4635378	2.419790391	2.821983335	2.759020288	3.297717	3.236607116	3.733804956	2.967970183	5.689223934	3.588900138	2.429629542
476.2	4.977576901	3.2720943	3.151546865	4.235042025	2.007565988	3.453798347	3.110996257	2.354819918	1.895305681	2.710689044	3.788949273	1.946947743	3.575215482	3.312363487	2.095140871	2.955545355	2.48450978	2.586808975	3.342633728	3.219185796	3.105066711	3.540920487	3.015946568	2.478037943	2.433368062	2.835411294	2.776747536	3.317703633	3.261391334	3.76437561	2.996617702	5.737846741	3.609140953	2.445538135
477.6	5.009797974	3.287180094	3.185340172	4.266400262	2.02542021	3.394785937	3.15045651	2.366078595	1.895287317	2.714794223	3.810739363	1.959428776	3.607127445	3.346099603	2.098786814	2.957838396	2.506123606	2.61027771	3.366076537	3.249177442	3.131086509	3.57409822	3.040861469	2.488800966	2.445842603	2.853062742	2.790289948	3.339526027	3.286985141	3.790540202	3.021694505	5.779118706	3.626924314	2.456061485
479	5.032207368	3.3012946	3.212907804	4.298518295	2.040214163	3.361786884	3.185764377	2.378462178	1.894588042	2.715267575	3.831364525	1.967657359	3.630144559	3.394177111	2.103926705	2.957625657	2.533014238	2.62268598	3.392039643	3.272523166	3.15425724	3.601707262	3.058872937	2.505410246	2.462484439	2.86537471	2.798178953	3.36698658	3.310150541	3.816412516	3.046975616	5.805674678	3.647549069	2.476667073
480.5	5.047502566	3.32186031	3.236737442	4.329264023	2.051249908	3.360855914	3.222851381	2.389514471	1.893434515	2.713327538	3.855214062	1.981146191	3.654493089	3.439064627	2.102808366	2.967042932	2.557842056	2.637118808	3.418562844	3.27857847	3.177492545	3.63121367	3.067776116	2.527735455	2.479670844	2.877084692	2.812917301	3.400106027	3.332696453	3.833545846	3.071153942	5.829410522	3.665626281	2.496964737
481.9	5.061889471	3.343798471	3.252556029	4.363326894	2.065655397	3.384242854	3.249683066	2.412212004	1.897406875	2.71306382	3.884475008	1.993104827	3.671604689	3.46886018	2.105522142	2.984026271	2.576301796	2.650791561	3.450182866	3.292215334	3.202534144	3.646334034	3.084025996	2.540915679	2.503811571	2.890630016	2.834343125	3.429717061	3.356006503	3.857522376	3.097901721	5.861103464	3.690828853	2.512370725
483.4	5.080309036	3.358010319	3.270601124	4.404768024	2.07684481	3.424027937	3.271100413	2.440465117	1.898982398	2.718235611	3.91819672	1.998602768	3.677287364	3.481945836	2.11630611	3.006502962	2.589952427	2.668552938	3.478933229	3.299417353	3.234842487	3.64775625	3.093618866	2.551699521	2.529234895	2.905387146	2.851458932	3.451533064	3.378654364	3.883506002	3.126808816	5.894690559	3.725718601	2.519594631
484.8	5.1003364	3.376769072	3.282948356	4.447736009	2.09310633	3.454297617	3.296815249	2.461986585	1.904805044	2.721763474	3.962310109	2.002055553	3.689246499	3.491127352	2.131228526	3.030263836	2.604609301	2.6911803	3.515743621	3.303781381	3.270136338	3.642476756	3.104143877	2.563271601	2.555625468	2.925226899	2.876297125	3.477642506	3.40448722	3.909749165	3.151733952	5.924339495	3.769604281	2.531443565
486.2	5.127494382	3.398668859	3.30120367	4.478425784	2.103590275	3.466547701	3.316547763	2.480245334	1.91486178	2.727490798	4.005846175	2.01395931	3.712396324	3.514256063	2.146849753	3.056482419	2.613322929	2.718169766	3.543682994	3.312964023	3.295394042	3.653505454	3.113056752	2.574410442	2.577205617	2.944845338	2.907138489	3.501407057	3.432208243	3.926468452	3.179553736	5.961152568	3.802971674	2.543468085
487.6	5.151726649	3.429559166	3.323702703	4.505930857	2.111543191	3.454205261	3.338239325	2.491291096	1.916241354	2.73740951	4.032439552	2.021972634	3.735502425	3.551745764	2.163038066	3.074838982	2.62529261	2.743419222	3.566664447	3.318539591	3.314962957	3.683499073	3.126107481	2.589463662	2.597629105	2.955185061	2.938354901	3.52535593	3.455230932	3.948842451	3.21193846	6.002959045	3.826802806	2.555679193
489.1	5.178864032	3.454679556	3.345829114	4.538204381	2.129653966	3.426139559	3.356392156	2.500578004	1.9136	2.757284489	4.054876142	2.039063285	3.76408262	3.583600212	2.174431265	3.09228278	2.639901787	2.771352945	3.590245999	3.33701248	3.330434542	3.716406553	3.147896485	2.608746206	2.614579122	2.972410109	2.962071559	3.554422288	3.477478337	3.977181654	3.23841226	6.045921237	3.85360824	2.569580842
490.5	5.215714687	3.481673839	3.388159037	4.571892009	2.151161372	3.394699535	3.380439607	2.510365445	1.910687658	2.777634341	4.078773033	2.059935171	3.796725927	3.612165002	2.186905777	3.106164466	2.658662563	2.791490951	3.608940245	3.365050078	3.354992155	3.754991045	3.171351291	2.634210379	2.628248043	2.995108842	2.988804496	3.584540033	3.509794913	4.010610075	3.260036906	6.090433673	3.883233766	2.586416887
491.9	5.277020524	3.506987508	3.433272442	4.60722157	2.174236956	3.378952084	3.403166174	2.533412959	1.919249385	2.801530322	4.115719156	2.081766601	3.840397886	3.639260539	2.20198672	3.11880626	2.677866047	2.806773653	3.62383318	3.414062756	3.380959034	3.792732348	3.20525907	2.666797044	2.640242534	3.028588154	3.031497237	3.621222089	3.539864288	4.049738065	3.286066192	6.136335383	3.914425262	2.604989975
493.4	5.342934089	3.536337305	3.480197241	4.641493012	2.197636608	3.370839938	3.415704881	2.554502866	1.930369122	2.832462188	4.151264813	2.105443378	3.885096021	3.6668316	2.214420745	3.132519296	2.692497352	2.826147961	3.642501577	3.459078432	3.406155431	3.832296182	3.243355623	2.698086109	2.653617131	3.059694656	3.076273523	3.66126035	3.573634635	4.088289581	3.312609957	6.180908397	3.947855106	2.61914002
494.8	5.408099681	3.571826435	3.526462324	4.680106253	2.225962251	3.37074807	3.422015435	2.590186483	1.942196623	2.872673385	4.186914537	2.129809808	3.928542179	3.694664562	2.233085381	3.15487406	2.715578194	2.848224654	3.664607425	3.507431139	3.42774462	3.877307744	3.283994524	2.737635119	2.673839165	3.095894001	3.125279766	3.697206891	3.60630961	4.135929054	3.343809849	6.224634164	3.983116387	2.638433022
496.2	5.476924122	3.612835827	3.575530591	4.722195826	2.254490471	3.374642105	3.427276395	2.62370498	1.954119878	2.914404145	4.235012254	2.159963032	3.976348476	3.718649234	2.253069976	3.181636722	2.738498917	2.872194553	3.691457938	3.552135372	3.45834106	3.921613715	3.322563132	2.783404102	2.696185894	3.135031798	3.180360433	3.731197125	3.643888441	4.190730442	3.373473554	6.269008094	4.025415917	2.661006547
497.6	5.547811152	3.653727722	3.624453489	4.767405804	2.280661493	3.371635088	3.439053594	2.66123738	1.976662908	2.959588799	4.295123976	2.192092347	4.02936251	3.748775672	2.274658841	3.217928717	2.767495203	2.897792405	3.723575969	3.597477972	3.490255306	3.96897624	3.36461951	2.835676673	2.724070487	3.180772949	3.242897323	3.772073858	3.689426524	4.242416728	3.407503245	6.319131788	4.067044651	2.68538995
499.1	5.615304682	3.694947429	3.673492114	4.815436909	2.307762436	3.3734762	3.465768673	2.69916415	2.004309936	3.006885163	4.356674708	2.227475495	4.085377236	3.786285456	2.301554596	3.257922413	2.799992224	2.933115875	3.761209424	3.643645112	3.527418676	4.016038853	3.413571878	2.893490149	2.757626012	3.226315714	3.315759317	3.815669718	3.73986352	4.303097025	3.444426943	6.378127293	4.115339588	2.717978831
500.5	5.673557665	3.733587193	3.725605653	4.871463667	2.340669689	3.38119477	3.50333592	2.739459771	2.030443718	3.045118204	4.414188009	2.26487494	4.140300037	3.823935445	2.333623923	3.304179329	2.833297901	2.971824133	3.80169495	3.69035469	3.565653063	4.059114055	3.455746949	2.958493134	2.795007964	3.272919711	3.389627783	3.862741077	3.799003866	4.372798253	3.487095526	6.441773497	4.164117656	2.752542482
501.9	5.733402366	3.779747161	3.778173607	4.930058698	2.37307114	3.390404966	3.546292142	2.784064224	2.05096994	3.083399505	4.468910356	2.304225658	4.198371922	3.868751746	2.370993182	3.349387098	2.872129732	3.015279226	3.844953834	3.733558816	3.607619797	4.11097481	3.504871592	3.030170415	2.837595406	3.323593289	3.467512749	3.919101328	3.868339723	4.443043416	3.53518627	6.509165779	4.219953383	2.790235125
503.4	5.782162601	3.82992698	3.839365346	4.99149007	2.407869027	3.416671624	3.596337255	2.829744271	2.075201371	3.116243394	4.521451889	2.352128214	4.2570899	3.922268421	2.412731107	3.406767594	2.919872434	3.064765725	3.895008883	3.774213307	3.647172017	4.16621382	3.552257408	3.115966471	2.883247498	3.374650095	3.554022943	3.983861772	3.941221519	4.52329826	3.591030269	6.579461802	4.277102349	2.838812333
504.8	5.832086463	3.888214005	3.896997118	5.059196838	2.44583048	3.453574726	3.653919411	2.880326853	2.104654386	3.153600442	4.585969952	2.400779774	4.327948375	3.982176926	2.460666235	3.470429766	2.969669628	3.120188665	3.949469147	3.817356638	3.691465988	4.227616784	3.605095819	3.207147198	2.937600186	3.429112993	3.643071515	4.046303746	4.019092555	4.606723142	3.649883989	6.649919774	4.331924381	2.889184054
506.2	5.890345072	3.946462999	3.961577836	5.130182162	2.486298788	3.490752872	3.713612849	2.936783891	2.146241614	3.199310814	4.659355798	2.454462302	4.401991739	4.044439182	2.513210945	3.542286635	3.019291922	3.179004155	4.008450253	3.866856173	3.739322254	4.287234463	3.6614787	3.310100479	2.997714547	3.492161632	3.744391542	4.114022757	4.109097272	4.698140392	3.712297583	6.722450068	4.398616721	2.942406698
507.6	5.957566998	4.014214457	4.031515103	5.206103438	2.530488387	3.539615806	3.774196557	3.002945457	2.192836197	3.261224308	4.737589754	2.517544625	4.483306505	4.10220722	2.574011147	3.625819617	3.076961121	3.241823809	4.06964405	3.920530616	3.790303991	4.352008586	3.727961892	3.418742549	3.05539666	3.564771121	3.85461065	4.186352404	4.204763049	4.800892089	3.776213898	6.798116848	4.466886274	3.00019099
509	6.032190749	4.086220323	4.109280349	5.285550074	2.578773947	3.592028324	3.835108107	3.075357034	2.245086454	3.328953937	4.824960023	2.582047791	4.571075933	4.166575501	2.639501501	3.715235323	3.133259217	3.304984263	4.13108236	3.988294576	3.846989381	4.418758882	3.802075882	3.540813803	3.122849879	3.641263268	3.970720127	4.262777957	4.305283443	4.914062757	3.839484228	6.880761462	4.540472551	3.057514461
510.5	6.112845965	4.1632795	4.188985228	5.368079967	2.628918621	3.649013786	3.895448488	3.149523417	2.309016877	3.406235599	4.914970045	2.654942715	4.668741104	4.230200345	2.706968199	3.813371252	3.191342361	3.374980279	4.196399371	4.058317774	3.902161591	4.493916907	3.881903829	3.6731939	3.190456509	3.725379551	4.095308418	4.343475832	4.416628165	5.038828346	3.906675301	6.967703253	4.617211584	3.12174385
511.9	6.201657423	4.244980202	4.277411028	5.456374431	2.681799469	3.717058489	3.961315014	3.229328771	2.37735045	3.487498767	5.011722713	2.734238301	4.770110328	4.304786306	2.785823937	3.926102261	3.257330504	3.454813339	4.265607049	4.128895823	3.96239643	4.576159271	3.965058811	3.820040323	3.268020175	3.816677643	4.226742897	4.43248207	4.534598976	5.166755916	3.98028698	7.05589642	4.700343767	3.193892962
513.3	6.29577947	4.337620367	4.369388767	5.552790465	2.736898743	3.794829517	4.031961752	3.316006561	2.455461522	3.578817514	5.111988148	2.821527978	4.881062381	4.383264505	2.869656846	4.046207316	3.327416273	3.534851141	4.342987921	4.210581457	4.025283122	4.667792911	4.058071633	3.981771216	3.348436351	3.914119409	4.367178453	4.524870171	4.663587356	5.309421443	4.059630249	7.151143263	4.79001052	3.26711797
514.7	6.394393406	4.431786277	4.466145588	5.649926953	2.795372967	3.881309528	4.103574519	3.412002643	2.544025426	3.677477126	5.224413723	2.913767338	4.99613287	4.464268047	2.959585175	4.176475401	3.400044625	3.622534272	4.421170988	4.29456169	4.089998677	4.76102084	4.152404611	4.152922245	3.435580748	4.01587804	4.515193836	4.622837959	4.795082821	5.457491721	4.141103295	7.248595889	4.878408164	3.343894706
516.2	6.499670791	4.535606434	4.566300196	5.753476323	2.858681485	3.983601107	4.180097472	3.513859906	2.641428098	3.785908301	5.340009427	3.014919986	5.120480205	4.549546677	3.060013836	4.322442353	3.475351122	3.713475091	4.502846158	4.38513996	4.160410797	4.85705388	4.257944066	4.342304533	3.532565018	4.124530157	4.67080333	4.724499369	4.938089497	5.615987497	4.226186897	7.349463512	4.970758339	3.42844834
517.6	6.606906596	4.647702013	4.670552975	5.861850449	2.925510806	4.096415118	4.263687121	3.622124466	2.752267373	3.90340305	5.463712663	3.120811272	5.253603923	4.644047532	3.167992483	4.485458424	3.556606529	3.81567059	4.587090282	4.479793186	4.230130603	4.964302685	4.36717953	4.543408583	3.634247013	4.243852289	4.835066974	4.832226375	5.092710163	5.786677496	4.312529898	7.45369092	5.07497007	3.517986606
519	6.726171983	4.7661429	4.780556397	5.967774289	2.991147143	4.209823615	4.339271114	3.730371256	2.867896786	4.029246388	5.590803056	3.232662046	5.390184899	4.733507424	3.277176067	4.652829735	3.634192747	3.91145974	4.671187734	4.581985024	4.301954163	5.074082159	4.480013632	4.748248621	3.734605848	4.364252662	5.00131607	4.940964109	5.244820809	5.95784772	4.399664479	7.556965517	5.179765894	3.602905702
520.4	6.840247492	4.880276697	4.886588025	6.07548542	3.054708532	4.3277276	4.417170472	3.840192334	2.98562954	4.155895265	5.716846512	3.341525946	5.525184893	4.824866712	3.387953205	4.818551714	3.713040152	4.011181894	4.757837409	4.683482031	4.371709945	5.184651386	4.592066377	4.953415534	3.83629573	4.484100517	5.165188155	5.048775168	5.397982211	6.124814431	4.485359907	7.657020767	5.275296543	3.686046927
521.8	6.954098137	4.995577708	4.99353476	6.186163386	3.122208062	4.450512281	4.503508785	3.951271282	3.105997109	4.28442026	5.842968151	3.454212571	5.663363996	4.920723914	3.500931416	4.988194101	3.795562086	4.114110957	4.845400957	4.7813299	4.44335429	5.293112066	4.703691439	5.16545327	3.939224312	4.60465453	5.32832184	5.156726563	5.554335788	6.298124716	4.571227076	7.759739052	5.375395326	3.775233692
523.2	7.066834611	5.111299707	5.101544751	6.295530376	3.186888393	4.575328545	4.587678119	4.063290909	3.229256641	4.415202844	5.968191696	3.5668273	5.7987073	5.015630496	3.611889708	5.155331882	3.879434944	4.215448523	4.930753	4.879529309	4.515534224	5.404340436	4.814100169	5.374244176	4.044007714	4.724006257	5.485731991	5.260357632	5.709412814	6.468349699	4.6590166	7.85973758	5.473827644	3.86315294
524.7	7.176764592	5.223627165	5.206235389	6.405002909	3.251711496	4.695254841	4.67138089	4.169979528	3.348464533	4.541353554	6.095285283	3.676982753	5.927672095	5.110556266	3.721188884	5.323726806	3.962904547	4.313849145	5.017341909	4.974637154	4.587493532	5.511383553	4.919262364	5.574125628	4.145223991	4.841528281	5.640257399	5.36211815	5.859192842	6.63080103	4.743682988	7.955140653	5.567836998	3.945586197
526.1	7.286519564	5.337990976	5.311184241	6.511347889	3.315649715	4.814990271	4.75636532	4.274911592	3.466578674	4.665910306	6.219332988	3.784479991	6.060338189	5.205806552	3.830918423	5.488679529	4.04329672	4.41316358	5.100903942	5.069310526	4.658931672	5.618318159	5.024435968	5.77477333	4.248626328	4.955882433	5.790796143	5.463808132	6.005675246	6.794592761	4.826398487	8.054082968	5.663340822	4.028672623
527.5	7.396739539	5.445686929	5.409303583	6.616171956	3.377331848	4.935870951	4.834331676	4.374486535	3.581836599	4.790082115	6.341210314	3.88856413	6.187442331	5.296884986	3.935226831	5.648364229	4.118938677	4.503461581	5.181704023	5.16223208	4.727976051	5.723848161	5.126801065	5.966894699	4.345820342	5.065852015	5.935878699	5.561551873	6.15067745	6.950465911	4.905992591	8.14675916	5.757935151	4.106621169
528.9	7.505072867	5.550911399	5.505398996	6.715435074	3.433599774	5.044677758	4.905926829	4.469119628	3.68628063	4.907306014	6.454462407	3.986159725	6.310132991	5.382568517	4.032408338	5.796919862	4.189928033	4.59253878	5.256216277	5.249849393	4.793191712	5.822367085	5.223540857	6.144572978	4.436851516	5.171100293	6.074398199	5.653500558	6.285192989	7.096666478	4.981709133	8.233233576	5.847356484	4.179524539
530.3	7.605651683	5.647583614	5.598242465	6.809388445	3.489649624	5.142855297	4.976626306	4.556928836	3.781232146	5.014370124	6.565992246	4.076449167	6.421701938	5.463347014	4.116979395	5.929891221	4.259976489	4.673982134	5.329873641	5.334092221	4.857170226	5.918527853	5.309807832	6.30885642	4.519840323	5.265162021	6.201644327	5.736404388	6.40854828	7.227873875	5.052979012	8.315203048	5.927584462	4.246246547
531.7	7.702076991	5.740217897	5.68842607	6.904458279	3.540350298	5.236877915	5.048211094	4.638111331	3.867845438	5.112587234	6.669006258	4.16382661	6.529093699	5.54397443	4.199740661	6.051753364	4.326625833	4.752690498	5.399318966	5.409607825	4.917997397	6.009948823	5.39257802	6.463544143	4.60194083	5.357479806	6.319268888	5.817446989	6.529017375	7.355555898	5.123880482	8.398451249	6.006964598	4.311200659
533.2	7.795539929	5.826708541	5.774361872	6.994106997	3.590697758	5.325300588	5.112861575	4.712564665	3.950008058	5.206965253	6.770175889	4.244606178	6.63061612	5.620280752	4.2742009	6.164720127	4.391281648	4.826153529	5.464786716	5.485932461	4.979838647	6.097207751	5.471833881	6.606858405	4.677286914	5.442113759	6.431047823	5.89360237	6.64167956	7.47427943	5.190378487	8.479959104	6.08524784	4.372649624
534.6	7.888395925	5.911082426	5.854953881	7.078969955	3.637629026	5.402647633	5.170463118	4.782081282	4.01930183	5.293323626	6.864930312	4.318888582	6.7251814	5.69103491	4.340104448	6.266487406	4.450960016	4.890193661	5.526188784	5.555326732	5.037324319	6.177143069	5.543560789	6.735380569	4.745242001	5.523483756	6.535895975	5.965533866	6.748840809	7.583824938	5.250917695	8.554575401	6.15622709	4.426032224
536	7.977047721	5.987387154	5.933611692	7.159779643	3.682870589	5.471294576	5.228551547	4.844773903	4.080904797	5.371028756	6.953072015	4.388695752	6.815957566	5.75961032	4.399846848	6.358162791	4.506358077	4.950252249	5.585266779	5.621729125	5.093232483	6.256757033	5.611195984	6.849634099	4.809830648	5.596806333	6.633619314	6.032117242	6.847043509	7.686045213	5.312287417	8.628191994	6.225799902	4.479920327
537.4	8.056325842	6.0588406	6.009193581	7.239722905	3.724595399	5.533610109	5.283317554	4.904808321	4.133278054	5.442105248	7.036227773	4.450845663	6.900600194	5.821450545	4.45318654	6.435876745	4.562212031	5.011948706	5.642169557	5.682222239	5.146763813	6.33079573	5.675186434	6.954860674	4.870899309	5.66489697	6.72046504	6.093613906	6.936896267	7.781531377	5.370632188	8.701296919	6.290007684	4.527089224
538.8	8.135174677	6.124734215	6.080536489	7.315538348	3.765005273	5.590453907	5.338809734	4.958098958	4.179466787	5.505001672	7.116076529	4.511482665	6.979493042	5.883844751	4.505466172	6.507602543	4.615815135	5.066634152	5.694835599	5.742167885	5.199510208	6.400632557	5.734068452	7.050657885	4.927928443	5.726286366	6.803448047	6.152822696	7.023893611	7.869779279	5.429235154	8.768944566	6.35309801	4.573626791
540.2	8.211410888	6.190046954	6.151666468	7.388643117	3.803089625	5.642033872	5.390691463	5.008592204	4.222946961	5.563158452	7.196911597	4.567058444	7.056941772	5.944245769	4.552168798	6.573585586	4.667999463	5.120457606	5.748435934	5.797457175	5.249968541	6.46854314	5.790800502	7.141926611	4.982272941	5.786036181	6.882997796	6.211006593	7.108637782	7.9559165	5.482626311	8.838754838	6.414472941	4.619058077
541.6	8.287692665	6.25403395	6.219694054	7.462211743	3.840873188	5.692793202	5.438568539	5.056025551	4.26131474	5.623305508	7.27046163	4.618852142	7.131834098	6.001757383	4.595134888	6.636831337	4.715402166	5.167376374	5.798910277	5.85279544	5.302325967	6.536232899	5.844644425	7.224466367	5.035540672	5.844241413	6.959047286	6.267713852	7.18751172	8.039175955	5.535991647	8.906014951	6.476003705	4.657689694
543	8.365183594	6.316218508	6.290403543	7.532755889	3.876620329	5.740499494	5.485854344	5.102005522	4.300173827	5.680597057	7.344893557	4.670756007	7.206770598	6.060052945	4.636019782	6.695202736	4.762098525	5.216066344	5.847423732	5.906445489	5.352920387	6.604657779	5.898378432	7.303687375	5.08611905	5.899671308	7.034200584	6.322066014	7.262191902	8.1177357	5.589077695	8.972908556	6.535250234	4.699819925
544.4	8.437912747	6.378407213	6.357795138	7.602576058	3.91315806	5.788039006	5.534276531	5.150969924	4.336354943	5.735141999	7.416228057	4.723958745	7.27734697	6.117645807	4.67666027	6.753163498	4.81129516	5.26373331	5.897261086	5.960130728	5.402848834	6.667358565	5.951142478	7.381058264	5.137761883	5.954097241	7.104866641	6.37404003	7.338271403	8.193501507	5.641437003	9.038225945	6.593300537	4.740066438
545.8	8.509558072	6.43751993	6.424657326	7.67331762	3.949563047	5.835789588	5.58241048	5.197459097	4.371448489	5.79030429	7.486758056	4.774363877	7.346566931	6.17202144	4.715803246	6.809369212	4.859709619	5.312581519	5.944763447	6.014006961	5.45169407	6.730180822	6.001408425	7.453759781	5.185771954	6.006462389	7.173860333	6.427886996	7.412482808	8.271365413	5.692396437	9.102488659	6.648388954	4.780500415
547.2	8.583782406	6.494611299	6.489622124	7.741126648	3.987381919	5.877430721	5.628702889	5.239574603	4.40769665	5.841466104	7.556565305	4.819843894	7.415332141	6.226822342	4.754756295	6.862071244	4.90595538	5.359945421	5.991822006	6.065571926	5.500183685	6.791577251	6.05121793	7.52421813	5.233899441	6.05739252	7.239054013	6.480521567	7.481374428	8.345014374	5.743312454	9.168047469	6.706719092	4.819271161
548.7	8.652319766	6.548674662	6.553415766	7.806509515	4.021169302	5.918616692	5.675151646	5.282153561	4.438718748	5.891304326	7.623880753	4.865634794	7.479250241	6.282423046	4.790641458	6.915663768	4.948647283	5.406748388	6.037839345	6.116575282	5.54767534	6.850999146	6.097683716	7.586827333	5.281023051	6.106926131	7.303022245	6.532579401	7.549132495	8.415539309	5.79393522	9.231133798	6.762092734	4.858713868
550.1	8.718910805	6.601947124	6.613965371	7.867543856	4.054476324	5.957163788	5.718626797	5.320431871	4.464714238	5.93411914	7.686045127	4.907806397	7.541595618	6.33358254	4.824814159	6.960595273	4.989685773	5.447023991	6.08163909	6.164087968	5.593894414	6.907896596	6.143492024	7.644915162	5.324103846	6.151636908	7.36321331	6.58213374	7.611234686	8.48165622	5.842002583	9.292488348	6.815476168	4.894747021
551.5	8.778931897	6.646674215	6.669460575	7.929076678	4.084455741	5.991081498	5.760583699	5.354362617	4.482786117	5.972481418	7.745016483	4.945036467	7.599741884	6.382627108	4.853265508	6.99865111	5.027401714	5.487023315	6.122558577	6.206392788	5.638192284	6.957524155	6.182715013	7.69422909	5.364877537	6.194705184	7.415185041	6.627310071	7.668063047	8.541669515	5.88759884	9.353332465	6.86786207	4.927271358
552.9	8.8371324	6.687982025	6.720923316	7.984018322	4.111136121	6.013540464	5.798693595	5.382424149	4.494925563	6.002581352	7.7983848	4.974178484	7.649725663	6.425377134	4.877863195	7.027043838	5.060171321	5.520896333	6.159960285	6.244126947	5.679368644	7.004491925	6.216845919	7.732307826	5.402719244	6.230023176	7.46471374	6.671426591	7.718647911	8.594203612	5.931737844	9.409903721	6.915915481	4.959194789
554.3	8.890150815	6.72207782	6.768007984	8.032274621	4.138472891	6.025288561	5.829236307	5.404805624	4.497605156	6.023849877	7.848043432	4.998585379	7.691739964	6.465303015	4.89214805	7.043925776	5.089407398	5.548304243	6.190815616	6.278025874	5.717118976	7.046234492	6.246187162	7.756394983	5.430772447	6.258661409	7.508547793	6.711700208	7.758940527	8.638875001	5.971314209	9.465123138	6.96072666	4.983924878
555.7	8.938755722	6.747855719	6.80869179	8.075380914	4.158227758	6.0239643	5.855254766	5.419885305	4.48819587	6.034599947	7.88819353	5.015160346	7.725241428	6.498189048	4.896780194	7.046271629	5.112477465	5.570776146	6.218383534	6.308721427	5.752126459	7.083157706	6.270937267	7.766669185	5.453543045	6.283352916	7.543523647	6.74580089	7.791767084	8.672152522	6.008360896	9.516732685	7.00571913	5.002677449
557.1	8.98070278	6.766857702	6.844487686	8.114119337	4.177955418	6.015513163	5.880546047	5.42653012	4.47095559	6.035361898	7.920607958	5.023329612	7.7512305	6.527584711	4.896252852	7.036911255	5.131146892	5.585897226	6.241262401	6.329156091	5.782624052	7.11610217	6.28706529	7.762038654	5.472695725	6.298405635	7.570106286	6.774987984	7.814491742	8.695812342	6.042841608	9.565706804	7.0421494	5.018039522
558.5	9.019709411	6.780516403	6.873891895	8.147623056	4.192318627	5.997753504	5.895031962	5.42818231	4.445172781	6.032646062	7.94693437	5.023465507	7.769199233	6.553206777	4.884515054	7.016729288	5.14371045	5.594933201	6.261880451	6.349671356	5.811955342	7.140478575	6.301812506	7.746381604	5.486264947	6.310937199	7.595706914	6.802034139	7.826278139	8.708360086	6.074433743	9.613182403	7.079055977	5.030239552
559.9	9.053348508	6.785807322	6.901002353	8.176917164	4.203064817	5.976004093	5.909329795	5.425820281	4.415652892	6.022894457	7.968638114	5.02079627	7.780649403	6.572914462	4.871007742	6.994856739	5.152559446	5.601304747	6.279576411	6.361751624	5.8395062	7.161691365	6.309520551	7.723845869	5.492882551	6.318096904	7.610428332	6.823079221	7.837623722	8.715103312	6.101992832	9.658809077	7.109884559	5.040597227
561.3	9.080853742	6.787177051	6.921127746	8.201390324	4.211693377	5.948586509	5.898552239	5.417415115	4.380338671	6.009612443	7.983589861	5.010008035	7.784906989	6.591976791	4.851280035	6.965618048	5.15972603	5.604341644	6.292705115	6.372766767	5.862203088	7.179311435	6.314204512	7.694357126	5.495791394	6.318589291	7.625911222	6.841414577	7.83909211	8.71395104	6.127638322	9.70056815	7.137532498	5.046902283
562.7	9.103462915	6.782129246	6.938314874	8.224608945	4.220168942	5.910886652	5.897789342	5.40461097	4.337372705	5.988366421	7.991293492	4.999800876	7.787530669	6.608223523	4.827138037	6.926981859	5.162451301	5.606019515	6.303065117	6.37935377	5.883231403	7.192905879	6.314097408	7.655601145	5.494570844	6.314446793	7.631588948	6.854617176	7.838814421	8.706162117	6.150942681	9.737385225	7.163787874	5.049445905
564.1	9.120804062	6.76879601	6.948931743	8.238771099	4.224684329	5.870850414	5.903632787	5.385929507	4.288707396	5.959040573	7.994156957	4.978453954	7.78069272	6.620037737	4.797897699	6.881459342	5.163720532	5.60263305	6.311009229	6.377120374	5.902128358	7.199775741	6.306793023	7.605538555	5.488255181	6.306921837	7.634275554	6.866866541	7.826129013	8.689187054	6.171016284	9.77327641	7.184066302	5.050185261
565.5	9.131440429	6.749422776	6.959493348	8.248809258	4.225174466	5.820742881	5.907229183	5.361617133	4.235206464	5.922590436	7.991549015	4.95176309	7.769519664	6.627836903	4.760249429	6.828905603	5.161986266	5.593593825	6.312259223	6.374408076	5.91680868	7.200984208	6.296657082	7.548387389	5.475209219	6.294038402	7.626651727	6.872780065	7.806558384	8.662802997	6.187951871	9.808505049	7.202583319	5.046986733
566.9	9.13601875	6.72279279	6.961484628	8.255186465	4.222366609	5.768139619	5.91122952	5.333395645	4.174227218	5.878921575	7.982359112	4.919555841	7.749710009	6.630494557	4.71942702	6.766883864	5.153587763	5.581112439	6.309839799	6.362770445	5.927804521	7.199991307	6.279669914	7.478011756	5.458507328	6.271758265	7.616500453	6.875044542	7.780183392	8.629776545	6.199758428	9.838993773	7.216349587	5.039241311
568.3	9.137022279	6.692580569	6.959088556	8.257572202	4.219544369	5.708623866	5.91347741	5.30167997	4.106489156	5.833240783	7.967101507	4.883027961	7.722218374	6.628454748	4.673762402	6.695788163	5.142376094	5.562469221	6.304835214	6.349337503	5.935433131	7.1918223	6.260697067	7.399284429	5.435707796	6.246917177	7.597161038	6.872020851	7.749065638	8.589428076	6.209680532	9.867605931	7.229093862	5.027053296
569.7	9.134599535	6.659419728	6.94832662	8.257251045	4.211561154	5.645084625	5.918587973	5.264728856	4.034112831	5.777840037	7.948523049	4.839881215	7.692697072	6.626038492	4.623626953	6.621484175	5.128285452	5.543540377	6.300944234	6.330063968	5.943443231	7.179300999	6.233331361	7.312658814	5.41362913	6.217336444	7.574730514	6.86774613	7.709197676	8.541802691	6.218609148	9.890027162	7.242308323	5.013009843
571.1	9.138345629	6.625150764	6.943139691	8.256914604	4.205647408	5.579013218	5.913317893	5.226927323	3.963956602	5.724952611	7.935807207	4.798327453	7.663733501	6.622155973	4.573287677	6.544248797	5.111601394	5.522356332	6.290515638	6.31635504	5.950486679	7.169031298	6.208970522	7.224900783	5.387529813	6.191659328	7.551976533	6.861708923	7.669892554	8.494584749	6.227162237	9.916957909	7.250104542	4.99818665
572.5	9.140809094	6.592854579	6.938298825	8.255225945	4.198948589	5.513970943	5.90846661	5.190526059	3.894975748	5.677919075	7.91807447	4.75943755	7.635820722	6.619083248	4.525058983	6.470206345	5.095817197	5.502875197	6.281847311	6.302747069	5.958733403	7.162475743	6.185825794	7.137681532	5.363286676	6.163345137	7.530599802	6.855852809	7.631420887	8.447409338	6.235761857	9.941076907	7.25943358	4.986552759
573.9	9.143127191	6.563330068	6.932230555	8.257188074	4.195497338	5.461663696	5.914672974	5.157639762	3.83144012	5.63383787	7.902869836	4.723349066	7.609097335	6.620978046	4.481508218	6.40061796	5.083220327	5.48538134	6.277755315	6.290263307	5.967696421	7.152853331	6.165006584	7.056092301	5.340866014	6.139464271	7.511317067	6.850919914	7.593848521	8.402951479	6.244596309	9.964244688	7.269335027	4.976977509
575.3	9.147590525	6.537199986	6.928616891	8.263078231	4.193275711	5.412672393	5.92744251	5.126606561	3.772787062	5.592675841	7.893348688	4.689480237	7.587413812	6.622852138	4.440416876	6.339718696	5.073073916	5.471351531	6.2760408	6.28157903	5.977148753	7.146986998	6.146143168	6.979370614	5.319616571	6.118214132	7.492331034	6.848110572	7.563055855	8.363684566	6.256003992	9.988900452	7.282558287	4.969703568
576.7	9.159531261	6.515763805	6.928511457	8.270595483	4.192696427	5.371881687	5.929309873	5.100248743	3.720522973	5.556756949	7.88700067	4.657536719	7.567473764	6.625831512	4.402658299	6.28496174	5.063930668	5.460457956	6.275326402	6.274054928	5.988899675	7.145049313	6.131251219	6.906499034	5.302573632	6.101435765	7.477783191	6.845179156	7.533559824	8.327081464	6.270297324	10.01675557	7.299479349	4.965326283
578	9.175318746	6.497414716	6.93001036	8.284178391	4.194845295	5.337052081	5.933424876	5.077248598	3.675466537	5.527697391	7.884078917	4.630436275	7.549437098	6.63435104	4.371357089	6.239585996	5.056226051	5.452878322	6.277946758	6.270698487	6.004746221	7.142787611	6.119987138	6.842216533	5.291148455	6.085946317	7.468470618	6.846858306	7.50816107	8.29619311	6.287461176	10.04718363	7.316403672	4.966469984
579.5	9.192944395	6.481964421	6.931493994	8.296175111	4.197168417	5.307854669	5.939394127	5.058605489	3.632466675	5.501783637	7.880655793	4.605645217	7.535979354	6.645932989	4.344310302	6.196881935	5.0532603	5.448321545	6.284337664	6.266534984	6.019906742	7.144599828	6.111484932	6.78065604	5.281762634	6.074443812	7.46043785	6.850576718	7.489123955	8.267023876	6.305416355	10.07825724	7.33694806	4.967179396
580.8	9.214881669	6.469701857	6.937364208	8.313003324	4.20194242	5.282611751	5.946758509	5.04038325	3.596723157	5.479797141	7.882470542	4.586170196	7.52528304	6.659539252	4.3195756	6.166037865	5.050347895	5.443060046	6.292664497	6.271141434	6.03604199	7.150010211	6.108216569	6.728751681	5.274368953	6.068152871	7.454766663	6.855688779	7.472143966	8.242604103	6.32707666	10.1098677	7.360135415	4.971266408
582.2	9.241126579	6.462273296	6.944178788	8.332260238	4.207965865	5.268365121	5.957462969	5.026488389	3.563417985	5.460774674	7.88825495	4.568283251	7.51761137	6.675596167	4.301944959	6.136977048	5.048899083	5.445222035	6.301838282	6.274939543	6.055673895	7.153783522	6.101757722	6.677879447	5.269408979	6.064071766	7.449175666	6.863473445	7.458358212	8.221976163	6.351077705	10.14229184	7.387012679	4.979486517
583.6	9.264276822	6.457217247	6.955462367	8.352402825	4.215028213	5.258785154	5.970001411	5.01543263	3.535162906	5.447779336	7.897134342	4.551280818	7.515069145	6.690865206	4.282666201	6.115302995	5.048749708	5.44703992	6.311224075	6.277433414	6.074658043	7.161701653	6.098250854	6.635456652	5.267186045	6.059021775	7.446573988	6.873380991	7.445867481	8.204672698	6.374503338	10.17590755	7.414991185	4.986337861
585	9.28796903	6.451875897	6.966364321	8.374023634	4.22194993	5.2557247	5.981785186	5.009528649	3.511757866	5.434449084	7.910757828	4.534652298	7.513006696	6.70837696	4.26707491	6.09266048	5.046939481	5.449697248	6.320205853	6.283062013	6.093882986	7.172822595	6.096732654	6.595837315	5.264973799	6.059612156	7.447220009	6.886251512	7.439799021	8.191253705	6.398541645	10.20931245	7.445178839	4.994337591
586.4	9.315581162	6.448493096	6.978950451	8.39446184	4.230215118	5.256224994	5.991252935	5.0031118	3.491148614	5.429667275	7.92337204	4.521670184	7.516564616	6.722146007	4.252234659	6.075801972	5.050154599	5.451515532	6.328359418	6.291192969	6.113643036	7.185466299	6.101277933	6.55641695	5.268480145	6.06360816	7.455819886	6.899300629	7.429645704	8.180797914	6.421902634	10.24654557	7.473470762	5.002569523
587.8	9.34138422	6.444382124	6.991494256	8.41716713	4.240011727	5.257578014	6.00907822	4.998123956	3.472042262	5.419212098	7.937866359	4.511884932	7.523722583	6.741471158	4.24151333	6.062231468	5.055681872	5.460908437	6.337551686	6.298795781	6.135026082	7.198178553	6.105305261	6.53044564	5.272581998	6.069498057	7.463922036	6.917684716	7.423253907	8.172270628	6.449111208	10.28618392	7.504323966	5.013271499
589.2	9.369871618	6.444265419	7.010591975	8.443572382	4.249681076	5.271520528	6.022921255	4.993657273	3.455606481	5.416637312	7.9566191	4.505068029	7.532107965	6.763404661	4.232312244	6.051584161	5.060185099	5.472196086	6.350151861	6.30717871	6.155546712	7.21688825	6.112248453	6.50230295	5.280410963	6.078082384	7.473444496	6.938898118	7.420772561	8.167455767	6.479257374	10.32892138	7.533705879	5.026165584
590.6	9.4110706	6.450411548	7.028655596	8.473943308	4.261837976	5.292342649	6.035573731	4.997403735	3.447832924	5.419338774	7.9746524	4.497206052	7.537489719	6.785940741	4.225873682	6.04606266	5.064770977	5.480805402	6.36340756	6.326411046	6.180753743	7.237832986	6.126613041	6.480049634	5.290536448	6.089757833	7.485325692	6.960657135	7.421857677	8.166610119	6.509228312	10.37042199	7.570127532	5.045384678
592	9.45792226	6.4621448	7.050840362	8.505943758	4.27697081	5.310943736	6.050983327	5.001351604	3.447766945	5.429025827	7.99853382	4.497885114	7.554970105	6.812938619	4.226106296	6.052587257	5.072256975	5.493010845	6.383307629	6.347305547	6.206516649	7.263402248	6.14290277	6.467450606	5.301302088	6.107193486	7.50627834	6.982440995	7.430809237	8.169446097	6.544623101	10.41352576	7.610128419	5.065348286
593.3	9.499245495	6.471273332	7.075317631	8.544404552	4.29328278	5.337396657	6.076358991	5.008289075	3.446545273	5.438286213	8.022574934	4.501399702	7.569190648	6.8415832	4.22880497	6.06209324	5.087327794	5.513431589	6.406913838	6.367025434	6.235288409	7.28929793	6.159858877	6.455768895	5.318513279	6.125943114	7.526407254	7.007511584	7.443039115	8.177926826	6.583806653	10.46010716	7.648842771	5.089772044
594.7	9.543697607	6.485444934	7.098881648	8.583455451	4.312617866	5.368641775	6.101660777	5.016198865	3.44747808	5.452144715	8.052182572	4.506030036	7.588399841	6.87485837	4.235684137	6.074113441	5.102348916	5.535560737	6.432698364	6.390844512	6.266837932	7.317456327	6.180599948	6.449360043	5.335776986	6.146246991	7.547443696	7.036350124	7.460769517	8.192320936	6.624257253	10.50829051	7.69079768	5.117791532
596.1	9.589021474	6.5010298	7.124845952	8.625622353	4.330025242	5.407636683	6.129192093	5.027637471	3.450441666	5.469420301	8.079884131	4.511541394	7.608352766	6.91146392	4.246090444	6.088930427	5.116655356	5.555930692	6.459588724	6.415193843	6.297784538	7.345150176	6.203306816	6.446035184	5.355954373	6.166784036	7.569611673	7.065694207	7.479981201	8.206831219	6.669145864	10.55723585	7.734034063	5.148653405
597.5	9.640152434	6.51701466	7.150912994	8.668529559	4.35029442	5.440410558	6.156113042	5.03891995	3.454893419	5.485621069	8.110513893	4.517293494	7.628918231	6.946334896	4.25123448	6.108345786	5.132176963	5.58041085	6.486583931	6.43989904	6.330696765	7.373419478	6.229505713	6.444773108	5.377298264	6.189703771	7.594594697	7.095675345	7.497892656	8.222581846	6.712190128	10.60570488	7.779413503	5.17837493
598.9	9.690122042	6.532263927	7.177201895	8.711164551	4.368841161	5.479143196	6.1836317	5.048269684	3.458346847	5.500350748	8.142778917	4.522901197	7.647495622	6.982205015	4.259501111	6.123289746	5.149206997	5.602172616	6.513925279	6.465142964	6.362619997	7.402233455	6.253870084	6.441897797	5.399725963	6.21597746	7.618584186	7.125002985	7.516860331	8.23779594	6.758323089	10.65659602	7.822106153	5.207947823
600.3	9.73960113	6.546848291	7.199884505	8.752834805	4.386403812	5.51420592	6.209837845	5.055974138	3.458734333	5.514981785	8.171047339	4.526858809	7.668385449	7.017186581	4.265680601	6.133952843	5.163225083	5.625581091	6.541805608	6.49026281	6.393813639	7.432556036	6.275099592	6.437239046	5.420406225	6.235061499	7.642708283	7.154643943	7.535218701	8.254904687	6.80325874	10.70787626	7.867192233	5.240907941
601.6	9.786800404	6.56329924	7.221778255	8.792539584	4.405782892	5.547064903	6.231523537	5.067162031	3.458567892	5.525237023	8.199557659	4.529019528	7.683779846	7.047510693	4.272212111	6.143694919	5.17489565	5.647602748	6.566631299	6.511161788	6.42765915	7.462701766	6.298124278	6.426853781	5.439093468	6.258366724	7.664974846	7.1838979	7.54870199	8.264866161	6.847542929	10.75583683	7.909909082	5.269900354
603	9.834047182	6.573700074	7.245296294	8.829157516	4.419940144	5.574139175	6.253055656	5.070656154	3.453231766	5.534169607	8.223999426	4.531374093	7.697107945	7.075099633	4.276470616	6.145740398	5.186652399	5.662575263	6.587534001	6.534986965	6.454273364	7.489401985	6.31850504	6.41173133	5.456295087	6.275732225	7.685875838	7.211724513	7.556935274	8.273100362	6.88740432	10.80427168	7.950228422	5.298152526
604.4	9.878495199	6.582301808	7.266043793	8.865339618	4.43062777	5.597098447	6.27355007	5.070560315	3.441461171	5.538736508	8.244130298	4.526094085	7.706561749	7.098719703	4.269874327	6.13688156	5.198712683	5.67824872	6.607999119	6.551554438	6.483884266	7.512957311	6.336285806	6.393305011	5.471399892	6.293188081	7.699973453	7.236148842	7.568223422	8.279216353	6.926927327	10.8506249	7.99028842	5.323068471
605.8	9.91518733	6.582737584	7.277638032	8.899774676	4.443550175	5.614051646	6.294842597	5.067422616	3.425345817	5.541533295	8.261051493	4.520244007	7.715334394	7.125099912	4.26699504	6.121241288	5.207985859	5.690729697	6.626966923	6.566498514	6.509102373	7.536022915	6.348647998	6.37021954	5.482966237	6.304323031	7.714142104	7.256892689	7.569731821	8.279937996	6.965290252	10.89758928	8.023552878	5.345546165
607.2	9.94872699	6.582310047	7.293296013	8.930013409	4.449933069	5.629862069	6.312618767	5.062945264	3.405299057	5.535243486	8.274299773	4.509584784	7.719419342	7.145940587	4.260825498	6.102054545	5.214380096	5.702123653	6.64367356	6.579735044	6.534756354	7.553936385	6.360772845	6.33484063	5.494136364	6.314486338	7.719097257	7.276977558	7.566640799	8.27584782	7.0001737	10.93891826	8.060950497	5.363845199
608.5	9.986744548	6.580329564	7.302940178	8.957656043	4.458358426	5.637786561	6.3282446	5.054124888	3.381977529	5.526720341	8.288181302	4.498591983	7.71547496	7.164099991	4.246435442	6.078370401	5.216638452	5.708724724	6.656117134	6.592093018	6.556551354	7.569639894	6.369703676	6.295594514	5.50324148	6.318661249	7.720592875	7.295047013	7.558636198	8.264985672	7.033569123	10.97884605	8.090923784	5.383227289
609.9	10.02265854	6.576903862	7.308151795	8.982341991	4.463197617	5.64156471	6.339469088	5.043559591	3.355690906	5.517746441	8.296211977	4.481510746	7.712682662	7.179596719	4.2322743	6.05233101	5.215885825	5.71102034	6.66314532	6.59790241	6.577388672	7.585620214	6.378242691	6.251867478	5.507170749	6.32469102	7.721416153	7.310305161	7.55084588	8.251142836	7.066042041	11.01819342	8.12491658	5.399511098
611.3	10.05808418	6.573384796	7.308828826	9.005639547	4.468401095	5.642921106	6.35035794	5.031683197	3.328722544	5.506106238	8.30159143	4.464880637	7.709066355	7.192110377	4.21885577	6.021176115	5.215844933	5.713958969	6.6740921	6.603484786	6.595619552	7.600654981	6.381693544	6.205305322	5.508821712	6.326555413	7.720951268	7.323942541	7.535865954	8.235583175	7.099210857	11.05412093	8.151826886	5.414894857
612.7	10.0894155	6.566427257	7.314208299	9.031490626	4.473040664	5.644007753	6.362563189	5.017475569	3.302801796	5.497606856	8.308934714	4.445953326	7.705625542	7.210010491	4.202094401	5.986727398	5.214052776	5.717615067	6.683301042	6.612505213	6.617517042	7.616110474	6.384632687	6.161018126	5.514082335	6.329690762	7.720722405	7.337518605	7.525005885	8.221515593	7.129126424	11.09253146	8.181014114	5.428207247
614	10.12534568	6.562564311	7.315059493	9.057195105	4.47618236	5.644139802	6.372800486	5.001376817	3.275891422	5.488780402	8.31556583	4.42998317	7.702051062	7.224022435	4.186138549	5.960530824	5.213498421	5.722981658	6.693108881	6.617211718	6.637110229	7.632991971	6.393466013	6.116105078	5.51920164	6.329878537	7.720041115	7.351803589	7.508305805	8.206120351	7.162126601	11.13036382	8.209021986	5.444312531
615.4	10.16181328	6.557848642	7.323652366	9.085505544	4.479571366	5.640715433	6.384949068	4.989942938	3.251377629	5.481353653	8.319314571	4.413977082	7.696994412	7.239943213	4.172046771	5.933617545	5.213082645	5.725017402	6.701851195	6.629511798	6.660674092	7.647847275	6.399967482	6.070762554	5.526930511	6.334543935	7.7187937	7.36778177	7.499522324	8.193177559	7.19579141	11.16872814	8.236492408	5.461752732
616.8	10.19931587	6.557804377	7.326020175	9.112746548	4.48491497	5.642506706	6.398245295	4.981216716	3.230003048	5.479179577	8.327254789	4.400183403	7.692681393	7.258107063	4.160856832	5.905572835	5.21388517	5.731636378	6.716135118	6.637864206	6.683640605	7.660554594	6.408537689	6.035730817	5.532613962	6.339646024	7.716675805	7.382267597	7.488799442	8.183692597	7.229769117	11.20596626	8.265564448	5.477645411
618.2	10.24083015	6.555848551	7.335743284	9.145322357	4.490101641	5.651843638	6.409179761	4.969551428	3.211011612	5.476679304	8.338990112	4.38974419	7.697987047	7.279266664	4.148440825	5.888804761	5.216997558	5.739565533	6.727146778	6.650839679	6.70525806	7.684012302	6.423183449	6.003687451	5.543027838	6.350647905	7.725252176	7.401586828	7.480834857	8.178859452	7.267073827	11.24947104	8.297115164	5.495444348
619.5	10.28519011	6.559001506	7.349482916	9.183613662	4.498396668	5.65886845	6.428189308	4.966314581	3.197343681	5.481078111	8.353974455	4.382988855	7.706871312	7.298097692	4.142898888	5.877563378	5.224606677	5.751041846	6.744757001	6.670021563	6.72945484	7.710001689	6.439044232	5.974983253	5.556863988	6.366312323	7.739601135	7.423408411	7.484840953	8.182247193	7.304056418	11.29233939	8.329142997	5.520263384
620.9	10.32843611	6.568983581	7.365546993	9.224001942	4.510560093	5.668216097	6.453410941	4.968518455	3.186411269	5.490905939	8.374393438	4.378876349	7.717976678	7.324119859	4.140508116	5.873011855	5.235312134	5.76791134	6.764830641	6.690383515	6.76128969	7.738976099	6.45930238	5.958542893	5.574114785	6.383795162	7.753174246	7.448524777	7.493170406	8.190735868	7.347106951	11.33901569	8.367768956	5.551962346
622.3	10.37656028	6.581219953	7.384781451	9.265997261	4.524097055	5.678678989	6.476247906	4.971684763	3.178000698	5.499614557	8.399813248	4.381435122	7.732588324	7.353048627	4.139560711	5.872415148	5.249239691	5.787947172	6.787577293	6.708891581	6.7895673	7.77199343	6.482611012	5.952897791	5.596617879	6.40771002	7.772223846	7.4797597	7.504223565	8.206136381	7.392587146	11.38810098	8.407142342	5.582223755
623.7	10.42773872	6.595046885	7.405577839	9.309721571	4.538283194	5.696822687	6.50430305	4.977384682	3.174563205	5.51644672	8.426732917	4.385159757	7.750305727	7.386108578	4.144336387	5.873287247	5.267074964	5.811299141	6.812269291	6.735506056	6.824164031	7.805819403	6.509370861	5.950596817	5.62108631	6.435423106	7.795315175	7.514381241	7.520765051	8.225110079	7.442463227	11.44300048	8.451821977	5.619427988
625	10.47919539	6.608515895	7.429643837	9.35948157	4.555701427	5.72186872	6.528191991	4.98951526	3.174056729	5.534513553	8.458122462	4.393546921	7.768518841	7.417700932	4.149739023	5.887055192	5.284540819	5.838865099	6.837070936	6.757824395	6.855873047	7.842557597	6.541134128	5.952103337	5.651671477	6.467083776	7.823154664	7.55211366	7.543402487	8.253320003	7.494124318	11.50021379	8.502770188	5.658111684
626.4	10.5341705	6.629656057	7.457769709	9.408538821	4.574099191	5.746833237	6.556956729	5.001678815	3.175054699	5.558626102	8.493894109	4.405461436	7.799103199	7.453602001	4.159368747	5.902479382	5.302029183	5.865422552	6.862610939	6.789345372	6.892191987	7.884378553	6.576730219	5.961509777	5.681428309	6.503416133	7.860375812	7.590284447	7.56440721	8.281742327	7.545245741	11.55949618	8.553481481	5.697799543
627.8	10.59322969	6.649590214	7.489665192	9.460255542	4.593160868	5.769265318	6.58274467	5.01614979	3.179542866	5.58298333	8.532290243	4.416078265	7.832460266	7.48717024	4.170313813	5.91516894	5.323230136	5.895340696	6.889904247	6.823582919	6.92734374	7.931543929	6.616327418	5.976783163	5.712619362	6.543017329	7.89986752	7.63122837	7.593959578	8.316169118	7.599186666	11.62076947	8.602833994	5.73927019
629.1	10.65246553	6.670643322	7.520573087	9.514874826	4.612642769	5.796725404	6.62093747	5.035441517	3.186869849	5.607721478	8.567374487	4.427687073	7.863235231	7.524383529	4.18414957	5.934938501	5.344768133	5.927682212	6.921474201	6.852837039	6.965238331	7.974230009	6.653082288	5.990355118	5.747269658	6.5827344	7.933468593	7.671371268	7.623866697	8.352755915	7.657269921	11.68331731	8.652274232	5.784717159
630.5	10.71274526	6.695511217	7.546091722	9.571902007	4.634681236	5.82612981	6.648903365	5.051873679	3.192456011	5.634466843	8.606636827	4.437837626	7.889524491	7.563601662	4.196924462	5.960957338	5.366732828	5.961994539	6.953038715	6.885067136	7.002576096	8.012880368	6.686540748	6.00776486	5.779852331	6.618490721	7.969820038	7.710863681	7.653571143	8.383459993	7.714433811	11.74369739	8.706774695	5.831866964
631.9	10.77512434	6.718218517	7.573783003	9.627399384	4.65279591	5.84897773	6.675249598	5.063660807	3.196623206	5.662478319	8.64010524	4.443129347	7.912905152	7.600325732	4.205169039	5.979442596	5.384437887	5.98931561	6.978777633	6.915750499	7.040367229	8.053213052	6.722549292	6.013385572	5.803168091	6.651468031	7.996921227	7.746181693	7.676820779	8.409008337	7.764682991	11.79856171	8.755889188	5.872888493
633.2	10.83358169	6.734374739	7.594326766	9.678162262	4.666623401	5.863803282	6.697539212	5.071034935	3.195133515	5.68674802	8.664489582	4.449936946	7.928623885	7.634023774	4.208421965	5.9917807	5.396443379	6.011287657	7.00447412	6.940842336	7.070887419	8.087316227	6.748091832	6.0106448	5.824812985	6.681433693	8.017030873	7.775241847	7.694786733	8.42508776	7.813734921	11.8495281	8.79664462	5.905307934
634.6	10.87786758	6.742310406	7.600720724	9.722617744	4.675091211	5.875746515	6.721486632	5.069750391	3.190246425	5.696435266	8.684156081	4.444197081	7.941280148	7.662800033	4.20873052	5.998242404	5.408011954	6.030448329	7.023673829	6.957101255	7.098627103	8.111725371	6.768084233	5.995443906	5.839559657	6.70040453	8.021778788	7.794557829	7.698944048	8.431381265	7.85612179	11.88972763	8.829466225	5.928209364
636	10.9194592	6.740680485	7.60469246	9.759445642	4.67826173	5.873636047	6.735774881	5.062476713	3.177085145	5.70220372	8.690979391	4.432510391	7.942876139	7.686612094	4.197916409	5.991075484	5.411286434	6.040148835	7.03643285	6.973876826	7.121476673	8.129329985	6.777691584	5.963785472	5.844892583	6.706038024	8.019104598	7.803285932	7.689276805	8.421527459	7.885752598	11.91555901	8.851715523	5.943811149
637.3	10.95316057	6.732139597	7.602028093	9.790209645	4.676421297	5.869079328	6.747399884	5.04690409	3.158589257	5.704100956	8.689847209	4.415765292	7.938946971	7.703145679	4.179992813	5.976675454	5.409677447	6.043527242	7.042747237	6.978143008	7.137658721	8.138967081	6.77662194	5.921643526	5.842529189	6.702314855	7.99975139	7.8016111	7.667752215	8.400012894	7.906065626	11.93597653	8.859466969	5.945756509
638.7	10.97306039	6.719086858	7.589135754	9.814844279	4.673263914	5.856113794	6.756491679	5.02360977	3.135678358	5.695178476	8.680852563	4.390507164	7.920737969	7.719169393	4.16067519	5.953161731	5.403570832	6.038951199	7.039962308	6.977265773	7.153771032	8.13717892	6.765065534	5.861463063	5.832811891	6.689417763	7.968416764	7.792670465	7.637288723	8.366584753	7.916430861	11.94710352	8.856285821	5.940752474
640	10.99135661	6.69929137	7.57017466	9.835380646	4.662806369	5.840539644	6.761198299	4.996780133	3.110344737	5.681324365	8.662860367	4.3605537	7.897127551	7.727280192	4.132870965	5.92324263	5.390915501	6.029032543	7.035577871	6.973311729	7.163706525	8.128104545	6.745699425	5.78912137	5.818256035	6.666469252	7.925089457	7.773014018	7.592994973	8.320214627	7.918438139	11.94621837	8.84564438	5.924286596
641.4	11.00548701	6.67450962	7.54571902	9.850329312	4.644526027	5.816522556	6.758419142	4.964462529	3.083262297	5.664736752	8.640983525	4.32403057	7.873250793	7.730554314	4.100376608	5.888132516	5.374731776	6.013852924	7.022600789	6.9663227	7.170403419	8.112581167	6.721321611	5.70694175	5.792710945	6.635854589	7.873560143	7.747838487	7.543096493	8.262744775	7.910701291	11.93524841	8.828144379	5.901257131
642.8	11.0184551	6.64951301	7.518182601	9.859573054	4.628345178	5.794731131	6.755374612	4.928579847	3.052601645	5.647751466	8.613803583	4.290150617	7.84474315	7.732157017	4.069701866	5.847417766	5.357677408	5.996715908	7.010807908	6.956616819	7.174250363	8.097958888	6.692430071	5.618235663	5.766916532	6.601939063	7.821987904	7.715029848	7.485509863	8.19974576	7.902868664	11.91959087	8.806211846	5.871784062
644.1	11.02070089	6.622219072	7.485850273	9.868607116	4.608517474	5.774459352	6.754487761	4.893637233	3.020894763	5.623206607	8.583685301	4.252211007	7.81043101	7.735531289	4.038453041	5.804099838	5.339273705	5.975587734	6.995515177	6.940373213	7.1781849	8.076162052	6.661333402	5.531000687	5.738584706	6.563384001	7.762681471	7.687418392	7.424893398	8.135402138	7.889308779	11.902567	8.775914088	5.84087924
645.5	11.02578992	6.596107062	7.458754283	9.872528858	4.59353956	5.747626418	6.748606106	4.854494108	2.987667256	5.600051011	8.557264917	4.214370483	7.776746551	7.733527314	4.003129969	5.755110856	5.321572963	5.952723233	6.976291253	6.928378596	7.178026459	8.060415286	6.629334916	5.43774649	5.712275254	6.519820738	7.706618494	7.656186021	7.363162311	8.072946658	7.877634009	11.88241936	8.746490076	5.803968208
646.8	11.0293981	6.569455161	7.431296602	9.87994019	4.573813223	5.72531824	6.746536113	4.821623516	2.958057651	5.578617995	8.531509351	4.181778459	7.748027915	7.732983914	3.972644025	5.712379923	5.30320889	5.931099912	6.95894223	6.918847561	7.181868021	8.042535524	6.600057068	5.35237578	5.687942905	6.483291086	7.658005561	7.627082549	7.307811704	8.016526818	7.863086518	11.86292454	8.721807588	5.768602318
648.2	11.04151865	6.552640543	7.414428907	9.895673939	4.559760473	5.706351438	6.752664744	4.791196487	2.930145661	5.559167113	8.509338599	4.152814951	7.724317707	7.740681111	3.945176443	5.667341107	5.293437372	5.916424901	6.946809978	6.912325954	7.190794318	8.02888792	6.574482977	5.275213519	5.670794497	6.45263286	7.607694791	7.608980191	7.256743701	7.968798002	7.858597015	11.85121765	8.70411444	5.744833286
649.6	11.06855772	6.544172364	7.403412865	9.918830565	4.553221288	5.70523874	6.7569105	4.769713179	2.905670238	5.552393685	8.500417293	4.133967809	7.707605864	7.752112803	3.927517593	5.635649833	5.283826085	5.908771058	6.944699969	6.909507254	7.20348093	8.020519175	6.557932274	5.2147109	5.654187368	6.429653093	7.573507536	7.594326849	7.218002655	7.934009612	7.86143604	11.84598899	8.695547398	5.727245747
650.9	11.08459114	6.539262358	7.414889958	9.973682384	4.559110465	5.69878591	6.788395929	4.754046926	2.882926808	5.542287641	8.51529372	4.124831786	7.719796132	7.774117266	3.9073524	5.605833773	5.296419896	5.907925921	6.960934906	6.936479013	7.237347294	8.03545832	6.556777617	5.179056355	5.65530961	6.424109679	7.559143886	7.591253273	7.198931368	7.920695021	7.876833181	11.84960122	8.704786545	5.721944081
652.3	11.12089861	6.550270516	7.407190183	9.978508327	4.554379276	5.705147346	6.788643849	4.743419209	2.865675871	5.549014849	8.484044177	4.115732935	7.694126691	7.826455591	3.906483595	5.586311126	5.294196116	5.913894644	6.966060183	6.924740786	7.239824926	8.052912202	6.557892779	5.146975357	5.660579919	6.416221608	7.559570141	7.600564767	7.188144398	7.918256588	7.894701663	11.86242773	8.706909484	5.726618602
653.6	11.19694315	6.549846557	7.411315989	10.01501136	4.565821139	5.705064665	6.782812246	4.736198064	2.859139211	5.567999796	8.500399158	4.112788428	7.705793758	7.815768524	3.898130472	5.56316508	5.294387054	5.902785847	6.964915476	6.95985911	7.26112454	8.074476533	6.560800761	5.112267733	5.647647205	6.414082219	7.549008395	7.600571839	7.168771357	7.901293932	7.912668944	11.87878049	8.712423575	5.720937163
655	11.22374439	6.544355569	7.426441847	10.06977586	4.570889755	5.69188766	6.814170916	4.729230037	2.844611302	5.577749326	8.535294865	4.10331771	7.717980603	7.817412515	3.898251132	5.553372986	5.307987896	5.902303314	6.986008107	6.972409018	7.300889443	8.073182412	6.56048886	5.080384141	5.667369241	6.413213421	7.539834598	7.599829314	7.154830452	7.894404723	7.929847044	11.88858315	8.733573315	5.724692145
656.3	11.2147365	6.531117986	7.404878303	10.10202269	4.557960598	5.668823285	6.864080215	4.693729806	2.831226241	5.534358408	8.50753839	4.089981764	7.717893072	7.865062502	3.869505256	5.50904751	5.319019345	5.91257656	6.993254246	6.993873358	7.329638201	8.094852487	6.555852536	5.047858852	5.657741825	6.400884704	7.534382868	7.593778398	7.137748185	7.894410948	7.936884486	11.89739489	8.73370647	5.715309787
657.7	11.16949319	6.53580066	7.348737912	10.09347691	4.543263482	5.745240894	6.878569028	4.67740699	2.79487155	5.496706601	8.485221653	4.040560913	7.629583948	7.880015777	3.864539611	5.499327354	5.286565289	5.909291044	6.981091368	6.923205836	7.331910582	8.040398612	6.515262445	4.959195765	5.64509522	6.356695402	7.465272391	7.581870209	7.098084227	7.840590846	7.957787325	11.90170656	8.732821956	5.690673946
659	11.27384061	6.509436012	7.359095399	10.09928133	4.528674604	5.688455044	6.836786453	4.643031135	2.763963723	5.498158747	8.450472959	4.023198767	7.635344658	7.873315047	3.84479388	5.438403787	5.266086749	5.883725885	6.958085836	6.925068841	7.330670807	8.007126388	6.47979978	4.873387911	5.632522768	6.31391861	7.376236007	7.566238753	7.04745381	7.771384231	7.950199585	11.86982343	8.716602938	5.664161852
660.4	11.32076533	6.494041642	7.340677943	10.09317363	4.514672475	5.645923598	6.775657981	4.609969359	2.746459024	5.512838252	8.442088886	3.994845728	7.630968777	7.826702539	3.812640648	5.363033679	5.230648553	5.837346598	6.925751172	6.966706787	7.324715506	8.027722731	6.462533165	4.812346147	5.575526554	6.282544684	7.376796523	7.522263129	6.984746898	7.738266151	7.914310324	11.8496723	8.688375353	5.602551512
661.7	11.2711093	6.470940058	7.301653588	10.10406133	4.496215015	5.637622674	6.79992526	4.571777542	2.712873199	5.470568908	8.397401263	3.962979056	7.578200423	7.845402598	3.78267915	5.318838537	5.220206586	5.809752861	6.910143759	6.942468395	7.326376619	8.005272434	6.422065325	4.729302462	5.545410858	6.234355978	7.329522509	7.487338251	6.922286398	7.68876117	7.886246135	11.80673594	8.656552207	5.553923777
663.1	11.26234542	6.441257555	7.270051873	10.1041528	4.479517663	5.613792015	6.804726078	4.532299421	2.683234112	5.439912926	8.351406198	3.933269788	7.538323313	7.852811122	3.755435468	5.270788456	5.201443398	5.786695845	6.893356386	6.918083876	7.322322199	7.968643189	6.369845987	4.637263606	5.52099058	6.178304718	7.250025847	7.452430011	6.859096784	7.626768842	7.866116906	11.76882008	8.615987581	5.513705381
664.4	11.26161613	6.420199408	7.239841591	10.10263094	4.460085784	5.601444266	6.797778285	4.495244372	2.659299275	5.420024753	8.320925589	3.901546688	7.507196165	7.853337217	3.730552968	5.218853133	5.179602113	5.751945318	6.870855746	6.90531967	7.317890446	7.944058284	6.331426292	4.559541131	5.487268689	6.123705098	7.191943013	7.417410509	6.797604244	7.57245345	7.834095334	11.72377109	8.577754202	5.461153736
665.8	11.26056731	6.403324265	7.215385975	10.10330991	4.441444811	5.582319395	6.791237629	4.462517341	2.640074569	5.403207481	8.292149116	3.873633613	7.480143932	7.850041605	3.708747801	5.182594539	5.162105473	5.722055013	6.849788628	6.897791618	7.316825752	7.917540284	6.291391974	4.479992042	5.458867315	6.080766121	7.140845887	7.380524035	6.737173566	7.515132726	7.806875247	11.6874879	8.544032396	5.411952565
667.1	11.25535792	6.390639372	7.191839711	10.10627495	4.422646041	5.580319962	6.787623387	4.434382898	2.624149104	5.387186268	8.267856226	3.853171366	7.457701027	7.855094619	3.691695611	5.145858973	5.145816395	5.703602785	6.833179695	6.891975743	7.318469101	7.900026146	6.260395748	4.415160357	5.4346379	6.037792652	7.084347076	7.351710818	6.687297446	7.475721899	7.787235452	11.65593901	8.51300586	5.373366065
668.5	11.2613917	6.380856945	7.1739625	10.11328344	4.412835395	5.570185041	6.793325063	4.405138773	2.610752109	5.379515306	8.242326978	3.834790455	7.436671854	7.867395513	3.671003653	5.122798301	5.139342037	5.688978104	6.820037085	6.893858305	7.323646597	7.884035298	6.23616097	4.362408657	5.414695373	6.003293173	7.045593091	7.326700308	6.651733889	7.442679348	7.772970972	11.63159951	8.490512195	5.339422386
669.8	11.2694732	6.373892386	7.162419539	10.13241611	4.402951669	5.574076726	6.797492145	4.390328405	2.603202063	5.377146197	8.234117388	3.819311957	7.426335978	7.878770846	3.667985136	5.106831911	5.132818687	5.681161993	6.812557025	6.896298627	7.335604328	7.881081241	6.217560981	4.320429441	5.405121393	5.977877447	7.020653791	7.312949849	6.624002423	7.424167167	7.767012192	11.6141135	8.478109684	5.308545329
671.2	11.29569844	6.377196847	7.158436955	10.1580452	4.401035295	5.58283123	6.805197363	4.382941789	2.601907668	5.380662646	8.23289421	3.813003376	7.425672267	7.897885269	3.664876956	5.100636846	5.133223052	5.677690954	6.812492532	6.905581745	7.348485683	7.880315194	6.208924616	4.287276025	5.403810028	5.961908579	6.997857219	7.304248186	6.602549174	7.411077164	7.767624973	11.60956952	8.47319145	5.292361695
672.5	11.32699307	6.383715419	7.167359379	10.18509258	4.407868604	5.589537211	6.81221372	4.382064509	2.599867956	5.396726786	8.239314835	3.81310796	7.435136597	7.919168436	3.668169443	5.093153033	5.136966631	5.677905859	6.815632478	6.927569906	7.365398966	7.887497982	6.208620423	4.273078036	5.402060156	5.959605609	6.993732575	7.308857882	6.590154317	7.410203373	7.77702873	11.61616254	8.478816405	5.284115669
673.8	11.35676727	6.395173124	7.17428609	10.21864636	4.415604827	5.61085636	6.83163009	4.383349727	2.603861872	5.409313225	8.248203538	3.818540843	7.442693468	7.951470646	3.674514631	5.097925953	5.146930255	5.687346819	6.825507229	6.945426042	7.387600504	7.901859513	6.218091091	4.267013489	5.405986622	5.964715184	7.000014541	7.318908446	6.591228843	7.417109864	7.791148718	11.63450345	8.493203301	5.282106364
675.2	11.39291515	6.410077116	7.193045995	10.26283342	4.423416827	5.629497593	6.855777798	4.391442105	2.61207432	5.424992254	8.26455919	3.826787984	7.461873116	7.983085744	3.685129688	5.116515893	5.158824676	5.704616383	6.841381166	6.966474779	7.410333584	7.925107574	6.229338323	4.266991654	5.418207077	5.974529437	7.011936309	7.339695517	6.600349189	7.436211004	7.817785127	11.65927993	8.516707061	5.28798552
676.5	11.4369937	6.435568871	7.214159209	10.30626446	4.437704343	5.661006402	6.878983088	4.406158045	2.623909253	5.454247523	8.290212768	3.842155724	7.485470656	8.019624557	3.697492912	5.136297957	5.174728501	5.722786462	6.86074239	6.996356072	7.440735105	7.955890801	6.248133622	4.283662289	5.440253634	5.992647276	7.031128138	7.365437708	6.621751701	7.460776309	7.848622026	11.69920782	8.54540697	5.30182367
677.9	11.4847107	6.459237494	7.241097864	10.35851964	4.462348459	5.692011689	6.90941775	4.424280237	2.637146113	5.479106525	8.322099274	3.86283534	7.518119766	8.059076916	3.715778213	5.157959174	5.196510887	5.757968284	6.888700051	7.02892417	7.475903461	7.98688064	6.277883299	4.308371535	5.465824352	6.024885839	7.062639087	7.394131027	6.651133064	7.494731121	7.889961746	11.74730375	8.590700495	5.325814336
679.2	11.54865194	6.5006419	7.281660066	10.42395353	4.491101762	5.733235942	6.946740133	4.453725443	2.658963893	5.515425872	8.375151941	3.891087621	7.564552984	8.108974233	3.74323356	5.198825178	5.228956104	5.798256565	6.922494374	7.067576451	7.520181342	8.032898817	6.322855164	4.349672648	5.500453663	6.068920453	7.11050648	7.440841264	6.698201759	7.546006563	7.94400834	11.80751385	8.648098128	5.366872968
680.5	11.63460591	6.543692687	7.33872671	10.50478944	4.526614711	5.775835281	6.99082978	4.493065115	2.686400145	5.568843899	8.433144142	3.924691789	7.626111989	8.16680482	3.780052361	5.248942968	5.268534703	5.849859784	6.971669482	7.122921847	7.569500082	8.091129664	6.378729242	4.411984781	5.547305429	6.124583156	7.187127711	7.502742876	6.757061348	7.622066834	8.019630758	11.88912563	8.718979569	5.425438884
681.9	11.73465845	6.605089577	7.414312651	10.60115978	4.577390769	5.846697886	7.048564784	4.551407149	2.724200813	5.63655046	8.514465552	3.97868011	7.7061745	8.235576202	3.830648251	5.32717302	5.323567845	5.916811986	7.035798515	7.184122096	7.633818093	8.170028793	6.454903607	4.50632867	5.61349262	6.210610014	7.287397402	7.585828947	6.847562987	7.723859638	8.117276438	12.00314315	8.824190574	5.509148248
683.2	11.8621685	6.686075503	7.509506481	10.72093223	4.647154064	5.924971448	7.121140808	4.627157894	2.772595918	5.717014549	8.626407203	4.050392718	7.809566917	8.324315071	3.894748274	5.427855435	5.391438654	6.007510242	7.12012635	7.262425165	7.717129549	8.276570034	6.560888145	4.63455395	5.706955926	6.327521327	7.418378359	7.698402868	6.981879369	7.855883862	8.247515119	12.15023459	8.962750703	5.625480411
684.6	12.00586225	6.782297845	7.641253749	10.86613971	4.736510717	6.028964583	7.209857836	4.73030451	2.835372967	5.822802022	8.771972211	4.14028055	7.947374961	8.427754734	3.980333725	5.552007987	5.479301839	6.120155189	7.230891487	7.371159775	7.817002895	8.411843811	6.703286835	4.819730151	5.823155358	6.486150223	7.597538203	7.840991401	7.147162631	8.039271557	8.405757316	12.33585916	9.136000415	5.776034904
685.9	12.17262449	6.912266831	7.801757168	11.04168851	4.843728494	6.168818028	7.335495658	4.864408749	2.925662257	5.950176981	8.961582977	4.263026072	8.125881218	8.559933206	4.090603855	5.725648192	5.602612905	6.27407476	7.361972553	7.495212347	7.942931781	8.581782335	6.884166639	5.074686228	5.982886716	6.690033641	7.834168395	8.033904577	7.369177297	8.281146782	8.613491791	12.57638376	9.350911394	5.978909257
687.2	12.40127685	7.08284555	8.019486332	11.25086337	4.98923945	6.353197678	7.469732792	5.049555595	3.04772897	6.129479835	9.202482145	4.426037072	8.360112455	8.717181902	4.246889665	5.948172916	5.748640839	6.469160507	7.52418517	7.658809012	8.094277817	8.795406467	7.124884613	5.407047188	6.184833275	6.957583213	8.150070443	8.290079648	7.652177736	8.59359282	8.869911662	12.88527173	9.635021923	6.238600681
688.6	12.68070897	7.297783921	8.277164494	11.49522465	5.156780504	6.581981466	7.621202025	5.268064176	3.197321968	6.354949665	9.499448336	4.620886094	8.631118306	8.909398321	4.435895438	6.224779044	5.92170827	6.701652309	7.72090788	7.86119936	8.270013101	9.055735724	7.412517159	5.811239601	6.429524525	7.28567287	8.517855212	8.592639731	8.00680911	8.978897791	9.174894137	13.24873902	9.973129681	6.553676302
689.9	12.98948341	7.52507322	8.548711456	11.76883655	5.337374589	6.838915243	7.779057174	5.502961452	3.366539349	6.608817867	9.805206762	4.839102722	8.92161419	9.114896834	4.645092774	6.532167414	6.101083817	6.950754435	7.932750242	8.085856663	8.459039682	9.340107124	7.721963749	6.248514081	6.683378644	7.633662064	8.921740603	8.903120878	8.382571262	9.394802666	9.500534072	13.62152237	10.32555594	6.898392623
691.2	13.30386891	7.784079449	8.844933523	12.07038244	5.539443005	7.141132027	7.970428272	5.771421309	3.577817258	6.887921809	10.15781411	5.083906703	9.252518133	9.358205223	4.887010836	6.899980535	6.309718865	7.23139603	8.175902028	8.32741568	8.66981534	9.660081106	8.071927794	6.751907956	6.982911042	8.024859565	9.369328317	9.253810741	8.808547336	9.866209875	9.863054761	14.0231972	10.71137267	7.281640131
692.6	13.63787764	8.080250701	9.177145518	12.39757026	5.766969101	7.491101477	8.1862379	6.076612012	3.834151646	7.202079668	10.54900228	5.362280336	9.621205037	9.625558378	5.162042692	7.314262666	6.547479262	7.540717714	8.439181885	8.604784581	8.900066726	10.00972197	8.455829583	7.31722965	7.314470797	8.447979072	9.8567297	9.630091544	9.270740436	10.39612469	10.24560096	14.44329144	11.12502527	7.701347163
693.9	13.99869248	8.410148918	9.536459313	12.75460114	6.015063378	7.896792254	8.425923633	6.419484057	4.141683537	7.56335655	10.98597462	5.680945623	10.02995932	9.921680074	5.474278792	7.799310901	6.81029722	7.880889199	8.72496382	8.913913531	9.152445568	10.3962513	8.875042098	7.937296985	7.689446527	8.915193149	10.38539628	10.04719979	9.781185246	10.9825476	10.65686303	14.88431053	11.57197367	8.151235028
695.2	14.39675412	8.781049237	9.921491132	13.13960307	6.278995552	8.354578474	8.684738521	6.79574995	4.491959432	7.969735148	11.46625735	6.03029352	10.46578516	10.24877714	5.825447277	8.340468177	7.095942568	8.257139812	9.038953007	9.249223998	9.42104759	10.81883352	9.320374658	8.605479144	8.09868244	9.41375628	10.9481463	10.49216543	10.3243764	11.61591924	11.09295978	15.33624756	12.04211544	8.636126585
696.5	14.80511229	9.172293811	10.31968624	13.5309292	6.55561712	8.83757597	8.963823576	7.195819394	4.874673943	8.399438285	11.96185294	6.398066616	10.92765911	10.59488595	6.196905786	8.915340763	7.394263364	8.649208209	9.35718738	9.603858442	9.70170774	11.25367666	9.785906196	9.302731204	8.529647493	9.930881268	11.52690706	10.94504227	10.88879356	12.27176998	11.53672686	15.78344894	12.52388803	9.135900763
697.9	15.21645296	9.580269993	10.72571452	13.92643264	6.837383483	9.359150913	9.248925583	7.606411578	5.286714547	8.854823581	12.47928179	6.779262062	11.40123131	10.94214072	6.58176486	9.524946259	7.702315321	9.050010317	9.685343904	9.975497921	9.98508681	11.70340479	10.25745705	10.01502404	8.975239687	10.45196959	12.11835693	11.40571946	11.46089065	12.94610097	11.97906053	16.22402764	13.00745556	9.636529738
699.2	15.63964493	10.00893637	11.13771035	14.33630215	7.12907016	9.912945422	9.545373691	8.036887629	5.727154909	9.324947256	13.00252389	7.183174758	11.89395742	11.30805469	6.983581062	10.15178474	8.025266694	9.453655352	10.01335555	10.35541741	10.27525941	12.17571903	10.74529951	10.74609933	9.444772317	10.99271514	12.71678609	11.87983351	12.04210088	13.6437507	12.42451707	16.66011303	13.49894849	10.13908312
700.5	16.06934222	10.44989748	11.56114638	14.74440515	7.42960392	10.48502818	9.851038041	8.474019778	6.186601176	9.815484437	13.54905805	7.591905261	12.39011629	11.68194815	7.399602982	10.80384875	8.354265638	9.868713977	10.34833191	10.74396869	10.56965948	12.64904277	11.23224873	11.48847376	9.927042585	11.53329859	13.31485683	12.35821541	12.61922623	14.34566437	12.87053592	17.08484651	13.9878114	10.64474763
701.8	16.52231609	10.89457741	11.97485662	15.15441692	7.731505424	11.06500696	10.14174131	8.9151074	6.66371045	10.32710752	14.09250444	8.002881019	12.89678169	12.06074524	7.820980839	11.47367359	8.677060037	10.28209284	10.68013542	11.14739728	10.86217503	13.13109719	11.72641264	12.22482546	10.41082797	12.06860299	13.91646431	12.82601206	13.18219238	15.04276607	13.31172003	17.4993963	14.47669764	11.15394683
703.2	16.9563817	11.33223756	12.36778936	15.5513125	8.02544862	11.64640628	10.43689165	9.353873216	7.146082474	10.82572097	14.62046266	8.396834927	13.38428615	12.43564957	8.23873083	12.15090382	8.993907235	10.68866429	11.00266127	11.53815105	11.14582349	13.59979278	12.20316443	12.93918466	10.88949355	12.59277298	14.49417588	13.27863025	13.72612102	15.72354387	13.73619356	17.88824668	14.95182342	11.6408515
704.5	17.37226794	11.7575545	12.74469789	15.93595963	8.314672152	12.22006108	10.72892552	9.773936052	7.620911563	11.31461704	15.13108496	8.782239994	13.85543157	12.80375389	8.647417586	12.81401076	9.299435559	11.08113501	11.31522382	11.90687122	11.42439173	14.05344845	12.6592762	13.63722148	11.36009297	13.09535899	15.04069373	13.71378503	14.25099889	16.37712655	14.14272445	18.24964936	15.40310933	12.1087061
705.8	17.78856228	12.17627351	13.11228635	16.30959252	8.602250399	12.78605544	10.94436672	10.19148695	8.104349691	11.80958566	15.63540875	9.16577264	14.32328064	13.16253927	9.056796838	13.47779924	9.604712484	11.46287056	11.62281708	12.28671953	11.69246168	14.49450324	13.10662265	14.31801552	11.82362682	13.58108868	15.57737223	14.13635976	14.7602703	17.01662596	14.53102827	18.5946743	15.83841959	12.56292498
707.2	18.20491239	12.59221321	13.46627194	16.6749382	8.88638722	13.35617533	11.15921527	10.60767709	8.59299488	12.30519598	16.12869873	9.53747762	14.77395869	13.52615155	9.469112167	14.13657772	9.899114777	11.84043556	11.92063386	12.66316935	11.95564991	14.93377802	13.54551091	14.98362344	12.27738463	14.06731923	16.09701986	14.54585023	15.24459426	17.63952215	14.90434666	18.9239038	16.26470888	13.01366971
708.5	18.60632292	13.00819775	13.81363614	17.02983728	9.171594312	13.92112989	11.36912499	11.01691694	9.089996034	12.7986944	16.61238969	9.906797568	15.22514444	13.88521947	9.87595201	14.81570916	10.18791725	12.21882606	12.21648282	13.02777194	12.21568506	15.35316879	13.97560767	15.6414002	12.72695796	14.53863175	16.60181386	14.94936437	15.71810971	18.24673134	15.2720839	19.24097617	16.67813877	13.44509135
709.8	18.99889468	13.41643643	14.15246902	17.38094173	9.455970799	14.50107245	11.59478429	11.42635694	9.589810811	13.29242064	17.08404273	10.27050254	15.66502567	14.24576478	10.29408849	15.49510852	10.47342139	12.58994582	12.50765556	13.38703182	12.46537158	15.76647686	14.39912175	16.28629482	13.17564876	14.99481789	17.09190279	15.33741261	16.17770192	18.84112225	15.62862101	19.54471264	17.0762139	13.88445842
711.1	19.40663271	13.82809421	14.48415556	17.72732163	9.74142872	15.07476382	11.81642884	11.83540896	10.10778116	13.80375361	17.55638226	10.63482492	16.10184433	14.60521313	10.70949203	16.18030857	10.75351364	12.95277613	12.78914192	13.75631269	12.71862073	16.17798259	14.81780195	16.9152687	13.6203776	15.45020243	17.57220656	15.71540445	16.62286275	19.41944018	15.97277219	19.83635443	17.47266107	14.30460099
712.4	19.80562339	14.23791448	14.80965175	18.07254349	10.02535956	15.65759851	12.05640933	12.24065933	10.6334923	14.31643328	18.02600163	11.00222427	16.53986714	14.96176777	11.13086052	16.87210878	11.02836808	13.32096658	13.07306488	14.12804408	12.96787845	16.58096477	15.22465485	17.54290796	14.05891443	15.89557705	18.03972062	16.08568931	17.0570381	19.9867364	16.31178958	20.11647476	17.85087216	14.72249114
713.8	20.19156624	14.64320323	15.13324349	18.40651485	10.30692415	16.24725373	12.31152953	12.65194898	11.16166245	14.82238289	18.48933956	11.37306313	16.97892225	15.31615984	11.55771846	17.56707098	11.31156258	13.68067882	13.3486301	14.48792045	13.21057488	16.98345479	15.6312366	18.16299648	14.4975281	16.33474074	18.49971855	16.44938672	17.47722153	20.5384065	16.63667645	20.38587829	18.21737524	15.13724087
715.1	20.5440004	15.03107554	15.43954723	18.72245591	10.57855043	16.83852915	12.6168352	13.05534373	11.68042566	15.31820567	18.93011629	11.73826133	17.40766336	15.64447964	11.97124248	18.23571056	11.58416043	14.03753344	13.61292334	14.83438159	13.43961973	17.36117138	16.01365577	18.75613072	14.92413702	16.7538441	18.9310139	16.80352388	17.8823069	21.0695419	16.93267661	20.64624914	18.55493219	15.52235417
716.4	20.88692734	15.42049575	15.7547424	19.04029551	10.85474479	17.44403984	12.9963552	13.46210805	12.2064066	15.82268478	19.36802713	12.1042573	17.84214802	15.97526824	12.39326842	18.90809988	11.85927211	14.38301864	13.86721705	15.1827991	13.66563386	17.73729148	16.39235115	19.34732981	15.35348515	17.17249693	19.36649369	17.15959467	18.26867431	21.58842173	17.22368128	20.90222083	18.8860964	15.90703362
717.7	21.26753228	15.84304714	16.08249504	19.37082042	11.14406142	18.0800851	13.41686282	13.89196232	12.77438997	16.36857491	19.83951078	12.4911852	18.29379953	16.32257838	12.82723868	19.62010103	12.13932986	14.74446865	14.13915483	15.55282166	13.90236425	18.12675155	16.78853781	19.95118085	15.8085351	17.61404249	19.81997093	17.53166966	18.65884193	22.12646665	17.51778073	21.16736412	19.22543979	16.29244364
719	21.71901642	16.30721311	16.41960138	19.74272292	11.45855564	18.76690698	13.76277598	14.34378039	13.41595341	16.98531461	20.35606354	12.89585916	18.76535092	16.70902676	13.30931993	20.40611226	12.43015282	15.13237221	14.44026645	15.97380388	14.17009928	18.5479815	17.22182567	20.56538952	16.29786896	18.07660404	20.2911465	17.91260008	19.0732077	22.68608805	17.8472509	21.43980981	19.60204509	16.71802689
720.3	22.19873805	16.77461	16.75286877	20.10169121	11.77809741	19.43465543	13.96470483	14.7909923	14.05340236	17.60300286	20.86068736	13.29528166	19.20154488	17.10640671	13.78975283	21.20224888	12.70226078	15.52227442	14.74662354	16.40143553	14.43856564	18.95506647	17.64613937	21.14841377	16.7470093	18.51665858	20.73587716	18.25523046	19.48196727	23.2014579	18.17018766	21.6859676	19.97197454	17.1585265
721.6	22.61108259	17.19670709	17.05522095	20.43846312	12.0643241	20.04390649	14.17525903	15.19290309	14.6215988	18.16100447	21.31672988	13.67254625	19.61308063	17.46791556	14.23855681	21.93151659	12.96750528	15.88822967	15.03998604	16.7833992	14.68473328	19.31398995	18.02687879	21.68461593	17.15595144	18.91504828	21.12747095	18.55900803	19.8568679	23.66251843	18.46330361	21.90250555	20.29420949	17.54875653
723	22.99274932	17.5936438	17.34678312	20.7672136	12.34568935	20.66412344	14.45238688	15.585022	15.17040803	18.68789589	21.75245294	14.04440992	20.01241479	17.81565272	14.69063527	22.6333089	13.23662304	16.24747332	15.31777244	17.12706593	14.91839235	19.65084273	18.38949332	22.20849365	17.5537719	19.29810527	21.49357635	18.85732374	20.21431965	24.10410883	18.73553102	22.11023653	20.59980286	17.91614321
724.3	23.38619064	18.00694633	17.65068714	21.09965689	12.63322818	21.3063395	14.80021523	16.00294589	15.74555093	19.25736469	22.210999	14.42737598	20.43120889	18.16829687	15.14720307	23.34483192	13.51327182	16.60528082	15.60021688	17.49436753	15.16046674	20.00354574	18.76105607	22.73820932	17.97741837	19.69788829	21.8758859	19.16649901	20.57144247	24.56232474	19.00723054	22.33624762	20.90904184	18.28214511
725.6	23.80851095	18.44120798	17.94715867	21.4311722	12.92137245	21.95024249	15.11316243	16.42122611	16.34372253	19.84510028	22.68305297	14.81073714	20.84082102	18.52723262	15.58793029	24.05590854	13.7795882	16.95699173	15.87692856	17.88692067	15.40286491	20.35696584	19.13734421	23.22901512	18.38956465	20.08396197	22.25669446	19.46948757	20.90500019	25.00482871	19.27367821	22.55019585	21.2163414	18.65518956
726.9	24.21884224	18.85913822	18.23849787	21.75938575	13.20310803	22.56879705	15.37896833	16.81018464	16.91663907	20.41390337	23.13136855	15.18410575	21.23696439	18.87792008	16.02372052	24.75486825	14.02566588	17.30186381	16.15549944	18.27118364	15.6468031	20.69994955	19.48866138	23.70208152	18.78586486	20.46122923	22.61101033	19.74957172	21.23758747	25.41518875	19.52998942	22.7523131	21.50970315	19.018758
728.2	24.62826782	19.2754437	18.51954489	22.08154286	13.47564063	23.17386316	15.6434099	17.19526758	17.47523786	20.97014086	23.5700193	15.54293879	21.61707242	19.21983157	16.46513238	25.43613672	14.27869492	17.64197949	16.42933901	18.63761045	15.88074314	21.02603636	19.83875246	24.14937787	19.16631644	20.82209988	22.94890635	20.0199485	21.55869415	25.81072324	19.78616701	22.94788529	21.79725603	19.36321229
729.5	25.04092199	19.67683883	18.7951066	22.40261164	13.74435754	23.76877452	15.88263594	17.57328125	18.02331147	21.52465165	24.00916648	15.89672797	21.98577182	19.56187326	16.8922847	26.10082956	14.52719668	17.98587486	16.70240163	18.9949701	16.12041671	21.34386766	20.17082824	24.59100795	19.53393779	21.17411494	23.26995137	20.28028726	21.86531576	26.19525207	20.03280921	23.13422819	22.08155927	19.69398333
730.8	25.45013978	20.07916172	19.06183191	22.71690608	14.01334642	24.34871251	16.06631683	17.93344235	18.56430022	22.06540104	24.44440488	16.24435164	22.33754888	19.90612753	17.31024733	26.75548171	14.75289529	18.30998585	16.97691797	19.35658852	16.35076998	21.64355955	20.50657017	24.99755552	19.88297484	21.50896579	23.57997762	20.52640286	22.15972755	26.5471055	20.27304568	23.31350104	22.35435368	20.02941072
732.1	25.85899852	20.47039422	19.30884594	23.02559845	14.27018004	24.90098275	16.22793078	18.27852383	19.07733876	22.58868175	24.85083407	16.58113911	22.67331154	20.24066836	17.72483528	27.38525749	14.97922263	18.62843838	17.24242636	19.70324766	16.58548549	21.92930683	20.82025543	25.38209214	20.21111359	21.82623707	23.86651169	20.7488716	22.44166162	26.88044787	20.5134013	23.48023589	22.62016421	20.34771751
733.4	26.23507601	20.83169339	19.54723916	23.31565523	14.50990155	25.40995816	16.391133	18.61066817	19.55158606	23.08394835	25.22601487	16.89929825	22.97998119	20.55582673	18.11898701	27.97723635	15.19507254	18.93614154	17.49992518	20.03126145	16.80671301	22.19810147	21.10972079	25.73637437	20.51581954	22.1229988	24.13023976	20.96012302	22.71543107	27.19145088	20.73457602	23.63694278	22.86606782	20.64278204
734.7	26.59033897	21.16717115	19.77560073	23.58751748	14.73625329	25.90215927	16.56902394	18.92413099	19.99136747	23.54239187	25.5899085	17.19977257	23.27595446	20.85416647	18.48461252	28.52305051	15.40903804	19.21823034	17.7367054	20.33375152	17.0072991	22.45120713	21.38903517	26.06896986	20.80996611	22.4024682	24.37937708	21.16761698	22.97746839	27.49099142	20.93795776	23.79345803	23.09150968	20.91961973
736	26.93359003	21.50232386	19.99846066	23.85392769	14.95453834	26.37427125	16.74740613	19.2215815	20.42270162	23.99096153	25.93694382	17.49203925	23.57468889	21.14341221	18.82445233	29.03869591	15.60435912	19.48765086	17.96368747	20.63469626	17.20481454	22.69720571	21.65956694	26.38213425	21.08896737	22.6690561	24.62076409	21.36287529	23.21068036	27.77766455	21.13289072	23.94304901	23.31413552	21.17494287
737.3	27.26257882	21.81688793	20.20985504	24.1109565	15.1595421	26.83275383	16.91827225	19.50020675	20.82745484	24.42549829	26.27295629	17.76644933	23.84758542	21.41101262	19.14557652	29.52574768	15.79381562	19.7474438	18.18414915	20.92467623	17.39730857	22.93470984	21.91074344	26.67596661	21.36053428	22.92286497	24.85133293	21.5572913	23.43777558	28.04879586	21.3241484	24.09010747	23.52430791	21.4265654
738.6	27.57989032	22.12082315	20.40418154	24.355265	15.35442797	27.25186173	17.07230619	19.75766002	21.20801145	24.82277002	26.58479007	18.02976062	24.11244012	21.67879942	19.46025504	29.98113974	15.97542823	19.98636409	18.39244124	21.19370151	17.58201024	23.15162896	22.15037605	26.94836186	21.61100752	23.15976342	25.06567152	21.73609283	23.65315715	28.30301448	21.50972965	24.22840471	23.7293879	21.66445557
739.9	27.88831901	22.40608433	20.59225582	24.59166372	15.54453509	27.64644911	17.22464329	20.01295903	21.56339156	25.20623937	26.88524501	18.28141171	24.35289091	21.93301183	19.75966422	30.42156185	16.14372509	20.22400729	18.59028861	21.4551768	17.75992776	23.36426289	22.38130996	27.20506068	21.84757813	23.38205866	25.27250589	21.89894735	23.85017183	28.5464262	21.68782239	24.36595064	23.91693155	21.8880451
741.2	28.17236088	22.66819999	20.77526154	24.80773503	15.7182461	28.01666886	17.29664779	20.24376717	21.89124386	25.57023034	27.16286257	18.5100923	24.58360497	22.17032094	20.03569509	30.81614023	16.30602239	20.4426434	18.77625926	21.69842917	17.92895483	23.56048464	22.59444562	27.43400658	22.061521	23.59592648	25.45535871	22.05938383	24.04053566	28.77334949	21.85167247	24.49075355	24.09707912	22.09683751
742.5	28.43301686	22.91690702	20.94104068	25.01575234	15.88057465	28.35437495	17.3801057	20.45479466	22.18706167	25.89335894	27.41186571	18.72307307	24.79825789	22.39610819	20.28970236	31.17069989	16.4560593	20.64306578	18.9467432	21.92106379	18.0876619	23.74069834	22.78410353	27.65670219	22.26527025	23.78439137	25.63160602	22.20764466	24.21119754	28.98438363	22.00448942	24.60784447	24.26107656	22.28267517
743.8	28.67197918	23.13764314	21.08953797	25.20421187	16.02379616	28.66775737	17.40890149	20.65406004	22.45151957	26.19427991	27.64321369	18.91694119	24.99378315	22.59928089	20.51797265	31.48891905	16.60235763	20.82857946	19.10877572	22.12980904	18.23387314	23.90750513	22.96078626	27.85723583	22.45014627	23.96833105	25.79294816	22.34211053	24.37623073	29.17892282	22.14961829	24.72198216	24.419262	22.45714348
745.1	28.89998507	23.35007026	21.23887792	25.38697978	16.16257688	28.94503699	17.40409067	20.8351144	22.6936022	26.46636146	27.86668854	19.09784201	25.18020962	22.79408028	20.73419602	31.78159968	16.73602116	21.00696514	19.25700667	22.3200129	18.37055458	24.06014723	23.12577419	28.04005202	22.62944127	24.12777401	25.94446907	22.47638513	24.52755112	29.3616827	22.28735493	24.83559699	24.57259862	22.61665307
746.4	29.11441685	23.54753189	21.37869642	25.5563726	16.29251649	29.19214045	17.43980273	21.00256086	22.9211229	26.73295077	28.07875665	19.26627091	25.35444486	22.9795836	20.91204507	32.03864295	16.85458825	21.16244414	19.38771475	22.51034796	18.49992317	24.21375149	23.28640002	28.197898	22.79347409	24.28562141	26.08177167	22.59887765	24.65936908	29.53523942	22.40945507	24.94686877	24.71454118	22.76379406
747.7	29.30839741	23.72521503	21.51107944	25.71889325	16.41597337	29.4293355	17.55213391	21.14958131	23.12094717	26.95768375	28.26941389	19.41837477	25.52441462	23.14846752	21.09082865	32.27832048	16.97367171	21.30860121	19.51223487	22.67517107	18.62263025	24.36035262	23.43418931	28.34377409	22.94063585	24.42614688	26.22004707	22.72005162	24.78810147	29.70484531	22.53146674	25.04944066	24.84151537	22.90413878
749	29.48956362	23.88501784	21.63363913	25.87086014	16.52794584	29.64670237	17.72803727	21.29171266	23.30082426	27.17619974	28.44615759	19.56133179	25.67027241	23.30543442	21.25767242	32.48580266	17.0887875	21.44655802	19.63586419	22.82829177	18.74718662	24.48923884	23.56671406	28.49003051	23.08381111	24.56113866	26.34052654	22.8345039	24.9127016	29.86155975	22.65191491	25.14576241	24.97033777	23.03373667
750.3	29.66225475	24.04059374	21.74515485	26.01559272	16.6342367	29.85310706	17.91215403	21.42217594	23.47331639	27.37505868	28.61225305	19.68886737	25.81286532	23.45803191	21.40484248	32.69480021	17.18617101	21.58243216	19.75072384	22.98140116	18.85493099	24.60642737	23.69444825	28.62895978	23.22218063	24.68724371	26.45982911	22.95172823	25.02581394	30.01034085	22.76551953	25.2527761	25.09629747	23.15143543
751.6	29.82870875	24.18753042	21.85738854	26.15519122	16.73567378	30.02806914	18.0507096	21.54437612	23.62944044	27.56443505	28.77402781	19.81111776	25.94646272	23.60373163	21.54034732	32.87213058	17.27922126	21.7010458	19.85323417	23.12691398	18.96315448	24.72325306	23.80818564	28.74509923	23.34652143	24.80769744	26.57274323	23.05575495	25.12813874	30.15304909	22.86930639	25.35205707	25.2102397	23.26244974
752.9	29.9793714	24.32454826	21.96171991	26.28371565	16.82479356	30.19307235	18.19698448	21.65133752	23.75820303	27.73200119	28.91498688	19.92060428	26.07984314	23.74013338	21.67337663	33.0296878	17.37739079	21.81386532	19.949533	23.24456707	19.06273466	24.83714155	23.92803522	28.84960135	23.45986612	24.91364862	26.67893847	23.154921	25.22960064	30.27852078	22.97273743	25.44304464	25.3254906	23.3769645
754.2	30.12264773	24.44751707	22.06060912	26.40132587	16.91090046	30.33075108	18.35986939	21.74975713	23.88381117	27.88650769	29.03765379	20.02131345	26.19600379	23.8694516	21.78150624	33.17389965	17.46027378	21.91789722	20.03609803	23.36712869	19.15603974	24.93018741	24.02639913	28.95584217	23.57169441	25.01518661	26.77529279	23.25529405	25.32665266	30.40825381	23.0696644	25.53266946	25.42613304	23.47147676
755.5	30.24068517	24.54860166	22.14008335	26.50987563	16.98033553	30.47412392	18.52645173	21.8358278	23.99336982	28.01152291	29.15395886	20.10770535	26.29687568	23.97897011	21.88680346	33.29358309	17.53621091	22.00706569	20.11561956	23.47679261	19.24259271	25.01649934	24.11522503	29.04596798	23.66653619	25.10782869	26.86193003	23.34421229	25.41817143	30.52171915	23.1549048	25.61310439	25.51850812	23.55538316
756.8	30.30180781	24.60505113	22.21162825	26.57276864	17.02833458	30.55859471	18.80723663	21.90961619	24.05574559	28.09401702	29.23190285	20.18325422	26.38452949	24.05077616	21.93819124	33.33509302	17.59185509	22.07572337	20.15760062	23.5683303	19.29508856	25.07861643	24.16510863	29.11479503	23.71454796	25.15732114	26.91778874	23.39296857	25.48774932	30.60000795	23.20519478	25.66382233	25.57581921	23.63075922
758.1	30.3199365	24.64466047	22.3002552	26.65691553	17.08343001	30.67354362	19.53938347	22.01930874	24.05344665	28.14666579	29.26959749	20.28861999	26.49703394	24.09620914	22.03494337	33.39087236	17.71541822	22.18718539	20.21800746	23.57598452	19.34391974	25.126441	24.20927217	29.26527835	23.77677704	25.23084619	26.97949462	23.46368635	25.58535032	30.72188816	23.25238659	25.74078748	25.63699569	23.6700812
759.4	30.34920725	24.72475973	22.42764434	26.7346036	17.15788171	30.80775566	19.73260397	22.13098089	24.08591007	28.24168869	29.39204043	20.3854023	26.65859563	24.1766309	22.1513615	33.43191927	17.87013155	22.28399313	20.2789331	23.61925196	19.40701897	25.22541321	24.29068272	29.42608772	23.91652835	25.34200942	27.1099428	23.60675554	25.66247228	30.90602583	23.29977312	25.83059719	25.7401453	23.69753666
760.7	30.39408608	24.81414531	22.55245526	26.79857856	17.2242834	30.977959	19.81128398	22.26095005	24.17654627	28.39515582	29.53441176	20.48248995	26.84937954	24.21027218	22.16651704	33.43611994	17.95059206	22.3572714	20.30119136	23.73792626	19.46289568	25.36809337	24.36315336	29.49578126	24.09899072	25.45250906	27.28122256	23.78902327	25.69169822	31.10297239	23.34566146	25.98044136	25.83716838	23.73020078
761.9	30.4822721	24.93970116	22.63629393	26.85585278	17.24961015	31.08431379	19.77549975	22.27643783	24.31765124	28.52127685	29.64802981	20.49527168	26.98138453	24.2875592	22.14569039	33.45436821	17.92568346	22.33946222	20.25821536	23.93211169	19.50086451	25.4918789	24.43589934	29.47951233	24.28188682	25.5006286	27.39935642	23.94302744	25.65953884	31.20861567	23.37601311	26.09259786	25.93701146	23.76803294
763.2	30.60656645	25.00224933	22.65289207	26.95581391	17.28722272	31.08830901	19.74510789	22.26937888	24.39771826	28.58916623	29.71208155	20.49717029	26.98467102	24.35191471	22.12900036	33.51258993	17.88405814	22.35055339	20.290614	24.01037946	19.56242619	25.55603707	24.51613746	29.45530445	24.32730193	25.53034792	27.4429809	23.99087197	25.69272779	31.24734978	23.45139601	26.17509611	25.99291911	23.83820363
764.5	30.81204517	25.13131021	22.73295327	27.13293541	17.37981022	31.14946474	19.81578712	22.32570951	24.50856021	28.75134638	29.84982227	20.55718528	27.03110994	24.50450725	22.22730469	33.65186734	17.93567315	22.45379326	20.409293	24.12306375	19.68052555	25.62798499	24.61885915	29.49383225	24.40307839	25.62524646	27.50602228	24.06425855	25.80344886	31.33696863	23.61542103	26.28323015	26.11624031	23.95704129
765.8	31.01176597	25.2620766	22.791421	27.26900792	17.46824592	31.22213515	19.85324669	22.38138277	24.63944843	28.86433149	29.97296272	20.63142064	27.08349572	24.67003338	22.3426433	33.84521302	17.98705679	22.5551495	20.54223764	24.24127865	19.8083875	25.71203183	24.72866148	29.5721371	24.45995344	25.70701591	27.56804251	24.1171198	25.90783777	31.42003304	23.75810983	26.3592965	26.22626155	24.08385435
767.1	31.1603221	25.34752518	22.86014449	27.39108914	17.55431713	31.29201289	19.92885618	22.45884792	24.71471156	28.97716626	30.06750629	20.70178222	27.14690632	24.82781145	22.47522972	34.00958265	18.0624957	22.67294966	20.66590862	24.32306313	19.92328527	25.7698667	24.82798101	29.66569815	24.49520252	25.80005561	27.6314895	24.15380889	26.03866701	31.49636487	23.8833619	26.42204872	26.33377239	24.19483728
768.4	31.27998775	25.42070571	22.93779625	27.50030474	17.62986746	31.36723584	19.80797003	22.53328758	24.77376691	29.05852384	30.15635775	20.77706081	27.21494069	24.96153362	22.58492477	34.14286177	18.14801692	22.78554128	20.77006969	24.39888828	20.00973684	25.82501283	24.91093965	29.76164148	24.54195782	25.87850303	27.68615052	24.20719475	26.1459752	31.58996929	23.98440067	26.48423752	26.42537234	24.29365454
769.7	31.37839118	25.50494475	23.01104612	27.60338249	17.69542001	31.44691436	19.78345197	22.60119473	24.82602513	29.14219154	30.24099598	20.8479358	27.28964156	25.08095936	22.67767946	34.2394527	18.22091021	22.87570072	20.85163548	24.47509429	20.10219245	25.87862877	24.99234508	29.83966951	24.59801451	25.95184215	27.74921518	24.26500265	26.23330895	31.67667856	24.08281276	26.55217716	26.52049339	24.37440285
770.9	31.47201585	25.57782061	23.07782105	27.70191588	17.76033875	31.52076263	19.82623047	22.66806531	24.88518091	29.22260557	30.32285918	20.90109822	27.36372503	25.18011098	22.75137105	34.31295353	18.29031985	22.96258695	20.92866827	24.55275541	20.18238611	25.93771005	25.06515859	29.90774947	24.66116617	26.02448718	27.82118964	24.33730573	26.31109821	31.78085597	24.16712992	26.62700704	26.61048746	24.45642992
772.2	31.56590147	25.63825763	23.15064858	27.7942619	17.81297978	31.57238566	19.89531857	22.72632502	24.94866931	29.30060286	30.40403034	20.95436708	27.44411857	25.28196173	22.81975957	34.38366358	18.3503206	23.02826933	20.98815811	24.62355106	20.25725873	26.00132387	25.13362591	29.97793595	24.73044692	26.08965775	27.89262453	24.40187953	26.38154658	31.87910436	24.24238468	26.70637287	26.69228338	24.52500177
773.5	31.64930198	25.71444548	23.2184064	27.87502952	17.87306729	31.62943911	19.97397361	22.7776221	24.99665617	29.37854081	30.48144441	21.00694662	27.50970621	25.36083813	22.87970705	34.45367398	18.40446161	23.09666083	21.0504349	24.69489688	20.32330109	26.06622658	25.19980008	30.03254722	24.79517709	26.1478298	27.96273859	24.4787565	26.4479727	31.96497381	24.32948172	26.78829832	26.77540922	24.58949009
774.8	31.72595416	25.78175306	23.28630867	27.95981021	17.93159815	31.69154013	20.05937492	22.82755469	25.04693082	29.44462038	30.55013016	21.06222313	27.58515485	25.44624181	22.93100744	34.50824575	18.45237254	23.17014922	21.10882505	24.77610476	20.38975846	26.12226323	25.26587924	30.09066998	24.86136115	26.21125242	28.02811334	24.54851182	26.52031436	32.05754934	24.40540585	26.86761565	26.85706594	24.6514131
776	31.80030159	25.84487091	23.34965616	28.04241565	17.9803257	31.75469675	20.16207533	22.88266099	25.09417748	29.51305195	30.62196182	21.10472588	27.6590464	25.53803384	22.99710803	34.5611061	18.51006204	23.23675877	21.16986493	24.83993333	20.46193053	26.17644193	25.32111955	30.16121998	24.92697753	26.27822144	28.09386045	24.62630122	26.59526753	32.15241605	24.4806408	26.93923747	26.93400789	24.71360516
777.3	31.88393736	25.90339566	23.41373231	28.12531595	18.03392586	31.79944715	20.25051276	22.9329407	25.13976384	29.57409471	30.69488803	21.15278738	27.73788732	25.62533367	23.04749429	34.61909095	18.56690474	23.29750582	21.22393525	24.90769075	20.53132625	26.24151096	25.38890235	30.21472921	24.99351455	26.33299953	28.15876202	24.69516261	26.6553249	32.23476783	24.55078653	27.01373895	27.01269157	24.77594975
778.6	31.95320242	25.96594299	23.48476234	28.21646927	18.08596333	31.85784541	20.35374145	22.98195776	25.19039193	29.64867796	30.76916461	21.19840896	27.81623677	25.70487069	23.0992758	34.67246039	18.61783452	23.36241206	21.27547369	24.97156942	20.5955199	26.30335444	25.44914061	30.2719308	25.0580774	26.38949753	28.22788862	24.77693091	26.72652314	32.331708	24.62297545	27.0973311	27.09608515	24.84616161
779.9	32.03182192	26.03138015	23.54929387	28.28038539	18.13233833	31.9153857	20.44837055	23.03917604	25.23299939	29.70950462	30.83855203	21.24158	27.88569843	25.79202467	23.14619559	34.71885865	18.66137191	23.42262728	21.32455736	25.04714727	20.65799784	26.35833006	25.51402846	30.33578204	25.12898892	26.4512149	28.29284834	24.84482062	26.79096603	32.42380952	24.70292476	27.17187793	27.17421193	24.89755393
781.1	32.10510264	26.09926648	23.62242168	28.36486933	18.18422311	31.96571698	20.55038528	23.09078124	25.28161289	29.77573637	30.90799476	21.29001831	27.95948869	25.87641133	23.20147925	34.77045031	18.71528736	23.48880362	21.3714535	25.12156026	20.73039235	26.41718097	25.58847295	30.39515529	25.20051525	26.51241118	28.36121155	24.9116474	26.84406426	32.51168207	24.77038069	27.2424513	27.24349969	24.96380608
782.4	32.17234464	26.14937239	23.68601646	28.44277545	18.23229549	32.01592946	20.6551695	23.1323716	25.32003213	29.84332585	30.98147592	21.33578386	28.02778145	25.95330011	23.24517498	34.82478789	18.75814655	23.54362164	21.4255504	25.18453186	20.79149933	26.47789976	25.64954356	30.45329347	25.25491002	26.56716712	28.42489834	24.99034346	26.91770646	32.5977433	24.84045106	27.32383499	27.32871864	25.02364243
783.7	32.24286502	26.20990149	23.7449106	28.51435883	18.28016116	32.06667158	20.72611228	23.17908409	25.36193455	29.89723984	31.04058869	21.38203241	28.10088359	26.03278562	23.29468828	34.85788689	18.81633401	23.60124718	21.47152943	25.24935187	20.8495974	26.53728301	25.70018151	30.50455776	25.31831989	26.6269572	28.49044206	25.06336171	26.97629866	32.68704798	24.91201202	27.40155268	27.40134925	25.07197847
785	32.301108	26.26221515	23.80841257	28.5848712	18.32463978	32.10927866	20.7710088	23.22536741	25.39538907	29.95969968	31.10828515	21.42055963	28.17635935	26.10646501	23.33119201	34.89535025	18.86392592	23.66684897	21.51327569	25.31373196	20.91418655	26.59047078	25.75527373	30.57171139	25.38058269	26.68104648	28.55669686	25.1328719	27.04165307	32.78255172	24.97328671	27.47559788	27.47560997	25.12553379
786.2	32.34975465	26.31348158	23.87073754	28.65367242	18.36409714	32.16132349	20.82459018	23.27513526	25.42839634	30.0085775	31.16151841	21.46330118	28.2402832	26.17063805	23.37210204	34.91801465	18.91025705	23.71668499	21.5554969	25.37030008	20.96933892	26.63971617	25.81849417	30.62237524	25.44337607	26.73944255	28.62742851	25.20025523	27.09482019	32.86539219	25.02883771	27.54937878	27.54415938	25.17561808
787.5	32.39177725	26.37046837	23.92705905	28.70800514	18.40829187	32.19985746	20.86324412	23.32085376	25.45298137	30.05837127	31.21923606	21.50628608	28.30516609	26.23013203	23.3997813	34.93806023	18.94490254	23.76047789	21.59180546	25.42895697	21.00756778	26.69507566	25.87079605	30.66675725	25.50287232	26.79402165	28.69056985	25.26858264	27.14645076	32.94905478	25.08515724	27.61854127	27.60951414	25.21860841
788.8	32.45649532	26.40670235	23.99677956	28.77466753	18.45234504	32.24853893	20.91180313	23.37044465	25.48681188	30.10594085	31.27667168	21.54882697	28.37933135	26.29973845	23.43112236	34.97462515	18.98923974	23.81926749	21.62913131	25.48843013	21.06335161	26.7500378	25.91899524	30.72837654	25.57117384	26.84671337	28.75322138	25.34591033	27.20017986	33.04350715	25.14167745	27.69415777	27.67753556	25.27210899
790	32.50520619	26.47324603	24.05933689	28.84307796	18.48856572	32.2850743	20.96471791	23.41298624	25.51846101	30.15931937	31.34347256	21.58547288	28.45877996	26.37663597	23.47699562	35.00604166	19.04220883	23.8779452	21.66848703	25.55110723	21.13207989	26.80534037	25.98900245	30.78820221	25.62613214	26.90117572	28.81281871	25.41884022	27.26123485	33.13445051	25.20929484	27.7679341	27.74736985	25.33267072
791.3	32.57252501	26.53330638	24.11785014	28.92146521	18.55073272	32.34490907	21.0145242	23.45816169	25.56603665	30.22681979	31.41494846	21.62370648	28.52309016	26.46170075	23.53413005	35.068577	19.10312287	23.94579188	21.72213411	25.62338362	21.20291099	26.86503667	26.05240835	30.85212038	25.68805769	26.95622838	28.87841401	25.48927373	27.33411647	33.22043881	25.28081215	27.84095546	27.83493121	25.39434251
792.6	32.65871272	26.59971743	24.19310619	29.00798109	18.6001687	32.40525883	21.07786899	23.51566712	25.62026633	30.3130744	31.49308356	21.68435626	28.59403809	26.5537721	23.60512477	35.1351781	19.14478461	24.01592969	21.78314691	25.68593474	21.26940744	26.91891621	26.12437935	30.91490584	25.75427928	27.02024257	28.95227569	25.55854577	27.40291123	33.32097863	25.36340308	27.91721228	27.9106546	25.4528344
793.8	32.73135302	26.66844903	24.25215716	29.08983996	18.64873223	32.44986604	21.12724834	23.55767483	25.6677352	30.37039819	31.55680217	21.72486865	28.66224666	26.6321733	23.65357245	35.18847244	19.19971024	24.06942836	21.8369327	25.75293656	21.33041086	26.97474553	26.19171363	30.96323759	25.83185831	27.08184044	29.01825972	25.63231821	27.46124527	33.39833435	25.43473686	27.99848801	27.99775942	25.51251655
795.1	32.78758205	26.71742272	24.31515315	29.15059969	18.69307535	32.49595855	21.17595179	23.60757259	25.7034281	30.42994459	31.62171416	21.77107877	28.74493802	26.71292431	23.70145555	35.23024511	19.247253	24.1245693	21.87655421	25.81963842	21.38572531	27.03284569	26.24076272	31.00772164	25.89408974	27.13362757	29.09021609	25.70027633	27.52378269	33.49044955	25.49368985	28.06701376	28.06240208	25.57928929
796.4	32.83929366	26.77960422	24.38006546	29.21582603	18.73853862	32.54231611	21.21732177	23.65252325	25.7356567	30.47759726	31.67013746	21.79566239	28.80734694	26.77824647	23.7288659	35.26177631	19.28770276	24.18257939	21.92139869	25.88506962	21.44189782	27.08999847	26.30414672	31.06764126	25.95051805	27.18997839	29.14751026	25.77469236	27.58740479	33.57703112	25.55692814	28.145816	28.13555999	25.62823049
797.6	32.90390464	26.83487567	24.44415509	29.2818883	18.7880924	32.59242141	21.26356028	23.69844262	25.76518969	30.52799507	31.73333684	21.84255679	28.87127023	26.84839175	23.77193663	35.29293625	19.33251557	24.24345915	21.96606764	25.9393246	21.50236085	27.13689214	26.36271768	31.12991662	26.00691612	27.24860298	29.20514295	25.84615688	27.64264687	33.65977613	25.62316635	28.21549579	28.21370805	25.68603022
798.9	32.96345302	26.8852231	24.50373364	29.34419768	18.82845792	32.64030529	21.316373	23.73469495	25.81118078	30.59151941	31.80064882	21.88968346	28.94349572	26.93590591	23.82490756	35.34967636	19.37760527	24.30739221	22.01335977	26.00147819	21.557217	27.19678738	26.43505037	31.19225014	26.0688061	27.30231981	29.27169983	25.90930961	27.69953072	33.76536057	25.68568591	28.29262721	28.28144101	25.74193845
800.2	33.01650596	26.93900028	24.57240533	29.42047188	18.86384535	32.67888419	21.36390291	23.79265406	25.83804322	30.63680741	31.86754135	21.9274345	29.02426199	27.00811229	23.8628988	35.38800022	19.4307839	24.36555948	22.05818015	26.06358214	21.62843757	27.25430709	26.48040687	31.25396044	26.12231872	27.36649798	29.34754379	25.98052212	27.76344806	33.84899432	25.75283639	28.35395357	28.36483507	25.78741152
801.4	33.0821364	26.99938941	24.63662948	29.47618679	18.91776627	32.72829653	21.40858511	23.83869577	25.86795251	30.69383611	31.9227445	21.95841044	29.08602839	27.08251882	23.90315302	35.42286685	19.48182639	24.4131449	22.09514603	26.12360635	21.67446591	27.30612876	26.54576996	31.29715407	26.17668105	27.41620355	29.41474057	26.05542391	27.82187624	33.92120812	25.81067107	28.42338037	28.43611552	25.8459497
802.7	33.14500909	27.05828734	24.6906309	29.54280623	18.96637769	32.76700781	21.46013923	23.88299387	25.92063976	30.76291387	31.99488863	22.0043223	29.15412187	27.15425399	23.95293852	35.46729383	19.52438565	24.47168646	22.14043483	26.19601247	21.73271724	27.357226	26.59380893	31.35867107	26.24441108	27.47408517	29.46855638	26.12094313	27.88371654	34.0066579	25.88349049	28.50228882	28.50307168	25.89797315
803.9	33.21731897	27.1263727	24.75584366	29.62641668	19.01520503	32.81673579	21.50740889	23.93859146	25.97330513	30.83564028	32.0783944	22.0435902	29.22120119	27.24540464	24.01695325	35.53318072	19.58451121	24.53759554	22.1961581	26.27368097	21.8091342	27.41574368	26.66745059	31.41170586	26.30403347	27.53668469	29.54097903	26.1913785	27.95527708	34.09957503	25.9536371	28.5832311	28.58884205	25.9753647
805.2	33.28540679	27.18657854	24.83196257	29.70302035	19.06298805	32.87173672	21.55864744	23.98474766	26.02089879	30.89861561	32.12829752	22.09963599	29.29669309	27.3354495	24.08046099	35.59665848	19.6326798	24.60047023	22.2654544	26.33872377	21.87550329	27.4749736	26.73788427	31.47044712	26.36961851	27.59038515	29.61131128	26.25100596	28.02394834	34.17658278	26.02024566	28.64633301	28.67660688	26.03755083
806.4	33.35136828	27.25245732	24.89421355	29.77321991	19.11728104	32.91244698	21.60743451	24.0322941	26.05996933	30.96190385	32.19205218	22.14124867	29.36714451	27.42185625	24.12400395	35.64235578	19.67355192	24.66789909	22.30610597	26.39411474	21.93280242	27.52453419	26.79936012	31.53556986	26.43236537	27.64628602	29.67436444	26.31997906	28.08771546	34.25720046	26.09445127	28.71732664	28.76294792	26.0939492
807.7	33.4007415	27.30078814	24.9570161	29.83694166	19.15592352	32.9619794	21.64651116	24.0707932	26.08835965	31.00641855	32.25947899	22.17443033	29.43431718	27.4843837	24.15864335	35.69208248	19.71981399	24.72362008	22.348267	26.4590234	21.99725736	27.57395144	26.85523514	31.60303871	26.4875975	27.69770903	29.74424494	26.37941046	28.14815066	34.35824809	26.14582868	28.78818944	28.82238142	26.14745626
809	33.44400972	27.35340589	25.00319628	29.8844588	19.19439427	32.98441043	21.68379981	24.11537489	26.10214765	31.04790113	32.30504305	22.20780862	29.50423064	27.54765712	24.18327819	35.70092172	19.76993945	24.757747	22.38060281	26.50104667	22.04522387	27.62092626	26.90674044	31.64608044	26.54102926	27.75006926	29.80949255	26.45011034	28.20150186	34.43908053	26.1890208	28.85641245	28.88146014	26.18819298
810.2	33.4750223	27.38666524	25.05357695	29.92176526	19.22483198	33.01998118	21.71960555	24.14587947	26.10428232	31.0773405	32.35473457	22.24024923	29.5737796	27.58774292	24.1912365	35.70173795	19.81723364	24.80415166	22.40719638	26.54417073	22.08121903	27.6721975	26.95162048	31.68191978	26.58129911	27.79665128	29.86982941	26.51540566	28.23554288	34.51763432	26.23525512	28.91581106	28.9473215	26.21070634
811.5	33.46864386	27.4059607	25.11998015	29.9491601	19.24278054	33.06620615	21.7574316	24.17844157	26.10185732	31.08835708	32.39549681	22.26543895	29.6363884	27.62493662	24.20123288	35.67176755	19.86339258	24.83883842	22.41832093	26.57135794	22.11482431	27.71654468	27.00052083	31.72703891	26.6508252	27.84552672	29.92504735	26.5903249	28.27065352	34.59581299	26.2674166	28.9701546	29.00147044	26.23562834
812.7	33.48258604	27.4315659	25.17094829	29.97108526	19.25831567	33.09194696	21.77542695	24.21564635	26.09795262	31.12370472	32.43638445	22.30331518	29.69372735	27.63533708	24.19046953	35.63703949	19.90440277	24.84914667	22.43458734	26.59163045	22.15564128	27.75797489	27.02522596	31.78102742	26.70471211	27.89611766	29.9786939	26.65981412	28.30768671	34.67699889	26.28793882	29.02827031	29.04301824	26.25478808
814	33.47087823	27.46480551	25.23285499	29.99984338	19.29226493	33.10481707	21.79705637	24.23796368	26.08673717	31.16432373	32.47249679	22.32772432	29.76121675	27.66928446	24.18701644	35.62383984	19.94467368	24.89646682	22.4469863	26.63559898	22.18305102	27.80184139	27.06176132	31.79332986	26.76069088	27.93961346	30.0475365	26.73950321	28.33401738	34.75691837	26.32192027	29.09750469	29.0988696	26.27722332
815.2	33.50853943	27.51524413	25.2785131	30.03863717	19.31165001	33.14189467	21.83705443	24.26792059	26.08428984	31.20378777	32.50948485	22.35183114	29.84657208	27.73673955	24.19746823	35.61905616	19.98494616	24.91823695	22.46333001	26.6868621	22.22880181	27.86628071	27.12051227	31.85746064	26.81525189	27.99269447	30.10998105	26.81364322	28.36742022	34.8373076	26.3692107	29.16343204	29.16250387	26.3029327
816.5	33.5429931	27.56639402	25.32040844	30.10177629	19.34979064	33.20312091	21.87378178	24.30258213	26.1251714	31.23543882	32.57286973	22.38198402	29.9026092	27.78179026	24.2106642	35.64973973	20.03301449	24.95764792	22.49601887	26.73328625	22.2855669	27.91178081	27.16781933	31.89708896	26.87473874	28.04113025	30.19704188	26.88410197	28.41783575	34.91452559	26.43049658	29.25286111	29.2213441	26.35399161
817.7	33.63414385	27.64527358	25.38937956	30.19187859	19.3920238	33.23317445	21.90690864	24.34740695	26.18627852	31.32471893	32.6337342	22.42320573	29.9701912	27.87851784	24.28116867	35.71488863	20.06526454	25.02930336	22.55339565	26.80635172	22.35209778	27.97332395	27.23157047	31.94699241	26.9536775	28.0927769	30.2380011	26.95884603	28.48315911	34.99050811	26.49899424	29.32355835	29.31404957	26.41535981
819	33.73904186	27.71697557	25.4625563	30.27188162	19.46073066	33.31095687	21.95663185	24.38851657	26.26566596	31.38047245	32.71651977	22.46281977	30.03375689	27.97540076	24.36173078	35.80585008	20.11323777	25.09593644	22.62745316	26.91280312	22.42624521	28.02301263	27.31482151	32.01637246	27.01610061	28.15532924	30.30440183	27.01113744	28.5696332	35.07948588	26.59855528	29.38347304	29.40187305	26.51448727
820.2	33.82730233	27.76105176	25.53119547	30.34441784	19.52022925	33.32868462	22.01792622	24.43656398	26.32063443	31.44301492	32.78802335	22.5206356	30.08426299	28.07543733	24.42113454	35.86782236	20.15970532	25.17618907	22.68883674	26.95606669	22.48826597	28.07304902	27.37464963	32.07007274	27.05668068	28.21730174	30.37300496	27.06546535	28.65083636	35.16673723	26.66697695	29.46734932	29.48061831	26.56275669
821.5	33.8660759	27.80602452	25.57090268	30.40446315	19.55438187	33.37581494	22.0634585	24.49139782	26.32546208	31.49719199	32.8516141	22.551765	30.15891292	28.12077227	24.45446522	35.88201866	20.21450282	25.21781653	22.72849807	26.99676286	22.53875703	28.12755436	27.42736206	32.09879855	27.12565248	28.25350226	30.42312077	27.14040364	28.71052832	35.24864192	26.71017775	29.53354883	29.54655753	26.60408533
822.7	33.93397506	27.87023051	25.6279889	30.46978535	19.59129841	33.42187556	22.10219755	24.53204786	26.35453109	31.54624809	32.90810678	22.59578415	30.22514557	28.20212096	24.48568533	35.92841406	20.26224889	25.26068308	22.76861853	27.0606991	22.61112591	28.18435985	27.4776166	32.16777446	27.19196023	28.30676972	30.48072897	27.1998636	28.75246985	35.337661	26.77350134	29.62089454	29.60981113	26.66087671
823.9	33.9982386	27.94775918	25.69016433	30.54158948	19.63674544	33.46757388	22.14711273	24.56672684	26.39517509	31.6197986	32.96867991	22.62927546	30.29563038	28.28652995	24.53535903	35.98424475	20.29987971	25.30902546	22.83148475	27.14216597	22.66899526	28.2339566	27.55083656	32.21640506	27.23685726	28.3719453	30.55733388	27.26507853	28.80762639	35.39948126	26.85701443	29.67930261	29.69457647	26.72867511
825.2	34.08453135	28.01293487	25.76393781	30.63559808	19.68637069	33.51664962	22.19853045	24.61337865	26.46738771	31.69782785	33.01111161	22.67649511	30.34457383	28.37830222	24.62246812	36.05887082	20.34572487	25.3944573	22.88323093	27.21715506	22.73565404	28.28568006	27.62028011	32.28944695	27.28070303	28.42596035	30.61521341	27.33879288	28.88832146	35.4746362	26.93868622	29.74896319	29.77101406	26.80296298
826.4	34.12983322	28.0702346	25.82769087	30.68511079	19.72548619	33.55185073	22.25375307	24.66029819	26.48548687	31.73761704	33.086551	22.70921805	30.42020585	28.46640541	24.65513972	36.09140926	20.39461684	25.45586016	22.93268533	27.25874516	22.78990147	28.32102718	27.66231466	32.31593043	27.34395066	28.48825451	30.6603619	27.40375602	28.95028019	35.5465368	27.00623449	29.8168058	29.83896474	26.84499989
827.7	34.15424554	28.11445877	25.88860031	30.732475	19.76391564	33.57618007	22.29526965	24.67850268	26.51076957	31.76638953	33.15962588	22.74181469	30.46373483	28.51723417	24.67918535	36.1088633	20.46104386	25.48640282	22.97132021	27.3016102	22.84511034	28.37744652	27.72382766	32.34315277	27.39279488	28.52624993	30.73831489	27.46300921	28.99390925	35.62472696	27.03940456	29.87486506	29.90477948	26.87345237
828.9	34.2372388	28.15926894	25.94487334	30.80875809	19.80005632	33.60377287	22.32304553	24.71810276	26.53242994	31.81145906	33.20873638	22.77901272	30.52878484	28.58108997	24.7082608	36.11875298	20.49758116	25.52578611	23.01411765	27.36909888	22.89700017	28.42654623	27.76015565	32.39158836	27.45712797	28.57654338	30.76638439	27.51109929	29.02928132	35.69710273	27.09015337	29.93070015	29.98399374	26.9494497
830.2	34.29407255	28.21130327	26.00254182	30.86969048	19.83547474	33.64941712	22.36110587	24.75368706	26.57941899	31.87575292	33.26112624	22.81171337	30.61163872	28.64505203	24.75904887	36.17518316	20.53384536	25.57048363	23.06354311	27.41549414	22.95700356	28.47330697	27.83671211	32.45226872	27.50572845	28.60820741	30.83859929	27.58008783	29.09964325	35.78999729	27.15462513	30.00811691	30.0341564	26.99807355
831.4	34.36145554	28.26884158	26.06367279	30.94616714	19.89034037	33.67949898	22.40586993	24.79789292	26.60553443	31.93155638	33.31069249	22.84798034	30.66469754	28.72135213	24.81683917	36.22837092	20.57514785	25.62842332	23.10582771	27.47093824	23.01966577	28.52116607	27.89724765	32.50509071	27.56278711	28.66640282	30.88652686	27.63633938	29.17291291	35.85728058	27.22748955	30.08453174	30.11326856	27.05246999
832.6	34.43646059	28.33881984	26.12702308	31.01001937	19.93279667	33.70608943	22.46951237	24.8247337	26.65187747	31.99848869	33.40113001	22.8895045	30.71583067	28.80527842	24.88504137	36.27863495	20.6304694	25.68539459	23.15585478	27.55206644	23.07879838	28.58369767	27.96432167	32.54665677	27.61632334	28.72075063	30.94828055	27.71658241	29.23873341	35.93151464	27.30248022	30.14762699	30.19519249	27.1132194
833.9	34.49653331	28.41016048	26.18794973	31.09096893	19.98079446	33.76266686	22.51062452	24.8655385	26.70592818	32.05664032	33.4645925	22.94021171	30.78049367	28.9101979	24.9407957	36.34002573	20.6689021	25.75088494	23.22678083	27.64003979	23.13331295	28.63151716	28.01204204	32.59937147	27.67336223	28.76661366	31.01317611	27.75650669	29.30077604	36.0080771	27.38331578	30.21260543	30.279522	27.18974617
835.1	34.57070625	28.47394412	26.24444957	31.16742799	20.02581459	33.80340288	22.55592664	24.92154442	26.75836491	32.13325589	33.51369978	22.97524931	30.84402143	28.99471729	24.98000788	36.4000929	20.74384152	25.82640812	23.27326807	27.69363934	23.19841374	28.67836419	28.08018846	32.6398407	27.72839444	28.81488472	31.07831606	27.81445309	29.36482415	36.07237924	27.4502382	30.28160637	30.34560341	27.25049709
836.3	34.63396151	28.52696076	26.30127699	31.24467223	20.06087014	33.8518803	22.61434864	24.95409399	26.78632879	32.19016986	33.56465874	23.02119758	30.90176765	29.07465764	25.03799272	36.4551484	20.78527411	25.88854781	23.30898857	27.75116078	23.26897561	28.72302663	28.14363956	32.70170938	27.78439817	28.85716118	31.12658617	27.87634535	29.43042647	36.1514929	27.50048053	30.34685109	30.41379544	27.29740304
837.6	34.70034194	28.58120085	26.35033509	31.30014417	20.1217323	33.90492609	22.64837431	24.99244735	26.84129516	32.23857084	33.63314567	23.06030535	30.97627402	29.14007797	25.10345128	36.52021984	20.81868816	25.94144153	23.36937279	27.81210528	23.32758538	28.76621901	28.19861025	32.75109272	27.84458111	28.92984277	31.19818129	27.9452303	29.51301668	36.22336019	27.57922677	30.41911109	30.49678837	27.36318916
838.8	34.77300146	28.66017318	26.41379092	31.35588554	20.16231647	33.93966419	22.69581336	25.0553948	26.88708465	32.29626432	33.70270483	23.08337589	31.03559808	29.23501646	25.14755725	36.57059024	20.87394897	25.99089371	23.42613925	27.86794192	23.40109865	28.82225919	28.25868202	32.79417763	27.88628768	28.97341947	31.26460727	28.00194341	29.56728231	36.31648992	27.65710592	30.48211174	30.57008224	27.42140859
840	34.85491218	28.69875311	26.48182315	31.44009277	20.21306658	33.99608982	22.74387649	25.090844	26.92205957	32.36607812	33.7591751	23.13968513	31.10271633	29.31486894	25.20034303	36.61544701	20.92703178	26.07587797	23.49024378	27.94077992	23.44373047	28.86923554	28.33166808	32.84846894	27.94602243	29.01558808	31.31169625	28.06278269	29.63056269	36.3871868	27.71999157	30.55993066	30.62887161	27.47982417
841.3	34.90580011	28.76690524	26.53611408	31.51817229	20.24882516	34.02957144	22.79102	25.14053165	26.96826407	32.42761042	33.81109397	23.19184773	31.16539585	29.38709061	25.24443236	36.66640834	20.96719518	26.11901013	23.52389216	27.99686351	23.51084675	28.91477996	28.39465611	32.91115737	28.00943112	29.06843876	31.36186065	28.11435037	29.69257116	36.47535629	27.78115644	30.61550061	30.70955002	27.54376326
842.5	34.97593948	28.8226229	26.59834887	31.58816429	20.29332684	34.06820368	22.83912034	25.1697857	27.00561672	32.48036212	33.88060714	23.21257958	31.22927367	29.46121198	25.30042596	36.70275401	21.02394818	26.17154951	23.57655107	28.05070926	23.56555661	28.9753904	28.43955527	32.95285755	28.04711786	29.11703036	31.42472396	28.18101514	29.74489316	36.55554047	27.83752696	30.69366433	30.78816401	27.59608197
843.7	35.03978026	28.87835568	26.65561254	31.63294005	20.33746453	34.07758495	22.8825299	25.21523886	27.04016739	32.53855621	33.94779788	23.24299951	31.2878257	29.53796113	25.35062132	36.76041938	21.06432701	26.23281658	23.63546474	28.11951913	23.63042428	29.02394066	28.48972771	33.01141796	28.1052176	29.17691798	31.47896663	28.26375656	29.81339273	36.59406196	27.90178718	30.75315423	30.86082104	27.65187832
845	35.10424292	28.94438554	26.71592992	31.69551556	20.37975472	34.14145192	22.91810478	25.26326316	27.09061867	32.5893048	34.01303339	23.28715874	31.34759721	29.62962207	25.39932695	36.81624319	21.11945384	26.28963941	23.6834527	28.1714548	23.69101794	29.08169911	28.55401795	33.06053295	28.16086792	29.21309058	31.53651508	28.32141039	29.89596101	36.70046002	27.9645972	30.82911653	30.91295582	27.70484555
846.2	35.16889983	29.00312153	26.78010064	31.7841041	20.42597267	34.17571265	22.95695068	25.28844056	27.13477769	32.65758906	34.06971504	23.31668595	31.40397697	29.70108	25.4421304	36.83393353	21.16379126	26.34941631	23.72255955	28.23192687	23.74364396	29.103833	28.62877413	33.09532921	28.22728173	29.27182995	31.60741358	28.37261422	29.93914749	36.76866762	28.02041726	30.88812901	30.98191164	27.75211659
847.4	35.20921601	29.05561314	26.8298528	31.83705019	20.46354396	34.21880079	23.01339161	25.33235868	27.16033657	32.69391145	34.12109919	23.37541043	31.47668614	29.76423085	25.46997022	36.85264086	21.2060273	26.3954923	23.75659063	28.28802401	23.78978147	29.14465865	28.67038716	33.13767913	28.27273451	29.31309944	31.65508099	28.43705649	29.98895761	36.82213977	28.09089622	30.95094041	31.03374682	27.82952665
848.6	35.25724065	29.11976972	26.8927879	31.8981041	20.48749712	34.2600633	23.06537973	25.35175028	27.18354068	32.74258033	34.15258055	23.39123021	31.54275079	29.81131573	25.52785284	36.89996257	21.24515853	26.45055216	23.80767757	28.31605739	23.84275672	29.19751153	28.70328055	33.19967599	28.32574066	29.35922091	31.70708494	28.49819881	30.04346569	36.9191813	28.14715167	31.0205573	31.11419894	27.86139612
849.8	35.32171179	29.15205174	26.92342577	31.93076314	20.5161594	34.31384295	23.09750973	25.40017103	27.22400007	32.77486215	34.19374115	23.41637785	31.5973568	29.88471522	25.55074798	36.95107401	21.28750216	26.48660455	23.84193905	28.38291671	23.90399049	29.27628731	28.77182229	33.24944509	28.38777768	29.41148399	31.7680583	28.56702564	30.09527928	36.98194354	28.18329028	31.07396056	31.18333911	27.89208486
851.1	35.35500369	29.18571595	26.97527463	31.98797077	20.55584385	34.34111906	23.1259555	25.43221137	27.25009611	32.83730847	34.26540627	23.45411038	31.66414301	29.93984993	25.60025303	36.99278351	21.33198687	26.52639092	23.88310991	28.42631229	23.95858057	29.28989149	28.834163	33.27963991	28.43997138	29.44699877	31.82522415	28.62718597	30.14606127	37.06365823	28.22889986	31.12920864	31.2391192	27.93374046
852.3	35.38906356	29.22925653	27.04636366	32.07124393	20.59111003	34.37451574	23.18940547	25.45699726	27.27803711	32.87244528	34.32896834	23.481907	31.71760889	30.00880646	25.62470775	37.00788444	21.37889395	26.57531659	23.9292475	28.4715932	23.99202068	29.33732762	28.87762953	33.32145575	28.47404652	29.50539702	31.87768318	28.67856303	30.20248452	37.13406027	28.2955771	31.21134957	31.28056272	27.98297865
853.5	35.44366428	29.26985036	27.09080986	32.12216121	20.64571623	34.41288486	23.21429335	25.50173894	27.3197333	32.94123424	34.35410431	23.53158441	31.77412283	30.06749017	25.65978417	37.03605359	21.42785854	26.61446028	23.9565333	28.53624703	24.06721244	29.37574328	28.93880825	33.38023753	28.5321146	29.55504099	31.92045067	28.75567154	30.23300573	37.20783358	28.34818575	31.26254941	31.38266109	28.02209473
854.7	35.5132303	29.34531475	27.17845643	32.17731097	20.66398136	34.43815477	23.25329345	25.54066973	27.35209267	32.97529768	34.4330216	23.56387195	31.83011341	30.14005893	25.69693416	37.08994581	21.45053032	26.67365884	24.01207574	28.62016167	24.1269783	29.43484325	28.99052283	33.41872635	28.58230108	29.59183161	31.98136191	28.8109765	30.31347787	37.27376943	28.40850194	31.32809753	31.43836599	28.08173801
856	35.55866613	29.40856882	27.20942594	32.22358935	20.71425441	34.50334897	23.28504133	25.58714864	27.37667536	33.0438465	34.48177418	23.59133533	31.88819201	30.1935849	25.76143622	37.11518292	21.49660824	26.7231937	24.0468226	28.67194122	24.17316125	29.47392571	29.01486768	33.4504919	28.64548383	29.63090811	32.07118619	28.84921635	30.36860191	37.36242516	28.47981663	31.38430067	31.49634169	28.13800564
857.2	35.62189574	29.4647477	27.24057691	32.29304016	20.76191806	34.52490039	23.30426054	25.62696199	27.42809358	33.09868612	34.53764037	23.61307229	31.96315395	30.2834493	25.7739725	37.15460803	21.55024736	26.76216777	24.07750176	28.72739089	24.22156137	29.52671103	29.09288045	33.50622322	28.68024748	29.69138089	32.10358635	28.8944601	30.42386863	37.41957385	28.53767095	31.45205232	31.56161401	28.19706353
858.4	35.66926476	29.49231048	27.29402335	32.36161306	20.80026318	34.5703886	23.37237914	25.64271378	27.42631791	33.11850772	34.59018827	23.65509249	32.01212262	30.33566925	25.83034532	37.19595217	21.59973785	26.80679132	24.13195442	28.75202088	24.26831241	29.58332616	29.13762651	33.5509666	28.71860245	29.74591502	32.1456521	28.98686278	30.47048142	37.49906793	28.58827281	31.51296852	31.62345407	28.23988728
859.6	35.71175792	29.54907616	27.37791045	32.43510554	20.83165758	34.59981577	23.40877262	25.69531558	27.47318984	33.16571946	34.63351185	23.68995596	32.08614054	30.40912995	25.85895953	37.221007	21.64574402	26.87073774	24.16697797	28.80808316	24.32221027	29.61636227	29.20520319	33.59799379	28.78907903	29.78643176	32.21168729	29.03251978	30.54494882	37.57102189	28.63418954	31.57759456	31.69699278	28.31485736
860.8	35.78977514	29.59974162	27.43481434	32.4719201	20.8621434	34.64635455	23.44096637	25.73357829	27.51674222	33.22433733	34.69460643	23.72067162	32.14334931	30.45949514	25.89799757	37.25882228	21.68213102	26.91954582	24.21686658	28.83953609	24.38560018	29.64551558	29.26681348	33.63973854	28.84286454	29.83360394	32.25979972	29.0995432	30.60485027	37.64322565	28.69094718	31.63582638	31.74146943	28.32689774
862	35.81403329	29.65124161	27.47230662	32.49187771	20.88534986	34.68330238	23.4881497	25.7633433	27.55189462	33.28254636	34.71531127	23.74193598	32.19323666	30.55095119	25.92699656	37.27839454	21.72948377	26.954382	24.26999198	28.92722129	24.41754525	29.70261925	29.32028342	33.69257371	28.89732041	29.86762309	32.30914617	29.16803767	30.64769383	37.71726273	28.75276179	31.68092674	31.82035784	28.36156393
863.3	35.85124845	29.68778446	27.51660977	32.56551299	20.91316872	34.69300561	23.52126298	25.82459109	27.5904944	33.32231976	34.7772327	23.78766007	32.24411936	30.58307339	25.97373449	37.31352308	21.77001051	27.00183232	24.31862986	28.96732431	24.48371035	29.73910485	29.37441255	33.74374816	28.93740755	29.90796325	32.37641049	29.24050527	30.69777604	37.78074462	28.79543169	31.74318802	31.86831516	28.40832151
864.5	35.88912322	29.72322373	27.54553183	32.63147199	20.97241423	34.72163583	23.55849897	25.82948525	27.58471392	33.3645769	34.82034703	23.82018089	32.29538648	30.63426369	25.99927422	37.34190386	21.80268401	27.06072524	24.35031603	28.99219069	24.51526492	29.78952793	29.43996017	33.78057269	28.98062223	29.96636801	32.44292485	29.28948068	30.76530593	37.84863963	28.83319309	31.80229474	31.92700711	28.44691032
865.7	35.93981664	29.77352154	27.60193037	32.69812565	21.00942283	34.7752899	23.58593187	25.87207784	27.61143462	33.40982787	34.87079491	23.84703373	32.34956006	30.68281301	26.01652909	37.36915578	21.8505545	27.09206716	24.36632766	29.0546508	24.58095745	29.81423163	29.46968605	33.81452477	29.02779412	30.0084465	32.48782671	29.32643238	30.81444796	37.92900201	28.90868715	31.87394735	31.98897972	28.50877498
866.9	35.98175209	29.86780381	27.68597901	32.74711659	21.0538196	34.79019306	23.63339462	25.91596874	27.64110199	33.45596542	34.90387754	23.89060022	32.41985502	30.7851108	26.08096905	37.43249512	21.89502731	27.13054609	24.41481388	29.12094441	24.62280841	29.86035926	29.51139337	33.86694402	29.07362485	30.05335531	32.55683669	29.36468219	30.88186416	38.01958226	28.96686779	31.9310104	32.04398293	28.56650286
868.1	36.04366723	29.90438941	27.75615833	32.77709549	21.07871512	34.84497267	23.66486861	25.94191763	27.70213946	33.53298414	34.97648935	23.92142581	32.49248014	30.83321188	26.10570836	37.43044816	21.92843119	27.17791915	24.45273187	29.16553742	24.67726515	29.91990966	29.53351155	33.88662504	29.12768416	30.09561733	32.61537011	29.4534865	30.89562855	38.07732357	29.02816176	31.97100577	32.11839031	28.61449054
869.3	36.07264884	29.93986637	27.78862298	32.83733711	21.10331629	34.89342919	23.69874958	25.97431111	27.71307017	33.57173263	35.01435766	23.93746029	32.55008364	30.86978749	26.14871743	37.46198665	21.96801859	27.21851625	24.47045525	29.19281529	24.73303337	29.96405043	29.61671075	33.9541508	29.192029	30.14099216	32.64814906	29.53279798	30.96089233	38.15582831	29.07155789	32.04859737	32.17796178	28.63612319
870.5	36.11590034	29.99627962	27.81992514	32.91815272	21.13999548	34.90499132	23.74501378	26.02417953	27.73526831	33.59336788	35.05926452	23.96683381	32.61167943	30.92538571	26.15391316	37.48879998	22.00703715	27.27852588	24.51337263	29.27859631	24.75423977	30.00815567	29.66432639	34.00120514	29.23236963	30.18089294	32.71909394	29.56795369	31.01387197	38.22944423	29.10964613	32.11240201	32.24870756	28.67219717
871.7	36.1699815	30.0579058	27.90338643	32.94247657	21.16492684	34.94949883	23.78444656	26.05767107	27.7792674	33.64739258	35.11146521	23.99949323	32.6848574	30.99190686	26.19325724	37.49330618	22.0640059	27.32087282	24.56748876	29.30438244	24.80381909	30.04702274	29.72745993	34.01867935	29.29158977	30.21049662	32.76217547	29.64055974	31.05055645	38.30359851	29.14463691	32.1802226	32.33710068	28.73105109
872.9	36.17907663	30.0631691	27.91905714	32.99560484	21.17923655	34.99642562	23.82507195	26.07627505	27.80611884	33.67462965	35.19251575	24.04464382	32.73478456	31.09443487	26.25166541	37.52943414	22.13141619	27.3549357	24.58963478	29.3419973	24.85508612	30.05841957	29.7555787	34.09456892	29.35056311	30.26766263	32.79946902	29.70657259	31.11096829	38.3583128	29.20703737	32.25223228	32.38369841	28.76216217
874.1	36.23402067	30.0933333	27.99965611	33.04218524	21.23022511	35.00842392	23.85786215	26.09568408	27.81594338	33.71837422	35.20647914	24.08807201	32.75549722	31.12376024	26.28512977	37.5569573	22.1462836	27.39580786	24.63132981	29.39801812	24.90863193	30.12467198	29.79726854	34.15641615	29.38589386	30.32033037	32.85672495	29.75347869	31.15650189	38.44093286	29.25516022	32.30442942	32.43051815	28.78967203
875.3	36.29807368	30.16963009	28.04525935	33.090804	21.26443369	35.05543194	23.89133742	26.11866391	27.82874288	33.76769231	35.24791073	24.08594645	32.82399691	31.16199006	26.27889047	37.61840797	22.20048373	27.44182427	24.67555685	29.47598064	24.97038786	30.17012527	29.85009302	34.17393355	29.42372367	30.36372697	32.92517605	29.81131452	31.22810824	38.47752073	29.31081519	32.35756027	32.47206445	28.88762538
876.5	36.31978548	30.2156929	28.07397654	33.14258787	21.29918198	35.04662106	23.92972411	26.15700494	27.84007463	33.83991168	35.3014369	24.10945831	32.91037463	31.2304771	26.30455018	37.63759364	22.2204586	27.4988424	24.69320586	29.49418424	24.99677125	30.22322146	29.90582836	34.20804226	29.46417859	30.40149476	32.98831584	29.86190383	31.27246533	38.54735837	29.34847976	32.3951381	32.56021325	28.91546898
877.8	36.37526704	30.24602051	28.12955201	33.19969337	21.33277305	35.08477032	23.97002453	26.17901163	27.8658377	33.85713916	35.37683423	24.15494962	32.93403636	31.25308963	26.34414457	37.66003661	22.24661532	27.54162252	24.71126959	29.5168644	25.0381655	30.21961858	29.96142116	34.26635234	29.51901038	30.41309302	33.05130721	29.92393457	31.32935209	38.65112245	29.40832483	32.46007695	32.6216073	28.93689401
879	36.38434705	30.2836516	28.17259693	33.24365614	21.37261228	35.14449852	23.98749694	26.2069886	27.90023714	33.89288231	35.39254097	24.18944764	32.98519205	31.32248713	26.38245232	37.68383268	22.26990705	27.56982379	24.74541967	29.52498325	25.07290352	30.28538578	29.99330147	34.28531715	29.58437179	30.4638758	33.09900622	29.97022749	31.3433596	38.69073055	29.46441807	32.5095606	32.6635913	28.95057673
880.2	36.44239903	30.3144026	28.21096301	33.28146916	21.38323079	35.18517825	24.01008348	26.23360823	27.9554029	33.91409099	35.39477315	24.20008019	33.03565817	31.35755705	26.4176886	37.69957377	22.31899239	27.59937172	24.77423428	29.58191847	25.12105469	30.30288961	30.06625952	34.33209004	29.6044578	30.51209904	33.1331759	30.01837186	31.39352647	38.78975929	29.47640333	32.59863244	32.70817417	29.00951739
881.3	36.50017887	30.35468046	28.24415196	33.33178355	21.41433926	35.19908433	24.04630373	26.28176261	27.9626247	33.96996444	35.46621522	24.22036057	33.06331814	31.40164245	26.41945137	37.66180459	22.37755787	27.64812364	24.81888506	29.65222847	25.17688083	30.32815808	30.0990909	34.37728351	29.66080231	30.54820049	33.17329476	30.08279098	31.44110066	38.84776212	29.52374331	32.66578114	32.76276622	29.0495287
882.5	36.50679006	30.43802708	28.32322648	33.3594195	21.42955798	35.22163361	24.08572766	26.32480251	27.93372287	33.99156536	35.51081329	24.23969312	33.14044224	31.47764248	26.43708584	37.73050505	22.39668474	27.70732849	24.84331487	29.67022792	25.23151823	30.39653571	30.15809033	34.39596253	29.71978114	30.57106424	33.23094467	30.14842481	31.47379298	38.89263776	29.56389684	32.7188378	32.83716195	29.12382968
883.8	36.5421285	30.4248648	28.34527721	33.40455579	21.47658355	35.24644739	24.12976663	26.31551019	27.93965822	34.01406093	35.55366899	24.28495619	33.19437692	31.50010166	26.47225979	37.74273425	22.44039861	27.7027868	24.88864992	29.6889679	25.25657883	30.42784405	30.19864657	34.41754213	29.76031526	30.62917463	33.291339	30.20199355	31.53768575	38.96723259	29.62034421	32.74949867	32.87104697	29.15263077
884.9	36.57406518	30.45016713	28.39876297	33.45881299	21.50367274	35.28563818	24.15111516	26.33742664	27.99008196	34.05040285	35.5987277	24.32575779	33.27486978	31.56028197	26.47579319	37.75035351	22.48789622	27.76759487	24.91862242	29.76009481	25.2833733	30.44019533	30.22549383	34.53041948	29.81292294	30.68912457	33.35809588	30.2606807	31.57784069	39.07030748	29.68827498	32.83977947	32.93158638	29.17914239
886.1	36.58935208	30.52532159	28.40758736	33.50181134	21.52770727	35.27220052	24.17838473	26.40199938	27.97893862	34.06897231	35.60239072	24.32301305	33.28632711	31.60198143	26.51182691	37.76441945	22.50996424	27.78422537	24.93931079	29.81353315	25.31809245	30.48226751	30.29442324	34.54163775	29.82461943	30.71465552	33.38717227	30.31030497	31.6054619	39.08672112	29.73375733	32.88200328	32.95804582	29.19741103
887.3	36.66638405	30.56127536	28.4729347	33.53431962	21.54454703	35.30741901	24.2025633	26.40227273	28.02288035	34.08052104	35.64172817	24.33415436	33.32909445	31.65859056	26.55288489	37.78932794	22.52941807	27.82797687	24.9922597	29.83621848	25.36752057	30.55690442	30.32484216	34.55660579	29.88101488	30.76951199	33.43418717	30.38707284	31.66998976	39.17039112	29.76525955	32.92716428	33.04518637	29.24139692
888.5	36.69069114	30.59791567	28.52395144	33.58690312	21.56744332	35.3641877	24.23863847	26.45460844	28.05332286	34.13466096	35.67791992	24.34895844	33.4088516	31.68703353	26.59852866	37.77688577	22.57778975	27.87400176	24.98460223	29.89886118	25.40691508	30.58705263	30.38253436	34.58643925	29.92236672	30.80422638	33.53151912	30.46504508	31.74175354	39.22641381	29.80349578	32.98010397	33.10975758	29.26625576
889.7	36.71703938	30.6382616	28.58625323	33.63420497	21.58120927	35.35471659	24.285965	26.4642777	28.0951672	34.18670984	35.72492829	24.39267419	33.43406295	31.74970193	26.56492112	37.80223148	22.63429821	27.87264063	25.0270262	29.91290653	25.41036854	30.60259459	30.41730693	34.60607714	29.98332833	30.86470436	33.54664698	30.49673585	31.77787986	39.294634	29.84911173	33.06130069	33.14515461	29.27891401
890.9	36.72218665	30.62892397	28.59266052	33.64026757	21.60865654	35.39324417	24.2853099	26.47521192	28.09236452	34.19114856	35.76321448	24.39046167	33.52747681	31.74927489	26.55285383	37.78908968	22.66036929	27.91657846	25.02761173	29.91684676	25.45917647	30.60559733	30.44548574	34.65978651	30.03093252	30.86328287	33.54896918	30.55969051	31.79695554	39.38525321	29.8511335	33.09554423	33.20438922	29.30585627
892.1	36.70659425	30.66233374	28.64571424	33.65448314	21.62440313	35.38450736	24.31990864	26.5012668	28.07602537	34.16964251	35.7838542	24.45588889	33.52393837	31.76644346	26.58676499	37.7973646	22.66939907	27.93491926	25.03250863	29.93399763	25.48916403	30.65496385	30.51140844	34.68964543	30.0462043	30.88670292	33.59412051	30.60626207	31.82957842	39.40923439	29.87759514	33.1684342	33.23991313	29.31280218
893.3	36.64058063	30.68745741	28.65024795	33.66357421	21.6047087	35.37192537	24.31975579	26.50807802	28.04820431	34.20844904	35.75748123	24.44025441	33.53249138	31.77480158	26.54377585	37.75115992	22.69045967	27.92245741	25.03372347	29.9733929	25.4732137	30.69183745	30.51100927	34.71511437	30.10456074	30.90656566	33.67005954	30.66754749	31.83007139	39.46860577	29.88236162	33.21895094	33.28331983	29.34012474
894.5	36.62438362	30.66738788	28.73749005	33.68517642	21.60370035	35.37629831	24.3228786	26.47155449	27.98309051	34.17505852	35.75609511	24.43072184	33.61652847	31.76160452	26.50727782	37.63023036	22.71955725	27.94246173	25.01099608	29.91036845	25.50131189	30.68794253	30.5183225	34.77995716	30.11030342	30.9395576	33.71542872	30.72210889	31.86074997	39.50652874	29.88841243	33.22661936	33.27281329	29.3195589
895.7	36.54997658	30.63107534	28.68845722	33.63548066	21.599308	35.38374686	24.35625249	26.4660074	27.91998455	34.15407117	35.79821393	24.44449877	33.65626	31.73926416	26.47360559	37.59767331	22.75984263	27.9037891	24.98539375	29.9407994	25.50159963	30.69681751	30.54880944	34.75374674	30.12453701	30.99092235	33.76078255	30.7782552	31.855501	39.53520784	29.9170526	33.22860566	33.3225164	29.3392538
896.8	36.58036924	30.64904482	28.75833275	33.61069573	21.63177706	35.3972596	24.31095446	26.46745313	27.90289917	34.12762323	35.78905974	24.4404075	33.66819401	31.70203108	26.386441	37.52708846	22.77681968	27.90151053	24.98665135	29.91347851	25.46312182	30.72600896	30.59189767	34.76169688	30.19766394	30.97054717	33.8223282	30.83068711	31.80916055	39.61276452	29.87331294	33.33216177	33.31035589	29.32085458
898	36.54166285	30.66521607	28.73396527	33.67461036	21.62014381	35.38157362	24.38281829	26.51085667	27.83439338	34.158695	35.82277373	24.41585447	33.72144023	31.72273638	26.37438707	37.49504981	22.77870173	27.918637	25.00957652	29.94675202	25.52125742	30.75202346	30.59098092	34.80733399	30.20731993	31.06898409	33.84105478	30.84735591	31.78194593	39.67080005	29.8952084	33.36941843	33.30896689	29.31574593
899.2	36.63311877	30.69677832	28.75071119	33.70748607	21.60500753	35.3934127	24.36196796	26.53472456	27.88562503	34.1836327	35.80099552	24.43928359	33.75492123	31.70533955	26.43002964	37.45972291	22.82011171	27.93555935	24.9929983	29.95412229	25.56610396	30.80221283	30.64565831	34.76738063	30.26206906	31.07251111	33.85130609	30.89780175	31.83427475	39.70261053	29.91748684	33.35331881	33.40072106	29.35558971
900.4	36.56557447	30.74593886	28.82431201	33.70841591	21.64536926	35.47352189	24.38308704	26.54455398	27.93837245	34.21172428	35.85455961	24.44917202	33.77547666	31.83211288	26.43746315	37.50941776	22.84408884	27.97690379	25.01833089	30.01997415	25.6047966	30.82790146	30.64400428	34.75484626	30.25421868	31.07745088	33.87969306	30.98538854	31.89568854	39.73707878	29.99038533	33.45944237	33.47414518	29.34713133
901.6	36.63489408	30.81589123	28.9089882	33.78348703	21.72809186	35.48630591	24.41572892	26.53168103	27.94727762	34.22952834	35.86907577	24.52370692	33.80105298	31.90915551	26.49999835	37.55629325	22.89987612	28.00800352	25.06695659	30.0436056	25.63178484	30.81717229	30.67448293	34.85425742	30.35474226	31.11621753	33.9482575	31.00303476	31.97478123	39.83956864	30.02226529	33.50431701	33.59293355	29.42453181
902.8	36.744017	30.88940829	28.98117586	33.83271005	21.75023048	35.50399092	24.45359552	26.58513128	28.01701365	34.35314039	35.93865102	24.52967998	33.88522962	31.99765862	26.57626672	37.66678304	22.95474232	28.10384277	25.17186857	30.12184943	25.68292526	30.93862075	30.80830001	34.94822868	30.3994057	31.17354338	34.03208656	31.07986202	32.02358329	39.96941585	30.13326852	33.61508114	33.60655092	29.49594718
904	36.79660394	30.98788691	29.0348507	33.91644472	21.79326076	35.49778989	24.4908831	26.64507154	28.0558832	34.37985122	36.07531369	24.57688048	33.92906927	32.01705416	26.61220383	37.71106934	23.01233967	28.15596184	25.23263434	30.20140609	25.76064862	30.99500806	30.85681348	34.98291993	30.43363258	31.25153486	34.093512	31.1456794	32.10034493	39.94970755	30.1698682	33.63260494	33.69785206	29.56024844
905.1	36.85109248	30.95609375	29.02636707	33.96037181	21.77331196	35.53836702	24.55551744	26.66321381	28.079471	34.40062411	36.10917175	24.5917772	33.9665515	32.02569508	26.60667896	37.72875114	23.0172842	28.18767807	25.25524239	30.16007571	25.76609285	31.00379857	30.8722701	35.00148082	30.47616384	31.29131325	34.13591346	31.20716643	32.09840739	40.0060327	30.17911546	33.72373617	33.78125841	29.61587565
906.3	36.79962009	30.94379542	29.07859507	33.96475806	21.81257224	35.57498484	24.52126809	26.64131012	28.07940777	34.41421293	36.04629289	24.606333	33.98213563	32.04169904	26.60412536	37.69574371	23.03784812	28.17702299	25.18761938	30.16374294	25.75973556	30.95981615	30.86323636	34.94431804	30.46977126	31.29630698	34.20503657	31.21639475	32.14270279	40.07599308	30.19309912	33.73259804	33.77387607	29.57837821
907.5	36.77837712	30.95364412	29.06956385	33.96937017	21.78161405	35.57970061	24.5240617	26.69833436	28.00092848	34.37711558	36.03717749	24.61501611	34.00493425	32.03363867	26.57917967	37.59360877	23.07646585	28.12219247	25.13732353	30.18968459	25.81198979	30.99330617	30.90878577	34.92422808	30.52619728	31.31612806	34.18896071	31.28713704	32.12203159	40.11946985	30.20188165	33.71164686	33.72540825	29.54416405
908.7	36.73793497	30.98506721	29.13085452	33.9501057	21.7628827	35.55630247	24.56131506	26.6125429	27.93365964	34.40042901	36.0328267	24.58175132	34.1567001	32.07044905	26.5427124	37.59524047	23.04264293	28.13996207	25.13199594	30.21750606	25.79233894	31.02546743	30.96696254	35.02697092	30.56997781	31.32406028	34.18138267	31.2906789	32.14576103	40.15775032	30.26099269	33.81893742	33.77359244	29.60531923
909.8	36.86292813	31.03437168	29.11140802	33.99039281	21.82304054	35.57231329	24.54789707	26.64764511	27.99852065	34.44318132	36.07179967	24.57800838	34.15291896	32.0836111	26.54571688	37.5661191	23.0609788	28.21072904	25.16645586	30.20333788	25.82577928	31.10436342	30.98451135	35.06623605	30.59115098	31.36316347	34.24978781	31.39719612	32.17508955	40.2639663	30.21643132	33.82808372	33.83657832	29.62381127
911	36.85710469	31.022659	29.2162958	33.98815709	21.849807	35.58184853	24.59530606	26.78081005	28.01016728	34.470486	36.16643259	24.64637123	34.09434768	32.14046426	26.55975639	37.57162788	23.0765701	28.29852323	25.23862488	30.24137455	25.85618658	31.05766072	31.01067786	35.1127784	30.6041033	31.40953078	34.27632282	31.38968367	32.19445421	40.29293051	30.22322969	33.87720645	33.94232864	29.66420948
912.2	36.80656566	31.06606671	29.23892998	34.03781965	21.84574998	35.59265598	24.65473128	26.70931217	27.98407365	34.46688491	36.17668749	24.65295208	34.16957753	32.14320873	26.55891212	37.55520441	23.16849825	28.28125111	25.26526617	30.26444473	25.87385034	31.05670666	31.05379752	35.11719742	30.63636643	31.39683025	34.37026082	31.46388491	32.21394772	40.30820654	30.35131064	33.91258931	33.87093536	29.65022958
913.3	36.7677033	31.10837053	29.20287681	34.04730314	21.90548935	35.51075992	24.66323223	26.76083845	28.06281564	34.49428951	36.21042532	24.67778519	34.27772295	32.14707005	26.57330047	37.54272336	23.23011638	28.16708674	25.29148847	30.38087577	25.91652412	31.16324874	31.11138276	35.13516822	30.68646202	31.3600136	34.39659007	31.52233394	32.28655387	40.2850297	30.31604427	33.95094908	33.97710609	29.64557848
914.5	36.88657862	31.14134283	29.20589584	34.12778494	21.89565615	35.6367615	24.65779092	26.70807168	28.01080853	34.47954605	36.19476813	24.67056659	34.2772688	32.17638263	26.61091559	37.51471178	23.23543	28.22735878	25.32516084	30.29296472	25.93216752	31.19006061	31.12174283	35.13357844	30.68748404	31.47226817	34.32271571	31.53408402	32.25878989	40.2990769	30.36337024	34.0312967	33.96268156	29.67671773
915.7	36.84924518	31.09556973	29.30253342	34.1426798	21.90121533	35.61514903	24.70026139	26.67091527	27.95685994	34.46654206	36.31690838	24.69650552	34.30961735	32.26427079	26.66832233	37.59334751	23.23279755	28.32492893	25.30985402	30.34773857	25.96523435	31.1682334	31.14058813	35.22489326	30.71105676	31.49882144	34.39504951	31.60544079	32.30780182	40.37544416	30.46308505	34.10732014	34.04639853	29.67549486
916.9	36.90315213	31.17358005	29.35335938	34.20753813	21.93335371	35.66003341	24.68965488	26.75489302	28.04576784	34.43682753	36.28128929	24.65726015	34.39863884	32.29198975	26.63999075	37.70348095	23.22914867	28.42463646	25.27540206	30.31151017	26.03200217	31.22808222	31.21890603	35.14995056	30.76936141	31.5276823	34.43682753	31.65938487	32.34805659	40.46551304	30.48522009	34.13713116	34.15378673	29.75831735
918	36.89696911	31.25098064	29.40513089	34.17096039	21.91422545	35.65367749	24.79177452	26.79334638	28.09201001	34.59410671	36.2608028	24.73406678	34.43722108	32.40853194	26.72577978	37.64803693	23.31357044	28.3914274	25.36893495	30.37272998	26.03550058	31.2620368	31.29608749	35.16214372	30.82599797	31.58440168	34.49867546	31.6817384	32.440714	40.56755642	30.47532727	34.18000897	34.21988557	29.77067355
919.2	36.97669531	31.30094328	29.45660657	34.33704661	21.98690793	35.7185562	24.80145462	26.84840455	28.12597944	34.65485725	36.35794978	24.8052288	34.41008186	32.47536344	26.7813843	37.6795139	23.38464599	28.47184431	25.44300432	30.46513345	26.10345797	31.31333302	31.38051747	35.29437405	30.90260754	31.64459218	34.57458634	31.75556805	32.53916921	40.64220175	30.54280128	34.20679404	34.23305711	29.94266575
920.3	37.13946947	31.39220246	29.505969	34.43875397	22.09828304	35.78971546	24.79627943	26.89632061	28.1942482	34.6794745	36.41472134	24.82859431	34.51228467	32.52843041	26.8621722	37.74796993	23.42073116	28.48762858	25.51782523	30.56514467	26.18678552	31.4049003	31.37740415	35.28244985	30.94676669	31.70372499	34.58561863	31.7940823	32.57778787	40.64048858	30.58531263	34.29745665	34.27399726	29.97654138
921.5	37.17530067	31.34441362	29.50567468	34.44016775	22.0413433	35.79531826	24.87270961	26.88928572	28.2048007	34.70646241	36.42858956	24.7937634	34.51990833	32.58212061	26.82439072	37.75946888	23.43232925	28.55492968	25.56197733	30.62522581	26.19714003	31.35558367	31.35783337	35.3421206	30.85884798	31.68912053	34.64468659	31.87239133	32.59365051	40.69958395	30.61867036	34.30294285	34.3221474	30.00262012
922.7	37.10359153	31.36831738	29.53716035	34.44933064	22.03296165	35.72621389	24.87225647	26.86784912	28.15889537	34.75834135	36.43951868	24.84927047	34.55856849	32.58900286	26.81251136	37.75139047	23.42414681	28.52674245	25.48521808	30.58950117	26.2079145	31.41078851	31.42116854	35.3406218	30.94953843	31.73563713	34.69467357	31.82112023	32.62595479	40.70388168	30.65311869	34.38865041	34.33286558	29.88978162
923.8	37.06601692	31.34833107	29.65663608	34.42999514	22.07579605	35.76252191	24.90229436	26.89808047	28.07714013	34.69153495	36.50648047	24.89531274	34.53115164	32.58822816	26.77935602	37.68148121	23.47711613	28.47893481	25.51387018	30.59594125	26.22435823	31.39928185	31.46736779	35.30759174	31.00195959	31.71869895	34.65062512	31.84878631	32.59888203	40.84598556	30.65218129	34.35616214	34.42819972	29.95322051
925	37.13354326	31.41325213	29.59169878	34.37459532	22.04641922	35.69052909	24.91951131	26.8657087	28.12407841	34.69199551	36.4662345	24.82529837	34.57912852	32.56052116	26.72557822	37.70363514	23.50447327	28.49919249	25.50505901	30.66276116	26.24247283	31.39677725	31.39352791	35.30773881	31.05228642	31.69796979	34.67679216	31.98335479	32.67648189	40.82018438	30.65904317	34.42700771	34.38129744	29.91986684
926.2	37.11614197	31.31785119	29.65820289	34.46118216	22.07223847	35.73589674	24.91123507	26.86239839	28.06943381	34.60974118	36.47911043	24.83844675	34.66994462	32.55604358	26.75066284	37.62513727	23.45507947	28.54071107	25.51803865	30.5830667	26.25724549	31.43567527	31.45422265	35.35498109	31.01308475	31.64967122	34.69062745	31.97579691	32.63511073	40.81457629	30.6544002	34.52087111	34.37614756	29.84735746
927.3	37.00211677	31.34490379	29.61251342	34.4051534	22.05895621	35.69294597	24.89329138	26.81124126	27.99736227	34.5285248	36.4532214	24.85810435	34.63718426	32.4362279	26.61302234	37.47171806	23.50694501	28.43562901	25.45062235	30.46160371	26.21512114	31.38162651	31.43387336	35.25708461	31.00471862	31.80049761	34.78471114	31.94366898	32.62774358	40.76072355	30.62574396	34.49046088	34.28569029	29.82359343
928.5	36.94430862	31.22342988	29.43474646	34.37304607	21.98268343	35.63226581	24.76947022	26.80786844	27.88721555	34.52773026	36.36108431	24.80394138	34.57276515	32.36254245	26.49962156	37.36401618	23.47569395	28.2902991	25.41127137	30.43003209	26.18971886	31.41319982	31.31719393	35.26092007	30.89286105	31.80277581	34.78223082	31.92545366	32.53490405	40.87920874	30.55322293	34.38472872	34.26963395	29.79607309
929.6	36.66639727	31.11754631	29.42019022	34.20886755	21.92346035	35.496729	24.72977052	26.6908535	27.73804329	34.21866492	36.25461734	24.74009514	34.47835408	32.3456971	26.31559431	37.16232805	23.43719848	28.25207144	25.27111462	30.33386406	26.1055108	31.25825444	31.34796422	35.23434358	30.81430592	31.63887446	34.58067201	31.9763295	32.44856773	40.74564122	30.5157477	34.43153576	34.30399519	29.61788511
930.8	36.56268595	31.11096991	29.34185559	34.13688968	21.76511789	35.3772356	24.65846371	26.55649912	27.52188042	34.0880349	36.07868254	24.71619703	34.30780856	32.13877265	26.16810235	36.99861708	23.44662077	28.1383826	25.18318731	30.10520217	25.92317414	31.14229413	31.22727141	35.05738631	30.71101283	31.55017917	34.51674086	31.92508632	32.30033067	40.53160229	30.46702171	34.27761635	34.03011948	29.47908468
931.9	36.47157936	30.91679539	29.17035497	34.01446916	21.62604714	35.25362204	24.43667217	26.44159922	27.41126898	33.79821479	35.90917434	24.61712312	34.18236846	31.92533251	26.04228654	36.97296032	23.30557789	27.94701016	25.10872381	29.79697445	25.84309934	30.90580881	31.00823358	34.92098554	30.64333797	31.3326857	34.3305471	31.6639528	32.05879099	40.54895714	30.35688492	34.23060573	33.86495972	29.28762446
933.1	36.35722268	30.63565094	29.04601474	33.86309825	21.57237817	35.03454955	24.45040172	26.25195673	27.25043917	33.80472879	35.85293218	24.40373373	34.17186172	31.7868525	25.97955559	36.6395238	23.27995428	27.87601477	25.04203093	29.82582673	25.77430869	30.88686512	30.74314447	34.72119794	30.5169423	31.25608223	34.34417413	31.53465504	31.90926538	40.28760418	30.13580767	33.95963114	33.68907789	29.14297308
934.2	36.13359066	30.66284426	29.19711691	33.89101034	21.41207042	34.9504959	24.40609219	26.28134881	27.08296728	33.78185113	35.58793284	24.34302695	34.0885037	31.66626516	25.76236417	36.46940159	23.09301077	27.78154541	24.95457919	29.79743325	25.76993465	30.84990615	30.64879017	34.45711417	30.29718056	31.29470254	33.98414411	31.46861205	31.75901977	40.15645913	30.01335668	33.97787484	33.76063523	29.04842673
935.4	36.17846732	30.74362437	29.27440811	33.86247302	21.33423391	34.7960928	24.45255967	26.16019257	27.14685453	33.558971	35.66387201	24.30544275	33.99278143	31.59141823	25.76971472	36.54430616	23.18671121	27.71211777	24.81552082	29.79766503	25.75571046	30.79487754	30.77374356	34.3527221	30.31532262	31.2525222	34.18141307	31.46398182	31.86157256	40.36286685	30.08418104	33.95245928	33.61364143	29.15794114
936.5	36.10714587	30.81640527	29.05679383	34.09993057	21.56183912	35.15220553	24.41273613	26.08034107	27.0694958	33.732652	35.95585706	24.38009879	34.36154063	31.77583019	25.77902092	36.30962458	23.13501438	27.69457451	24.84686874	29.86036791	25.87315558	31.09789711	30.94698972	34.53500033	30.42063989	31.3639369	34.18572255	31.62677009	31.908583	40.3361797	30.10446126	34.01458806	33.98356973	29.24788302
937.7	36.41130693	30.94142595	29.1996134	33.99412386	21.76285525	35.28385017	24.52073039	26.28913058	27.16257975	33.81878904	35.88915777	24.55909701	34.31819662	32.0337334	25.9811461	36.32099358	23.32531665	28.00815882	24.98415455	30.02411627	25.79804177	31.21734248	31.09909215	34.69559636	30.61902893	31.4284318	34.3872979	31.76780879	32.15530434	40.38787479	30.13131373	34.42421855	33.99114258	29.0972329
938.8	36.29789563	31.13071787	29.39587414	33.96989429	21.67868048	35.07224748	24.5225471	26.28423911	27.30265829	33.90390515	36.06419455	24.51942742	34.33156594	32.00709891	26.07561517	36.46994092	23.35497916	27.96559973	25.07228277	30.13400588	25.85541058	31.29486672	31.1669138	34.61301158	30.68268771	31.43313319	34.22886658	31.77478337	32.18557905	40.6870476	30.17869458	34.47902025	34.1362202	29.23637234
940	36.4253461	31.14777081	29.54416056	34.07379234	21.61154337	35.08654169	24.62095209	26.25136803	27.3893735	33.90975881	36.02340181	24.47849244	34.33553574	32.06510731	25.9212051	36.58000053	23.53838154	28.09027206	25.18625295	30.1722708	25.95073517	31.25848749	31.24580377	34.64299989	30.62451248	31.43294618	34.46126061	31.96146868	32.18275973	40.75181173	30.36294509	34.6026967	34.2893779	29.36025379
941.1	36.44893991	31.0675992	29.5316388	34.08544217	21.6858555	35.19528845	24.62869655	26.17194581	27.24058698	33.97767131	36.07575011	24.54208829	34.34969589	32.07724883	25.90132321	36.60053066	23.46207238	28.04577018	25.16865931	29.90045262	26.07728922	31.23201149	31.35426678	34.81577784	30.69511605	31.50972467	34.49217563	31.99210215	32.2124916	40.67576488	30.22443908	34.57410012	34.31674223	29.35118656
942.3	36.33428421	30.96385848	29.49954618	34.11568009	21.63513799	34.94231013	24.49643863	26.27519209	26.97284525	33.82627898	35.99947715	24.48275764	34.51559392	31.89948251	25.78975145	36.46532976	23.34821555	27.90334585	25.16745781	30.07222874	25.88949839	31.26328777	31.27234542	34.6178433	30.65232307	31.35567885	34.41787738	31.81916635	32.34418831	40.53351223	30.39316845	34.49150244	33.9094629	29.31825003
943.4	36.36259274	30.96061494	29.32945676	34.10796362	21.47797816	34.79548656	24.61540367	26.19744248	26.92419503	33.63468978	35.62758807	24.45472388	34.28371794	31.92813003	25.79292452	36.37428375	23.18716819	27.82155435	25.12174677	29.94696607	25.84338783	31.2509638	31.07754436	34.46211004	30.5728321	31.43312023	34.3969123	31.86402352	32.2237622	40.48355054	30.26566774	34.32274602	34.03155927	29.00737115
944.5	36.29710359	30.9411502	29.36874071	33.87902399	21.42532089	34.76648491	24.51197771	26.05234011	26.94440174	33.74546483	35.58933901	24.40577698	34.17521337	31.82218447	25.80469804	35.9970207	23.27922064	27.75211572	24.96906556	29.92323482	25.8026643	31.02575491	31.02793611	34.2819298	30.54251518	31.34788093	34.36940645	31.86796774	31.95924873	40.57850558	30.34830335	34.31778048	34.07447626	29.00134486
945.7	36.26497822	30.92945289	29.24824051	34.08474478	21.48108525	34.79821616	24.4623713	25.93462409	26.78649024	33.59328323	35.75305192	24.31445606	34.13494577	31.7558933	25.76488549	35.95248608	23.33277623	27.74248242	24.95625975	29.98777306	25.89360107	31.10861726	30.8777858	34.33785126	30.49191877	31.29776563	34.25025333	31.9584202	32.0112427	40.34321341	30.23090628	34.42129465	33.92450637	29.02125538
946.8	36.18005818	31.02577789	29.24571441	34.10303165	21.41435201	34.76737642	24.48871744	25.89036148	26.75596416	33.53387404	36.05471041	24.40119895	34.16897063	31.83216999	25.59643088	36.24235602	23.38391422	27.83397671	25.0019463	30.05050864	25.93589374	31.10888358	31.29019404	34.25993572	30.62052408	31.29804152	34.33814955	31.76200721	32.07380001	40.3417002	30.23116879	34.40701154	33.96914179	28.92697489
948	36.26560789	30.96592473	29.38242486	33.85605651	21.34345085	34.58200432	24.43512072	25.86190201	26.76560089	33.38776878	35.70611305	24.32723964	34.28895299	31.82199313	25.6053025	36.1331799	23.2809733	27.65636545	25.09386545	29.83201002	25.91773093	31.09287911	31.05352673	34.21581386	30.52160622	31.20259643	34.29465475	31.75606419	31.81235151	40.34205458	30.04614479	34.48654154	34.05813334	29.09132561
949.1	36.11870444	31.03455715	29.43491646	33.95869474	21.42443137	34.79913089	24.49711372	25.91987208	26.62358119	33.6706096	35.59235828	24.34605478	34.29998912	31.79999152	25.54382735	35.88177052	23.27149891	27.65195277	25.03418351	29.9268781	25.80342169	31.02420451	30.98224674	34.24354012	30.46338236	31.31659406	34.19946992	31.89578337	31.94980608	40.28502135	30.20343476	34.53147379	34.09413928	29.05203535
950.2	36.14644388	31.05986148	29.44546855	34.03127931	21.3404367	34.84714294	24.46489607	25.77758469	26.61508928	33.39353742	35.64070834	24.25235537	34.25028296	31.88627459	25.55303745	35.78598622	23.30382231	27.55293448	25.00470764	29.86467541	25.85844796	31.02149384	31.05147288	34.19220508	30.27746354	31.34429913	34.12102819	31.85225201	32.07921702	40.41602497	30.30121667	34.4499122	34.10379985	29.14353518
951.3	36.13926961	30.78554155	29.46692549	34.04971933	21.27775415	34.52828105	24.45584641	25.67288328	26.52222046	33.35401029	35.6686699	24.38563843	34.31707884	31.87440916	25.46215958	35.65060035	23.34944012	27.63069088	24.96127888	30.0928953	25.8343693	31.07095898	31.1116412	34.06815266	30.35536603	31.26585521	34.04998401	31.72963742	32.03437241	40.3032159	30.15191149	34.57384167	33.9396482	28.89859271
952.5	36.19706063	30.77100418	29.38623941	33.90799324	21.30106389	34.44323404	24.40921388	25.7219187	26.25409633	33.1437938	35.64803044	24.34755156	33.99629531	31.63688661	25.50742445	35.47403177	23.39501391	27.47798582	24.8990462	29.76916176	25.63913551	31.06043013	30.82483405	33.8848461	30.36300267	31.22108753	34.00407703	31.65629057	32.0641412	40.37683167	30.12552967	34.6204237	34.01283902	28.88652901
953.6	36.04956631	30.87391896	29.35870452	33.91087042	21.05647208	34.4705625	24.19123601	25.58297006	26.31567231	33.19169037	35.5528271	24.22290531	34.01407101	31.50641738	25.40308363	35.44254169	23.28936999	27.45990323	25.01574322	29.73582663	25.86753691	31.11250004	30.87391896	33.7696082	30.30592391	31.17513668	33.95695445	31.48626034	31.69630316	40.12751763	30.16554151	34.5682138	33.7761654	28.7676899
954.7	35.94328279	30.66952316	29.27367516	33.92772743	21.01348257	34.4657951	24.31279075	25.48730942	26.29066414	32.9876204	35.47949367	24.20124612	33.85490756	31.52171873	25.44902203	35.5027602	23.2582473	27.34517172	24.88548389	29.49762789	25.82249335	31.07354819	30.76476644	33.73647547	30.49026771	31.2219519	33.79451927	31.68685929	31.93881089	40.0681763	30.20551598	34.51386746	33.81977497	28.71457076
955.9	35.89723166	30.66980785	29.37978308	33.89366745	21.08102916	34.18090192	24.34953915	25.71984166	26.15711222	33.09862684	35.3553362	24.15447878	33.98593696	31.61568738	25.16060882	35.32213619	23.28049885	27.39487853	24.86899151	29.66696541	25.70472287	30.92638523	30.96420789	33.85038051	30.31689814	31.12763252	33.63487105	31.5501279	32.04848787	40.00231923	30.17223437	34.46403207	33.9833939	28.7148373
957	35.94699666	30.82937461	29.38356296	33.77021056	21.09367973	34.04405322	24.19676146	25.38102261	26.07791626	32.92367371	35.20433758	24.12650257	34.07974388	31.59029961	25.0533334	35.22805673	23.40487766	27.48778012	24.80276973	29.94035494	25.65849443	31.08294364	30.69333993	33.60872484	30.28625244	31.25120861	33.8499822	31.7071412	32.09063969	40.07002646	30.10539303	34.5307526	34.00282435	28.77806537
958.1	35.92840294	30.55665617	29.13929056	33.65931305	21.02980412	34.05394828	24.24026318	25.43790736	26.16320793	32.8585328	35.37910976	24.05052825	34.02328732	31.38474805	25.1167663	35.11742283	23.36141293	27.43490431	24.83633523	29.73461245	25.51746549	31.06304066	30.80625648	33.31785923	30.255172	31.07849058	33.80938816	31.6098812	31.83175975	40.20960578	30.14266487	34.61510136	34.06125856	28.66822695
959.2	35.88158567	30.50146391	29.03658962	33.72909705	20.95797541	34.2249508	24.26996652	25.25254703	26.1080581	32.97059722	35.53149176	24.22729433	33.84395483	31.52790886	25.22539476	35.24976473	23.39553258	27.23929915	24.88708076	29.56324307	25.71705526	30.81227258	30.60521038	33.40728036	30.32492495	31.02172756	33.69469749	31.72108239	31.7222844	39.93987635	30.04041677	34.5987144	33.89574605	28.84245882
960.4	35.80792027	30.63842774	29.48819801	33.92341478	20.99219138	34.10805372	24.25561348	25.45861769	25.96496912	33.05157109	35.22948344	24.17447153	33.7517116	31.64915919	25.43015613	35.27971161	23.2034553	27.1980708	24.82006071	29.70101447	25.69209614	30.95261198	30.74228682	33.60964373	30.28876718	30.91755954	33.72511104	31.45992871	31.68183814	40.00645905	30.17585387	34.66872725	34.00375052	28.43504808
961.5	35.83074971	30.89567359	29.384885	33.90971418	21.02658161	34.19371663	24.46190865	25.37187963	25.89807216	32.89254019	35.43141905	24.16081311	33.86444127	31.41317715	25.24755413	35.28033435	23.2375386	27.39290488	24.68770621	29.66763611	25.84391942	31.0932147	30.93527612	33.61023699	30.21862281	31.00485709	33.80355484	31.74318802	31.7506784	40.07406684	30.14144878	34.31122081	34.05279218	28.40538884
962.6	36.11026032	30.9355395	29.27889727	34.0134907	20.94764215	33.93046537	24.47556748	25.39259881	25.99150018	32.8476	35.28215458	24.06200183	33.83793456	31.63914669	25.25841095	35.24473089	23.34886374	27.06424217	24.9036706	29.6007816	25.80470397	31.12216716	30.96615576	33.45109418	30.07805138	31.03496944	33.71985753	31.72340284	31.76488597	40.33799203	30.03829681	34.51810417	34.15899385	28.51512115
963.7	35.87759012	30.8227929	29.43142642	33.74465637	21.05268506	34.04587874	24.39479003	25.33394606	26.11287341	32.91020197	35.45697782	23.95333614	33.83793456	31.73345014	25.12513078	35.06461755	23.43720606	27.25610818	24.9036706	29.56757057	25.71982008	31.06702272	31.12798145	33.58489856	30.14751026	31.09130074	33.67223061	31.65488577	31.73766749	40.13862798	30.13943586	34.7724124	34.25521843	28.75545573
964.8	35.99255305	30.56941031	29.37493401	34.01901373	21.0825306	34.18333988	24.3001755	25.3445366	25.9378369	32.80041062	35.53232744	24.15619576	33.98835751	31.47741259	25.18410354	35.14486439	23.49193075	27.21933794	24.87054342	29.6356348	25.60313398	30.96641563	30.96641663	33.2276199	30.07736843	31.08253771	33.7497692	31.78536207	32.14483043	39.93761866	30.20524451	34.92529044	34.05353373	28.62408419
966	35.91341829	30.9624086	29.35163013	34.03456604	20.95591038	33.96699047	24.30009273	25.36832326	26.07974143	32.94650221	35.38542869	24.20628187	33.92642523	31.73916438	25.37831017	35.23324264	23.42087339	27.47507527	24.91875403	29.77219089	25.81219547	31.00776051	30.9624086	33.4003706	30.07213393	31.07629936	34.01679923	31.60574609	32.05738375	40.19362663	30.09858683	34.8560617	34.03532027	28.55081071
967.1	35.96778294	30.7896547	29.47086638	34.08695349	21.12035473	34.37265261	24.50064118	25.49258554	26.11179214	33.04205962	35.38830199	24.11503992	34.02812327	31.68915147	25.45613581	35.0185787	23.54077244	27.59524382	25.05813328	29.80565542	25.95575826	31.15466563	31.07893331	33.45597531	30.42660984	31.08979931	34.09988267	31.78620876	31.95989373	40.43476217	30.21698929	34.80552509	34.36481172	28.48973245
968.2	36.1518784	30.95909076	29.73167198	34.10480992	21.18693773	33.97683351	24.44831766	25.34193983	26.13075959	32.98500262	35.43681414	24.19408215	34.02914415	31.93487775	25.30688289	35.51339406	23.57318385	27.52498633	25.00741376	29.83742492	26.00798874	31.18220303	30.97526934	33.46952424	30.34723049	31.06702078	33.76413308	31.87573737	31.9057731	40.23332989	30.48893581	34.9785457	34.24128114	28.58800945
969.3	36.21436693	31.03950821	29.6768545	34.15848962	21.18279827	34.18177728	24.5555272	25.36103093	26.13414493	32.95652674	35.57536238	24.21972001	34.22830209	32.04371853	25.46831488	35.37204341	23.58099282	27.62056917	24.94457799	29.83722592	26.08014876	31.24225866	31.21637064	33.50847862	30.37361543	31.1815405	33.99377918	31.69233267	32.24284339	40.22880089	30.42107283	34.85139449	34.31873075	28.72319192
970.4	36.09299141	30.93888976	29.55398714	34.32509776	21.10475012	34.33081357	24.51743178	25.32279712	26.17045237	33.07325836	35.57683291	24.18131708	34.1604945	31.91307442	25.43167965	35.39286193	23.43013919	27.47693329	25.00760155	29.99716949	25.98480924	31.39088738	31.17154662	33.55530028	30.44709621	31.18109036	34.18909452	31.91457812	32.02099572	40.36049901	30.39602009	35.2340535	34.15282832	28.77385866
971.5	36.20694518	30.9380865	29.49734481	34.2589875	21.11690594	34.15307041	24.46944364	25.39886323	26.03994055	33.04132515	35.4354341	24.24719986	34.26452565	31.90111155	25.37201022	35.41654792	23.55660457	27.53535687	25.11014402	29.93791121	26.06068736	31.11820825	31.03085101	33.57269143	30.37120715	31.23484943	34.11984139	31.85281831	32.09408147	40.19045189	30.58302781	35.01996202	34.30477193	28.93360854
972.6	36.15076264	30.87469491	29.50236753	34.14455519	21.21644471	33.8321133	24.42756157	25.34216747	26.01668533	33.10215254	35.58606053	24.16744657	33.98812763	31.87581962	25.41187385	35.31890771	23.58837775	27.34497094	24.97302813	29.77189895	25.8854817	31.16929054	31.12799037	33.34519075	30.1899931	31.18725596	33.90957616	31.92562882	32.22139733	40.21353879	30.48937007	34.98126005	34.22013659	28.57774464
973.7	36.07971611	31.04227338	29.61001976	34.24288515	21.12653882	33.98538499	24.36414506	25.36414244	26.06751557	32.88284554	35.69761801	24.08925879	34.09469099	31.89814409	25.32396002	35.27299054	23.54836036	27.40311131	25.10223676	29.77057903	25.88111919	31.0979373	31.25681899	33.47467846	30.24504232	31.16546105	33.84256164	31.83733571	32.29963308	40.23553306	30.26800568	35.08159558	34.28865069	28.67016722
974.8	36.02241856	30.92022909	29.48780638	33.88692153	20.9131974	34.23512742	24.31109312	25.1325516	25.96560693	32.96105876	35.45677812	24.08794144	33.83873772	31.71498563	25.20980587	35.09635987	23.42755714	27.41607936	24.98518563	29.76939517	25.71785948	31.2466839	31.20500056	33.31575351	30.3779013	31.11103853	34.01244293	31.99801861	32.27211946	40.10779798	30.28527329	34.96146275	34.24441736	28.55065911
975.9	36.16799904	30.63725977	29.50971563	34.05968393	21.01340344	34.26098387	24.43442613	25.23348827	25.95367231	32.95765491	35.11992935	24.34748182	33.85492777	31.44805423	25.20350206	35.35935071	23.45718189	27.50743708	24.91336021	29.65419927	26.00268575	31.03926978	31.08612201	33.39599173	30.4280363	31.05568752	33.95808097	31.80186538	32.12918932	40.49260434	30.44928658	34.87006803	34.30177162	28.59918834
977	35.90847329	30.73527714	29.52789334	34.22744074	20.91530647	34.17816536	24.54564482	25.23975628	26.08610509	32.90159495	35.28526516	24.03286971	34.06538429	31.66747455	25.27607925	35.23677762	23.54997225	27.27892273	24.89558273	29.96245715	25.93711142	31.07885978	30.95364246	33.55221985	30.23749908	31.08628391	33.96786636	31.83332234	32.01085722	40.04517608	30.4568556	35.04676011	34.17457075	28.81759601
978.1	36.05162167	30.82754293	29.42654011	34.13935529	20.88462923	33.89855863	24.54871739	25.52671888	26.08143412	32.91677248	35.62978176	24.05391406	34.05471151	31.82726386	25.28302204	35.16892752	23.43924434	27.37005984	24.97269956	29.80735328	25.95393118	30.95894257	31.11542658	33.58684775	30.36375721	31.19374181	34.05454104	31.73931136	32.28148142	40.12675873	30.66120976	35.16952266	33.94451186	28.76569846
979.2	36.08545803	30.84675317	29.67300784	34.17429372	21.0149755	33.87199093	24.46512251	25.40271333	26.01298177	33.06361714	35.60225255	24.16812428	34.06554661	31.78574009	25.30230735	34.98302806	23.46701118	27.53289661	25.03201503	29.88683956	25.98589773	31.086428	31.14789562	33.56261039	30.4911927	31.2156612	34.14377868	32.09098408	32.0636868	40.13125429	30.43322947	34.89353152	34.47907358	28.83800846
980.3	36.27974305	30.91270651	29.79574993	34.11166559	21.14344012	33.80941034	24.62133723	25.39092827	26.07663719	33.08216826	35.57344401	24.15186979	34.04368673	31.75708902	25.40282411	35.19254798	23.65116772	27.58680274	25.01354417	29.84738429	25.87136795	31.09686351	31.15902289	33.75026991	30.45371403	31.22688367	34.03216377	32.26126863	32.03310664	40.28880488	30.47510612	35.05359809	34.55939869	28.55029508
981.4	36.12037541	30.75386768	29.68931316	34.06582266	21.11371576	33.91761125	24.67731162	25.58370597	26.15119653	33.02529875	35.4260907	24.04646535	34.21054675	31.7970008	25.59497208	35.50723829	23.64186046	27.52269368	25.01500115	29.80759483	26.08164548	31.18315909	31.12439621	33.48901092	30.13203402	30.90288703	34.04320259	32.07865246	32.13130518	40.13618171	30.40137162	35.11745254	34.18974167	28.5400565
982.5	36.21181826	31.14665661	29.70587768	34.09538325	21.12899053	34.06593483	24.4797496	25.60738716	26.37455761	33.08150029	35.39551485	23.95611689	34.22364749	31.82416051	25.61869313	35.47425961	23.52820566	27.62891944	25.13663352	29.76680451	26.11609464	30.81840261	31.04246695	33.54873946	30.50856543	31.0000007	34.0317336	31.88445847	32.28152872	40.14102654	30.52884684	35.18285073	34.51236417	28.81410321
983.6	36.1357782	30.87957822	29.60153415	34.31651422	21.18569141	34.21916094	24.3761361	25.39702436	26.18360837	32.88894901	35.42478614	24.11300079	33.86163255	32.05137111	25.4797156	35.3451879	23.74928425	27.44207945	25.00006946	29.97337388	26.11161357	31.24963582	31.00613387	33.69219027	30.47855757	31.15795087	33.86985124	31.91916186	32.10699745	40.22641718	30.53776407	35.00249378	34.43833654	28.84352924
984.7	36.062445	30.99062114	29.69000837	34.22374181	21.38749967	33.91991217	24.54916822	25.3467483	26.08180324	32.90468901	35.70238741	24.14173753	34.36852761	32.1421889	25.19466487	35.57702193	23.51093374	27.60647305	25.16558064	30.18829992	25.9707309	31.3645553	31.25104653	33.67405558	30.66432039	31.3332076	34.04246845	32.0063628	32.28127545	40.48580246	30.47017013	35.13208939	34.42088539	28.86557534
985.8	36.19523501	31.17873436	29.71912678	34.3836056	21.29748611	34.04774895	24.53626879	25.39050461	26.26842605	33.03928836	35.58100126	24.09437295	34.00671354	31.86210809	25.06637051	35.47379376	23.60311428	27.70660168	25.06851866	30.28511315	26.08186052	31.27437928	31.38633462	33.68840353	30.59571303	31.34806336	34.06610354	32.15081496	32.03486317	40.58939996	30.35748872	35.07560553	34.63629829	28.88865608
986.8	36.21349184	31.07724078	29.69669189	34.19403447	20.97103673	33.70348648	24.40114128	25.248147	26.06011321	33.24438785	35.71452101	24.27152205	34.09063132	31.9061687	25.82474938	35.60034366	23.58711192	27.5646908	25.03180352	29.7633328	25.94390312	31.28771295	31.35348292	33.55566417	30.57219353	31.37672494	34.33888398	32.21390661	32.23667962	40.0879542	30.54872803	35.23954841	34.67626292	28.86374742
987.9	36.40035929	30.95758639	29.59937544	34.36190885	21.04619717	33.98554495	24.45329016	25.22704597	26.13787468	33.16234533	35.78833845	24.26962841	34.35638633	31.71723545	25.69094695	35.4918159	23.74831439	27.73437982	25.17113137	29.85370663	26.29076018	31.51498016	31.30512013	33.71936508	30.31391989	31.1254992	34.07898256	32.09731594	32.12177544	40.3676747	30.70710428	35.23168628	34.74700217	28.7450007
989	36.16617734	30.63317727	29.70406965	34.48930366	21.42592127	34.09633506	24.61205232	25.32307939	26.20325012	32.988494	35.69437	24.22138482	34.29953593	32.05153767	25.53638866	35.53678145	23.68994439	27.84518413	25.29994061	29.7608401	26.22371927	31.34296457	31.20057367	33.45882379	30.57223593	31.35939483	34.29172191	32.23249851	32.20951681	40.57575592	30.69009619	35.01025745	34.46232442	28.85254766
990.1	36.32651282	30.99420451	29.75057141	34.3557334	21.43820985	34.29122847	24.72953361	25.48040711	26.14222277	33.02892446	35.52128526	24.26540582	33.99892515	32.19174068	25.3713621	35.47235567	23.58011047	27.68927299	25.38665119	29.95475896	26.41744977	31.1207233	31.14466182	33.50391223	30.44736827	31.18640181	34.3142513	31.96153451	32.27979836	40.31712514	30.67611381	35.21426316	34.72767601	28.86870049
991.2	36.281849	30.80149013	29.5713238	34.24086247	21.22683337	33.70239234	24.54767714	25.66432473	26.36276023	33.07256568	35.74569005	24.33297307	34.16405547	32.18297069	25.60668678	35.42387364	23.49390634	27.80614045	25.15805804	29.90928106	26.30108265	31.14463031	31.342601	34.02315136	30.63160058	31.00133794	34.06616213	31.93702893	32.54535329	40.74244763	30.40405154	35.25502145	34.76870853	28.73786672
992.2	36.13072077	31.04983816	29.53930549	34.64298521	21.28384696	33.943488	24.44478474	25.56444485	26.32245966	33.16885951	35.37044041	24.06531195	33.96472093	32.02796426	25.71307672	35.27261615	23.71311352	27.63740488	25.01639753	29.70325571	25.87381438	31.18425371	31.45138563	33.81343632	30.28604535	31.49340659	34.19849145	32.02757775	32.42256785	40.4645352	30.58409059	35.22267355	34.59839041	28.69204296
993.3	35.93368258	31.08833584	29.67144585	34.33413981	21.22921617	34.15474117	24.53314742	25.44093133	26.15565044	33.11974902	35.28496263	23.93380039	34.14152851	31.78589894	25.61123449	35.4555629	23.77143276	27.76098931	24.97123934	29.69858813	26.16107835	31.22719193	31.50795589	33.77128506	30.19417119	31.22719193	34.14275285	32.00355858	32.10067982	39.95623197	30.56376839	34.93951545	34.52637928	28.97515473
994.4	36.18735528	30.9545354	29.82467195	34.34498829	21.29126723	33.6811007	24.51959473	25.3061919	26.2511647	33.01342559	35.77940764	23.89353322	34.00294232	32.37548499	25.50140481	35.50871452	23.64639064	27.65837	25.08683752	29.80777412	26.12983514	31.35197591	31.55163029	33.56883036	30.32767715	31.09960381	34.05007905	32.09189474	32.3922632	40.30189684	30.19851273	35.20648465	34.67895798	28.93620177
995.5	36.33698307	31.06010301	29.79015921	34.35664486	21.04763304	33.60669965	24.37605948	25.26217831	26.28014516	33.03664139	35.48533713	23.95772843	34.00028402	31.77175346	25.48303791	35.56598352	23.76479864	27.45888885	25.18633547	29.8671778	25.8333239	31.40656089	31.44808338	33.5115945	30.34963927	30.96147427	34.18350416	32.00904712	32.2470326	40.09220309	30.50903864	35.16235474	34.65038664	28.78398328
996.5	36.16110536	30.82640667	29.38264553	34.39818257	21.16769171	33.67828484	24.54036549	25.32153465	26.27210817	32.8887183	35.43940873	23.94181999	34.29081766	31.74312342	25.93485905	35.51039407	23.30409696	27.67845606	25.23105072	29.74507623	25.78591017	30.92281366	31.12117739	33.36484741	30.43641748	31.52304792	34.25854935	31.91893513	31.96753443	40.35298285	30.73326669	34.929777	34.48377672	28.54986268
997.6	35.9699199	30.8446829	29.32802501	33.89864224	21.2265009	34.35596504	24.45417125	25.53078785	26.11334399	32.81800206	35.2011537	24.19231171	33.957828	31.71194121	25.54922098	35.6701712	23.47888608	27.64585358	24.87076701	29.61260702	25.95730084	30.78326389	31.33742944	33.11936311	30.33036411	31.10025923	34.06563262	32.01538434	32.38815639	40.24951899	30.25326438	35.1974408	34.30219553	28.55722567
998.7	35.85351302	30.46964712	29.47970909	33.95850338	21.29090249	33.34145804	24.49076178	25.31891239	26.07302019	32.74067477	35.28769882	24.18571818	33.50881908	31.46944734	25.24424746	34.99949648	23.75369121	27.51289939	24.97011985	29.46931266	26.08135555	30.87641767	31.07320772	33.56673816	30.2869206	31.0551886	33.59231412	31.84885688	32.25717556	40.40984715	30.34072682	35.01170632	34.42988154	28.36829215
999.8	36.26258799	30.77006952	29.21671359	34.63114666	21.29090249	33.82384509	24.3176472	25.2672196	26.16881818	32.72490439	35.12221735	24.17863474	33.48213159	31.52032461	25.21160547	35.79593743	23.59741693	27.47540207	24.80512502	29.66532414	25.97000883	31.10999387	31.00519134	33.54197972	30.16725695	31.28663071	33.74781877	32.0392107	32.30907217	40.1628386	30.2970565	34.84611274	34.58522058	28.65529195
1000.8	36.35258046	30.68375395	29.03778984	34.43361875	21.20602867	34.03894513	24.30313091	25.42181193	26.15424741	32.77108219	35.3754293	24.06782604	33.69495465	31.67901719	25.46542649	35.2007365	23.64259498	27.11659877	24.87549331	29.95761605	26.06319142	30.82092263	31.24764663	33.70775425	30.18630014	31.12131955	33.85494968	31.76410546	32.27232209	39.59772043	30.3958593	34.96168227	34.8490681	28.82109059
1001.9	36.12952902	30.25798173	29.42605575	33.82842446	21.43590561	32.9261853	24.33725368	25.28260371	25.90904338	33.33879429	35.48436022	23.76376568	33.41981435	31.63796142	26.05882406	34.99711095	23.20839593	27.38163125	24.87697342	29.64915318	25.96810122	30.735325	30.6052615	32.96469431	29.49144492	30.9181552	34.15369541	31.77821706	31.82503436	40.05056318	30.11494499	34.34439124	34.37547397	28.77355691
1002.9	35.59672215	30.2487193	29.85556351	33.64725042	21.02064756	33.25532133	23.65604868	25.31197276	25.92933726	32.54148941	35.60643259	23.61820093	33.49238635	31.47780478	25.36238793	35.20467088	23.50603472	26.97962445	24.91897644	28.90339039	26.20098166	30.64021417	30.75286462	33.50165704	30.22761882	30.94676533	33.27358847	31.97741169	31.53097134	39.9050395	29.96949905	34.32277609	33.9716391	29.042349
1004	35.78193661	30.97885963	28.89847955	33.76294997	20.47045595	32.97542067	23.93413918	24.80777511	25.64535324	32.14767424	35.35472463	23.89846199	33.00590642	31.54111693	25.45041941	35.27085255	22.98625626	27.26646242	25.00702604	29.36673252	25.79877722	30.5521126	31.00159721	33.06107111	29.89506366	30.71180049	33.64838646	31.37510976	30.7567018	39.74180569	29.97765515	34.9059665	33.89310465	28.03216651
1005.1	35.60790866	30.16089358	28.78466809	33.85379602	20.77392029	33.41891524	24.26688033	24.90289757	25.54805103	32.31524377	34.35589417	23.48812758	32.94353949	30.75228557	24.93428535	35.07611644	22.94802814	27.59820328	24.79442121	29.4380835	25.84950296	30.75228557	30.73057926	32.87698689	29.71406553	30.96733657	33.93503682	30.80870986	31.79313018	39.92042809	29.80605954	34.72816112	34.26865901	28.41325302
1006.1	35.61243667	29.84585466	28.66232128	33.47152965	21.19542012	33.35440227	24.18514107	25.00735352	25.62763998	32.36616993	34.92680112	23.43857766	33.11784393	31.14654306	25.07051737	35.40598588	22.7225207	26.89980175	24.3784129	28.85073712	25.75832306	30.32217989	31.116214	32.49881881	29.51946281	30.39521991	33.34100803	31.23904317	31.71670438	39.36999765	29.99351903	34.44255769	33.87660921	28.27754367
1007.2	36.43789928	30.72862294	29.84927828	34.8743273	21.65857931	34.18274398	24.4557	25.57557735	26.39627411	32.93336311	36.22182129	24.11438866	34.09112592	32.42135715	25.57557735	36.14494232	23.4741776	27.3925689	25.42224194	29.70502955	26.42936997	30.41365559	31.65048163	34.37554332	30.5150388	31.16902941	34.28813868	32.31425512	32.51496478	40.32493181	30.59232757	35.02383791	34.98082835	28.58883808
963.4	36.81066535	31.57318615	30.5554469	34.45645993	21.24581547	32.93256826	24.35813493	25.27286923	26.09823766	33.48431249	36.0783229	24.57461741	34.56701071	32.28400712	25.37123699	34.22634012	23.5072071	27.80432802	24.70996846	30.36484479	26.32081236	31.95108023	31.54346761	33.45063778	30.29259879	31.48400598	34.12869068	32.01869276	31.86097505	40.21820145	30.39426019	35.70493607	34.42703853	29.21861008
967.3	37.07327765	31.80047517	30.75597157	34.71930297	21.38379316	33.26208737	24.60652254	25.44163283	26.26561184	33.68610065	36.27350992	24.71022436	34.8082123	32.52192558	25.59512912	34.49704897	23.69571313	27.98772191	24.90404197	30.5451337	26.460718	32.09927292	31.73277468	33.70183523	30.51069026	31.64878968	34.34748855	32.26253222	32.13342522	40.48479047	30.63469167	35.90090005	34.66619698	29.4125687
971.2	37.11625349	31.84973512	30.78234662	34.75529204	21.43066048	33.28992735	24.67691891	25.46245395	26.30406499	33.68103411	36.28219733	24.73920224	34.85543378	32.55753889	25.66627723	34.55948494	23.74709836	28.05258075	24.96273625	30.57734305	26.48409157	32.09508632	31.80106345	33.76216113	30.56019874	31.69797521	34.42199861	32.38574998	32.21718458	40.60406282	30.6887036	35.94778779	34.76200053	29.42929687
975.2	37.12489864	31.86751001	30.82486011	34.7819191	21.44664512	33.28351481	24.67060013	25.46724972	26.34578566	33.65910526	36.28392443	24.7414077	34.88406272	32.61934167	25.69498856	34.57333798	23.81172876	28.10159613	25.02082918	30.63074826	26.510249	32.09968278	31.84706949	33.79230191	30.59781079	31.73543068	34.45389832	32.4450408	32.24940394	40.64815403	30.71381061	36.01010696	34.79956847	29.44858486
979.1	37.25641861	31.99987768	30.91687075	34.93000485	21.56268129	33.40585718	24.74482857	25.57321296	26.46918796	33.86172257	36.41736985	24.83639713	35.01811618	32.79283681	25.85409392	34.7342053	23.88640762	28.24725464	25.09783184	30.72339874	26.65315842	32.23193261	31.96905469	33.91850431	30.68048016	31.84972133	34.58742469	32.54186162	32.3969518	40.80158573	30.83812139	36.11668892	34.96407396	29.61470985
983	37.55637605	32.27654101	31.15242687	35.22475373	21.75939644	33.67354458	24.98129297	25.81209613	26.72154674	34.18023817	36.70599076	25.0098805	35.29069143	33.09740827	26.12543174	35.07637686	24.05476677	28.50184328	25.30592648	30.98800984	26.89573614	32.46212097	32.27483802	34.22490876	30.98249335	32.08525775	34.90373104	32.8354954	32.69055199	41.13581674	31.1044223	36.38954094	35.30223889	29.94065883
986.9	37.84614583	32.53385532	31.37976261	35.47110932	21.94079904	33.99441719	25.21322869	26.02856898	26.95401236	34.46637897	36.95016225	25.19179478	35.57049793	33.37826811	26.38329898	35.38572098	24.26730496	28.7642618	25.51543647	31.2137407	27.12334524	32.66534647	32.55609179	34.53516433	31.27562804	32.33278172	35.21721799	33.13735011	32.99997129	41.47338076	31.37463297	36.61718518	35.60679077	30.20743783
990.9	38.08115973	32.72788223	31.58744621	35.70071758	22.13195295	34.24408543	25.37396346	26.22146378	27.18081163	34.71845215	37.18690324	25.37285988	35.84970792	33.62053327	26.61777241	35.67812745	24.42755709	28.97381713	25.71075016	31.42875873	27.31514801	32.84232017	32.79278176	34.83328731	31.52111918	32.56189633	35.49247274	33.43858381	33.26616595	41.80539414	31.61516487	36.83538867	35.88761255	30.43800901
994.8	38.2770361	32.92679326	31.77378921	35.88628368	22.30416873	34.47220333	25.53836179	26.42171076	27.38036703	34.94761621	37.41269636	25.53134029	36.06929344	33.86162526	26.82725623	35.90334338	24.60277561	29.18274462	25.87648795	31.61941765	27.49550239	33.00771168	33.01814923	35.11373886	31.74585511	32.75539883	35.76077392	33.68519265	33.50685526	42.11695271	31.82891245	37.04787346	36.11385464	30.65531882
998.7	38.46486849	33.10425564	31.9492866	36.08213531	22.45880105	34.66763686	25.66901845	26.60739032	27.54844025	35.14690215	37.61071426	25.65167147	36.26505084	34.05486844	27.00347056	36.13422979	24.72368425	29.38631292	26.002367	31.79472907	27.63384471	33.18024823	33.19318342	35.34743599	31.9275849	32.94571578	35.99378914	33.92653337	33.71462637	42.35969678	31.98669597	37.21057487	36.33736598	30.86424553
1002.6	38.63941504	33.2762489	32.11647124	36.24760938	22.59766193	34.87698818	25.82196369	26.79681912	27.72815861	35.39055501	37.82053119	25.78237733	36.4871586	34.25251008	27.1795698	36.3597525	24.85588882	29.57462178	26.1424269	31.95562287	27.81418949	33.32887965	33.41618824	35.59090991	32.15101484	33.11596757	36.22436697	34.14329211	33.88718651	42.60544745	32.16170393	37.39245332	36.53941088	31.07708096
1006.5	38.80997954	33.43711975	32.28265702	36.41399149	22.75726711	35.10449551	25.98256135	26.9896683	27.94323014	35.60806713	37.99559882	25.9091779	36.69109829	34.46355617	27.37444372	36.5564269	24.99635446	29.77680803	26.28595245	32.12267015	27.97286555	33.46936198	33.61823265	35.84561699	32.36872209	33.29167924	36.46296242	34.36346257	34.100416	42.86835829	32.35523116	37.53857486	36.77108161	31.28627906
1010.5	39.00163492	33.645882	32.47574781	36.62085093	22.94902674	35.33728544	26.12292198	27.21613813	28.16834663	35.89132353	38.25224916	26.08649513	36.94062975	34.70686076	27.58335786	36.82447301	25.15139463	30.01236003	26.45488069	32.35425217	28.16079254	33.63937974	33.84322773	36.13199601	32.5936427	33.5053485	36.74939435	34.62098802	34.32492756	43.14892102	32.54186687	37.7381101	37.01807426	31.53111438
1014.4	39.17112121	33.80378916	32.61887222	36.77004226	23.11574871	35.52010295	26.2531367	27.39381174	28.3491017	36.11031068	38.43165568	26.20662745	37.14594495	34.88634936	27.77147066	37.03465163	25.27618838	30.23113583	26.59266627	32.49661321	28.33614297	33.77016709	34.01010544	36.36002922	32.76868965	33.68194219	36.97234187	34.83914333	34.5260621	43.40343589	32.70137053	37.89673369	37.2074288	31.73344982
1018.3	39.35831513	33.97438363	32.79975228	36.94718752	23.27491231	35.75009301	26.4182002	27.60134408	28.55141158	36.34742827	38.63197028	26.35418294	37.38400421	35.10037129	27.98581642	37.2865428	25.41823688	30.46282901	26.7436077	32.67449497	28.50301906	33.92650134	34.21118049	36.64909728	32.9955399	33.87457398	37.19891198	35.09448472	34.7321536	43.6422282	32.89759765	38.07523773	37.4257962	31.95835028
1022.2	39.5546628	34.16256661	32.98279384	37.150544	23.46235496	36.02281867	26.59945032	27.81803362	28.77620356	36.59004172	38.85866251	26.49727991	37.6316937	35.33790294	28.21062604	37.55419814	25.56511028	30.68454116	26.91434513	32.86384597	28.68218438	34.10788834	34.44750794	36.91776949	33.24056469	34.07063188	37.47091906	35.33467458	34.96098671	43.94090369	33.09300859	38.26314085	37.66383766	32.19134018
1026.1	39.76751608	34.34223445	33.16704702	37.34450507	23.61916296	36.27014766	26.78581723	28.01582898	28.99742002	36.84005133	39.06010822	26.63719022	37.87032454	35.57402136	28.43166632	37.81136327	25.71994758	30.90143171	27.06741079	33.04441915	28.87585276	34.26197341	34.67538962	37.19618121	33.48487587	34.27632723	37.74010377	35.59863215	35.17779208	44.20573724	33.29263938	38.44480026	37.89642899	32.40108926
1030	39.91057268	34.50254232	33.32166998	37.50167854	23.78175611	36.48992728	26.91846736	28.2028684	29.17127598	37.04255456	39.23242385	26.77622955	38.05942013	35.7667967	28.60402429	38.02671766	25.85371266	31.09701085	27.20835331	33.20922264	29.026181	34.38001302	34.86276903	37.42458462	33.67630008	34.44491244	37.97187572	35.81412843	35.37219886	44.43355887	33.45964388	38.60483747	38.08324416	32.58371376
1033.9	40.07256807	34.64359269	33.4754893	37.64745492	23.93617393	36.68592937	27.04586742	28.39891144	29.36062671	37.26175601	39.40672982	26.90220983	38.26979383	35.94534447	28.78788854	38.22393475	25.98640851	31.29254543	27.34717822	33.35674812	29.16846703	34.50432739	35.02681694	37.65304848	33.86568926	34.60863214	38.18186727	36.01899021	35.55662172	44.67427283	33.63105979	38.75366717	38.27649845	32.77042982
1037.8	40.23442235	34.80813479	33.6411619	37.81650647	24.08196017	36.88055453	27.17350268	28.58073735	29.54830627	37.48463501	39.58173939	27.02484498	38.45618217	36.12376419	28.96302826	38.4344776	26.1078925	31.49263226	27.49433157	33.53216137	29.33711569	34.65260317	35.21859891	37.883855	34.05679949	34.78498683	38.40602185	36.25376416	35.74590811	44.8981138	33.79991335	38.93591207	38.47715162	32.97514047
1041.7	40.39270046	34.95811186	33.79302369	37.98070541	24.21753342	37.03860803	27.30438734	28.73832369	29.70385621	37.70437341	39.77352488	27.13790298	38.63283529	36.31626302	29.12293633	38.60586281	26.2252874	31.68548862	27.60753092	33.68953656	29.48201793	34.81090348	35.3902841	38.08212959	34.2390177	34.93632739	38.62433193	36.45112714	35.91871618	45.11571352	33.9532706	39.1014085	38.65931757	33.15841477
1045.6	40.50503837	35.08025463	33.91955225	38.0982161	24.33684443	37.18994261	27.39963378	28.87412586	29.83170016	37.84967232	39.90178402	27.23775826	38.78717322	36.44498198	29.22457337	38.73337032	26.32381035	31.83195073	27.7045385	33.80570155	29.61301965	34.90979486	35.53887276	38.25985548	34.39957551	35.05913676	38.79863087	36.62212359	36.06240264	45.28613152	34.07383414	39.2386124	38.80388696	33.28790759
1049.5	40.59781186	35.1893688	34.03349312	38.21124495	24.4417928	37.33870116	27.50631	29.00662235	29.95030753	37.97627916	40.02644982	27.32115654	38.92986333	36.56897584	29.35225584	38.8690821	26.43070742	31.97270753	27.80436191	33.89394175	29.72108856	35.00023836	35.67720844	38.42375783	34.54856848	35.19233703	38.9729378	36.80845235	36.21203329	45.46054161	34.19225438	39.36892219	38.95920326	33.41747917
1053.4	40.67772892	35.25995739	34.13774194	38.28875918	24.5298012	37.46740554	27.57967666	29.11655211	30.0534224	38.1147011	40.13511439	27.39727597	39.06774817	36.66647025	29.43345757	38.96970871	26.5124021	32.08082901	27.89685554	33.9919024	29.81024831	35.0826261	35.78591332	38.55638126	34.66977248	35.30430995	39.11524496	36.95441009	36.31318458	45.60173773	34.30097414	39.4820114	39.08890745	33.52350055
1057.3	40.75170221	35.34980243	34.23875852	38.37274681	24.5998997	37.52764355	27.65128743	29.21161384	30.14837724	38.19600761	40.21812931	27.45388627	39.18397725	36.76286277	29.52170199	39.02811595	26.57826356	32.18844903	27.95673455	34.08149132	29.90061862	35.17453263	35.89283726	38.66371653	34.78503981	35.39805477	39.23550781	37.09333653	36.40672782	45.71754895	34.38762292	39.58631741	39.20306312	33.63004403
1061.2	40.84259301	35.45771732	34.34525178	38.48457451	24.68530896	37.62740652	27.7250724	29.29834607	30.22490167	38.3319776	40.32194006	27.52693818	39.29551167	36.87821505	29.60169951	39.1063266	26.65790987	32.29123931	28.03895118	34.20178501	30.00231602	35.26902727	36.02332558	38.78518164	34.92284039	35.52108216	39.37328373	37.24306151	36.52507041	45.87234536	34.50036875	39.72824263	39.34502633	33.73835416
1065.1	40.91746663	35.54618471	34.43725772	38.57081806	24.7578057	37.72176708	27.79579892	29.38394455	30.29979695	38.41932832	40.41740865	27.60156692	39.41299891	36.96632214	29.66515286	39.18765507	26.75633113	32.379707	28.12306055	34.28744495	30.08182086	35.36074712	36.15330149	38.9069367	35.04124863	35.62066674	39.52546327	37.3961481	36.64022557	46.01402676	34.61530042	39.8529073	39.466195	33.82626775
1069	41.00335453	35.64136705	34.55165287	38.66964917	24.83362526	37.85433499	27.92470519	29.48156294	30.3582247	38.49685242	40.50547376	27.68950687	39.53688142	37.08269342	29.76077786	39.26957447	26.87113327	32.48680649	28.22204095	34.36741395	30.20069982	35.45389669	36.27980185	39.04332835	35.19510055	35.74216701	39.67739646	37.573568	36.78318551	46.16407973	34.74036207	39.98976534	39.61073765	33.93276139
1072.9	41.10250792	35.74956447	34.68191626	38.79867429	24.91956972	37.97650996	28.02511163	29.5638353	30.44226328	38.59068118	40.61392047	27.7699769	39.6930455	37.20136042	29.84537512	39.35982152	26.97991888	32.58606774	28.32443837	34.47662667	30.301277	35.56022634	36.41192528	39.18382685	35.34712973	35.87999736	39.8305442	37.7435038	36.92848256	46.33224242	34.87316457	40.13600365	39.7575567	34.04033724
1076.8	41.18282803	35.84181507	34.79253893	38.90301184	24.97770328	38.07271945	28.10651436	29.62868362	30.49425073	38.6598598	40.72514489	27.8320521	39.81201774	37.27311752	29.89462287	39.4162212	27.07705775	32.68053265	28.39812489	34.56336688	30.39669122	35.66045376	36.52822758	39.28173426	35.45649272	35.99871755	39.94932841	37.89499408	37.0348436	46.47222751	34.98497964	40.26057644	39.88859319	34.12822863
1080.7	41.2382903	35.91205519	34.87980883	38.98384981	25.01258754	38.09582473	28.14242903	29.67663085	30.50649003	38.70977814	40.81916615	27.87594623	39.89874611	37.32945308	29.91610124	39.43296	27.14078336	32.74022372	28.44827577	34.63734553	30.46367437	35.75090032	36.61572199	39.33872251	35.5273703	36.09840195	40.0589798	38.00699312	37.09033496	46.56961852	35.05463357	40.40313862	39.98925911	34.18409829
1084.6	41.25092193	35.94824065	34.94215526	39.0227292	25.01768354	38.11474808	28.20207917	29.67865444	30.46236766	38.70142312	40.82901749	27.9151498	39.94328078	37.33587501	29.90102754	39.38942826	27.19062563	32.75157826	28.47310125	34.65489313	30.50509752	35.78925743	36.66846537	39.37485514	35.60694599	36.1444203	40.11678405	38.10496905	37.14777732	46.61545686	35.10241581	40.49228663	40.0422204	34.18980276
1088.5	41.24346059	35.97559713	34.99462495	39.05208412	25.01396257	38.14318511	28.23537284	29.68538441	30.41383307	38.65765813	40.83688675	27.9382154	40.0017552	37.32868142	29.89790513	39.34770534	27.25140086	32.76060144	28.4964581	34.67257703	30.53286201	35.82865572	36.73336606	39.39131738	35.69054758	36.19894509	40.18556629	38.20921055	37.20677549	46.67292923	35.15940375	40.58632275	40.12518413	34.20539152
1092.4	41.17769755	35.9466735	35.00573228	39.03076683	24.98056358	38.14137094	28.26033384	29.63401106	30.31494155	38.56740718	40.79421435	27.90608621	40.03109852	37.28246342	29.81773205	39.23855767	27.30100031	32.72497028	28.49378364	34.63219241	30.51451242	35.82737745	36.73562607	39.37698846	35.73989333	36.22713207	40.21439305	38.28236404	37.2284208	46.69179479	35.17929488	40.63270016	40.14477251	34.16270857
1096.3	41.08259375	35.90599543	34.99422974	38.97572185	24.92518051	38.09303224	28.2439203	29.57332765	30.18765604	38.44469822	40.76446351	27.88405151	40.02755531	37.1790284	29.69220618	39.08512308	27.30470822	32.66183346	28.45802856	34.57374481	30.4730809	35.81793539	36.71794521	39.32261345	35.71683388	36.22107456	40.1957658	38.30653093	37.18817452	46.66254412	35.15268961	40.67377035	40.1226088	34.09202432
1100.2	40.91625432	35.80243368	34.94735236	38.88415804	24.81665414	37.95104454	28.16471268	29.4524482	30.00001572	38.26938435	40.63185494	27.80413728	39.95188793	37.01757835	29.52327935	38.87665387	27.26044767	32.52572247	28.36730364	34.45893449	30.38638136	35.74363279	36.66571182	39.20108669	35.65645548	36.17399099	40.13077246	38.28103434	37.09191203	46.57092796	35.05820843	40.6555765	40.05022791	33.9434918
1104.1	40.76353573	35.69998226	34.86602717	38.76945617	24.68325779	37.83385591	28.13308023	29.29997266	29.7744324	38.05594914	40.4614856	27.71915748	39.87313269	36.86907901	29.38693159	38.66300162	27.21229076	32.37995425	28.27620384	34.30544877	30.298828	35.66704879	36.58332897	39.08227815	35.59926089	36.12534147	40.05630336	38.27018064	37.02408128	46.48019922	34.9783287	40.63646361	39.95938124	33.81411288
1107.9	40.51537754	35.50296574	34.71536555	38.58845209	24.51823244	37.73244073	28.09972266	29.11668106	29.53469982	37.73640584	40.20947986	27.58125387	39.76990133	36.63827836	29.21726224	38.40073792	27.17576053	32.18199186	28.15424234	34.07531072	30.13456949	35.50069717	36.46947338	38.94905042	35.54336037	36.04523003	39.96249556	38.22543622	36.92628272	46.30733697	34.86478591	40.55512681	39.82283606	33.58988558
1111.8	40.22212013	35.30020695	34.51488946	38.38530562	24.33072175	37.681065	28.04131619	28.94663383	29.2355719	37.40890919	39.96997603	27.46487474	39.63579528	36.35163757	28.97386852	38.12445109	27.16387026	31.97771685	28.05994973	33.85822218	29.96442796	35.30579661	36.34146179	38.81432983	35.47499845	35.98701427	39.86726386	38.18272792	36.82490333	46.15751955	34.77011826	40.44582247	39.68453084	33.37015003
1115.7	39.89066896	35.06262306	34.33429863	38.16612777	24.12964579	37.5895935	27.93627489	28.74835275	28.9321313	37.07123811	39.74414357	27.34184836	39.51104264	36.02457538	28.6627763	37.82128422	27.15090977	31.76074221	27.92207844	33.59413833	29.76956154	35.14320218	36.20441272	38.65206901	35.37561516	35.94502949	39.73856038	38.12908555	36.6854557	45.9914868	34.656538	40.41912535	39.51286558	33.10988525
1119.6	39.68829686	34.93789701	34.3078514	38.05687315	23.99279285	37.35701977	27.73604756	28.58443416	28.68648046	36.897669	39.68330637	27.2868711	39.4180632	35.77714918	28.31341239	37.46352887	27.10837601	31.57550872	27.81961854	33.50020857	29.65491489	35.13060139	36.12929376	38.44674964	35.23078157	35.87334353	39.60146445	38.02074893	36.49946909	45.8519388	34.50891597	40.43178164	39.3290857	32.91970384
1123.5	39.62392578	35.00961091	34.39845103	38.10439703	23.87681238	37.06146142	27.56563096	28.43616531	28.50879777	36.83991244	39.69278875	27.2728365	39.36128161	35.76842217	28.10767925	37.22313765	27.04532552	31.47043386	27.74454755	33.52706019	29.66675599	35.277066	36.11582434	38.20446788	35.13272856	35.8633374	39.51446342	37.96820996	36.3855226	45.7444825	34.48042656	40.58104671	39.3297708	32.83094906
1127.3	39.52996873	34.93121368	34.41706547	38.09137399	23.77680472	36.84335847	27.5248314	28.25967292	28.28393588	36.5843973	39.61030925	27.20501417	39.24832833	35.5860006	27.89582217	36.93325228	27.05584599	31.30912984	27.67536828	33.46053426	29.64847549	35.2392688	36.0123095	37.94962145	35.03818627	35.81602962	39.38115737	37.93109469	36.31097237	45.64833589	34.46595668	40.67522442	39.33004922	32.71120861
1131.2	39.33642428	34.81226622	34.35326391	37.89651905	23.52716748	36.39093822	27.28944951	27.96578327	27.94479904	36.25760488	39.43074188	27.03631589	38.97317048	35.36051956	27.56581421	36.43880533	26.91353018	31.02920926	27.52864951	33.32093908	29.46622182	35.27566862	35.85239206	37.45458349	34.76979114	35.61578009	39.09436341	37.71786801	36.09777134	45.29434268	34.29262845	40.69879858	39.18400025	32.39085746
1135.1	39.03677279	34.52046443	34.13175706	37.63825652	23.14246052	35.9103803	27.13822176	27.49883714	27.39575722	35.66155252	38.96754851	26.77147222	38.61448718	34.95721451	27.19849448	35.87876067	26.76228651	30.56656767	27.26637108	32.95765442	29.18520947	35.03072433	35.53378893	36.87486285	34.43705006	35.32821306	38.6756581	37.43283992	35.81265998	44.85539201	34.07577128	40.64596176	38.91425129	31.92793979
1139	38.65085433	34.16010591	33.85330492	37.31700628	22.74843569	35.40961984	26.91137433	27.00322633	26.87000098	35.03491099	38.48895563	26.45929814	38.207883	34.49325415	26.74046418	35.27501463	26.60868081	30.12559765	27.00438645	32.58095463	28.84688459	34.71480509	35.15508924	36.26905777	34.06466156	34.96139197	38.18164209	37.06391625	35.48714185	44.35416519	33.78215062	40.4883526	38.57357291	31.41492754
1142.8	38.08131857	33.67681321	33.41897852	36.84979193	22.24682436	34.80157612	26.5861263	26.42563883	26.19146023	34.2656784	37.86572928	26.03867424	37.67425539	33.85980775	26.15995497	34.49820429	26.40081597	29.57161876	26.62023456	32.04350547	28.42101611	34.32747267	34.6602325	35.50232262	33.51719911	34.50960556	37.57280869	36.60340606	35.02444443	43.63173497	33.37993421	40.24983107	38.09525746	30.71684765
1146.7	37.42446654	33.13746905	32.99626221	36.30135473	21.69296763	33.95564238	26.06419871	25.78401419	25.5320635	33.49016251	37.27858683	25.55784588	37.0050613	33.18523262	25.44025372	33.57977595	26.02255159	28.93934049	26.15224303	31.52865198	27.94208459	33.93238159	34.05465049	34.56909027	32.83885289	33.94977621	36.80343663	35.97706132	34.39008643	42.76260455	32.86045921	39.93193763	37.49583698	29.98026971
1150.6	37.06853311	32.81192815	32.74702209	35.95721953	21.35221338	33.3676478	25.77382632	25.36380494	25.12683954	33.03314125	36.84676632	25.25040748	36.55954863	32.79304215	25.02673066	33.03434847	25.7340593	28.51618725	25.8487203	31.1997887	27.63770157	33.71199468	33.69645211	33.9315991	32.40904936	33.59395517	36.32871305	35.56920528	33.98886808	42.19412535	32.53079762	39.80203698	37.1875163	29.50626928
1154.5	36.80828307	32.53949386	32.48278497	35.67164813	21.06962003	32.95562511	25.58475863	25.06313544	24.80439353	32.63915227	36.45239372	24.98231087	36.21549829	32.45333525	24.78187978	32.63074389	25.55111142	28.20536716	25.6159437	30.89406244	27.37888414	33.49561251	33.39788124	33.50296483	32.11470375	33.29129245	35.97520412	35.31556329	33.72920529	41.75592982	32.28562931	39.64592954	36.93888897	29.15041871
1158.3	36.57144244	32.28028982	32.24055051	35.42546062	20.86068529	32.65722366	25.45115507	24.81764166	24.53530416	32.29358199	36.11650359	24.76364304	35.92150853	32.17244388	24.59647504	32.34622874	25.39863515	27.95465855	25.43683604	30.63719852	27.15404639	33.2906832	33.18150067	33.1856074	31.89909178	33.04203797	35.71395888	35.1143519	33.53700929	41.40643821	32.10599547	39.49877976	36.72805264	28.88103745
1162.2	36.40750171	32.11816833	32.06465409	35.24335407	20.71066558	32.45626057	25.34826421	24.64638502	24.3582613	32.07951312	35.87696897	24.61589072	35.73829833	31.98749347	24.48113249	32.16215354	25.30612697	27.80293199	25.31754149	30.44277861	27.01515106	33.18329163	33.05011262	32.99357723	31.77102582	32.9072512	35.58293535	34.98774203	33.4348365	41.17185452	31.9968261	39.41554576	36.60017235	28.70107197
1166.1	36.31936579	32.02477688	31.99190069	35.14625194	20.60765909	32.34158527	25.32432955	24.54148886	24.25422311	31.96006499	35.76271877	24.52924088	35.64808543	31.86669972	24.4060382	32.06019565	25.26156	27.71807273	25.24812877	30.3202127	26.94348584	33.11901917	33.00314247	32.90695821	31.73743625	32.86548799	35.52240657	34.97689132	33.40537939	41.07100748	31.97247518	39.43050537	36.57967996	28.60412861
1169.9	36.29731142	32.00762728	31.96555639	35.12290251	20.55471705	32.29906892	25.31541191	24.4658147	24.216055	31.89037127	35.73198009	24.48153911	35.63206568	31.83244395	24.38934045	32.02253217	25.25313242	27.65700575	25.21678139	30.29492892	26.90430604	33.1534631	33.01414832	32.86067596	31.74652252	32.89142256	35.54077723	35.02942859	33.40057062	41.0223859	31.98170104	39.47830829	36.6066165	28.57735285
1173.8	36.31252552	32.03209794	31.98594677	35.13005143	20.52289476	32.31562028	25.39388978	24.47268672	24.19876778	31.86748791	35.72891772	24.49316481	35.68107779	31.82582994	24.41191858	31.99929022	25.31612743	27.6719596	25.22362553	30.28276157	26.91947951	33.20923625	33.08075244	32.90835918	31.83557401	32.95127831	35.61295108	35.13737759	33.47603858	41.05421447	32.03577895	39.57944138	36.69166057	28.56970976
1177.7	36.3096196	32.05563632	32.03126901	35.14960465	20.53680975	32.33826533	25.41698434	24.4992224	24.21481266	31.89526927	35.76329831	24.52211226	35.71255837	31.80840298	24.38665274	31.96680567	25.38822301	27.69413443	25.2434434	30.30742509	26.94140284	33.28761484	33.13767884	32.96845939	31.90220101	33.03220278	35.69816448	35.22827205	33.53531049	41.09481399	32.08152681	39.68097731	36.76122552	28.56581936
1181.5	36.29026856	32.06613213	32.05874412	35.1669149	20.53033377	32.33856502	25.41570374	24.48874253	24.19355806	31.89910837	35.76296693	24.52029542	35.75366088	31.80065086	24.36879867	31.95674481	25.40818587	27.67378127	25.24756091	30.32114076	26.94946524	33.33508306	33.20501764	32.97350293	31.96046121	33.09410935	35.7686089	35.3160484	33.56727868	41.11405986	32.1297279	39.77924758	36.81607708	28.55926416
1185.4	36.29487505	32.06303329	32.07854896	35.16123015	20.50172444	32.35552494	25.43956065	24.48698352	24.16337412	31.86516477	35.74861077	24.50316513	35.75969194	31.75784245	24.36873233	31.9459475	25.44415671	27.68029864	25.23498365	30.28837383	26.92823546	33.37200209	33.23625263	32.97808665	32.01571905	33.14010172	35.8034411	35.36740816	33.60184605	41.11091087	32.16899301	39.86694471	36.85853789	28.53731324
1189.2	36.27387939	32.04204501	32.05365472	35.12481277	20.47698152	32.32775534	25.46884758	24.44993049	24.14057092	31.81884286	35.70223812	24.48191935	35.74604393	31.72870352	24.3633629	31.89489776	25.46020677	27.66277838	25.22884965	30.25057426	26.90520936	33.37571273	33.24806712	32.96882423	32.03354653	33.14900558	35.80984531	35.42464373	33.60961648	41.09555904	32.18850038	39.90764292	36.86246821	28.49003513
1193.1	36.25628343	32.01954626	32.0272109	35.10720671	20.45794394	32.3302587	25.47148535	24.42365943	24.11611799	31.79800076	35.65681873	24.47167123	35.75142243	31.69797725	24.35000167	31.89189983	25.46759611	27.63773998	25.21511317	30.22137353	26.88481384	33.37598689	33.2642568	32.96919196	32.05652523	33.17188459	35.83538745	35.47936	33.62977007	41.10185258	32.20222539	39.94410109	36.89094223	28.46505862
1196.9	36.23954104	32.01638618	32.03293302	35.08791747	20.45399115	32.31862949	25.46568955	24.42187044	24.12081867	31.79317289	35.65806035	24.47440307	35.74966382	31.65687751	24.3376109	31.88526334	25.48761091	27.64287024	25.20456919	30.20919117	26.87904076	33.4020672	33.29554557	32.99189094	32.09735768	33.21922684	35.9036804	35.54143641	33.67890204	41.10587442	32.22602062	39.98551774	36.93114653	28.46116472
1200.8	36.2665981	32.05997512	32.090382	35.11968154	20.48743629	32.35292121	25.49745672	24.46813622	24.15209024	31.84428958	35.69609299	24.5087708	35.79669706	31.68346429	24.3756656	31.91162536	25.51590905	27.68082689	25.23380495	30.23964711	26.89716184	33.49200141	33.36781392	33.05839423	32.18354556	33.2981469	36.00163576	35.63466879	33.73101932	41.17828398	32.2966813	40.07153895	37.01856334	28.5140641
1204.7	36.31488594	32.13548136	32.17554578	35.1743642	20.54067351	32.39101053	25.5315475	24.52392602	24.20105852	31.91720202	35.78668612	24.56218139	35.85087192	31.75315949	24.40483152	31.96383964	25.56842217	27.72229578	25.28731729	30.32852029	26.95216968	33.57929419	33.46713068	33.15321946	32.28989378	33.39235714	36.10631093	35.76393808	33.79968686	41.27968426	32.38976128	40.17186684	37.12232424	28.59629866
1208.5	36.40214749	32.21233551	32.2580687	35.23963447	20.61083549	32.49660194	25.61257661	24.59700538	24.27262615	32.00227099	35.8647103	24.63807458	35.95456434	31.8455296	24.48741206	32.04599747	25.65043768	27.82655092	25.35991138	30.41185088	27.01336418	33.68532751	33.58852823	33.29483479	32.41252981	33.49888703	36.24756076	35.91528887	33.90153907	41.41041279	32.50402526	40.2853275	37.23838512	28.68656458
1212.3	36.51571438	32.31091102	32.35430645	35.35121327	20.67912315	32.60945939	25.70132909	24.68088481	24.33897706	32.09662261	35.97201519	24.70603762	36.06472574	31.96142105	24.57520701	32.16875696	25.72637312	27.91750953	25.4417612	30.49364011	27.10168949	33.79382056	33.70769949	33.4191026	32.55468353	33.61140469	36.40503094	36.08232217	34.02622281	41.57997462	32.63356763	40.4026488	37.39385214	28.78963012
1216.2	36.64285526	32.42268213	32.47874434	35.45560802	20.75814806	32.70912884	25.80514755	24.75410709	24.43573954	32.20945974	36.07990529	24.78858015	36.16889581	32.07131157	24.68624746	32.27228429	25.8107002	27.99910182	25.53465717	30.60137067	27.20538548	33.88967843	33.8521108	33.57415494	32.7073384	33.74057993	36.55645792	36.24620563	34.16190659	41.7364793	32.76245266	40.53254724	37.53947891	28.9278593
1220.1	36.78631121	32.5508991	32.61270136	35.6137692	20.85776882	32.86107073	25.93754481	24.86495272	24.53612815	32.34015908	36.20259887	24.89618636	36.30896453	32.22918597	24.81024329	32.40584816	25.93195597	28.12479745	25.65515917	30.72436536	27.32754558	34.0298781	34.02823109	33.73051352	32.90516891	33.89473021	36.73271407	36.44552539	34.32591022	41.93084301	32.93380783	40.68731743	37.72329649	29.07816671
1223.9	36.95413707	32.7014072	32.75935135	35.79090862	20.9935816	33.03574106	26.07431803	25.00520613	24.6520139	32.50438443	36.37128607	25.01589392	36.48214675	32.39905628	24.94098917	32.57507613	26.07573222	28.28707392	25.79771014	30.87322365	27.47404268	34.1705197	34.22683447	33.92405651	33.11898707	34.09331711	36.94578135	36.65841551	34.52433294	42.14735976	33.13513561	40.87872002	37.9330942	29.25274349
1227.7	37.15388269	32.87842258	32.94064513	35.99465862	21.13305058	33.23216495	26.25214271	25.15974178	24.79184101	32.69468313	36.57059602	25.153667	36.68311091	32.58838697	25.09560915	32.76919447	26.24338434	28.48086601	25.95346764	31.04688782	27.64665724	34.35294447	34.44742769	34.15618063	33.34343896	34.2912113	37.1916795	36.92166892	34.73866164	42.40909504	33.34860228	41.09298832	38.17314338	29.44814126
1231.6	37.36604246	33.07611176	33.14838256	36.20897962	21.28581254	33.43464462	26.40986019	25.33072417	24.95210262	32.89324933	36.79647626	25.30550551	36.90258331	32.78835857	25.27266217	32.95939758	26.4131506	28.67733523	26.11738876	31.2353577	27.83746703	34.54370524	34.67689461	34.38940098	33.58708251	34.50830314	37.44100667	37.18720682	34.95529574	42.66162502	33.57122555	41.31241781	38.43209482	29.65021647
1235.4	37.55168229	33.24834446	33.33956459	36.38335257	21.41273145	33.58349155	26.55401069	25.46795612	25.08311046	33.07026061	36.99943054	25.43093217	37.07696523	32.96467335	25.40759696	33.1175904	26.53274826	28.81999762	26.2486303	31.39911932	27.97560492	34.72236801	34.86756966	34.59720971	33.81122942	34.71623938	37.65605041	37.40950601	35.13755385	42.90761461	33.75235858	41.50396285	38.64226549	29.83394557
1239.3	37.70556513	33.4021732	33.48158653	36.55117605	21.52438038	33.74802262	26.69236841	25.60727998	25.20345208	33.22351475	37.15984854	25.54265053	37.25515638	33.13737233	25.53679904	33.27535123	26.69140666	28.98551126	26.39758419	31.54552029	28.10939308	34.86963293	35.05866635	34.79854247	34.03376647	34.90389256	37.85993056	37.62841624	35.30726788	43.11019386	33.93326253	41.6901588	38.86226945	30.00907674
1243.1	37.8319244	33.53707985	33.62619551	36.68051407	21.62706178	33.91038742	26.80918464	25.72686649	25.30185002	33.33745743	37.29381761	25.65422481	37.40641278	33.25976924	25.65260959	33.39835486	26.80152181	29.09684591	26.5042755	31.65640161	28.2280437	34.98714493	35.21742908	34.96850249	34.22484372	35.06471666	38.03358955	37.82960461	35.45959751	43.29342397	34.09738568	41.8415372	39.02943472	30.16064906
1246.9	37.94176978	33.64682001	33.7577881	36.79789465	21.71310247	34.02477134	26.93037342	25.81045474	25.37097558	33.44992895	37.41084224	25.73887481	37.55417139	33.39519271	25.75167773	33.50558464	26.8867503	29.21604857	26.59404142	31.78397999	28.33496111	35.11771586	35.38050187	35.11020756	34.38572684	35.20732705	38.20935537	38.00839057	35.58294764	43.46287497	34.23668163	41.98718433	39.18595346	30.29460207
1250.8	38.0343781	33.73629552	33.86894487	36.8971561	21.79750221	34.16116455	27.02909296	25.89334729	25.44363086	33.53609221	37.51628156	25.83363527	37.68782058	33.48519051	25.83673014	33.59396647	26.99337205	29.32344447	26.68098815	31.8641951	28.42642516	35.22242939	35.519859	35.26048392	34.55322394	35.35028092	38.36624142	38.19711465	35.71420481	43.61819627	34.37326966	42.11962811	39.33187266	30.3948355
1254.6	38.10171628	33.80256577	33.96786475	36.9840671	21.84593022	34.3010328	27.17132453	25.98078199	25.48955435	33.58774663	37.5877812	25.89070234	37.78475439	33.55920272	25.91244207	33.66513488	27.1163739	29.39371924	26.75467078	31.91730021	28.50695519	35.27707554	35.64325845	35.39717313	34.72537781	35.45333267	38.52104456	38.37002697	35.84407723	43.78555146	34.48662198	42.24317798	39.46022675	30.48440208
1258.4	38.1362706	33.86493057	34.03160558	37.03478395	21.9010361	34.3792636	27.24758907	26.03024716	25.50552835	33.65087115	37.65224016	25.92461394	37.86281012	33.59611888	25.94156151	33.692547	27.19430708	29.46241054	26.81092829	31.96529322	28.55048328	35.353432	35.7622881	35.49129527	34.86848406	35.57045324	38.63581377	38.50630752	35.93960817	43.896324	34.57267764	42.34058428	39.5597364	30.54903211
1262.3	38.19359926	33.94105234	34.13683925	37.10732446	21.96600265	34.43310126	27.27724539	26.1143461	25.56542384	33.72826176	37.7752433	25.99516878	37.96471425	33.65326229	25.95770815	33.7345107	27.26337149	29.53814697	26.87720011	32.06706879	28.61981351	35.48850234	35.85571956	35.59495008	34.98962987	35.68608013	38.77466186	38.64059849	36.01207842	44.0068895	34.66116724	42.46869763	39.66959312	30.62463494
1266.1	38.24695864	34.00383037	34.23777418	37.16058487	22.00934602	34.41454263	27.28326924	26.15286286	25.60980049	33.81429786	37.87849301	26.03469483	38.02285267	33.70381355	25.96026749	33.74339619	27.29408892	29.57763375	26.90099593	32.14134202	28.68258477	35.58302243	35.92971911	35.64662963	35.05538683	35.77120215	38.84808127	38.70634197	36.04345971	44.06486885	34.7205716	42.56216466	39.74303209	30.68645435
1269.9	38.31445796	34.07656147	34.32914763	37.25257748	22.04294942	34.41281394	27.31466701	26.18762608	25.63954017	33.8531831	37.93057671	26.09774944	38.07500647	33.78697664	25.9949386	33.76925352	27.3403191	29.62005443	26.9437672	32.22351851	28.73900468	35.6483927	36.01779037	35.68093245	35.10293569	35.83251961	38.89934535	38.79474883	36.07713392	44.11965105	34.7933731	42.68280571	39.82976969	30.74282774
1273.8	38.36564814	34.12680149	34.39049569	37.31061223	22.07072381	34.44289872	27.35291717	26.18529537	25.63743099	33.85815453	37.96099741	26.1311256	38.1224319	33.83245631	26.02313282	33.77114024	27.37710867	29.6502263	27.00176073	32.25493559	28.80564721	35.70872199	36.07936177	35.70217732	35.14651883	35.89704908	38.94519823	38.86603533	36.13792441	44.15809554	34.87664177	42.78248507	39.89328864	30.77816746
1277.6	38.3906026	34.14699453	34.42157676	37.36401511	22.06478301	34.43626845	27.38168171	26.21563119	25.62773549	33.85345849	37.96862488	26.13696184	38.13166653	33.86258877	26.01084244	33.7423941	27.41761189	29.65234686	27.05142309	32.27540629	28.82907561	35.74385707	36.12211477	35.67648183	35.20093884	35.9513385	38.94350576	38.91723983	36.16483536	44.17541124	34.93757909	42.8646702	39.93060252	30.77784141
1281.4	38.40810854	34.1424271	34.45222298	37.3748259	22.05110229	34.41934035	27.4196688	26.17717159	25.57128238	33.79050469	37.96813367	26.13252309	38.12477517	33.86930658	25.99088216	33.70210772	27.45315827	29.65354128	27.06328837	32.26143549	28.85605647	35.75452056	36.1399933	35.63868109	35.23224582	35.96604542	38.94099394	38.92788215	36.18048887	44.1573918	34.97195265	42.91379337	39.95582921	30.76077021
1285.3	38.3623413	34.14836119	34.45554453	37.36940021	22.01437774	34.3658724	27.43124617	26.13698205	25.50841348	33.7181647	37.92497414	26.11510821	38.11325162	33.84667886	25.93732064	33.60150101	27.48412236	29.61544227	27.06087891	32.24140968	28.84335304	35.75647818	36.13172809	35.57736764	35.23339592	35.9706987	38.92021251	38.94108549	36.18015922	44.10204691	34.97971982	42.97440393	39.95913279	30.71745378
1289.1	38.21477997	34.02306793	34.36546733	37.25719368	21.88627926	34.21312424	27.37131391	25.98232517	25.33904347	33.52529407	37.74288299	26.01703928	37.97259275	33.68815175	25.80359188	33.41394615	27.42821648	29.48339994	26.96858176	32.09831488	28.73700521	35.64456119	36.01962806	35.38398314	35.12562395	35.86847214	38.77214553	38.84194817	36.05333367	43.93475015	34.89106867	42.91919415	39.85026731	30.57671345
1292.9	38.19623043	33.9983673	34.3925615	37.27911333	21.83781852	34.16004889	27.38004164	25.93952812	25.24187978	33.43087956	37.71004813	25.99553058	37.95923364	33.64098765	25.72865375	33.2889119	27.48346347	29.44599962	26.97390546	32.07579314	28.73670645	35.64783503	36.01830289	35.29544931	35.1280023	35.87757891	38.71535632	38.88463256	36.04846081	43.89098524	34.9227861	43.01338241	39.8606181	30.49610415
1296.7	38.01071772	33.87161983	34.27856597	37.1480047	21.69160436	33.98990647	27.3070491	25.76267021	25.05697633	33.19845936	37.54214092	25.88455101	37.81533143	33.46769597	25.55710388	33.0429707	27.43423888	29.27803128	26.87272384	31.91875604	28.63152679	35.55189142	35.89402287	35.0540315	35.01196971	35.77066032	38.54541594	38.76248786	35.91772925	43.68952586	34.81007648	42.96003068	39.71779775	30.29290859
1300.6	37.80796594	33.67609435	34.14478251	36.99199506	21.51880066	33.7412021	27.18659802	25.56567485	24.82145981	32.91618508	37.33068364	25.7184658	37.60276901	33.24946857	25.32340099	32.73953398	27.34959435	29.09194884	26.73350627	31.71036555	28.48454946	35.40857032	35.71976955	34.77269723	34.83047169	35.60264328	38.31671182	38.58816145	35.74173109	43.40799305	34.65284973	42.91979968	39.54439306	30.06227274
1304.4	37.58975623	33.49674023	34.0062802	36.82387259	21.31830572	33.51739815	27.06700204	25.35703979	24.54687523	32.64635793	37.09532151	25.56822261	37.39323372	33.0276541	25.09887086	32.43062313	27.26248548	28.88134987	26.59068216	31.5097963	28.33690165	35.2619478	35.51104157	34.43815072	34.63694657	35.43949357	38.06530963	38.41606239	35.54184807	43.13403114	34.50018746	42.86916538	39.36769296	29.81130445
1308.2	37.29950745	33.23925213	33.80849074	36.58322541	21.07260804	33.1588143	26.87415424	25.06462242	24.2447279	32.2763536	36.79149328	25.35701343	37.10972693	32.71636094	24.78254986	32.01988176	27.10040016	28.59498076	26.37712909	31.24982892	28.11419394	35.05165815	35.23832185	34.01393971	34.32707499	35.18928625	37.70677927	38.13377017	35.23557993	42.73294735	34.26018829	42.73091672	39.09423534	29.45734421
1312	36.95846861	32.91699626	33.55154478	36.3032034	20.78032742	32.74393753	26.6489405	24.73023819	23.87098755	31.83154704	36.41835506	25.08348101	36.74431654	32.35664363	24.42472402	31.54556184	26.90812026	28.26823602	26.12287754	30.92142607	27.85743774	34.79983115	34.88765953	33.52524914	33.95048859	34.87804419	37.27876329	37.79081725	34.90467933	42.25617224	33.97136622	42.56283992	38.75851122	29.05562271
1315.8	36.53928126	32.53333546	33.24035604	35.93382299	20.44133564	32.25663002	26.33945968	24.35000748	23.46716425	31.34617257	35.99349708	24.77512427	36.32226812	31.92217305	23.99219219	31.01291118	26.66716145	27.8818489	25.84843158	30.55197422	27.55580438	34.49166278	34.46912656	32.94683011	33.51075	34.50649577	36.78499841	37.35628983	34.49347372	41.66867812	33.62470573	42.35313134	38.33790669	28.58170106
1319.6	36.13315005	32.14954455	32.89796861	35.56914645	20.09671763	31.78283579	26.0854155	23.94807022	23.03896794	30.82179049	35.50919924	24.43847951	35.87507988	31.50197366	23.615558	30.46952557	26.43119685	27.47700865	25.53685276	30.11079877	27.24366896	34.1286225	34.04040776	32.36937853	33.07447112	34.10216755	36.26409759	36.92700073	34.05552115	41.08336603	33.24335138	42.10935356	37.91401592	28.10483804
1323.4	35.73232813	31.78892412	32.57952177	35.24172811	19.76051797	31.41523731	25.88791808	23.60905133	22.62473347	30.34900522	35.06990806	24.16397182	35.48364223	31.095213	23.28354368	29.99268182	26.27414725	27.10474011	25.27560667	29.72322125	26.96832356	33.78508116	33.66685297	31.84895766	32.69604567	33.75456092	35.81400573	36.58275289	33.71509109	40.54984339	32.91977527	41.87540537	37.54505719	27.68480524
1327.2	35.29682095	31.38609286	32.21520319	34.86649534	19.42970464	31.00304438	25.6345223	23.23343001	22.22099262	29.8566426	34.59395395	23.85526435	35.0565703	30.62981378	22.87215159	29.46512663	26.06637673	26.73725603	24.97558642	29.29940304	26.63011728	33.40735021	33.23867767	31.27223828	32.27916597	33.36264938	35.30895689	36.18575228	33.31284644	39.95913873	32.55000505	41.62507161	37.11222151	27.19884033
1331.1	34.76036063	30.87726378	31.78044977	34.39994192	19.02900461	30.40826189	25.24094821	22.77212678	21.74720991	29.28355958	34.0595108	23.4594161	34.52645521	30.07054986	22.35675019	28.8082773	25.75014013	26.2816126	24.60641365	28.82456305	26.23375211	33.00534963	32.71998012	30.56216957	31.68218906	32.87582483	34.66996789	35.59969426	32.7868099	39.20177283	32.08129409	41.29066593	36.5517597	26.598245
1334.9	34.27247129	30.41145372	31.37534819	33.95425827	18.61903785	29.8054596	24.86973613	22.31286526	21.26784588	28.69991572	33.55109011	23.05905358	33.99422863	29.5752232	21.89059461	28.22324141	25.42165918	25.81379856	24.23272954	28.33654166	25.85744209	32.59899166	32.16053844	29.86334761	31.10467378	32.34312678	34.04473136	35.02174469	32.24749866	38.4549788	31.60206194	40.96981466	35.97894209	26.03727724
1338.7	33.85337496	30.02144519	31.00918364	33.58653162	18.26413604	29.43782738	24.71598289	21.93228544	20.86289236	28.16879845	33.01879523	22.75843299	33.5451549	29.19980665	21.61348123	27.79158911	25.19390334	25.43930172	23.92264863	27.88448066	25.55840133	32.16766782	31.72690998	29.35921799	30.69992454	31.95119397	33.5641164	34.6349132	31.86078656	37.91101596	31.23736792	40.68160446	35.5545623	25.62843976
1342.5	33.42788147	29.63512671	30.58134626	33.25615649	17.98399238	29.27181897	24.65954731	21.64023413	20.48737479	27.68438054	32.49680994	22.4712971	33.16315989	28.82294086	21.43322095	27.46716102	25.09671901	25.09688373	23.7205788	27.38095703	25.25593512	31.66209254	31.37776615	28.98577296	30.44666305	31.57077907	33.13330081	34.32934466	31.58935944	37.4450563	30.92647259	40.30352819	35.18315948	25.31971498
1346.3	32.9321171	29.12572993	29.97273385	32.88844913	17.67617477	29.32412648	24.63371139	21.38412583	20.12168634	27.14194222	31.94547396	22.1397117	32.72802089	28.34936403	21.28078171	27.22867138	25.09650796	24.85831392	23.42432981	26.87643895	24.86625336	31.01332704	30.94397039	28.63330197	30.22218304	31.20792538	32.67821726	34.11230919	31.37273549	36.97288432	30.64422558	39.69889706	34.70364232	25.03389651
1350.1	32.15389574	28.38460294	29.15510205	32.2252082	17.32588366	29.19650761	24.54991036	20.92653789	19.71046165	26.56582838	31.24130391	21.71013643	32.08030668	27.72330034	21.08602275	27.00188481	24.83605946	24.46057877	23.14221858	26.08710863	24.36142285	30.19171806	30.35762131	28.14361355	29.90247923	30.55132472	32.15392758	33.53043164	30.88391009	36.45112135	30.05996033	38.67135184	34.10222917	24.62783588
1353.9	31.28957116	27.64487235	28.04918356	31.28702719	16.91792487	28.73936598	24.1299678	20.14867761	19.16266084	25.9162889	30.67301805	20.87608992	31.08508805	27.0740641	20.70864387	26.7222753	24.12873377	24.02726874	22.49777406	25.33228283	23.67703316	29.46049454	29.29194579	27.86700952	29.06129678	29.41230343	31.48531328	32.57742384	30.0634986	35.52298969	29.25708473	37.37946205	33.15963366	24.0040052
1357.7	30.68549994	26.80767493	27.57813981	30.42093983	16.7242347	27.63513756	23.34027926	19.83721485	18.5129073	25.62435517	30.10839513	20.29693061	30.40806624	26.43531471	20.05262999	26.16761766	23.46042345	23.29553821	21.92139127	24.86516826	23.36679948	28.69197597	28.54980432	27.11306692	28.22228379	28.72549454	30.71263873	31.28345868	29.30115464	34.74180077	28.17285544	36.43723954	32.23141496	23.43661667
1361.5	30.66739375	26.52141081	27.27164722	30.5336796	16.67996995	26.89938816	22.89471619	19.85236063	18.67686776	25.6031124	29.72088144	20.03582563	29.83218703	26.16053324	19.82824489	25.81128096	23.30660199	22.97308441	21.70806048	24.42838633	23.00120324	28.40411746	28.09278414	27.11165356	27.30070176	28.32495591	30.48606538	31.17663091	28.61185389	34.04178079	28.05820537	36.10634663	31.60766761	23.21490635
1365.3	30.64832784	27.10449264	27.2729417	30.56641021	16.70573783	26.7294393	22.71298093	20.26606376	18.79336168	25.91490563	29.80895837	20.27705533	29.98115158	26.67658452	19.78000073	25.69807009	23.05855839	23.07646625	21.74209272	25.13239147	23.16332487	28.84558281	28.10556945	26.51448635	27.38125253	28.48298326	30.09410245	31.50512083	28.48746941	33.70967102	27.64922223	36.40814476	31.76996615	23.4747117
1369.1	30.49808841	27.05526927	26.93278828	30.21690036	16.88723939	26.7493872	22.23754572	20.02352075	18.94527992	25.79201765	29.95004981	20.54719766	30.16589522	26.3623693	19.47866304	25.51194779	22.95699573	23.45867832	21.49818998	24.58632776	23.07472391	29.09346079	28.0638534	26.65543771	27.45473267	28.21709095	30.20205176	30.80006044	28.87745849	34.06857934	27.8890688	36.67232907	31.79623302	23.2267188
1372.9	30.60712083	26.67480467	27.29804986	30.55460617	16.79715625	26.69644061	22.15023732	19.7770188	18.38775846	25.53191382	30.20716796	20.63447371	29.56071994	26.43980789	19.39465695	25.58748987	22.71335095	23.08254643	21.85301094	24.99759919	22.85026373	28.87425759	28.32939637	26.88269157	26.98130801	28.3862822	30.04276777	30.58710062	28.6246093	33.49355188	27.76929557	36.28571882	31.19115791	22.86355245
1376.7	30.22799216	26.44138452	27.08445196	30.14959263	16.6651096	26.67526759	22.15353258	19.43801529	18.10485699	25.13659606	29.51842546	20.24412974	29.55663294	26.14196223	19.07944834	25.26598846	22.52430572	22.96465668	21.6472759	24.64893978	22.93475095	28.63742985	27.37563719	25.81879588	26.83858724	28.07527072	29.13899403	30.20557477	28.29142497	33.05096918	27.6199521	36.02053152	30.72546964	22.31340018
1380.5	29.20120725	25.27784971	26.53145627	29.92312799	16.0567312	25.49848282	21.89607176	19.25803012	17.46556252	24.16060405	28.45990767	19.07890266	28.87320186	25.06347493	18.98214876	24.3729368	22.19661652	22.20286346	21.04668216	24.00463521	22.57249774	27.51094342	26.72708581	24.51019432	25.78780592	27.4045037	28.43034924	29.51735873	27.13425829	32.12796214	26.68552081	35.88946263	30.45630819	22.13661271
1384.2	28.52627794	24.51941053	25.06089715	28.83824417	14.69729063	24.18125812	20.68555401	18.60654748	16.92328712	23.45910488	28.06982047	19.01397924	28.13909525	24.06776275	17.82984233	23.14063138	21.50024711	21.37028758	20.20569299	23.29643651	21.75226874	26.78915144	25.70711268	23.66082742	24.92032622	26.15698398	27.4500086	28.91860547	26.7443352	30.89795001	25.98427862	35.09715985	29.63538657	21.08568772
1388	27.76416847	23.81180357	25.02965442	27.90980023	14.54008407	23.06208867	20.32135632	17.87616159	16.07288111	22.60309243	26.75675264	18.43386929	26.5926925	23.29910923	16.76642113	21.82450509	20.8814846	20.55508727	19.43018199	21.78133385	20.99861498	26.01309171	24.7777047	22.31832321	23.73920656	25.19597986	26.72231666	27.05719992	25.57897376	29.25596469	24.84070637	34.04220189	28.42586435	20.58773535
1391.8	26.46520727	22.96047311	23.76117324	26.82109633	14.20329963	21.87291819	18.98101117	16.36690892	15.26247264	21.53261411	25.82334029	17.2427543	25.30302943	22.51032839	15.62356486	20.6537392	19.98035281	19.67976291	18.87587035	21.29919219	20.27883934	24.98634424	23.74706949	21.34289979	22.329726	24.1764637	25.27019656	26.2742678	24.43938997	27.97091109	23.77848477	33.22248502	27.1903332	18.85013039
1395.6	25.5007962	21.88260605	23.05034528	25.9263777	13.29870744	20.65920402	18.5888686	16.02861857	13.86313808	20.3212217	24.34547208	16.68158507	24.67025116	21.65413536	15.0064175	19.38968039	19.41476908	18.67693919	18.11023521	20.22948972	19.79574526	24.02448438	22.77938199	19.755221	21.18796804	23.21807173	23.75073397	25.51659006	22.96113726	26.36714588	22.88061899	32.53924253	25.86164099	18.23748603
1399.4	24.81087491	21.16214153	22.60407709	25.45171769	12.28975291	19.68126987	18.12813451	15.1015138	13.49248778	19.10219529	23.68408768	15.82461266	24.03978094	20.73027705	14.41230933	18.45795594	18.7737951	18.22043631	17.7058589	19.85255389	19.04444764	23.25530514	21.92276028	19.01562905	20.36354029	22.28054129	22.69544266	24.62214992	22.38636544	25.27564458	22.45575495	32.47287003	24.91207608	17.2940828
1403.2	23.61655446	19.82684491	21.45390858	23.96035995	11.7298289	18.11593316	17.25365024	14.2227493	12.19734688	17.99471071	22.70840031	14.80913648	22.71134435	19.49023453	13.23522795	16.94783119	17.99553534	17.04684325	16.62207534	18.69742541	18.41884717	22.25011612	20.51505507	17.07206131	18.92231983	21.09862497	21.44793995	23.22269709	20.97647785	23.50656273	21.04905701	31.14761361	24.00883711	16.09404428
1407	22.41567965	18.47988626	20.40784195	22.61491942	10.7056205	16.13767871	15.94348597	12.96500158	11.08133349	16.44095586	21.20246974	13.7500105	21.03465605	18.20860584	11.89126199	15.05274232	16.8170486	15.74027196	15.58454095	17.30419714	17.37767828	20.9426064	18.94211105	15.40973335	17.61924949	19.62889557	19.8057496	21.46177566	19.6623097	21.46415149	19.75400962	29.93540971	22.32804141	14.64656736
1410.8	21.29289922	17.37778002	19.36817686	21.51620973	10.04255145	14.8981902	15.20204162	12.11898419	10.0331667	15.22878419	19.79305505	12.95151562	19.90899905	17.20854321	10.84737249	13.69558001	16.00974749	14.83131712	14.73263557	16.46827354	16.40126496	19.97066423	17.87565995	14.08020669	16.36640793	18.44031703	18.437835	20.35805315	18.31329031	19.79235878	18.51410312	29.04224242	20.98762708	13.52316993
1414.5	20.18671663	16.38401595	18.43912799	20.43916406	9.322122753	13.80221077	14.49854443	11.2017346	9.102096596	14.03835986	18.64929746	12.12621356	19.00055905	16.31086249	10.01795152	12.4039366	15.29020172	13.86762062	13.97298189	15.64829072	15.61323304	18.8081152	16.74070715	12.82468682	15.13480909	17.26187569	17.20050485	19.41809298	17.42427486	18.54315355	17.54191937	28.27503951	19.74474423	12.50210258
1418.3	19.45461879	15.54905951	17.67881671	19.56111908	8.849296318	12.77937654	13.95032719	10.58441645	8.480307774	13.25387321	17.8691282	11.51369005	18.16471777	15.52015013	9.327101334	11.63236285	14.64533982	13.13954974	13.31357016	14.84379123	15.11546226	18.01091966	16.00640397	11.95564609	14.33736856	16.45866113	16.30037261	18.51782224	16.38271564	17.46319132	16.82754765	27.47166727	18.85587742	11.75561903
1422.1	18.9008367	14.97515284	17.14554065	18.94671583	8.466437336	12.15707714	13.39882656	10.1025579	7.927415032	12.64087522	17.16746043	11.07008087	17.51724862	14.84544174	8.796401625	10.89641232	14.04980618	12.64910128	12.77731855	14.27255309	14.57269923	17.40240335	15.31237031	11.25845123	13.7205872	15.86457422	15.61606388	17.85831666	15.82626189	16.56780997	16.09841737	26.67560004	18.14478788	11.16233628
1425.9	18.53442001	14.60686632	16.72348089	18.55367302	8.232061919	11.82615671	13.21830781	9.92495948	7.644860006	12.26241864	16.83293241	10.76932132	17.14032811	14.58722331	8.573559674	10.53052494	13.79037411	12.29749303	12.52886704	13.89852616	14.32081646	17.15252121	14.9429565	10.92308306	13.44915522	15.40575893	15.22949308	17.45243237	15.49018443	16.08582172	15.73135012	26.20178525	17.81997854	10.8870496
1429.6	18.23620196	14.38145221	16.44469395	18.25180318	8.098762183	11.48258351	13.03669449	9.661952107	7.494194944	12.00145999	16.54358773	10.57914827	16.79503483	14.37012302	8.42282477	10.26376109	13.53478685	12.0867052	12.27838354	13.63765367	14.06921855	16.95407677	14.66757117	10.63036774	13.20241224	15.12502554	14.93772688	17.19783804	15.22669403	15.81758094	15.48844662	25.93636339	17.48620454	10.60714849
1433.4	17.99007221	14.18706544	16.20521847	17.97774255	7.964013674	11.31380529	12.91519155	9.516406734	7.31985239	11.79613067	16.16975278	10.38359585	16.58037701	14.1480981	8.196735887	10.07791307	13.38013587	11.85542133	12.11412706	13.46852679	13.92585947	16.69661058	14.44982555	10.4151752	13.03805639	14.91749293	14.77799842	17.00129975	15.00907672	15.53931502	15.26255462	25.64717729	17.16016072	10.5186223
1437.2	17.74435373	13.89085717	15.95743373	17.72065459	7.825524527	11.11764992	12.72672249	9.339832497	7.174944177	11.59747914	16.04607258	10.17304947	16.37360633	13.85697822	8.014945006	9.867298312	13.26342734	11.68620518	11.87739785	13.27813027	13.74826536	16.5570075	14.2298916	10.22039785	12.73095978	14.67786259	14.49671636	16.77804234	14.77242977	15.32031906	15.03856873	25.46643042	17.00234361	10.2536224
1440.9	17.66095676	13.72483848	15.86273241	17.53460379	7.6819884	10.86186993	12.52294837	9.203624393	6.962062333	11.41312006	15.84577826	10.06847236	16.25319934	13.68058822	7.903817409	9.615015273	13.01598863	11.52697419	11.80516607	13.1114014	13.53880313	16.44479365	14.08530032	10.03702509	12.62947905	14.56603887	14.3497094	16.58986986	14.59093459	15.03523918	14.89342288	25.25921176	16.81711572	10.06115402
1444.7	17.49263997	13.55703482	15.73030462	17.35987405	7.570188417	10.61076069	12.39644256	9.096699806	6.852312206	11.26658601	15.78820688	9.975433074	16.04666396	13.52086387	7.726337846	9.420552385	12.91058203	11.31346028	11.65773233	12.99837276	13.46536526	16.34541827	13.9275401	9.886569946	12.49747089	14.36691171	14.20022756	16.42234769	14.43763045	14.87746332	14.72277447	25.19511525	16.65360306	9.906381574
1448.5	17.37438189	13.43058949	15.61829516	17.1921227	7.48485189	10.38275388	12.29164171	8.928570171	6.648786334	11.06447743	15.5601577	9.810746615	15.88202256	13.36594749	7.568472884	9.162216022	12.73575401	11.14206371	11.49864352	12.85434793	13.33412033	16.23109704	13.69856125	9.639918351	12.26480011	14.2111634	14.04798484	16.24720456	14.28759163	14.60256814	14.55539323	25.04635222	16.51061126	9.702101516
1452.2	17.24338967	13.30713402	15.49965083	17.02957786	7.404947266	10.25825713	12.22862053	8.801817073	6.549377655	10.91617251	15.39015303	9.714370312	15.77231805	13.25936797	7.464306257	9.019653766	12.67421527	11.04987817	11.4092877	12.73907052	13.26422301	16.10893128	13.62233869	9.502390043	12.16796026	14.10744768	13.88278393	16.19174846	14.16499738	14.4264544	14.44153101	25.0286658	16.40425515	9.606463046
1456	17.17028151	13.25864419	15.39375955	16.96465397	7.324848728	10.21026273	12.21001415	8.72428887	6.485889411	10.80319463	15.28752474	9.666199041	15.66044834	13.24123261	7.420957423	8.904391838	12.64162137	10.98454005	11.33347666	12.65434023	13.19143443	16.08373101	13.56752957	9.382320844	12.12236309	14.01872325	13.82408613	16.14374243	14.1161584	14.39082078	14.43545141	25.02084564	16.34243476	9.531487173
1459.8	17.20424686	13.29741584	15.4129233	17.02050544	7.33922575	10.33620841	12.31067111	8.802194335	6.504621173	10.8295833	15.30128923	9.695521902	15.67795876	13.27557711	7.473370835	8.995058668	12.72557614	11.06787053	11.34023522	12.64436556	13.21647322	16.11717777	13.60745079	9.43784044	12.26093803	14.06807855	13.85643638	16.22807225	14.18963067	14.44622544	14.46899871	25.06542306	16.46307369	9.646458771
1463.5	17.27883575	13.3976768	15.51094464	17.19781433	7.435353161	10.53372915	12.4666273	8.898823309	6.609430329	10.94820659	15.49054925	9.806680364	15.80977821	13.36683468	7.602253824	9.179013881	12.83362388	11.19128687	11.48752711	12.75428954	13.3327062	16.25618967	13.75270032	9.558966276	12.4552439	14.18972155	14.02910499	16.42262481	14.36244422	14.60813126	14.63121923	25.20839913	16.6224478	9.760282968
1467.3	17.41527062	13.54557367	15.61493359	17.27287626	7.472706766	10.64474151	12.48580927	8.987561163	6.71849721	11.09367724	15.66423627	9.902922394	15.96577128	13.44410479	7.650916033	9.32592995	12.95278397	11.26339935	11.56122289	12.85088746	13.41797921	16.41554935	13.90148579	9.672797072	12.57654276	14.36803083	14.21995507	16.52937785	14.51120252	14.72190834	14.75269973	25.30796642	16.76570335	9.853321798
1471.1	17.53752186	13.66345641	15.75861692	17.37743272	7.542853998	10.76622562	12.57582834	9.066160693	6.871103421	11.24016692	15.76187304	9.981242653	16.0941866	13.51224865	7.76191507	9.400143388	13.04628746	11.37255026	11.61790524	12.98534708	13.46862847	16.60569141	14.01586037	9.826694649	12.67183421	14.53593887	14.3728399	16.67962981	14.6152247	14.92851397	14.84600806	25.51899791	16.89191623	9.894238512
1474.8	17.67161497	13.7791291	15.82989586	17.46231574	7.624398237	10.85150344	12.60210306	9.130525846	6.953915125	11.32418721	15.87171107	10.08943633	16.22581407	13.57044268	7.841951638	9.500079316	13.0704356	11.39362378	11.70583115	13.04344366	13.51764489	16.7634461	14.16075182	9.958414226	12.77770419	14.66104589	14.53612962	16.78034564	14.71280917	15.03196994	14.93668435	25.64369191	17.01636964	9.955995183
1478.6	17.81874634	13.93724535	16.034154	17.61754557	7.68517281	11.04970816	12.72080227	9.262910992	7.081751189	11.50569737	16.02312286	10.22160089	16.37756668	13.68516918	7.940870185	9.694980368	13.20345119	11.52322913	11.80028809	13.1932785	13.63250577	16.94203713	14.34344891	10.12794149	12.95159891	14.8535215	14.7289869	17.00608621	14.88897808	15.20995865	15.09606445	25.85578305	17.2375086	10.0764679
1482.3	17.9636689	14.11046895	16.1771793	17.74802861	7.749899723	11.18582681	12.8390686	9.357152728	7.19237194	11.66993198	16.20050389	10.31180924	16.55422095	13.77921707	8.041993574	9.823205862	13.31369062	11.66693061	11.90888617	13.33595871	13.71051932	17.148434	14.51390487	10.27474018	13.0977806	15.01836235	14.90927209	17.16892892	15.07544398	15.39465941	15.2492047	26.0898215	17.38843255	10.1327406
1486.1	18.18242966	14.26232808	16.32244384	17.92444524	7.813520903	11.33877972	12.9418274	9.474198779	7.315724949	11.81048789	16.34051308	10.43038827	16.7141999	13.92185676	8.172293366	9.948251013	13.4620794	11.75727369	12.03024747	13.45270272	13.83559269	17.34456694	14.70380653	10.4098337	13.27760053	15.20540904	15.08619571	17.3724263	15.28118715	15.59892901	15.41735756	26.32500761	17.60382213	10.28320329
1489.8	18.36448921	14.45249578	16.52316223	18.08331818	7.918048965	11.50956234	13.09458108	9.584154598	7.453138582	11.97514181	16.50424334	10.55936834	16.90705669	14.06845757	8.277715497	10.10704093	13.62724893	11.88056456	12.17484747	13.62947033	13.97889242	17.57836612	14.89127969	10.58592294	13.46871526	15.39468142	15.31067517	17.59608005	15.46674539	15.81384571	15.59395402	26.56872688	17.85248527	10.40092637
1493.6	18.55056311	14.6426855	16.69278473	18.26360314	7.999991962	11.72658568	13.27209668	9.718004752	7.612488605	12.12590389	16.6853177	10.69599224	17.07147792	14.23156144	8.446602868	10.29469133	13.78315423	12.03179482	12.30132159	13.75151211	14.10172718	17.78946469	15.09099142	10.75558285	13.68681096	15.59171038	15.53825576	17.83696019	15.6754124	16.05075666	15.79800771	26.82298378	18.10581797	10.56319975
1497.3	18.75577966	14.8776012	16.88522633	18.4840477	8.115725174	11.98310296	13.43397086	9.874308713	7.786281629	12.33078665	16.91287301	10.88830745	17.30945039	14.40586556	8.61661968	10.53124512	13.96351451	12.21048044	12.4519842	13.93491778	14.24454938	18.00313013	15.32982349	10.97722849	13.93594054	15.82732775	15.77756802	18.08484486	15.92449835	16.31926063	16.01579029	27.08165692	18.385773	10.74026643
1501.1	18.97250431	15.09410748	17.08236567	18.70140074	8.22624335	12.25891206	13.61995944	10.03652973	7.960196458	12.55323584	17.15097343	11.05673062	17.53796305	14.62075092	8.809584699	10.77279032	14.13667364	12.40105167	12.63069737	14.1333505	14.40358935	18.25402586	15.5827869	11.20364911	14.18762317	16.08036118	16.0393145	18.35504562	16.18749703	16.60468063	16.24663981	27.35272794	18.65301184	10.92119632
1504.8	19.20660635	15.33259204	17.29609216	18.9389942	8.363206066	12.56178826	13.8328941	10.22069406	8.170437571	12.77820283	17.3946805	11.24231182	17.81146766	14.80353116	9.011017037	11.05087144	14.36737727	12.61107965	12.80803932	14.33338911	14.5781833	18.52120474	15.84982592	11.46944903	14.4881567	16.34298293	16.32682946	18.64144409	16.45539718	16.90996917	16.4997654	27.64495436	18.95357917	11.12834459
1508.6	19.44474535	15.56340236	17.52045734	19.1780573	8.490511776	12.8463812	14.03038267	10.40714467	8.375211362	13.01153306	17.64906632	11.42265325	18.05306037	15.02031607	9.209025607	11.31354666	14.5767431	12.80568786	12.98767701	14.52530113	14.75352029	18.7638038	16.1113502	11.72978136	14.76220846	16.60233906	16.60957323	18.93562176	16.74358947	17.21134612	16.72840741	27.93134999	19.23107368	11.33481217
1512.3	19.68680699	15.81655468	17.77248435	19.40405259	8.626452739	13.13071121	14.23154187	10.60065751	8.605976859	13.26329981	17.90723969	11.61815383	18.31485371	15.22085482	9.411160293	11.56857092	14.79329095	13.0104779	13.17470829	14.7300787	14.92990766	19.02974029	16.39130166	12.00183908	15.03987713	16.89971021	16.89853366	19.22045534	17.00947471	17.53196227	16.97798059	28.21864003	19.55384592	11.5629121
1516.1	19.95788545	16.09017648	18.01153859	19.66716333	8.762852988	13.42971722	14.43199008	10.78052341	8.826121404	13.52710076	18.17568396	11.81418175	18.58456407	15.43534157	9.621172396	11.84554192	14.99610901	13.22705118	13.36635731	14.94486618	15.10354205	19.29453966	16.68969086	12.2858096	15.34360588	17.20538538	17.21984865	19.526576	17.30748483	17.84996387	17.23875529	28.50434661	19.84840035	11.77062838
1519.8	20.20900509	16.33217954	18.24220322	19.91775346	8.912163083	13.71224932	14.62469089	10.95354799	9.030541099	13.77339494	18.43559509	12.00531364	18.85846534	15.66552075	9.828219283	12.12635885	15.20412623	13.43397031	13.55490166	15.15227424	15.28355836	19.57357264	16.98327095	12.55679585	15.61821434	17.48054241	17.52938118	19.83346805	17.586788	18.17892331	17.4916065	28.81146488	20.15720102	11.97627342
1523.6	20.43112947	16.5805995	18.45123212	20.12718527	9.038128601	14.00414089	14.80125042	11.14092968	9.244100087	14.01525829	18.66850738	12.19320344	19.11016757	15.85711623	10.03228706	12.40485231	15.39123398	13.62331461	13.72768989	15.3638959	15.4368725	19.82386476	17.24551567	12.83267328	15.90480569	17.73706725	17.81980006	20.11206057	17.85038219	18.46054015	17.72518705	29.07317325	20.42586957	12.18922596
1527.3	20.66303994	16.80974858	18.67149093	20.34357719	9.157586727	14.28028099	14.99182356	11.33001325	9.461073987	14.26109408	18.90867853	12.3913759	19.36808966	16.06440015	10.22704564	12.68187807	15.59005979	13.81995785	13.90036271	15.57367485	15.60555657	20.08486026	17.50951566	13.11109605	16.18601853	18.01450052	18.11226833	20.38444639	18.12714073	18.78046016	17.97296751	29.33797469	20.70456793	12.37745357
1531	20.89885923	17.03785197	18.87966963	20.57655604	9.306833264	14.58736977	15.19298235	11.51045662	9.678845073	14.50285611	19.13972777	12.56569693	19.6110444	16.25699672	10.4398548	12.94858919	15.78197055	14.00784644	14.07602922	15.75314741	15.76446798	20.31209621	17.78001197	13.38599779	16.46976858	18.28769954	18.3953053	20.66130389	18.391891	19.07910329	18.19195318	29.56703604	20.98342155	12.59979997
1534.8	21.10439821	17.26485979	19.07170775	20.77697577	9.415516211	14.86805126	15.36694861	11.68161585	9.881733122	14.75101049	19.38364618	12.74860262	19.83827457	16.44445413	10.64818476	13.21586667	15.94992357	14.19405358	14.23599833	15.93395945	15.9248106	20.53040948	18.0223546	13.65020509	16.72174493	18.54708835	18.68047599	20.94189959	18.65226305	19.36323386	18.41457544	29.79271576	21.24646631	12.80634499
1538.5	21.30725445	17.47623856	19.25033541	20.9535511	9.545501169	15.13023762	15.52435716	11.85947394	10.09244152	14.98395083	19.57943571	12.90904851	20.07742485	16.62157358	10.8336737	13.46920491	16.11763149	14.37446887	14.38486969	16.11815177	16.0583818	20.74036009	18.26624001	13.90663995	16.97357914	18.78952074	18.95398298	21.19591209	18.87865384	19.62903795	18.62232151	30.01225128	21.47996245	12.98214661
1542.2	21.51036303	17.68854576	19.43218787	21.15824526	9.672739356	15.40670596	15.69781898	12.02995763	10.29215224	15.21724304	19.79822675	13.08458622	20.32241428	16.79204083	11.0410839	13.75126868	16.30378237	14.56233929	14.54955008	16.31299953	16.20052967	20.96072508	18.51381897	14.17734219	17.23436834	19.05028791	19.23626138	21.46118996	19.13186597	19.91455635	18.8418484	30.2481712	21.72492388	13.16639083
1546	21.70769883	17.89794766	19.62282822	21.34626624	9.788170982	15.68416279	15.85150972	12.19483887	10.48116559	15.43541602	20.02345675	13.25200464	20.55630465	16.99179001	11.23298745	14.01857089	16.47751424	14.73350847	14.71062202	16.48415315	16.33743263	21.19168153	18.76639089	14.44037142	17.5010748	19.28931048	19.51169892	21.71931183	19.36661125	20.1855355	19.05513753	30.46136724	21.97374335	13.36085567
1549.7	21.89725977	18.09176648	19.80791318	21.527973	9.892144864	15.94862665	16.01811728	12.35610912	10.67751355	15.64781408	20.22527991	13.41396634	20.75535899	17.14978873	11.41655037	14.24364937	16.633668	14.90994289	14.85258403	16.63590285	16.46738678	21.39551481	18.9930986	14.6912098	17.73903091	19.52723664	19.75495822	21.96594767	19.59776984	20.45729901	19.25164772	30.6609098	22.21282132	13.54336318
1553.4	22.10884327	18.3040482	19.99269592	21.7158666	10.01738591	16.199169	16.17566755	12.52065409	10.87175671	15.88676064	20.44878126	13.57835731	20.97936151	17.32862387	11.59249043	14.49583184	16.80030721	15.07638674	15.00048905	16.8155709	16.6215879	21.60312232	19.2369732	14.95161593	17.98741119	19.76881907	20.02053988	22.22359848	19.8308341	20.72470628	19.44689112	30.86855269	22.43482903	13.72680029
1557.1	22.27309534	18.4979654	20.15222648	21.88828405	10.12669944	16.43946107	16.32321285	12.68124706	11.06495052	16.09162975	20.64278453	13.73730316	21.18863441	17.50037413	11.77479002	14.7275474	16.9387512	15.21763209	15.13423843	16.98629922	16.74239894	21.79697187	19.45251193	15.2066202	18.21582993	20.01012386	20.28508373	22.44754504	20.03693054	20.9763087	19.63695361	31.04698726	22.66466514	13.89368412
1560.9	22.43502389	18.68158494	20.30421534	22.05351471	10.24369506	16.68824176	16.46849038	12.82287626	11.21717235	16.28535353	20.8183904	13.87790603	21.4000075	17.65387374	11.95149327	14.96658096	17.09558062	15.38137987	15.27933016	17.133806	16.857414	21.9799845	19.6696572	15.43495189	18.45071928	20.22367226	20.53611402	22.69416492	20.26178057	21.22400435	19.8406566	31.25354902	22.86487851	14.07277706
1564.6	22.61534105	18.84201833	20.44896855	22.20951835	10.35123527	16.92635269	16.61159198	12.97396852	11.38339276	16.46746529	20.99010856	14.02496375	21.59492599	17.81369997	12.12015229	15.19273122	17.24636118	15.53980841	15.40395105	17.28373036	16.97549199	22.16589532	19.88286525	15.69045169	18.69656543	20.43759012	20.76720206	22.92521316	20.47511332	21.47019165	20.01530656	31.42233017	23.08992042	14.24404684
1568.3	22.78115247	19.02087658	20.61210584	22.363076	10.46231046	17.14504052	16.76434862	13.11927894	11.58315412	16.67546555	21.17678597	14.17330844	21.79765363	17.9714218	12.28244735	15.4085019	17.38296737	15.69113988	15.54870047	17.43927747	17.0910196	22.36771347	20.10161973	15.93134485	18.92756574	20.6710511	21.01286551	23.16217073	20.68589934	21.71199526	20.21209766	31.60479143	23.2973433	14.40736928
1572	22.94967803	19.20368685	20.79379694	22.53077651	10.55707902	17.36986204	16.89257449	13.2760525	11.75220276	16.89279346	21.39875375	14.31580305	22.0056158	18.11372693	12.43088647	15.6392652	17.51683217	15.84012663	15.66337408	17.60022876	17.22348586	22.56650473	20.3083793	16.16821343	19.15181846	20.91375649	21.25880703	23.37855151	20.87419598	21.97477497	20.3825336	31.79157644	23.52653373	14.56637706
1575.8	23.12520954	19.38607647	20.95884419	22.70117661	10.67269392	17.59252677	17.02255278	13.41208783	11.92897538	17.10507006	21.58197152	14.46312041	22.18977023	18.25667153	12.58415181	15.83661515	17.66035205	15.98793489	15.80220521	17.76523158	17.34055287	22.7638631	20.53249175	16.39515506	19.36355688	21.13446814	21.50791989	23.60586304	21.0795945	22.19917026	20.57057172	31.99387882	23.71722306	14.73098757
1579.5	23.27592936	19.55284603	21.1039746	22.82859236	10.77969759	17.7795124	17.14299113	13.5455299	12.07140592	17.27777344	21.75158668	14.59514958	22.38073944	18.41402841	12.73323683	16.05152406	17.77727415	16.12628868	15.93148119	17.90956754	17.44793025	22.93727504	20.72688367	16.61434925	19.57994184	21.33410002	21.7297469	23.8154048	21.26525289	22.4186657	20.75616274	32.15925229	23.90597064	14.89088933
1583.2	23.46983321	19.75013918	21.28493561	23.00807471	10.90427892	17.98462348	17.26869627	13.6918372	12.23229493	17.46093477	21.94326747	14.74632724	22.59755055	18.57841148	12.89936266	16.25249211	17.92213176	16.28029331	16.07494629	18.07959869	17.5907694	23.14144205	20.95125453	16.85374617	19.81183662	21.56058842	21.96775666	24.05915215	21.48305523	22.66008947	20.9552518	32.38695962	24.1342899	15.05255155
1586.9	23.63682307	19.90466863	21.45539524	23.17471691	11.0012757	18.19276228	17.43117491	13.84456052	12.37283712	17.64609262	22.14516916	14.88539472	22.7887483	18.73675804	13.03287034	16.4527113	18.09415402	16.4268659	16.20185878	18.22837043	17.71557954	23.34862374	21.16926198	17.0699374	20.03908138	21.7882432	22.19056255	24.26640773	21.68355674	22.90778425	21.15371915	32.60934412	24.35193311	15.22358356
1590.6	23.82749369	20.08928139	21.63140091	23.36285511	11.10624728	18.41754111	17.57238597	13.98346967	12.5239187	17.82343992	22.33781567	15.0407998	22.99360079	18.90460654	13.19262726	16.65752662	18.24083819	16.57854925	16.34579702	18.3971692	17.86548398	23.53623083	21.38064697	17.30161475	20.28771526	22.0110218	22.43411437	24.51493876	21.89231032	23.15181902	21.35239914	32.83967402	24.57511202	15.41320302
1594.3	23.99921016	20.2800361	21.81212001	23.55030602	11.21818283	18.6302332	17.74609545	14.12315235	12.66998491	18.00911251	22.52182629	15.18220822	23.18289699	19.07648809	13.33999172	16.8451499	18.41929416	16.73874106	16.48924876	18.55540098	17.99727193	23.73941876	21.62025296	17.52560895	20.5350424	22.23746837	22.67880662	24.75703331	22.12394673	23.40703677	21.56682085	33.05492486	24.82781249	15.58550769
1598.1	24.19211605	20.47941864	22.00690586	23.74702376	11.35589447	18.84524525	17.90870313	14.26078669	12.8139253	18.18965099	22.74122374	15.33201516	23.41461203	19.26194892	13.49995405	17.04132199	18.58040066	16.90021922	16.64732159	18.71932981	18.15337631	23.95488141	21.87010778	17.76078438	20.78471779	22.48598958	22.9386959	25.00735421	22.34344379	23.66772159	21.78345104	33.27487862	25.04450508	15.78036656
1601.8	24.3898539	20.66953543	22.20095474	23.944323	11.47523612	19.05495521	18.05593207	14.42974038	12.96318782	18.37223513	22.92571413	15.47390023	23.61907852	19.43695773	13.64110334	17.24144198	18.75315814	17.0689866	16.80555846	18.90259983	18.29624026	24.15186397	22.08546759	17.98889753	21.04841409	22.73044345	23.1826585	25.25165533	22.5567587	23.93410286	22.02205688	33.51807696	25.30271664	15.94252127
1605.5	24.58286481	20.86373329	22.40739969	24.14470069	11.58808361	19.24929832	18.20675738	14.55396415	13.10489691	18.56118028	23.16005091	15.62602675	23.84464387	19.62444614	13.78404506	17.41282533	18.91069016	17.22921152	16.95977179	19.07710844	18.45482931	24.38872874	22.34350263	18.21972687	21.27988115	22.96730707	23.41784917	25.49830947	22.76772267	24.18049811	22.23542907	33.7862901	25.53121626	16.10088522
1609.2	24.77592384	21.05078111	22.61415744	24.32594709	11.69048906	19.43691498	18.34797112	14.70888416	13.22963048	18.73232591	23.35644522	15.76245083	24.03620164	19.79551463	13.91143147	17.6054915	19.07201277	17.38091577	17.1064753	19.2580991	18.59234509	24.578003	22.56159531	18.43775748	21.51430514	23.19049597	23.64013864	25.72883205	22.98094368	24.4245635	22.4313762	34.02567897	25.74824109	16.30165149
1612.9	24.95191171	21.24500328	22.79264507	24.51441628	11.8012531	19.62805175	18.49013557	14.84568699	13.36184369	18.91274951	23.54425971	15.91317237	24.23621648	19.95839949	14.04690184	17.77444344	19.23568647	17.52371638	17.23446639	19.40591037	18.74749237	24.78610124	22.78753965	18.63647865	21.74143872	23.42471522	23.86204424	25.96868886	23.16964231	24.64227268	22.63074027	34.24495968	25.97616943	16.46315905
1616.6	25.13331347	21.40694185	22.95906789	24.69637485	11.92255755	19.79434304	18.62397848	14.96734119	13.49593689	19.06304538	23.73285942	16.02885304	24.40028417	20.13434451	14.18112001	17.95431066	19.38414605	17.65242192	17.38174583	19.57106707	18.88643974	24.96750108	22.99015617	18.82888545	21.95911446	23.62535161	24.08240001	26.17341771	23.37460239	24.86201449	22.83724427	34.42439317	26.18355071	16.62589773
1620.3	25.28917995	21.56449787	23.11431009	24.864021	12.03183635	19.95455404	18.74829237	15.07979889	13.60982904	19.21840363	23.89942752	16.15204794	24.58652288	20.2770039	14.27341706	18.08444951	19.50434976	17.80675551	17.50501388	19.71694629	18.98840669	25.12991185	23.18652967	19.01564677	22.15770488	23.81355767	24.24930492	26.36696137	23.5461168	25.07686272	23.02165847	34.62152825	26.35803684	16.77047734
1624	25.43565785	21.70482325	23.29118993	25.01605524	12.12043902	20.13697508	18.8861354	15.20450437	13.71488129	19.36378985	24.07094078	16.27720323	24.7667433	20.42917646	14.39095155	18.24682495	19.64899543	17.93340531	17.64161399	19.87027272	19.12403952	25.27978348	23.37947092	19.20051911	22.3669369	24.02597559	24.45251083	26.57872671	23.73696926	25.2754642	23.20814446	34.84323233	26.55455277	16.91759185
1627.7	25.56541211	21.858446	23.43652795	25.17157476	12.19992652	20.30075398	19.01117939	15.31671688	13.8224316	19.4768465	24.22857866	16.40390236	24.91910697	20.5657097	14.51554604	18.39734227	19.77302383	18.03550484	17.75431611	19.98128854	19.24429033	25.44288346	23.54491173	19.36500236	22.56323403	24.20010032	24.63569544	26.77116433	23.89025186	25.48573699	23.360763	35.01832696	26.73719845	17.06078972
1631.4	25.68981021	21.97777908	23.55774205	25.28996406	12.28928737	20.43382547	19.1225231	15.41090783	13.90544256	19.58909916	24.35159824	16.4925906	25.05754969	20.68334368	14.60981519	18.50820411	19.89434447	18.14021449	17.8467807	20.10688133	19.34790536	25.57428104	23.70087244	19.50970826	22.75000829	24.35088125	24.80100078	26.93169254	24.03439104	25.64720142	23.50694169	35.16684483	26.90096941	17.18298101
1635.1	25.8046898	22.11241978	23.69061171	25.41199112	12.37176541	20.53967628	19.20643776	15.50489175	14.00103553	19.73617568	24.51221734	16.58418414	25.20034333	20.79046867	14.69495453	18.6228156	19.9902651	18.24274052	17.95080754	20.23722189	19.45212075	25.7049214	23.84445069	19.65669151	22.90681936	24.49815705	24.94998941	27.08180651	24.18446174	25.79444434	23.65671042	35.29859084	27.02061508	17.29902937
1638.8	25.89637136	22.22425022	23.80833321	25.52622425	12.44948943	20.65712947	19.28185514	15.59687771	14.08086832	19.84380081	24.6264525	16.67682518	25.30277744	20.87648716	14.76105024	18.72074651	20.0836218	18.32378404	18.03467492	20.33843134	19.53004923	25.81615063	23.999215	19.78412674	23.01815902	24.62577399	25.08846628	27.21275809	24.30244535	25.94728437	23.77584293	35.4304952	27.16779266	17.40915451
1642.5	25.99040414	22.31351785	23.90423363	25.60381419	12.50032983	20.77122626	19.37182022	15.65983214	14.13001932	19.91613031	24.7203992	16.76332304	25.39928268	20.96831362	14.83805244	18.82005306	20.18317426	18.41153513	18.11010935	20.41592234	19.58369163	25.92618855	24.08919585	19.91091237	23.13160194	24.72490526	25.19659084	27.34205214	24.4172459	26.07616103	23.87472714	35.53754226	27.25007838	17.4956864
1646.2	26.03886179	22.38906009	23.98066375	25.68148279	12.53336749	20.85035922	19.41695564	15.70806786	14.19729524	19.9889415	24.80228507	16.81185579	25.48172096	21.03458731	14.88661164	18.8806878	20.24038087	18.46893368	18.16156067	20.47102228	19.64363249	25.99837955	24.16490289	19.973768	23.22376801	24.80769209	25.28153882	27.44721185	24.49104335	26.14871453	23.92999552	35.61895851	27.31332553	17.55827083
1649.9	26.06611293	22.43417356	24.03657735	25.71271066	12.58586713	20.89964158	19.44503181	15.75254232	14.24202359	20.03053206	24.87460908	16.85012093	25.54577642	21.0637387	14.91372762	18.95495261	20.26984991	18.52242486	18.19635897	20.54060519	19.68208372	26.04994005	24.23320071	20.04849932	23.29029134	24.8840079	25.33799585	27.50812687	24.56703948	26.21543676	23.98091946	35.67488703	27.35897489	17.59790207
1653.6	26.09335573	22.46516844	24.06665213	25.72853179	12.61429567	20.93838688	19.4460482	15.78430692	14.27266677	20.08774896	24.90574246	16.88080911	25.58456347	21.08003206	14.94497823	18.99139169	20.28705003	18.53495752	18.21635417	20.58230436	19.69270526	26.07845896	24.2562952	20.07500133	23.32248876	24.91872122	25.39062406	27.52927719	24.60441529	26.23863388	23.99850596	35.69080315	27.37893958	17.62682889
1657.2	26.10084504	22.47746065	24.0687098	25.71443015	12.61832273	20.96534464	19.45911031	15.80983882	14.29169282	20.08643677	24.91746556	16.90601647	25.58509989	21.08329408	14.95438044	19.00774633	20.30536308	18.52268847	18.22627265	20.58389782	19.6959748	26.07576322	24.25821475	20.09563098	23.35937018	24.92478897	25.39037113	27.54582939	24.62475341	26.23245978	24.00714504	35.68253192	27.37596539	17.66907358
1660.9	26.09528371	22.48465482	24.07551061	25.71988177	12.6183532	20.99942433	19.46494223	15.82942266	14.33307349	20.11192337	24.91682138	16.93311912	25.60194464	21.11183292	14.98233703	19.03111062	20.30376014	18.53928382	18.23703296	20.59361337	19.69496771	26.07727074	24.26662713	20.12986535	23.35614762	24.94012761	25.41614224	27.55871515	24.65068408	26.24323217	23.99417356	35.68008826	27.3860094	17.68352791
1664.6	26.0676358	22.4704203	24.06824032	25.70608787	12.6308794	21.02060431	19.45375075	15.83719638	14.35440953	20.12946087	24.9316822	16.94933253	25.62183438	21.10626263	14.98550441	19.07108841	20.3018634	18.54362927	18.23031195	20.59382305	19.67806295	26.06790976	24.2596313	20.13252106	23.35696746	24.93587911	25.40856532	27.56124872	24.6444289	26.24083283	23.98562401	35.6228041	27.35937415	17.68658964
1668.3	26.0457913	22.45744737	24.06942657	25.67085917	12.6254819	21.01221595	19.43149539	15.82697028	14.36306836	20.13436664	24.95165585	16.93605918	25.58749565	21.05370166	14.98463171	19.07828159	20.2920245	18.54164047	18.21166918	20.61267884	19.68324193	26.06950523	24.24018363	20.12755963	23.335551	24.93320863	25.41266878	27.53342679	24.63646943	26.23027614	23.97758148	35.58969917	27.31742403	17.68237981
1672	26.00449416	22.42484055	24.04278605	25.63419089	12.59937165	21.0044131	19.43237037	15.81274187	14.34943126	20.1013141	24.91741522	16.89832686	25.54653828	21.03488446	14.99605976	19.07403085	20.24698955	18.5162927	18.18210992	20.56744455	19.67188325	26.02861722	24.20774357	20.10635812	23.32391091	24.90035326	25.36814789	27.51536314	24.6250024	26.19796431	23.91768925	35.53272184	27.27880432	17.6710167
1675.7	25.94939747	22.37054639	23.96434612	25.55448208	12.58163886	20.94176119	19.39176542	15.78428656	14.31390314	20.06199961	24.84284901	16.87905309	25.49086784	20.96381341	14.96418861	19.04383499	20.19865487	18.45349222	18.13441177	20.5024401	19.59859067	25.96040721	24.14859367	20.10864144	23.26514284	24.82646469	25.31091964	27.4376904	24.55603047	26.15322673	23.86211285	35.43238903	27.1812457	17.65691044
1679.3	25.86490367	22.26935473	23.87866757	25.46344283	12.52952112	20.88800108	19.31190815	15.74458849	14.27957682	20.01540991	24.7682495	16.84378816	25.40899814	20.88197258	14.90689906	18.99028322	20.10669567	18.37607346	18.07589585	20.42191512	19.53019858	25.87660839	24.04373883	20.07115452	23.15016803	24.7470515	25.24575161	27.3556036	24.45897149	26.0736658	23.78971221	35.30327537	27.07507477	17.58629542
1683	25.74301341	22.17654524	23.7743998	25.34595693	12.49848162	20.81530289	19.2236915	15.690776	14.23426261	19.93870573	24.68331879	16.77705201	25.31288823	20.80431752	14.85734602	18.93894532	20.00942236	18.33430493	17.98291739	20.3530013	19.43552088	25.76084728	23.95546044	20.00830719	23.0611801	24.68033244	25.16337425	27.24574511	24.38249372	25.99061992	23.68809901	35.18076751	26.9476592	17.52746963
1686.7	25.63946973	22.07065577	23.66455642	25.2095281	12.43792812	20.73775604	19.16424426	15.63947222	14.19816813	19.84945541	24.58794878	16.69251897	25.23837985	20.70667813	14.80007591	18.85863957	19.92191607	18.24659533	17.92117928	20.27054502	19.34906632	25.64650073	23.84196462	19.93649221	22.94350377	24.56960883	25.06849259	27.15676386	24.27846688	25.88696487	23.5842765	35.03446039	26.79312414	17.42690464
1690.4	25.52450157	21.94020915	23.53833862	25.10586753	12.36794	20.62993726	19.07670717	15.57517052	14.13615986	19.76834165	24.45977521	16.60945342	25.12235804	20.59746172	14.74114192	18.80039334	19.82214234	18.15061972	17.83368969	20.16420727	19.27820177	25.50088645	23.71011404	19.85040791	22.84063758	24.45332701	24.94476365	27.01698457	24.16144862	25.76140618	23.4697294	34.88925497	26.65800459	17.34746084
1694.1	25.40456317	21.83226308	23.43013078	24.99406884	12.30628876	20.52613461	18.98705108	15.52162791	14.06464207	19.69535753	24.35393086	16.54051222	25.00387898	20.48313089	14.67968589	18.68639092	19.73425931	18.06282069	17.73596466	20.06354726	19.17897122	25.37831442	23.57974968	19.77319562	22.71725174	24.352443	24.83980518	26.89086205	24.04071506	25.64735315	23.3343625	34.73856017	26.51287027	17.26474656
1697.7	25.27149703	21.71497661	23.31134303	24.84765327	12.24286308	20.43407568	18.88083223	15.4367561	13.98420715	19.58558876	24.25585249	16.48806415	24.89025423	20.38110625	14.61348798	18.59152049	19.62757737	17.93822706	17.66381234	19.96847096	19.08202277	25.25153607	23.45471146	19.64616463	22.56948155	24.21134789	24.69730176	26.76531209	23.92554661	25.52462202	23.22095863	34.58599042	26.36588715	17.18724462
1701.4	25.1488712	21.61050101	23.20447564	24.72182138	12.17637706	20.33118199	18.80296897	15.35145419	13.92093567	19.48524418	24.11161191	16.39258466	24.77627801	20.2906011	14.53064684	18.49902035	19.50140492	17.87117457	17.5854306	19.88032712	18.99548208	25.13215362	23.34071697	19.52314281	22.46284198	24.09757728	24.57213127	26.60837676	23.79886593	25.38797778	23.09451304	34.43420712	26.20553275	17.04828532
1705.1	25.01422642	21.47044967	23.11543072	24.60750445	12.12123401	20.21667642	18.727778	15.27619529	13.84508685	19.35474307	23.99303456	16.31580173	24.64644348	20.16716272	14.44347841	18.38836753	19.42140451	17.77919478	17.4915383	19.76683516	18.90593565	25.0158553	23.19629811	19.41491484	22.30392826	23.93799265	24.40519297	26.42222931	23.66221801	25.23625248	22.94973716	34.2822917	26.04449546	16.9551544
1708.7	24.91189778	21.34630843	22.96794181	24.45630229	12.0468376	20.09000982	18.61692899	15.18204971	13.78658775	19.26800234	23.87979002	16.23073803	24.5412914	20.06381202	14.38155749	18.29217126	19.313868	17.6858553	17.39703042	19.6592083	18.8011324	24.88373193	23.05314851	19.29550917	22.18118242	23.81432185	24.26842122	26.28624638	23.51802642	25.07164288	22.80530335	34.11652072	25.8728743	16.84512463
1712.4	24.77216849	21.19605331	22.8200546	24.30002527	11.96345748	19.96103229	18.49508111	15.06890869	13.67876979	19.12833659	23.75758348	16.13423748	24.38589369	19.9190726	14.25894021	18.16837048	19.17992288	17.54798538	17.27798704	19.54400447	18.68476139	24.73524529	22.87550347	19.13680078	21.99988562	23.63836813	24.09228629	26.09141089	23.37801859	24.8803044	22.63648684	33.93724501	25.69368267	16.72122757
1716.1	24.61761014	21.07810755	22.69470728	24.16720603	11.86464154	19.83827234	18.38139685	14.98073694	13.59957642	19.03531312	23.59757586	16.03785109	24.22851721	19.80853355	14.15570665	18.05556332	19.06312612	17.4231231	17.17228022	19.42765853	18.56395112	24.60851648	22.74697391	18.98454848	21.83103245	23.49977374	23.93391551	25.92461961	23.20095332	24.71458199	22.48509414	33.76288721	25.50163244	16.61610569
1719.7	24.48713657	20.95970258	22.57119169	24.02732431	11.82310285	19.71485745	18.28506868	14.89945444	13.51423103	18.89916089	23.48616342	15.94896544	24.09169519	19.71020781	14.07369572	17.92551409	18.95293629	17.3082558	17.08955918	19.31571459	18.46897826	24.47825482	22.56834584	18.83554131	21.67597108	23.35954575	23.77722324	25.76681372	23.05760953	24.56356375	22.37137914	33.60172439	25.34291086	16.50137074
1723.4	24.36916163	20.82498198	22.46798016	23.90015531	11.75562708	19.5841299	18.21009982	14.80534677	13.43847476	18.78041154	23.38191129	15.88122579	23.9640149	19.602813	13.98946633	17.82388989	18.87699848	17.22605012	17.01967703	19.22336558	18.38019605	24.36991463	22.44616382	18.70711302	21.55924227	23.23465664	23.62592052	25.62916861	22.92496208	24.39860686	22.24317285	33.45407377	25.18364858	16.38787873
1727.1	24.32014311	20.73516733	22.38454541	23.85372531	11.69877951	19.4944345	18.14732337	14.73480095	13.33246863	18.66993374	23.27705246	15.80746214	23.87759317	19.53206648	13.91670987	17.7067894	18.79243812	17.15831514	16.95397804	19.14828351	18.34849307	24.27601863	22.35043228	18.57188997	21.46894141	23.13237512	23.50124926	25.52426654	22.81024114	24.25672433	22.16262347	33.39457552	25.08022765	16.3009992
1730.7	24.2534117	20.68982947	22.36423557	23.81879295	11.6579733	19.40101629	18.12389312	14.67792397	13.25029611	18.62269073	23.2080555	15.7626427	23.81106878	19.48509355	13.85546671	17.62514208	18.76928827	17.10254723	16.93371396	19.10132194	18.31128001	24.23780764	22.30761959	18.46973125	21.41098048	23.05905957	23.42529394	25.46577831	22.75002292	24.12667839	22.10175794	33.35215848	25.01463077	16.22609918
1734.4	24.22410425	20.65569609	22.3450922	23.80270777	11.60005337	19.29779551	18.09723849	14.63039011	13.18499459	18.53509289	23.16265418	15.70694879	23.74209805	19.44333233	13.77669363	17.51078287	18.76781895	17.06333009	16.91696706	19.0609938	18.30830414	24.20170889	22.24741291	18.36785367	21.32956417	23.00729653	23.31826678	25.38757591	22.7157743	24.02464071	22.05961432	33.37624316	24.95608151	16.16410407
1738	24.17418489	20.58392454	22.28332695	23.76915813	11.55285086	19.19461021	18.07205606	14.57076117	13.09881584	18.45297785	23.08671895	15.65553811	23.67129622	19.39336555	13.69579952	17.37134821	18.7370072	16.99794933	16.87653589	18.98927972	18.27955388	24.13800537	22.14923807	18.22819267	21.24200052	22.9210853	23.21524788	25.27463646	22.6232619	23.89855486	22.00698872	33.36273952	24.89188805	16.0750452
1741.7	24.08487167	20.50528924	22.24069637	23.72470477	11.49574715	19.07302295	18.00491908	14.49456799	12.98290458	18.32390746	22.98644312	15.57026415	23.56600764	19.33134364	13.61382911	17.21532431	18.71051473	16.9308861	16.79421875	18.87101292	18.22979728	24.02429835	22.04626458	18.06463761	21.1274293	22.83336201	23.06433865	25.1705589	22.48186653	23.73106181	21.89206019	33.31149575	24.76969808	15.99031147
1745.3	23.95602893	20.36651957	22.13188091	23.60395394	11.41062442	18.8982635	17.9069472	14.38407151	12.866489	18.19390931	22.84714835	15.47810349	23.42704975	19.22929794	13.4716041	17.06526082	18.60771921	16.83128169	16.72663784	18.77742011	18.16194541	23.8842993	21.90795151	17.87201448	20.98759258	22.67788629	22.89663773	25.03527554	22.32918255	23.5289173	21.78586578	33.22821397	24.66956532	15.86785088
1749	23.81494403	20.2574376	22.0024616	23.48019768	11.30089326	18.75457929	17.82287872	14.26691492	12.75474525	18.03729165	22.71559529	15.36202182	23.28124313	19.11014791	13.35356331	16.90607878	18.54061145	16.74422918	16.64905169	18.64368518	18.07087729	23.75334166	21.77084505	17.68176396	20.83218088	22.52007991	22.7169966	24.88497583	22.21162175	23.3515184	21.65223748	33.13934041	24.5509576	15.73884602
1752.7	23.70193653	20.11056352	21.90684772	23.32999017	11.22399616	18.60477415	17.7179426	14.16625755	12.62574629	17.90348039	22.5810953	15.25322164	23.1348644	18.98085052	13.26361434	16.75019509	18.46040217	16.62457432	16.53125449	18.53377984	17.99349641	23.61478881	21.60656367	17.52204853	20.67211008	22.37570441	22.51671331	24.73549917	22.0714237	23.17321055	21.54241672	33.03892453	24.39872655	15.61808932
1756.3	23.58320529	19.97558559	21.76378387	23.21662317	11.15299099	18.45569403	17.65017534	14.04648018	12.51845554	17.76064315	22.37032982	15.13536612	22.97030896	18.85693402	13.16136249	16.56928091	18.35170271	16.51516635	16.43933304	18.40059284	17.89672904	23.47452382	21.44662437	17.35455779	20.52177483	22.18777021	22.33564313	24.54730595	21.91119985	22.97482693	21.38746873	32.90609503	24.24181119	15.50073888
1759.9	23.41860001	19.85781214	21.65394615	23.13465432	11.07816375	18.3195294	17.56116491	13.96524279	12.40776132	17.64492982	22.27097293	15.05303094	22.83470513	18.78105102	13.07947712	16.43302907	18.28517507	16.40589742	16.36392301	18.30448323	17.82767806	23.31278461	21.31380344	17.17085539	20.40826455	22.06515721	22.17571651	24.42145786	21.77143881	22.84994968	21.30545722	32.75909776	24.10859926	15.38766951
1763.6	23.33770468	19.78083236	21.55871361	23.0234363	11.01948233	18.21224585	17.48963999	13.86298957	12.3187416	17.53152949	22.17305936	14.9982202	22.74066772	18.67040737	12.97130745	16.31683067	18.23841467	16.3396642	16.30066429	18.20626344	17.76043672	23.22707183	21.22227809	17.04268856	20.25948673	21.94304089	22.04246056	24.33019619	21.65366138	22.68517987	21.19882847	32.72854122	24.01091798	15.29164475
1767.2	23.23492682	19.69944593	21.50716524	23.01279358	10.95243526	18.13674896	17.44424473	13.79122497	12.25865153	17.44083495	22.10749057	14.92398895	22.64567878	18.62232679	12.9053239	16.21395393	18.21335638	16.27329224	16.27048996	18.14239108	17.71680228	23.15008348	21.12930352	16.92037959	20.20398764	21.86936786	21.91931744	24.26812155	21.61407653	22.58681806	21.12689575	32.70311886	23.92282296	15.22792228
1770.9	23.19659673	19.62367299	21.49876902	22.96656978	10.92158859	18.05128217	17.44400333	13.77522563	12.16287851	17.35418734	22.01558044	14.8811375	22.58144601	18.57449372	12.86249616	16.13700167	18.22480022	16.24350841	16.21423912	18.09011948	17.73308017	23.10653411	21.06509248	16.85574961	20.14066488	21.81916595	21.82174457	24.16286813	21.55809185	22.48929278	21.10836291	32.70425743	23.87808891	15.18642497
1774.5	23.15470715	19.59095557	21.42362854	22.94193235	10.90185989	18.01845699	17.44133924	13.7406816	12.15099782	17.32432246	21.98821341	14.83017341	22.52307413	18.55110037	12.82936781	16.03539392	18.211865	16.20269183	16.20104603	18.02427957	17.72055721	23.04933523	20.99284978	16.76897534	20.12908149	21.76563756	21.77703897	24.11853312	21.48968366	22.41709895	21.07768284	32.65199685	23.8603742	15.12367921
1778.2	23.09870598	19.5838001	21.40882829	22.95303353	10.88607122	17.97154846	17.41818505	13.73565232	12.11758447	17.3179751	21.98795812	14.85154475	22.5028896	18.53783511	12.8034227	15.98497407	18.22885012	16.18291336	16.21341658	18.03589078	17.69909945	23.02055226	20.95765198	16.72614318	20.06885972	21.70753001	21.71827735	24.09596894	21.46756297	22.38619257	21.05991056	32.63628896	23.82664168	15.14469569
1781.8	23.12442586	19.59317246	21.41514	22.94184586	10.86224204	17.99963736	17.38552291	13.7225644	12.11908904	17.34252018	21.9904225	14.85141775	22.51403041	18.54419569	12.7642938	16.00702712	18.20841568	16.19501847	16.21887165	18.02721557	17.71406195	22.98518577	21.00018875	16.69934793	20.01369412	21.74870176	21.68745797	24.09040074	21.44774722	22.3744814	21.05998098	32.64088595	23.81867218	15.12336701
1785.4	23.07447621	19.56989206	21.42816227	22.99126656	10.89286811	18.0525694	17.43675662	13.69613979	12.08949723	17.27451354	21.96313736	14.88567339	22.49414047	18.53852053	12.75926668	16.01576808	18.2444023	16.19445038	16.22037754	18.02067246	17.72037367	22.96055188	21.00606078	16.68475985	20.05826535	21.71757833	21.67627103	24.09315962	21.47273265	22.37855615	21.05966484	32.67919273	23.78637612	15.11326988
1789.1	23.10991167	19.57659858	21.41070848	23.01443092	10.91382202	18.09067349	17.48853721	13.74415973	12.08369557	17.30681256	21.96338145	14.85732631	22.49488173	18.60674605	12.81034657	16.05517365	18.26529778	16.19643758	16.21982315	18.00149213	17.71345204	22.9973814	20.97487923	16.75991162	20.10113599	21.76986485	21.68398141	24.09627319	21.48381402	22.4408497	21.13661053	32.70930681	23.81545357	15.17045723
1792.7	23.10782361	19.64436838	21.45456395	23.09994329	10.95386202	18.21352508	17.65084269	13.84765878	12.15777291	17.34667502	22.02455142	14.94170933	22.54604234	18.63081283	12.91992003	16.15105426	18.43608315	16.32901929	16.29669741	18.03937762	17.8643469	23.00032695	21.01865052	16.83253393	20.26765442	21.79327756	21.69315137	24.27042577	21.57566691	22.52579455	21.16722454	32.69893072	23.90663657	15.31080222
1796.3	23.23393733	19.70944785	21.50434815	23.26514971	11.03880241	18.3394445	17.76391911	13.93535533	12.23218447	17.47805098	22.2872883	14.98363438	22.65970189	18.7328382	13.00663562	16.16330493	18.51473097	16.46311309	16.37090687	18.17118568	17.89537321	23.0587761	21.17893968	16.93342867	20.42455095	21.86683797	21.84874894	24.34259695	21.70207008	22.64502177	21.30978614	32.73098607	24.04298542	15.48907743
1800	23.30866551	19.82380384	21.67322225	23.50622499	11.16312728	18.8106762	17.89278881	14.05491615	12.35593163	17.66877813	22.37934013	15.17906116	22.83051567	18.9299995	13.23767736	16.40389288	18.71316533	16.55041278	16.52586399	18.33214271	18.05119295	23.0472444	21.33671735	17.21303716	20.61209061	21.99893021	22.02634436	24.55637341	21.86047971	22.89978842	21.3638997	32.80474839	24.19298421	15.62866694
1803.6	23.49416825	20.147685	21.78557571	23.67632792	11.36322453	18.96575606	18.11403949	14.36323858	12.57457846	18.00161184	22.59413656	15.39279885	22.9292519	19.16896102	13.32838497	16.69672215	18.88895696	16.74123483	16.74235362	18.42509534	18.1234899	23.29375287	21.53366234	17.45901483	20.8138738	22.25688752	22.26930575	24.61931757	22.12468879	23.14576246	21.63789219	32.71930957	24.32649284	15.89346529
1807.2	23.75287529	20.27143982	21.84697206	23.79319504	11.51498601	19.24676756	18.10014988	14.38137489	12.89499455	18.29309791	22.72520519	15.50362135	23.1414252	19.52048992	13.56583101	17.31371485	18.93332409	17.04394347	16.93540724	18.7096884	18.36844631	23.40903012	21.74186358	17.78780463	20.95319985	22.52251714	22.49716966	24.80566815	22.28225767	23.64062698	21.85435621	32.95567682	24.38231434	16.17656066
1810.9	24.00988001	20.67428638	21.89918853	24.27216562	11.66357213	19.75596065	18.46770966	14.84075942	13.11753301	18.4342421	23.21180309	15.64139936	23.48982474	19.50932826	13.96777357	17.6317066	19.26671975	17.34282142	17.16771667	18.88561818	18.56551091	23.58747158	21.95709862	18.14921123	21.26765189	22.73434105	22.67870069	24.84818066	22.53074034	23.93724039	22.0456496	32.92769603	24.84327968	16.49966017
1814.5	24.31677902	20.70405438	22.07140058	24.55209996	12.08975624	19.79460768	18.59001518	15.2075719	13.32449199	18.92660636	23.53605681	15.95440975	23.74638024	19.98768118	14.24844142	18.00150943	19.31188317	17.47053065	17.0180139	19.16748264	18.7164592	23.86675693	22.34607928	18.62255231	21.63739948	22.75531577	23.22763379	25.15292741	22.79426064	24.39319715	22.34515638	33.19287355	25.14244409	16.98557517
1818.1	24.78067876	21.25994397	22.39880457	24.79153495	12.36660729	20.57628886	18.85724986	15.58848023	13.9062227	19.46814453	24.17793738	16.31328138	23.90929037	20.42789814	14.48692358	18.70849761	19.30718679	17.73635992	17.49877161	19.6590939	19.04953265	24.1649802	22.56685767	19.07350387	21.73667912	23.22774875	23.47004137	25.77437458	23.18515514	24.88570987	22.45616571	33.27193195	25.42912657	17.27877946
1821.7	25.25787219	21.51495946	22.37891768	25.4419539	12.73969653	21.27213425	18.91607463	15.59742747	14.25891695	20.17118618	24.12587593	16.63119566	24.23015799	20.78464122	14.89082206	19.45522037	20.07851497	18.44487163	18.03876395	19.93758121	19.00708075	24.29375421	23.11498818	19.69344756	21.86670267	23.31433276	24.28504652	25.78250795	23.55229877	25.26462022	23.09069997	33.00425422	25.62294607	17.44276784
1825.4	25.34431824	22.24890921	22.95650092	26.27212471	13.06767882	21.87410958	19.15838837	16.46328587	15.09086807	20.77671648	24.42868586	16.6866819	24.69102064	21.61558285	14.91931913	20.32504008	20.24538635	19.04013461	18.24124986	20.2045574	19.48534649	24.69058665	23.20002391	20.42334637	22.8872643	24.02447512	24.43988351	25.912549	23.75999426	26.34826758	23.18067625	33.39090944	25.70774825	18.01028331
1829	26.61990899	22.41988272	23.01737248	26.95546758	13.96012252	22.62013182	19.67776816	17.50561082	15.88317733	21.86426237	26.20579566	17.27228575	25.45214029	22.00791078	16.76589155	21.79191704	20.66617972	19.99903873	18.93714623	21.46638923	20.28181223	25.547265	23.83852689	21.54950989	23.92615961	24.48874179	25.14362032	27.53022841	24.48632844	27.5914537	24.8167551	32.94464168	27.45182363	19.99903873
1832.6	27.68837707	23.11024714	24.06778257	26.75091996	14.37298513	23.46217984	20.58873291	17.39887673	16.72304308	22.48511162	26.91450955	17.70146589	26.15980181	22.88143281	17.13525739	23.25315717	20.53005065	20.59507376	18.93073436	22.6745893	20.20381833	26.51363356	24.3395156	22.73220076	24.5853693	24.70768457	26.07539168	27.91463806	25.4589611	28.37714267	24.21473559	33.45637884	27.56541406	19.9270888
1836.2	28.48395042	23.4067463	24.16480218	28.3171124	14.27076242	23.91939393	20.37447385	18.33307678	17.16504288	23.65708491	27.46000248	18.68878237	26.74167245	23.68550137	17.42457615	23.30995164	20.87688186	20.7959373	20.13223718	22.68627401	20.84534344	26.88104798	25.49687108	24.05388627	23.7843612	25.48731411	27.1913497	27.39735205	26.3035339	28.97474996	24.57697897	33.21194701	27.45298517	20.36724649
1839.8	29.0562006	24.29834513	23.72845445	28.59066204	16.19379537	24.97321566	20.44953929	18.76955243	17.8165843	24.02554953	27.54754822	18.65417382	26.41492351	24.82987024	18.89675505	24.17184677	20.78650389	21.25361455	19.81531901	22.76123439	21.01868688	26.94303542	25.65762626	23.34436738	24.98186101	25.63370599	27.11638848	27.47997171	25.94581521	29.63906321	24.42977465	34.42008969	27.92154415	20.21396893
1843.4	29.30658923	24.83359529	23.71105127	28.95781815	16.18586289	25.39504777	20.62326378	19.47633697	17.96214698	24.14604151	27.89967513	19.3731065	27.25583639	24.55775744	18.76339235	24.15521772	20.97080651	21.70242846	19.91901434	22.99616207	20.50991137	26.30233211	25.38563483	24.14604151	24.98338076	25.38563483	27.31702922	27.98440646	26.53317934	29.84874833	24.69636539	33.11751931	28.30340543	20.84548012
1847.1	28.7316261	24.83284369	24.39863653	27.92818955	15.58098996	24.83284369	20.64213914	18.70278759	18.88262208	24.25861567	27.50492783	19.29738488	27.77363957	23.98310046	18.55327402	24.12659599	20.91613523	22.18139341	20.71631024	22.77289724	21.32117785	26.07295388	25.99137393	24.978065	24.84316062	25.82444153	26.70069017	27.63420861	26.43567092	30.75479942	25.40371366	34.39577029	28.13621115	21.42319305
1850.7	28.2471433	24.83040571	25.15951548	27.53053904	15.26129323	25.29068693	20.78520493	19.08497672	18.55359184	23.94700871	27.91187013	18.98800353	28.00248411	24.68338201	17.54818009	24.82716083	21.37644957	22.08428023	20.57116559	23.16629796	21.3249644	26.97782821	25.72044884	24.24284715	25.61806646	26.15446277	27.66120596	28.00060586	26.63300532	29.79664401	26.01628729	35.05406166	29.14855683	21.29732694
1854.3	29.08561236	24.38093054	24.84645803	28.93486838	14.71904174	25.14544375	20.98517876	19.44036961	18.17165647	23.32008797	27.67683062	17.9500509	26.8964405	23.49110055	18.17165647	24.08540532	21.15841545	21.70093892	19.80794538	23.43807476	21.11227526	27.02886956	25.7429755	24.22887529	24.53194591	25.7288103	27.73161738	27.81272064	26.70585373	29.19695697	24.98915606	34.25192103	28.34068742	21.48543318
1857.9	28.99688841	23.59311316	24.03712869	29.04190217	16.24304829	23.58074794	20.23258051	18.35376565	17.60703791	24.68214816	27.83860314	18.08641154	26.36318768	24.06121229	18.66988493	23.29829905	20.25219473	21.11317124	19.86753091	22.26540009	20.8458902	27.24907831	24.68055687	23.26665575	24.68443056	25.45548408	27.17982165	27.42836609	26.28741711	29.05405879	24.68055687	33.33986359	28.29723801	20.46418459
1861.5	27.7009583	24.68204232	23.67218698	28.06829469	15.5714846	24.35082608	20.00119659	18.80772876	17.67901126	23.52305126	26.93463653	18.83424585	25.95990588	24.19484228	17.44178817	23.54986581	20.01454928	20.29070528	19.41656351	22.16602643	21.79366051	25.95990588	25.01146594	24.35261871	24.00979062	25.17090375	26.98535811	27.24147835	25.18040564	29.55073305	26.17357348	32.91330001	27.78607398	20.43156568
1865.1	27.23645849	23.1320367	23.79232282	28.47835819	15.63135878	23.98364539	20.08711256	18.38484711	16.92963204	23.29598478	26.70774871	18.20951796	27.08418784	23.83235003	18.20951796	23.65538625	20.96046528	21.58615081	19.81854794	22.8787528	20.37002964	25.53440426	25.91400647	23.81244656	24.33376991	25.21317871	26.26395867	27.39667295	26.10031439	30.03705434	25.56313091	33.63833019	27.46835892	21.379976
1868.7	27.95945988	24.86311985	24.69138622	28.74595163	15.13743924	24.86811629	20.71054531	19.02072968	17.04868078	23.44239645	27.27182476	19.53471654	27.50512497	22.5956691	17.40409182	22.75717133	20.69534012	21.16579037	20.03521621	23.04410851	20.50948524	26.92415632	25.57302117	23.63831045	24.14684095	25.92843221	27.03007373	28.22073296	26.86779967	30.10964182	25.044484	34.01808052	28.26373386	20.05205472
1872.3	27.95754424	22.98302947	23.43857545	28.5585782	13.902959	23.8137127	20.33662421	17.60143982	16.33597683	22.80230099	26.25424847	17.33613868	25.48412385	23.17942658	16.79292723	23.67049704	21.00339878	21.82104934	19.26518647	22.2447344	20.33662421	26.8219079	24.50396524	22.64504374	24.50396524	24.33497238	26.38888565	27.14827804	25.53934406	28.9282923	24.33260884	32.78699575	27.0388582	19.74420221
1875.9	28.0891823	22.76123087	23.5069621	26.45945434	15.35350756	23.36417865	20.41627292	18.08743832	16.33339532	23.37862313	26.17763387	17.27585924	25.74018489	23.55748304	16.97384351	22.12877406	20.06037082	20.07618754	19.34242389	22.03330333	21.18048964	25.59238368	24.01934472	23.68837257	24.00623584	24.97442891	26.26146422	27.52051304	25.15321343	27.99975435	24.17741681	33.54318813	28.23202443	20.61375916
1879.5	26.67100393	23.14364364	22.35310479	27.28707325	14.51635689	21.94174036	19.06921924	17.04097363	16.02819165	22.24240551	25.90094536	17.11812042	25.22105617	23.46969457	16.13161872	22.26973579	19.90346004	19.47133737	18.034608	22.04680276	19.47921483	25.22105617	23.17623099	22.72525487	22.21422218	23.76315815	25.39237673	25.2670202	24.03984909	27.4474437	22.70440088	32.25632034	26.45020302	18.96542837
1883.1	26.08842486	23.0187955	22.35091373	27.0805639	14.93533675	21.93950548	19.42124713	16.63776652	15.83193118	21.97046261	25.75017702	17.11622114	25.35866672	22.45333932	16.22947855	20.95293107	19.71860794	19.7227656	18.44650229	20.3862799	19.0672586	24.20635747	23.0187955	21.41400932	21.77258872	23.90385222	24.19887113	25.57228307	23.44249729	28.03558107	22.86162482	31.53644963	25.70403187	19.59556166
1886.7	24.90717166	21.48379101	21.96868705	26.42154658	13.54235366	21.99837096	18.47409474	16.81985293	14.69490925	20.62460593	24.79454056	16.61461289	24.49163578	21.1134556	15.65186353	21.07468994	18.81669466	19.16724419	18.36867812	20.23884239	19.76542085	23.93551148	22.93461501	20.38617201	21.73803614	22.52120119	23.48948154	25.38802889	23.03378408	26.89824991	23.18742581	31.38441837	25.65808278	18.48431169
1890.3	25.7644321	22.29048855	22.20833219	25.87644147	13.52202528	22.53717333	18.25914027	17.23373449	15.43625155	20.77991356	25.26069288	17.1140407	24.20217173	21.897203	16.22698777	21.41043081	19.40750968	19.34294195	19.11437489	21.29618285	19.35786958	24.4901258	22.44926607	20.53105319	21.93583829	23.47565345	24.19557116	25.71480746	23.59447964	26.79509453	22.42484644	31.14215257	25.37582623	19.15248288
1893.9	26.55397122	22.07002903	23.06674001	27.00032002	14.60193531	22.81552392	18.99726533	17.44817192	16.42717722	21.59869598	25.76080065	17.91853342	25.23074302	21.9958045	17.44817192	23.15291712	20.1488994	20.67224743	18.67260504	22.77289619	21.20359788	25.22185583	23.13652761	22.39816678	23.24873007	23.8913779	26.01920374	26.05844839	24.79477062	26.71490437	23.58167485	32.13162065	26.6049665	20.35421286
1897.5	29.01057877	24.32944063	23.99438863	27.75241388	15.04456116	23.6871814	20.45784791	18.68777096	18.56562867	24.01347387	26.80380196	18.59804356	26.18152253	23.86748923	17.92543457	23.24755445	20.94319159	21.32238282	20.22187274	23.00831787	20.7678153	26.20310341	25.42924802	24.48742402	24.48742402	24.79739141	26.85717473	26.77291692	25.28766663	30.13836802	23.85954135	32.86470065	28.12104177	20.51649039
1901.1	29.44798932	25.46649793	24.99357982	29.5182369	16.21433601	25.31951911	20.94274175	19.92689773	18.73490165	25.63733236	28.625156	19.26273085	27.984822	24.9732858	18.81123835	24.16870991	20.6557134	22.44648213	19.91601994	23.30468579	21.58682326	27.03094491	24.81320884	25.47958113	25.15742907	26.77245629	27.60909886	27.54772057	25.98613848	31.34300064	24.81320884	33.54345103	27.9379346	21.23349368
1904.7	28.12007323	25.13071772	25.00033888	30.05938863	16.10060735	26.31894248	21.1254701	19.58907227	18.44890554	25.14813332	28.62517794	18.9361032	27.70822723	24.81282488	18.86138898	24.96646466	20.51558245	22.78619706	21.17737543	24.15091102	21.76563586	27.20732437	26.29405674	25.46579395	25.33099187	26.11876303	27.60875958	29.45210167	26.49920921	31.88183085	26.14111179	33.54293197	29.18264377	21.76563586
1908.2	28.28819743	24.17209702	23.83305981	27.56704278	16.21590752	25.44002115	20.45667523	18.88464315	18.00907303	24.32804603	27.60839879	18.59697748	26.93462239	24.94802074	18.32502168	26.03576848	21.58636005	21.69231333	20.2750487	23.04566621	21.34678697	26.7673266	25.88967757	24.79994369	24.97249758	26.2016014	27.34802273	27.52676798	26.88661058	30.56853496	25.59184063	32.86281679	28.80708277	23.00699899
1911.8	28.56707683	23.44714174	24.6418977	27.72002808	16.120986	24.78839995	20.06071984	18.97678529	18.25030185	24.03516304	27.80325304	18.18131039	26.23508839	24.19448929	18.13768787	24.78088921	21.11895564	21.80015958	19.70836997	22.48372017	20.65096208	26.36945786	25.08309518	24.04051504	24.48587863	24.19108911	26.27752828	26.15899391	25.09825495	29.61747328	25.23692119	32.44401854	27.94076447	21.4843319
1915.4	27.11848686	23.01381059	22.94652769	26.71158988	14.41931195	23.2545033	18.89651422	17.98379168	17.04524106	22.45642869	26.19392341	17.29962569	26.06534174	22.50030319	17.23569068	23.42103171	20.03369241	20.21487568	18.56602264	22.38685628	20.60538855	25.67681658	23.28141304	22.60211452	23.24059233	24.48562406	25.16202251	25.46504902	24.3472872	27.02784732	23.66943659	31.81747759	26.537492	20.16463158
1919	26.3500703	22.07506282	21.58952247	26.18802479	14.10163886	22.81912389	18.73911892	17.90360589	16.92209898	22.44515539	25.41208497	17.41745774	24.60884614	22.48687822	16.92209898	22.48687822	19.27600085	19.802685	18.46038137	21.21220545	19.3372591	24.23833482	22.97113333	22.32884058	21.65057608	23.4757464	24.86629069	25.01211076	23.83800307	27.62474846	22.56268835	30.21647011	25.63958402	19.26739329
1922.6	26.11764418	22.21581775	22.01195474	25.96917355	13.81835835	22.41436235	18.88858274	17.38463109	16.16275364	21.39505887	25.11308039	17.59151845	24.48522078	21.79063526	16.4039146	22.00117249	18.60882148	19.68935635	18.51621237	20.95270372	19.63559064	24.25209817	22.3664433	22.56502185	21.8187234	23.41043755	24.36456479	25.23476547	22.41436235	27.31051736	23.15846767	30.11698263	26.06895175	20.044999
1903.1	19.8213423	3.416537797	10.7332329	19.33041122	12.24259377	9.391578784	22.49990207	15.17391904	8.56981564	6.359788972	9.141136683	5.694229661	12.67468532	11.75289002	6.529383345	10.88230558	16.75302306	29.63996387	-3.672778132	14.17563489	14.17563489	15.9153719	13.99153574	4.024962336	8.678294319	9.264665557	10.17566236	16.78984289	34.48617964	10.13180174	21.92703362	22.19990337	-1.209145064	18.18899646
1905.7	21.49900779	48.23906723	22.41998269	24.16699433	1.27194707	22.03648299	9.555114574	5.971946609	2.720553455	17.91583983	26.71088847	4.896996219	10.04512045	21.4662848	12.88683216	11.79999089	10.44692527	5.935752993	37.66920168	6.708213999	20.0902409	4.608937618	13.15610925	5.022560225	27.42317883	18.22138128	10.88221382	7.83519395	5.022560225	20.124642	13.30048356	8.299993592	23.74301197	2.418269738
1908.4	2.880573584	4.401775364	26.23379514	7.732065935	13.41637012	18.04148718	24.81134047	2.798271481	14.96297945	11.69426888	12.77471763	5.628707003	8.789442474	3.815824747	20.12455517	20.89376039	25.11269278	10.73309609	11.75274022	24.48487546	7.533807835	13.13822586	-6.359707912	9.020743591	7.419659231	8.276577621	17.68352117	24.48487546	5.223440099	21.29119605	13.99135741	27.36544905	12.71941582	1.440286792
1911.1	24.81122973	20.4648792	19.58781295	21.22013069	8.641682182	13.79423447	2.720529576	6.121191545	4.197388488	7.201401818	11.87140179	6.995647481	12.24238309	14.75794126	1.506754842	15.39042446	3.264635491	15.39042446	13.56079358	5.596517984	12.96252327	36.33223369	12.88671904	16.57430326	13.23500875	15.67025036	19.00310211	14.75794126	10.73304819	14.96291267	18.78283433	9.793906473	6.708155118	27.98258992
1913.7	14.61755292	6.359584711	8.516313439	10.73288817	8.770531751	11.75251255	10.73288817	17.03262688	15.61324131	13.79402881	-2.967806199	13.99108636	14.19385573	12.59197773	10.38732169	1.530275071	9.264367998	2.967806199	15.26300331	18.83415472	-13.35512789	6.617405713	21.76391212	1.399108636	8.027672504	18.57437328	12.59197773	20.71757019	25.39123081	16.32293409	7.533661889	31.64137993	17.80683719	-1.718203589
1916.4	15.91486074	7.533661889	11.69404233	7.166166187	11.30049283	10.7119255	20.40366761	1.341611021	4.024833064	26.01467621	22.38573818	6.359584711	16.11631467	10.17533554	12.24220057	15.5266934	12.77447016	2.923510584	3.013464755	5.677542293	25.14614171	1.461755292	19.32979037	15.4638323	11.52207112	10.23228704	16.09933226	11.44725248	13.23481143	11.15744862	11.35508459	23.04414225	15.79638783	11.91133028
1919.1	24.81098216	13.82613254	15.52711832	29.07560089	1.240423446	3.627945847	7.731773093	12.7188356	17.48922961	4.502764196	11.75298032	1.240423446	12.77423381	6.83272971	6.121717025	3.86665496	8.36108472	19.07901182	1.240423446	18.83455496	19.33020115	11.0039479	15.23445661	-2.388677866	10.24977363	8.516155871	12.24263769	18.52839318	-4.198082528	17.08250334	23.64018328	24.20868539	18.65443667	2.577257698
1921.7	6.7881686	10.09633228	5.101450971	9.508200144	1.031560983	0.979989663	17.11476026	-3.061136768	6.529005448	4.080628405	2.129023516	12.60605667	11.34044617	10.09633228	11.87084078	13.12589056	4.080628405	6.387070547	8.394991847	9.087357652	4.709031665	10.45964039	14.74281212	16.32313994	12.50235086	14.28219942	11.22239358	9.278669131	18.17339811	7.141765173	6.057799368	18.4995586	3.878592048	14.586076
1924.4	13.3190658	10.96864242	13.21335893	3.981069404	9.793430733	4.485540794	4.663538444	12.24178842	0.73085304	8.286749082	11.42566919	9.793430733	8.549820481	8.971081587	2.511136085	1.605480448	8.984798838	8.161192277	4.22130635	12.73942209	22.14166948	8.3943692	6.627133579	8.093744407	12.73942209	12.04110336	15.92427761	20.40298069	11.14699433	12.42450168	10.52186773	11.94320821	18.89960317	11.46978374
1927	10.36922202	9.854746293	9.858879996	15.26205838	0.62776629	8.544362663	11.0172984	5.95529643	3.865718735	10.17470559	20.79368342	4.284504931	17.10852227	10.34059753	5.54329479	7.533195484	11.32541634	12.74451565	10.74087872	2.543676397	4.990142231	12.08246289	7.810491023	7.95693773	10.53693799	4.691331319	7.485213347	6.198198816	11.77657775	12.61694704	10.08991638	24.97582932	11.92755952	2.611507768
1929.7	11.827051	8.035116498	13.26108094	11.23763732	3.976770856	9.941927139	3.360273903	8.290199561	6.317934343	6.596185337	5.04783414	6.026337373	6.271250099	8.72625585	4.123283466	10.41787046	10.70251173	8.346134857	9.632260556	11.04828518	4.764064005	10.77207805	2.952602482	6.889405791	9.03950606	13.33051068	7.834238585	12.44388726	5.729828753	5.04783414	11.98055103	17.65914435	9.476901515	3.962403909
1932.3	12.55449839	5.734351969	5.632859014	14.11532792	8.269229609	5.199562167	9.792508747	4.061409158	3.333619999	7.269547978	13.64130572	7.431814674	12.501075	8.405586907	5.293247971	2.599781083	9.982654548	1.004359871	4.871894899	9.837223399	11.21608931	8.085557681	12.24063593	6.586889292	7.089599093	11.76782167	10.25881869	11.7510105	10.05480809	11.69901487	11.86970757	17.22756168	9.700126589	8.556561041
1935	10.87998215	10.03277043	9.118041725	8.325168531	0.759068522	7.562914424	8.285524871	6.527989293	4.063063875	4.953143627	8.026216343	6.605703451	10.40880182	10.70378811	6.171418449	5.572673786	7.630117355	11.26511427	10.49141136	5.759990552	5.354991217	10.83983462	5.542632418	6.281650074	7.135858741	8.695584193	11.65712374	10.39149316	6.342985548	8.414986198	9.008625224	16.52145438	8.462208342	7.206221946
1937.6	5.759609254	5.987507462	10.36309256	8.098097222	8.10074539	4.450607151	4.678453933	5.208157304	1.393784446	4.860946817	5.500750411	2.032803266	9.919327049	5.914229637	5.402116266	3.534778243	7.804687902	9.378674073	7.389687345	10.71504665	9.90135074	8.514204984	7.765542132	6.184001515	11.15924293	10.35943371	8.362706675	11.98240387	9.653429595	5.861010825	3.399769351	19.28023638	4.694476036	6.353156773
1940.2	12.39995971	9.153144385	7.136430896	10.9749364	3.78650763	3.366463957	8.975191529	3.385867152	3.077391539	3.894078869	10.1869875	5.841391266	9.221252319	8.583715549	3.938838397	5.841391266	7.554946916	7.194821733	6.762701581	6.600557442	10.56964265	12.2728583	10.60699601	4.610892316	6.675563776	4.922762114	10.81730297	11.55256464	9.873075588	7.80064801	11.89308372	18.01274476	10.81544829	6.689384819
1942.9	7.189154048	7.446483946	10.38661408	10.12752026	3.739975645	5.600650027	6.398651142	4.345999736	2.676064578	6.497745297	9.648735243	3.968893073	8.688038661	9.017046543	3.368097333	5.639364198	7.777052159	3.886823324	5.129123774	6.944806033	7.463180099	8.391373926	5.533442227	5.487632425	8.541555115	7.364111336	7.136172207	10.20751647	8.879244503	8.139946992	6.034892207	18.11252842	10.9034835	2.632990189
1945.5	11.17299547	5.62775223	7.323795674	9.288716465	4.686165058	4.049356057	5.768143087	3.873297098	2.093877673	4.67787096	7.912063143	4.868358568	8.989786029	7.918713798	3.717295489	3.107580356	6.186279853	6.538372791	6.513856051	6.399089938	7.732686487	11.08174882	7.803958294	5.134026986	6.361003833	9.566791881	8.773862639	10.039875	7.154082049	7.831102497	8.721000507	16.04136452	7.768950889	7.515453452
1948.2	8.595030002	6.462550633	8.306708469	9.648241887	3.610354234	4.220169901	7.458824523	4.984025082	3.549370411	3.519915055	7.990262432	6.117544675	7.478821372	6.847622023	5.093651825	3.235726109	7.255692521	4.930287856	3.870988721	7.518769991	7.910907086	11.02502557	8.442541438	4.80723838	8.190854795	8.48830047	7.108655265	10.35549591	8.075507053	6.97232489	8.529024941	17.88611623	9.321972838	2.355024717
1950.8	10.19666655	7.060325597	9.775330818	8.33389659	3.302597575	4.670923798	6.660540547	3.919158031	2.609785995	5.958079639	9.243633985	5.127923987	8.685164432	8.916530088	2.362306289	4.27893724	6.397267849	6.272006851	6.502044146	6.749446539	6.998308814	9.158389374	8.264322318	3.932155238	6.421136357	7.28565257	7.688763454	9.000571607	7.407362773	7.902974736	8.746030555	17.82535969	8.937623271	5.100945354
1953.4	9.74265592	7.208593876	7.847113477	10.47795997	3.607614657	3.436740435	7.452357345	4.355480241	2.391234219	4.806784998	8.673230147	4.919781014	8.367683437	7.235560959	3.607309867	2.957320392	7.577928908	6.122230352	4.764556571	6.468326849	7.673376647	10.73505576	7.361693829	4.758281748	7.865980505	7.932028172	8.139595264	10.40441906	8.031748688	7.582988558	8.879521959	17.11561386	9.794894943	5.125026784
1956.1	9.855471178	7.064809402	8.749180665	9.062311059	3.788394095	4.29700047	6.777790222	3.769497251	1.884678469	5.235552927	7.972740805	4.758882377	9.125328842	8.113118988	3.817313134	4.391793306	7.269024247	4.922193763	6.672763534	6.693404578	7.95046496	10.23525799	7.749655075	4.748690317	7.26571037	8.044933668	7.664085967	10.00630179	8.132323347	7.935134905	8.421618838	17.89745036	8.833880668	5.163259681
1958.7	9.90020092	6.638427749	8.642712234	9.671010754	3.882445785	4.407795645	7.708930518	4.762282993	2.685353832	5.489497271	9.148035788	5.61137386	9.41580902	7.254329763	2.706581903	3.25068699	6.841209304	5.97250188	6.026818216	7.488604452	7.728597067	10.8440507	8.75893951	4.383543635	7.077002098	8.404134574	8.196757121	9.934196158	8.164742495	7.648146311	9.083381939	17.46783851	9.774266246	4.93623802
1961.3	10.25438456	6.965384884	9.181131995	9.59174735	3.906328165	5.256774038	7.181028836	4.093842238	2.134208254	5.388535646	8.877383951	5.002659214	9.138042651	8.323881936	3.966103654	3.926768095	7.092773443	5.908765158	7.123929305	6.858320406	9.27342106	10.78738376	7.602229989	5.043787204	7.604593447	7.750633463	7.688423073	10.74033598	7.938280973	8.125843959	8.844124557	18.13206961	9.510959279	5.303653642
1963.9	10.50445383	7.542332387	9.362224165	10.10127063	4.079927006	3.494618159	7.12101649	4.304969643	2.016125861	5.524883472	9.158275202	5.289092944	9.025142677	8.246691553	3.32279257	4.348804036	7.337191077	5.68592189	6.907052898	7.091596084	8.176433688	10.25513018	8.619918444	5.267273196	7.775873761	8.485497973	8.883222797	10.31881392	8.625901061	8.003999987	8.30740138	18.25183229	9.186306893	4.615813738
1966.6	10.79023677	7.010193769	9.148472947	9.81557954	3.74909772	4.918557189	7.511343391	4.39675056	3.133574214	5.136254609	8.389100522	5.217331906	9.22229473	8.191870738	3.783751425	3.840035179	7.747587461	6.599583064	6.232597346	8.04649253	8.627174193	11.07289846	8.56828339	5.22404461	7.480186017	8.871816144	8.011901352	10.28405774	8.840274353	8.081338084	9.210566956	18.97453135	10.07151884	5.924625705
1969.2	10.08611541	7.118579492	9.187061222	9.944827509	4.274434244	4.656350479	7.320749707	4.804579252	2.425863408	5.68242226	8.664427832	5.30766741	9.487427804	8.536411495	3.14574611	3.854684338	7.303829814	6.302709101	6.934001293	7.273078011	8.310731298	10.92592664	8.097126617	4.968281848	7.703009508	8.373770244	8.556456046	10.48654285	9.141893607	7.562056141	9.090908686	18.83940762	10.02664424	5.039520864
1971.8	10.6491276	7.1357919	9.087378249	10.17561884	4.444456266	4.217589537	7.789023485	4.17528089	2.426036693	5.184905374	9.114007892	5.218948054	9.17183684	8.145200879	3.612235883	3.985256311	7.393558379	6.054286919	6.448414035	7.281484324	8.110514735	11.19105984	8.322359861	4.783376086	7.574220021	8.812328422	8.174585634	10.42309854	8.340006584	8.118911167	8.995683349	18.56950087	9.628680975	5.260660332
1974.4	10.45104769	7.004893278	9.18493076	10.17435139	3.715987739	4.216229716	7.451847022	4.644574319	2.371736223	5.251612096	8.976206224	5.236289285	9.282761782	8.872627194	3.404521848	3.45179808	7.766441333	6.065363884	6.604780679	7.835442672	8.504555342	11.16739058	8.421711941	4.69415144	7.286806078	8.384040958	8.387471373	10.6326858	8.344569621	8.009471342	9.155246865	18.84311724	10.01676514	5.323818864
1977	10.66505991	7.135850875	9.455283639	10.10365587	4.310049331	4.241205821	7.921741191	4.267330295	2.556178375	5.475046301	9.11518866	5.292063836	9.480941045	8.331150133	3.423626955	4.076092702	7.462145349	5.803421429	6.713358335	7.372375335	8.446461297	10.95574179	8.379737107	4.979307091	7.86185954	8.568601383	8.107474846	10.94481432	8.874985696	7.989875384	9.059613414	18.95160126	9.946432977	5.198772919
1979.6	10.80651047	7.319312402	9.383642073	10.49634213	4.107618625	4.479797259	7.979009886	4.569839787	2.438615405	5.297394854	9.259980972	5.331742606	9.398836799	8.512555716	3.370764075	3.696979964	7.686473142	6.305243145	6.821358045	7.749336767	8.597742228	11.41287326	8.371508024	4.725099148	7.695778612	8.867733515	8.573083433	10.55154644	8.485093152	8.144028187	9.359575148	19.36722347	10.21323564	5.440212287
1982.2	10.93071071	7.307085367	9.602660204	10.50448155	4.137920317	4.379603878	7.709063606	4.640973884	2.486722252	5.681676359	9.195224386	5.343053726	9.306634816	8.712057668	3.402731739	3.906746355	7.772811439	6.337373349	6.97200459	7.78055731	8.652153421	11.40679823	8.538098595	4.820662947	7.738175066	8.574498956	8.365793876	11.20450789	8.836728741	8.24854521	9.240903429	19.43617693	10.07285015	5.518921034
1984.8	11.01221347	7.594686268	9.704528862	10.64589711	4.316841288	4.526679257	8.172649114	4.65334967	2.444896759	5.513079733	9.411866279	5.471549572	9.730030454	8.646789613	3.602000361	3.89212413	8.020269966	6.249344086	6.72263907	7.744767039	8.910525284	11.46480328	8.631425894	5.036449858	8.071010579	8.977546343	8.589307846	10.69500373	8.955161853	8.207219713	9.40656204	19.5049885	10.51192944	5.625266894
1987.5	11.06621475	7.531955461	9.687581302	10.77152859	4.24147119	4.50862385	8.096802001	4.537827533	2.673447424	5.479909887	9.563933699	5.541935711	9.700245171	8.773133231	3.683335727	3.989953291	7.978995356	6.512301762	7.039897657	7.782215643	8.732842428	11.67154131	8.856876536	5.001820534	7.989266754	8.896488472	8.732882173	11.20957687	9.105828295	8.514404619	9.705947616	19.83093382	10.26783407	5.606191969
1990.1	11.29827276	7.636544889	10.01773561	10.9095339	4.351200454	4.722987237	8.087751503	4.783213068	2.699571723	5.885724339	9.669040888	5.460910868	9.763909316	8.965848281	3.583602442	4.077470112	8.123702998	6.41727629	7.181036973	8.068212638	9.059864968	11.76887357	8.847653281	5.009649459	8.192024763	9.062186034	8.979302642	11.36719656	9.032375645	8.450886431	9.554179432	20.01406927	10.699958	5.662656986
1992.7	11.2531763	7.886551456	10.00653709	11.08557814	4.365015274	4.703675815	8.288939453	4.904718363	2.652886383	5.867610226	9.592508474	5.832489199	9.995266911	8.995361137	3.622697287	4.137938883	8.261673505	6.760126394	7.090678129	8.050913649	9.069770652	11.90287252	8.884455503	5.231089733	8.213892348	9.274448128	8.616780302	11.42948994	9.168363658	8.433545411	10.00873644	19.95755431	10.60217137	5.929827305
1995.3	11.52152583	7.885951881	10.20157927	11.28614951	4.178148748	4.75951361	8.429085948	5.024623774	2.752801081	5.8222107	9.703827384	5.75498111	9.989879528	9.136754745	3.784612969	4.326535876	8.193262465	6.678312315	7.292051861	8.053881582	9.207112727	12.0570931	9.191422703	5.230101752	8.372789215	9.284142418	9.040614957	11.41480485	9.341208069	8.810683658	9.92045908	20.29860232	10.86026077	5.611266756
1997.9	11.55799023	7.925309885	10.29335955	11.51622959	4.690997096	5.10706294	8.49372727	4.818588152	2.732624942	6.044431825	10.02034122	5.740570595	10.09851081	9.274885099	3.836257976	4.12064122	8.3522955	6.760402176	7.459005238	8.289943096	9.228536427	11.97917781	9.343273106	5.410961222	8.346881925	9.287077723	9.235278525	11.75725348	9.484675122	8.906880112	9.827586468	20.45414443	10.92836125	5.898421715
2000.5	11.84109741	7.942032416	10.38774737	11.38656268	4.631616247	4.978483496	8.307955958	4.914630973	2.854709899	6.04342532	10.15068063	6.121430823	10.32531211	9.303050538	3.758206187	4.426519177	8.420041683	6.885191287	7.3043616	8.346980282	9.36343132	12.34820737	9.079085681	5.274210691	8.439334999	9.467280091	9.149228207	11.56295596	9.547507948	8.780804089	10.18288325	20.53925422	10.8934367	6.097360266
2003.1	11.73157981	8.518435455	10.30663515	11.67291152	4.280587974	5.102196107	8.660222052	5.17904045	3.047723608	6.211111687	10.16669474	5.877172749	10.48233155	9.415846123	3.875635122	4.389139629	8.93883481	6.846680861	7.702554568	8.381276606	9.358300866	11.86131252	9.447129591	5.464248467	8.691929983	9.581332714	9.364050583	11.73422351	9.584201272	9.140129504	10.08598454	20.76239166	11.18175231	5.634218508
2005.6	12.02597554	7.966892325	10.78404866	11.85647473	4.851349296	5.072725004	8.556908535	5.363104897	2.783318194	6.169225294	9.813520316	5.900747252	10.23204719	9.314715933	4.162498116	4.604312864	8.288445613	6.80133421	7.32901325	8.650761213	9.322054505	12.41524153	9.481965558	5.73054065	8.490769444	9.578881188	9.40966407	11.85658795	9.55971314	8.965360642	10.1890187	20.35611803	10.95049643	6.122510984
2008.2	12.03807695	8.314944996	10.45887431	11.8576669	4.479056278	5.635980659	8.381028307	4.9648406	3.33113155	6.516022164	10.79025357	6.358542282	10.79452187	9.610873708	4.244695338	4.87274485	8.442854656	7.119434192	7.996118695	8.675042572	9.76505133	12.25049148	9.319874188	5.559558161	8.314547985	9.93374408	9.504437112	11.94407189	9.68298617	9.520030939	10.40632233	20.82139382	11.11215325	6.169101641
2010.8	12.24579803	8.762248504	11.18898535	11.67370606	5.028777132	4.963832768	8.708464068	5.426056335	2.985936327	6.420142992	10.50509098	5.959482876	10.92643506	9.134403298	4.134764832	4.784367984	8.922546973	7.108909958	7.944320516	8.638211366	9.483284317	12.37813121	9.771392754	5.868686948	8.775158619	9.749931036	9.929586193	12.01238752	9.899738543	8.788168001	10.62790896	20.89502051	11.12037016	6.016833608
2013.4	12.61305291	8.667690648	10.67643035	12.05045421	4.977350027	5.531909483	8.663211755	5.404937612	3.151630835	6.50504356	10.61773124	6.436498345	10.79984338	9.821310364	4.159330438	4.677858014	8.825243737	6.964435013	8.041935203	8.756252187	9.764656291	12.57199497	9.686812776	5.641236328	8.494698311	10.35793761	9.58239394	12.15666554	9.96147672	9.640874995	10.64585698	20.77860994	11.55209446	6.105525715
2016	12.32384995	8.799827265	11.23873695	12.19025443	4.77641666	5.68649898	8.699289492	5.483813533	3.323322074	6.734845821	10.68169137	6.436947928	10.94228273	9.511156704	4.263608367	4.779331166	9.280325099	7.636116045	7.880942633	9.267558496	9.791054921	12.75305473	9.88925039	5.91670049	9.147809145	9.595102494	9.726151687	12.08812734	9.804122997	9.331775714	10.77401559	21.07971288	11.35289417	6.575523469
2018.6	12.4238552	8.925273754	11.06358644	12.60487763	4.945154746	5.706836554	9.140587103	5.45277081	3.251945191	6.752131971	10.70305535	6.361489414	10.96410549	10.0034366	4.55418733	5.037952479	8.737070159	7.283835126	8.249539902	8.773534425	10.06811903	12.85324341	9.740253863	6.082137888	8.990074834	10.27001392	10.01747259	12.37763926	10.15393391	9.61805166	10.7469072	21.14957942	11.64219912	6.242767313
2021.2	12.62932162	9.045311545	11.09707626	12.45129492	5.015545893	5.845691471	9.210100488	5.639214617	3.569549296	6.714231571	10.94261274	6.749983014	11.21555624	9.747748544	4.21542305	4.849256092	9.22268057	7.485346893	7.915182891	9.278963621	10.19541768	12.81946419	9.989481632	5.947954003	9.061281696	10.09381116	10.13204883	12.61574236	10.49591222	9.773080531	10.74687518	20.95342337	11.8332709	6.421229568
2023.7	12.88425521	9.002154605	11.84390587	12.54636288	5.222302297	6.013001921	9.088700612	5.576587402	3.517913263	6.842447798	11.17493441	6.800996124	11.05166286	10.20659464	4.700167895	5.198986105	9.388319124	7.412649196	8.376316128	8.987793264	9.804986044	12.84857305	10.0286329	5.988375232	9.242161007	10.50663472	9.951339165	12.5279666	10.29489979	9.692022066	10.66365429	21.17324326	12.15190356	6.595710009
2026.3	12.88133294	9.379149062	11.46995641	12.66650459	4.862649645	5.645275733	9.603862674	6.057695214	3.362619451	7.108877633	11.20296667	6.684751112	11.34537129	10.1497458	4.560711128	5.33439045	9.34348325	7.589450273	8.121084913	8.945779296	10.22962772	13.06498917	9.850149829	6.199951307	8.965514101	10.23652949	10.07602207	12.46253298	10.4875737	10.11183369	10.84909931	21.15126361	12.05713977	6.994015763
2028.9	12.59039273	9.183700846	11.42253287	12.76299152	5.348692261	6.208561876	9.515747729	5.546670321	3.665751598	6.99505942	11.09634217	6.77780601	11.63347835	10.2492833	4.692492616	5.264278651	9.871596599	7.695303935	8.445459947	9.263716054	10.07850011	12.95780009	10.21153184	5.937517337	9.227238321	10.32373079	10.43332903	12.84999693	10.47703573	9.798723569	11.04741177	21.30652683	11.9970624	6.84402944
2031.4	12.99000329	9.184701791	11.73030541	12.55812851	4.835821721	6.235106593	9.420595233	5.945139268	3.650402948	7.108711848	11.42581589	6.678781336	11.36366119	10.2795077	4.727857794	5.31023821	9.421598442	7.596740286	8.392239989	9.211293834	10.3519405	13.13988021	9.873831938	6.225114084	9.252843969	10.42686277	10.09512953	12.57990957	10.66285506	9.923703979	10.96986047	21.05157125	12.08430205	6.547983832
2034	12.79439113	9.442409866	11.6441788	12.8498823	5.152167618	6.152247927	9.559380187	6.005371186	3.697167796	7.147853032	11.24348408	6.880936573	11.47252284	10.15077457	4.822025056	5.353937257	9.5729988	7.924544691	8.372773091	9.306762595	10.1375299	13.13477123	10.29743382	6.132050442	9.59245495	10.44097858	10.23639856	12.88648709	10.73860539	10.18282028	11.19013265	21.41211899	12.14054377	6.765023307
2036.6	12.90439156	9.249541486	11.68168132	12.78954453	5.158349516	6.392470772	9.647307041	5.740699861	3.874202168	7.289859048	11.37042775	7.000846025	11.51461687	10.29473441	4.74835006	5.402956588	9.591133295	7.828010971	8.547840846	9.321593993	10.30029442	13.15384241	10.12580481	6.277478098	9.426302846	10.55432379	10.3501636	12.74017071	10.7195437	9.96165804	10.82794986	21.03903351	12.03556205	6.780860126
2039.2	12.98106007	9.451477339	11.66117698	12.76891128	5.233346705	6.499081705	9.586484554	6.077557522	3.691818424	7.211731491	11.37756542	6.779542514	11.75901602	10.26173083	4.842372279	5.471951203	9.574313	7.873622876	8.367465625	9.292903109	10.3106008	13.15983521	10.32469763	6.296369321	9.47043031	10.52524861	10.25731713	12.75659315	10.50805163	10.12080499	10.97880314	21.16059996	12.0342782	6.936958264
2041.7	13.01467663	9.419937963	11.7738804	12.76160352	4.990919896	6.371452346	9.488950125	5.871918846	3.759079613	7.289360376	11.41202839	7.01380583	11.74099383	10.381895	4.906233977	5.541583293	9.747271949	7.835933727	8.542710133	9.420495961	10.11520953	13.29079907	10.01394582	6.246863118	9.383149824	10.45321429	10.37985556	12.60784497	10.74600773	10.1365824	10.93012497	21.13497239	12.12540334	6.722995228
2044.3	12.8518435	9.486321867	11.51493622	12.73276686	5.217660964	6.366799965	9.522740796	6.038136918	3.864302138	7.282991852	11.37557313	6.881495606	11.51254641	10.01366515	4.963602011	5.432502245	9.601679205	7.799073656	8.314802401	9.254900156	10.17071883	13.11544794	10.15920767	6.385243488	9.368455568	10.61675214	10.17872779	12.88909686	10.72185778	10.0563529	10.85687094	20.75393038	12.10247101	6.933779587
2046.8	12.95849432	9.397984904	11.72664623	12.79327789	5.116102114	6.552366345	9.409229449	6.0175556	4.043677786	7.354893567	11.52968861	7.086901494	11.70851017	10.22559278	4.80146271	5.569822844	9.616288814	7.964244248	8.563128609	9.359761829	10.285172	13.08576323	10.09113912	6.322280753	9.269886251	10.34724961	10.21302296	12.61988971	10.60137479	10.0819757	10.85896197	20.83516576	11.9890962	6.767187139
2049.4	12.81725629	9.298003147	11.64143122	12.82316506	5.103902265	6.61258729	9.507002832	5.998626078	3.843397137	7.355959811	11.13310105	6.897727715	11.47245798	10.13065451	5.117469662	5.510977561	9.428024289	7.710281546	8.342564327	9.316376967	10.15407482	12.95256983	10.16687416	6.27297474	9.228938737	10.30174327	10.52114487	12.79306836	10.63004402	10.27846746	10.92111394	20.80796076	11.7888574	6.620888327
2051.9	12.97851791	9.52748579	11.55815136	12.60651235	5.130867154	6.42568528	9.305140731	6.031479841	3.997686957	7.37301292	11.56702856	7.106554666	11.53538839	9.976578407	4.903521827	5.707991193	9.357917785	7.92438868	8.375871352	9.317988338	10.28879639	13.16553256	10.08891167	6.545532775	9.326071659	10.52387621	10.17909421	12.5842757	10.56021283	10.02773761	10.66890964	20.60919433	11.88342887	6.840341676
2054.5	12.82158876	9.330956411	11.31034026	12.52426749	5.300668775	6.682166247	9.624362136	5.957956206	4.087274448	7.597950269	11.40603812	7.005073706	11.69348221	10.1106007	4.968332814	5.551940124	9.673741304	8.019125669	8.370883515	9.532037734	9.967236222	12.84735512	10.06723498	6.390134293	8.942005262	10.51902612	10.21043222	12.60706466	10.73494705	9.800058749	10.65716172	20.46174213	11.63939576	6.846330183
2057.1	13.01185543	9.416789905	11.76591799	13.02971623	5.088853923	6.73359521	9.163776243	6.008738849	4.072938655	7.28186981	11.45935896	7.040975725	11.85750786	9.945006595	5.132027644	5.647479592	9.464041164	7.788025449	8.528808282	9.203562381	10.19960388	13.17500874	10.08407939	6.463355975	9.13084427	10.36983325	10.41052106	12.73698985	10.53697689	10.2173357	10.76030512	20.32363274	11.94940528	6.669743849
2059.6	12.88924491	9.606385278	11.58144801	12.34391036	5.242715344	6.623643953	9.479483516	6.038175892	4.210528205	7.599876738	11.28376574	7.058690518	11.38673914	9.997177727	4.967025192	5.681189179	9.382852764	7.796216315	8.339399114	9.272653346	9.847549022	12.94425581	10.03944033	6.392759912	9.291244676	10.32344497	10.18146338	12.43682281	10.69130445	10.11886011	10.53313918	20.47226419	11.69513213	6.857256167
2062.1	12.68082401	9.536558556	11.58705224	12.67118786	4.973145047	6.648758427	9.271938651	5.995191811	4.086399637	7.776946172	11.34461944	7.248970218	12.02452114	9.941121469	5.152972572	5.81032311	9.598629089	7.835788701	8.217694952	9.409852507	10.04180591	12.91141168	10.32985758	6.628123934	9.072954054	10.5860915	10.38229756	12.49637021	10.5429724	9.950601191	10.68964062	19.97852854	11.65176647	6.742718054
2064.7	12.92900337	9.381629741	11.32478214	12.60235734	5.287379814	7.162303553	9.235776539	6.132303311	4.21570471	7.539970323	11.70653854	7.140240095	11.21932183	10.12441542	5.067787329	5.873240439	9.298848324	7.958433507	8.334112924	9.328862421	10.31677163	12.8156991	9.940961103	6.355134261	9.061398379	10.20867649	10.22721665	12.61635174	10.71180576	10.25596145	10.55746189	20.29670209	11.99248226	6.878543911
2067.2	12.76635121	9.577857353	11.74805355	12.43776078	5.127424284	6.813327431	9.594945798	6.136784788	4.268412765	7.502654967	11.30124001	7.052934102	11.72242162	9.941960922	5.125923583	6.084264799	9.62505433	7.820370916	8.441041761	9.280211219	10.09206911	12.89536256	9.967563563	6.385203836	9.271597594	10.31255851	10.2439956	12.61342703	10.61965501	10.20031132	10.55884419	19.77378313	11.83386388	6.676941699
2069.8	12.74035555	9.605777475	11.39857194	12.62016449	5.131210322	7.050001449	9.375108082	6.302743221	4.35342054	7.6663637	11.49394064	7.193785586	11.67938989	9.880557403	5.366904775	5.940038633	9.442328216	8.222569513	8.407342862	9.273582416	9.966406287	12.93571266	10.25293448	6.65594067	9.096730264	10.45257363	10.52283369	12.33928052	10.54773917	9.985218612	10.55356468	19.74862486	11.61571304	6.821917755
2072.3	12.87638244	9.525714763	11.5806387	12.43664118	5.090989834	7.176054923	9.225413694	6.006844084	4.360768369	7.696283207	11.45209419	7.10297901	11.53351206	9.813582621	5.397695341	6.096572764	9.37438319	7.815021198	8.26213614	9.463780193	9.913263628	12.96374671	9.765050583	6.463179987	8.988470382	10.56024526	10.40843495	12.37192055	10.57053569	10.12992373	10.57834361	19.82057846	12.03469365	6.788860601
2074.9	12.83797898	9.673886735	11.53838902	12.52697166	5.200841131	7.06210325	9.471698283	6.458250096	4.424016666	7.788567283	11.49317099	7.239262897	11.81014661	9.969110077	5.403688496	6.28232881	9.651036947	8.040953016	8.363822049	9.238117592	9.869564185	12.81602705	10.12186923	6.66543752	9.22304943	10.3589164	10.17951634	12.56764472	10.70835497	10.17523833	10.58362388	19.85441748	11.62366782	6.981308088
2077.4	13.04750922	9.647326225	11.4591937	12.50368623	5.219043397	7.270792838	9.430920296	6.086320149	4.332337701	7.867630947	11.35692447	7.388869582	11.82990847	9.833958852	5.62649631	6.12776765	9.409210445	7.710688372	8.499014798	9.20450441	9.988492003	12.91840742	10.19226098	6.734630817	9.24078899	10.46883309	10.52742108	12.61512274	10.65341527	10.30806154	10.54760066	19.73735485	11.77558197	6.821127933
2079.9	12.61316856	9.822678927	11.63095733	12.62476885	5.196161278	7.160149853	9.620228799	6.420763312	4.832195305	7.806412362	11.67010278	7.283150701	11.70799017	10.06934361	5.422153209	6.287874824	9.534130852	8.15284399	8.587724874	9.421781199	9.869269061	12.97392986	9.992984339	6.816164435	9.41990261	10.48007965	10.55124657	12.52306614	10.73644834	10.28636843	10.4964196	19.76849044	11.70539225	6.91015882
2082.4	12.91109229	9.710457682	11.43197328	12.59769947	5.174803129	7.389620722	9.533767896	6.317755522	4.662675445	7.89795149	11.5163594	7.29301867	11.85544868	10.11000758	5.532797362	6.382946998	9.492384719	7.923534926	8.288614611	9.365954477	10.00256535	12.93960563	10.15366825	6.764098198	9.210322313	10.39092761	10.50511669	12.47801538	10.74181717	10.24584875	10.59212484	19.67048037	11.76422718	6.946727129
2085	12.84738608	9.734105283	11.62950213	12.56767621	5.25189546	7.355025784	9.372925805	6.293979893	4.459279441	7.972241914	11.59285584	7.327571068	11.85448214	9.952367319	5.556015929	6.424107126	9.655257823	8.134948435	8.585549158	9.349970284	9.981171337	12.99373115	10.18315778	6.782379077	9.148222398	10.61431381	10.50280508	12.59948722	10.68107557	10.28610619	10.65699908	19.71389975	11.89793435	6.943655113
2087.5	12.80034415	9.68962353	11.55537977	12.58882641	5.112623303	7.529167266	9.690548148	6.472699429	4.843626018	8.001385614	11.70540849	7.482014316	11.92288331	10.09725429	5.668815197	6.410539478	9.652092259	8.20342485	8.617323879	9.278577153	10.02068379	12.97709763	9.909015231	6.845353032	9.418195561	10.5382825	10.69467059	12.59537667	10.83420588	10.37291423	10.43240748	19.64016435	11.87882352	7.146929444
2090	12.91206754	10.08136382	11.72403877	12.50536885	5.291472853	7.518203899	9.503990549	6.484467452	4.879331685	8.167903746	11.59897526	7.381043833	11.91678149	10.03083022	5.600829667	6.574908185	9.506972919	8.155196461	8.453691589	9.374630593	9.815039167	12.97133296	10.35853664	6.915057818	9.354860992	10.48860791	10.53285883	12.65295175	11.02367307	10.41767271	10.72141896	19.7271859	11.7873829	7.056910146
2092.6	12.93327355	9.800562126	11.59779572	12.81290882	5.222664611	7.54121737	9.622938244	6.417085101	4.879528491	8.023237146	11.62779393	7.485865455	11.98065632	10.10667665	5.84729808	6.586154951	9.843024546	8.235525956	8.622703998	9.436246937	10.12654588	13.13400301	10.16584779	6.97177608	9.404274647	10.60869772	10.83046458	12.68921248	10.80176334	10.37949746	10.53536905	19.84840275	11.97356236	7.017370642
2095.1	13.12090957	9.98057388	11.71387689	12.63592551	5.252092763	7.728870803	9.68796962	6.59477395	5.000057743	8.199406334	11.97114179	7.539009013	11.95406056	9.986716503	5.814073851	6.649099529	9.569807632	8.196864052	8.596434074	9.557664343	9.972813765	13.07535794	10.2438217	7.057061831	9.505669128	10.70609464	10.70276136	12.67564632	10.94818419	10.43261457	10.7383441	19.61537112	11.88760504	6.972291306
2097.6	12.98046872	9.979716883	11.723785	12.71930539	5.329902675	7.728297379	9.637583166	6.537951865	4.965966492	8.199287487	11.67742105	7.644536152	12.20044726	10.1746878	5.866662059	6.604854183	9.838864946	8.339159942	8.602271587	9.432035837	9.924665561	13.24905495	10.40755159	7.039169553	9.573722279	10.82201973	10.80776727	12.63329137	11.05289598	10.68071409	10.62187108	19.84686307	11.93715331	7.154826979
2100.1	12.96079996	10.10147891	11.73417701	12.68667322	5.418160052	7.858269468	9.747389123	6.502748152	5.057200208	8.416185366	11.8448995	7.49281385	12.1719737	10.24193588	5.82401418	6.921962983	9.6393135	8.294559998	8.5095379	9.661011136	10.15897893	13.15904412	10.29452168	7.031487589	9.498209913	10.60111285	10.71736033	12.96740483	10.94173174	10.39727368	10.52726738	19.80792135	11.81798692	7.264721496
2102.6	13.20112219	9.950738515	11.80412339	12.82942526	5.324159846	7.732700607	9.658402119	6.516583475	5.125743714	8.35234461	12.02178808	7.678519975	12.01987265	10.17125538	5.920076661	6.645043598	9.908190717	8.255313183	8.716540401	9.507265606	10.1697262	13.23628979	10.37016491	7.150776133	9.520337157	10.7777989	10.75477954	12.67618395	11.18981612	10.59068974	10.844357	19.75768505	12.2023523	7.217358935
2105.1	13.28887415	10.153958	11.87852246	12.80458173	5.344705634	8.117143857	9.866338966	6.764045315	4.990103871	8.316325685	11.84526983	7.705361278	12.15362471	10.19037603	6.074141367	6.969798581	9.738509496	8.363010337	8.795691424	9.575981391	10.28653199	13.2805801	10.44079968	7.309042725	9.555511402	10.815263	11.00951445	12.8001251	11.12317201	10.76761867	10.72512885	19.82999508	11.94855247	7.266325935
2107.6	13.05681149	10.15381129	11.78931325	12.87814266	5.336724892	7.805015588	9.754344939	6.75003423	5.373506195	8.468607869	12.0242086	7.698779479	12.46561654	10.33052946	5.969480225	7.047651565	9.839240086	8.466284069	8.611086501	9.753063497	9.91725296	13.36818978	10.46903639	7.173166258	9.919926855	10.94821918	10.88139745	12.96245855	11.14107305	10.71109923	10.85350341	19.88955298	12.12111222	7.100876236
2110.1	13.28793865	10.3056851	11.78516199	12.87661829	5.47562612	8.281944214	9.822528077	6.913277337	5.192456708	8.709823533	12.15085615	7.740687819	12.16038918	10.24819537	6.169655244	7.051125114	9.939562516	8.437548418	8.856243923	9.603131127	10.24293551	13.32074191	10.72460316	7.395672834	9.679060556	10.97193701	11.13464852	12.97497659	11.27234675	10.80977389	10.78024391	19.89968953	12.21042785	7.408218939
2112.7	13.39390984	10.34061361	12.09386705	12.90245379	5.357751256	8.149135742	9.997216321	6.726822365	5.321026772	8.612454779	12.05282258	7.918341275	12.45757284	10.44973358	6.2272049	7.074473532	10.04629801	8.507642874	8.686051807	9.830282808	10.22890499	13.48421878	10.42968142	7.261606375	9.753240043	10.87475835	10.98025072	12.99055521	11.36903484	10.77840455	10.91732004	19.96702868	12.12688575	7.360178603
2115.2	13.29317128	10.40421267	11.85173945	12.98158782	5.676993191	8.298141693	9.838063619	6.827442128	5.396134548	8.65301354	12.26380391	7.869786178	12.32452446	10.3538784	6.163921649	7.293088247	9.876306245	8.515298113	8.937608146	9.718248098	10.1728554	13.53084682	10.69568585	7.551836572	9.820848933	11.03660042	11.25654048	13.0244827	11.30845939	10.91647406	10.8837244	19.96490121	12.20244431	7.389166775
2117.7	13.42218419	10.41960308	12.20414895	13.17121823	5.415574391	8.332438913	10.0165458	6.985770516	5.313804568	8.736916012	12.15101182	7.949801436	12.52003106	10.49961208	6.352211228	7.281291399	10.22612742	8.565999831	9.004746187	9.78444034	10.49122717	13.51748037	10.83290151	7.530792904	9.893723099	11.2123952	11.31056868	13.10046864	11.50899683	10.99885166	10.7954587	20.18649398	12.36190519	7.3475747
2120.2	13.40913323	10.27645512	11.88910217	13.0714672	5.543056847	8.317001357	9.938521869	6.943499434	5.509447672	8.773715677	12.2585523	7.726583438	12.63156754	10.26209679	6.305959874	7.394047034	10.03439376	8.766427019	8.909521068	9.799774957	10.31174481	13.51601472	10.66467414	7.652769046	9.895919544	11.15833358	11.45959971	13.24457248	11.42127195	10.98686367	11.12130639	20.10394722	12.37745695	7.463248903
2122.7	13.47802766	10.61803375	12.16742287	13.08407554	5.596593087	8.594424348	10.08456264	6.989660443	5.466306662	8.809035408	12.27363655	8.084099867	12.53713224	10.58212969	6.481735846	7.250857989	10.09615347	8.684145565	8.941448112	9.974629395	10.30546905	13.75019981	10.89922665	7.622692951	10.2155253	11.25551093	11.17607866	13.1757759	11.55167059	11.0574323	10.94602846	20.23197836	12.2808124	7.466534067
2125.2	13.5127486	10.50248535	12.38326658	13.30922665	5.456102077	8.476615184	10.14829007	6.987865795	5.606522791	8.897851023	12.69808979	8.039273001	12.6211129	10.46687553	6.316150986	7.496928551	10.14214566	8.789838834	8.973045434	9.848519383	10.29517621	13.65778077	10.78285369	7.701969417	9.969343747	11.24436395	11.44094934	13.34935281	11.63156468	11.18322861	11.23222945	20.31674757	12.60508916	7.525832824
2127.6	13.75593945	10.62734685	12.06268079	13.14450386	5.612082376	8.573435538	10.13540848	7.189850614	5.638470922	9.005528552	12.4048513	8.184428487	12.80127504	10.59494006	6.597758985	7.568164028	10.25556457	8.74207459	9.062009753	10.02924055	10.57791734	13.86247386	10.96683907	7.743892277	10.1053313	11.49273767	11.37750704	13.26563713	11.6702594	11.30471101	10.95510476	20.35705529	12.53954517	7.52932665
2130.1	13.70477718	10.80473351	12.4217857	13.34753709	5.614322638	8.510263115	10.16804197	7.098870157	5.796293313	9.012022943	12.62285607	7.929974944	12.89754423	10.56834351	6.422719249	7.602656202	10.35395338	8.808204794	9.126986436	10.01889834	10.53784618	13.7000028	11.00513424	7.839857939	10.14744766	11.29427719	11.75240376	13.51088445	11.69536777	11.23870061	11.17302378	20.5133773	12.5642119	7.605593051
2132.6	13.59785852	10.68541535	12.35003944	13.41448198	5.669781332	8.742835906	10.21856246	7.089144044	5.509815223	9.012054253	12.54878416	8.241612947	12.75370423	10.79297869	6.624159875	7.581566152	10.32658869	8.876091475	9.153579378	10.19917138	10.51254521	13.89240291	10.93407219	7.871258776	10.28708754	11.39037997	11.53307015	13.42284481	11.97775377	11.34158356	11.33146665	20.57765776	12.65786799	7.662116884
2135.1	13.92730861	10.88052273	12.49951548	13.43476822	5.795059187	8.798139003	10.20669779	7.170804605	5.834859952	9.130518633	12.72868307	8.221882345	13.02752825	10.77820239	6.543069747	7.67492963	10.32268735	8.960656457	9.209361596	10.13232469	10.60779472	14.06235916	11.34573715	7.823339486	10.27389311	11.54887826	11.60808222	13.65601927	11.8853331	11.43056861	11.3333525	20.5934732	12.77785783	7.842006237
2137.6	13.85945591	10.89661901	12.4726043	13.50463406	5.647325372	8.853437277	10.56984508	7.239370509	5.729379501	9.245964583	12.79837261	8.328597679	12.9920398	10.8596954	6.745790692	7.731768562	10.57868486	8.972645177	9.331893184	10.19625182	10.50081935	13.96920976	11.18624281	8.003969358	10.3755992	11.75106773	11.82847659	13.58858392	11.91921671	11.458759	11.3696728	20.77185162	12.64375814	7.728898196
2140.1	13.86042618	10.93425767	12.60358752	13.55833444	5.742378517	8.798309361	10.31556506	7.24868936	5.999293366	9.22260452	12.81937614	8.299899123	13.13519883	10.83895741	6.746707103	7.818411981	10.52063971	9.088570084	9.327282427	10.27771996	10.84228348	14.12965177	11.20344198	8.081304384	10.53334408	11.66964098	11.74297397	13.70626569	12.08036192	11.59015232	11.46867614	20.72270961	12.99373503	7.808947329
2142.6	14.06712378	11.00532488	12.58915601	13.55707051	5.714226077	8.983487933	10.38256901	7.350519681	5.807350085	9.399327868	12.91288935	8.376137568	13.1059718	10.86921663	6.672442733	7.844892475	10.49576961	8.985459614	9.450838279	10.31691533	10.72490752	14.28472851	11.47509126	8.192610107	10.5108503	11.79967248	11.8929094	13.75331666	12.06425143	11.56263887	11.37818289	20.83507678	12.8626757	7.835495625
2145.1	13.97858268	11.04046796	12.73319375	13.66202277	5.887387102	9.040378412	10.55325292	7.370324484	5.985788658	9.345183147	12.95618807	8.419763281	13.18263578	11.03949645	6.936491535	7.881805032	10.75438802	9.188477126	9.408832197	10.46067784	10.88557301	14.18863533	11.44224875	8.18375217	10.48146163	11.78129569	11.96165063	13.97082332	12.13184429	11.73811429	11.64816373	21.10955342	13.03194159	7.876090148
2147.5	14.03614885	11.17192123	12.79900562	13.8659338	5.874119778	9.042546759	10.5910384	7.339903979	5.945495548	9.389861345	13.0863298	8.557389056	13.24252323	11.18403491	6.947139493	8.08870785	10.57939405	9.211604446	9.369519769	10.39024705	10.76644506	14.30822839	11.40202163	8.156324066	10.64184141	11.91448963	12.02891903	13.87114615	12.2471076	11.6941424	11.6091767	21.10566047	13.02721188	8.069036078
2150	14.26384317	11.11444932	12.80291697	13.82764787	5.916618765	9.112161294	10.61170672	7.581074333	6.061101299	9.481158662	13.20496894	8.421163787	13.41553171	10.99970506	6.80244924	7.987401016	10.66376612	9.361997322	9.555568526	10.38306978	11.05947026	14.42266337	11.6465623	8.261492845	10.74631745	12.05955841	12.06750924	13.92859377	12.44206717	11.85545655	11.60700165	21.09525824	13.11903572	8.051328115
2152.5	14.16072587	11.36418111	12.95624049	13.93910972	6.023350359	9.189604834	10.74302081	7.392395026	6.109266788	9.589200011	12.99993726	8.676616829	13.4568788	11.23239703	7.002957048	8.102391267	10.81856187	9.118372719	9.516067911	10.65361841	10.81555217	14.36172689	11.66401309	8.438414635	10.92692064	11.9139552	12.19151998	14.28935379	12.40359212	11.8859852	11.71792967	21.32565655	13.2861348	8.050517494
2154.9	14.3123199	11.20942998	12.96661033	13.98172443	5.828934622	9.230662445	10.62928407	7.555451896	6.208523861	9.579598107	13.40336562	8.487083511	13.48780935	11.21211362	6.948084545	8.12296357	10.78802761	9.425292442	9.608447829	10.44432353	11.00091526	14.54894422	11.75009647	8.391741199	10.83021351	12.00729969	12.37645692	13.90241396	12.36501495	12.02573324	11.93442592	21.42658256	13.27020629	8.138494443
2157.4	14.3776086	11.47550845	13.02020192	14.12114093	6.03755911	9.241951324	10.80490266	7.700899746	6.16466317	9.637063994	13.41160961	8.748951493	13.51773501	11.2693315	7.027140621	8.198134578	10.92923362	9.331121153	9.754440621	10.67563203	10.9306439	14.69262455	11.7472788	8.458048131	10.84772193	12.29841443	12.25681135	14.25453655	12.59392634	12.00882247	11.84996649	21.42797092	13.32236348	8.376537139
2159.9	14.50019641	11.26058041	13.07954019	14.05577438	6.119483683	9.401331651	10.79277149	7.564483974	6.248482957	9.665920027	13.36215801	8.763191548	13.58827161	11.38522703	7.095864247	8.284227602	10.98224605	9.481800105	9.692845837	10.80648548	11.06919513	14.61828184	11.83090465	8.546148263	11.13739634	12.14948968	12.3392723	14.25592666	12.54424623	12.12529018	11.98983857	21.47308837	13.5552393	8.265028428
2162.4	14.54537729	11.64171981	13.29535939	14.35568192	6.118576269	9.340149246	10.82353745	7.621379841	6.359439094	9.851054109	13.42175473	8.62588937	13.75408199	11.43207748	7.238316255	8.314257343	10.97771771	9.384869022	9.742409819	10.77467097	11.22332164	14.62826046	11.96772164	8.808665272	10.85813907	12.38031804	12.40614526	14.42198759	12.67130493	12.29700598	12.11715593	21.68858351	13.51826469	8.353782646
2164.8	14.43730207	11.56857238	13.23883477	14.21515584	6.237775172	9.48441454	10.972297	7.804582694	6.273256961	9.783509163	13.52675755	8.771873011	13.67114498	11.47344528	7.163610824	8.527771258	11.14958563	9.576934339	9.765199224	10.82210561	11.27413758	14.8621753	11.97566448	8.571371374	11.31886536	12.46050277	12.71862601	14.37635589	12.78379781	12.36804171	11.91629679	21.74201519	13.58386191	8.288356745
2167.3	14.75255342	11.74084737	13.31221998	14.2906588	6.090696162	9.629769256	10.98143938	7.789464481	6.388831001	9.804553407	13.55305483	8.979094949	13.97158712	11.47453929	7.195289865	8.292955459	11.05183322	9.566453221	10.03033628	10.90045056	11.43210543	14.77799978	12.10018814	8.817547239	11.2297857	12.51527955	12.62842245	14.51888462	12.85519952	12.4840174	12.23119139	21.7764086	13.58461385	8.438329622
2169.7	14.65931421	11.5960173	13.34888402	14.4143769	6.067753509	9.551756986	11.00062994	7.634614959	6.319511987	10.08989205	13.71855182	8.914311493	13.63986657	11.66277223	7.196188751	8.642030762	11.16802424	9.609548143	9.89296371	10.96836133	11.20610235	14.96322078	12.12154452	8.835026835	11.26948274	12.27316409	12.64149506	14.63598607	12.66831841	12.39813627	12.38343045	22.02314049	13.86087535	8.456399787
2172.2	14.86805968	11.76729959	13.5246207	14.68629173	6.392959651	9.708073207	11.08687146	7.830314137	6.520371964	9.811800823	13.97888256	8.826263159	14.17993581	11.6149858	7.329803628	8.459692535	11.22043266	9.655648731	9.931613343	11.09642189	11.33571635	14.96717986	12.17678449	8.915845897	11.22660637	12.80111335	12.62699763	14.51368471	13.00621925	12.48262349	12.22958943	21.96738867	13.75943803	8.622282733
2174.7	14.82949919	11.74857146	13.38601308	14.47120028	6.202855413	9.768619571	11.13586976	8.077990737	6.526087766	9.894445879	13.70442082	9.159522007	13.90675978	11.68199164	7.38335589	8.664828835	11.26208601	9.718296854	10.12685174	11.00785106	11.46703537	15.02496945	12.26923731	8.917847265	11.56055202	12.84856579	12.98899593	14.79033057	13.03986396	12.61040967	12.58786056	22.10302189	14.05474082	8.579691501
2177.1	14.70063153	11.74513945	13.57863914	14.71538116	6.309653098	9.673377016	11.24365531	7.766335675	6.360278266	10.22441194	13.73229651	8.746414384	14.0372185	11.7315243	7.325362839	8.5897578	11.27198008	9.891732786	10.16399908	10.89234409	11.36392935	15.14082171	12.24913452	9.00394119	11.24136967	12.59042247	12.75902568	14.70439599	12.94390952	12.65993614	12.30382899	22.09225944	13.81824622	8.661394111
2179.6	15.05383496	11.94968683	13.50516411	14.59118065	6.287130882	9.776579498	11.15424834	8.04564515	6.614979677	10.09746793	13.86815196	9.234796547	13.88580951	11.60577085	7.460472104	8.784306992	11.38209456	9.5290124	9.837280852	11.22728119	11.41189911	14.95542229	12.47605903	9.066128942	11.62491697	12.94733534	12.91131113	14.92855465	13.29116684	12.82099404	12.36620569	22.2486343	13.98817701	8.506973258
2182	15.03739634	12.02906238	13.81940331	14.90171871	6.32572424	9.948414792	11.28865573	8.174723534	6.539892478	10.18591621	14.16910083	8.98388636	14.41168752	11.90119212	7.430035825	8.714184891	11.42755073	9.997312531	10.26226786	11.21661722	11.43676062	15.27650324	12.49942925	9.005298225	11.62605703	12.72768919	12.96871445	14.99759928	13.13115474	12.86447399	12.62864965	22.4095749	14.12813407	8.744386131
2184.5	15.05481503	12.0686159	13.6706449	14.81681984	6.424626704	9.933309983	11.09984664	7.942385989	6.636350947	10.29260027	14.08003807	9.572465962	14.17736783	11.82806057	7.665003288	8.962218759	11.51365916	9.91027912	10.08097113	11.17015878	11.68472185	15.12961121	12.5523859	9.392321061	11.88365236	13.02689832	13.3345155	14.90308888	13.52346378	12.89509786	12.58352403	22.3390633	14.2728051	9.185075001
2186.9	15.26785049	12.1602819	14.002945	14.97524173	6.470733186	9.985305525	11.47350413	7.980823142	6.820250356	10.37911105	14.04933509	9.260275719	14.47932801	11.95455979	7.412952667	9.054295375	11.49304141	10.0963847	10.47058984	11.35211363	11.7484275	15.49974063	12.66425655	9.07951121	11.65185005	13.12376858	12.93889228	15.02939692	13.41637755	13.13436045	12.6626301	22.52282986	14.27636362	8.80680164
2189.4	15.30811279	12.12294116	13.73706756	14.80626279	6.457907387	10.28120524	11.34452372	8.27181261	6.908367252	10.52187489	14.48050758	9.250747749	14.23537089	12.08130417	7.776434342	8.891216085	11.72151489	10.12759656	10.26247425	11.41667398	11.66098186	15.17673673	12.62580103	9.365214937	11.87769345	13.08931485	13.48359936	15.09420949	13.41137035	13.17285932	13.00305529	22.7175308	14.40903692	8.912769636
2191.8	15.25630789	12.19758892	13.92472265	15.04507558	6.519824385	10.2869644	11.46968343	8.341465346	6.795193903	10.43892252	14.20496646	9.195508375	14.46676183	12.22545609	7.707347414	9.145488865	11.69720086	9.999099032	10.46262586	11.48820128	11.73240662	15.54180605	12.79258441	9.599236504	12.01019424	13.22979096	13.41321361	15.09052563	13.4997492	13.27963419	12.9280522	22.54745998	14.42196238	9.070406673
2194.2	15.33323518	12.47056308	14.076706	15.15416044	6.48096255	10.29233	11.75544587	8.305771678	6.998714622	10.65912463	14.28281631	9.552566985	14.53085258	12.10307941	7.861735753	9.207768007	11.64198241	10.3514386	10.44183534	11.61944312	11.81282589	15.49169014	12.91652159	9.607880294	12.05211994	13.27533849	13.31162388	15.3660093	13.61508123	13.25115279	12.92355616	22.70925874	14.52704244	9.076595745
2196.7	15.51517918	12.33348906	14.20124756	15.28369226	6.790628991	10.36411235	11.61949366	8.41617476	7.040097927	10.56275872	14.66194524	9.574423884	14.54581351	12.23011764	7.761802477	9.408277321	11.74174505	10.12702414	10.53365393	11.4854931	11.91715127	15.60953007	12.89601355	9.624584536	12.06494615	13.29121936	13.58819298	15.39814888	13.74921308	13.59676463	13.09728392	22.90237192	14.64174486	9.061950129
2199.1	15.53882476	12.59496006	14.21433721	15.12044076	6.665779536	10.40182774	11.6580616	8.390292917	6.954942725	10.79485944	14.51047996	9.410040724	14.81496071	12.21318939	7.980113601	9.349584309	11.99281193	10.3607832	10.39859901	11.67592615	11.95132673	15.57711873	12.92003351	9.838766967	12.00504862	13.49220671	13.71073418	15.34450121	13.67574533	13.44854944	13.10732654	22.75098885	14.66924356	9.374982628
2201.5	15.64623654	12.56299245	14.2771373	15.22920376	6.771774321	10.49652403	11.87579346	8.391109354	7.097430562	10.77184273	14.53574216	9.552560135	14.69896616	12.46118805	7.958402692	9.34818706	11.82431783	10.30942351	10.73688749	11.59248349	12.09788575	15.65239647	13.04454401	9.814664776	12.12276298	13.470727	13.56240072	15.46207748	13.92751523	13.55721795	13.15881521	22.81290283	14.71440365	9.074149538
2204	15.59031859	12.52449119	14.30343983	15.49042648	6.579805446	10.63855583	11.50858542	8.475219568	7.190197691	10.82383755	14.77638897	9.586096396	14.77546352	12.39479939	8.029073521	9.508611661	11.67087139	10.60676609	10.50626005	11.79138445	11.94267892	15.84443178	13.08424444	9.896364559	12.28585394	13.46840954	13.6696525	15.58821056	13.85670672	13.5482138	13.12843073	23.18382724	14.70394065	9.287174027
2206.4	15.72945722	12.69243968	14.35226994	15.29082327	6.714540392	10.54665009	11.78355315	8.51273932	7.013211075	10.71193846	14.62823153	9.652582294	14.65924579	12.371656	7.812008438	9.476285429	12.08972622	10.35029641	10.72932135	11.72993011	11.96351704	15.62512665	13.10741702	9.780313099	12.21420282	13.61342508	13.75021233	15.40194844	13.91146721	13.65504762	13.21248271	22.98931845	14.72444754	9.286831893
2208.8	15.63641934	12.47575214	14.43473697	15.6204056	6.849614197	10.66428656	11.94482756	8.529427078	7.241785333	10.89135213	14.61894104	9.565323671	14.87116164	12.5633921	8.015725192	9.409175247	11.99358724	10.29229361	10.51566442	11.68341296	12.02985897	15.84534484	13.12655554	9.783760357	12.40329683	13.5924776	13.63927155	15.75557691	13.77955061	13.78010956	13.47657389	23.13637073	14.96442826	9.473926054
2211.2	15.62449787	12.72437169	14.41473085	15.25931732	6.797184734	10.49868032	11.51288867	8.656028827	7.036042592	10.74676762	14.62101486	9.549491714	14.82550458	12.55055342	7.844373291	9.462650062	12.02728312	10.55974595	10.64418775	11.8455751	12.06613345	15.93858848	13.14241855	9.768642171	12.27039139	13.66050609	13.63537774	15.57705858	13.92000791	13.65518687	13.24330779	23.22938808	14.78548261	9.409425893
2213.7	15.61169617	12.61432609	14.33911149	15.4746608	6.596108013	10.46382689	11.88312412	8.383317081	7.162710007	10.94495207	14.83053479	9.586877751	14.71513705	12.38073071	8.031762358	9.44855976	11.94671975	10.21007183	10.68598621	11.5339031	12.23110606	15.80912423	13.08224383	9.744924184	12.03887986	13.47701288	13.63366685	15.48200356	13.86258586	13.60535149	13.24640183	23.03541187	14.75732752	9.170046257
2216.1	15.49722438	12.60263006	14.27109147	15.28159941	6.757514487	10.69183912	11.82597358	8.302130745	6.957458161	10.65362568	14.63707779	9.368425059	14.79043971	12.09180322	8.064621849	9.343751092	12.22203519	10.51156934	10.57784815	11.84640248	11.79301802	15.76630693	12.88701784	9.872159521	12.41546816	13.63088755	13.83087468	15.53338105	13.92574028	13.36722076	13.29618342	23.07959752	14.90249052	9.496906161
2218.5	15.63111753	12.57231366	14.50509107	15.28153276	6.389089397	10.48162003	11.56963143	8.51993268	6.982499658	10.64494602	14.72414786	9.773151967	14.61236995	12.43032907	7.767247394	9.360836955	11.82612603	10.18945769	10.68617186	11.773701	12.172032	15.72915429	13.16978845	9.60998876	12.12478618	13.44513135	13.39256789	15.60137964	13.64252455	13.62006278	13.32503997	23.31425906	14.64429803	9.084333474
2220.9	15.5280993	12.57616202	14.28817309	15.39800942	6.75141512	10.330965	11.74335035	8.459066716	6.942288967	10.73106982	14.46661768	9.436865882	14.66830067	12.31818752	8.027771536	9.072702912	12.00973377	10.4006806	10.62203438	11.82481866	11.98355211	15.7821582	13.08007953	9.610488328	12.27711687	13.32129478	13.87587398	15.5442153	13.99018205	13.54563434	13.03100469	23.06575971	14.94302263	9.125106944
2223.4	15.47653192	12.61312107	14.17660691	15.24304367	6.691589742	10.33513764	11.67479834	8.254696671	6.991380748	10.80678083	14.62175792	9.397724784	14.76231125	12.2468839	7.716001581	9.251785454	11.74729447	10.50934131	10.40695432	11.42400757	11.90595268	15.76372725	12.77612062	9.577613032	11.84065479	13.45153546	13.52131042	15.51525124	13.83916892	13.5981788	13.27024388	23.05930614	14.75996108	9.368166268
2225.8	15.44441063	12.22381803	14.20698693	15.09274647	6.409312617	10.31760637	11.78444404	8.116915045	6.81669762	10.45845267	14.36660151	9.575282976	14.43529729	12.20872761	7.703246701	9.261266387	11.96262852	10.06329625	10.48000767	11.68089997	12.119306	15.46064739	12.89589813	9.488283572	12.3153482	13.25786599	13.47537509	15.49562934	13.68175937	13.16582846	12.94512483	22.84371552	14.66302904	8.956461022
2228.2	15.17840089	12.34167426	14.20537601	15.02760166	6.740140329	10.27911395	11.41484697	8.401933548	7.033657806	10.66398623	14.48832001	9.326491464	14.61535571	12.19635515	7.655231152	9.06522172	11.91049356	10.14959015	10.50282339	11.62444844	11.78923922	15.65156198	12.81479027	9.450839906	11.85263095	13.42578148	13.29912214	15.24903668	13.58301051	13.41061923	12.95355877	23.1142973	14.47170941	9.227495199
2230.6	15.2653551	12.34200568	14.04868355	15.1532434	6.562457659	10.31669206	11.53928371	8.226590549	6.806871633	10.54796081	14.2105316	9.362889468	14.3806927	12.09802963	7.619070116	8.995513896	11.59070834	10.14723044	10.2558451	11.20682643	11.72077219	15.52198884	12.75204898	9.366332102	11.77698213	13.08998838	13.44712991	15.07652324	13.7088258	13.29839857	12.93913944	22.90706065	14.58551832	8.964512508
2233	15.19887591	12.04904422	13.83538642	14.82820832	6.434533609	10.18494082	11.30864843	8.104856752	6.785072701	10.40211377	14.21521948	9.395466598	14.22951787	12.06818452	7.782836647	9.122068216	11.77890808	10.03490924	10.39098338	11.55739231	11.83743615	15.47429366	12.69490307	9.287291532	11.70526769	13.09913481	13.10859672	15.33342782	13.3830018	13.13826359	12.93721331	22.431734	14.36133193	8.856084554
2235.4	14.8320594	12.12602707	14.00611951	14.58517307	6.287751751	9.742208802	11.20816091	8.146521254	6.800040419	10.10637144	14.15228571	9.37359953	14.48875012	11.68633199	7.626532009	8.764835104	11.48797956	9.84624966	10.14357321	11.35741561	11.55129351	15.25690313	12.4516546	9.459722959	11.77341165	12.81861353	13.06347321	15.00499298	13.4698899	13.3115458	12.48647515	22.3880656	14.13074004	8.90664972
2237.8	15.0981137	12.2655016	13.52964682	14.47707678	6.395326697	9.881415004	11.22870176	8.077791045	6.736859595	10.42641233	13.77609451	9.08069155	14.04756443	12.04534546	7.74121564	8.824702947	11.42773033	10.13404214	10.20507732	11.40283703	11.63181492	15.17347738	12.30808745	9.016442486	11.60240989	12.89903493	13.10829151	14.85390855	12.98475757	12.86655895	12.64337831	22.10051759	14.22070434	8.849225443
2240.2	14.74735317	11.70933647	13.62413939	14.63513929	6.242115663	9.919876724	10.97730007	7.966149738	6.681821202	10.05768027	13.94390923	8.93521455	14.08793653	11.52137289	7.422710611	8.868483115	11.27136604	9.626809678	9.967577589	10.93604405	11.29794252	15.00875381	12.46158553	9.17278634	11.38422023	12.71263481	12.8302741	14.84103364	13.25420099	13.16964659	12.56941097	22.21651155	13.81377943	8.62261391
2242.6	14.49241708	11.92317781	13.50711162	14.23662828	6.093733876	9.787581744	10.84039815	7.83294455	6.451059077	10.22393819	13.70271632	9.1775879	13.95034844	11.70065894	7.279060793	8.735170232	11.21323085	10.05310101	9.785643644	11.1708224	11.2176595	14.90720917	12.12479425	9.050427981	11.38596107	12.75258663	12.71143805	14.5256962	12.99034483	12.45074367	12.39952327	21.76174095	13.80426291	8.820290502
2245	14.52676477	11.51418	13.19938095	14.22221926	6.30238877	9.730075374	10.89911564	7.856063982	6.838914891	9.974824871	13.44955657	8.766915244	13.79894568	11.21082272	7.606310708	8.679378683	11.04296097	9.469179117	9.73551071	10.83838118	11.23950157	14.72506813	11.93990682	8.978182556	11.1157488	12.25682669	12.78410053	14.20219474	12.87394298	12.70934399	11.86562168	21.50847937	13.51500954	8.446903066
2247.4	14.43792182	11.36040376	13.16342149	13.79954829	6.037355283	9.673692174	10.68037433	7.863132415	6.379543071	9.955452999	13.46834722	8.96232507	13.63827256	11.3101308	7.264563478	8.506439302	11.06263131	9.430944694	9.678014926	10.77490649	11.11655002	14.69296123	11.97481973	8.95930353	10.94580954	12.39853945	12.34690483	14.63076596	12.73180221	12.28879293	12.26705102	21.35565973	13.40164348	8.386378171
2249.8	14.23817857	11.55715488	12.86310524	13.95564579	6.166696966	9.56628037	10.77602275	7.466798804	6.540969309	9.969414002	13.25289631	8.558046314	13.43142946	11.05598359	7.212504597	8.58593375	10.83778839	9.303951242	9.813272255	10.62460189	10.96035925	14.46562551	11.65608753	8.843456016	10.91526685	11.99882524	12.43685886	14.15581431	12.53622014	12.54163784	11.81167004	21.15565448	13.33162754	8.295968918
2252.2	13.87975652	11.2103507	12.95143003	13.62724528	5.973252143	9.220662576	10.53727767	7.646776976	6.454527159	9.657964242	13.21601021	8.518371041	13.37190809	11.11075177	7.154934871	8.402252962	10.71288674	9.504302574	9.375772177	10.83062332	10.73627261	14.25139517	11.5170676	8.795199527	10.70366978	12.03965667	12.26856684	14.02345082	12.60251249	12.04867896	11.62884393	20.64192622	13.19471562	8.349615137
2254.6	14.11803022	11.20720927	12.74333109	13.66770704	6.008891616	9.732516718	10.50636396	7.556224266	6.417757954	9.8691796	13.13669812	8.71793298	13.36411157	11.03419575	7.464296485	8.267590971	10.57029474	9.266299922	9.277784824	10.6954958	10.88207269	14.08775778	11.64125135	8.696200904	10.6480044	11.92207167	12.18953227	13.68049447	12.35419064	12.35839893	11.58943397	20.76583469	12.88511756	7.909014043
2256.9	13.6823788	11.01550062	12.5285741	13.38851852	5.950263439	9.31008752	10.3202997	7.617481076	6.262930242	9.480721418	12.92918821	8.416394397	13.09273226	10.6733918	7.194408962	8.359913116	10.59265316	9.064975268	9.414252882	10.22333218	10.48655242	14.12113099	11.05766162	8.468201262	10.43229147	11.93321937	11.93569053	13.74793213	12.16368256	11.926624	11.47197418	20.50691626	12.79381626	8.266756601
2259.3	13.77836226	10.77090863	12.38279802	13.54837544	5.784242664	9.157022901	10.05222177	7.489680585	6.437959089	9.600316352	12.81247684	8.356452427	12.9160853	10.87487457	6.785023755	8.301616036	10.46225543	9.048730518	8.939774559	10.38629052	10.54831558	13.85405887	11.24356209	8.323680027	10.27288972	11.39746885	11.86113783	13.53595863	12.05236403	11.93249346	11.32452888	20.2428406	12.78266811	7.892007654
2261.7	13.60883187	10.9144601	12.31107596	12.98561163	5.695196044	9.277291082	10.33607779	7.356936601	6.240670711	9.552641175	12.75850191	8.340211802	12.8902132	10.53018254	7.046601107	8.206741095	10.02761815	8.966235427	9.360144627	10.34492144	10.42858267	13.65033862	11.12897737	8.336487544	10.42195366	11.40902222	11.73609504	13.39044807	12.03318816	11.67964347	11.12230426	20.22632124	12.66670185	8.072832777
2264.1	13.32803343	10.64238481	12.47272182	13.02480886	5.724000046	8.73195732	10.12192477	7.235055213	6.090570884	9.395879543	12.49294785	8.187929919	12.75459134	10.74127295	6.866049517	8.061681082	10.47047783	9.059580215	8.757202221	10.17274673	10.35236565	13.61189467	11.01268683	8.321188569	10.27651761	11.52211398	11.65308798	13.34227519	11.74416479	11.44840552	11.08131555	19.53962001	12.3309099	7.544685254
2266.5	13.47282908	10.62030313	11.91687299	12.86940572	5.678414814	8.930738839	9.817158434	7.406172221	5.921915307	9.180459254	12.54371611	8.3419139	12.54000795	10.27869268	6.685913857	7.879560254	9.892462617	8.531768472	9.050572392	10.00025821	10.19451737	13.7412394	10.81070134	7.87457639	9.847248779	11.32585848	11.19616024	13.16950424	11.8178102	11.69023679	11.01209116	19.75585511	12.29090053	7.7799876
2268.9	12.95377814	10.49238102	11.7782823	12.78864013	5.531641648	8.941821199	10.00049447	7.082222967	6.020280835	8.950850634	12.32173323	7.853753971	12.60052648	10.31624763	6.760492387	7.957445158	10.05300429	9.018926636	8.802861666	9.807904107	10.12783015	13.38092641	10.53689676	8.029127516	10.01280441	11.12821905	11.31415036	12.90793144	11.44003414	11.30048702	10.54630626	19.64299059	11.95446655	7.667932071
2271.2	13.0839897	10.26902309	12.25172588	12.79422604	5.561973578	8.638416853	9.680241402	7.008653933	5.930840278	9.076041332	12.11984323	8.155161691	12.59754072	10.17683682	6.698487254	7.809709861	9.789893849	8.30217357	8.964746783	9.905731477	10.0732497	13.23926495	10.94256312	7.900161506	9.789880359	10.83544549	11.27959372	12.94087947	11.54406101	11.24545543	10.90155783	19.12143642	12.0919046	7.622646584
2273.6	12.96065121	10.30299846	11.67357346	12.63931683	5.733508248	8.472553126	9.730866472	6.982567811	5.913704022	8.932226862	12.19174804	8.050250828	12.21702235	10.16740447	6.692010398	7.733903395	9.71898361	8.702155406	8.556612262	9.803058558	9.971663819	13.14102171	10.48747971	7.802295766	9.826523287	11.01506005	11.11229845	12.83227267	11.33666682	10.91479522	10.39925812	19.07472339	11.81890098	7.362691829
2276	12.88268995	10.31608974	11.43937627	12.37259308	5.341221117	8.749835314	9.885658368	7.245534534	5.517070867	8.806712262	11.9997299	7.870764682	12.14321537	10.28618897	6.271938157	7.56796476	9.609689877	8.538891358	8.631318064	9.725567847	9.782713277	13.24890394	10.32250732	7.680841877	9.678316951	10.90293134	10.94029429	12.63764109	11.14313192	11.11761754	10.82314463	19.03614084	11.81685429	7.297402348
2278.3	13.10819859	10.019721	11.82977419	12.56347326	5.223330106	8.456826312	9.452138766	6.558945792	6.159232558	8.991096626	12.07502286	7.838166376	12.42639018	10.0030024	6.731572819	7.545033089	9.822795418	8.42221644	8.771241021	9.622251561	10.08787726	13.07938162	10.37104258	7.902754004	9.597801009	10.64527795	10.99044924	12.71913339	11.33128076	10.90619162	10.65067527	19.20735722	11.94060016	7.338093769
2280.7	12.80311572	10.10975884	11.72810467	12.51412959	5.479590312	8.250593459	9.55202818	6.864683664	5.372972289	8.303312906	12.01579955	7.616233659	12.18796609	10.03962196	6.04133673	7.626682164	9.824167952	8.385932935	8.685719909	9.345324428	9.685795679	13.08632316	10.45544309	7.504987777	9.454736947	10.63768332	11.02439858	12.43954959	11.10329968	10.88061036	10.39407515	18.51140811	11.85941984	7.363464383
2283.1	12.70810235	10.1027974	11.43057764	12.45786529	5.462069449	8.681875217	9.748492243	6.77096965	5.693850898	8.993610003	11.62816586	7.938166578	12.01392911	9.978207535	6.80801044	7.416901994	9.683895929	8.530197109	8.361951633	9.704921757	9.814208623	12.91473816	10.08493857	7.613932622	9.612796643	10.9459108	10.74029363	12.66005022	11.08477858	10.893032	10.6725283	19.22061106	11.60877499	7.373855415
2285.4	12.93071614	10.09939716	11.81661287	12.06033533	5.264064306	7.928326957	9.302470253	6.860628999	5.766773778	8.770800979	12.08881995	7.632187762	12.03638186	9.995430149	6.264177969	7.481859869	9.552803344	8.33917876	8.567941926	9.612872912	9.785669097	12.85443938	10.28018959	7.703345886	9.317735513	10.45253305	10.88630446	12.28387248	10.96516399	10.79706137	10.21851389	18.51771552	11.67008616	7.157037703
2287.8	12.48390278	9.894425669	11.54768147	12.33889746	5.272772473	8.427151289	9.40747728	6.69912207	5.698383023	8.530734393	12.00288834	7.994174091	11.94160476	10.09499771	6.037626176	7.206803219	9.410915866	8.285948908	8.63831829	9.589061034	9.917542934	13.12589349	10.23747929	7.426840179	9.622126761	10.71838711	10.7785152	12.50820763	11.18658766	10.67314653	10.43561143	18.92240615	11.55624967	7.056779765
2290.1	12.75859616	9.922009066	11.39173251	12.41349226	5.470176372	8.180493556	9.665353211	6.642623908	5.479936979	8.512699721	11.57769773	7.593262307	11.87102587	9.812047213	6.418282924	6.94708404	9.564385806	8.222363924	8.31581198	9.232720778	9.665092508	12.87076538	10.22941327	7.328256649	9.280051304	10.24072992	10.89787127	12.41350473	10.82922852	10.80201438	10.17994972	18.59646479	11.63258042	7.388329027
2292.5	12.57704792	9.801694073	11.31964179	12.23303262	5.146726071	8.287525276	9.309177127	6.860261504	5.808011121	8.432926318	11.6733806	7.614007964	11.71510181	9.840325615	6.249559742	7.440635882	9.373103447	8.318067074	8.4134778	9.289791659	9.596496578	12.66323488	10.42261975	7.315750645	9.586483412	10.81671022	10.68737191	12.25257793	11.07396911	10.60254323	10.2241056	18.75268503	11.42861461	7.029600992
2294.9	12.32274197	9.655679559	11.51274402	12.14610123	5.269615057	7.804593554	9.286310625	6.703769797	5.197993774	8.246566084	11.61790503	7.685205326	11.77936218	9.73229214	5.934237232	7.041457902	9.360650782	8.049302209	8.495439147	9.717327244	9.503210887	12.80314745	9.734109494	7.32266259	8.976166766	10.25284997	10.58751302	12.20214076	10.65933297	10.5399691	10.11646157	18.42977865	11.26026771	7.21519406
2297.2	12.31664762	9.715570938	11.02048171	11.60221445	5.184354359	8.190884963	9.337787663	6.669503723	5.471604249	8.744047954	11.4026833	7.457091574	11.47898605	9.927592963	6.235302859	6.990414845	9.442520819	8.17553854	8.270164099	9.262208914	9.618169063	12.60391637	10.31720644	7.058429315	9.262606197	10.27577138	10.37738371	12.10815975	10.8210547	10.3075543	10.35535537	18.25854712	11.03988171	7.07821284
2299.6	11.88528221	9.641581366	11.36108025	12.14481531	5.0670402	8.080333377	8.954310427	6.398830474	5.306743255	7.914319823	11.6432632	7.749694971	11.5021364	9.250388301	5.941245166	7.214750184	9.065235396	7.798940482	8.241710199	9.171966553	9.477063154	12.43033409	9.727151746	7.162453595	9.002963966	10.22199493	10.36242986	11.93079699	10.5109378	10.25283051	9.64780346	18.13488343	11.14472658	6.815825767
2301.9	12.14855613	9.599918691	10.96045804	11.5396636	5.08894653	7.702750796	8.995532971	6.382704121	5.447395271	8.13261429	11.11238169	7.12542509	11.44424343	9.36842279	5.869355446	6.876596505	9.154751719	8.19895833	8.261284206	9.126214028	9.294663928	12.45041425	9.805345306	7.06003589	8.986228326	10.04081911	10.1920652	12.1681629	10.33439886	10.13656981	10.28567814	18.05616879	11.20227175	7.044243089
2304.3	11.98406144	9.245053276	10.7933816	11.5205889	5.084911774	7.682188081	9.295888761	6.487032969	4.96083439	8.142963134	11.2092659	7.296141994	11.21883494	9.634448526	6.203570198	6.811110873	9.013339498	7.513618287	7.982417671	9.012176238	9.192527232	12.42229016	9.572585205	6.819404373	8.971235206	10.24556777	10.51963708	11.24107438	10.4219189	10.13804268	9.558565852	18.03719479	10.90344494	6.761170459
2306.6	11.99288331	9.014919454	10.97729049	11.53079743	4.916683988	7.646351528	8.657159772	6.10127954	5.298961966	8.021095919	11.00086462	7.135334729	11.25346189	9.343538103	5.623964619	6.984468615	9.107193105	7.834099162	7.894067542	8.883412171	9.314822076	12.30882603	9.480392663	6.974764051	8.846871594	9.740467982	9.928209634	11.89235656	10.31595795	10.17218011	9.918594417	17.53859835	10.76328533	6.826638674
2308.9	11.77972732	9.391302086	10.32707806	11.05100848	4.887884981	7.407419607	8.975613489	6.297497438	4.945604389	7.81923663	10.97219818	7.261163935	10.91446199	8.866533653	5.952771008	6.373073096	8.774071245	7.575588659	7.968189115	8.552231131	8.861408489	12.25398693	9.517753377	6.96206401	8.993582105	9.640944941	9.846045985	11.67039943	9.864905476	9.793688872	9.928612409	17.73904237	10.89372489	6.464906923
2311.3	11.78091213	8.968009879	10.50418784	11.55078908	4.785375111	7.736894411	8.524790641	5.966871863	5.076052125	7.877295492	10.86926578	6.99047851	11.0654618	9.209989569	5.582953	6.769665252	8.573944198	7.378074398	7.761742865	8.869465007	8.838674938	12.01749584	9.3765487	6.639316726	8.496372039	9.794310106	10.19736689	11.32003088	10.35720022	9.791925995	9.529162647	17.58423379	10.38959256	6.703071608
2313.6	11.6281787	9.300062972	10.78907916	11.06548529	4.852672707	7.526429579	8.868823193	6.435514088	5.294032593	8.05611605	10.83193255	7.150664635	11.06572403	9.043522931	5.473428686	6.397239647	8.855416757	7.762228521	7.718130064	8.940082233	9.117897989	11.9952774	9.481692829	6.729361355	8.445345837	9.612305585	9.826451129	11.41376054	10.05319893	9.974425029	9.476104603	17.62101157	10.6938427	6.502477957
2316	11.4993825	8.789641022	10.42115339	11.20635482	4.879440257	7.2912879	8.599183174	6.156015356	4.850328593	7.600745449	10.81066939	6.90650156	10.79236846	8.897750486	5.922284537	6.654996417	8.819897066	7.140418024	7.75313826	8.633102227	8.832355748	12.15250051	9.059870551	6.518912778	8.679942109	9.738777293	9.837173592	11.27892941	9.885167042	9.865666416	9.44583238	17.56904781	10.4766893	6.562441624
2318.3	11.71470874	9.466145308	10.76999003	11.19605204	4.997003255	7.150963165	8.658697762	5.990692517	4.814910509	7.91239493	10.71115694	6.942437446	10.5760052	9.429896063	5.611677481	6.306847591	8.51118347	7.979628356	7.868178486	8.74676841	8.829659538	12.02356155	9.373047723	6.569120084	9.043836639	9.729386315	9.8398809	11.56088741	10.36263443	9.668781858	10.00912386	17.42801796	10.33947985	6.489189728
2320.6	11.6774925	8.869035584	10.37849593	11.43468008	4.531622334	7.308377095	8.530904612	6.305789781	4.818551858	7.534030143	10.81800972	6.875601316	11.07913556	8.792963141	5.49521585	6.627082756	8.904745306	7.320267815	7.84588405	8.791915387	8.798256755	12.05111587	9.364857501	6.200215208	8.213186932	9.42188111	9.836158697	11.40865924	9.841928583	9.766435819	9.519566165	17.43094272	10.76315245	6.527081277
2322.9	11.71237698	8.896238074	10.44386766	10.98928924	5.137189462	7.205973053	8.82049458	6.136485982	5.045837139	7.81150377	10.66886999	7.006774492	10.74308455	8.889559053	5.731567073	6.209496819	8.543904152	7.592602727	7.565726655	8.724814182	9.369337495	12.11604881	9.06760367	6.919922608	8.29976786	9.665207942	9.555716129	11.46592378	9.763310229	9.590081049	9.404335995	17.63929452	10.21818568	6.54386743
2325.3	11.40595782	9.129569903	10.55453954	11.05765227	4.619214222	7.353685512	8.610401921	5.813956636	4.621700136	7.582185174	10.75244348	6.847587737	10.60130471	8.985642938	5.407701361	6.416491904	8.679351327	7.170754516	7.722063605	8.613560079	8.783554901	11.66580062	9.323828245	6.23810019	8.889691439	9.451309332	9.92579895	11.26609634	9.866908728	9.479218564	9.303114739	17.09763254	10.82686439	6.341757555
2327.6	11.65263944	8.956960136	10.3659437	11.3038318	4.677250243	7.087126762	8.525583131	6.204444941	4.922489407	7.550923112	10.72632636	6.818288833	10.7954298	8.844191832	5.440526796	6.367577125	8.454346772	7.224674253	7.568150944	8.465000011	8.876789619	11.7124983	8.994995992	6.35979644	8.327683212	9.636005686	9.368469096	11.281597	9.946544101	9.605155663	9.432812188	17.4143967	10.39953978	6.258198879
2329.9	11.33375623	8.520227192	10.55803201	10.82399375	4.828849282	7.201254945	8.481165019	5.690423507	4.610466788	7.519866908	10.76459551	7.122532693	10.82483152	8.942316855	5.544078734	6.560862192	8.650854241	7.599838906	7.594351768	8.540414286	8.775663038	11.78032993	9.658561522	6.621252766	8.291109093	9.254102401	9.662763671	10.89132477	9.579217456	9.659593473	9.471469213	17.22251052	10.09538444	6.5082251
2332.2	11.65787007	8.778648557	9.485847013	11.06889703	4.965523911	7.566387364	8.38505017	6.183511616	4.830141635	7.148091991	10.35797918	6.672347464	10.32982731	9.174795156	5.488504091	5.795410927	8.622530222	7.213551587	7.957400597	8.124698079	8.787276471	11.83639629	8.319999836	6.455896291	8.45239354	9.376231403	9.217098724	11.35953385	10.18439805	9.52979835	9.282905792	17.22745095	10.4875791	6.498425368
2334.6	11.08189879	8.889192161	10.73302356	10.94221564	4.77276479	6.619047382	8.559946388	5.745954854	4.700328399	7.524500188	10.71075873	6.680487935	10.85123662	8.630143982	5.458210667	6.261577137	8.503115102	7.289046017	7.501333176	8.425707484	8.784214318	12.07478568	9.318638977	6.348208345	8.743420983	9.456596075	9.565174843	11.10558792	9.315369279	9.315610974	9.004031585	17.20674656	10.52926452	6.316919359
2336.9	11.34682272	8.566181786	9.948233174	11.15249595	4.618589367	7.046331245	8.474014746	5.798466128	4.734996478	7.64536749	10.3985571	6.864833166	10.60806065	8.905983787	5.198273886	6.205531234	8.311052492	7.498560774	7.303206407	8.608309114	8.841896023	11.66829025	8.759033561	6.113833461	7.966645064	9.327670766	9.64964657	10.93238261	9.569733216	9.514237999	9.085691967	17.37447789	10.19501248	6.247966292
2339.2	11.09939595	8.856508449	10.79728234	10.73199137	4.680844512	6.884849963	8.449765098	5.815675367	4.697320916	7.357897983	10.43250929	6.704473567	10.56978328	8.777896635	5.573315199	5.886579985	8.297510186	7.04016063	7.875798601	8.480517323	8.768481658	11.75507886	9.158119193	6.44236234	8.47782409	9.136347259	9.064986397	11.42874656	9.899850766	9.292878374	9.587052725	17.22537288	10.0537413	6.249239308
2341.5	11.48079973	8.840369849	10.09750146	11.05036555	4.580823763	6.654225565	8.022449374	5.715830019	4.664685051	7.452949455	10.58301959	6.593662482	10.55826021	8.67630185	5.185117961	5.936871883	8.534117265	7.353600048	7.392349061	8.492123041	8.454243029	11.55143802	8.774888371	6.259165565	8.247302624	9.170956938	9.555410723	10.65917761	9.863924073	9.692852055	9.24902146	17.25777125	10.28822902	6.327842129
2343.8	11.14115263	8.371190664	10.03758244	10.82674435	4.785317164	6.833165961	8.29890004	6.029409759	4.538344232	7.289653439	10.34874625	6.601208599	10.51039163	8.682497437	5.234612627	5.873247525	8.45303349	7.171845643	7.594190553	8.341992202	8.982236128	11.50742365	8.957079512	6.238318423	8.059976377	9.472974794	9.404764166	11.15262658	9.710704882	9.035555435	9.128634411	17.10555789	10.15990662	6.118352915
2346.1	11.08104114	8.464001113	10.18480418	10.74867604	4.308556854	6.988009411	8.644070205	5.763103607	4.422747943	7.389619163	10.24062568	6.592934902	10.35290565	8.707247083	5.289028702	6.122686185	8.307138009	7.042482343	7.320032602	8.137746901	8.544433498	11.66102513	9.09446948	6.011742146	8.333586119	8.853509434	9.095522952	11.11044014	9.240969651	9.35125175	9.003924552	17.29322944	10.18273946	6.283354001
2348.4	10.79646859	8.592434878	10.1407583	10.81668659	5.047427944	6.617293501	7.823933752	5.675425854	4.706689088	7.244132353	10.30572503	6.847921203	10.48217944	8.838117516	4.952263057	5.571358019	8.334345647	7.043865082	7.360475588	8.418143579	8.74546821	11.64292767	8.704888052	5.960032856	8.116197037	9.121154502	9.306046787	10.89527658	9.575523556	9.175086205	9.157604081	16.77212292	9.818412167	6.360646152
2350.8	11.0777031	8.236873361	9.822271677	10.88529501	4.421178575	6.713293947	8.281381813	5.643384631	4.26333304	6.658136418	10.28157986	6.425906715	10.3061065	8.707761768	5.366095685	6.016146956	8.173819133	7.174131529	7.477263847	8.411036106	8.391478181	11.48645326	8.67178239	6.291587813	8.016999896	9.263059968	9.476218681	10.61739654	9.598603657	9.291194278	9.366450881	17.20404161	9.954686257	6.029186449
2353.1	11.33772561	8.707855329	9.937816852	10.67983433	4.269343684	6.798712866	8.166126152	5.603714293	4.257355956	7.304108286	10.52935357	6.663106555	10.19168951	8.550710823	4.939592492	5.484038317	8.563707302	6.928331755	7.185909545	8.2353206	8.483580026	11.31843861	8.992221661	6.123695129	8.287956522	9.034160162	8.887702852	10.80678405	9.209422354	9.048597494	9.220092003	17.03973851	10.23453167	6.330638146
2355.4	10.72611679	8.517490512	10.11634585	10.33134388	4.922466991	6.479127165	8.422813717	5.532462537	4.407751691	6.888727159	9.858706213	6.276363981	10.18203689	8.605153654	5.239866872	5.936321968	8.11228013	7.147241166	7.258669849	8.106606068	8.634843045	11.62322792	8.419543873	6.135705542	7.743225218	8.952848279	9.1901567	10.56802299	9.313274616	8.66925713	8.889111958	16.7460407	9.692884674	5.982502527
2357.7	11.27492913	8.026870002	9.882356655	10.6982058	4.345510862	6.765524935	8.208267494	5.677887682	3.975459269	7.215844062	9.840443558	6.421443746	10.28289838	8.250214581	4.732235352	5.273704886	8.20015125	6.765580128	7.541293566	8.165318503	8.296607764	10.9506643	8.927282541	5.671259938	8.490727328	8.899103012	9.245191589	11.16769219	9.296997306	9.405880832	8.868295521	17.37737297	9.953086879	6.152973696
2360	10.80116838	8.460620554	9.5968115	10.647761	4.650772975	6.353354125	8.270435273	5.475346897	4.379661463	6.928286486	10.12772436	6.411012525	9.890998349	8.697804444	4.970233679	5.809164958	8.163867624	6.967684748	7.100565418	7.85389928	8.745653197	11.61511318	8.58458359	5.899860651	8.18518795	8.784603015	9.117712282	10.61570729	9.501882705	8.925221742	9.129102722	16.84147084	9.995536521	6.06829088
2362.2	11.27150989	8.513768266	10.18531127	10.46690168	4.182826537	6.258189034	7.952379269	5.490290632	4.237939783	6.855061132	9.614659451	6.393399948	10.00637417	8.472550391	4.932560215	5.266816092	8.030130338	7.316549524	7.281468795	8.047283095	8.61855867	11.3765563	8.622748481	5.840883903	7.572876509	9.458493388	8.911797379	10.84694879	9.737163602	8.486474305	9.006266148	17.15532133	9.914952391	5.935434837
2364.6	10.69739335	8.426666731	9.802879087	10.89337393	4.447247641	6.516186029	8.109347096	5.617634069	4.402886069	6.873795604	10.53670907	6.629319287	10.23147284	8.489740535	4.758667247	5.659811526	8.375385879	7.044724182	7.395412027	8.292574966	8.423656212	11.22961134	8.355002684	5.906509094	8.116473512	8.830402983	8.942289898	10.32923941	9.16101167	9.146875857	8.819804844	17.05800649	9.749247723	6.098248315
2366.8	10.97280345	7.969490991	9.910423097	10.24784939	4.594334017	6.093984806	8.042452744	5.498190871	4.085915012	6.967560335	9.676278149	6.001218961	10.01129439	8.27195046	4.873829765	5.437682756	8.047634267	6.537405873	7.182782784	8.115986881	8.541185711	11.58625586	8.600200239	5.586863383	8.069552298	8.924692191	9.061105518	10.75318427	9.058095768	8.807849934	8.808918418	16.91903244	9.940573166	5.6922759
2369.1	10.72470266	8.400461102	9.977488443	10.74091797	4.233688676	6.343071427	8.178306371	5.491277398	3.850740055	6.671719671	9.960882648	6.559249736	9.937939179	8.632819007	4.447813114	5.277699066	8.183229166	6.888324027	7.465758368	7.746116562	8.532905272	11.33608004	8.618455903	5.826474334	7.848254527	8.8032935	8.645693246	10.72769721	9.369808469	8.815424819	9.058043407	17.09585026	9.749757963	6.17134379
2371.4	10.93380874	8.075463089	9.970792697	10.47225274	4.314266339	6.192838679	7.636923257	5.677268592	4.101792614	6.654947378	9.804545508	6.355571284	9.938002147	8.159179351	4.613832352	5.19931624	7.793484763	6.54455711	7.203824665	7.999366235	8.308302835	11.16754504	8.661156958	5.448716301	7.534342611	8.970425241	8.911789697	10.39151998	9.165618979	8.922536265	9.066971699	16.94396317	9.595700642	5.66566321
2373.7	10.83548762	8.050174361	9.4034095	10.55911827	4.34541341	6.172972453	8.617334306	5.362738797	4.213234944	6.768161844	9.915113128	6.184837387	9.780829759	8.652355114	4.812837505	5.712596109	8.208977534	6.845197629	6.761710599	8.090252311	8.45801677	11.25296802	8.262927241	6.043514591	8.548713852	8.58606952	8.594058481	10.69365475	8.994818771	8.514245616	8.829227511	16.9633073	10.04565497	6.32648492
2376	10.53038289	8.032960649	10.24313211	10.2147241	4.230206078	5.888184523	7.600957419	5.544331923	3.738567458	6.917046887	9.741544607	6.014751189	10.12689804	8.187273483	4.673029783	4.923204798	7.977658677	6.770453691	7.5007801	7.802335403	8.72937487	11.19002976	8.467734229	5.614089651	7.482244275	8.787361093	9.089138438	10.32112997	9.371590184	9.026794108	8.987088091	16.9408917	9.368658442	5.333972768
2378.3	10.44660915	8.29231356	9.154946403	10.55732402	4.504608133	5.892435113	8.140838043	5.313962673	3.798306592	6.459980035	10.10724862	6.721891695	9.882811734	8.543032628	4.530468466	5.342676234	8.251183271	6.436263325	6.884468148	8.097908953	8.285211081	11.17794559	8.395448739	5.586113735	7.521317047	8.833116618	8.769038782	10.89388989	9.172698855	8.644902297	8.770005494	16.95083463	9.816991403	5.895063378
2380.6	11.11880465	8.0923355	9.686334889	10.15451589	4.003765606	6.025216472	7.737397629	5.136802597	3.921457377	6.625855066	9.786711417	5.862534404	9.722617681	8.204400449	4.40790761	4.859319027	8.147916995	6.851191025	7.016201518	7.889951192	8.464983797	11.15922068	8.444093889	5.648765984	8.059159317	8.779878808	8.810214026	10.18395433	8.701694938	8.009853851	8.898052651	16.58210609	9.639765972	5.707755234
2382.8	10.47691829	7.719366395	10.06072804	10.44897468	4.303200175	5.749244266	7.822718531	5.514947863	3.765863705	6.339963764	9.49788592	6.077267543	9.396898094	8.172894781	4.68096664	5.220571034	7.790114501	6.54281592	7.187563012	7.934235357	8.183119443	11.31136311	8.44003741	5.323503687	7.873378692	8.589035968	8.406633966	10.40512175	8.845343907	9.123159211	8.738334139	17.19598049	9.386252419	5.914283172
2385.1	10.64117259	8.275177454	9.7061075	10.37240381	4.482589119	5.928298249	7.993245152	4.849640038	3.7826984	6.62201505	9.602292516	6.394454744	9.7323533	8.082727216	3.942285403	5.096408115	8.134179629	6.988884059	6.8184109	7.844236211	8.634830269	11.01517966	8.382409436	5.557082238	7.467339514	8.978972461	8.748110738	10.43699581	9.062225496	8.316072744	8.838576129	16.42349547	9.807636857	5.505111387
2387.4	10.51631537	7.79269906	9.046063801	9.982009433	4.163265344	5.790288582	7.94146554	5.792343645	3.535791956	6.227790225	9.625091474	6.157513136	10.06291685	8.718835884	4.799959401	4.983793623	7.270018026	6.074060822	6.93604928	7.847748912	7.790187074	10.86192583	8.100997875	5.82927863	7.933227505	8.251253163	8.831925298	10.4851084	9.096157994	8.453674976	8.631150968	16.6529133	9.526835083	6.107190911
2389.6	10.74254522	7.964320365	10.00181465	10.37755171	4.035286872	6.237563489	7.664584305	4.779546171	4.027280351	6.55603778	9.533631488	5.714750748	9.427074695	8.266931062	4.830605289	5.252374121	7.967612548	7.155651419	7.119818502	7.716410158	8.570012825	11.3032485	8.213404131	5.210971459	7.198942118	8.476593484	8.018758533	10.49500402	8.595450255	8.429191431	8.737055424	17.10374263	9.603861964	5.750676794
2391.9	10.38972968	7.751585153	9.358734381	9.897493275	4.399555749	5.550410591	7.806768351	5.270536256	3.563259303	6.102461713	9.83065831	6.549506628	9.490033044	8.240474097	4.168935727	4.766940057	7.847813769	6.218177055	6.798492889	7.529669669	7.912148399	10.93421627	8.06624747	5.667910671	7.791711268	8.573731165	9.023838494	9.882170389	8.975120753	8.427215476	8.514436533	16.39535636	9.523133201	5.617539864
2394.2	10.15879208	7.809981205	9.425926762	10.0594915	4.114323944	5.477809934	7.714430691	5.170121364	3.560576457	6.667889729	9.364088598	5.757830318	9.706056477	7.959423018	4.347155186	5.042973475	7.693268058	6.603414425	6.849132902	8.052987065	8.286249823	10.89416535	8.347169767	5.257239078	7.623604074	8.730721343	8.238507793	10.58788981	8.603088109	8.515707615	8.804040239	16.79896956	9.253247665	5.773946075
2396.4	10.60326721	7.293340493	9.180496108	10.41072365	3.883251226	5.802145612	7.537641638	4.72694843	3.588303642	6.302463431	9.392080037	6.020748333	9.157198386	8.483364134	4.680653232	5.108748249	7.798306566	6.399252076	6.820808391	7.505425693	8.046521189	11.07690373	8.235035038	5.525671202	7.728421284	8.118996366	8.732228698	10.30505101	8.6455913	8.210735908	8.913549086	16.68928905	9.476670303	5.244492145
2398.7	10.32375657	8.150775314	9.329497032	9.864962194	4.263320606	5.610328171	8.029351871	5.48412303	3.664756023	5.920300814	9.632764646	5.979339898	9.548202209	7.91580219	4.068215588	4.78720988	7.824562631	6.543116155	6.913026655	7.552087483	8.478914664	10.90117313	8.011252953	5.007523626	7.47783427	8.594515258	8.311796922	9.959573082	8.810132691	8.098180003	8.479744496	16.80339465	9.311045358	5.745788811
2401	10.66370871	7.626214342	9.742046937	10.17031908	4.665423277	5.799205508	7.581864577	5.076997272	3.522870638	6.546571609	9.196801808	5.772203678	9.551627108	8.079780553	4.351981112	4.589373533	7.569249465	6.711834461	6.753150227	7.714276622	8.215097487	11.10628943	8.39466533	5.623221903	7.389844905	8.252098586	8.192615337	10.28253456	8.73928268	8.495880636	8.721537944	16.35683563	9.60120153	5.581947333
2403.2	9.710441078	7.524473913	9.008506577	9.913255574	3.496558001	5.328620341	7.292403848	4.939312516	3.659965916	6.142753097	9.335809863	6.198692194	9.69533147	7.822439444	4.185783377	4.948366257	7.76766999	6.348414419	7.338888793	7.71817378	8.181619111	10.24991003	7.719136115	5.123650548	7.798395498	8.42293526	8.220273378	10.12796111	8.49354738	8.021843104	8.559438927	16.0769378	9.310559004	5.577660357
[truncated: 43 more rows]
