# Supplementary material for: Field spectroscopy data from non-arable, grass-dominated objects in an intensively used agricultural landscape in East Anglia, UK
Source: Data Brief. 2019 Nov 28;28:104888. doi: 10.1016/j.dib.2019.104888 (PMC6920490; doi:10.1016/j.dib.2019.104888)
Supplement: Multimedia component 1 [file mmc1.zip › Table 16 SVC_17_July_2013.csv]

Wavelength	gr080213_082
350.8	2.496446057
352.3	2.386670724
353.8	2.332261019
355.2	2.316805961
356.7	2.308229618
358.2	2.254559988
359.7	2.197189019
361.2	2.18025688
362.6	2.195896485
364.1	2.120811951
365.6	2.090473267
367.1	2.08877018
368.5	2.121603874
370	2.131692259
371.5	2.169169882
373	2.220073616
374.4	2.258019155
375.9	2.249131597
377.4	2.236538453
378.9	2.266687332
380.3	2.320742207
381.8	2.396925922
383.3	2.462148801
384.7	2.490960666
386.2	2.477702755
387.7	2.483682682
389.1	2.484971262
390.6	2.514482069
392.1	2.591083541
393.5	2.62523358
395	2.608295065
396.5	2.600433591
397.9	2.604307026
399.4	2.581250446
400.9	2.592726904
402.3	2.630164951
403.8	2.66404444
405.2	2.711836337
406.7	2.769403743
408.2	2.800838183
409.6	2.797769212
411.1	2.83811227
412.5	2.86754449
414	2.892988339
415.5	2.928940562
416.9	2.952859137
418.4	2.960860125
419.8	2.977556037
421.3	2.997594986
422.7	3.044189106
424.2	3.079080595
425.6	3.105333838
427.1	3.126022184
428.5	3.159976635
430	3.19432208
431.4	3.219579814
432.9	3.240159316
434.3	3.268187175
435.8	3.298838975
437.2	3.33409051
438.7	3.362117763
440.1	3.39394843
441.6	3.424673258
443	3.457695236
444.5	3.491538247
445.9	3.523171422
447.4	3.562511895
448.8	3.599050401
450.3	3.631502026
451.7	3.662232467
453.1	3.695981126
454.6	3.73090046
456	3.768415271
457.5	3.804177381
458.9	3.839395248
460.4	3.868479834
461.8	3.894627553
463.2	3.916358066
464.7	3.94278253
466.1	3.97275506
467.6	3.999509602
469	4.034770053
470.4	4.069063805
471.9	4.098842442
473.3	4.121982681
474.8	4.146113839
476.2	4.174798109
477.6	4.202742046
479	4.236330292
480.5	4.267985097
481.9	4.294465413
483.4	4.320268977
484.8	4.353369259
486.2	4.389174547
487.6	4.421482875
489.1	4.454705449
490.5	4.492389047
491.9	4.524581529
493.4	4.557552524
494.8	4.58983313
496.2	4.625910638
497.6	4.66461228
499.1	4.711135934
500.5	4.767089793
501.9	4.829475618
503.4	4.900005454
504.8	4.976317221
506.2	5.057403235
507.6	5.138868085
509	5.223969393
510.5	5.310594565
511.9	5.406093106
513.3	5.507428838
514.7	5.610985527
516.2	5.722459618
517.6	5.842688646
519	5.958891047
520.4	6.073852413
521.8	6.190579496
523.2	6.305498067
524.7	6.4171784
526.1	6.528084141
527.5	6.63598507
528.9	6.740038304
530.3	6.83436502
531.7	6.927629506
533.2	7.016445891
534.6	7.098556367
536	7.175463754
537.4	7.247974153
538.8	7.318928668
540.2	7.387663579
541.6	7.453141888
543	7.51736206
544.4	7.581141237
545.8	7.644421034
547.2	7.703423257
548.7	7.763426354
550.1	7.822690597
551.5	7.877423113
552.9	7.927983741
554.3	7.973755945
555.7	8.017008652
557.1	8.056060714
558.5	8.088327128
559.9	8.115775302
561.3	8.139987183
562.7	8.161642259
564.1	8.178976247
565.5	8.192126847
566.9	8.198372404
568.3	8.203652202
569.7	8.205210856
571.1	8.206212979
572.5	8.204183961
573.9	8.203675728
575.3	8.205639135
576.7	8.210819051
578	8.218108684
579.5	8.226262771
580.8	8.23735444
582.2	8.25409655
583.6	8.270076349
585	8.289765509
586.4	8.308820214
587.8	8.332273253
589.2	8.360618492
590.6	8.388514867
592	8.416127745
593.3	8.44904101
594.7	8.485998005
596.1	8.521551643
597.5	8.556959069
598.9	8.596691159
600.3	8.632170061
601.6	8.670282479
603	8.702663776
604.4	8.733763648
605.8	8.763420113
607.2	8.789788327
608.5	8.81323774
609.9	8.835434859
611.3	8.855047896
612.7	8.878578532
614	8.897680841
615.4	8.92063672
616.8	8.940246773
618.2	8.965073887
619.5	8.99254617
620.9	9.024525076
622.3	9.061571802
623.7	9.10331373
625	9.146456346
626.4	9.192679878
627.8	9.23956132
629.1	9.289143931
630.5	9.334121188
631.9	9.377941397
633.2	9.412113553
634.6	9.445335932
636	9.464838104
637.3	9.472302263
638.7	9.470114089
640	9.460812649
641.4	9.444262548
642.8	9.422526225
644.1	9.403349196
645.5	9.37619966
646.8	9.355634664
648.2	9.342273476
649.6	9.340214957
650.9	9.352733616
652.3	9.350123031
653.6	9.355687401
655	9.371903821
656.3	9.388932663
657.7	9.397883917
659	9.329296612
660.4	9.285936722
661.7	9.285312998
663.1	9.250661942
664.4	9.215579
665.8	9.186384641
667.1	9.166997065
668.5	9.145300401
669.8	9.136310713
671.2	9.137097689
672.5	9.139682093
673.8	9.157745009
675.2	9.180804094
676.5	9.214970233
677.9	9.257482033
679.2	9.309701183
680.5	9.382323158
681.9	9.474304311
683.2	9.594631219
684.6	9.747710564
685.9	9.95443146
687.2	10.20772055
688.6	10.51613094
689.9	10.83529755
691.2	11.19470554
692.6	11.58709638
693.9	12.02243602
695.2	12.48060583
696.5	12.94437137
697.9	13.40990711
699.2	13.88533735
700.5	14.36971416
701.8	14.8436533
703.2	15.30636677
704.5	15.74702772
705.8	16.16403502
707.2	16.57473287
708.5	16.96660033
709.8	17.35178786
711.1	17.72230058
712.4	18.08185162
713.8	18.42193564
715.1	18.73877355
716.4	19.0480553
717.7	19.37957251
719	19.75204849
720.3	20.07871977
721.6	20.35475619
723	20.60075991
724.3	20.88095292
725.6	21.15108406
726.9	21.40874809
728.2	21.65498793
729.5	21.89482568
730.8	22.12378509
732.1	22.33366264
733.4	22.52534011
734.7	22.70926704
736	22.88305086
737.3	23.06148848
738.6	23.22364538
739.9	23.38238052
741.2	23.52956169
742.5	23.66810787
743.8	23.79103608
745.1	23.91699806
746.4	24.03478574
747.7	24.14761003
749	24.25520961
750.3	24.35977464
751.6	24.45943103
752.9	24.56005528
754.2	24.65055745
755.5	24.73910573
756.8	24.78362234
758.1	24.81181553
759.4	24.90454137
760.7	25.03220068
761.9	25.18160048
763.2	25.25824428
764.5	25.36264522
765.8	25.44633434
767.1	25.51297695
768.4	25.57618037
769.7	25.64252326
770.9	25.72192031
772.2	25.78753459
773.5	25.86402346
774.8	25.93839711
776	26.0137013
777.3	26.08568554
778.6	26.15258197
779.9	26.22276889
781.1	26.29384696
782.4	26.36454031
783.7	26.43719023
785	26.50408245
786.2	26.56903513
787.5	26.63270413
788.8	26.69445597
790	26.76365017
791.3	26.83700922
792.6	26.9084786
793.8	26.98338875
795.1	27.05412287
796.4	27.12239506
797.6	27.18744319
798.9	27.25424862
800.2	27.32295051
801.4	27.3886019
802.7	27.46000615
803.9	27.53837585
805.2	27.60580714
806.4	27.67181905
807.7	27.7303208
809	27.79416873
810.2	27.85405444
811.5	27.90622729
812.7	27.97346226
814	28.0216374
815.2	28.07368738
816.5	28.14442624
817.7	28.2511685
819	28.3160587
820.2	28.37002595
821.5	28.42463633
822.7	28.50244963
823.9	28.58341613
825.2	28.65001593
826.4	28.69574484
827.7	28.76234273
828.9	28.82676115
830.2	28.90393615
831.4	28.96504668
832.6	29.02423674
833.9	29.07895618
835.1	29.14690131
836.3	29.22529422
837.6	29.29363541
838.8	29.34343719
840	29.41547201
841.3	29.4628818
842.5	29.53135824
843.7	29.60877722
845	29.67681788
846.2	29.72642602
847.4	29.78186425
848.6	29.84434638
849.8	29.91848326
851.1	29.97061312
852.3	30.04350934
853.5	30.08276477
854.7	30.16265195
856	30.2189788
857.2	30.26736538
858.4	30.33130838
859.6	30.39532667
860.8	30.46563524
862	30.49726383
863.3	30.54965837
864.5	30.60498126
865.7	30.6725791
866.9	30.72885174
868.1	30.7981465
869.3	30.86842767
870.5	30.92156786
871.7	30.96041679
872.9	31.03739799
874.1	31.07970987
875.3	31.12771814
876.5	31.17635776
877.8	31.25504643
879	31.31188513
880.2	31.37765712
881.3	31.41280245
882.5	31.4602409
883.8	31.51104918
884.9	31.58551803
886.1	31.6393255
887.3	31.67080284
888.5	31.72373733
889.7	31.76751078
890.9	31.80958348
892.1	31.8541739
893.3	31.86282561
894.5	31.92083396
895.7	31.95992276
896.8	32.00674058
898	31.98081228
899.2	32.01951961
900.4	32.08099463
901.6	32.13689715
902.8	32.2255413
904	32.29847484
905.1	32.32298001
906.3	32.35563719
907.5	32.3798038
908.7	32.40935183
909.8	32.50997615
911	32.57659265
912.2	32.53795845
913.3	32.57640755
914.5	32.69287489
915.7	32.64673584
916.9	32.72156144
918	32.76371996
919.2	32.85818013
920.3	32.8898277
921.5	32.90910448
922.7	32.97369038
923.8	32.95265311
925	33.06503628
926.2	33.10625438
927.3	32.9338929
928.5	32.88846471
929.6	32.69080257
930.8	32.58900206
931.9	32.40402166
933.1	32.13779837
934.2	31.89137343
935.4	31.60358412
936.5	31.8086421
937.7	32.40077777
938.8	32.65669517
940	32.73144194
941.1	32.64669208
942.3	32.33070485
943.4	32.27143901
944.5	32.30580622
945.7	32.31288609
946.8	32.20212443
948	32.37669387
949.1	32.49623728
950.2	32.53138897
951.3	32.57822547
952.5	32.39342085
953.6	32.18022047
954.7	32.11828446
955.9	32.34297686
957	32.56895756
958.1	32.32666147
959.2	32.2171647
960.4	32.38940382
961.5	32.53935867
962.6	32.64909901
963.7	32.58273934
964.8	32.52548752
966	32.6746605
967.1	32.95702012
968.2	33.07215616
969.3	33.01479938
970.4	33.05912481
971.5	33.25593052
972.6	33.05354015
973.7	32.98241282
974.8	32.85296215
975.9	32.99254287
977	33.35569047
978.1	33.01051695
979.2	32.95613305
980.3	32.92153321
981.4	32.97562776
982.5	33.1916183
983.6	33.37257266
984.7	33.28290297
985.8	33.1748392
986.8	33.0826224
987.9	33.52381104
989	33.35649313
990.1	33.18057241
991.2	33.3501712
992.2	33.18464172
993.3	33.29913831
994.4	33.42274461
995.5	33.65619347
996.5	33.06918576
997.6	32.96165243
998.7	33.11918165
999.8	33.32112788
1000.8	33.11897252
1001.9	32.86470934
1002.9	33.05088002
1004	32.62387034
1005.1	32.93303511
1006.1	32.88705644
1007.2	32.9567187
963.4	33.23462348
967.3	33.63167146
971.2	33.78054775
975.2	33.8397149
979.1	33.94445139
983	34.19932983
986.9	34.51364785
990.9	34.75270496
994.8	35.02843952
998.7	35.22345566
1002.6	35.43982131
1006.5	35.63114951
1010.5	35.85143243
1014.4	36.03071751
1018.3	36.22024372
1022.2	36.43903016
1026.1	36.6478125
1030	36.83520588
1033.9	37.0206035
1037.8	37.20339364
1041.7	37.37395645
1045.6	37.51771388
1049.5	37.66491092
1053.4	37.79370528
1057.3	37.90158841
1061.2	38.01615774
1065.1	38.14183465
1069	38.25816719
1072.9	38.40805635
1076.8	38.52113243
1080.7	38.63972894
1084.6	38.70297858
1088.5	38.78030855
1092.4	38.82095073
1096.3	38.84150601
1100.2	38.78155338
1104.1	38.68691814
1107.9	38.52885384
1111.8	38.34899694
1115.7	38.08980779
1119.6	37.74316531
1123.5	37.70166128
1127.3	37.8102063
1131.2	37.91895735
1135.1	37.84708517
1139	37.66542915
1142.8	37.29210086
1146.7	36.79514965
1150.6	36.48345232
1154.5	36.29880406
1158.3	36.14847957
1162.2	36.0554432
1166.1	36.03827023
1169.9	36.09478692
1173.8	36.20765076
1177.7	36.33984824
1181.5	36.44212057
1185.4	36.55284892
1189.2	36.60051682
1193.1	36.64733041
1196.9	36.68721286
1200.8	36.77647764
1204.7	36.86712171
1208.5	37.00817852
1212.3	37.13433274
1216.2	37.26308373
1220.1	37.41131168
1223.9	37.58465629
1227.7	37.80805244
1231.6	38.01637361
1235.4	38.20899094
1239.3	38.39953007
1243.1	38.5613911
1246.9	38.69681051
1250.8	38.82362768
1254.6	38.9531039
1258.4	39.04792214
1262.3	39.15827636
1266.1	39.2435569
1269.9	39.30999194
1273.8	39.36283464
1277.6	39.40252262
1281.4	39.42995212
1285.3	39.43574004
1289.1	39.33761726
1292.9	39.36363882
1296.7	39.27502967
1300.6	39.14399864
1304.4	39.01750103
1308.2	38.80897085
1312	38.54426237
1315.8	38.2236216
1319.6	37.84260216
1323.4	37.520981
1327.2	37.2264789
1331.1	36.80004579
1334.9	36.33717793
1338.7	35.95979521
1342.5	35.67329494
1346.3	35.32125558
1350.1	34.48891771
1353.9	33.44256795
1357.7	32.56161815
1361.5	32.10534442
1365.3	32.36691249
1369.1	32.36156106
1372.9	32.67025996
1376.7	32.59792977
1380.5	32.83449737
1384.2	32.26583286
1388	31.20313098
1391.8	30.48004274
1395.6	29.84634364
1399.4	30.03078239
1403.2	30.51246487
1407	29.29722416
1410.8	27.99962706
1414.5	26.52451893
1418.3	25.15352936
1422.1	23.55280523
1425.9	22.49299726
1429.6	21.96477356
1433.4	21.64502981
1437.2	21.5376696
1440.9	20.98816883
1444.7	20.65225958
1448.5	20.15987216
1452.2	19.91370139
1456	19.78788611
1459.8	19.87887997
1463.5	20.18232615
1467.3	20.36934032
1471.1	20.49729758
1474.8	20.48186005
1478.6	20.61133281
1482.3	20.72425202
1486.1	20.87077685
1489.8	21.05985208
1493.6	21.2556371
1497.3	21.50675738
1501.1	21.77980339
1504.8	22.07971736
1508.6	22.37681136
1512.3	22.67837101
1516.1	22.97597555
1519.8	23.27365744
1523.6	23.54272719
1527.3	23.82254059
1531	24.10721012
1534.8	24.37598424
1538.5	24.62170237
1542.2	24.87246977
1546	25.11907725
1549.7	25.3594993
1553.4	25.59384982
1557.1	25.80834074
1560.9	26.03881273
1564.6	26.25942482
1568.3	26.47195249
1572	26.67707137
1575.8	26.88415373
1579.5	27.06157234
1583.2	27.27489526
1586.9	27.47357585
1590.6	27.68931813
1594.3	27.92549144
1598.1	28.15389041
1601.8	28.37812294
1605.5	28.58867034
1609.2	28.7917469
1612.9	28.99592166
1616.6	29.18132982
1620.3	29.3684501
1624	29.52552124
1627.7	29.69423886
1631.4	29.85021368
1635.1	29.98795998
1638.8	30.11360802
1642.5	30.22607564
1646.2	30.28479027
1649.9	30.3516905
1653.6	30.36949404
1657.2	30.38139539
1660.9	30.39097505
1664.6	30.38044848
1668.3	30.3691899
1672	30.34602694
1675.7	30.29168854
1679.3	30.20111465
1683	30.08682087
1686.7	29.99182129
1690.4	29.86431014
1694.1	29.75741626
1697.7	29.60123528
1701.4	29.45628602
1705.1	29.28934677
1708.7	29.15953352
1712.4	28.96081397
1716.1	28.7975215
1719.7	28.64076716
1723.4	28.49026462
1727.1	28.35497491
1730.7	28.29313283
1734.4	28.24708934
1738	28.18447426
1741.7	28.10645102
1745.3	27.98627299
1749	27.86493098
1752.7	27.72122908
1756.3	27.5867441
1759.9	27.47047848
1763.6	27.37783325
1767.2	27.32790753
1770.9	27.30524173
1774.5	27.27954915
1778.2	27.23131297
1781.8	27.21047267
1785.4	27.252373
1789.1	27.36543903
1792.7	27.47843008
1796.3	27.61041607
1800	27.84553
1803.6	28.22295287
1807.2	28.57703481
1810.9	28.83996619
1814.5	29.21993435
1818.1	29.13407827
1821.7	29.93601953
1825.4	30.35022851
1829	29.86787892
1832.6	30.0487847
1836.2	30.10699958
1839.8	29.60078596
1843.4	30.58150895
1847.1	30.80459132
1850.7	30.10005602
1854.3	29.84989565
1857.9	30.60881005
1861.5	31.09533356
1865.1	29.58498624
1868.7	30.36363594
1872.3	29.83091421
1875.9	30.94705221
1879.5	30.83186868
1883.1	30.08076821
1886.7	29.21829523
1890.3	31.05044621
1893.9	31.6402186
1897.5	31.08838179
1901.1	32.5084311
1904.7	29.46697541
1908.2	30.10576273
1911.8	31.16359739
1915.4	30.98961795
1919	31.37232926
1922.6	30.6065052
1903.1	7.835260014
1905.7	41.67656357
1908.4	9.555073351
1911.1	25.32906846
1913.7	19.58752091
1916.4	29.73105852
1919.1	28.25183244
1921.7	19.95092192
1924.4	30.01212644
1927	14.44891593
1929.7	14.61611676
1932.3	18.65239761
1935	23.6358233
1937.6	20.76950004
1940.2	12.13012264
1942.9	18.30638485
1945.5	15.39823525
1948.2	20.25118237
1950.8	11.18479712
1953.4	15.70564726
1956.1	12.59734704
1958.7	15.4650737
1961.3	14.62831773
1963.9	15.40914957
1966.6	14.22101698
1969.2	14.174179
1971.8	14.24479875
1974.4	14.14088528
1977	14.54817268
1979.6	14.14127066
1982.2	14.55529523
1984.8	14.40919576
1987.5	14.8445209
1990.1	14.98177292
1992.7	14.96488702
1995.3	14.962722
1997.9	15.2631406
2000.5	15.26313501
2003.1	15.24177073
2005.6	15.09720821
2008.2	15.2527655
2010.8	15.54526566
2013.4	15.96244373
2016	15.46353303
2018.6	15.68658093
2021.2	15.97834651
2023.7	16.21948791
2026.3	16.03056567
2028.9	16.44007601
2031.4	16.5553086
2034	16.30092196
2036.6	16.50374478
2039.2	16.40981303
2041.7	16.43833334
2044.3	16.23804451
2046.8	16.0356004
2049.4	16.32293645
2051.9	16.1166241
2054.5	16.06986418
2057.1	15.74844193
2059.6	15.9891319
2062.1	15.91433344
2064.7	16.0048459
2067.2	15.81222915
2069.8	15.96620732
2072.3	15.78234621
2074.9	15.89306419
2077.4	15.91361405
2079.9	15.96110358
2082.4	16.10535449
2085	15.76407805
2087.5	15.93012235
2090	16.04278646
2092.6	16.0235226
2095.1	15.97169631
2097.6	15.91894333
2100.1	16.11343128
2102.6	16.13382167
2105.1	16.11470742
2107.6	16.16365337
2110.1	16.26696
2112.7	16.28604801
2115.2	16.29131047
2117.7	16.3975346
2120.2	16.50875074
2122.7	16.63147989
2125.2	16.51233534
2127.6	16.65741042
2130.1	16.73761108
2132.6	16.85191709
2135.1	16.94187757
2137.6	16.94424692
2140.1	16.99129608
2142.6	17.09301832
2145.1	17.09511915
2147.5	17.24816179
2150	17.20336511
2152.5	17.46739553
2154.9	17.48513596
2157.4	17.45253313
2159.9	17.75472818
2162.4	17.57522353
2164.8	17.82558235
2167.3	17.71938526
2169.7	18.07233702
2172.2	17.97956379
2174.7	18.10985017
2177.1	18.19313182
2179.6	18.26587098
2182	18.19691113
2184.5	18.32275542
2186.9	18.43214015
2189.4	18.56482848
2191.8	18.55557418
2194.2	18.6812812
2196.7	18.76793985
2199.1	18.71589174
2201.5	18.94338461
2204	18.78896369
2206.4	18.96751497
2208.8	18.95234745
2211.2	18.80891097
2213.7	19.23439709
2216.1	18.90806765
2218.5	18.96211671
2220.9	19.03992059
2223.4	18.85363227
2225.8	18.78721626
2228.2	18.9488308
2230.6	18.49524691
2233	18.58597228
2235.4	18.72120309
2237.8	18.06424031
2240.2	18.25737281
2242.6	18.01287775
2245	17.89994694
2247.4	17.57981879
2249.8	17.50289265
2252.2	17.14040674
2254.6	17.41809765
2256.9	16.94648865
2259.3	16.69752822
2261.7	16.9767285
2264.1	16.18168334
2266.5	16.43823157
2268.9	16.16419703
2271.2	16.18385491
2273.6	15.94014359
2276	15.96474115
2278.3	15.76074303
2280.7	15.79246981
2283.1	15.50070973
2285.4	15.84945908
2287.8	15.59905718
2290.1	15.19824469
2292.5	15.42748438
2294.9	15.20006559
2297.2	15.04327315
2299.6	15.18552011
2301.9	14.85224419
2304.3	14.66865594
2306.6	14.4142626
2308.9	14.7077872
2311.3	14.32184796
2313.6	14.37890211
2316	14.5515333
2318.3	14.49879014
2320.6	14.59349928
2322.9	14.37605672
2325.3	14.46214204
2327.6	14.53383713
2329.9	14.22471033
2332.2	14.52925081
2334.6	14.15758901
2336.9	14.10605112
2339.2	14.38703071
2341.5	14.2541942
2343.8	14.1050043
2346.1	13.95373959
2348.4	14.02653176
2350.8	13.69108179
2353.1	13.90765652
2355.4	13.96780188
2357.7	14.07092346
2360	13.70827571
2362.2	14.20991922
2364.6	13.61327344
2366.8	13.87509861
2369.1	13.72563995
2371.4	14.00261501
2373.7	13.49865303
2376	14.10470769
2378.3	13.79063846
2380.6	13.19710256
2382.8	13.88158717
2385.1	13.96602577
2387.4	13.25651812
2389.6	13.68472767
2391.9	13.67258369
2394.2	13.5897645
2396.4	13.29419951
2398.7	13.77037411
2401	13.63082485
2403.2	12.79768811
2405.5	13.87428878
2407.7	13.31956537
2410	13.67249393
2412.2	13.11369931
2414.5	13.35497713
2416.7	13.57980156
2419	12.7997381
2421.2	13.26973766
2423.5	13.32958606
2425.7	12.03796286
2427.9	12.91580415
2430.2	12.53675046
2432.4	12.10779322
2434.6	12.86914313
2436.9	12.37131701
2439.1	12.69433994
2441.3	11.7130674
2443.6	12.11365391
2445.8	11.8114277
2448	12.556503
2450.2	12.86408013
2452.4	11.70745381
2454.6	12.77814251
2456.8	11.33343697
2459.1	11.28647127
2461.2	12.20954537
2463.5	11.42581992
2465.7	10.83619095
2467.9	11.36436079
2470.1	12.76396187
2472.3	12.98403414
2474.4	11.48545975
2476.6	12.25096555
2478.8	14.02093036
2481	15.05627601
2483.2	14.35053221
2485.4	19.42396903
2487.6	13.24716434
2489.8	30.49700033
2491.9	18.75937461
2494.1	19.30759104
2496.3	9.958081983
2498.4	26.12659289
