# Supplementary material for: Field spectroscopy data from non-arable, grass-dominated objects in an intensively used agricultural landscape in East Anglia, UK
Source: Data Brief. 2019 Nov 28;28:104888. doi: 10.1016/j.dib.2019.104888 (PMC6920490; doi:10.1016/j.dib.2019.104888)
Supplement: Multimedia component 1 [file mmc1.zip › Table 17 SVC_19_July_2013.csv]

Wavelength	m1_000	m1_001	m1_002	m1_003	m1_004	m1_005	m1_006	m1_007	m2_000	m2_001	m2_002	m2_003	m2_004	m2_005	m2_006	m2_007	m2_008	m2_009	m2_010	m2_011	m3_001	m3_002	m3_003	m3_004	m3_005	m3_006	m3_007	m3_008	m3_009	m3_010	m3_011	m3_012	m3_013	m3_014	m3_015	m3_016	m3_017	m3_018	m3_019	m3_020	m3_021	m3_022	m3_023	m3_024	m3_025	m3_026	m3_027	m3_028	m3_029
350.8	1.318893817	0.946468449	0.867433483	1.265436991	2.032213251	1.052922083	2.358818952	2.105018872	1.935858312	0.742687361	1.041364958	2.083735165	1.358117788	1.247039949	1.623187279	1.733398584	1.495402204	1.321743544	1.46069397	2.208364016	1.387871419	2.046213255	1.042143326	2.775164707	2.057477798	1.574842634	2.07096308	1.237625849	2.05445258	2.137378805	1.615881275	1.748301106	2.201564355	1.364606005	1.506986305	1.928309541	1.375977722	1.339332176	1.453750376	1.618541384	2.032596701	1.699867384	1.561971479	1.066310042	1.489774957	1.379293331	2.399140643	1.383079972	1.478662627
352.3	1.2716123	0.890559652	0.885865895	1.252820267	1.994242248	1.071875694	2.081905843	2.066176477	1.888401971	0.699103153	1.006571807	1.976262039	1.293961079	1.219075845	1.542848338	1.609184552	1.411887032	1.243745375	1.396687146	2.078805851	1.197108023	1.94597305	0.910273705	2.570163209	2.001611954	1.481474344	1.950294806	1.136468313	1.916719881	1.941764762	1.51938786	1.623476105	1.965023348	1.242489776	1.468740533	1.755539999	1.256274871	1.23828481	1.347392244	1.527760961	1.927181303	1.603603565	1.395714439	1.036091829	1.351236917	1.235637125	2.309835635	1.322374478	1.423705243
353.8	1.238731842	0.886947639	0.86711229	1.212924929	1.930212421	1.037939898	2.12293965	1.962865842	1.835977552	0.686074434	1.037974737	1.928302166	1.234568757	1.156337343	1.549779045	1.559788259	1.412490607	1.253813707	1.326253131	2.042452334	1.127950946	1.82562597	0.86447669	2.436849526	1.923145326	1.433405358	1.84520844	1.042317324	1.880682799	1.887591379	1.417139595	1.551107698	1.883514507	1.183540112	1.456053218	1.675211449	1.221322638	1.199212345	1.343709117	1.502723874	1.800720935	1.513429698	1.368109264	0.966964599	1.345361131	1.242615014	2.19974578	1.331371173	1.378243406
355.2	1.182339823	0.929499619	0.876295902	1.213689985	1.91574543	1.007876918	2.144662766	1.923765072	1.829353146	0.678385604	1.011312583	1.957727734	1.192764623	1.166600901	1.572129554	1.602768445	1.379844752	1.236523672	1.321244795	2.017339231	1.209452301	1.822189775	0.891670835	2.457966043	1.95989576	1.425224181	1.857613403	1.089093498	1.811108776	1.962532612	1.43268813	1.538429861	1.869960319	1.1626813	1.370641127	1.648276324	1.231024403	1.211396453	1.344526453	1.520180889	1.833745946	1.527829648	1.342217334	0.968331492	1.337089598	1.227529281	2.214620593	1.262344318	1.322795338
356.7	1.143327718	0.835885887	0.868035345	1.204921275	1.894137194	0.949715096	2.162012705	1.987206042	1.829373419	0.659447765	0.989160535	2.00973457	1.253816437	1.183290314	1.594415873	1.598814729	1.338963795	1.205508038	1.349366148	1.986605351	1.171394693	1.86370181	0.93057543	2.475375245	1.907765995	1.453200388	1.876211606	1.119148399	1.846456235	1.917882538	1.456315081	1.540130392	1.908647148	1.16311964	1.33139493	1.669499169	1.275071331	1.181321499	1.327048655	1.480081533	1.822689967	1.528076379	1.295120273	1.013563529	1.345879898	1.25024431	2.229599836	1.273204397	1.345936861
358.2	1.121116556	0.803325434	0.864870399	1.213907382	1.869760638	0.969806441	2.111636346	1.938785235	1.769251367	0.643247359	0.989454897	1.913446623	1.179957452	1.170164687	1.51496878	1.550122942	1.341248646	1.169863368	1.310576745	2.044269907	1.139261867	1.768490697	0.896245887	2.33497447	1.906990233	1.382703102	1.792178517	1.037577036	1.784728213	1.871589749	1.403692312	1.504329098	1.817643669	1.09041657	1.319297313	1.639698089	1.225273556	1.173437856	1.270971404	1.425021709	1.800390093	1.470005986	1.27113413	0.927599508	1.255056211	1.16314531	2.095088309	1.27587488	1.253412958
359.7	1.218340248	0.847471389	0.808618855	1.208949196	1.861078984	0.934131368	2.071972679	1.916022271	1.793306007	0.633627572	0.964836237	1.897080148	1.130935957	1.1365831	1.495045281	1.520418167	1.358517748	1.135686329	1.274474968	1.980587369	1.087614105	1.697176346	0.862210022	2.262210656	1.827728172	1.331523982	1.69245881	0.951649186	1.710959082	1.804410983	1.306302328	1.439471044	1.730996222	1.061178827	1.282165765	1.557036735	1.112954773	1.088670507	1.235309209	1.406215217	1.704395309	1.447862112	1.271807148	0.914246167	1.236431146	1.089963613	2.08525147	1.183308538	1.220499802
361.2	1.134307274	0.837786774	0.776050855	1.170011488	1.854431207	0.972368778	2.144757257	1.949946483	1.743168572	0.656227514	0.935502535	1.851394553	1.11838273	1.124118026	1.510595249	1.530345067	1.319949154	1.156904802	1.251306061	1.934315354	1.061851928	1.652101073	0.837448284	2.22084404	1.785759084	1.291096753	1.723878108	0.978960367	1.680178206	1.802968523	1.309300144	1.414335098	1.74527353	1.044774852	1.239540859	1.515666222	1.113300531	1.085267412	1.2589694	1.355306634	1.671717941	1.380463138	1.23279899	0.884691344	1.221029252	1.058355073	2.035370869	1.181428303	1.239540859
362.6	1.130127338	0.845535589	0.80248035	1.156350284	1.888283645	0.943751811	2.101935429	1.920356984	1.752099109	0.645831881	0.935386924	1.860434817	1.10813318	1.119794829	1.448802566	1.495416867	1.298143434	1.119178745	1.261373673	1.926035299	1.070477093	1.673112397	0.802365772	2.191310386	1.763983947	1.305620044	1.683633596	0.940940265	1.666911464	1.774490152	1.301942276	1.372468938	1.715731563	1.034915414	1.236903355	1.499964477	1.116261296	1.094961586	1.239766557	1.342411017	1.64633231	1.397125042	1.220722217	0.869636338	1.211098387	1.044777669	1.986271566	1.149656666	1.216558028
364.1	1.085364479	0.809409645	0.805877144	1.137917594	1.852219068	0.936493348	2.014424324	1.901798616	1.703196475	0.624663542	0.930560065	1.830671038	1.072521831	1.092319148	1.427790504	1.474802457	1.253967696	1.11606474	1.209043068	1.929253761	1.0128837	1.625384933	0.800139719	2.113532225	1.683771054	1.263372393	1.626966257	0.916715553	1.586824158	1.707257568	1.250298688	1.317586823	1.648702866	0.988381847	1.183751999	1.417003625	1.033511439	1.042772856	1.180836354	1.27166992	1.602945277	1.333759286	1.160713037	0.830752098	1.145057768	1.033904925	1.934513913	1.13470714	1.176169017
365.6	1.06171055	0.808736119	0.787364194	1.132952595	1.795042099	0.912912273	2.034652794	1.885663524	1.699246512	0.597263867	0.921982923	1.779675785	1.053762546	1.070499173	1.423554463	1.472850969	1.242525413	1.078944306	1.209197721	1.87847678	1.021257675	1.576856396	0.775724479	2.001504138	1.672829011	1.193376814	1.60234823	0.893037994	1.547333593	1.654541983	1.21976912	1.286486334	1.608444726	0.92221532	1.146623836	1.386038467	1.020986329	1.026992755	1.143086647	1.258303224	1.59525084	1.281633009	1.149123567	0.796501514	1.129248474	0.996229842	1.917883063	1.125343212	1.172491837
367.1	1.079908393	0.811034743	0.770206365	1.147325622	1.80573319	0.892461187	2.035576835	1.881999488	1.676547566	0.609715435	0.947578724	1.801295422	1.058982595	1.075253615	1.41031054	1.472056136	1.272007482	1.106202412	1.197907568	1.892991987	0.989561726	1.555085313	0.784696766	2.015745893	1.676082969	1.233294045	1.605604997	0.884222158	1.534108883	1.672616735	1.196753736	1.28569167	1.589391873	0.938093508	1.160785153	1.397244043	1.025962239	1.01616713	1.145033743	1.280213982	1.605049224	1.268575673	1.14425938	0.8327531	1.141801991	1.001481947	1.9187237	1.120954315	1.167849493
368.5	1.089477419	0.818737043	0.776712286	1.147198146	1.841704554	0.882634404	2.030499425	1.92068567	1.700637926	0.629601461	0.942291482	1.812543065	1.095343009	1.098341729	1.44189569	1.515439269	1.272783854	1.09179821	1.196130836	1.916436733	1.022803166	1.578186983	0.800105383	2.083328355	1.719597642	1.249923527	1.639155097	0.910482618	1.607126657	1.693615625	1.228282288	1.291286722	1.609721353	0.965884525	1.182734388	1.423747223	1.058730318	1.027827554	1.154620396	1.2810764	1.618801106	1.304814217	1.148639207	0.848078549	1.161601118	1.018909416	1.971006478	1.115743269	1.196204825
370	1.114152669	0.817170697	0.764966965	1.139394376	1.861579671	0.922192656	2.075169707	1.924219741	1.720961573	0.614774178	0.932560849	1.850837199	1.096992738	1.10475903	1.44649474	1.518523965	1.278460588	1.131273425	1.213939708	1.931907422	1.016175936	1.605891704	0.794900455	2.12282604	1.736389293	1.250414426	1.643658657	0.91381261	1.630655824	1.707529316	1.235690459	1.320367006	1.660138741	0.958984932	1.175561241	1.439010702	1.074207421	1.027860738	1.170364321	1.28315376	1.649317565	1.354640178	1.148385375	0.858201485	1.151863305	1.021782747	1.980735397	1.11442094	1.152503912
371.5	1.100580769	0.797056059	0.805326202	1.156411201	1.859058081	0.921029383	2.0952975	1.921836959	1.73399787	0.627424956	0.952837054	1.880143837	1.115697758	1.111155	1.434155083	1.541765566	1.279505753	1.122335617	1.285845749	1.933414198	1.068431744	1.663180766	0.812613027	2.132173332	1.733290663	1.258177983	1.666748893	0.948277037	1.662752087	1.720654096	1.250914672	1.355762103	1.694956917	0.992503838	1.22221445	1.474628807	1.07306625	1.035601024	1.169855148	1.30497091	1.662341417	1.365026776	1.188676861	0.865880623	1.141996348	1.033088027	2.005316165	1.138405956	1.185177649
373	1.081887756	0.84542269	0.780891327	1.171635397	1.873929269	0.926103456	2.139579719	1.944408581	1.774017495	0.655353065	0.975864183	1.860420347	1.125637144	1.128465538	1.485448554	1.546057601	1.313824159	1.153607064	1.283389854	1.954684827	1.084882123	1.697029401	0.822071793	2.175708805	1.761960126	1.301179798	1.713037953	0.956941333	1.690269494	1.765327101	1.319157771	1.392885324	1.703504497	1.002160435	1.25670137	1.490912139	1.092498942	1.119546778	1.202489245	1.354447088	1.693502936	1.380049442	1.189704414	0.864262437	1.175066204	1.088185662	2.065192209	1.163785678	1.228962134
374.4	1.130530171	0.860441302	0.784986932	1.166597288	1.913105825	0.932977909	2.132511461	1.958626588	1.76079513	0.679082216	0.975193326	1.873107182	1.145736511	1.13512203	1.495296434	1.569120652	1.322771653	1.161383462	1.282618613	1.951499746	1.065853419	1.692797171	0.834555032	2.180203621	1.815767166	1.32214052	1.728759871	0.947312591	1.708158715	1.808621107	1.304787057	1.393668309	1.731461648	1.021971608	1.269792427	1.493626842	1.141817413	1.112862364	1.239384277	1.381317395	1.737112458	1.393757831	1.254975188	0.909223078	1.205073576	1.074559889	2.08833238	1.194190117	1.233225846
375.9	1.11427917	0.864549921	0.787472262	1.15969847	1.89540827	0.93320468	2.102505533	1.938165943	1.762694395	0.667599368	0.969730795	1.890642641	1.149484569	1.123931228	1.486307785	1.59790696	1.315517285	1.140760076	1.261400422	1.976369483	1.088989655	1.680694052	0.806952425	2.176400702	1.793212262	1.295163877	1.710436516	0.941015683	1.718566199	1.787099226	1.297490495	1.37487981	1.71026239	1.002336083	1.217028344	1.47454759	1.083382641	1.070510978	1.222212718	1.353957726	1.714139347	1.389718707	1.227334238	0.894886886	1.198916265	1.065050944	2.056199796	1.169757571	1.224781331
377.4	1.104703817	0.843940332	0.772055289	1.152508255	1.882205348	0.905647769	2.117461695	1.984866155	1.771510207	0.647843673	0.968196861	1.897032768	1.126783648	1.118448735	1.461277142	1.585702897	1.276686115	1.135498869	1.2719052	1.963126612	1.075776628	1.663232449	0.794382472	2.160759168	1.766832466	1.270461203	1.66925505	0.952207651	1.681175357	1.766864928	1.268306235	1.340492259	1.678272828	0.991152135	1.212884196	1.445366388	1.075913054	1.056793216	1.226845516	1.294958065	1.689103275	1.362169181	1.20084172	0.88166756	1.168209517	1.056015765	2.04991694	1.176348187	1.213887337
378.9	1.11711255	0.842298412	0.799292274	1.167026019	1.859030281	0.908577179	2.06493558	1.981096806	1.766315854	0.651229727	0.953084505	1.881173754	1.149450617	1.123243658	1.487997094	1.564145616	1.286311692	1.154322062	1.246471256	1.950785678	1.076526567	1.686152381	0.814125545	2.134478328	1.792018936	1.307715555	1.687810077	0.961732213	1.681592169	1.749189463	1.284403676	1.353511534	1.661585588	0.982986943	1.195736187	1.491078932	1.094956266	1.063865473	1.232032506	1.296508268	1.695929156	1.363631378	1.205026353	0.884798771	1.164185777	1.043730446	2.033651317	1.172895955	1.22542289
380.3	1.10428225	0.855636666	0.827181294	1.178673722	1.917830972	0.917627399	2.090940452	1.983542391	1.798028535	0.668961379	0.969563602	1.897149747	1.192083121	1.159327092	1.528928357	1.590959334	1.321768383	1.171367944	1.307734038	1.978775451	1.10425705	1.726742517	0.86188882	2.250906767	1.867613483	1.365979528	1.761157021	1.014074724	1.754273352	1.814790765	1.343758913	1.421380096	1.745121586	1.020575838	1.23407955	1.551869866	1.139445078	1.107810423	1.230712779	1.345764865	1.761557121	1.451246341	1.261024679	0.923903921	1.230174206	1.097267441	2.148475493	1.209938888	1.264650397
381.8	1.153550015	0.867140315	0.875045458	1.207180176	1.975230453	0.936970126	2.168746364	1.994895846	1.843438294	0.699259715	1.005829746	1.962309764	1.239161066	1.180071292	1.566690968	1.662851099	1.381324377	1.232709773	1.38104764	2.020397877	1.156481189	1.806063156	0.904173211	2.402227157	1.932445624	1.379764656	1.836855052	1.037425311	1.852084653	1.91696177	1.425058907	1.512432242	1.859318864	1.090883128	1.289207963	1.608009232	1.212161848	1.138572104	1.299456761	1.43891459	1.880458395	1.503558781	1.318194474	0.986696956	1.257156772	1.167905939	2.270105716	1.244626599	1.329528066
383.3	1.171323886	0.902220804	0.878049201	1.200861204	1.919227801	0.946096448	2.205807738	2.036534079	1.905342256	0.707143957	1.018702318	2.028786974	1.266986904	1.20555583	1.587252719	1.701118516	1.420149021	1.241381804	1.423952785	2.097104885	1.19064701	1.881167738	0.927435769	2.485298913	1.962966519	1.41615676	1.860505456	1.072331071	1.893419627	1.956064387	1.48535594	1.555531946	1.937696533	1.137199132	1.372064043	1.688309433	1.23759301	1.185832927	1.326268712	1.474973968	1.941795218	1.527322367	1.372181179	0.999006865	1.280715748	1.189013104	2.30526157	1.287638501	1.36562442
384.7	1.201737062	0.900839804	0.869609741	1.211809442	1.939094636	0.951021356	2.186313945	2.056555656	1.860833863	0.704176573	1.05598689	2.024908237	1.259126025	1.19756162	1.608693538	1.685396678	1.401385065	1.241911411	1.385811779	2.081506659	1.203048877	1.899577581	0.893687223	2.414309692	1.966826428	1.4033126	1.874098873	1.065865597	1.883755535	1.980456735	1.462443064	1.531905044	1.90436857	1.119119169	1.347589093	1.632499724	1.244267979	1.191874632	1.339451763	1.440587473	1.937001286	1.515450166	1.34013739	0.987971787	1.28059726	1.183060202	2.258440476	1.284806858	1.352158026
386.2	1.14115327	0.873050298	0.854371103	1.189907417	1.960876257	0.95914228	2.186270895	2.031808146	1.830940443	0.697678452	1.026810693	1.997299194	1.250457784	1.179441779	1.583459069	1.676073838	1.391026486	1.236942518	1.368417844	2.059027616	1.180126466	1.855384422	0.884862184	2.379019141	1.959345542	1.412354166	1.805433702	1.050472759	1.863797905	1.931465348	1.425753518	1.518149342	1.855641547	1.091218932	1.332719987	1.579216446	1.202208961	1.16079288	1.348608708	1.429787121	1.872725224	1.512850786	1.322282978	0.984326102	1.258556586	1.144271666	2.249343585	1.269786703	1.316392741
387.7	1.145374874	0.891739943	0.848206981	1.192177573	1.95249601	0.971682303	2.190360375	2.003259312	1.81739942	0.692881187	1.03438517	1.971878194	1.255458317	1.190616804	1.581558407	1.689302073	1.375994181	1.232952234	1.391749762	2.037440361	1.184147284	1.847039223	0.884160208	2.352549489	1.95362764	1.402579517	1.854147362	1.043324648	1.872404169	1.919458229	1.426443919	1.485438451	1.844809312	1.107415015	1.306604494	1.604242592	1.18109187	1.177496204	1.367180912	1.399587468	1.86848356	1.514429377	1.32913532	0.981497208	1.262029941	1.147215456	2.278646693	1.256474071	1.325679291
389.1	1.121105495	0.942371803	0.857388699	1.200390508	1.936768379	0.991253032	2.140611201	2.021778365	1.841985474	0.695017226	1.032117832	2.005588876	1.253705048	1.184510565	1.593183823	1.706352514	1.394754433	1.229501411	1.400563177	2.062369693	1.174015404	1.837608131	0.907841792	2.401196552	1.964153088	1.410589892	1.834465379	1.037994202	1.879188433	1.944695465	1.421885219	1.498665915	1.858836394	1.107041085	1.302747523	1.614233557	1.224959925	1.183718138	1.3610226	1.403205263	1.883836715	1.492776338	1.339302606	1.008499284	1.282075413	1.159123768	2.266277157	1.260231728	1.313650002
390.6	1.193386559	0.935257758	0.837347645	1.209750983	1.971419293	1.021315087	2.155796083	2.047545445	1.890319262	0.715218224	1.030122968	2.037963778	1.27900271	1.186961451	1.615106374	1.708466006	1.388447373	1.248089766	1.413310352	2.087956394	1.20761512	1.895401144	0.90201565	2.452948942	1.994633678	1.434066119	1.876732619	1.070940657	1.903398892	1.965373945	1.452935168	1.52254394	1.878174319	1.132363102	1.345508555	1.639368649	1.23252984	1.177763312	1.370473309	1.444852433	1.934369246	1.526528119	1.359227631	1.04733653	1.308033964	1.176877019	2.323922227	1.270438628	1.34738188
392.1	1.206336549	0.911502739	0.843780293	1.237108733	2.006464289	0.996609958	2.182387744	2.083879615	1.894920599	0.722848304	1.060581543	2.09330061	1.335942416	1.231189309	1.639324574	1.750582798	1.459990218	1.285196609	1.450595975	2.123127292	1.232863076	1.940774696	0.926728595	2.543612073	2.073981789	1.48345734	1.916709647	1.102735821	1.956204432	2.021314736	1.530078907	1.584590124	1.951391193	1.158233855	1.404576494	1.737406637	1.251248697	1.196768715	1.395982432	1.498141732	1.988151793	1.59390949	1.423150171	1.101131891	1.325669677	1.236722483	2.398100468	1.326083376	1.400227249
393.5	1.202898597	0.917035272	0.880333058	1.244252306	1.978125655	0.98272014	2.245566469	2.111329573	1.879579032	0.747731498	1.092517191	2.071219274	1.343586677	1.216796616	1.648715428	1.755797857	1.44716793	1.316914591	1.451048705	2.115218896	1.263622685	1.955219061	0.939358338	2.541355829	2.103396591	1.495665514	1.925036688	1.127930731	1.988496368	2.039304173	1.553502676	1.618829897	1.969480001	1.173765812	1.418337089	1.745115124	1.231617335	1.261857623	1.420011631	1.508909866	2.019535907	1.591309539	1.41599095	1.083543012	1.312544803	1.272509019	2.437460156	1.329268984	1.402279615
395	1.169471279	0.916743274	0.893241863	1.23429051	2.021797805	0.975677441	2.207546866	2.121639672	1.891791775	0.729008106	1.06850492	2.088339518	1.349730693	1.230676023	1.660542171	1.727844584	1.449291862	1.303723968	1.463251123	2.126971853	1.229876402	1.962278507	0.929883208	2.527044264	2.087111805	1.471622601	1.933508008	1.102887626	2.00237283	2.042969498	1.538041065	1.59917331	1.951510356	1.155233112	1.392007598	1.739588528	1.267581286	1.240448833	1.425513158	1.500055084	1.997211139	1.59048094	1.419302804	1.085155969	1.337466119	1.230525485	2.416974137	1.352087898	1.399199271
396.5	1.149628684	0.912306079	0.859925595	1.228958265	1.952824961	0.963333647	2.202416423	2.073062677	1.9050335	0.731559429	1.074974705	2.070383254	1.32439048	1.218197996	1.672497473	1.756905156	1.473125191	1.297233724	1.442204103	2.108906815	1.219945452	1.914603628	0.915544013	2.474230135	2.056157318	1.459089533	1.892012766	1.094683195	1.969265132	1.99569204	1.510045921	1.557750353	1.92700656	1.141304522	1.372226893	1.684546978	1.268834225	1.223610318	1.432291869	1.447893569	1.992796268	1.572740488	1.39172696	1.071388876	1.339744859	1.211224907	2.394404475	1.316629777	1.395914704
397.9	1.164002121	0.925088169	0.862170987	1.22845168	1.990259551	0.971779935	2.202976225	2.089255904	1.890345976	0.726132153	1.064302348	2.062908528	1.325221027	1.213694793	1.652022649	1.735471001	1.457094786	1.284631888	1.445828982	2.103862723	1.211006191	1.902101385	0.90550008	2.468554449	2.039237525	1.441127629	1.893645009	1.074243608	1.949078808	1.993386617	1.508271631	1.536918008	1.914257981	1.131821763	1.353464687	1.687184453	1.246327583	1.231943354	1.409423224	1.441215973	1.967592579	1.569732047	1.388044816	1.066876534	1.320349804	1.20081562	2.38831807	1.310474077	1.365738762
399.4	1.186528874	0.911666557	0.850042389	1.235666127	1.989439816	0.985328416	2.20932527	2.094358181	1.850707274	0.7261752	1.053511738	2.029903892	1.29638771	1.203500871	1.623720981	1.725743066	1.450249753	1.274774323	1.403438536	2.066779237	1.211866182	1.868614845	0.899955725	2.371135008	2.003877249	1.426112381	1.864118196	1.036474045	1.92204981	1.986570201	1.473875347	1.500430116	1.860332636	1.091577895	1.322092929	1.648911055	1.190082157	1.18880877	1.410569211	1.425577889	1.934051575	1.535341232	1.355228816	1.037145021	1.296189564	1.16964279	2.341683375	1.283027913	1.346610217
400.9	1.154085889	0.910654852	0.874175415	1.241588396	1.982841102	0.987669688	2.206211134	2.089549475	1.869829622	0.744114102	1.052143154	2.030865286	1.309589525	1.193437649	1.623962546	1.749373731	1.442711446	1.275078484	1.408475119	2.089197431	1.223424637	1.872091253	0.899832289	2.369173216	2.003471795	1.428988417	1.846050525	1.055876099	1.911261487	1.972932523	1.493371106	1.506445686	1.855503208	1.076474802	1.30407604	1.664058675	1.185694393	1.180653752	1.393324977	1.420920737	1.927154015	1.533901291	1.363870111	1.039713374	1.308690366	1.154821848	2.359247142	1.270704523	1.347290398
402.3	1.170783735	0.914338852	0.859458385	1.238087148	1.969510929	0.983353072	2.230450795	2.08675168	1.893471441	0.733184183	1.064714154	2.052358074	1.310678733	1.188945833	1.622978442	1.748439421	1.44806118	1.294512043	1.445155229	2.093635222	1.227293294	1.873662928	0.90211731	2.430937525	2.040254867	1.460947633	1.859685493	1.06861989	1.937906666	1.975167469	1.519945157	1.525360085	1.859059823	1.097809978	1.333740203	1.658480387	1.202532334	1.19375855	1.433756865	1.419859422	1.94530652	1.538536507	1.358019625	1.062086234	1.310702783	1.163436806	2.393540087	1.284811007	1.353550082
403.8	1.176079855	0.924861044	0.869671634	1.253668813	2.009715497	0.977422695	2.20645075	2.074177821	1.90464033	0.741544478	1.067260528	2.085521962	1.341180926	1.206348871	1.661336108	1.779354414	1.470236891	1.300590035	1.463433938	2.123000082	1.253710422	1.91180061	0.908579698	2.489046093	2.061085371	1.481646109	1.914686279	1.087293811	1.973787132	1.997917151	1.535777565	1.564691881	1.920622086	1.122759499	1.375944241	1.696628288	1.236379468	1.227340723	1.469867391	1.45473392	1.979106159	1.574472527	1.402648673	1.065767987	1.332568604	1.189787079	2.421307521	1.295840199	1.382550178
405.2	1.182755728	0.945678463	0.87550093	1.261402564	2.001690972	0.997162147	2.255068525	2.083114504	1.927845737	0.764554298	1.087824946	2.112293541	1.369709838	1.23088824	1.687778123	1.810830551	1.541884038	1.341363781	1.467196444	2.157144787	1.275252185	1.957742653	0.941194931	2.567188858	2.125138125	1.51576218	1.958163152	1.133270567	2.02436493	2.070454223	1.57831866	1.610199984	1.972995082	1.164235353	1.435387984	1.775757409	1.300928154	1.272256543	1.507312454	1.5007423	2.034916599	1.625209485	1.430830299	1.099393109	1.369564661	1.23495752	2.474629893	1.331704099	1.420486329
406.7	1.195467236	0.942150578	0.897682452	1.290195479	2.020049282	1.007196765	2.262165476	2.11042316	1.936858383	0.76653733	1.101048883	2.127327565	1.415534446	1.239273261	1.724488534	1.829379259	1.550810719	1.373902566	1.493389857	2.179185946	1.300708548	1.9961042	0.942938608	2.637298712	2.182058935	1.551366258	2.015209491	1.15912081	2.071242401	2.119219381	1.650476284	1.662154411	2.035258718	1.206828314	1.461319688	1.811021459	1.316934979	1.314969469	1.52415616	1.532837793	2.069944014	1.658624028	1.472497398	1.14530396	1.411118109	1.264469561	2.521864076	1.360505224	1.443627424
408.2	1.21742367	0.960879086	0.898738098	1.276408309	2.076777303	0.994845633	2.310274737	2.118066812	1.951588391	0.765548361	1.11323771	2.156620943	1.440637351	1.258397477	1.740270899	1.838950453	1.562843668	1.368468086	1.500865536	2.191417346	1.311271321	2.039237564	0.970515614	2.676169833	2.199986409	1.579056282	2.039541935	1.159747189	2.099102952	2.142399731	1.663210641	1.696631642	2.055943923	1.222033054	1.464972465	1.82969355	1.346937615	1.321298994	1.531647925	1.539289089	2.085456463	1.668397795	1.499743266	1.159627068	1.424550591	1.284830258	2.565036196	1.383323863	1.45423272
409.6	1.224796648	0.949497238	0.90445732	1.270520091	2.051266051	1.01764578	2.315720992	2.12715105	1.959326136	0.761299055	1.100505956	2.161858488	1.450416865	1.251718847	1.711215946	1.84535136	1.570954239	1.387454108	1.524996901	2.217778459	1.343446727	2.041252405	0.975267589	2.712743687	2.218202654	1.56950017	2.035156381	1.182418515	2.117881673	2.156137707	1.671558841	1.711699868	2.085027725	1.227984976	1.504909417	1.842629301	1.347298071	1.339741608	1.549419288	1.547163911	2.104739704	1.684418329	1.527151918	1.169944144	1.429739055	1.293047798	2.577259692	1.394358592	1.447611634
411.1	1.237880804	0.961910451	0.902628472	1.274876393	2.055845617	1.008267261	2.34898485	2.114619925	1.979635118	0.783469492	1.117094661	2.170091598	1.45475418	1.258833005	1.743237995	1.845210987	1.580148165	1.411239673	1.547109356	2.214443471	1.370771478	2.063596475	0.98466514	2.773237094	2.26540735	1.601656799	2.084735206	1.200260648	2.158094953	2.221828177	1.706474167	1.750268474	2.108561724	1.259265087	1.529280618	1.885550819	1.355837421	1.343284394	1.57864723	1.572870348	2.127093941	1.715470754	1.517121153	1.17864373	1.43980808	1.309823165	2.607352058	1.400354264	1.491578148
412.5	1.248441771	0.967805154	0.911602291	1.264221234	2.025884526	1.029256414	2.363641071	2.108365782	1.999884622	0.788983523	1.126020342	2.198326406	1.47595727	1.255603449	1.750743355	1.860392531	1.617840549	1.406780468	1.54757603	2.239182127	1.393778811	2.097834752	1.003466649	2.861934844	2.289366909	1.632181541	2.103484257	1.206153031	2.188918187	2.236388604	1.72554059	1.784010719	2.130873375	1.283202276	1.564075406	1.91719176	1.382408237	1.35612923	1.59635005	1.59537857	2.150332868	1.727310044	1.550983948	1.179654205	1.472861841	1.342775644	2.653492401	1.428410231	1.507054113
414	1.24883076	0.977035533	0.923352578	1.277341477	2.070808264	1.034187004	2.374506976	2.101259708	2.018483463	0.79125143	1.139540773	2.216705323	1.48686874	1.261960255	1.774065824	1.877273052	1.629697726	1.414346188	1.570597157	2.261595469	1.401845296	2.135731918	1.003627568	2.932236327	2.332773475	1.657179035	2.146982182	1.23770876	2.211834259	2.287180989	1.746470348	1.817551852	2.177338312	1.30622926	1.574190601	1.96330528	1.403134621	1.378180975	1.6243632	1.64244971	2.177090453	1.766342862	1.581652969	1.20463444	1.495873894	1.367901271	2.704420063	1.435902297	1.528969718
415.5	1.28911572	0.98044487	0.929816856	1.284393126	2.095340894	1.022252408	2.396798808	2.106751335	2.018643702	0.788832851	1.13656379	2.228958562	1.487062548	1.272544526	1.766155637	1.900307475	1.643240718	1.417599457	1.598756239	2.278025088	1.434931419	2.150990944	1.019234992	2.985734456	2.353450567	1.68475876	2.171733855	1.252317104	2.255403612	2.308007469	1.778529172	1.859080549	2.229762407	1.330467116	1.627640234	2.000342343	1.434401924	1.394997361	1.625787662	1.678993185	2.218094432	1.779296354	1.604629423	1.221249751	1.529277959	1.389481144	2.730013654	1.458531895	1.548632179
416.9	1.293872757	0.994802981	0.934725211	1.288145721	2.093747263	1.032869298	2.408888257	2.107337344	2.03930471	0.796542631	1.140856462	2.240538761	1.51755299	1.274878655	1.768968447	1.899014008	1.671045785	1.427995043	1.602356868	2.300579281	1.445432202	2.18254632	1.039204175	3.038084351	2.395647994	1.7071099	2.192738737	1.272967458	2.268618777	2.344396232	1.80238149	1.90703501	2.261561954	1.355445109	1.656816716	2.018548004	1.450820853	1.422826514	1.669014682	1.696249014	2.244357397	1.804725627	1.609096131	1.226741162	1.544773683	1.404356357	2.769306415	1.471769378	1.565482517
418.4	1.314268674	0.990665993	0.942288137	1.286100649	2.092119507	1.056115629	2.41480745	2.129464129	2.05903298	0.797646154	1.137560979	2.24760008	1.537293448	1.290441284	1.784208502	1.902670924	1.684284067	1.449822753	1.615891876	2.313219662	1.453399975	2.194412983	1.037955159	3.096033999	2.418175024	1.714182469	2.208456002	1.286476369	2.301683262	2.389475736	1.812584479	1.950542374	2.302089643	1.377248196	1.689866234	2.062848724	1.46396808	1.443158928	1.680435078	1.713628545	2.267539141	1.827302226	1.639889035	1.233512865	1.561647689	1.432867405	2.793800294	1.483229317	1.579747934
419.8	1.302454555	0.99553582	0.944396988	1.278406695	2.093895927	1.078139142	2.428407086	2.132110831	2.079144261	0.802275813	1.15549614	2.262717375	1.54402458	1.28681995	1.813970041	1.895059078	1.693531754	1.456771903	1.622055819	2.31882503	1.464442829	2.219094109	1.043555425	3.160427433	2.452404862	1.744747541	2.246360821	1.305496954	2.336773405	2.434655788	1.842120387	1.978049654	2.34318405	1.410342683	1.713900031	2.088290904	1.4935856	1.455782575	1.686553054	1.748369926	2.299346661	1.857358777	1.667086765	1.25453068	1.570004286	1.440392709	2.830141757	1.498410072	1.603966175
421.3	1.327703404	0.998064651	0.947853555	1.281614816	2.114830476	1.056077184	2.447544838	2.118701041	2.087093276	0.803536988	1.160408716	2.27560162	1.560894608	1.293912723	1.81173365	1.907159093	1.71683325	1.476909182	1.659660781	2.351820184	1.507289052	2.261186105	1.056849678	3.244952028	2.489252732	1.76813324	2.287533994	1.316329207	2.372798453	2.468688282	1.870556557	2.021646923	2.378844168	1.442678722	1.739969003	2.120721457	1.516589256	1.469522693	1.702242825	1.786133521	2.327280064	1.886603738	1.691033852	1.263331858	1.579564762	1.472611132	2.882520374	1.530558329	1.621266884
422.7	1.339021537	1.000413537	0.961515506	1.280960579	2.118343164	1.052752245	2.480448376	2.119014942	2.116292717	0.810967535	1.170123884	2.291028573	1.589457488	1.306953318	1.829160314	1.929877071	1.730426881	1.490348132	1.686769166	2.371785805	1.509431411	2.299909687	1.077279571	3.330085794	2.52551292	1.799529755	2.325953205	1.346704177	2.426483033	2.518260236	1.89963302	2.071477072	2.438898891	1.464901517	1.766340758	2.166559341	1.537965229	1.497115293	1.727465248	1.814185545	2.3752258	1.912945315	1.718576105	1.287051167	1.616619463	1.49758223	2.927391565	1.547715506	1.651444226
424.2	1.360276073	1.009882954	0.974511522	1.295228897	2.121420848	1.080408222	2.496152073	2.136138224	2.144195017	0.818509511	1.170241486	2.314723911	1.617398411	1.318262131	1.842359356	1.948718866	1.748788377	1.497269343	1.711724562	2.381496884	1.542087906	2.330977784	1.096973777	3.420491151	2.57827072	1.830876374	2.385856198	1.374891268	2.462019936	2.57412132	1.931347876	2.127068939	2.489938061	1.509831417	1.823281482	2.220200692	1.583294473	1.526542613	1.745990733	1.85386597	2.412160818	1.95527677	1.756176808	1.301193005	1.639793223	1.530799485	2.972173502	1.573698857	1.671934119
425.6	1.388345122	1.021429881	0.981768162	1.294468529	2.123011638	1.091883741	2.523347984	2.163732013	2.170686526	0.81952288	1.182140802	2.338356312	1.62580544	1.332642628	1.870642409	1.957036803	1.770292131	1.522039998	1.735940727	2.406150941	1.559814169	2.367431433	1.108666752	3.498142345	2.613834253	1.857243813	2.411584597	1.406938863	2.509766313	2.616636596	1.950002555	2.175220143	2.540675373	1.545138231	1.857918016	2.254278198	1.605681987	1.540413721	1.775419422	1.883889424	2.45755254	1.994231099	1.782899757	1.316568925	1.663938876	1.558966907	3.020387842	1.607089131	1.707759251
427.1	1.396593551	1.025407191	0.985598033	1.28719619	2.136923782	1.085573833	2.548234147	2.164256597	2.187172489	0.826614136	1.189177672	2.353582259	1.649075916	1.337263994	1.890816689	1.975039158	1.793235208	1.540540379	1.743227147	2.430998101	1.594517946	2.402574675	1.124505404	3.573261782	2.653849046	1.882171023	2.444062539	1.432659957	2.558250858	2.659172122	1.980300291	2.228115187	2.595678082	1.578929923	1.880780477	2.292910324	1.648747801	1.557942491	1.794334443	1.929763761	2.487355326	2.02080374	1.810280103	1.333511532	1.683859729	1.594779799	3.071307276	1.626746021	1.725551275
428.5	1.427635196	1.040615154	0.999581674	1.291037361	2.13639045	1.102166764	2.559444803	2.175629584	2.212873779	0.832444889	1.203921616	2.376193125	1.679829763	1.35197666	1.902794598	1.993010229	1.808601693	1.547875652	1.786300733	2.45058485	1.619185829	2.444520807	1.14641307	3.640956114	2.693369966	1.924225746	2.488912442	1.446671581	2.610796977	2.7109266	2.003511422	2.272321083	2.65008411	1.608957697	1.919360609	2.342963472	1.6804988	1.587180251	1.817333741	1.951054922	2.530941698	2.049067581	1.856199797	1.351132209	1.707753806	1.624871951	3.120714976	1.653817866	1.750578757
430	1.440842107	1.033560795	1.01072177	1.287169026	2.14746224	1.10279566	2.577894647	2.190406878	2.238745905	0.84296513	1.211700603	2.373110103	1.701752575	1.365174598	1.920809732	2.012518449	1.82106059	1.566742222	1.802515337	2.481862788	1.636108702	2.478855898	1.157875282	3.720748055	2.727729211	1.938840219	2.526252758	1.475612727	2.653399115	2.749366714	2.028375659	2.319247835	2.701853089	1.644451377	1.954789733	2.381382984	1.707871608	1.610713479	1.836903704	1.999887801	2.578441758	2.090251235	1.882433437	1.359825613	1.737799962	1.662355937	3.156401789	1.67663747	1.774141623
431.4	1.447033152	1.043357569	1.02316426	1.279514638	2.145462459	1.111585876	2.589629272	2.199176873	2.245788082	0.844648767	1.213116801	2.393271512	1.722515598	1.369064049	1.944491024	2.031524133	1.836681186	1.576438534	1.821557036	2.4994924	1.653633435	2.516205199	1.170717775	3.789241828	2.764953441	1.957579604	2.558351017	1.496454975	2.692615044	2.80060525	2.046260989	2.355362824	2.764051604	1.66984209	1.982132482	2.409224234	1.728368346	1.625376864	1.853135196	2.016934709	2.60980577	2.113401933	1.914652731	1.375177316	1.755306294	1.68694884	3.194973715	1.705107436	1.797120591
432.9	1.463371771	1.049594952	1.02223723	1.282414523	2.14953065	1.113214376	2.6209183	2.19745387	2.266923301	0.850585193	1.213528251	2.405144192	1.739026002	1.371121455	1.955421481	2.028898885	1.834565956	1.588279569	1.836323844	2.515490643	1.665764902	2.55288763	1.17483695	3.839659723	2.790624077	1.978994606	2.583193918	1.510925802	2.72517882	2.829746289	2.061954397	2.388470198	2.80018151	1.691809518	1.997015745	2.43744687	1.749678682	1.643302599	1.866676831	2.037659426	2.635573525	2.146615141	1.931015756	1.387297383	1.769274928	1.708628953	3.224315089	1.713314067	1.806361049
434.3	1.477031918	1.059466928	1.028003653	1.280099949	2.149023242	1.11493528	2.639847165	2.190515686	2.293968577	0.851701633	1.226964501	2.421236394	1.762337163	1.387996256	1.970692237	2.047406252	1.850999972	1.60512853	1.852931436	2.531748416	1.68223388	2.587127801	1.197052599	3.897850329	2.828147679	2.003689477	2.610307505	1.537256917	2.770405342	2.87180555	2.083339378	2.432728074	2.835933567	1.725769697	2.024294331	2.471166803	1.770321485	1.662460234	1.883606639	2.068967243	2.677540211	2.178018789	1.959667761	1.402966826	1.794497915	1.738753373	3.266547693	1.73859402	1.833436813
435.8	1.493404873	1.07347121	1.037724354	1.283246338	2.156377817	1.12193426	2.6556192	2.205686823	2.316729198	0.856620184	1.24124986	2.435520465	1.784419231	1.402692561	1.989238275	2.064333747	1.866827252	1.618874689	1.870385213	2.554896065	1.710278757	2.624546922	1.212786008	3.974246783	2.869239833	2.031677768	2.649761664	1.566530285	2.80841788	2.910225545	2.106638658	2.466429904	2.882582597	1.761899183	2.048064019	2.509486675	1.802635476	1.680402471	1.904369596	2.099892607	2.716167862	2.212365248	1.992496815	1.425689431	1.812959145	1.768221672	3.305450837	1.757339094	1.84895393
437.2	1.501782531	1.07216207	1.049666672	1.289794261	2.162431102	1.125406616	2.666959302	2.217938085	2.340556815	0.86387259	1.242167775	2.457407967	1.817596797	1.414030681	2.008032135	2.084292512	1.885403009	1.6322103	1.904969671	2.580681613	1.731304711	2.6584041	1.226105508	4.040267868	2.89978532	2.053993061	2.6864607	1.589632264	2.856169607	2.952031867	2.134064105	2.510032494	2.9340902	1.785566827	2.08313799	2.549854674	1.824963911	1.695377855	1.921294915	2.126112065	2.758612684	2.239042244	2.0206536	1.440840704	1.834317998	1.794736571	3.342791834	1.785510403	1.868926946
438.7	1.524914642	1.081790657	1.06010234	1.29229595	2.179416134	1.133923232	2.681098611	2.241517229	2.352035994	0.873443583	1.254374725	2.477351691	1.842728571	1.428190634	2.029619571	2.110521193	1.898105386	1.65010302	1.913879965	2.595885139	1.757269484	2.702705128	1.24169781	4.102320159	2.93130337	2.079767753	2.729684744	1.6105036	2.905720025	2.990728809	2.157115464	2.549125998	2.990566154	1.811619495	2.103815885	2.584986597	1.854587171	1.721558035	1.943300721	2.155920186	2.800679666	2.267051448	2.053440162	1.457030572	1.857428605	1.826862938	3.385998341	1.808041375	1.894317484
440.1	1.535816267	1.086677039	1.066067046	1.288380304	2.18744059	1.135979015	2.68949985	2.253440025	2.370947728	0.877491931	1.260954725	2.493093239	1.861759444	1.434623746	2.049421863	2.124457003	1.908626508	1.659260266	1.923472639	2.617672864	1.77896314	2.741461535	1.258005962	4.145510535	2.959742791	2.10375536	2.758536608	1.635358498	2.942949201	3.030664065	2.180761971	2.58124632	3.033395737	1.838872472	2.13642476	2.612803363	1.880078699	1.739163069	1.96030101	2.188969884	2.83074853	2.301406734	2.084438152	1.475456572	1.873480168	1.854759949	3.419155932	1.830765737	1.910315574
441.6	1.544005727	1.097438341	1.074172758	1.289985141	2.196569682	1.143534711	2.696643209	2.260995523	2.382774618	0.882424953	1.27749975	2.508587723	1.887017578	1.448058219	2.070739701	2.130043595	1.931716126	1.677764219	1.942157289	2.630937286	1.794192689	2.774500148	1.27199606	4.205638803	2.990542802	2.135261856	2.79309076	1.653193382	2.98464842	3.063069923	2.20159232	2.612923904	3.069861238	1.864120927	2.165017466	2.647441177	1.906143111	1.757246259	1.976405395	2.213802485	2.871647958	2.328136309	2.117821438	1.48936558	1.893926663	1.878836173	3.452965824	1.847959611	1.933455128
443	1.559525034	1.100617884	1.085504041	1.292504237	2.205124978	1.146099497	2.722547884	2.262737733	2.405526322	0.886112413	1.286278908	2.530865217	1.915383018	1.456567118	2.087775178	2.143370548	1.946731656	1.694909284	1.958045698	2.645989967	1.814196873	2.815618286	1.288622842	4.264212674	3.025675761	2.155110683	2.827847465	1.677624277	3.026998357	3.108575723	2.225057676	2.646666838	3.120413162	1.89636176	2.186490225	2.685836384	1.938230455	1.779520205	1.99743698	2.243761636	2.911027037	2.356867036	2.147348706	1.510634539	1.922515746	1.907065184	3.492919152	1.870282605	1.959534348
444.5	1.571794284	1.106634097	1.096380274	1.297957303	2.215894156	1.147403917	2.733248985	2.269876499	2.420101795	0.896180189	1.296703375	2.552587069	1.948186279	1.475417526	2.109688233	2.16615042	1.963619932	1.716837097	1.981188317	2.668930872	1.850198194	2.858803893	1.309066218	4.324332118	3.058178685	2.181242143	2.865822613	1.708332714	3.075651382	3.146197232	2.260559531	2.68423264	3.16866535	1.925239419	2.216372927	2.727304228	1.963922505	1.805888611	2.024695053	2.269929084	2.950944916	2.393386404	2.18356186	1.533609061	1.943580643	1.937099526	3.535989323	1.895809781	1.983219489
445.9	1.584378898	1.120942302	1.0992626	1.301308575	2.223661325	1.159122008	2.756372754	2.282253159	2.442720346	0.908315706	1.310630468	2.573311342	1.97930957	1.48835031	2.133708383	2.194058071	1.987251564	1.738220973	1.994925376	2.696495113	1.873016013	2.901895198	1.328649848	4.382802014	3.097817968	2.215277352	2.894468888	1.736234351	3.121061295	3.186497259	2.291600039	2.718765405	3.219848747	1.95166018	2.246925331	2.767002238	1.993495837	1.829086037	2.051118201	2.303167472	2.992353333	2.43314163	2.215258343	1.560562081	1.96540532	1.972539684	3.575040092	1.920495752	2.009073966
447.4	1.601862341	1.129309768	1.112332694	1.303572799	2.235817516	1.16621655	2.766620197	2.288514926	2.456291091	0.917530555	1.326390295	2.594915501	2.002397	1.503135362	2.156403892	2.211305195	2.006470479	1.757416782	2.013565949	2.71321202	1.905286574	2.939292221	1.349176661	4.442144693	3.130201373	2.24640935	2.934122877	1.759512639	3.170384543	3.226855027	2.320919289	2.755300015	3.270239738	1.986035512	2.27821258	2.803752922	2.024098326	1.852493966	2.075067615	2.331146998	3.030078858	2.467112057	2.255568203	1.58546702	1.995428235	2.002368759	3.61745012	1.946332141	2.030978376
448.8	1.622128568	1.139627735	1.123035116	1.307339443	2.241306896	1.176361298	2.783980691	2.293580808	2.479668394	0.926248647	1.335549576	2.62334271	2.026741577	1.517429324	2.17769566	2.229675773	2.028541239	1.776280662	2.034279249	2.735956151	1.93113299	2.98348966	1.364531123	4.491175954	3.16318749	2.267711492	2.973296472	1.783958108	3.21920242	3.263963662	2.351490458	2.788882723	3.31373271	2.010457423	2.30482056	2.842550045	2.06223017	1.876114142	2.10147845	2.370374949	3.073570326	2.500657955	2.286643898	1.610172063	2.019103472	2.032302338	3.659686727	1.969526121	2.052272806
450.3	1.631540709	1.153774238	1.133155854	1.312190005	2.257266239	1.190758369	2.798208354	2.300306159	2.496167198	0.931893559	1.344850312	2.643715021	2.059187602	1.531144551	2.204231204	2.252395913	2.046656464	1.798841107	2.049538826	2.766541006	1.95682641	3.021397407	1.382833657	4.538784644	3.200044503	2.293368578	3.012006681	1.807579657	3.26767615	3.298707924	2.378994175	2.820476393	3.361428581	2.039143981	2.335895007	2.883633144	2.097481516	1.907380811	2.121962229	2.396914603	3.109494849	2.533051262	2.31432029	1.635429126	2.039832979	2.066029988	3.692809751	1.989011553	2.074690775
451.7	1.649847334	1.160605624	1.145152162	1.315572586	2.260299375	1.197580239	2.811437125	2.304757249	2.508040794	0.943844203	1.356335662	2.661833992	2.085876129	1.543752744	2.228830172	2.277231608	2.057656726	1.818416742	2.067973471	2.791324987	1.986637126	3.059855826	1.402101681	4.596120687	3.233212351	2.32061428	3.040934186	1.831333605	3.314268328	3.338934668	2.408152283	2.85415933	3.40704256	2.062325381	2.360466532	2.916720963	2.124155668	1.920133529	2.145454742	2.421852485	3.146063162	2.566288106	2.34833265	1.661020785	2.059161295	2.092005276	3.72985701	2.009805265	2.096301628
453.1	1.665606057	1.170464382	1.158297619	1.321029855	2.275338529	1.20359056	2.832155049	2.313640788	2.525449175	0.953992272	1.374767978	2.682157854	2.116820457	1.555630862	2.253154585	2.297421905	2.069710016	1.841066625	2.091048815	2.813583488	2.01429468	3.101821672	1.41742877	4.657717935	3.266297846	2.344827984	3.07069414	1.852017524	3.362318259	3.37573808	2.43502168	2.886287584	3.453648194	2.089221898	2.392557234	2.955548832	2.151819236	1.942655727	2.161918676	2.449560826	3.186832049	2.59283734	2.384060656	1.684896272	2.085310814	2.115219053	3.771619681	2.032404622	2.122966873
454.6	1.676226156	1.179941101	1.170309126	1.328212756	2.288003173	1.205616803	2.840233756	2.323102917	2.539888013	0.959610896	1.387452961	2.703267227	2.14600509	1.566262908	2.27028794	2.306642336	2.087324205	1.855771904	2.114971512	2.829057203	2.030285228	3.146302259	1.438119566	4.717704423	3.298328132	2.375829513	3.102723916	1.875767948	3.39673927	3.403667628	2.462082766	2.918465734	3.49400763	2.111482733	2.414936981	2.99541657	2.176153723	1.965846532	2.183865083	2.474736161	3.225246081	2.622426945	2.415277602	1.701281828	2.110623262	2.138606728	3.802240552	2.052760186	2.13843695
456	1.674103567	1.18153203	1.180729215	1.339029027	2.305432684	1.207117527	2.849328533	2.328920337	2.551037035	0.972577001	1.407233434	2.726807359	2.177102703	1.575726771	2.288127323	2.314233732	2.09960104	1.869484774	2.14237545	2.847666338	2.047420171	3.188972698	1.455809148	4.778241891	3.326880192	2.405351462	3.129838188	1.89636072	3.427539851	3.426696581	2.487422276	2.944168321	3.523658018	2.132743643	2.438524103	3.032546402	2.195869661	1.981080743	2.198942307	2.496360434	3.2650103	2.653535808	2.439261924	1.721698482	2.135237624	2.159632273	3.832663025	2.07169467	2.157887504
457.5	1.679828274	1.194427946	1.190881817	1.348300225	2.322470701	1.205625527	2.847136915	2.348934212	2.565083033	0.977907424	1.421379541	2.746681821	2.211507459	1.586029546	2.298867742	2.329221776	2.114681266	1.881530734	2.165620815	2.865780938	2.063073784	3.227392795	1.471484444	4.836294347	3.355095585	2.431700033	3.165418516	1.925841371	3.460522838	3.452647677	2.512105026	2.971348145	3.555715114	2.158385423	2.46349502	3.063855252	2.21241601	1.998118885	2.21736101	2.518165867	3.305404762	2.682141786	2.465597657	1.744796873	2.160739615	2.181557307	3.864693953	2.093148932	2.177184533
458.9	1.690856432	1.202141917	1.198550381	1.356533845	2.328198509	1.214216442	2.850943608	2.379981902	2.577915283	0.989265665	1.43780881	2.764063691	2.247149622	1.599921393	2.314094176	2.343584137	2.1282134	1.895321906	2.185076315	2.876316913	2.083416803	3.265411402	1.495398753	4.883858494	3.386592209	2.463107299	3.197230202	1.950436963	3.494727356	3.485047696	2.536840008	2.995579845	3.583868975	2.182839214	2.486224474	3.097018857	2.238367612	2.010330676	2.238557432	2.53513662	3.339226807	2.707852354	2.489715656	1.76262633	2.182649694	2.201975241	3.899354749	2.111184294	2.195884412
460.4	1.709251387	1.211067524	1.203626782	1.359415195	2.340583406	1.223770551	2.851924396	2.409948674	2.592029264	0.996864289	1.444109203	2.786613143	2.284862413	1.620055164	2.325265116	2.361990392	2.146328364	1.914222706	2.197423598	2.879280037	2.104202632	3.295447878	1.515422847	4.910121971	3.406485507	2.484447259	3.233477919	1.972499471	3.528005037	3.517955336	2.55999138	3.0142538	3.6235555	2.200391621	2.497873311	3.127318073	2.258856792	2.029967873	2.254774997	2.558060211	3.370355779	2.730566981	2.515120835	1.778624557	2.196593494	2.23012579	3.924558418	2.128976007	2.216000966
461.8	1.726826015	1.212014477	1.198699824	1.356195886	2.334353111	1.239841975	2.879257861	2.417981009	2.595954267	1.004431629	1.455865658	2.799390352	2.316059586	1.633733364	2.336911758	2.381684007	2.160829126	1.937560134	2.193551279	2.88659535	2.14055455	3.324707167	1.530393334	4.933403987	3.438205355	2.499322001	3.2589606	1.990387421	3.571672089	3.554614274	2.58571525	3.037777752	3.657919756	2.221267101	2.506740824	3.151537533	2.277701735	2.047023413	2.279429655	2.569033194	3.400012854	2.752889143	2.543365787	1.795310807	2.200540624	2.25906107	3.948777353	2.142913036	2.224154264
463.2	1.74238398	1.220337431	1.201251203	1.350872387	2.342062818	1.251032771	2.881759774	2.419469222	2.60377216	1.009332953	1.46536595	2.82193661	2.347268671	1.645993267	2.361215486	2.407165794	2.172907579	1.958855697	2.198882375	2.909220259	2.168545623	3.364129762	1.549303266	4.962427411	3.473545544	2.515184281	3.288096402	2.006616327	3.612541788	3.588230619	2.6127004	3.066605579	3.704365596	2.245466372	2.522441766	3.173457965	2.301466165	2.066894808	2.302267305	2.585702037	3.430198589	2.779626053	2.567669045	1.81676611	2.210102645	2.283456477	3.979016378	2.162031426	2.237031376
464.7	1.755822888	1.224143024	1.206924278	1.350201295	2.338678271	1.26385705	2.916459104	2.405016656	2.61981087	1.023656411	1.475136594	2.840732081	2.372155827	1.657232244	2.375586679	2.435236729	2.181554755	1.981650328	2.205120139	2.927137322	2.199111387	3.411674042	1.562883177	4.988712372	3.511735372	2.529243887	3.313858784	2.024030026	3.662376255	3.617025694	2.639129266	3.088583596	3.740258419	2.257784781	2.536490254	3.201972276	2.323645753	2.080414025	2.323142881	2.613696239	3.464663822	2.802201429	2.594651083	1.83511387	2.220437141	2.308067398	4.005285011	2.174847889	2.250542573
466.1	1.761026484	1.229669626	1.213664846	1.352120157	2.340711583	1.270010713	2.953106395	2.382331264	2.643116832	1.03324198	1.491981117	2.861717156	2.403287567	1.662779799	2.393565956	2.44892831	2.185398763	2.005603867	2.211987466	2.940151007	2.228770992	3.456494299	1.569544588	5.036513907	3.546945015	2.548194507	3.34171768	2.04378917	3.717392431	3.647274221	2.664187535	3.111929749	3.781793017	2.274482057	2.556649297	3.228569522	2.354806972	2.101243178	2.33909973	2.643759428	3.49648566	2.833574972	2.627127255	1.853287322	2.229939399	2.334883916	4.03013529	2.192836466	2.264150174
467.6	1.768823974	1.234419349	1.225432213	1.35619147	2.346500342	1.272315327	2.966077164	2.35838064	2.657310258	1.044632636	1.505768738	2.888277275	2.430069873	1.675184067	2.41134603	2.472668468	2.192461372	2.029135823	2.230077641	2.957895905	2.251945598	3.494270386	1.588848289	5.0894951	3.583226149	2.565539622	3.370056039	2.064090702	3.765491643	3.680405285	2.682321513	3.141726168	3.814467771	2.298057223	2.57637332	3.265435901	2.379820555	2.118475273	2.36005593	2.67028061	3.529768195	2.868489457	2.657604422	1.873390416	2.256221447	2.34967796	4.063363758	2.210479351	2.284233817
469	1.779554226	1.242869203	1.236554449	1.3533491	2.344701562	1.281908535	2.965139703	2.350436519	2.665986283	1.054075875	1.511294321	2.896522641	2.444787415	1.689442933	2.425727469	2.489449384	2.199638033	2.044864174	2.245462716	2.969534064	2.273292388	3.52068546	1.607902874	5.120038312	3.607016442	2.587194317	3.390062029	2.077846602	3.803255377	3.7104386	2.703464332	3.170196192	3.846384534	2.325116191	2.60110808	3.287813102	2.397730558	2.138900513	2.377318641	2.685096548	3.556531711	2.887478113	2.679530301	1.88960926	2.274165645	2.365782158	4.092704434	2.227433081	2.295732965
470.4	1.788013972	1.249875185	1.245737944	1.351869705	2.348466941	1.286459959	2.957041854	2.372716541	2.667633561	1.061803913	1.519741303	2.906596802	2.458521699	1.704419847	2.437808735	2.509181984	2.211135316	2.052541377	2.255931343	2.979018263	2.292794067	3.540357991	1.630388328	5.14204746	3.628184249	2.611902269	3.419045739	2.099569128	3.83038592	3.748107082	2.723313629	3.203181968	3.875129394	2.360785631	2.618997334	3.304568297	2.412438237	2.155686327	2.399108482	2.697434872	3.574359974	2.9028776	2.703628048	1.906010267	2.292806345	2.382253511	4.127329745	2.24273528	2.31651807
471.9	1.802185487	1.254046876	1.245030218	1.352130906	2.350193436	1.300972808	2.94991678	2.405317677	2.664726586	1.067853888	1.532477642	2.921946951	2.482730802	1.717200371	2.447911718	2.532761293	2.228826433	2.064031223	2.263915651	2.986540018	2.320646503	3.57615843	1.654735081	5.169071489	3.648784432	2.63528494	3.43536996	2.118913905	3.863437215	3.775442128	2.75111908	3.227917003	3.904693794	2.386646082	2.63194486	3.329643825	2.428360421	2.173422275	2.419352489	2.711799803	3.602987611	2.925322945	2.722151013	1.925637765	2.302871795	2.402468251	4.159668743	2.257123346	2.331571035
473.3	1.815571377	1.255843014	1.245285135	1.353526154	2.357323553	1.3044825	2.965258859	2.445394434	2.670294609	1.074254903	1.548920187	2.937473554	2.519749101	1.724751745	2.455637889	2.544094786	2.247175461	2.076759507	2.266960575	2.98972087	2.337501261	3.618934265	1.674425713	5.211722748	3.678177908	2.653526743	3.469680843	2.14124692	3.900360904	3.806875832	2.780123508	3.255142687	3.928652647	2.403992889	2.642581624	3.367364187	2.447765559	2.193129107	2.44201138	2.732353764	3.642497188	2.948816586	2.747801047	1.944433358	2.309261639	2.425430886	4.187844438	2.276845007	2.347557706
474.8	1.817727429	1.256958326	1.243341893	1.355699905	2.354416342	1.301025588	2.976430105	2.474568537	2.682306347	1.085341758	1.564287292	2.960991049	2.569278738	1.733450662	2.469979769	2.554461487	2.258361964	2.096204579	2.27975547	3.000291516	2.349567415	3.665513312	1.683293725	5.27571897	3.723676597	2.671447091	3.495252211	2.169159402	3.949040814	3.833858423	2.804609988	3.282717336	3.956181249	2.413196648	2.666175144	3.405525655	2.474463478	2.205572421	2.460218932	2.752149678	3.68574023	2.977389447	2.774096064	1.958280582	2.325671589	2.446538674	4.217103267	2.29294298	2.364366993
476.2	1.819986448	1.262202181	1.242845728	1.369163424	2.364008582	1.295168377	2.982022553	2.492202136	2.694191047	1.096904106	1.578731952	2.989314992	2.610654426	1.734295876	2.488536983	2.560763196	2.26461585	2.118441123	2.302033307	3.016941036	2.352166436	3.708569527	1.68773976	5.35425097	3.759851747	2.692372269	3.524605371	2.191143849	3.996785588	3.857877807	2.826763945	3.315948133	3.977109889	2.419446227	2.680817943	3.434595031	2.494573423	2.222998237	2.473273929	2.768435818	3.723098836	3.007849495	2.799237288	1.975202975	2.351349177	2.455698566	4.250190933	2.313452252	2.378619403
477.6	1.815302416	1.271981053	1.255510546	1.382156386	2.369068444	1.291652276	2.996745804	2.503067833	2.713141401	1.10253658	1.597808383	3.015925287	2.643345924	1.746963048	2.503015259	2.568482577	2.265864589	2.132317071	2.326633035	3.032449994	2.362433301	3.754169961	1.68987666	5.427990434	3.798744474	2.713539196	3.544277751	2.216187649	4.032331551	3.861789574	2.847472781	3.337709628	3.993334398	2.425665665	2.693663197	3.462825505	2.507214097	2.232502826	2.484540733	2.789307189	3.75789833	3.034593163	2.817276776	1.990932241	2.381614728	2.46816891	4.273608366	2.334066791	2.396437819
479	1.814237489	1.279581278	1.269238815	1.393122389	2.390684346	1.293572913	3.00806145	2.500357402	2.733875767	1.106414099	1.615222332	3.040921755	2.658387843	1.751143526	2.518103686	2.571600726	2.267933183	2.146440873	2.352979938	3.043532171	2.372034012	3.782111666	1.694383094	5.48653725	3.830020927	2.73770919	3.563045752	2.22853654	4.058096842	3.869423189	2.868645231	3.350541196	4.014536625	2.434379489	2.710245192	3.485092384	2.518852174	2.243114816	2.495854524	2.813996872	3.791235741	3.057414153	2.836273175	2.00879977	2.408545553	2.484068715	4.297800664	2.353683446	2.411496553
480.5	1.811395373	1.284119949	1.280970465	1.400903419	2.420487283	1.288744151	2.997803977	2.482556403	2.747915744	1.113867691	1.631529179	3.062988043	2.678999581	1.758121498	2.522131073	2.580783752	2.282961198	2.162933573	2.377278227	3.07049229	2.389061725	3.808821294	1.70599084	5.532085679	3.852248379	2.768580686	3.588331787	2.239830866	4.075695349	3.881781759	2.890732981	3.353171639	4.045218189	2.447994998	2.724278841	3.504016565	2.539215492	2.254739217	2.502355197	2.83348202	3.822351161	3.078324271	2.854832835	2.024521889	2.426030414	2.500528352	4.31470215	2.361883417	2.425480288
481.9	1.815674199	1.282950159	1.292804327	1.408482577	2.447018647	1.287070365	2.980717704	2.471060352	2.752263322	1.122934445	1.646568979	3.08166583	2.70946186	1.766716767	2.523243249	2.599239599	2.302761703	2.172286773	2.38493359	3.072360395	2.404194482	3.83800184	1.73256824	5.554047249	3.868969374	2.7988786	3.615125476	2.259812185	4.0995093	3.907914209	2.915964142	3.360457505	4.073839985	2.473161814	2.741234098	3.53368948	2.552084574	2.268040999	2.520715973	2.84843877	3.853901517	3.099353565	2.87103847	2.041429847	2.442303537	2.523675919	4.342074555	2.372732432	2.446338959
483.4	1.832864493	1.288061667	1.300239632	1.413693783	2.460093295	1.289977311	2.972914732	2.468385631	2.754723089	1.131070047	1.661376535	3.100189017	2.741399982	1.787814496	2.523604257	2.616546597	2.320004649	2.179496152	2.400740891	3.074165466	2.428415083	3.867889208	1.764999139	5.569800652	3.885094374	2.828601411	3.640271468	2.289068734	4.120511785	3.943555253	2.947155135	3.383506093	4.089523297	2.508657925	2.752950497	3.558519372	2.560115136	2.28617886	2.543526692	2.855033235	3.884892859	3.121289944	2.889374948	2.064855855	2.463646738	2.547472932	4.376802287	2.399757794	2.467138997
484.8	1.863340056	1.292082743	1.313853243	1.414435417	2.458908363	1.299678603	2.944538551	2.497216032	2.758516057	1.138628441	1.673272755	3.115413866	2.771288376	1.814920868	2.526619418	2.634793846	2.34698871	2.182500231	2.419820034	3.076148602	2.457964923	3.894551507	1.796208763	5.588324794	3.903644052	2.859049571	3.672258125	2.316690904	4.140297288	3.989120373	2.978706063	3.412543357	4.103324367	2.548996951	2.769732124	3.578691307	2.568879853	2.310022207	2.569734925	2.862682894	3.917687792	3.143438881	2.912164274	2.086160782	2.483300754	2.572157735	4.413608084	2.423574132	2.489163467
486.2	1.889678241	1.296403915	1.325867597	1.41337228	2.4706244	1.312790286	2.916858549	2.538535156	2.766267754	1.149144135	1.682134539	3.1371988	2.793689733	1.838899129	2.539959993	2.658361787	2.368222166	2.193290406	2.443072835	3.087782035	2.48684939	3.928219512	1.824397435	5.604881022	3.92249405	2.885859357	3.708926781	2.341270177	4.175526054	4.024925469	3.007767337	3.453937531	4.12559421	2.578901247	2.794026934	3.6040319	2.586979112	2.330262497	2.594290019	2.871977176	3.948905035	3.169775661	2.937197235	2.10331512	2.505815674	2.597177088	4.446235478	2.444154914	2.509782527
487.6	1.90896913	1.302127038	1.340832659	1.417415657	2.484683994	1.319518248	2.911191899	2.598536176	2.779889997	1.154849221	1.697164154	3.157680672	2.814052719	1.857437515	2.555038226	2.677749215	2.391033788	2.204284176	2.465307568	3.098997069	2.508273426	3.957939727	1.837883017	5.637825011	3.942030496	2.913391249	3.75605756	2.364055087	4.216985007	4.04994608	3.031115126	3.483583327	4.154914003	2.604342114	2.817416905	3.627405645	2.622000109	2.351686903	2.615624332	2.894564824	3.978353644	3.199337751	2.96304775	2.117440153	2.526767485	2.618998493	4.481022003	2.460132101	2.52642628
489.1	1.922176702	1.312706492	1.345279476	1.426849599	2.49616273	1.326145596	2.921755888	2.638748089	2.798970209	1.166537683	1.711404614	3.17702262	2.838616823	1.874606651	2.572700141	2.699394675	2.403886174	2.224211144	2.483320724	3.122535749	2.529761434	3.992809375	1.848779687	5.687455075	3.971978724	2.935768259	3.790937882	2.386625061	4.262163404	4.078963291	3.053717958	3.503211715	4.188410808	2.627781796	2.843987356	3.666550102	2.652811097	2.372487291	2.641175533	2.923733455	4.010687572	3.232301915	2.996152319	2.144198038	2.543720997	2.641683779	4.513375318	2.482156939	2.540740867
490.5	1.9299156	1.323459687	1.355451066	1.43711497	2.502916881	1.334849536	2.930863861	2.668876664	2.823844507	1.176843834	1.721700395	3.203208089	2.860375161	1.890835658	2.599574398	2.724755561	2.410927533	2.256993759	2.507677315	3.149715479	2.563193884	4.030379818	1.864276681	5.747153147	4.007187743	2.966397134	3.82743117	2.407386687	4.30826061	4.109596962	3.084189319	3.530073349	4.23608206	2.650090994	2.867692972	3.710788992	2.688432265	2.399616325	2.665943402	2.955064293	4.044482933	3.270739322	3.030234133	2.176536603	2.571094215	2.666909649	4.547690833	2.502828227	2.560838848
491.9	1.943524675	1.333299912	1.371290162	1.446220972	2.506762879	1.345409476	2.955048634	2.690831162	2.843407644	1.186049772	1.735357199	3.229759659	2.887619791	1.8995976	2.634667782	2.755685675	2.416357589	2.288913338	2.530008811	3.181996354	2.602941422	4.08213242	1.877107036	5.806438425	4.053092233	2.990333718	3.862193734	2.424885947	4.363986432	4.149625679	3.118245597	3.56345491	4.292505722	2.670174613	2.892327231	3.750072294	2.736303324	2.430806571	2.693925503	2.993435538	4.088809902	3.312847596	3.066610989	2.205877221	2.600966664	2.694214833	4.587487555	2.524788847	2.585744498
493.4	1.961550621	1.338910709	1.38608979	1.451882359	2.508137338	1.35956216	2.996294755	2.700178384	2.853269501	1.198161309	1.746071099	3.252684613	2.912088031	1.90818283	2.675300406	2.789177954	2.432583342	2.315845631	2.549757488	3.219584453	2.647723019	4.137979627	1.895724243	5.85999155	4.101539131	3.013743509	3.904958393	2.452917835	4.427791265	4.198992332	3.157441626	3.602909741	4.356965464	2.700760176	2.924325467	3.796076148	2.789947294	2.470066692	2.73267707	3.038602805	4.133843091	3.349931235	3.106265748	2.23838041	2.624077645	2.733892927	4.634862646	2.546909241	2.616709817
494.8	1.981890035	1.351168612	1.39498341	1.454479955	2.520339369	1.381603635	3.032463078	2.696657519	2.863096988	1.209798669	1.759416379	3.277196288	2.936533786	1.914124962	2.713090123	2.818975954	2.454222721	2.351384179	2.57712245	3.248673081	2.695152975	4.192159808	1.920668745	5.917320231	4.159971592	3.045040612	3.956693469	2.48378244	4.495976602	4.257180318	3.20418496	3.645425681	4.42436253	2.740463898	2.964282879	3.85862395	2.842863967	2.513728831	2.773201652	3.085170954	4.184918342	3.39186021	3.149462496	2.277174443	2.649999277	2.775821432	4.689566776	2.575319209	2.65142778
496.2	2.006029234	1.359236286	1.404197586	1.452175883	2.529334047	1.403060182	3.08265788	2.68295739	2.880788972	1.226862347	1.774732806	3.306075733	2.960283801	1.923010209	2.75542607	2.848410788	2.480259679	2.384224439	2.598115867	3.285192263	2.750168084	4.247073405	1.950584459	5.984698216	4.233313291	3.078358162	4.016109285	2.524352209	4.570535462	4.317135485	3.260016566	3.695788378	4.499541367	2.793141325	3.007050031	3.927150734	2.905108114	2.564221101	2.819982888	3.140246188	4.237919031	3.438199413	3.202417793	2.321182962	2.676687262	2.827846133	4.74946966	2.609645288	2.691328273
497.6	2.042267152	1.370652416	1.415707475	1.451804539	2.540606308	1.431513271	3.141663929	2.672810847	2.905033343	1.244004246	1.790307729	3.339533416	2.996610759	1.936264326	2.798276901	2.88258917	2.515986197	2.416373165	2.625494074	3.32722971	2.811123401	4.304407816	1.977788037	6.049401663	4.309545277	3.120758781	4.086303881	2.571184466	4.649119461	4.389246931	3.31876184	3.758882704	4.578721136	2.853004596	3.061074165	4.006015664	2.969509923	2.617408596	2.869011037	3.205985555	4.298567887	3.492602525	3.259994822	2.366859852	2.706343083	2.884477183	4.811333691	2.64604037	2.737748827
499.1	2.077753196	1.387939569	1.432371588	1.458852179	2.556835883	1.461250293	3.203202041	2.673582392	2.93155056	1.262764273	1.80901574	3.378615591	3.039572575	1.959720322	2.848040831	2.915976169	2.558505913	2.45698035	2.669761583	3.380413003	2.867576112	4.370113349	2.008401222	6.128835967	4.383394985	3.169636902	4.160619039	2.623619055	4.727236066	4.461171298	3.38791118	3.829702888	4.661640822	2.915551339	3.128287655	4.093760463	3.037103929	2.677054008	2.92328729	3.271713941	4.364062994	3.556819971	3.316236812	2.410669671	2.748101915	2.942224289	4.880578771	2.68740565	2.790748071
500.5	2.120261421	1.413592149	1.45858357	1.478634497	2.588398231	1.495040295	3.260002228	2.693805865	2.964559463	1.283471232	1.832655297	3.425188307	3.08150169	1.989654182	2.903880607	2.95462375	2.609346565	2.497655698	2.724716575	3.438340732	2.925874596	4.443548168	2.042745792	6.223382412	4.457893641	3.233355504	4.247357773	2.673195457	4.806973276	4.536496745	3.453950229	3.904771741	4.745943784	2.983391983	3.196022954	4.179875649	3.111516116	2.741278848	2.978009362	3.344858498	4.433443887	3.631551493	3.374578075	2.461131662	2.805619509	3.007724257	4.957473416	2.740986012	2.853015137
501.9	2.166049103	1.441320104	1.488140873	1.504519161	2.627937812	1.524179284	3.306378231	2.716727158	3.003151069	1.304702645	1.856580485	3.482011553	3.119479263	2.023658077	2.966283386	2.998954214	2.659924498	2.533608559	2.781097702	3.508026327	2.988749595	4.522588296	2.079454598	6.336581613	4.538031869	3.306374244	4.344658474	2.735329377	4.887814558	4.612036191	3.532466472	3.976872314	4.835850039	3.059019708	3.274389136	4.280814381	3.190303997	2.814991375	3.038884203	3.425169784	4.510789633	3.710309446	3.445336679	2.529321884	2.867427458	3.076090961	5.047119095	2.796444092	2.922058118
503.4	2.213289843	1.47244923	1.524116987	1.541116256	2.677422604	1.558030011	3.348482279	2.735911795	3.055980723	1.331535059	1.883750632	3.546677559	3.153671544	2.067166894	3.022993532	3.048449667	2.723498243	2.572622957	2.853911527	3.583311023	3.054949654	4.601746603	2.121773472	6.463570511	4.616932987	3.396754367	4.449327944	2.802869902	4.968762034	4.689324193	3.621031884	4.048035475	4.930130809	3.143827069	3.361485187	4.387936276	3.283433382	2.895841114	3.108032353	3.516395308	4.590783306	3.799835056	3.523512447	2.594247855	2.946095776	3.150641924	5.14229526	2.854819597	2.995849861
504.8	2.26641309	1.506836157	1.556490542	1.58323101	2.740115998	1.592615475	3.396038177	2.75838613	3.110330234	1.356854863	1.915340155	3.613640348	3.194624868	2.109348271	3.087679716	3.09524854	2.788969156	2.616671334	2.92706343	3.666736754	3.128813953	4.684261825	2.167514853	6.592473291	4.70544272	3.491320356	4.569630106	2.873792563	5.058025617	4.776010797	3.714704097	4.123310999	5.033979555	3.238172055	3.463074508	4.51654221	3.378745288	2.983704545	3.181599947	3.616445133	4.678647992	3.898080173	3.601769681	2.667197452	3.027083784	3.230873869	5.241208377	2.918800652	3.077364429
506.2	2.328709124	1.544909413	1.603002338	1.626789434	2.80891758	1.633125764	3.459243842	2.788281479	3.174269752	1.387001554	1.94779566	3.68856812	3.238973494	2.156074178	3.158955034	3.155043357	2.871200199	2.663320931	2.999594488	3.763921072	3.211245513	4.772038559	2.21576277	6.733619614	4.801707381	3.595813562	4.70378836	2.954368001	5.153884671	4.875827145	3.819853275	4.213051419	5.153605825	3.341692304	3.575349203	4.649375892	3.486207835	3.08017052	3.256928464	3.724190732	4.77456259	4.00276349	3.686870773	2.745426125	3.117147439	3.324050157	5.346429341	2.986568572	3.168586211
507.6	2.402952742	1.584869254	1.654734675	1.67575284	2.895763968	1.68633412	3.53313183	2.82309926	3.23913171	1.418220961	1.980082566	3.766088029	3.290418095	2.203721263	3.237679587	3.220654947	2.960064177	2.718911038	3.081031091	3.875335156	3.304301841	4.873123724	2.27091144	6.875920486	4.904724031	3.705206245	4.850306428	3.041391854	5.261395061	4.986123713	3.931208071	4.315099048	5.285875217	3.454721803	3.695389602	4.800935173	3.606965646	3.187490804	3.345570511	3.844519181	4.880107305	4.122261707	3.777297085	2.835222349	3.21381112	3.428001982	5.465848044	3.065012338	3.264422468
509	2.486746582	1.628840242	1.70622745	1.726195207	2.976965784	1.745345259	3.621846278	2.86166588	3.316360349	1.455080786	2.013036591	3.852021785	3.338533971	2.257759049	3.326601568	3.294454156	3.05794043	2.776554897	3.166680006	3.999189581	3.406004223	4.986575087	2.329613972	7.029109477	5.020255284	3.821134316	5.003927135	3.137307971	5.376957155	5.105951528	4.0585065	4.428964499	5.428355947	3.578453654	3.827107048	4.958803798	3.739388454	3.303728243	3.438650007	3.977636062	4.991701292	4.249625456	3.880536684	2.928512026	3.316077603	3.540693926	5.595570513	3.148368253	3.377428
510.5	2.574283604	1.675781682	1.762194374	1.780490074	3.069735143	1.8182218	3.728503148	2.896605897	3.40251939	1.492570731	2.049365733	3.943745696	3.38879057	2.313271154	3.424858058	3.375718046	3.1652187	2.84255817	3.254642416	4.142710566	3.5220242	5.103718382	2.390690662	7.19566592	5.148997547	3.943526172	5.172546933	3.237755957	5.50707071	5.240379161	4.190789102	4.548492219	5.583138389	3.709478721	3.972548964	5.138412305	3.887533624	3.430421336	3.543722763	4.126349355	5.111706653	4.386578126	3.99029528	3.030451666	3.425573028	3.66585406	5.733729604	3.241614284	3.494288881
511.9	2.669484813	1.727421817	1.822277799	1.845902507	3.174918505	1.892216572	3.848474986	2.93608063	3.506177255	1.534815786	2.090759476	4.04528521	3.439988481	2.373429729	3.530510085	3.46508204	3.286240666	2.910272778	3.349609621	4.301558295	3.64579512	5.226839439	2.454460091	7.370163042	5.281650777	4.081541338	5.356158343	3.349561209	5.643103937	5.383455206	4.336285313	4.67608572	5.748172889	3.856878583	4.130833212	5.330554059	4.047035227	3.570257359	3.660136364	4.287194703	5.237394314	4.534660392	4.108118177	3.138136936	3.541886173	3.800225593	5.885628938	3.340811948	3.62411814
513.3	2.774744648	1.786549895	1.891527122	1.918984917	3.297254708	1.974077248	3.994983921	2.985288834	3.618849228	1.583788021	2.133653641	4.160058701	3.497910489	2.438401481	3.643170708	3.565643699	3.42175045	2.991567329	3.451303106	4.478870388	3.786111112	5.362183666	2.523980483	7.564214824	5.426092054	4.227304311	5.552839295	3.472378175	5.787606681	5.537104158	4.494235362	4.812859826	5.927859461	4.013429831	4.301182439	5.540541656	4.218568946	3.720315733	3.781952484	4.46132521	5.373476241	4.699309514	4.234180618	3.254499641	3.666793413	3.94545563	6.050191256	3.448736199	3.766399958
514.7	2.892598951	1.846330025	1.96331408	1.997807453	3.433614192	2.067745417	4.157839486	3.035670706	3.741482397	1.634133196	2.182767168	4.284923166	3.55983854	2.506695687	3.763483721	3.678344891	3.574081464	3.078892711	3.555598713	4.675795913	3.932119966	5.501447558	2.599089368	7.761081843	5.578656934	4.38241122	5.764841479	3.600543434	5.9406471	5.702687807	4.66087474	4.957489447	6.116487896	4.179990079	4.481835353	5.764036165	4.402512312	3.881642183	3.90931887	4.647271388	5.514247666	4.870046542	4.366118328	3.379399439	3.797915112	4.104558875	6.22428046	3.563515811	3.917489986
516.2	3.021747301	1.917434741	2.046008131	2.088119153	3.592460538	2.17424062	4.338104116	3.098574675	3.88527931	1.690239274	2.232150906	4.423604831	3.621258093	2.585031255	3.893629683	3.804693798	3.744595196	3.171161644	3.667649528	4.895660067	4.088831386	5.649082086	2.677600331	7.971701626	5.740246984	4.552005841	5.999950214	3.733842389	6.102752089	5.879213696	4.841382388	5.111222499	6.323833823	4.361699879	4.686042221	6.003127013	4.600618781	4.054706441	4.049569268	4.84966534	5.668708922	5.06133237	4.506084608	3.515772761	3.941761561	4.275714735	6.410307546	3.689253141	4.077408005
517.6	3.162337225	1.991166766	2.135614708	2.191012559	3.766048109	2.293428247	4.539963833	3.176866228	4.049992311	1.751867096	2.286760629	4.573219113	3.683856961	2.668067741	4.034152914	3.940548593	3.93201157	3.274811919	3.784548851	5.140274244	4.260645146	5.805107688	2.761712466	8.194036731	5.909438994	4.729443722	6.254202463	3.881412558	6.275848017	6.066812994	5.036467868	5.276312263	6.545053753	4.558731562	4.904241179	6.258816487	4.814628211	4.241328662	4.200527634	5.071122364	5.828500772	5.25955099	4.656682892	3.657226945	4.092591902	4.456313877	6.608042521	3.822670862	4.253192268
519	3.305316879	2.065828881	2.228961782	2.296102544	3.950987076	2.418668654	4.764152551	3.255799802	4.219204209	1.810721414	2.341388566	4.722369917	3.747299154	2.750722042	4.1785446	4.084615257	4.125249302	3.382856699	3.895349201	5.40022974	4.435784302	5.964699201	2.844759905	8.411534326	6.078505796	4.90927123	6.506813104	4.028832188	6.452549986	6.265321534	5.23279917	5.442550842	6.767200089	4.754274923	5.121162591	6.515666407	5.032395287	4.430808378	4.352475072	5.294623484	5.990304869	5.462384385	4.807974338	3.80071062	4.245976058	4.646138621	6.808985153	3.959253094	4.430548781
520.4	3.448810461	2.140923606	2.322107286	2.401800704	4.136298544	2.541700088	4.995432816	3.32813609	4.393958979	1.871763233	2.393658945	4.876362377	3.811830585	2.831635994	4.326054517	4.226141628	4.319628366	3.49113964	4.007693706	5.66045289	4.6081809	6.118975604	2.929632668	8.626415996	6.248930991	5.083360966	6.752786284	4.175678776	6.626188929	6.456937258	5.4283151	5.607972511	6.985404992	4.94825997	5.338218939	6.773803671	5.249112995	4.618063198	4.500950322	5.515075891	6.150877401	5.665016257	4.954433013	3.945092385	4.394883452	4.833261037	7.010262519	4.095408198	4.608648997
521.8	3.59617752	2.221411348	2.412932583	2.514399481	4.331021519	2.66851748	5.234800825	3.402883601	4.577973584	1.935633031	2.453223975	5.038588129	3.880282876	2.916889742	4.465852188	4.371396647	4.524442361	3.600597046	4.126305824	5.924333022	4.783344229	6.274285979	3.014204564	8.856168579	6.423374402	5.265546585	7.008511725	4.324019018	6.801367774	6.649738664	5.625563217	5.775781156	7.208006679	5.143411077	5.556812266	7.037591402	5.469282992	4.806174051	4.652569618	5.740300293	6.313217063	5.87051814	5.098535829	4.088274786	4.545615692	5.018783894	7.213414266	4.23332735	4.791536489
523.2	3.740032125	2.300168277	2.511236066	2.628740714	4.530434486	2.796586963	5.479593363	3.47502077	4.761980818	1.999114089	2.511883959	5.200847586	3.946622777	2.99668705	4.60881038	4.514685963	4.727716101	3.710232832	4.239963281	6.193006791	4.955071551	6.429586227	3.09663819	9.080789133	6.594236614	5.443664472	7.258558148	4.472466702	6.971636602	6.840160733	5.820370731	5.93750458	7.426130473	5.33691115	5.7777153	7.297827239	5.682925533	4.992998743	4.800295044	5.963097366	6.473185237	6.075359714	5.244203913	4.230157996	4.69735382	5.206287232	7.415688581	4.372407097	4.972673534
524.7	3.876764995	2.375103553	2.604690294	2.741411395	4.727065862	2.923201792	5.721994109	3.548013932	4.943454042	2.062045595	2.569640241	5.357743154	4.009924215	3.077273355	4.745022841	4.65606656	4.928161479	3.814571451	4.351150286	6.452657024	5.118349814	6.580665136	3.178756801	9.295951933	6.761161013	5.619100577	7.501582386	4.614849203	7.134743019	7.023085142	6.011766826	6.095918478	7.636478848	5.525078487	5.988662138	7.547972173	5.88742369	5.173482389	4.944395108	6.181403035	6.62963878	6.273890322	5.381686719	4.363872314	4.841265095	5.384306711	7.610153681	4.505966427	5.147920771
526.1	4.012201827	2.454043648	2.699007538	2.859265506	4.932971925	3.044831822	5.963401191	3.623891448	5.134354313	2.123134233	2.627436796	5.519926857	4.077347128	3.159702288	4.88043028	4.796861289	5.128745165	3.921102301	4.462331773	6.719397072	5.282752879	6.731882657	3.257838717	9.517129031	6.92579769	5.791517291	7.74891872	4.762404483	7.298162766	7.206641005	6.200930655	6.250872625	7.843312761	5.709427515	6.203693101	7.795719835	6.09366576	5.352347407	5.088987943	6.397132712	6.785045518	6.470684577	5.519335964	4.497535167	4.987404211	5.56173292	7.801644405	4.639456941	5.322475886
527.5	4.149432569	2.527992502	2.791213628	2.969259483	5.130451635	3.166458642	6.204644438	3.702182885	5.314695313	2.182716311	2.68176729	5.675026705	4.139223124	3.240969051	5.01120329	4.939317441	5.319418597	4.025676405	4.564393143	6.975025786	5.442881129	6.872202215	3.336240779	9.718099473	7.080710814	5.959589627	7.986925069	4.898638899	7.456586242	7.388450874	6.387208837	6.405133314	8.048400448	5.892885828	6.407552629	8.035756024	6.290584883	5.52439757	5.22869631	6.605223405	6.935406624	6.66187613	5.652859529	4.625411034	5.125221128	5.738272459	7.987921451	4.771996403	5.489191222
528.9	4.274989589	2.594491873	2.876855836	3.072363365	5.314590199	3.280643967	6.428355828	3.780710564	5.481366007	2.235741312	2.73135822	5.819171958	4.198693794	3.315414216	5.133562278	5.070879296	5.495724071	4.122794548	4.656782717	7.214842381	5.59293332	7.008519194	3.408318902	9.905031388	7.229190631	6.110523101	8.209679491	5.024574946	7.610073116	7.555873079	6.556590376	6.547217811	8.238887044	6.059319704	6.59545784	8.256508006	6.474948096	5.683456031	5.357170483	6.804849612	7.07835621	6.838930851	5.77530092	4.745412319	5.249678874	5.899102154	8.164510049	4.889339635	5.645025963
530.3	4.385411995	2.658024597	2.95377045	3.164162293	5.476634196	3.385296044	6.635630444	3.840025528	5.633230316	2.286380918	2.778393848	5.949556887	4.257889121	3.380177634	5.246145497	5.185613902	5.655265336	4.214626306	4.741945716	7.429520291	5.7294387	7.133172788	3.477315021	10.08418335	7.369635654	6.251461475	8.412478381	5.140496125	7.753122995	7.708975094	6.713659228	6.679477954	8.416087398	6.214989729	6.767895709	8.46674281	6.645878417	5.832938485	5.474906425	6.986327443	7.208800196	7.001715045	5.888332266	4.852778388	5.364405365	6.047259643	8.32723594	4.999262265	5.787480175
531.7	4.484762664	2.717737996	3.029553266	3.256105008	5.633707418	3.476044574	6.820168306	3.902997418	5.776801049	2.333070036	2.823201087	6.076243234	4.313791644	3.44772452	5.34734134	5.290309194	5.801901088	4.291720302	4.8250393	7.631095894	5.853029769	7.252945228	3.54023693	10.25882192	7.498665365	6.389826412	8.609100641	5.252135482	7.885563309	7.853801335	6.863498115	6.802163506	8.578246257	6.359897285	6.929361421	8.662115181	6.799326548	5.968895801	5.583727417	7.154981901	7.337051063	7.160866505	5.994717972	4.954443295	5.474758913	6.181570315	8.484945861	5.104420082	5.922943187
533.2	4.578767646	2.770731893	3.0970206	3.339983533	5.778004426	3.565817197	6.993072361	3.96492911	5.911969877	2.377371316	2.865961519	6.19417218	4.365407456	3.507329301	5.441437948	5.394718973	5.932735375	4.365393179	4.900701967	7.819353941	5.971146516	7.366332196	3.60070386	10.42402458	7.624433493	6.515033677	8.793537653	5.355592291	8.016813817	7.989942094	7.00621446	6.92062374	8.736278657	6.497045013	7.082295455	8.846775476	6.950419675	6.098468944	5.689968901	7.314936191	7.457556092	7.309369502	6.095446349	5.050623206	5.576941624	6.308215848	8.627866467	5.201532501	6.049115265
534.6	4.665786532	2.816511168	3.159039329	3.408570822	5.903959205	3.643561785	7.152036005	4.019348787	6.027108616	2.41641135	2.904181375	6.298789307	4.41276833	3.562092817	5.528355001	5.486492993	6.048934338	4.435910516	4.967215109	7.991291476	6.080516026	7.475419528	3.656246052	10.57219933	7.7414919	6.628056803	8.962914029	5.451531334	8.133179403	8.116090668	7.137510503	7.031734325	8.880995205	6.623620149	7.218989118	9.014658283	7.087041864	6.218331739	5.787145272	7.461485919	7.57026405	7.442522643	6.189620461	5.13784362	5.668316749	6.424712635	8.763374728	5.293083136	6.163816472
536	4.735684101	2.859985713	3.213306871	3.471668165	6.016844578	3.710698205	7.294067644	4.065423969	6.131252506	2.450427264	2.940940205	6.395679955	4.461044387	3.610998887	5.607686703	5.568988454	6.147707221	4.498139275	5.028944274	8.144291775	6.178813119	7.574684048	3.706843895	10.71646049	7.851616058	6.732938126	9.118452902	5.537595566	8.245733198	8.233245205	7.258824547	7.132912741	9.011344431	6.735754124	7.346592922	9.169104082	7.210091892	6.325054778	5.879937216	7.596086838	7.674213438	7.565195901	6.278251513	5.218667204	5.750776232	6.532436877	8.889771978	5.376731912	6.269942216
537.4	4.796166733	2.89863233	3.260117388	3.527206208	6.114108519	3.7686038	7.410834888	4.103514213	6.221349886	2.480710732	2.97456307	6.483820255	4.507486678	3.65646452	5.680587207	5.63736191	6.234632192	4.553546982	5.087167109	8.276072711	6.267991174	7.669329112	3.757777708	10.85615383	7.955350574	6.833960336	9.258287888	5.618029979	8.350827708	8.344682973	7.37111001	7.228295747	9.132781571	6.840674015	7.46146978	9.314128623	7.319865839	6.422343415	5.960653665	7.720152136	7.772433616	7.681355733	6.356426667	5.293780654	5.827914849	6.625852807	9.006379692	5.451150664	6.365643955
538.8	4.852390198	2.93146117	3.304773978	3.580200433	6.205453706	3.820264221	7.516530687	4.1400714	6.306751391	2.508621302	3.005386511	6.566453992	4.551633959	3.701508806	5.744735022	5.702036646	6.313924318	4.601021889	5.140903552	8.395053741	6.346432252	7.760115712	3.803664741	10.98782209	8.051627716	6.928513666	9.393166973	5.696597085	8.448397674	8.445638045	7.476417886	7.316277954	9.244577395	6.938417148	7.567109503	9.44473279	7.422208782	6.514290994	6.038263374	7.835134213	7.868854354	7.790642982	6.431302778	5.361734302	5.900340505	6.711393432	9.115264291	5.522612043	6.454948831
540.2	4.905181947	2.966383176	3.34703694	3.626026164	6.290598899	3.868951497	7.614497855	4.179399421	6.386422302	2.53623528	3.034702097	6.643514389	4.593903327	3.743408126	5.805540244	5.76252758	6.381554193	4.647214532	5.192687397	8.509293822	6.422987352	7.8486356	3.849514437	11.11105957	8.145777544	7.01750338	9.523296199	5.766324032	8.542415319	8.540399129	7.57665203	7.402068605	9.351974579	7.034463156	7.666044606	9.569088762	7.520622759	6.600379849	6.109683887	7.942497787	7.960770251	7.890268706	6.502669771	5.427294181	5.968670754	6.794071676	9.220748709	5.590435152	6.540751223
541.6	4.953660245	2.994763224	3.387519415	3.6688825	6.368452263	3.9168385	7.698247461	4.215546812	6.461885092	2.559815636	3.062987917	6.71640524	4.632828043	3.781808566	5.862846667	5.825487061	6.446505638	4.691294811	5.238523104	8.618018325	6.500519296	7.935537984	3.890085912	11.22785778	8.235810418	7.0992177	9.644456637	5.832491568	8.63556382	8.637636024	7.672252025	7.483173167	9.456125751	7.122473992	7.761174351	9.686761341	7.612973371	6.681745199	6.181086095	8.044171924	8.04897908	7.986857752	6.573859505	5.488017109	6.032759079	6.870033184	9.319099583	5.654443443	6.619408737
543	4.999919988	3.023343409	3.424105864	3.709774279	6.439115008	3.959369322	7.782198995	4.248499075	6.532142328	2.582989801	3.09064345	6.784969421	4.671144369	3.818454659	5.920621651	5.883522919	6.505413705	4.735775596	5.283630714	8.723611802	6.574724039	8.018491438	3.931533866	11.34564424	8.322213645	7.176906525	9.760441236	5.894968581	8.727025894	8.729476767	7.763017817	7.560705047	9.556145401	7.205742665	7.848101562	9.798801437	7.704203383	6.760017277	6.251826953	8.143185036	8.133780834	8.082239807	6.641611269	5.549341904	6.094839573	6.947117334	9.415389093	5.713960923	6.695330764
544.4	5.044537813	3.05197692	3.458131178	3.746381238	6.511626343	4.000195183	7.864057613	4.277469806	6.599845857	2.604015293	3.11832427	6.854325685	4.713048239	3.855903056	5.973269764	5.93722812	6.562449639	4.773706181	5.329023874	8.822537134	6.644343511	8.100396978	3.97391278	11.46119509	8.408821596	7.255036545	9.873290692	5.958936521	8.81337868	8.817684459	7.852710123	7.636588882	9.652608191	7.291036902	7.937750896	9.908781349	7.788846184	6.834405998	6.317715324	8.236452061	8.216571785	8.172444043	6.705815515	5.609551151	6.155555796	7.01901039	9.510476557	5.774484503	6.771000792
545.8	5.0883617	3.077233397	3.489032112	3.783209225	6.577239211	4.039057562	7.939250183	4.30496887	6.665337114	2.627102217	3.145905976	6.920680186	4.751529608	3.890763841	6.028128302	5.990204452	6.617951414	4.815876532	5.374938396	8.915474986	6.709578906	8.182102433	4.013013127	11.57414417	8.494753378	7.330576922	9.978970452	6.019542207	8.897724316	8.904481935	7.93867666	7.71348814	9.74570561	7.36944639	8.021451553	10.01312196	7.872819398	6.906723269	6.382777605	8.325726059	8.298661119	8.26085339	6.770619873	5.666832008	6.213007297	7.088746087	9.601739856	5.831055108	6.844139696
547.2	5.126838417	3.10106003	3.522882282	3.820028684	6.639659992	4.073974213	8.00792991	4.333303542	6.730485774	2.650472377	3.172597595	6.985812003	4.791369812	3.927461617	6.078836815	6.043881627	6.669741189	4.854487041	5.418061056	9.004861359	6.77384264	8.260139762	4.053254303	11.68354932	8.57790621	7.405452102	10.08329361	6.07887997	8.977173509	8.989596294	8.022466905	7.785173179	9.834622725	7.446655984	8.103056223	10.11669375	7.954082882	6.976046895	6.445067487	8.413684263	8.377468233	8.344640464	6.8361301	5.721873519	6.2694895	7.154247339	9.687770428	5.887950928	6.911189707
548.7	5.163439626	3.126381058	3.554141693	3.851849725	6.697925599	4.112148807	8.075652335	4.357570091	6.791158327	2.671288438	3.198532437	7.047027994	4.829621859	3.959373019	6.127875772	6.090362104	6.717135978	4.894006265	5.458386891	9.089486162	6.835569147	8.336616249	4.089143379	11.7890113	8.656284548	7.473861762	10.1789424	6.136692837	9.056960478	9.071751586	8.099824203	7.855268649	9.923157354	7.518000353	8.180586997	10.21504619	8.031539184	7.04300954	6.504421391	8.496799064	8.455244241	8.425917957	6.897670146	5.774003557	6.323619669	7.220113607	9.769315425	5.941919121	6.975953104
550.1	5.195452954	3.149897024	3.583702272	3.878897039	6.755649738	4.141411049	8.130121357	4.379869388	6.845573084	2.688888543	3.223650014	7.101868487	4.865260783	3.990755842	6.172025614	6.134374247	6.757827775	4.9275225	5.495881541	9.165199382	6.897144023	8.409302563	4.126108841	11.88688713	8.730994268	7.539769818	10.27238428	6.189510609	9.130953907	9.146914492	8.172023105	7.918098599	10.00460142	7.586533544	8.250573031	10.30228299	8.098557447	7.103157172	6.558522897	8.570906488	8.527331197	8.499619955	6.953012356	5.825103159	6.374921783	7.280184053	9.84794264	5.987182224	7.034436936
551.5	5.225201664	3.167835473	3.606411232	3.900671651	6.793427411	4.166775901	8.167299764	4.401806908	6.885785099	2.705847409	3.248401154	7.151452643	4.899002733	4.018874911	6.20567361	6.173321119	6.790060212	4.956928514	5.528447268	9.223286081	6.947569084	8.478042073	4.158858839	11.98020781	8.799369502	7.598842568	10.35390831	6.23601899	9.197730735	9.212185446	8.239557909	7.977377497	10.07638594	7.647506278	8.311070529	10.37735885	8.159654608	7.15304215	6.610179507	8.634674367	8.594446023	8.564760694	7.006229676	5.870230506	6.420626306	7.330121005	9.917891264	6.031565629	7.088226475
552.9	5.245078909	3.181549425	3.623638138	3.916649636	6.81740199	4.18094678	8.187669068	4.420458518	6.917604106	2.717834828	3.268543881	7.190528743	4.932193939	4.041948139	6.234707718	6.205313424	6.807661739	4.979969843	5.54924837	9.266298562	6.990412918	8.536004882	4.189420246	12.05853047	8.861388157	7.648241383	10.42325515	6.27593874	9.257744711	9.273173337	8.294900516	8.0285948	10.13745355	7.699727396	8.359749083	10.44129407	8.210578701	7.19677639	6.653464604	8.686922272	8.655210882	8.621884072	7.053439243	5.906171995	6.458370924	7.370388335	9.977551403	6.069009308	7.130141961
554.3	5.257417005	3.186600296	3.634365313	3.919711767	6.818235224	4.189542661	8.189263744	4.433945043	6.932183049	2.725293932	3.283306299	7.214801801	4.961853398	4.059480707	6.254471282	6.22353131	6.805828783	4.995920764	5.567594756	9.284706887	7.023159214	8.590666656	4.213824017	12.12759247	8.917763026	7.685742966	10.47722148	6.306230348	9.312838353	9.322510711	8.339659938	8.072198865	10.18982435	7.74214536	8.396028337	10.49272094	8.247174421	7.23140762	6.688632147	8.726130937	8.708585627	8.665028265	7.093771829	5.939244116	6.486812406	7.401840131	10.02793767	6.096958905	7.161526326
555.7	5.254888061	3.188755573	3.634782141	3.911166377	6.803490007	4.182306866	8.163506909	4.440453129	6.929760373	2.729338537	3.296830061	7.227865331	4.987705475	4.068469983	6.260673388	6.230036888	6.791796392	5.006809366	5.576041029	9.27701413	7.045279508	8.634456554	4.233150233	12.18812488	8.963371517	7.710551635	10.51288455	6.327704455	9.359749562	9.361050924	8.37137262	8.106565281	10.22992245	7.77092482	8.416259181	10.52652132	8.274103831	7.253809136	6.714707153	8.752363348	8.751067281	8.697770316	7.12707646	5.963199173	6.506542734	7.422882474	10.06634181	6.119193457	7.182190274
557.1	5.242116626	3.181089092	3.628439624	3.893007098	6.767241841	4.161931739	8.11521224	4.43449407	6.905692243	2.72757605	3.302778625	7.228295516	5.008675794	4.069831113	6.258972775	6.224631464	6.756947789	5.004927564	5.580934603	9.250212408	7.054740337	8.673715566	4.246859914	12.23569441	9.000305166	7.728819447	10.53601932	6.339421344	9.39564811	9.387099322	8.391719599	8.133200329	10.25498609	7.787526002	8.422594149	10.54639763	8.286170495	7.263138161	6.73352556	8.763662786	8.788593132	8.71643723	7.152000203	5.976081177	6.519012264	7.424410692	10.09388645	6.130479423	7.191884187
558.5	5.222623117	3.166813989	3.611372389	3.861492115	6.710368316	4.13477668	8.04293103	4.424595426	6.867355501	2.720122128	3.307065378	7.218603641	5.025334893	4.06697069	6.247122714	6.210890446	6.709530783	4.99797401	5.573886161	9.20038969	7.054748789	8.707194711	4.256950371	12.2732519	9.030016651	7.736485389	10.54283183	6.34456775	9.425437851	9.40846246	8.400756175	8.149719732	10.27332897	7.792533972	8.413602739	10.54814369	8.283485874	7.263931922	6.743420701	8.758632786	8.816583006	8.726107495	7.174534991	5.983907982	6.523526929	7.422518445	10.10978104	6.133753432	7.191309228
559.9	5.191388198	3.148284751	3.591079875	3.821835187	6.638903576	4.096743917	7.954921125	4.408976587	6.814735616	2.711412734	3.307646385	7.198724407	5.040011408	4.056425786	6.227868518	6.19111658	6.648559434	4.98345965	5.564640927	9.134518994	7.044028246	8.735363946	4.263028787	12.29599554	9.052409674	7.736972187	10.53590926	6.34101087	9.449956978	9.419206604	8.398938573	8.162299268	10.28013789	7.791550933	8.394230696	10.53768311	8.270444963	7.255724652	6.745960267	8.744454606	8.841987109	8.725493111	7.186850439	5.98266686	6.518725652	7.410668215	10.11779276	6.131330155	7.179484289
561.3	5.152139466	3.125782578	3.56384054	3.77463104	6.559488007	4.05039546	7.858804661	4.388185379	6.754859431	2.698275651	3.306851663	7.171998325	5.052529661	4.045048493	6.203757678	6.161544203	6.580256755	4.965943961	5.549508665	9.051355875	7.0268305	8.753546093	4.266309611	12.31608688	9.068731003	7.729261447	10.51943682	6.333748249	9.466933096	9.417418503	8.38975379	8.165173461	10.27616558	7.780591851	8.367626291	10.51702345	8.249740435	7.240983436	6.743481606	8.723179169	8.855044882	8.713232098	7.195434306	5.97696504	6.509917675	7.391699072	10.11827874	6.124797381	7.162896369
562.7	5.101549926	3.101430172	3.531939175	3.721604599	6.463688719	3.99867004	7.744494683	4.361620164	6.681412049	2.682588119	3.302430989	7.134068043	5.066155583	4.028098188	6.170667942	6.122851698	6.498967513	4.944420461	5.532339403	8.956024696	6.996469178	8.768273458	4.264288333	12.33070979	9.080368246	7.716081387	10.49183076	6.322575558	9.476033948	9.409672849	8.367910748	8.163115348	10.26306584	7.758875123	8.328214323	10.4874903	8.220815676	7.216341803	6.734517347	8.688478288	8.866511546	8.694822037	7.199351401	5.964174416	6.493837985	7.361833153	10.11368048	6.111227217	7.135081727
564.1	5.041108359	3.075041185	3.493534693	3.663836153	6.35637843	3.935624562	7.61733117	4.329216581	6.596416801	2.662273058	3.297636308	7.090322733	5.073220377	4.007021828	6.131195555	6.071996437	6.405981831	4.913991039	5.507723981	8.841551259	6.959645419	8.779024555	4.258196488	12.33916638	9.084630515	7.694311052	10.45140223	6.302730021	9.476739711	9.393709567	8.336423496	8.151054081	10.23679721	7.728410381	8.279624018	10.44061337	8.180604103	7.182809065	6.715968558	8.644046879	8.873214221	8.665281156	7.197716816	5.945407267	6.472756553	7.321961154	10.09638706	6.09010256	7.100162431
565.5	4.97775534	3.040793382	3.450955269	3.596772708	6.23873787	3.865421465	7.476182034	4.294850919	6.502455885	2.640812772	3.289580858	7.037847234	5.081631206	3.980349254	6.082063231	6.013744435	6.300146155	4.880268639	5.482361615	8.711165712	6.911992464	8.780575667	4.24687909	12.33458526	9.081930986	7.662901814	10.39438345	6.273533497	9.471122996	9.364882648	8.296440848	8.129731546	10.19738337	7.685253154	8.219712104	10.38103193	8.125434458	7.137798911	6.688611436	8.585929007	8.870709754	8.624590827	7.187059157	5.919557581	6.445807992	7.271390804	10.0681557	6.061513507	7.055200296
566.9	4.904995767	3.002830035	3.401789159	3.522938204	6.107308489	3.787224207	7.321448113	4.254163552	6.393508148	2.615252941	3.275707654	6.976520909	5.085648616	3.949218001	6.026110067	5.948268219	6.187776854	4.837157224	5.445567708	8.56471199	6.853445675	8.7735813	4.233062223	12.32156006	9.06994663	7.625016328	10.32712894	6.238994032	9.457142582	9.329283831	8.243859847	8.101928403	10.14973558	7.637120111	8.14212387	10.30851272	8.058129672	7.082873788	6.657358853	8.514225292	8.859289011	8.573562217	7.169066084	5.883025981	6.408558446	7.2110592	10.03279191	6.026307408	6.999082724
568.3	4.830147797	2.963781341	3.352658947	3.44573959	5.967324328	3.706640748	7.157275649	4.209513	6.279962159	2.586321497	3.262657284	6.911178919	5.088401565	3.913249778	5.964154439	5.88036124	6.070241957	4.792871363	5.403755069	8.409808771	6.785019002	8.760892268	4.216472586	12.29572472	9.049264838	7.577244362	10.24653923	6.196966163	9.4336323	9.28341561	8.186685477	8.068312213	10.09329222	7.57886076	8.054365656	10.22674526	7.982358781	7.021749999	6.620296902	8.431985321	8.839293338	8.514667874	7.147047188	5.845065421	6.368225115	7.143380685	9.988934326	5.985509692	6.937778919
569.7	4.753966012	2.921331854	3.300211385	3.365461377	5.820667266	3.624524134	6.984174689	4.167539824	6.158106183	2.55738828	3.247728044	6.839367574	5.089467661	3.877463111	5.894085168	5.805921369	5.946091311	4.74309886	5.358892033	8.241467018	6.716397285	8.741741979	4.196615594	12.26743019	9.023138356	7.524431776	10.16098275	6.149232731	9.403479666	9.231107817	8.120243182	8.032206346	10.02818636	7.516140391	7.961340287	10.13159149	7.898835013	6.951503368	6.577021148	8.343990251	8.81437389	8.445922774	7.115334345	5.801131751	6.321072897	7.070425191	9.935691238	5.938433743	6.868268159
571.1	4.673661865	2.875525181	3.24373512	3.286023194	5.677514582	3.539418968	6.810901072	4.128749215	6.039186294	2.526983918	3.23204438	6.764706821	5.088933057	3.837191914	5.826533739	5.733640776	5.816561985	4.700310997	5.311289866	8.073572287	6.649111483	8.726266495	4.174065048	12.23000967	8.997003313	7.467520779	10.06905992	6.099407119	9.377166659	9.177421491	8.050419313	7.989203999	9.964049062	7.446766224	7.866305694	10.03667315	7.813267852	6.882377456	6.530009504	8.252133936	8.788216386	8.374631722	7.087568256	5.754672268	6.273429418	6.996268429	9.877731545	5.891446917	6.793677712
572.5	4.597188109	2.832163642	3.189012657	3.212472507	5.534986228	3.456882623	6.650408291	4.081716066	5.923238607	2.500120759	3.217667623	6.695803145	5.091247705	3.798037738	5.762747893	5.665569174	5.696768929	4.661816634	5.268820417	7.913274042	6.583975906	8.713752851	4.153689018	12.20050823	8.973751321	7.413981446	9.974086253	6.051100007	9.352944802	9.127150032	7.982886807	7.950460881	9.903100098	7.384426826	7.772535118	9.944393004	7.731404191	6.814665098	6.48588196	8.159131676	8.764183347	8.30781822	7.059648373	5.709578976	6.225112961	6.924548057	9.823350512	5.843660948	6.722105257
573.9	4.52290673	2.792706004	3.14304688	3.14203104	5.403761762	3.382931107	6.502471359	4.03778178	5.815066667	2.474330842	3.205714467	6.631056819	5.095431002	3.762780553	5.701629921	5.598852492	5.585361515	4.620518653	5.230611928	7.758901994	6.520837877	8.700069261	4.134499104	12.17227017	8.953661855	7.362294015	9.888033331	6.007041873	9.326501066	9.078982073	7.917688673	7.914919608	9.847074128	7.325895863	7.684504939	9.859497871	7.652234951	6.748615093	6.44498287	8.075234071	8.741477919	8.244534999	7.033838065	5.669652909	6.183136883	6.860426114	9.770639159	5.800760008	6.65830357
575.3	4.460627188	2.759735442	3.101395916	3.077513723	5.288733838	3.313353416	6.35929797	3.998810012	5.716364524	2.453288887	3.196370365	6.572372282	5.10218094	3.731233198	5.642376047	5.537565597	5.482617755	4.586116261	5.192558613	7.615317903	6.458699883	8.689869869	4.119010455	12.15242765	8.935432438	7.316808243	9.806181488	5.967950966	9.300769738	9.035845879	7.858659163	7.882020634	9.795036644	7.27252815	7.604498306	9.780535505	7.579366324	6.68639417	6.407374815	7.99609402	8.719546753	8.185296147	7.011708372	5.630960827	6.144497866	6.797284361	9.726150113	5.760907774	6.599092499
576.7	4.399997156	2.725414848	3.060424747	3.018811482	5.17858159	3.245172485	6.230782464	3.963797606	5.624386748	2.433108453	3.188612937	6.518123303	5.107381324	3.701283968	5.589879246	5.484271121	5.384130919	4.553428982	5.160423813	7.481767827	6.406687722	8.681557545	4.106090595	12.13297824	8.922853692	7.276661593	9.730870506	5.928784686	9.281409117	8.99613167	7.802666641	7.853034614	9.749497297	7.22249194	7.534087249	9.706607236	7.507036932	6.629198734	6.374830527	7.923786606	8.702022627	8.130062652	6.991271186	5.596821351	6.107874596	6.739227508	9.683364321	5.723169525	6.543128315
578	4.342044609	2.694066549	3.025063427	2.964185204	5.078556449	3.188491961	6.108716188	3.934695798	5.540607759	2.415926772	3.182221417	6.47366652	5.11579586	3.674678479	5.542627932	5.432142798	5.29831478	4.525730257	5.132941435	7.360523411	6.357253132	8.682140954	4.09432494	12.11648489	8.913078058	7.239859843	9.664032658	5.895851278	9.265733882	8.965182415	7.753880077	7.830142676	9.709967498	7.180607045	7.467544574	9.641031909	7.447347449	6.579070734	6.346288921	7.85280003	8.690063962	8.084288554	6.975191313	5.565805304	6.074653901	6.689205935	9.645631146	5.691724581	6.489611703
579.5	4.287130516	2.667187012	2.990027989	2.915957057	4.98508237	3.132496933	6.000482805	3.906221433	5.465834978	2.400389277	3.176965189	6.432958366	5.126346662	3.652656272	5.498991735	5.390643155	5.220371467	4.501207237	5.106633272	7.248939921	6.315018794	8.68273254	4.08398043	12.11235012	8.904335184	7.205651513	9.602114604	5.866241477	9.250529685	8.933565051	7.706476022	7.807726657	9.677659076	7.144177539	7.407961314	9.582479388	7.389631114	6.529611342	6.321630838	7.790508916	8.681597304	8.040279653	6.964160653	5.53626775	6.049343997	6.642889004	9.612818531	5.662901692	6.442947565
580.8	4.242479302	2.643600741	2.959541335	2.870696218	4.906778465	3.085621744	5.903397665	3.881441918	5.398861696	2.386178921	3.175067586	6.393220951	5.138322782	3.630646489	5.460343423	5.356162684	5.14746479	4.481359991	5.082406789	7.14873781	6.280241648	8.68364723	4.075684135	12.10683134	8.898186494	7.176300298	9.542071435	5.838460795	9.242056667	8.909895592	7.666041744	7.789802436	9.651563209	7.11162918	7.352436431	9.529305711	7.339834834	6.485759747	6.299765243	7.734997096	8.673952049	8.002983991	6.957667358	5.513064723	6.024760459	6.602170513	9.584181345	5.637151255	6.399821223
582.2	4.204561016	2.624756334	2.937013726	2.833221844	4.834970535	3.040374397	5.813036628	3.861711372	5.341170002	2.372814221	3.173553632	6.363102749	5.154099048	3.614285976	5.423409878	5.324558428	5.078186497	4.463822065	5.062255449	7.055863091	6.241169265	8.686856258	4.068174579	12.103743	8.895559313	7.153146014	9.491201176	5.812446958	9.23444086	8.890737996	7.630852676	7.776360116	9.62541414	7.082059326	7.301898976	9.478204859	7.290384545	6.448974816	6.278902735	7.681725374	8.670580106	7.968999163	6.952772557	5.490258211	6.005514961	6.567267454	9.557177405	5.613808133	6.360400886
583.6	4.17412211	2.604981376	2.915363787	2.79731924	4.770960164	3.000025294	5.730624938	3.845889275	5.283492527	2.364158667	3.173599884	6.331599585	5.168579249	3.60224297	5.391111447	5.293175773	5.015684849	4.449215021	5.04183752	6.976223456	6.211018437	8.692117982	4.062636309	12.10561169	8.893074326	7.130451741	9.44633859	5.791729033	9.228713442	8.871971393	7.598628249	7.761679815	9.608108829	7.055971993	7.255802488	9.439084708	7.247838183	6.412042691	6.263865674	7.635735003	8.670289085	7.935036853	6.946173981	5.473169204	5.987900844	6.536739504	9.538545771	5.595723457	6.325220019
585	4.143875838	2.590757844	2.897123173	2.767590843	4.709650948	2.963742478	5.654101848	3.835435275	5.234968708	2.35426293	3.17603688	6.302535009	5.186180632	3.588691618	5.363785655	5.266348534	4.961262389	4.437813403	5.023493499	6.905569888	6.183228057	8.699403545	4.059174658	12.10834056	8.894943079	7.10983396	9.408656939	5.774490716	9.229699075	8.858321682	7.571345185	7.753067748	9.592459751	7.034752369	7.211667279	9.398175063	7.209926346	6.380016408	6.251602356	7.592935001	8.669643573	7.908751505	6.945983251	5.460899254	5.970847458	6.50801971	9.521914624	5.577675122	6.294631123
586.4	4.115393973	2.577013007	2.878315446	2.737990661	4.658759883	2.933373752	5.598669046	3.818602031	5.187387662	2.34742874	3.176766226	6.281014045	5.205962405	3.574403835	5.34095255	5.24648251	4.905924907	4.430591242	5.003419266	6.835200832	6.162695186	8.710834133	4.059253391	12.11481461	8.900702582	7.091318835	9.37096008	5.758246056	9.232811883	8.848829006	7.549789841	7.747322583	9.582171787	7.018546061	7.171246477	9.363392198	7.178574448	6.356839889	6.241797985	7.554308317	8.673620741	7.886779075	6.947097376	5.447382768	5.955706446	6.487093924	9.510542303	5.566735918	6.267345286
587.8	4.089466527	2.564831775	2.861787631	2.712729361	4.61248175	2.901904425	5.537033019	3.805387644	5.14470305	2.343455871	3.180782676	6.263011425	5.222920559	3.565987206	5.317647192	5.229335192	4.860978858	4.421459267	4.992062185	6.770277098	6.139109388	8.72443232	4.056598869	12.13522954	8.907349378	7.077557018	9.338934845	5.746779555	9.235069767	8.837178714	7.531051827	7.742677814	9.567463812	7.001536423	7.136939939	9.326592523	7.148192358	6.329382695	6.234879854	7.517306937	8.679854083	7.867375866	6.948854673	5.439179639	5.947883223	6.468358863	9.501024213	5.553641345	6.245300922
589.2	4.065886168	2.551149076	2.844047092	2.688636328	4.564324793	2.875670629	5.476024732	3.798554494	5.107524133	2.33547789	3.184795674	6.248863766	5.239774437	3.555311582	5.295008235	5.214192298	4.821345519	4.413743207	4.978377513	6.711295723	6.121427477	8.740944104	4.056236122	12.14617364	8.910932951	7.064492143	9.313118063	5.733793385	9.24098517	8.834691756	7.514670761	7.743287923	9.561355921	6.991488558	7.10585891	9.295832678	7.121464262	6.309537235	6.233261338	7.486745331	8.686438617	7.849274991	6.954692521	5.428397622	5.9422775	6.448414243	9.497833455	5.545023836	6.22331691
590.6	4.050152287	2.540392701	2.832476727	2.661716438	4.521903935	2.852626279	5.423797303	3.793994212	5.074208233	2.329501726	3.18900277	6.236767816	5.256228453	3.547552521	5.276802758	5.206809521	4.784751971	4.412087705	4.96686591	6.663025144	6.110451778	8.757761986	4.057772993	12.15669387	8.919862915	7.05538121	9.295963544	5.721788394	9.254336211	8.837169373	7.498602402	7.745792405	9.568473884	6.982256365	7.081530152	9.273417924	7.097906615	6.291846422	6.234283844	7.461319072	8.699715064	7.837066561	6.967877294	5.424104272	5.938092958	6.439938846	9.496822238	5.539093536	6.203051885
592	4.032861416	2.529163305	2.820794918	2.63848712	4.488355112	2.833581002	5.386738683	3.785310778	5.048549775	2.32885369	3.19370535	6.226031153	5.275629531	3.540652707	5.269360384	5.202073626	4.753411417	4.413686093	4.958391965	6.627942163	6.110030127	8.783957652	4.063005682	12.17582994	8.939476662	7.050979073	9.283440846	5.72095649	9.274198942	8.84886967	7.489403059	7.757236076	9.581875426	6.981701202	7.066071384	9.263399527	7.08830009	6.280546485	6.244020805	7.446322878	8.718460237	7.832432304	6.985794215	5.4240689	5.935997967	6.433648197	9.50195605	5.540156928	6.191291278
593.3	4.014071315	2.521073042	2.807747809	2.622432416	4.461914031	2.814694347	5.357019344	3.775453469	5.024909509	2.329820112	3.203632564	6.223810098	5.301167255	3.540089973	5.26276048	5.198469903	4.728829675	4.416746455	4.960318893	6.589921518	6.099120879	8.81124117	4.066776241	12.21387545	8.96302781	7.056072882	9.269630309	5.721415354	9.29271876	8.861526198	7.486873881	7.770795591	9.595294254	6.984347615	7.060282058	9.256378333	7.081633503	6.272479564	6.248989859	7.435476716	8.74284591	7.835709011	7.004277351	5.427841556	5.942264333	6.431447583	9.513662913	5.544143341	6.188578568
594.7	4.00623885	2.516574096	2.801055202	2.607671817	4.431138631	2.803121039	5.320928735	3.768591064	5.008753228	2.331703066	3.214636547	6.223387568	5.324939705	3.538176385	5.253723469	5.197374555	4.706710448	4.420573346	4.961165028	6.560922693	6.09773418	8.842061805	4.077008382	12.24644686	8.986289626	7.062230674	9.265835495	5.727112301	9.312904085	8.877163739	7.485854651	7.787451542	9.614737288	6.994985055	7.052399068	9.257499313	7.081193114	6.26801154	6.256355693	7.4259791	8.767650943	7.838440792	7.026860256	5.432543411	5.948580473	6.435650198	9.529863436	5.551129693	6.187154201
596.1	3.99513822	2.511295271	2.795391081	2.593071725	4.407403054	2.78776687	5.292511853	3.766856559	4.993109414	2.333298711	3.22502492	6.227193569	5.349884509	3.537042651	5.248090452	5.1967533	4.689771319	4.424841808	4.964867678	6.535803712	6.096664485	8.874332087	4.08687764	12.28117664	9.0148105	7.070625605	9.268155916	5.732702321	9.334111913	8.893074025	7.489457382	7.80469961	9.637133929	7.004778796	7.049865298	9.261712335	7.075509683	6.265542759	6.266935381	7.419975364	8.794951058	7.847980193	7.049850489	5.439241226	5.960282375	6.440754283	9.54862779	5.560378461	6.186390129
597.5	3.989688722	2.509457884	2.79148725	2.581658579	4.394638188	2.771062907	5.265649149	3.763767012	4.981228778	2.335244277	3.235029898	6.230411003	5.374074169	3.540223306	5.24877696	5.203940822	4.67147963	4.433518416	4.968030802	6.512476675	6.101307944	8.908129979	4.095772771	12.32089372	9.044007378	7.082486081	9.269529675	5.739758503	9.360019103	8.91260962	7.491060135	7.821428555	9.662519472	7.015833997	7.051330928	9.265429882	7.07548817	6.264787796	6.285800007	7.418391833	8.82188738	7.856916848	7.077649927	5.449430066	5.974902031	6.445080556	9.567235368	5.569949475	6.189200834
598.9	3.978921095	2.507399508	2.78645112	2.571573089	4.372573371	2.756305701	5.241432401	3.756633631	4.96506928	2.337640875	3.24753441	6.232379823	5.400221557	3.540520765	5.244554064	5.201914725	4.654693513	4.437542906	4.972428163	6.483749503	6.103291806	8.942169159	4.106940242	12.36159635	9.073649249	7.094081634	9.267557997	5.749509356	9.381976191	8.933192907	7.494737915	7.839503543	9.68870421	7.024052442	7.052353593	9.276184163	7.077482368	6.263954229	6.298300993	7.418926766	8.854554605	7.865863375	7.106486722	5.460281679	5.988417003	6.450708421	9.586298928	5.577507133	6.190903943
600.3	3.969075805	2.502320726	2.779014278	2.557397646	4.352502433	2.746774729	5.206600199	3.754302702	4.945135664	2.341965464	3.25642675	6.233900863	5.427352122	3.537275952	5.236709486	5.205060912	4.636871921	4.442801391	4.977582911	6.451800245	6.106504862	8.973834427	4.115801396	12.39957254	9.100351696	7.106302784	9.267120252	5.756501094	9.403448681	8.948916341	7.493686005	7.858689493	9.712890596	7.034644678	7.050669057	9.276752129	7.076065504	6.25938898	6.309419393	7.414201751	8.879018258	7.872221197	7.131289856	5.468385654	5.997535652	6.454176391	9.602512214	5.584244909	6.188213419
601.6	3.959537547	2.495158514	2.772885545	2.54134348	4.32719976	2.728917417	5.175377407	3.748788476	4.926234656	2.343047309	3.268973653	6.233422556	5.448731905	3.534489191	5.227990817	5.200999084	4.614596427	4.447102262	4.980197212	6.417938945	6.102919911	9.002454314	4.123498176	12.42866369	9.12515194	7.110682622	9.261983452	5.758875032	9.422124323	8.966210926	7.494719415	7.874067944	9.731250586	7.041898567	7.046086678	9.276374329	7.073868176	6.252513386	6.320290872	7.405392077	8.90593542	7.874237311	7.152575722	5.474257066	6.003825368	6.458363146	9.617306004	5.590867445	6.187455095
603	3.946658664	2.489573349	2.758477246	2.524388412	4.29803136	2.712019125	5.139290206	3.742614691	4.903552865	2.342008363	3.279247127	6.228511582	5.468913992	3.527260989	5.216497435	5.196448111	4.589197921	4.446782849	4.978157499	6.380434556	6.099790168	9.032116108	4.130774587	12.45847006	9.14722218	7.113164758	9.249228656	5.756529553	9.439435683	8.979136494	7.48702124	7.88776018	9.750601077	7.043374666	7.03297378	9.2685743	7.060710935	6.243202212	6.328860598	7.388718243	8.924739862	7.874510064	7.173796352	5.475314855	6.009346098	6.455763959	9.626038728	5.592358602	6.179261914
604.4	3.927320548	2.481702686	2.74290181	2.505378537	4.260863534	2.68942607	5.095871238	3.732661068	4.876083963	2.339314668	3.287485082	6.220163053	5.4933252	3.518906991	5.202045931	5.187120311	4.55436194	4.445643289	4.972551568	6.330168921	6.092709384	9.056542126	4.134107932	12.48852541	9.167328276	7.112187966	9.230272103	5.756043536	9.449502766	8.986502275	7.476698299	7.894473828	9.760145698	7.039979099	7.012492618	9.252692553	7.046939144	6.228945208	6.331885855	7.367573983	8.943273479	7.869025924	7.188820051	5.474649953	6.011679568	6.448315359	9.6301102	5.594273008	6.166740408
605.8	3.903766453	2.468115281	2.73156816	2.485152146	4.217337817	2.665793349	5.043180361	3.715965719	4.844150374	2.335724886	3.293787566	6.209361527	5.513262928	3.509063553	5.183986124	5.1747232	4.518302215	4.443382685	4.967731697	6.27290209	6.076358466	9.076542473	4.134705418	12.50824991	9.185460338	7.107378066	9.202503888	5.747716192	9.45908208	8.985900328	7.461203428	7.895983803	9.760472742	7.031701133	6.986288097	9.23329246	7.024522738	6.205813098	6.330268593	7.341852055	8.958767461	7.855166395	7.198806376	5.471118995	6.009088953	6.437765776	9.626896018	5.586304992	6.149386595
607.2	3.879803819	2.455821579	2.71757954	2.463801063	4.174925232	2.635932876	4.983758558	3.705771	4.805640493	2.33122374	3.300245423	6.192740341	5.532642078	3.494997202	5.158270724	5.153411755	4.477263164	4.438205311	4.960476953	6.20922986	6.05744377	9.093639776	4.135379587	12.52186431	9.191815546	7.094735895	9.169710863	5.73750359	9.459898838	8.980796486	7.438909042	7.893927761	9.756106226	7.019550839	6.950382316	9.202526728	6.994795079	6.181241186	6.328822059	7.310690464	8.966166701	7.838166473	7.202431946	5.463619257	6.004859182	6.418598615	9.618762978	5.577921423	6.127629644
608.5	3.85259477	2.441508857	2.699485128	2.43734073	4.131902061	2.603450424	4.921047533	3.695580134	4.764557015	2.325636477	3.305795079	6.17667603	5.552276714	3.480286745	5.13279941	5.138320377	4.42818247	4.429682309	4.947526127	6.139869811	6.033266347	9.104461546	4.134876644	12.52674482	9.199461023	7.080885469	9.125937032	5.716203187	9.45668537	8.972792877	7.411528175	7.889480705	9.745909431	6.999354659	6.910101242	9.162258589	6.957101639	6.148293399	6.319982403	7.270436362	8.972475934	7.814435298	7.203274936	5.451852704	5.994012787	6.396111082	9.607369232	5.563124831	6.100567498
609.9	3.82645192	2.424492575	2.679382397	2.410569957	4.079391677	2.574106651	4.85779271	3.682595467	4.721011944	2.317471538	3.310204054	6.15312868	5.570041461	3.463034119	5.103166467	5.117002143	4.380357952	4.420800564	4.929675552	6.06947282	6.009317043	9.110849625	4.130716023	12.52846228	9.199924444	7.05937137	9.076323212	5.695220045	9.453243664	8.95576612	7.382662852	7.880669246	9.732400449	6.975537903	6.862104678	9.120132603	6.914608505	6.11466744	6.306364863	7.221997322	8.97135255	7.78598206	7.201453	5.436404461	5.977685028	6.37012678	9.588079631	5.546948097	6.066242717
611.3	3.796541878	2.411202372	2.65864975	2.384808389	4.029891447	2.542197916	4.79472952	3.670193415	4.675042279	2.310202823	3.312739163	6.126195572	5.587911811	3.445142571	5.071334431	5.095885786	4.334384171	4.408581645	4.910292643	5.991967416	5.981246585	9.116692971	4.125147064	12.5240522	9.199517162	7.035855852	9.029057793	5.673905262	9.44657697	8.93977094	7.350037923	7.870607564	9.717541791	6.949643682	6.813176726	9.07071692	6.872589632	6.076213127	6.290834928	7.176136929	8.966330789	7.750950029	7.194894119	5.418590086	5.962355316	6.341224562	9.567406312	5.531625283	6.02921158
612.7	3.764566119	2.394797622	2.639135792	2.358509612	3.979729062	2.505984995	4.729500617	3.655036272	4.630034506	2.30170308	3.315337204	6.103732122	5.602225189	3.428076128	5.03909252	5.075750415	4.278861702	4.396123021	4.8932785	5.917323035	5.954296465	9.121749803	4.120305902	12.5214183	9.196842832	7.016147447	8.978494479	5.649830054	9.435078999	8.921578097	7.31271032	7.858909588	9.701241556	6.922490659	6.764167614	9.01966914	6.829951158	6.036277278	6.280265574	7.130151284	8.962730609	7.719848006	7.188355571	5.401167178	5.943172089	6.313187168	9.544564381	5.513667799	5.994271579
614	3.729821664	2.373816422	2.619803134	2.332125935	3.928899756	2.473353028	4.664253583	3.638707033	4.584540045	2.29449331	3.317927178	6.079329414	5.620272072	3.41099328	5.009850775	5.053291477	4.228521751	4.388672711	4.881156672	5.846835981	5.927898169	9.128353958	4.114442358	12.5166311	9.198261743	6.991506548	8.929383163	5.626770751	9.429084764	8.906267706	7.277501684	7.847494488	9.680462526	6.894468013	6.710641296	8.969986462	6.78827238	5.997888001	6.270603598	7.084679645	8.959493031	7.688400616	7.182973685	5.383238825	5.925963097	6.282345877	9.522914895	5.495804236	5.959131932
615.4	3.702816412	2.35521669	2.599259069	2.304255504	3.881566733	2.441731622	4.598478637	3.626202762	4.544001216	2.2876416	3.323014289	6.057779161	5.637527215	3.393636156	4.97994748	5.037185135	4.181513938	4.378736236	4.867558595	5.775417365	5.900858144	9.133102475	4.108230018	12.51402044	9.196590718	6.972346343	8.877714238	5.604533398	9.422453297	8.888518996	7.243101691	7.8353236	9.663767279	6.868568372	6.662903117	8.924392968	6.745545505	5.963271189	6.257528554	7.038138594	8.96054899	7.658358645	7.176735986	5.364335399	5.911685326	6.251682819	9.503639173	5.481856815	5.922330781
616.8	3.676386151	2.337998622	2.576988088	2.277304403	3.837508931	2.413973888	4.541863304	3.616259399	4.50434541	2.281065081	3.328255402	6.039124525	5.654922827	3.377581478	4.951128464	5.020383746	4.137080866	4.370223055	4.852687663	5.707217591	5.8786762	9.139500385	4.106051609	12.51007072	9.197201733	6.947755141	8.832869881	5.58335231	9.416705701	8.876879189	7.213171516	7.824111564	9.648623612	6.846053297	6.618360439	8.879738748	6.701822431	5.92584236	6.249004955	6.994487272	8.96039658	7.632210393	7.17257355	5.348448898	5.894664703	6.228465137	9.487973169	5.467652507	5.891268723
618.2	3.649537347	2.323099034	2.557529394	2.253602186	3.797822716	2.386295226	4.486293059	3.606478039	4.468617834	2.276035265	3.33326344	6.026485456	5.672581652	3.363787628	4.926579767	5.009754214	4.098958228	4.365597157	4.84207997	5.651278173	5.856661711	9.154326605	4.101699207	12.51497768	9.200030463	6.930515238	8.795957572	5.565701053	9.414512778	8.865321575	7.186329436	7.819123495	9.639146123	6.825591641	6.578210899	8.841486881	6.668704134	5.894856652	6.240046127	6.956551314	8.965654121	7.607685316	7.171068979	5.337460615	5.883912874	6.210150541	9.475564224	5.453791246	5.866235288
619.5	3.623742143	2.315762405	2.543614384	2.231534867	3.762170047	2.364908958	4.447675979	3.594732697	4.443330847	2.272087737	3.338099408	6.012842395	5.694118803	3.35140935	4.906468557	5.000358747	4.067177318	4.365480716	4.834979809	5.600545327	5.838457676	9.169378531	4.105949011	12.52416999	9.209722425	6.921148287	8.768502441	5.556354359	9.417740722	8.86462809	7.165475618	7.823366661	9.639842713	6.812145178	6.544791702	8.811524039	6.643805521	5.873311368	6.237109421	6.928849743	8.974336148	7.594379762	7.17637715	5.329973836	5.879194841	6.193211396	9.471936121	5.452131783	5.844359169
620.9	3.608210555	2.305452895	2.533670452	2.217609986	3.734911959	2.347997354	4.409925909	3.581947429	4.421600471	2.270917147	3.348937731	6.011041304	5.719107484	3.343493519	4.894241314	4.996917993	4.042695615	4.363087158	4.832938877	5.558351323	5.832462098	9.190995166	4.1083426	12.54926906	9.227124517	6.920916892	8.744976996	5.552981541	9.423988293	8.866294927	7.153774716	7.828048558	9.647203471	6.802986752	6.524960166	8.794544421	6.623636187	5.85772064	6.240177051	6.907781566	8.990994611	7.583488743	7.185659644	5.326782639	5.881649463	6.187454584	9.476126522	5.452273882	5.829667651
622.3	3.596524668	2.295953843	2.5251914	2.205880385	3.714866544	2.331847771	4.381527241	3.575135025	4.404363306	2.273412912	3.3612679	6.013862746	5.744500232	3.338736193	4.885726697	4.992579335	4.018530005	4.369101293	4.834800203	5.527200546	5.828368017	9.219591727	4.113100209	12.57279217	9.248196018	6.926836348	8.729674159	5.551919883	9.43435682	8.879104106	7.149456487	7.835140517	9.654876644	6.801930077	6.509524351	8.787517412	6.609649173	5.845857774	6.24859519	6.897766939	9.01488842	7.580730359	7.20104089	5.329028074	5.886776564	6.18250472	9.48778412	5.459221214	5.821301977
623.7	3.593470967	2.296376826	2.520645573	2.195286095	3.694406188	2.317486314	4.360196649	3.570519805	4.392674706	2.275585644	3.373033359	6.017505276	5.772112193	3.340052059	4.877526216	5.000138242	4.002456792	4.376837735	4.842926765	5.503123543	5.826785175	9.252650172	4.121244369	12.61187208	9.26829441	6.93618257	8.724931453	5.55618779	9.453218624	8.896079073	7.14870855	7.848293297	9.67706199	6.803602193	6.498465594	8.783941171	6.605979747	5.838475565	6.261231757	6.88858345	9.039694149	7.587972172	7.222968789	5.336405242	5.896329791	6.186920565	9.503163799	5.466430408	5.81967538
625	3.592700011	2.296157751	2.514023727	2.189296076	3.685996866	2.310778431	4.333637991	3.570747219	4.385295401	2.278590767	3.386778893	6.024902637	5.800864624	3.34033104	4.879825929	5.006856539	3.994599394	4.384488069	4.852504849	5.48488976	5.832486898	9.285172699	4.136508182	12.64932858	9.293230754	6.950167993	8.730382865	5.562846379	9.475660776	8.914379284	7.154505546	7.866981443	9.702383211	6.818712962	6.494221985	8.786795675	6.606333198	5.841267648	6.280389084	6.88640902	9.069705114	7.595854173	7.245645611	5.346353109	5.908210421	6.194871789	9.522431425	5.481163826	5.822876315
626.4	3.593840022	2.293980232	2.51069095	2.185585618	3.678692452	2.307200756	4.323601629	3.567683585	4.379894064	2.284815011	3.401319627	6.037217622	5.831873847	3.342905423	4.883944943	5.020660331	3.991926766	4.396823482	4.861139668	5.473054893	5.845913423	9.323409673	4.146792975	12.68702496	9.324165101	6.965212732	8.743018017	5.573705834	9.501852735	8.940789567	7.16798812	7.888916807	9.732637607	6.835249801	6.498693973	8.798468186	6.616200952	5.846381313	6.301723875	6.893615306	9.103301497	7.608790761	7.27420903	5.358731795	5.922628343	6.207357824	9.549227563	5.496299311	5.829863963
627.8	3.600688851	2.296170009	2.507177128	2.18224275	3.669354771	2.30449816	4.316054924	3.56924719	4.378642349	2.292351907	3.414358635	6.053234135	5.862722371	3.346472113	4.890739462	5.034914144	3.986088985	4.411501817	4.873798676	5.468277506	5.85961237	9.36261728	4.15991289	12.73552802	9.36275004	6.982549979	8.75815444	5.58966495	9.534249742	8.972923089	7.177779881	7.917700381	9.765614768	6.852745466	6.508590562	8.814793477	6.630527211	5.853938356	6.323438398	6.903306051	9.141457558	7.631823428	7.30761969	5.378767678	5.943240506	6.226800893	9.578568761	5.514347333	5.837486945
629.1	3.603301715	2.300517296	2.515701978	2.181197634	3.669839381	2.30129771	4.308616683	3.571696138	4.381751448	2.297864737	3.430653831	6.070445487	5.895059557	3.353958837	4.898630559	5.047964071	3.982084147	4.425779572	4.887878262	5.462470672	5.870383582	9.408156659	4.174714732	12.78551803	9.393242235	7.004056051	8.776253679	5.602055621	9.565462255	9.000911053	7.191986477	7.945275439	9.797331364	6.869847429	6.519424238	8.8312794	6.642245993	5.863872257	6.342855679	6.913995147	9.177400918	7.654835929	7.340188936	5.39335438	5.964614396	6.243744231	9.609801212	5.532958953	5.848783771
630.5	3.60853175	2.304148078	2.515201939	2.177910049	3.664878049	2.298845111	4.295820971	3.581394239	4.38046982	2.305294251	3.445678697	6.080268949	5.925182558	3.359293312	4.9040486	5.059459538	3.976767226	4.437932962	4.899666328	5.459352367	5.881222151	9.443253336	4.191294717	12.82779381	9.421570086	7.026762569	8.79007209	5.61703435	9.592839529	9.026589119	7.205706788	7.962144743	9.831352775	6.888512536	6.527130253	8.850658373	6.65241068	5.872885886	6.367891917	6.923710031	9.214129202	7.666435372	7.369926837	5.411071262	5.9804079	6.258768068	9.638993408	5.548186523	5.859453579
631.9	3.603597639	2.301852526	2.509764143	2.172167824	3.656236308	2.295053868	4.285416979	3.580825542	4.370937855	2.308808205	3.460234061	6.087707139	5.954731517	3.362493265	4.904817027	5.071231098	3.967590846	4.446724871	4.908062166	5.451192482	5.888436418	9.477678287	4.200978942	12.86060615	9.448988703	7.038554538	8.795556142	5.629022719	9.614956975	9.04683486	7.210960775	7.983537568	9.863982144	6.897706314	6.53003151	8.859590132	6.661125525	5.872789963	6.381671702	6.924372341	9.247123883	7.680050254	7.396762792	5.421343499	5.991866302	6.267323107	9.66424007	5.561303105	5.864794966
633.2	3.596673259	2.298230038	2.502164238	2.16112317	3.637559197	2.28395494	4.263506263	3.575474335	4.360467063	2.311543395	3.469435701	6.087675459	5.98037874	3.361135159	4.901971533	5.075436886	3.953717089	4.454566748	4.907388169	5.431205138	5.886391599	9.503965535	4.205192993	12.88088992	9.463696504	7.040437085	8.79080384	5.627668038	9.628500015	9.057539489	7.206737619	7.99413374	9.876314841	6.896784542	6.517078815	8.851864944	6.654649221	5.86520109	6.391416344	6.918719706	9.268838085	7.684446939	7.412692708	5.424066648	5.992959885	6.26772193	9.67469272	5.568607466	5.858379478
634.6	3.577858621	2.289279127	2.491124632	2.147308285	3.617652666	2.263859362	4.226748639	3.569784267	4.344020168	2.308908017	3.478316576	6.082635936	5.999435533	3.356606757	4.885930854	5.075359935	3.932053185	4.456327673	4.904304061	5.395581734	5.871908717	9.51427502	4.207552308	12.88976575	9.465712575	7.038074483	8.769602756	5.620679194	9.630202861	9.054426651	7.190831701	7.988985053	9.867955473	6.878104079	6.48823919	8.83162036	6.626330808	5.845257979	6.388099856	6.894808365	9.278548082	7.672481925	7.418274195	5.414925441	5.988328394	6.255277881	9.673692343	5.568104491	5.840666896
636	3.548797927	2.276854198	2.47182261	2.126681788	3.583432096	2.239341458	4.186311154	3.561351062	4.315972645	2.304372514	3.479382778	6.06316168	6.015715813	3.344639068	4.86383	5.067532478	3.899072417	4.448077053	4.890369669	5.348381857	5.844936046	9.513252204	4.203279942	12.8817363	9.456165204	7.019342109	8.72812191	5.600962946	9.62241511	9.03507116	7.160510991	7.973651323	9.845015107	6.847035644	6.446532766	8.784390575	6.585541484	5.807614033	6.368874601	6.854879733	9.276804322	7.643144794	7.404010636	5.395288575	5.971412394	6.226250262	9.659197087	5.555019637	5.809474049
637.3	3.508413149	2.257050874	2.446392549	2.0989705	3.545667936	2.211318929	4.143146419	3.545308657	4.280333002	2.298773862	3.481953896	6.032492568	6.028873333	3.327497878	4.831247333	5.049833141	3.858483065	4.439682132	4.867630161	5.289473274	5.802145379	9.500324894	4.190788465	12.85532909	9.431943778	6.988176909	8.673707234	5.572992358	9.601630806	9.001031904	7.116374318	7.944780782	9.803634996	6.798816107	6.384520522	8.720077753	6.529308785	5.762452506	6.342081677	6.797920965	9.263427702	7.599909403	7.373968811	5.362491194	5.940010623	6.190372825	9.632632354	5.533133808	5.767633996
638.7	3.458810319	2.232199908	2.418977773	2.066056976	3.50089801	2.17216053	4.086444713	3.520751435	4.237753106	2.288986525	3.48082625	5.995644213	6.035642557	3.307299973	4.785979197	5.022540252	3.807324827	4.425819313	4.840732187	5.216435842	5.748700246	9.47799944	4.169346414	12.81363251	9.395892313	6.943321286	8.596944229	5.534942362	9.564851635	8.950303667	7.058223293	7.901045672	9.743881333	6.731981347	6.308411752	8.636134683	6.454944342	5.703435134	6.300193248	6.726129751	9.236160886	7.549018969	7.33413836	5.319838538	5.901881331	6.136495056	9.584205025	5.502831706	5.711876454
640	3.404030023	2.200966334	2.386766714	2.029641439	3.438693621	2.131850517	4.013864787	3.497331544	4.189046586	2.27462314	3.476706347	5.949102964	6.037164836	3.280834691	4.727805521	4.995413586	3.749498297	4.405817324	4.806626407	5.135050056	5.688766552	9.437644162	4.145747222	12.75754456	9.347242057	6.890123903	8.504379378	5.490915289	9.519981288	8.885113157	6.992633568	7.852511909	9.666419297	6.661120782	6.216056705	8.538780109	6.369404724	5.632257727	6.250030867	6.646414433	9.19683835	7.482020099	7.279232438	5.267929991	5.846855079	6.072707385	9.527621774	5.465644082	5.643785876
641.4	3.34888377	2.166730973	2.352793655	1.991309366	3.37738984	2.087606206	3.949432507	3.478738011	4.134596088	2.259328442	3.467921318	5.89957087	6.03544749	3.249554012	4.669527587	4.966108032	3.688643597	4.384717587	4.762128252	5.042575871	5.621704929	9.392993331	4.121083401	12.68685432	9.290777882	6.827923968	8.403344275	5.4398688	9.466494042	8.811141721	6.916028153	7.79312609	9.579731284	6.573949301	6.117701575	8.427346418	6.274613994	5.552153068	6.190577141	6.552503279	9.148704926	7.401295596	7.215619764	5.210038651	5.79010731	6.002504705	9.458722947	5.420785681	5.567989324
642.8	3.287070564	2.137269143	2.315891416	1.953162051	3.318719891	2.045466201	3.875603238	3.456163076	4.084309312	2.243121026	3.462523201	5.845804677	6.033400581	3.214680934	4.612062952	4.935349516	3.631801479	4.36243844	4.716411736	4.951958071	5.554487351	9.347619309	4.092546205	12.6105646	9.231114592	6.761843549	8.29897812	5.381187156	9.412814539	8.732352932	6.836136719	7.733278691	9.493037353	6.483191748	6.007984863	8.308300532	6.176800737	5.469535375	6.131820465	6.459844754	9.098485646	7.316522618	7.152233305	5.147982994	5.731709985	5.927230386	9.388768583	5.372802841	5.489317987
644.1	3.22904888	2.103509965	2.283647772	1.914821819	3.259978326	1.998368916	3.80606689	3.430333723	4.026172177	2.228250033	3.455205503	5.795211024	6.032388815	3.181417821	4.544646477	4.904437543	3.570692833	4.340259485	4.671110464	4.860933015	5.487404916	9.297836318	4.063364688	12.5318521	9.16528581	6.692668072	8.189790572	5.322774822	9.350862367	8.656053989	6.756033605	7.668471775	9.39438984	6.394311934	5.90096015	8.187398821	6.074088432	5.383909018	6.068509256	6.3580542	9.044495218	7.234282135	7.07972359	5.086698613	5.668286245	5.849757792	9.315913642	5.327979989	5.410800222
645.5	3.167772868	2.071999317	2.246608409	1.880571959	3.206643654	1.957618931	3.737350872	3.404419262	3.975519572	2.212881373	3.44880156	5.74433861	6.028048116	3.148208144	4.478873348	4.873344807	3.515247074	4.321908944	4.630470763	4.765163797	5.415103907	9.244547115	4.029475513	12.45215787	9.103345423	6.621410492	8.077149858	5.262860765	9.295127968	8.572879719	6.674322331	7.602450939	9.296556164	6.299772711	5.792011922	8.063691123	5.968916148	5.301253061	6.008542377	6.260592202	8.985441653	7.150072612	7.007642824	5.023788417	5.609185755	5.772237078	9.244107204	5.28505421	5.329398485
646.8	3.117227409	2.038956358	2.209074181	1.845529396	3.150718011	1.921172506	3.676765489	3.384752764	3.929451282	2.196516241	3.443601321	5.702474274	6.026777303	3.114718003	4.415674554	4.844738762	3.460809757	4.302886254	4.590536139	4.68268803	5.353685196	9.195555358	4.003716988	12.38093908	9.040825084	6.55927629	7.969803349	5.206710877	9.236481979	8.496806298	6.600990914	7.540765495	9.204017486	6.213630287	5.686728004	7.946170459	5.87156074	5.222086144	5.951885612	6.164650984	8.931592638	7.072569168	6.935724687	4.96819383	5.554396188	5.699455411	9.173348239	5.243607277	5.253735467
648.2	3.067601083	2.010192424	2.183372362	1.816746104	3.106376887	1.886135378	3.627016193	3.366138051	3.890744137	2.187106703	3.440438388	5.662116019	6.027629735	3.086475551	4.358365003	4.823495131	3.418822235	4.289002702	4.556470948	4.602939249	5.299538951	9.152179462	3.982067075	12.31817785	8.987839117	6.505052805	7.879094448	5.159630943	9.184877194	8.427334848	6.533157568	7.484228146	9.118477845	6.131718521	5.599212115	7.837443147	5.786553164	5.152509936	5.906430288	6.079300343	8.885515353	7.00505363	6.872650094	4.918742574	5.509560113	5.635852671	9.10512513	5.204802295	5.187110511
649.6	3.027949034	1.987486421	2.161294466	1.791669991	3.069123995	1.85408099	3.581669563	3.357584047	3.858239087	2.180246169	3.439647769	5.632435557	6.031529763	3.061031281	4.311132503	4.810277401	3.379155096	4.279762428	4.526651596	4.541349313	5.259986047	9.120579943	3.966726116	12.26027157	8.942917357	6.456720404	7.804326664	5.122455556	9.150236169	8.374918642	6.477339851	7.435185379	9.059217776	6.069241535	5.51981131	7.754083205	5.719887466	5.095164691	5.86576616	6.013113899	8.844123799	6.946840119	6.827472612	4.879054219	5.472857651	5.581091501	9.050711704	5.173563547	5.127693287
650.9	2.994104018	1.972228306	2.160190011	1.776704483	3.037170567	1.828216306	3.553077574	3.329602008	3.826603335	2.18278571	3.450826816	5.614836	6.063540948	3.035773053	4.28698922	4.792642262	3.352301839	4.282102078	4.513819522	4.493785648	5.227424066	9.122600097	3.958706701	12.24856858	8.936090504	6.426686011	7.743415183	5.098422907	9.131285318	8.347071251	6.444769973	7.416867726	9.015291037	6.030265398	5.463620577	7.703459001	5.664380865	5.050362457	5.839433653	5.962939495	8.834240485	6.912782863	6.799341939	4.851582762	5.44796305	5.54597791	9.020438588	5.15343148	5.087896454
652.3	2.975305946	1.963178592	2.130899812	1.763952429	3.006823716	1.819272501	3.505111286	3.331873751	3.816486956	2.172506429	3.449624625	5.610445592	6.036434107	3.027487697	4.255185334	4.783538246	3.324089132	4.279552484	4.523254033	4.447371558	5.193830825	9.10864803	3.951755085	12.25782606	8.927205704	6.422414245	7.692975331	5.07591608	9.11476836	8.311773678	6.415915841	7.400809458	8.983744069	5.996446512	5.429020813	7.66116985	5.624817745	5.015750987	5.820874027	5.928724223	8.837593134	6.879560216	6.77465347	4.834116347	5.443449147	5.511688586	9.011819196	5.149102996	5.065691489
653.6	2.957959924	1.948025925	2.107727764	1.743693925	2.986093977	1.80828659	3.512248502	3.282084777	3.796061307	2.177650084	3.458434716	5.587067285	6.068723885	3.008434282	4.234352662	4.786742211	3.30301403	4.283961923	4.491951464	4.418856631	5.193870959	9.094201679	3.939994963	12.21400512	8.92464344	6.380407629	7.655239308	5.051281156	9.114309275	8.28425344	6.381746617	7.374348561	8.98622959	5.959529775	5.384065656	7.600455207	5.605770104	4.984406045	5.814693318	5.892810134	8.81344246	6.860516975	6.754587206	4.822017603	5.420335401	5.485707384	8.979653391	5.133345367	5.031713989
655	2.932194682	1.94166098	2.086948217	1.7417174	2.96262317	1.791789002	3.487507927	3.28846259	3.771982363	2.177970043	3.467458482	5.582455003	6.113789535	2.987122072	4.206126733	4.779173575	3.282523106	4.285067843	4.481972471	4.378657994	5.175549554	9.098322686	3.952596806	12.1806846	8.92146586	6.360161057	7.603414698	5.041868401	9.09550604	8.273605509	6.377150284	7.347951409	8.93838659	5.94191185	5.332657796	7.585066831	5.551726323	4.953013222	5.797780807	5.858614592	8.806893317	6.8220774	6.731761554	4.805917283	5.401513741	5.468981695	8.954340341	5.121738026	5.00078573
656.3	2.905471449	1.933174523	2.091479829	1.739981026	2.949414075	1.756986549	3.453914402	3.260266027	3.767985168	2.180078223	3.481984817	5.581593499	6.114669831	2.97221366	4.182544274	4.757845412	3.243241785	4.283812275	4.50816754	4.332784714	5.124557156	9.0979346	3.924403238	12.21193554	8.927435049	6.338202162	7.529039847	5.021487896	9.078055143	8.221133568	6.338685926	7.332939004	8.892697327	5.876128321	5.278621336	7.526982419	5.496419605	4.909728156	5.765833665	5.818885371	8.808901393	6.790022898	6.692014309	4.775264548	5.386258659	5.426788985	8.92397154	5.106942969	4.968348514
657.7	2.901229853	1.912364288	2.10112951	1.723018885	2.948246319	1.741756902	3.340405603	3.328191036	3.744164889	2.160860724	3.473266207	5.566117515	6.096142019	2.977939429	4.108688593	4.768212042	3.221579225	4.26774157	4.487209255	4.276050883	5.091130028	9.01833775	3.927938219	12.10875472	8.819656081	6.3167228	7.471446232	4.971021541	9.005060395	8.163194323	6.273259597	7.259699722	8.801141888	5.833490167	5.20916922	7.412083159	5.416653218	4.847192952	5.73508953	5.730601178	8.748489811	6.748763466	6.646096652	4.735679853	5.357243176	5.361726233	8.8658821	5.080160403	4.910730402
659	2.847588304	1.882691444	2.059699978	1.694046968	2.89727477	1.71307008	3.321370467	3.348529012	3.71260181	2.148814594	3.476657569	5.524280148	6.091407367	2.943983441	4.063104072	4.759860924	3.182949396	4.260378668	4.446378405	4.211389325	5.067040466	8.969596537	3.910248713	11.99997074	8.73596681	6.264337186	7.385407911	4.908735343	8.942802608	8.090027146	6.206463125	7.167022957	8.720988032	5.758866226	5.113485429	7.292246542	5.342797833	4.771909845	5.698686273	5.631282988	8.684617018	6.673073395	6.583720141	4.703453679	5.309806806	5.31548891	8.779257362	5.02964152	4.828204047
660.4	2.809343492	1.855780687	2.019297299	1.661160603	2.843363818	1.692663163	3.323815416	3.303630882	3.666605828	2.152136257	3.477457117	5.456119458	6.118642482	2.896988281	4.040011105	4.742492161	3.122313638	4.251532566	4.371813318	4.166397956	5.024091431	8.943205932	3.869032374	11.92485415	8.741250532	6.138272641	7.268675418	4.861142731	8.955700745	8.044307694	6.140293323	7.151529361	8.655167812	5.676425232	5.010475556	7.201990151	5.275833336	4.703775786	5.644562019	5.564511453	8.637215167	6.597769852	6.515348945	4.64164228	5.244725563	5.24917552	8.714414415	4.99204463	4.763848781
661.7	2.765723298	1.839689419	2.006936108	1.649078184	2.821886975	1.65954731	3.272245185	3.288425418	3.639733308	2.139649183	3.476206817	5.439727222	6.115628467	2.874852694	3.982572665	4.716110048	3.082183602	4.241252971	4.351054439	4.098452179	4.965619883	8.881579368	3.846679386	11.84212082	8.676266726	6.081008122	7.161769342	4.809661325	8.878886563	7.959041211	6.071736428	7.072830768	8.563110769	5.598605038	4.907754595	7.094211348	5.185236633	4.620083303	5.590957176	5.480944789	8.576233455	6.510942488	6.442929844	4.58825858	5.174877761	5.182962705	8.624468916	4.943726493	4.682285743
663.1	2.72455767	1.819874425	1.989037562	1.635343571	2.79823827	1.631284527	3.230191103	3.276371632	3.614573887	2.13254701	3.476338627	5.414407107	6.102680556	2.85337329	3.922335585	4.699696246	3.040915177	4.228457835	4.335122099	4.035032495	4.908214383	8.81550288	3.825875747	11.75729791	8.598447589	6.027378367	7.052193124	4.750886444	8.801569114	7.866848057	5.997769218	6.991751761	8.457217848	5.508928128	4.816495281	6.972429277	5.081044953	4.542398492	5.529676589	5.384407694	8.506093346	6.438996326	6.357762983	4.539653899	5.127345938	5.105384284	8.544713076	4.902024991	4.607177258
664.4	2.684803628	1.794394545	1.964046944	1.61763508	2.771198182	1.61122335	3.198615714	3.269025113	3.589623482	2.123085155	3.478345989	5.38156713	6.094856293	2.822708804	3.875425229	4.68037571	2.996914194	4.21766779	4.301504707	3.982262297	4.86107902	8.756989096	3.800320563	11.66521941	8.530193489	5.954101661	6.940941918	4.691667081	8.741424775	7.780510144	5.923175537	6.923784189	8.357840454	5.42492459	4.718541726	6.856404175	4.997212068	4.464716966	5.474327734	5.295068036	8.439059994	6.363509276	6.280554064	4.483620064	5.073014206	5.031816978	8.466429095	4.859957916	4.533274582
665.8	2.656310921	1.773066973	1.945242471	1.601371702	2.741320023	1.592556612	3.173998228	3.2636295	3.566734766	2.118185362	3.477355601	5.359731408	6.093987786	2.798788243	3.823990282	4.669741265	2.964102001	4.209209161	4.26842221	3.93411152	4.814376673	8.704087564	3.777156511	11.58040703	8.464454736	5.888745694	6.839609097	4.640864375	8.680844612	7.704472087	5.854637576	6.850528784	8.259666046	5.342084507	4.631260797	6.74963804	4.913406044	4.390096117	5.425893654	5.212872959	8.376877613	6.290433672	6.213484944	4.435992916	5.021386607	4.965219793	8.395186771	4.820628051	4.461925765
667.1	2.629816704	1.758971244	1.927715473	1.591034699	2.718911484	1.57613752	3.143286446	3.255811908	3.549790877	2.113093938	3.47964354	5.337748873	6.092050959	2.777004171	3.781980948	4.661104501	2.941140474	4.203668662	4.246359073	3.89378414	4.772335423	8.653043885	3.756417492	11.50186969	8.406064847	5.830059031	6.747789675	4.594937841	8.622589826	7.634489495	5.796549675	6.786754338	8.17835518	5.270189339	4.552721544	6.652906619	4.839978246	4.325298241	5.381012947	5.132723137	8.328541798	6.226465127	6.149521436	4.390032355	4.980838875	4.913206665	8.325196851	4.785763764	4.400685832
668.5	2.603154775	1.744462949	1.906229434	1.579805582	2.704286859	1.560362897	3.130264488	3.255949897	3.537118942	2.111209516	3.486751141	5.321570715	6.094504417	2.761229453	3.750786379	4.662422643	2.915390034	4.203657867	4.232020419	3.865349696	4.739699844	8.60900695	3.739652707	11.4406538	8.355287737	5.78041649	6.678647782	4.554732324	8.576862862	7.575850787	5.744322522	6.731165078	8.10454448	5.207732063	4.483966431	6.573147194	4.771706641	4.271047729	5.341246818	5.07115276	8.28029548	6.171595922	6.092747908	4.350164635	4.941769481	4.858255604	8.277981068	4.760161839	4.350813634
669.8	2.588748837	1.733980856	1.894806945	1.570941908	2.695881057	1.553753875	3.116859005	3.252466863	3.531964536	2.113297493	3.491026811	5.311028154	6.105908213	2.748004154	3.719979151	4.659832876	2.900797978	4.202985382	4.218060811	3.839339742	4.718433548	8.581481743	3.728532677	11.38455664	8.317351619	5.734829945	6.61502711	4.525541466	8.54699573	7.528955858	5.703588447	6.68830195	8.047350069	5.153266236	4.432225027	6.504417784	4.726537862	4.22387566	5.316552067	5.023119405	8.24010715	6.129506129	6.05262936	4.324916139	4.910931016	4.819789783	8.230068605	4.741787998	4.309092923
671.2	2.579736283	1.727279483	1.889832932	1.566177783	2.695451168	1.546240859	3.11415756	3.256327825	3.528417421	2.114795039	3.501337378	5.312423564	6.112999317	2.742903432	3.701407311	4.662810169	2.893518626	4.21213974	4.208766428	3.823406135	4.700750331	8.558437332	3.725046866	11.34657409	8.283800761	5.708492421	6.572180558	4.505987376	8.52023961	7.493301635	5.675034113	6.653070117	8.001319397	5.119173562	4.396392142	6.446857502	4.686704663	4.190361271	5.301233458	4.984117391	8.220201195	6.100929232	6.019700449	4.307422318	4.891540584	4.791621338	8.202239571	4.731793765	4.277597495
672.5	2.579151695	1.722270925	1.883488927	1.566558181	2.698670126	1.542397131	3.121017666	3.258917389	3.529880493	2.117730684	3.517286169	5.318793573	6.125333531	2.738368855	3.690812512	4.67441973	2.888719851	4.226031082	4.203246392	3.824676406	4.691871549	8.548672046	3.719803284	11.3184432	8.266859195	5.689519154	6.538626291	4.493512225	8.512752824	7.470756817	5.656978547	6.629766063	7.973644587	5.086535482	4.365353125	6.413366606	4.662235908	4.169108007	5.291714575	4.956660176	8.20772849	6.087147145	6.003668162	4.297102967	4.883572143	4.77202724	8.189433298	4.728314603	4.2546618
673.8	2.575953042	1.717898495	1.87888584	1.568665016	2.704253374	1.545074906	3.11553986	3.268181378	3.533014521	2.124759898	3.533559372	5.328200548	6.147697309	2.735217663	3.687657994	4.691787714	2.892226399	4.241018113	4.209091563	3.824016027	4.691723258	8.547812921	3.726554078	11.29806003	8.26424946	5.67849619	6.52111578	4.488929988	8.513180475	7.464284305	5.647520616	6.61906401	7.960070054	5.071658051	4.345513384	6.389554633	4.649908607	4.159729438	5.287169279	4.941718623	8.205441573	6.075178377	5.992989706	4.293625889	4.876381523	4.76336579	8.181883939	4.729832458	4.23936177
675.2	2.582538721	1.719933595	1.884495123	1.57462453	2.707874333	1.552171637	3.13350977	3.274109374	3.545807324	2.136818583	3.552410406	5.35370955	6.166449062	2.740204498	3.693288478	4.715757326	2.900838378	4.259232023	4.222669284	3.830223032	4.696125499	8.560334762	3.731965316	11.31085301	8.266634232	5.680225519	6.515358648	4.488845661	8.518751127	7.464686074	5.646429188	6.613731026	7.953290667	5.069940358	4.336809896	6.381261307	4.644873469	4.157817131	5.296986423	4.936503411	8.214387415	6.079110998	5.992088471	4.299323536	4.883524334	4.765612137	8.188990376	4.745969008	4.235102122
676.5	2.597203586	1.732152276	1.89152832	1.584097147	2.732045593	1.569664693	3.147446271	3.28534608	3.561064068	2.147075895	3.573708379	5.377112854	6.189236807	2.74852017	3.705343819	4.740774446	2.909731836	4.277032295	4.241858631	3.845663187	4.712032105	8.580299052	3.740836793	11.3207837	8.285952187	5.694637615	6.522419374	4.501150651	8.541053217	7.478103267	5.658789592	6.61847717	7.970779689	5.073493461	4.343807909	6.378064293	4.654006384	4.163238094	5.312393416	4.946980269	8.233107289	6.09370597	6.010539582	4.3121888	4.898845244	4.774988531	8.203851815	4.760150953	4.24481111
677.9	2.614161737	1.737600644	1.903775257	1.60022733	2.753150759	1.579581813	3.168082874	3.296553862	3.585948639	2.160947119	3.595911304	5.411820364	6.21830214	2.760778589	3.723938544	4.762752508	2.932430617	4.307223177	4.266071652	3.873996638	4.732758847	8.609720825	3.757756801	11.35882619	8.311095634	5.711496825	6.548153136	4.518209768	8.569342899	7.504039159	5.676717279	6.636892443	7.996971518	5.090354543	4.359346292	6.402679157	4.673498237	4.182878486	5.339875271	4.965864677	8.25926331	6.116165332	6.033762445	4.331853986	4.924245632	4.794300811	8.237909335	4.782761464	4.260712969
679.2	2.639697412	1.753564665	1.91845667	1.618759638	2.779728196	1.599772027	3.202481145	3.310585416	3.615900825	2.179008745	3.621747313	5.451825519	6.253828913	2.782730495	3.755797572	4.798733115	2.964869872	4.337690309	4.301763092	3.908102514	4.769969345	8.661016663	3.783574771	11.41439325	8.353500534	5.752743478	6.590839966	4.549719652	8.618134271	7.544984477	5.714416313	6.669578574	8.049127917	5.131419352	4.394868196	6.453494983	4.708446229	4.219334432	5.384447592	4.994817605	8.309411926	6.156989737	6.077035007	4.364698118	4.965173923	4.829638763	8.287165859	4.816145704	4.294172057
680.5	2.679610583	1.775295722	1.940633944	1.637939229	2.810439531	1.625959533	3.248379882	3.326530301	3.641582611	2.197833924	3.655742113	5.515010805	6.29783012	2.812107504	3.804777643	4.847144913	3.001700914	4.380612301	4.349062816	3.952589795	4.8223861	8.732348318	3.81736881	11.50397363	8.425117147	5.807649107	6.663381575	4.596956438	8.68810999	7.616139498	5.768278751	6.728842114	8.129595998	5.193526302	4.456725914	6.528844881	4.769452585	4.270663113	5.441032017	5.064831061	8.383085076	6.218442861	6.142381618	4.415066402	5.022802499	4.883444104	8.354178833	4.866446058	4.342282467
681.9	2.736634263	1.81032119	1.972885766	1.666090863	2.852103939	1.658629501	3.300361389	3.351315029	3.686998712	2.224459069	3.695618005	5.591745509	6.353474751	2.850992935	3.872415779	4.904079373	3.05353233	4.431844491	4.416756119	4.011535266	4.894741633	8.834338303	3.863081789	11.6289634	8.528653183	5.899949383	6.781451733	4.660975806	8.786741138	7.719757522	5.848665367	6.814618812	8.250656645	5.292474247	4.546772871	6.647623548	4.862154008	4.352356384	5.521457952	5.155479878	8.481165706	6.309484185	6.239257743	4.490665343	5.106539111	4.970604184	8.455204614	4.935716929	4.419093103
683.2	2.814148355	1.851881193	2.022857052	1.708774331	2.913106185	1.706021279	3.362146839	3.384156638	3.745618908	2.259278171	3.742169714	5.687257631	6.423720841	2.90201579	3.963469116	4.97062442	3.123732669	4.493903021	4.506320519	4.103858894	4.986092388	8.975247112	3.923446625	11.81405754	8.673696662	6.024466035	6.937997719	4.755149908	8.920462048	7.86890887	5.968063783	6.938939445	8.430658004	5.434498301	4.67486022	6.817453773	4.997795124	4.472919722	5.634809886	5.286597965	8.622624724	6.440204194	6.38240518	4.587237819	5.220889424	5.086443721	8.596879668	5.026085393	4.528443913
684.6	2.912469095	1.915097214	2.080506917	1.762912428	2.996488131	1.774927221	3.459176164	3.412835487	3.828899407	2.300899636	3.793946271	5.812934943	6.508364274	2.972129475	4.080473435	5.058570177	3.223893499	4.571302324	4.620199929	4.226182275	5.122297246	9.162090022	4.012034016	12.04777559	8.872337821	6.189850626	7.153996344	4.890159255	9.095567931	8.062248309	6.129892699	7.105972178	8.664806995	5.623877408	4.857494922	7.056713201	5.180674793	4.639139563	5.789627768	5.469538546	8.807383576	6.61503771	6.564128301	4.722561164	5.372265646	5.243910355	8.795702145	5.14949029	4.677381622
685.9	3.054126578	1.998898832	2.168536327	1.839585755	3.111445508	1.856768767	3.589458733	3.46410266	3.942892684	2.359221074	3.86351708	5.987449255	6.62084268	3.067141389	4.248258596	5.174029789	3.359629813	4.668428991	4.780733413	4.395892745	5.297176686	9.414371663	4.122703957	12.37136795	9.123788149	6.422923187	7.4548923	5.070324618	9.326104428	8.319014704	6.348594051	7.327014096	8.964099372	5.87761037	5.106764615	7.372909795	5.427385178	4.856226642	5.992496949	5.715033172	9.051567968	6.854437409	6.811248292	4.909612315	5.573576019	5.455615003	9.051053316	5.32094356	4.882200989
687.2	3.248520328	2.103391859	2.277505052	1.936630377	3.260387472	1.97710884	3.766763765	3.544617309	4.095390707	2.43724942	3.948878366	6.209746179	6.754730584	3.185512725	4.46289042	5.330825607	3.538933288	4.794893339	4.969329277	4.636301635	5.548556136	9.727586363	4.265353602	12.77492203	9.440826641	6.712886259	7.849571055	5.300379473	9.632532244	8.664866281	6.642203544	7.611997382	9.370578522	6.209634032	5.438383366	7.791520348	5.763653297	5.145994334	6.262141349	6.043967364	9.368476639	7.165023741	7.146157878	5.152567238	5.832638645	5.745422327	9.388813469	5.536298302	5.153822393
688.6	3.483697568	2.230041432	2.406925759	2.0519781	3.444303375	2.126666298	3.983867159	3.647510462	4.287790216	2.5235325	4.049803802	6.467358879	6.896521984	3.330865153	4.732574136	5.518028705	3.754209711	4.950903814	5.18209837	4.940915121	5.854157733	10.09763779	4.442110742	13.24438199	9.813046123	7.058016811	8.343553323	5.575776804	9.998395574	9.088691311	6.993970122	7.950724548	9.858805249	6.607442707	5.845665242	8.295326997	6.192950893	5.499667196	6.587547479	6.447486186	9.743194363	7.550325638	7.541741013	5.453386028	6.142115219	6.092594323	9.795393272	5.798452317	5.485998197
689.9	3.728556522	2.369963341	2.536536827	2.173365532	3.641632702	2.276051944	4.211437694	3.75571122	4.493691666	2.613178518	4.150206951	6.733589444	7.054460311	3.485774299	5.012213435	5.717902216	3.982917593	5.11064622	5.409328864	5.272644897	6.196006595	10.4901207	4.629777493	13.74636916	10.20721894	7.424096641	8.867130082	5.871255478	10.37649014	9.533679721	7.379125514	8.308208056	10.3839621	7.02623304	6.288154345	8.831760085	6.653004682	5.877294502	6.938679569	6.885074692	10.13768028	7.965573074	7.970808258	5.776304712	6.463652362	6.466084382	10.23706496	6.07592989	5.848423912
691.2	4.03115246	2.533840924	2.699036462	2.331773017	3.895053171	2.472510767	4.523114267	3.870771973	4.763321075	2.730010708	4.270209994	7.061355704	7.229425502	3.670516102	5.332414316	5.954327187	4.26772594	5.308934458	5.685044171	5.680883936	6.56726988	10.92579198	4.844428524	14.30890647	10.64581962	7.834661225	9.451704375	6.217916554	10.78892969	10.03366422	7.813395384	8.705638438	10.95042735	7.501395173	6.788452493	9.441048737	7.166780224	6.301453966	7.332064894	7.375113123	10.58185714	8.44047059	8.447126778	6.14448888	6.838178107	6.889178258	10.72603491	6.402354401	6.264691519
692.6	4.394152373	2.728800793	2.891845462	2.533781312	4.222130266	2.719919436	4.920935236	4.017022286	5.10242548	2.871026072	4.406528277	7.445484102	7.427272379	3.88189787	5.705712412	6.241027263	4.623424812	5.540996979	5.989298573	6.188693039	6.997310206	11.40384838	5.08697045	14.927078	11.11500289	8.296125578	10.09838463	6.601660166	11.2384068	10.58469698	8.297947062	9.141507989	11.5713844	8.020597297	7.355583684	10.11756962	7.739631901	6.783179186	7.779146668	7.925525595	11.06660223	8.962268032	8.971878185	6.55455629	7.253344131	7.361921995	11.27150357	6.768361461	6.730957116
693.9	4.806093843	2.961655259	3.128653859	2.79265326	4.645398676	3.025402583	5.42717163	4.202793639	5.531587861	3.037576012	4.56989777	7.901863929	7.64894515	4.133342946	6.138622662	6.593979825	5.058920865	5.813566421	6.339934782	6.808653129	7.485113364	11.92227866	5.357488573	15.59177739	11.62269545	8.810633571	10.82192527	7.035578431	11.73516035	11.20141002	8.850033129	9.61811842	12.2608537	8.602497529	8.008215155	10.86963627	8.386573303	7.317019596	8.274691584	8.543936423	11.59833581	9.549015889	9.554833051	7.011950558	7.719143466	7.901616574	11.87773705	7.187447514	7.257794556
695.2	5.272515044	3.228854213	3.394169068	3.095770568	5.151114878	3.381190088	6.032921842	4.427774974	6.043794231	3.228717991	4.748437743	8.410737619	7.888600186	4.414583227	6.615768737	6.996875103	5.565159548	6.127161722	6.728247364	7.533584856	8.036344574	12.46872768	5.655227926	16.30282277	12.1601744	9.354711333	11.611662	7.503297686	12.25981774	11.8643048	9.441426311	10.12503937	13.00889828	9.228005731	8.725419717	11.6713152	9.083263003	7.897359692	8.813176234	9.214650724	12.15923191	10.18990786	10.17508775	7.510945132	8.231726274	8.48706906	12.52865268	7.64056734	7.828789093
696.5	5.764749695	3.514751319	3.696212467	3.436828541	5.736282669	3.78257399	6.709553111	4.664954701	6.607912615	3.428938069	4.94337971	8.949864747	8.136965301	4.716665228	7.118054872	7.43053364	6.112254483	6.461311356	7.129818047	8.313309158	8.614111666	13.025636	5.95222429	17.01162008	12.69375482	9.905889802	12.40715025	7.982635459	12.78204878	12.5373689	10.04595773	10.63998256	13.75668092	9.860196781	9.461250981	12.49337225	9.794031133	8.487044871	9.36151492	9.907541853	12.72861519	10.84676584	10.79838624	8.0265938	8.749458611	9.091962821	13.18943012	8.112971172	8.419744843
697.9	6.29166551	3.825139035	4.022802804	3.8188171	6.398182689	4.22327876	7.467797757	4.940891612	7.235938714	3.655901722	5.150631172	9.535475546	8.400790485	5.034764768	7.650861371	7.914195947	6.719867354	6.825057251	7.550213853	9.169206101	9.19686451	13.5786623	6.272431709	17.72747709	13.22859829	10.47596577	13.20690488	8.478541136	13.31163834	13.22122249	10.66445069	11.16220175	14.50173852	10.5124452	10.22133998	13.3268236	10.52525237	9.090154574	9.921749202	10.6157012	13.29559805	11.50952815	11.43119483	8.547730411	9.284450781	9.714969416	13.86288145	8.593368692	9.022954096
699.2	6.862551512	4.163485785	4.391125792	4.258723751	7.165583802	4.719875861	8.308028755	5.248240194	7.939321564	3.905526071	5.37975237	10.17966753	8.673188458	5.381906519	8.22344851	8.438575772	7.395417569	7.222947364	8.003868744	10.11029912	9.820689923	14.15181828	6.600517774	18.46776545	13.78254096	11.05490386	14.04186857	8.990999088	13.85625597	13.92770643	11.30757239	11.70201125	15.26849417	11.18646698	11.0122352	14.1806778	11.27110188	9.718104491	10.50612228	11.34786342	13.87695742	12.19904731	12.06597519	9.089838418	9.85054484	10.36988974	14.55874404	9.099379411	9.658592727
700.5	7.454213304	4.525804939	4.788835165	4.738702657	8.030797566	5.263007244	9.248394511	5.603464933	8.704999389	4.174948236	5.620532941	10.8701966	8.970417429	5.750949748	8.832038744	9.015644224	8.139128498	7.648469861	8.472507452	11.11522925	10.46381905	14.73063601	6.939760628	19.21190205	14.3312225	11.64818752	14.88394973	9.507413171	14.40731391	14.64637264	11.96380889	12.24867192	16.04499107	11.87577477	11.8213911	15.03751104	12.03150344	10.35199787	11.11034313	12.1007872	14.45961116	12.90089301	12.70981107	9.64183459	10.43038833	11.04663087	15.26477459	9.623462597	10.31312335
701.8	8.074334795	4.897219467	5.210604866	5.244144819	8.949537799	5.850329743	10.25348684	5.971197307	9.508264338	4.455830872	5.873609319	11.56350563	9.266606796	6.131841142	9.456572098	9.613840036	8.911738688	8.103259983	8.952434549	12.16817794	11.12481512	15.31076921	7.272093437	19.93953583	14.8801402	12.22895948	15.71761443	10.02101631	14.96287338	15.35955338	12.60216979	12.79869772	16.81569232	12.5579058	12.6317414	15.88911039	12.7915506	10.99008573	11.71194027	12.85459344	15.03562958	13.60085414	13.35094241	10.19216633	11.01626795	11.72955092	15.96195558	10.14281269	10.96000228
703.2	8.688818899	5.277447905	5.652602368	5.771165324	9.913788429	6.460119996	11.28709252	6.364890958	10.32710567	4.746720886	6.126738138	12.27131507	9.564032895	6.521941331	10.07987163	10.22387604	9.709600976	8.557665313	9.430867466	13.21830452	11.76460404	15.8596805	7.602476912	20.63566527	15.40740033	12.78894859	16.51320733	10.52416934	15.4896282	16.05106367	13.22708074	13.32319664	17.5590574	13.23445194	13.41989801	16.70685653	13.51744817	11.60798358	12.2935426	13.5758999	15.58301107	14.27410246	13.95690039	10.72031785	11.58458875	12.39814635	16.63603261	10.65361012	11.59076261
704.5	9.302294184	5.665822887	6.107457516	6.313591167	10.9236081	7.076679275	12.325964	6.765463223	11.16273344	5.048879242	6.388132785	12.9923961	9.863356908	6.914491935	10.70220912	10.84108651	10.52903636	9.018452428	9.906625964	14.27179292	12.38323247	16.38623859	7.922112955	21.30487491	15.90307935	13.33028946	17.28393218	11.00246766	15.99207267	16.71181073	13.82172554	13.8203803	18.25846122	13.87247897	14.18006391	17.48706053	14.21009965	12.1978592	12.8547492	14.28042166	16.10323426	14.92312428	14.53678394	11.22771527	12.14953031	13.03815277	17.27807942	11.15099075	12.20484138
705.8	9.92422917	6.053590053	6.577549483	6.873989942	11.97031375	7.717883858	13.4248826	7.185069989	12.01505987	5.363565049	6.654195274	13.71764832	10.1711624	7.304189217	11.33180014	11.4770141	11.38235105	9.489797735	10.38549994	15.33547478	12.99541362	16.90620674	8.244678042	21.95477511	16.391367	13.85964903	18.02865318	11.4750337	16.48033186	17.35513807	14.40799126	14.3084005	18.93621704	14.51223078	14.92156258	18.25048505	14.87897309	12.77853881	13.39853623	14.96145768	16.60755922	15.5528385	15.09056594	11.7232864	12.70498744	13.66883442	17.9032274	11.64347385	12.80824681
707.2	10.56136745	6.453905539	7.071309704	7.448337556	13.05962433	8.39354662	14.55955838	7.620875386	12.88512173	5.686153298	6.925937526	14.45577758	10.47708003	7.696918948	11.96820433	12.11987486	12.25689979	9.979936907	10.87534719	16.42384638	13.60094501	17.41927642	8.553815593	22.58552969	16.8732142	14.38156655	18.74580144	11.93243555	16.9653565	17.98713086	14.97709528	14.78964365	19.60173186	15.13267196	15.65288041	18.9898938	15.53531013	13.34818253	13.93455868	15.62863074	17.0970143	16.16817106	15.62242028	12.20620963	13.26220315	14.29867904	18.51122653	12.12871656	13.40015142
708.5	11.2048015	6.858806936	7.590055355	8.04099566	14.20105011	9.086520839	15.72739576	8.080094377	13.78177066	6.01969461	7.206935825	15.20084392	10.78711898	8.103449991	12.60953837	12.7689669	13.16235372	10.46985694	11.36055024	17.51915653	14.20089422	17.91956057	8.860747454	23.19458213	17.33135441	14.8919131	19.4532144	12.38484047	17.432611	18.60561216	15.526622	15.25053769	20.24787967	15.74748872	16.37470741	19.71141642	16.17431415	13.90477133	14.45903362	16.28777311	17.56865937	16.76611688	16.14233538	12.67461907	13.80848742	14.92146602	19.10048567	12.60235915	13.98636924
709.8	11.86245318	7.274576398	8.132899923	8.651571335	15.37956096	9.8079976	16.91099741	8.558087349	14.7045242	6.374378277	7.493380898	15.96193208	11.09970148	8.51667946	13.25731295	13.43814426	14.09993457	10.97679475	11.85054515	18.62148453	14.79367744	18.40989858	9.166988154	23.79531186	17.78018923	15.3958417	20.15225823	12.82909871	17.88623628	19.21081838	16.0668361	15.70809331	20.87164588	16.35253398	17.08400158	20.42236774	16.80052969	14.44689251	14.97159751	16.92984938	18.02008231	17.35936852	16.64667331	13.13561272	14.35703142	15.5364988	19.66776225	13.07898024	14.55897733
711.1	12.54797783	7.698784435	8.694197508	9.267885778	16.59275973	10.56990244	18.15558829	9.051095357	15.64811634	6.735923433	7.782795019	16.72539366	11.41564976	8.937916673	13.9169587	14.12077727	15.07196487	11.49651093	12.34497382	19.75875879	15.39934602	18.89720494	9.468917164	24.38036546	18.22525935	15.88770013	20.83382534	13.2652584	18.34137033	19.81173591	16.60112812	16.16464339	21.49439442	16.95334779	17.79175106	21.11987196	17.41819541	14.98913128	15.48029898	17.56757237	18.46422626	17.9387785	17.13764396	13.58947731	14.90102211	16.15394526	20.22922833	13.55007935	15.12652815
712.4	13.24048908	8.134150639	9.283386175	9.9054217	17.85337678	11.36035452	19.43092219	9.567616057	16.61883561	7.113229162	8.083348316	17.50116668	11.74015021	9.36105777	14.57478758	14.8163323	16.07210355	12.03319439	12.84267527	20.89840378	15.99771269	19.38184198	9.772095806	24.94965761	18.65777559	16.3837227	21.51396284	13.697319	18.78848212	20.39895442	17.12160418	16.61199039	22.10880964	17.5588472	18.49690872	21.81491907	18.02995258	15.52245914	15.98027682	18.19702944	18.89225594	18.51102664	17.62343917	14.03755295	15.44326344	16.77247496	20.77277082	14.01921263	15.69117954
713.8	13.94731409	8.575660532	9.896333464	10.56177087	19.15091239	12.1616753	20.74382804	10.1061511	17.60915153	7.502634463	8.397110313	18.27129892	12.06185772	9.782203371	15.2368204	15.5094519	17.09754798	12.57939691	13.35257512	22.05909094	16.59365901	19.86097135	10.07341805	25.5179381	19.08151776	16.87785464	22.17549073	14.12709222	19.22079285	20.97684846	17.63882443	17.05269923	22.69244024	18.14441905	19.19389837	22.49831237	18.63030969	16.04598466	16.47670457	18.81919106	19.31245785	19.07481285	18.08844119	14.4774329	15.97894207	17.39126733	21.30509064	14.48583738	16.24614098
715.1	14.65845795	9.021337852	10.52388607	11.22269331	20.44004988	12.97514555	22.05022354	10.64235686	18.58490084	7.890284661	8.708196679	19.02411654	12.38013267	10.1938287	15.88051733	16.1850223	18.12972391	13.10717912	13.84820683	23.17979791	17.16665194	20.31856675	10.37436497	26.063091	19.49328003	17.35798378	22.80475898	14.54735853	19.63658578	21.54121789	18.13974381	17.48132317	23.24255896	18.71909468	19.86472259	23.14911182	19.20366045	16.54530908	16.95380543	19.41114574	19.71063961	19.6116485	18.52358335	14.89628901	16.49606577	17.98381391	21.81226056	14.93158009	16.79385342
716.4	15.40723889	9.485993631	11.19059941	11.92639848	21.80596805	13.84064994	23.39546475	11.22496478	19.61835117	8.302883417	9.040542069	19.80664643	12.7052501	10.63101458	16.5386428	16.89124049	19.22132101	13.66133868	14.35146581	24.34561982	17.75907622	20.79013364	10.67588831	26.62207017	19.91053879	17.85504707	23.45694987	14.9688425	20.04773645	22.10507125	18.64514579	17.91169986	23.79272324	19.30802407	20.55843617	23.81907263	19.79087229	17.05253201	17.43398253	20.01354469	20.10567927	20.15434427	18.95824364	15.31852607	17.03155125	18.58830464	22.32323034	15.3914275	17.33245178
717.7	16.2612997	9.994330999	11.93706737	12.70290968	23.31327567	14.83032874	24.92018426	11.87858245	20.75910489	8.758085098	9.400423509	20.67485199	13.05927927	11.10090957	17.27267247	17.67474363	20.43226568	14.2846475	14.90390692	25.6333731	18.41832742	21.30983801	10.99493589	27.21860319	20.36376367	18.38013191	24.15888626	15.41980014	20.51843507	22.72608514	19.19616086	18.40413086	24.40741048	19.9500088	21.29439503	24.53225727	20.41485163	17.61004629	17.95269914	20.6678663	20.52499621	20.74268412	19.43125704	15.7742847	17.60186942	19.25132281	22.88034427	15.88443017	17.9191898
719	17.24255988	10.53423537	12.78537883	13.52188509	25.01978368	15.97205833	26.61065245	12.63017927	22.0225354	9.268030855	9.787066263	21.63438108	13.43310664	11.6234246	18.07754197	18.58171832	21.76261277	14.99703378	15.50818582	27.07150707	19.15799825	21.87166864	11.33258501	27.82813638	20.83096109	18.9311926	24.94047228	15.88828848	21.02707024	23.38980994	19.78514582	18.93488804	25.09221345	20.65202772	22.10884928	25.28396734	21.08394546	18.21091043	18.50901891	21.38227768	20.98853278	21.36929653	19.95013096	16.26375961	18.23166929	19.98085588	23.4629999	16.41725897	18.53815733
720.3	18.17249388	11.04173099	13.59868511	14.263372	26.60759111	17.06753985	28.27468552	13.32718893	23.21054299	9.757036265	10.14651005	22.51024412	13.7819976	12.11286486	18.84514793	19.42888281	23.02343429	15.69802809	16.07260101	28.4474292	19.88179435	22.39747582	11.65130794	28.38656001	21.26002231	19.4482465	25.65914399	16.32628578	21.50800042	24.02646113	20.32528814	19.43094003	25.75995763	21.32361025	22.88274252	26.01171578	21.72187664	18.77510173	19.03298226	22.05661784	21.39832564	21.9550429	20.44550088	16.71374586	18.79797621	20.69594624	23.99116371	16.92523105	19.12321918
721.6	18.95685107	11.52044143	14.34422164	14.95225701	28.04335152	18.02125793	29.72294129	13.95626448	24.26697228	10.19758896	10.48280248	23.27581652	14.11151753	12.54064238	19.50440919	20.12383971	24.14898452	16.27856801	16.59050318	29.64265804	20.47738233	22.85917168	11.93960367	28.91168666	21.65276907	19.92154595	26.27603233	16.72943101	21.91877858	24.57830947	20.78763413	19.85475334	26.30985727	21.90923242	23.57380276	26.67187226	22.28384507	19.25269301	19.47503116	22.63501418	21.77074362	22.46859404	20.86215733	17.10934113	19.30260113	21.30851549	24.45682907	17.35127989	19.63499816
723	19.71466034	11.99434179	15.10257037	15.66997488	29.47706188	18.95558941	31.10598293	14.60838279	25.31998708	10.64882977	10.8395803	24.00318033	14.44307753	12.97494456	20.13293146	20.78273453	25.28564013	16.82830336	17.10379572	30.77352332	21.04062425	23.31252785	12.23112412	29.42827729	22.04336337	20.39847345	26.86594419	17.12905437	22.31438431	25.10667475	21.23709496	20.25934047	26.82498644	22.47362385	24.24401952	27.30733679	22.81435592	19.70419175	19.90503204	23.19076725	22.12043368	22.96890315	21.25194423	17.48005274	19.7947678	21.8888147	24.90277299	17.7704755	20.14329828
724.3	20.60093558	12.51779984	15.94833789	16.45709367	31.06143043	20.04111455	32.67091674	15.35986582	26.47145477	11.14769052	11.22958161	24.81769087	14.81260187	13.44460523	20.82355242	21.52594169	26.53829402	17.44766881	17.65964032	32.03496958	21.6749632	23.81182891	12.55003511	29.98106884	22.4667601	20.91395886	27.52058971	17.55383278	22.74082737	25.67568893	21.7393851	20.71283078	27.38104737	23.09787673	24.96720357	27.98407881	23.3775539	20.19853466	20.3594999	23.79569738	22.50384886	23.50389758	21.67397563	17.88994185	20.33269884	22.52929382	25.39247677	18.22073133	20.68251252
725.6	21.53952459	13.03613256	16.82124311	17.21769663	32.65668841	21.18222558	34.32043932	16.11249862	27.62702387	11.64469844	11.60913877	25.63548446	15.16462857	13.88936079	21.5243771	22.30749113	27.80168461	18.12237854	18.19422174	33.3478245	22.35648491	24.30838619	12.85421343	30.51409773	22.86915172	21.41461578	28.18218128	17.96028442	23.16745944	26.26490024	22.24595425	21.17186944	27.96917778	23.72089867	25.68545318	28.65681099	23.95615261	20.71269596	20.83114855	24.40640027	22.87503087	24.03070244	22.09755213	18.2992431	20.85905139	23.18699586	25.86394352	18.6697397	21.20774153
726.9	22.4245799	13.52668117	17.6594455	17.82653975	34.18205864	22.27045818	35.88260875	16.82926412	28.74876771	12.12331727	11.96509835	26.40857395	15.48817786	14.33402676	22.19085036	23.04340081	29.01132278	18.76251312	18.70519731	34.57454498	22.99122087	24.78205068	13.14028238	31.0166143	23.25428212	21.8845042	28.80688538	18.34868875	23.58219368	26.81654257	22.71098782	21.60397937	28.51845817	24.32391778	26.36982371	29.30248563	24.49764627	21.18308334	21.27493534	24.98616717	23.2224202	24.53062443	22.49510098	18.68016139	21.35540816	23.80873017	26.30440928	19.09746292	21.69604425
728.2	23.29673372	14.01557825	18.49969321	18.1967901	35.68281794	23.34712146	37.39943991	17.56486202	29.83904744	12.60216766	12.33023102	27.15366264	15.82286668	14.77490732	22.83057725	23.7456359	30.19774485	19.37000107	19.20643988	35.77879211	23.60255898	25.24395039	13.42214538	31.50134182	23.62604314	22.35182769	29.40121032	18.73018677	23.9844278	27.33832473	23.15038989	22.02582794	29.04986421	24.90809315	27.04464227	29.91820705	25.00952147	21.64499681	21.69162749	25.54556758	23.55968022	25.01371992	22.88345514	19.04006274	21.8390358	24.41753987	26.72309094	19.51544543	22.17997959
729.5	24.15763053	14.500847	19.34529895	18.22635785	37.16477711	24.42611086	38.90957605	18.29386405	30.89784288	13.0767053	12.68892624	27.88828765	16.16220498	15.19069372	23.44506347	24.42264808	31.34498397	19.97470941	19.70167901	36.94868115	24.20557952	25.69465573	13.70300921	31.97982872	23.99236035	22.81017514	29.98585184	19.10018748	24.37514982	27.86248729	23.59554124	22.43914295	29.56174991	25.47998223	27.70039264	30.53139101	25.50653484	22.08481252	22.09834764	26.08629838	23.88632644	25.47303088	23.25285809	19.40035128	22.31614052	25.01259176	27.14310429	19.91059381	22.64855075
730.8	25.00801005	14.96004861	20.1707192	17.80396592	38.58360877	25.49428424	40.38750834	18.99717054	31.92691953	13.53649258	13.03312147	28.58364586	16.47688134	15.60420218	24.05497305	25.08927321	32.46989529	20.5724051	20.18245052	38.08989607	24.80058886	26.13142245	13.97435258	32.43516986	24.34590021	23.24059876	30.55074242	19.4466538	24.75562935	28.36047466	24.01170822	22.8397141	30.06658606	26.03454331	28.33454767	31.12362537	25.98768295	22.49763358	22.48431095	26.60628255	24.20043222	25.92254014	23.61894961	19.7407867	22.76981551	25.59139644	27.53467588	20.287053	23.08941192
732.1	25.80011792	15.40546825	20.96923059	17.16508061	39.92223625	26.4893144	41.77932938	19.67359707	32.89802325	13.9813493	13.35897012	29.2271159	16.77865875	15.99254969	24.60991434	25.68978539	33.51697352	21.12793223	20.64311829	39.15999195	25.3517494	26.54282208	14.22756289	32.86718491	24.6733326	23.65461797	31.07538555	19.78313564	25.11678119	28.82976997	24.39692754	23.20600209	30.54186002	26.54344122	28.93459113	31.68552819	26.44256114	22.89142463	22.84486432	27.09711375	24.48863296	26.34451963	23.960864	20.0665746	23.18414254	26.13945699	27.88652083	20.64464774	23.49426099
733.4	26.52594095	15.81690398	21.7145282	16.62046528	41.17868293	27.42303984	43.05992204	20.32746842	33.78877258	14.39565404	13.67587793	29.79845349	17.07843825	16.35390809	25.12183682	26.23792187	34.49468977	21.6299218	21.05883232	40.13649454	25.85479253	26.92690887	14.46882201	33.27001363	24.98262847	24.04156721	31.54335423	20.0970216	25.43542846	29.2703869	24.74843075	23.53520756	30.96598313	27.02151905	29.48533129	32.20446521	26.85016322	23.25408622	23.17688451	27.54742727	24.75689563	26.73025895	24.27039102	20.3532418	23.57107202	26.63141694	28.21731114	20.96599205	23.87109847
734.7	27.21368667	16.21725918	22.4355485	16.35686174	42.37822449	28.32092566	44.28290576	20.95938426	34.63546464	14.79303097	13.98907183	30.35163261	17.36445078	16.68910979	25.59034769	26.7590746	35.42682976	22.1059036	21.46195728	41.08059662	26.34371461	27.29913008	14.70864746	33.65129942	25.28343986	24.41562877	31.99929152	20.39545906	25.73768723	29.68711269	25.0874069	23.86013794	31.36896882	27.47594743	30.01229849	32.68936426	27.2416417	23.58739344	23.4853986	27.96897454	25.01792208	27.09808637	24.55245263	20.63438876	23.93829381	27.09727975	28.53114821	21.27896151	24.23284576
736	27.90219991	16.59675515	23.13111639	16.2253788	43.54708119	29.20793836	45.50950406	21.56905911	35.45496526	15.18306855	14.28936662	30.89140445	17.63426506	17.01350677	26.0693647	27.27953418	36.32702072	22.58924293	21.85626058	41.98595807	26.83217231	27.65523158	14.93103503	34.0309354	25.56832901	24.77982177	32.44909721	20.68121914	26.03684977	30.09222128	25.41723258	24.17391939	31.7686652	27.91890438	30.52893344	33.16501807	27.62727577	23.9248425	23.7979352	28.38614749	25.26808712	27.45382943	24.83731032	20.91001737	24.29983039	27.55482881	28.837936	21.58361752	24.57479545
737.3	28.57831655	16.95982052	23.80790973	16.10823482	44.64484144	30.08185029	46.66745369	22.16628203	36.23103995	15.55778394	14.58202922	31.41391857	17.89157373	17.32506532	26.51430771	27.78250959	37.20166612	23.05812316	22.23414105	42.8617177	27.2966211	28.00499177	15.15029655	34.39071372	25.8513763	25.1250795	32.87452941	20.96162977	26.33094311	30.48470922	25.73240448	24.47810076	32.15687911	28.34146958	31.01361304	33.62024936	27.98852779	24.23781112	24.09371514	28.77165012	25.51082003	27.79391377	25.10855537	21.17009733	24.63893044	27.99764875	29.13026036	21.87768102	24.90449662
738.6	29.19259119	17.3004764	24.4476012	15.8933475	45.68742268	30.89024799	47.73729296	22.73134037	36.9656362	15.911197	14.85303225	31.89450239	18.13112029	17.61523723	26.93639379	28.24930252	37.99528505	23.49773844	22.58245433	43.66930397	27.72726607	28.33089795	15.35126033	34.72450348	26.10394318	25.44876158	33.27449132	21.21635526	26.60240421	30.84881224	26.02386283	24.75798138	32.51066827	28.73871207	31.4707779	34.03925966	28.3291815	24.52937356	24.37154208	29.13960007	25.72856418	28.11047873	25.36535781	21.41339511	24.95567852	28.40769834	29.40065585	22.14173114	25.21066414
739.9	29.77288033	17.61626295	25.04170459	15.72974323	46.65876688	31.66224154	48.75752554	23.25448094	37.65173815	16.25092101	15.11638456	32.34450032	18.36916486	17.89138192	27.33084649	28.67132221	38.74396935	23.90919912	22.9195277	44.42568077	28.14351234	28.64905327	15.54890298	35.04072286	26.35321355	25.75276979	33.65025804	21.45936783	26.85803736	31.20292176	26.2967609	25.03007669	32.85001324	29.11201922	31.89943468	34.4429479	28.65053337	24.80692707	24.63126392	29.48811166	25.95225479	28.41664193	25.60456333	21.64383792	25.26584462	28.80119977	29.65101886	22.40223869	25.4902189
741.2	30.32200322	17.91188767	25.5998694	15.50033083	47.53785158	32.3900244	49.67552108	23.7520859	38.26755526	16.56481446	15.36427879	32.75163764	18.58672042	18.1458052	27.69266748	29.07848315	39.42607085	24.28835607	23.22827844	45.13116862	28.53191582	28.93720592	15.73309461	35.32724051	26.58251587	26.03289497	33.98787589	21.68619042	27.09725889	31.52077713	26.54563634	25.27369382	33.1635785	29.45114532	32.3015629	34.79389478	28.94380815	25.060469	24.87470098	29.80562274	26.14997445	28.68825543	25.82731026	21.85786174	25.54295103	29.16332232	29.88996319	22.6385791	25.75375764
742.5	30.79243175	18.19252054	26.12220856	15.34971982	48.3667545	33.04204118	50.54061372	24.21483911	38.84477558	16.8544969	15.59450022	33.13253058	18.7959404	18.3838099	28.02364788	29.43902628	40.06181183	24.63802129	23.5174233	45.76317609	28.88953938	29.20635794	15.90401138	35.60434757	26.7976225	26.29952118	34.30655238	21.89878772	27.31655036	31.81961336	26.77759535	25.50085591	33.4382564	29.77325924	32.66423527	35.13586813	29.21069248	25.30130381	25.09693106	30.10724938	26.34027111	28.94139715	26.02845972	22.05773311	25.80298602	29.48619736	30.11089133	22.8514848	25.99252908
743.8	31.25820608	18.44804086	26.59867867	15.21192601	49.12025736	33.6559642	51.31656123	24.64381398	39.36177719	17.1259428	15.81318922	33.47623769	18.99281013	18.60068706	28.33371123	29.76604338	40.63872202	24.95693639	23.78103565	46.34865631	29.20714975	29.45612385	16.06515012	35.85772312	26.99733953	26.54078834	34.59260104	22.08951455	27.51442024	32.09915967	26.99000866	25.7062717	33.69659842	30.05719656	32.99084828	35.44436214	29.4554945	25.51471916	25.30156408	30.36846676	26.50870837	29.17193848	26.21569767	22.23953011	26.04145458	29.78317983	30.31048442	23.04754151	26.21321238
745.1	31.66647682	18.67913056	27.0325533	15.15875976	49.79973455	34.22252832	52.03866596	25.04085118	39.84430159	17.37370096	16.02508396	33.80278082	19.18199098	18.79877286	28.61601878	30.06256019	41.16940147	25.24161896	24.01902913	46.87078033	29.5028777	29.69397427	16.22368398	36.09997242	27.18247401	26.7680668	34.85226529	22.27334507	27.70531416	32.35147431	27.19522573	25.90577661	33.92666329	30.33017743	33.28493529	35.7275668	29.68133912	25.71236302	25.49399008	30.61396777	26.672973	29.38431459	26.38196435	22.41634397	26.26287905	30.05796804	30.49790106	23.24054988	26.42071332
746.4	32.05838821	18.89099377	27.43260968	15.15922457	50.40232408	34.75676902	52.73352191	25.39499768	40.25956039	17.60646541	16.20650344	34.09955446	19.34681114	18.96859485	28.87853221	30.3544866	41.64701843	25.54390911	24.24786793	47.37066895	29.79447297	29.91815571	16.35782822	36.31837956	27.35006059	26.97527694	35.09543336	22.43559578	27.8923863	32.59278505	27.38427131	26.0875136	34.15172244	30.57685967	33.56877985	35.98935824	29.89408189	25.89735188	25.68164523	30.83618275	26.82280928	29.5882375	26.54539425	22.57717233	26.47103695	30.3155296	30.66845815	23.40964211	26.60291101
747.7	32.38867812	19.09751714	27.81060648	15.23516516	50.97847518	35.22556739	53.31614617	25.72762196	40.66521954	17.81964603	16.38997124	34.37879718	19.50935471	19.14172756	29.12162684	30.61428781	42.0813313	25.79900059	24.45854184	47.82332166	30.05060129	30.12297306	16.48726282	36.52510941	27.511451	27.16573641	35.32120538	22.59167775	28.06358452	32.81077384	27.5532522	26.25959824	34.35981405	30.80283739	33.82465782	36.22634124	30.08420867	26.0731425	25.85083162	31.03624341	26.96455117	29.77241976	26.69719675	22.72363331	26.65525605	30.55458354	30.8314135	23.57062072	26.77422632
749	32.71516887	19.28147089	28.15833902	15.36919366	51.49362443	35.66273465	53.85555263	26.03888715	41.03119735	18.02475771	16.55532087	34.63847973	19.6674451	19.30219716	29.34412006	30.84867504	42.48427948	26.02946741	24.65352086	48.23811496	30.28470171	30.31578803	16.61553699	36.7189522	27.671886	27.35304615	35.53117605	22.74110086	28.21729982	33.01004244	27.71324971	26.41603221	34.54361743	31.01868754	34.0559029	36.44283328	30.2630064	26.22709686	26.00575411	31.22967996	27.10278073	29.94165472	26.83953134	22.86509971	26.8439263	30.76916352	30.98953614	23.72299611	26.94019769
750.3	33.03164356	19.44701579	28.46579164	15.51126619	51.97228087	36.07783774	54.35575915	26.32880645	41.37340524	18.21565191	16.71192006	34.88394709	19.81096863	19.46078651	29.54484118	31.08214162	42.84431563	26.24675433	24.82303113	48.60172851	30.50820478	30.50584494	16.73093409	36.8871362	27.81224892	27.51365555	35.72238453	22.86961469	28.36756191	33.20230715	27.868523	26.56272628	34.71202626	31.21619185	34.26961743	36.64689615	30.4236877	26.37820882	26.15983018	31.41317921	27.22130888	30.1027996	26.97453462	22.99984483	27.0163188	30.97242454	31.13404103	23.86842153	27.08965535
751.6	33.30646768	19.59503069	28.74248712	15.61754161	52.37611708	36.45398412	54.81247533	26.57933471	41.66529685	18.38845003	16.84815891	35.11040188	19.94242423	19.58791439	29.73920547	31.29908273	43.16911378	26.46339371	24.98848223	48.93675716	30.71103092	30.67332726	16.84103048	37.05321074	27.94221831	27.6586319	35.90105379	22.99080507	28.50244389	33.38652285	28.00490374	26.69840087	34.87840357	31.39749931	34.45953065	36.82908544	30.56510377	26.51967025	26.29654117	31.57772527	27.34233546	30.24025619	27.09267163	23.12179995	27.17282222	31.15244434	31.25859661	23.99731085	27.21600488
752.9	33.54380649	19.74227132	28.99453706	15.73012262	52.7532583	36.78186396	55.20174759	26.8180046	41.94369248	18.54239493	16.9877488	35.31645903	20.07516035	19.7136655	29.91601387	31.47799142	43.45693488	26.64845578	25.15195092	49.25469466	30.89636584	30.83312075	16.94018069	37.21086894	28.06396647	27.80167172	36.06720725	23.10128099	28.6358705	33.5514163	28.12764738	26.82774365	35.01908709	31.55440574	34.63790711	36.9937232	30.71040055	26.64801729	26.43392162	31.72444637	27.4559807	30.38163055	27.20157147	23.23961644	27.32472442	31.32249966	31.38551104	24.11087792	27.33897008
754.2	33.76054917	19.87223474	29.23070503	15.8769284	53.09342495	37.0725323	55.5484433	27.02526362	42.19532709	18.69131781	17.1095567	35.51469109	20.18925993	19.83684521	30.07928531	31.64922879	43.70938327	26.82436643	25.2800714	49.52500629	31.0658948	30.98260359	17.03981336	37.35582001	28.17819591	27.93490194	36.21359215	23.20690663	28.75067964	33.69674328	28.23882615	26.94520746	35.14568167	31.70878951	34.78240613	37.14374125	30.82889329	26.76479168	26.54837855	31.85232323	27.55704106	30.50170359	27.30921372	23.35009281	27.45818022	31.45911405	31.50097822	24.23578076	27.45560142
755.5	33.96773982	19.98575259	29.42964617	16.09222343	53.38241892	37.34363428	55.84530833	27.21088659	42.40723328	18.82617054	17.22685247	35.66977528	20.30482611	19.94231714	30.21482952	31.81306014	43.94042007	26.97241661	25.38706041	49.74182624	31.22247986	31.11258243	17.12557323	37.46887298	28.27422878	28.04477026	36.33720854	23.29998461	28.85153831	33.82664592	28.3465359	27.04316662	35.26046435	31.8394859	34.91357966	37.27464916	30.93576973	26.86982492	26.65820755	31.9724016	27.65187972	30.61251571	27.40152516	23.44822361	27.5844988	31.59047188	31.59898873	24.33326743	27.55195733
756.8	34.06519275	20.08434049	29.58899196	16.79493416	53.56247268	37.50076775	56.05453953	27.32406607	42.51442002	18.91668829	17.33147854	35.7668585	20.40821631	19.9739399	30.31279711	31.87038648	44.08426233	27.07478395	25.47896837	49.91696883	31.33826061	31.21886096	17.19532369	37.55849658	28.34665131	28.12862444	36.40882945	23.37676307	28.92714573	33.92208864	28.42203986	27.10987596	35.33499609	31.91444	34.99719131	37.38302302	31.03114098	26.93522951	26.74567987	32.03385439	27.71197499	30.68459132	27.45765445	23.51794537	27.65590091	31.67663991	31.67809261	24.4020846	27.61426833
758.1	34.10101616	20.26030269	29.8156555	20.05318362	53.83203693	37.6415681	56.35188198	27.52461628	42.6775812	19.02489068	17.52086735	35.84170998	20.58370798	20.05713994	30.38492948	31.88760285	44.29593602	27.08204895	25.60441381	50.0568672	31.42515069	31.33045511	17.32489728	37.7457767	28.49062987	28.29049249	36.50435389	23.51677769	29.03382274	34.06583737	28.54000498	27.18453812	35.3991257	32.03758951	35.12642774	37.52796444	31.17186518	26.99406389	26.8432423	32.1141	27.79402478	30.78969819	27.50861543	23.59777301	27.74804993	31.75887032	31.79434435	24.48136612	27.73321009
759.4	34.31939491	20.43335021	30.12502043	26.33616202	54.20296662	37.93885067	56.67457162	27.85971078	43.00801058	19.20398428	17.75535516	36.04108664	20.78848906	20.20197566	30.52693112	32.01603703	44.65656788	27.17563078	25.80636345	50.36462229	31.57126547	31.52833908	17.45786719	38.03063821	28.70099591	28.51316992	36.7301743	23.68633992	29.18935029	34.24695482	28.70218206	27.31928029	35.54274964	32.20758912	35.35999508	37.74910913	31.34559065	27.11299035	26.97064761	32.26741036	27.93966574	30.95738954	27.61804815	23.7499355	27.94950636	31.90796862	31.97447218	24.62114433	27.90699643
760.7	34.67723253	20.60770987	30.43025641	28.03573395	54.61258361	38.41456503	57.26872342	28.14948326	43.34771632	19.40417044	17.89328212	36.3773615	20.94972159	20.3228248	30.7490071	32.3231485	45.08240365	27.45333077	25.99240998	50.7447099	31.85710477	31.76365079	17.60669899	38.25184215	28.87859378	28.69398037	36.97211347	23.82275463	29.39447739	34.47769092	28.93933039	27.53200153	35.74837676	32.43669251	35.54387516	37.95793257	31.52629103	27.32909716	27.16804357	32.46311937	28.10673744	31.12813641	27.76775171	23.92439217	28.16216875	32.12743527	32.1802793	24.80058665	28.0925156
761.9	35.17625832	20.64094224	30.53713913	28.02306637	55.00887814	38.83380767	57.5840666	28.29536368	43.6496584	19.53507347	17.86701562	36.72483022	20.89152327	20.48216382	31.04352302	32.79668474	45.28673135	27.82438957	26.03943273	51.02967811	32.16606214	31.88148825	17.62529302	38.27167054	28.89326703	28.70737988	37.18342878	23.84502493	29.47238917	34.59768753	29.02180191	27.68444843	35.88209221	32.5822124	35.66731159	37.96927434	31.56526847	27.48829767	27.32887597	32.66032052	28.18438557	31.23049387	27.88721037	24.04472704	28.3601514	32.29998422	32.25730182	24.93342174	28.12822453
763.2	35.27976419	20.61658322	30.47489269	27.8502575	55.00499965	38.90993585	57.55856701	28.16488378	43.66121834	19.55857396	17.79374729	36.87307935	20.84428059	20.54446915	31.13344603	32.92447215	45.24920869	27.98041035	26.04777226	51.05242666	32.25367495	31.91051881	17.61720503	38.2216161	28.85484002	28.65252563	37.17980121	23.82663557	29.5127899	34.62738221	29.02251383	27.75475406	35.90999888	32.62451423	35.65496348	37.93302967	31.55925697	27.55416188	27.39590275	32.6967706	28.1981452	31.23975061	27.94312317	24.07797723	28.36877646	32.39426648	32.25651158	24.97191821	28.1287696
764.5	35.3467342	20.63581497	30.55064013	27.62766039	55.03514791	38.99917772	57.55287809	28.19988282	43.75648042	19.63147084	17.8483492	37.00187407	20.92175443	20.61768074	31.2114558	32.98452294	45.32431691	28.07942039	26.1395479	51.17966265	32.306136	32.02780091	17.66679351	38.27118563	28.91241208	28.71279473	37.2287139	23.87480781	29.60402782	34.69566567	29.0597614	27.85262611	35.98721881	32.71051006	35.71268867	37.99089348	31.61490622	27.62527353	27.46604346	32.73347862	28.28383168	31.30683863	28.02262361	24.13216839	28.44977491	32.45068647	32.32879683	25.03407369	28.17717676
765.8	35.4002384	20.65879357	30.59811867	23.74291705	55.08264093	39.06557535	57.60565953	28.24379346	43.81983803	19.72217095	17.90859972	37.07818577	20.99587607	20.69327831	31.27604988	33.05434827	45.36937934	28.17936623	26.21899914	51.25360425	32.36470859	32.09774735	17.71837662	38.33122364	28.96114587	28.76599617	37.27325076	23.91107478	29.67043233	34.7646582	29.10200568	27.89796072	36.06473529	32.78169943	35.76031532	38.06385381	31.65508811	27.68569197	27.5173356	32.79468402	28.35348793	31.35455694	28.116248	24.18422158	28.5109395	32.51740835	32.36628238	25.09502194	28.20831378
767.1	35.41228112	20.72637696	30.69546915	20.83994219	55.12158816	39.09496627	57.63541637	28.30951439	43.87508506	19.79938501	18.00811089	37.10232684	21.11535335	20.75470991	31.32963652	33.07069539	45.41787983	28.22758092	26.30313443	51.32721779	32.39969994	32.16887935	17.79096149	38.41730911	29.0252231	28.85211781	37.30913403	23.98199309	29.73273359	34.83955271	29.14528045	27.9213539	36.13019433	32.82342546	35.81958881	38.14972378	31.72771973	27.72151749	27.56079456	32.83801614	28.41212972	31.4187125	28.1805845	24.23507716	28.57240635	32.56506209	32.42352354	25.14569572	28.25610512
768.4	35.446953	20.7916427	30.77333391	19.35681813	55.17628639	39.1601568	57.68577716	28.39293594	43.92658086	19.87159025	18.11101173	37.15543667	21.22598872	20.81036734	31.38044012	33.09516422	45.48192049	28.26235321	26.39810171	51.39094484	32.45190497	32.2439151	17.86519938	38.48959185	29.1158371	28.93153702	37.35831429	24.04346952	29.7985605	34.91100184	29.19160386	27.95001444	36.18383953	32.8804155	35.88368695	38.24443768	31.7884908	27.77344201	27.6169613	32.88749414	28.48209898	31.4815519	28.22843318	24.29323396	28.63833953	32.61128581	32.47590481	25.20288951	28.31537994
769.7	35.47443933	20.8622929	30.86816594	18.81805655	55.27144632	39.20880434	57.75846169	28.48442562	44.02270758	19.95310389	18.20856404	37.21834244	21.34344049	20.87014836	31.44786613	33.14166258	45.5656801	28.31897919	26.49408928	51.47601313	32.51667531	32.33407695	17.93583728	38.59079574	29.20252858	29.02206266	37.42481862	24.11465903	29.874481	34.99760252	29.25388895	28.00172494	36.24392035	32.93827656	35.96726157	38.32346684	31.85629211	27.8250301	27.67917268	32.94755675	28.55535901	31.5514063	28.28418084	24.35615528	28.71406512	32.66871704	32.53772194	25.26646145	28.37686364
770.9	35.54532234	20.92709479	30.96057563	18.7172907	55.3759816	39.31228822	57.84513266	28.58317828	44.11054588	20.0385127	18.30439196	37.30427925	21.44085638	20.93592992	31.52247003	33.22080398	45.65635148	28.38761125	26.57598172	51.5671361	32.59037575	32.42091325	17.99918238	38.6844601	29.27840457	29.09927906	37.4969122	24.17498202	29.93878321	35.07834622	29.32287507	28.05591615	36.31117757	33.00511285	36.02743107	38.40231293	31.92306396	27.88824926	27.75224476	33.00204139	28.62401098	31.62301611	28.35005132	24.43021615	28.79795054	32.72519103	32.60710393	25.33078805	28.43478354
772.2	35.62279128	20.98052561	31.03990037	18.80814539	55.45686845	39.39291532	57.91770978	28.65005022	44.19301423	20.11876321	18.38331365	37.40138275	21.529095	20.99617082	31.6030091	33.30099453	45.74113735	28.47978431	26.65355981	51.6536628	32.66544438	32.51096537	18.05903635	38.76150472	29.34796248	29.16836198	37.56681544	24.23849437	30.01445705	35.16487356	29.39476797	28.12262286	36.37848529	33.07512144	36.09354071	38.46916881	31.9887663	27.94700804	27.82561047	33.05765383	28.69172229	31.68565459	28.40932741	24.49554822	28.87929508	32.78390594	32.67730354	25.39443019	28.48851805
773.5	35.71118826	21.03333085	31.12320308	18.97916572	55.5546664	39.48681737	57.99984263	28.71399029	44.28765044	20.19655687	18.46288818	37.50751087	21.61396007	21.06706287	31.68132539	33.3838507	45.82402083	28.57709643	26.7321678	51.74845716	32.73917187	32.59714654	18.12879107	38.84831328	29.42025387	29.23402478	37.63297804	24.30278957	30.08087239	35.23555316	29.454675	28.18118616	36.448625	33.14151467	36.15512865	38.55034724	32.04908487	28.00564989	27.89593818	33.12521937	28.76358701	31.75641657	28.48056316	24.56648637	28.9614371	32.849358	32.73778378	25.46515968	28.54657076
774.8	35.7844927	21.09131479	31.19278479	19.17061163	55.6056372	39.5661497	58.05556938	28.77619035	44.36698977	20.26789175	18.5388745	37.60824073	21.70105796	21.13175379	31.76520514	33.46479157	45.91592265	28.65426986	26.81191608	51.83743024	32.82096258	32.68470687	18.18706211	38.92043139	29.48912526	29.3029168	37.69849662	24.35618615	30.16010155	35.31687426	29.51274501	28.24790446	36.50539341	33.21048493	36.21855548	38.61953464	32.11219106	28.07705781	27.97415935	33.18327999	28.82913733	31.81894013	28.54055537	24.63302612	29.03437806	32.91991237	32.80233917	25.52015471	28.60123871
776	35.86255142	21.14915875	31.26782234	19.43335225	55.69535044	39.6704757	58.11913751	28.8530372	44.45005969	20.34958681	18.62014776	37.70884177	21.78328266	21.20339722	31.84614614	33.55050248	46.00268476	28.73427542	26.88140749	51.91289433	32.89710283	32.77983413	18.24926863	38.99853884	29.55330226	29.37359713	37.78671625	24.41624744	30.22813949	35.39228177	29.57485435	28.31275245	36.56965725	33.27979451	36.28278322	38.67249268	32.17186285	28.13420898	28.04568366	33.24524613	28.90105015	31.88171161	28.60744145	24.69881133	29.11448608	32.97970691	32.87189186	25.59456203	28.65641051
777.3	35.9393798	21.19546403	31.33495754	19.65021848	55.76788754	39.75119914	58.18490121	28.90018402	44.54193454	20.42125627	18.68751787	37.8105482	21.85679991	21.2608447	31.92560271	33.62257933	46.06587995	28.81898819	26.95289753	51.99113228	32.9831722	32.86746137	18.30881679	39.07294298	29.61486575	29.43138812	37.84070267	24.46817976	30.29368891	35.47139149	29.62322711	28.3757695	36.63131342	33.34722979	36.34237116	38.75035968	32.23980082	28.2000913	28.11389853	33.29260336	28.97201734	31.94727524	28.67062233	24.76661634	29.19017745	33.0398818	32.94206197	25.64754409	28.6979543
778.6	36.01875707	21.24889547	31.40665854	19.94359385	55.84830307	39.82656564	58.2434858	28.96407152	44.63181316	20.49671617	18.76098274	37.90682288	21.94106067	21.32657895	31.99994515	33.7090177	46.14486926	28.90003776	27.03039853	52.06628341	33.05077993	32.94874526	18.36914604	39.14486135	29.68121356	29.49175095	37.90044242	24.52468422	30.36450883	35.54757856	29.68721965	28.4399468	36.68855865	33.40962527	36.39876754	38.80344134	32.30626071	28.26194669	28.18504586	33.35077507	29.03638253	32.01112928	28.7327673	24.83464542	29.27653061	33.09443597	33.00532874	25.72272519	28.75265565
779.9	36.10552914	21.31411177	31.46979587	20.21161658	55.93137424	39.89912787	58.30873616	29.02347738	44.70271432	20.56676161	18.83765107	38.00960661	22.01868519	21.3910528	32.07463696	33.80352618	46.21988282	28.98805905	27.10910652	52.13954824	33.12739321	33.03086818	18.42754205	39.21970079	29.74975344	29.55982843	37.96954398	24.5872102	30.43828934	35.622413	29.74670312	28.50310961	36.75826456	33.47415526	36.45459498	38.86664326	32.35990367	28.32585666	28.26168334	33.4197757	29.09679025	32.07002442	28.78789573	24.89632049	29.3559987	33.15610502	33.0654376	25.78494805	28.80364015
781.1	36.17516621	21.3654396	31.54229198	20.5119404	55.97825343	39.96397539	58.36012278	29.07654946	44.77942612	20.64253965	18.90383854	38.119312	22.10423563	21.44880175	32.1643169	33.87387256	46.29857641	29.07019041	27.18144292	52.21486065	33.21573346	33.1177395	18.49199921	39.30386551	29.8142865	29.62353565	38.0467616	24.63801662	30.5020107	35.69820845	29.80585752	28.56327921	36.82527758	33.52632218	36.51121038	38.92848736	32.41330461	28.38450302	28.33314503	33.4696795	29.1561883	32.12171563	28.8535264	24.96320103	29.43361142	33.21877461	33.13315841	25.84614682	28.8598086
782.4	36.25467163	21.4118145	31.60013293	20.83615073	56.03641906	40.05652161	58.41353538	29.12133292	44.85345668	20.71362878	18.97213312	38.20807892	22.17763018	21.50323523	32.23611888	33.96322516	46.36993813	29.1482552	27.24409987	52.29016396	33.29377043	33.19784169	18.5519452	39.37709493	29.87193004	29.6856618	38.10290685	24.68877769	30.56960848	35.7757451	29.86535657	28.61537693	36.87782684	33.59076189	36.56060522	38.99345291	32.47481737	28.44676705	28.40955459	33.52253936	29.22383166	32.18627803	28.90977685	25.03713971	29.50651218	33.2803936	33.19634888	25.91523792	28.90990576
783.7	36.32797607	21.4578293	31.65696711	21.19368751	56.10137685	40.13137141	58.476484	29.17353138	44.91855876	20.78786808	19.04201653	38.30874381	22.25595291	21.56578197	32.31474188	34.04308254	46.4371016	29.23508317	27.31144663	52.36555078	33.35990299	33.27916599	18.60696235	39.44181023	29.92964102	29.75020275	38.16581721	24.74698325	30.62695002	35.85141175	29.91907226	28.69164832	36.92352608	33.66692116	36.60728108	39.04737857	32.53818361	28.51093491	28.47410411	33.58032351	29.2868673	32.25092559	28.96602423	25.09981053	29.5784578	33.33505819	33.26085776	25.97257449	28.95297279
785	36.3903794	21.50708684	31.72387609	21.61149782	56.16678901	40.19961902	58.52295232	29.23330792	44.99839843	20.85095496	19.12472258	38.39686803	22.33229387	21.62324247	32.38096481	34.11542021	46.52105797	29.30968706	27.3753828	52.43117662	33.43475598	33.35685531	18.66251503	39.50847199	29.99586623	29.81454435	38.23244077	24.80073855	30.69614952	35.91891418	29.98331838	28.75076727	36.97784804	33.72236391	36.66579131	39.1072273	32.59143064	28.57053041	28.54721138	33.62560247	29.34338347	32.31020076	29.03134031	25.16547587	29.6525009	33.39164425	33.31821796	26.03679571	28.99209366
786.2	36.46007885	21.56320408	31.78753196	22.11373217	56.22053885	40.27498088	58.56480608	29.27532359	45.07559368	20.91958895	19.19121906	38.50252111	22.40768422	21.67609898	32.46739451	34.19822865	46.57337302	29.3824699	27.4408975	52.4913146	33.50729738	33.43802422	18.7208788	39.57459352	30.05799239	29.85840294	38.2844058	24.85431485	30.76573908	35.98868415	30.03015524	28.80172905	37.03891518	33.77440258	36.71465694	39.16239019	32.64908648	28.62747375	28.62242329	33.6682988	29.40330642	32.36238893	29.0826801	25.22884679	29.72602235	33.43788232	33.38112472	26.0938438	29.04549064
787.5	36.535266	21.6057694	31.8417308	22.72802244	56.27443582	40.35067926	58.61715702	29.32139408	45.13687437	20.98380868	19.24965445	38.60743868	22.47441316	21.72890289	32.52881628	34.27597103	46.63090906	29.45875444	27.50195595	52.55890022	33.58884685	33.52236166	18.77340376	39.65723751	30.10982358	29.91888253	38.34946125	24.90758824	30.81987912	36.05581044	30.08997128	28.86031277	37.0842959	33.83032871	36.76029149	39.20129398	32.69936164	28.69011133	28.69145058	33.73205748	29.46287669	32.42399599	29.13571504	25.2950318	29.7919961	33.50422279	33.43492235	26.15831112	29.08750074
788.8	36.61249977	21.65278756	31.8940071	23.37665799	56.31638101	40.4248451	58.67366215	29.36979463	45.19643586	21.04624984	19.32354537	38.70118548	22.54871164	21.78067705	32.60036323	34.35664225	46.70180291	29.53879599	27.57319793	52.62180043	33.6768956	33.60517599	18.83884349	39.72455365	30.16584503	29.97575018	38.40772396	24.96045591	30.88988597	36.12859403	30.14853281	28.92001213	37.12948356	33.87799684	36.80569551	39.25146516	32.76502761	28.75424802	28.76880477	33.78463335	29.5175426	32.48915491	29.18731481	25.35249657	29.86852582	33.56161851	33.49168653	26.22354145	29.13141753
790	36.69209594	21.70715799	31.95909515	23.95433773	56.38808155	40.49711322	58.72781285	29.41227055	45.29011266	21.12089317	19.39185192	38.79951378	22.61891619	21.84424547	32.68276894	34.44824507	46.77920094	29.60964485	27.64321575	52.69394934	33.74213988	33.6868511	18.89528263	39.80148958	30.2287445	30.04001291	38.47697226	25.01571561	30.95182262	36.21180137	30.20380499	28.98049399	37.19607548	33.94048457	36.86273124	39.32033918	32.81720344	28.810342	28.83847777	33.82950086	29.58533907	32.54492112	29.23505879	25.42308675	29.95050001	33.60696735	33.56018212	26.27526408	29.17932174
791.3	36.78029488	21.76335741	32.02369329	24.44964704	56.46261491	40.57535698	58.78739102	29.47725288	45.36787042	21.19570565	19.46855102	38.90719686	22.7027124	21.92297511	32.76280751	34.52531032	46.84546643	29.69332503	27.71616152	52.75851371	33.81330007	33.75595242	18.95760812	39.87857768	30.29390371	30.10588956	38.54622242	25.07527552	31.02439957	36.29174661	30.26184789	29.04345985	37.25539886	34.00850091	36.91967116	39.38868508	32.87040666	28.87723696	28.90486382	33.89442579	29.6497414	32.60537602	29.29877751	25.48662642	30.02368253	33.66663948	33.61641564	26.3463648	29.21886114
792.6	36.85544878	21.81800144	32.09170895	24.84070487	56.51055488	40.64296394	58.84329245	29.51805679	45.43691166	21.27089503	19.53258438	39.00787672	22.78496403	21.98424094	32.84379183	34.63173982	46.91624444	29.7907548	27.79603781	52.83977899	33.90562765	33.84470713	19.0196738	39.94842347	30.35890978	30.16114267	38.61881348	25.13006687	31.08573634	36.368194	30.32598814	29.09628814	37.3383126	34.07398926	36.97924199	39.45433958	32.92509518	28.94922341	28.97752277	33.9534816	29.70839619	32.67209952	29.37471854	25.55751952	30.10460925	33.73229726	33.67745018	26.40834086	29.27359052
793.8	36.94020096	21.85983643	32.13331197	25.2521376	56.56974386	40.71313566	58.88674894	29.56460637	45.51627495	21.35346682	19.6083192	39.10826694	22.86491717	22.05051317	32.92267221	34.71729026	46.99949412	29.8730157	27.87054152	52.93353062	33.98049745	33.92543083	19.07166279	40.01764277	30.42391427	30.22100251	38.67049633	25.18774447	31.15751388	36.42442627	30.37164547	29.16854043	37.37801624	34.13176783	37.03548798	39.50464255	32.99125429	29.00579212	29.05280028	34.01252828	29.76984268	32.73819107	29.43294867	25.61842068	30.18194563	33.79106128	33.73429509	26.47288666	29.31678931
795.1	37.01004949	21.90692916	32.20661946	25.64085566	56.62561112	40.77525518	58.91479421	29.61816015	45.58893836	21.41727246	19.68065759	39.19541143	22.9301299	22.10892195	32.99792725	34.79806089	47.06248856	29.96013927	27.93277186	52.99511673	34.06859871	34.00705259	19.13350888	40.08883705	30.48493545	30.29289266	38.73424801	25.2308032	31.22913569	36.50065344	30.4252547	29.22550557	37.43347878	34.18054546	37.08427484	39.56296994	33.05660197	29.06778958	29.13281299	34.05876215	29.84244596	32.79195821	29.48109791	25.68803248	30.25991565	33.84908925	33.79432976	26.53547113	29.36460027
796.4	37.07136635	21.96360579	32.26232877	25.99177453	56.68899601	40.84942684	58.95446925	29.65663176	45.65876558	21.48928527	19.74257064	39.29488037	23.0048694	22.16439007	33.0690724	34.87337945	47.13918997	30.04152971	28.00009851	53.05846112	34.12911586	34.08409072	19.19010338	40.16436075	30.53487934	30.35226794	38.80235902	25.28135082	31.28338824	36.58380482	30.48720029	29.27800289	37.49908116	34.23742781	37.13798066	39.61398861	33.11467556	29.11863348	29.19865776	34.11703144	29.89578532	32.84998518	29.54095789	25.75760134	30.33327418	33.90092109	33.84853711	26.59951597	29.41358342
797.6	37.14749961	22.00398386	32.32030029	26.40264381	56.72860811	40.93422481	58.99989869	29.70147221	45.7363971	21.55992009	19.81404066	39.38790691	23.0801233	22.22328584	33.15191168	34.94296481	47.18350845	30.11295599	28.06581395	53.11276099	34.20570843	34.16510532	19.24765257	40.22658254	30.59265295	30.39973619	38.86965223	25.33510242	31.33869179	36.65408979	30.53406322	29.33333834	37.55037009	34.29661972	37.18637164	39.68182428	33.16046769	29.17517633	29.26903472	34.16817717	29.94563477	32.90976829	29.60335365	25.81630069	30.40954073	33.96425102	33.90812705	26.65898447	29.45563789
798.9	37.21671242	22.05938399	32.37307224	26.87564273	56.79791851	40.98814332	59.04395234	29.75028533	45.8102514	21.62199919	19.88141135	39.4877546	23.15574043	22.28949376	33.23125952	35.03167922	47.25854842	30.19941872	28.13371831	53.18969896	34.27808542	34.25134541	19.29907063	40.28160217	30.65021717	30.45887025	38.93862186	25.39444678	31.41778393	36.72686002	30.58875826	29.39666091	37.61133313	34.36120788	37.24585085	39.73273355	33.22645016	29.24659524	29.34459519	34.21223536	30.01547062	32.96958171	29.66300616	25.88437765	30.48432652	34.02386687	33.9689227	26.71885949	29.50496085
800.2	37.28694196	22.11541089	32.44138788	27.52703818	56.84938373	41.03723466	59.09401265	29.80796622	45.89497918	21.69705453	19.96368424	39.58915389	23.24148624	22.34818056	33.28110714	35.11244443	47.32883663	30.25714363	28.19601138	53.27847581	34.34725996	34.32721635	19.3639125	40.35571652	30.71525923	30.5290128	38.98921525	25.45264709	31.47289507	36.79047027	30.65364373	29.44905313	37.66685591	34.4044947	37.29514402	39.77906603	33.28364443	29.30619064	29.40334619	34.26707642	30.07532372	33.03226787	29.71736818	25.95463263	30.55678675	34.06521867	34.02509629	26.78601778	29.55078436
801.4	37.37753695	22.15680672	32.49719734	28.11843164	56.90073916	41.13442071	59.14183922	29.8445392	45.9686982	21.77162306	20.02701396	39.67812642	23.31154369	22.3976579	33.36275798	35.20515384	47.40061356	30.35125866	28.26636161	53.34054643	34.42813989	34.40497492	19.4222725	40.42964289	30.77727543	30.58123445	39.06355434	25.50537173	31.53612709	36.8586666	30.69244503	29.50422894	37.72607137	34.4583071	37.34132258	39.83100572	33.32669373	29.36602095	29.46816781	34.33514251	30.13623992	33.09024051	29.76724813	26.01884293	30.63529727	34.12040632	34.09227346	26.84507918	29.59418995
802.7	37.43733969	22.20423997	32.55476415	28.47656226	56.95911781	41.19516207	59.18150408	29.88682149	46.03405782	21.83797805	20.09041965	39.7827553	23.38616206	22.45713876	33.44518057	35.28830609	47.47120277	30.44570379	28.33744385	53.41083157	34.51266844	34.48411855	19.47495948	40.49263715	30.83609407	30.63648332	39.11127544	25.55332315	31.60468263	36.9347122	30.76300531	29.56273073	37.79270167	34.51513253	37.39933926	39.90525166	33.39661982	29.43386335	29.54870646	34.37895773	30.19334343	33.14265513	29.83393638	26.08712804	30.70339274	34.19689911	34.13926047	26.91353694	29.64738524
803.9	37.52580643	22.256336	32.61563253	28.71828177	56.99734048	41.26007697	59.25127057	29.9362371	46.12453869	21.91325541	20.16371792	39.88565503	23.47515624	22.52960051	33.5345953	35.3720497	47.56230141	30.52916582	28.41644386	53.47229301	34.58539889	34.5642426	19.54047561	40.56738564	30.90169563	30.69758464	39.19043107	25.60258102	31.67006164	37.00464132	30.81873548	29.61622993	37.84881615	34.58201562	37.44934276	39.97084347	33.45020466	29.48542384	29.6251998	34.42247061	30.25794951	33.20382488	29.89818331	26.14390542	30.79131543	34.25623117	34.20203353	26.973656	29.68858845
805.2	37.60016036	22.31085239	32.68117066	28.90724796	57.07513038	41.32122842	59.28810891	29.98601901	46.19114409	21.99592901	20.24344425	39.98085346	23.56613263	22.60373006	33.60019031	35.45881202	47.62289173	30.61467201	28.49217588	53.5692846	34.65211628	34.64403565	19.60356157	40.64891901	30.94993805	30.7543084	39.25125441	25.64770935	31.73057318	37.0937514	30.8739763	29.67872806	37.91012977	34.64792966	37.51943686	40.04076959	33.51198072	29.55693876	29.68702402	34.48290345	30.31580104	33.27528998	29.96017762	26.21789437	30.86044094	34.30420031	34.25393635	27.04074859	29.74248744
806.4	37.66781944	22.36443165	32.73733146	29.07211358	57.15084863	41.38722137	59.31445012	30.03941262	46.28212683	22.07062953	20.32095527	40.08015079	23.62963159	22.66662671	33.68468543	35.53881167	47.68400795	30.692499	28.56256139	53.63350248	34.72946577	34.72143055	19.65680107	40.71346827	31.02013508	30.82467236	39.30046722	25.71191213	31.79554939	37.16070484	30.92873131	29.73341807	37.95860118	34.69971446	37.57554516	40.09541422	33.57458915	29.61174996	29.75519768	34.53680736	30.38529986	33.33413011	30.01738087	26.27836263	30.93259767	34.34807572	34.31522529	27.09242613	29.77807131
807.7	37.73921853	22.40634551	32.79266432	29.25434347	57.1551423	41.44846019	59.37188982	30.07845709	46.34387505	22.12987194	20.39062143	40.16742279	23.71185421	22.71304082	33.74058974	35.59748229	47.7525482	30.74931985	28.62149801	53.68067455	34.81105555	34.80920917	19.71698156	40.7858474	31.08335476	30.88300398	39.37003051	25.77577258	31.84876614	37.22801489	30.97721365	29.78384669	38.01048909	34.73464646	37.62460767	40.15139262	33.63125383	29.66923022	29.82886541	34.58067728	30.43962558	33.3838256	30.06851996	26.33728556	31.01057832	34.40935821	34.3889487	27.16334879	29.8281584
809	37.79214958	22.44441108	32.84247863	29.35218792	57.19928866	41.51202886	59.41308045	30.10640517	46.39407978	22.18742213	20.4526406	40.24760791	23.7846842	22.74329775	33.79920557	35.66274811	47.79882277	30.81693293	28.68325088	53.74983965	34.85615572	34.90342749	19.7706579	40.85472209	31.14082299	30.94151406	39.42572383	25.82287963	31.91663727	37.29261798	31.03014916	29.82056406	38.06850851	34.78862502	37.67606041	40.19128817	33.66757264	29.72914402	29.89064779	34.62252139	30.49508035	33.43391339	30.12035188	26.40500822	31.07345885	34.45577401	34.43108692	27.22228961	29.87993404
810.2	37.84072697	22.49787157	32.89641311	29.39602882	57.23350847	41.57912032	59.43835418	30.15861202	46.46191899	22.24868224	20.52302639	40.33900939	23.85757467	22.79891801	33.85946274	35.73383282	47.86781985	30.89448326	28.73465358	53.80609405	34.91342046	34.97142207	19.82579055	40.92719697	31.20095934	30.99533509	39.48371693	25.86762593	31.9731068	37.34525719	31.08540901	29.8737159	38.10647401	34.84583306	37.7017987	40.23231827	33.72396245	29.78325127	29.95928087	34.65822814	30.54838738	33.49312462	30.17033357	26.46814533	31.14436266	34.50219965	34.49773094	27.27689042	29.91346888
811.5	37.89256288	22.55509763	32.96356022	29.46722914	57.28826981	41.62439927	59.47460926	30.21514804	46.52204268	22.30792091	20.59131587	40.40981178	23.93390721	22.85389908	33.90852469	35.77816337	47.93036185	30.92852273	28.78454366	53.85555154	34.97187569	35.04264808	19.88958359	40.99466127	31.25923272	31.04641279	39.52133193	25.91463982	32.02547616	37.42051609	31.1430726	29.90619748	38.14235918	34.89979153	37.72282415	40.27668042	33.76900858	29.82904763	30.01651551	34.69530906	30.59245707	33.53282403	30.20058774	26.5323922	31.19702927	34.54468867	34.55079997	27.31910865	29.96338557
812.7	37.9317948	22.59096639	33.01257244	29.50133508	57.32857944	41.68926239	59.5168914	30.24587172	46.57853298	22.36156377	20.65505916	40.48983213	24.0066671	22.89006091	33.95211505	35.84312946	47.97587644	30.9774901	28.8387778	53.89989947	35.04703191	35.13144022	19.94778829	41.05916288	31.32224653	31.10374269	39.6038467	25.96389979	32.08561296	37.4808856	31.1992139	29.95858072	38.17775354	34.93264013	37.76819478	40.30890032	33.79805095	29.89764421	30.08096971	34.74124322	30.64279621	33.59820134	30.24552815	26.58697395	31.27524849	34.59116249	34.62471871	27.38428582	30.00260094
814	37.98927682	22.63768945	33.06349496	29.55611756	57.36243085	41.74862083	59.54209282	30.28174659	46.61802537	22.41424858	20.72826475	40.584857	24.064856	22.91680339	34.03006967	35.90561812	48.03160485	31.05636441	28.88088658	53.95691747	35.11299785	35.1908931	19.99319308	41.13079085	31.37312377	31.14607942	39.62813626	26.0097531	32.1458791	37.55956844	31.26903207	30.01659101	38.2221957	34.96213043	37.78324656	40.36620105	33.85036278	29.95467208	30.15881392	34.76821948	30.70559257	33.63739338	30.2884392	26.64796705	31.33780409	34.62160841	34.68241734	27.45033867	30.05464147
815.2	38.07659703	22.68569123	33.11248171	29.6182832	57.4331096	41.81721342	59.59162915	30.34212877	46.70182056	22.49223179	20.7856553	40.72877769	24.14057095	22.97823987	34.0969727	36.00727482	48.06184434	31.15197581	28.92682888	54.0323384	35.17156444	35.28094511	20.04371909	41.18929719	31.44030169	31.19812162	39.69205006	26.05489954	32.20012218	37.62204245	31.32831762	30.08023597	38.24290989	35.01815901	37.82397347	40.39390715	33.8919315	30.02040456	30.22262737	34.81992678	30.7752844	33.69363491	30.33072615	26.69838225	31.43471011	34.67502975	34.73291803	27.50283173	30.08342504
816.5	38.1731092	22.72911912	33.13339805	29.64475454	57.49069776	41.89177636	59.63747072	30.3870078	46.79491067	22.56168803	20.82704641	40.83878098	24.20363286	23.04281549	34.18727026	36.10746338	48.14202163	31.22624531	28.96761218	54.07341285	35.2266403	35.34781549	20.08525811	41.21941821	31.49391123	31.24990679	39.77087792	26.09852581	32.25275398	37.67851259	31.36031497	30.13219999	38.29123031	35.06050645	37.8641851	40.40967653	33.94948894	30.07545758	30.27971732	34.88347437	30.81329359	33.76339989	30.38753002	26.77284685	31.50866032	34.72680067	34.79115319	27.55632995	30.13615904
817.7	38.28999573	22.77141571	33.18470763	29.65973172	57.49490016	41.95193451	59.65367721	30.38390622	46.8641988	22.63395545	20.88468115	40.96020482	24.2547988	23.12649791	34.27373875	36.21871251	48.22256552	31.34894402	29.0442369	54.15337282	35.33004415	35.43205046	20.14485292	41.26741821	31.51074091	31.2782893	39.82236248	26.12421244	32.3092295	37.74503942	31.42283718	30.19899078	38.34109937	35.12819311	37.91072211	40.46349418	34.00743154	30.14895424	30.35483895	34.93750129	30.86790975	33.80256132	30.46245914	26.85189055	31.57113646	34.80522301	34.84932581	27.61395146	30.1587359
819	38.38971504	22.80351171	33.25366664	29.66089655	57.60136218	42.036792	59.68261049	30.45611606	46.94062407	22.71225704	20.95367766	41.04449016	24.32538344	23.21611153	34.37006638	36.32977127	48.28810291	31.45247695	29.12543942	54.23176102	35.40157742	35.50164352	20.18997566	41.32945085	31.55529871	31.32414421	39.88064944	26.18196215	32.37061932	37.80114833	31.4450192	30.24959655	38.43497685	35.18299231	37.97028023	40.51576456	34.05380539	30.21629465	30.43674623	34.99939579	30.92546969	33.8672728	30.53269623	26.90486129	31.6465234	34.85133172	34.88333536	27.69122658	30.19071009
820.2	38.41325415	22.86461055	33.31581587	29.69691618	57.59135025	42.05108299	59.75944953	30.47637571	47.01605124	22.77400468	21.03356687	41.10760438	24.41069931	23.26771215	34.41336914	36.37548996	48.33893645	31.49603842	29.18958115	54.32024006	35.48952382	35.59350131	20.26958454	41.40440934	31.62529932	31.41338785	39.9066862	26.24461282	32.44925624	37.88197739	31.50912485	30.30064338	38.49724447	35.25155188	38.03584864	40.59464329	34.10905062	30.26619381	30.48825875	35.05663059	30.9835583	33.91741898	30.58844336	26.97484702	31.70931677	34.90284081	34.94150873	27.74744351	30.23398804
821.5	38.45536848	22.90198035	33.38206124	29.7839545	57.67852035	42.11129465	59.76567744	30.53860056	47.07865028	22.84083282	21.10536211	41.19188342	24.50419024	23.31105349	34.4745897	36.41885892	48.39114729	31.53972677	29.25881513	54.37099621	35.54018506	35.63832097	20.31417294	41.48751196	31.69328876	31.46880453	39.96940827	26.29978727	32.50765583	37.93487392	31.55675302	30.36284771	38.53803579	35.30300746	38.06080974	40.64432821	34.14282976	30.30769036	30.55064707	35.07198841	31.04223333	33.96610519	30.62199079	27.03040426	31.7766361	34.92611517	34.9831477	27.78234223	30.28721872
822.7	38.52487149	22.95538569	33.42117856	29.80878277	57.73848413	42.14490994	59.80485535	30.55784285	47.16390773	22.92200479	21.17178064	41.3232272	24.58341754	23.36824713	34.55186278	36.52182671	48.4816894	31.62113184	29.31830842	54.45013202	35.58603944	35.70778578	20.36627164	41.55344637	31.7411083	31.50451785	40.0486277	26.32911305	32.54854363	38.0120979	31.61759663	30.40915699	38.59755951	35.34680458	38.11267748	40.68511258	34.21881146	30.36679774	30.62612582	35.12533499	31.1042229	34.01984376	30.67702254	27.0836992	31.84086358	34.99250586	35.04813782	27.85658054	30.34228567
823.9	38.61541257	22.99585419	33.47567122	29.82623484	57.76030975	42.21178279	59.85301616	30.62564403	47.25039387	23.0017482	21.22677209	41.44273932	24.65139521	23.44086474	34.64788827	36.61599038	48.50488992	31.73003872	29.38381566	54.53147424	35.67944112	35.78964105	20.41996133	41.58803796	31.795174	31.55142058	40.08937724	26.37172276	32.60156661	38.06279712	31.6567317	30.467042	38.6349152	35.40071614	38.16476913	40.72468092	34.24848557	30.44303473	30.70266602	35.18136636	31.14879214	34.06865837	30.74526579	27.1398841	31.92690334	35.05264689	35.09586453	27.92021216	30.37044909
825.2	38.68750702	23.05344568	33.51405113	29.82891808	57.81793374	42.25614978	59.87671293	30.64960508	47.32410642	23.06035091	21.29060275	41.51306633	24.71120587	23.51283537	34.71442631	36.70094059	48.56913879	31.80209645	29.4519082	54.6074196	35.75613796	35.8613685	20.47831007	41.64451209	31.8371541	31.61752913	40.13798426	26.42960696	32.64961568	38.13657206	31.68780247	30.50970796	38.68763543	35.43444102	38.21816302	40.78175008	34.30820455	30.4851818	30.77059767	35.25890256	31.22720224	34.12839828	30.80408429	27.20766837	31.98793684	35.11800373	35.15492051	27.96147331	30.40490485
826.4	38.70437915	23.08656637	33.56615815	29.89708125	57.8499057	42.27268381	59.87853457	30.67684371	47.34130836	23.10881239	21.37437055	41.57472441	24.79171219	23.55505259	34.74908985	36.73995463	48.6162754	31.85593314	29.51849921	54.67058552	35.80725883	35.92841963	20.53655608	41.70741698	31.9097822	31.68741703	40.19843372	26.4780085	32.71011579	38.17860107	31.73573812	30.54767625	38.71595821	35.48490152	38.25812691	40.82337504	34.35774115	30.54655612	30.8102976	35.26500074	31.25670841	34.19990747	30.85429514	27.26854517	32.05767827	35.15008118	35.20107269	28.02795734	30.44915962
827.7	38.74092965	23.13546739	33.61787593	29.93432494	57.87093641	42.2818418	59.93228557	30.73344294	47.43382176	23.17311446	21.45627455	41.68094263	24.87929113	23.59475608	34.79361038	36.79648365	48.65849595	31.91061313	29.5553373	54.70272909	35.82131458	36.01303622	20.58529604	41.79520722	31.95143108	31.7209982	40.24248655	26.51978214	32.75074167	38.22073471	31.78946413	30.59121059	38.7545223	35.51603061	38.30773932	40.88134313	34.39662525	30.57733781	30.86448895	35.30083411	31.30902409	34.2351018	30.89617744	27.31322617	32.11348011	35.18870974	35.24827417	28.06558431	30.4951295
828.9	38.80734727	23.17482112	33.6419898	29.95602067	57.90978917	42.32212626	59.98490621	30.75899493	47.47403611	23.2522572	21.5041755	41.75930177	24.93522822	23.64462911	34.89357224	36.86252854	48.68854718	31.96253115	29.62619999	54.7564295	35.92581222	36.07668973	20.63130525	41.82315087	31.992577	31.75640559	40.27985686	26.55109073	32.79960405	38.30108791	31.83829212	30.63984521	38.80367611	35.55307222	38.33936658	40.89262874	34.4369907	30.62047597	30.93682852	35.34052537	31.36009004	34.27691943	30.94897863	27.36915704	32.17721966	35.22507475	35.294357	28.12383425	30.53399257
830.2	38.84830098	23.21293116	33.69809657	29.9959037	57.92959493	42.37004507	60.00641978	30.79817522	47.56780429	23.29616428	21.57235568	41.84406293	25.00514906	23.71320531	34.95973487	36.94670906	48.71383364	32.04027979	29.67411766	54.79256446	35.97826734	36.11912293	20.68007991	41.86574034	32.02550837	31.80841676	40.33349523	26.59625709	32.84851146	38.35972289	31.85932538	30.69055003	38.85216629	35.60016831	38.35437341	40.93859626	34.48970123	30.67926615	30.99282036	35.38479773	31.4049831	34.3211645	31.00223859	27.45061354	32.24101054	35.25794268	35.34685906	28.16849634	30.54615365
831.4	38.91714522	23.26481644	33.76334839	30.03722031	57.97813501	42.39491389	60.0141338	30.83071074	47.63914696	23.36423024	21.6333088	41.94070222	25.08174414	23.77133845	35.00485784	37.01545985	48.77847808	32.08411948	29.72724703	54.87762482	36.05080249	36.19794841	20.72470096	41.92124174	32.09996068	31.856243	40.36750243	26.6552996	32.92177098	38.4291395	31.90123081	30.71875092	38.8865678	35.63326163	38.40229512	40.98723103	34.51369296	30.73508184	31.06017018	35.42332815	31.44834943	34.37995326	31.05066994	27.49282552	32.30082139	35.30068669	35.39224522	28.21858512	30.60657367
832.6	38.98285885	23.31095247	33.80669614	30.06649571	58.01580927	42.43528469	60.07119175	30.85102031	47.68281344	23.4368112	21.69710159	42.04461867	25.14367159	23.83524425	35.0655899	37.09778761	48.82262637	32.17729349	29.78238786	54.9801958	36.12329966	36.26691689	20.77657909	41.99157093	32.15571238	31.88311699	40.43562468	26.69374636	32.96243699	38.48070872	31.93739041	30.76933094	38.94199285	35.69009581	38.45019936	41.01213941	34.55302677	30.77168693	31.11945339	35.47875236	31.52372604	34.41381848	31.10140049	27.55068654	32.36807487	35.36183501	35.44001001	28.28529504	30.62151705
833.9	39.02964732	23.33889647	33.85106108	30.0832092	58.08690668	42.4608511	60.09431221	30.88321028	47.76763471	23.50938931	21.7680577	42.14367252	25.2096693	23.9033187	35.15362022	37.18545378	48.87897549	32.25244385	29.84600222	55.04071141	36.18755134	36.34043286	20.83153815	42.05446656	32.18067794	31.92320537	40.46268761	26.75440478	33.01627025	38.51588663	31.98432874	30.8404138	39.00253134	35.72950627	38.51153736	41.08339316	34.59536019	30.82489052	31.1795243	35.52167735	31.56381295	34.44015913	31.14181953	27.605612	32.43871992	35.40701714	35.48188466	28.32898748	30.66304826
835.1	39.09095685	23.39105991	33.89999936	30.12141374	58.09985224	42.49812533	60.13944823	30.94168982	47.81143624	23.57456849	21.82872028	42.22975354	25.30697593	23.9695836	35.22970781	37.25851262	48.94020939	32.31983388	29.91010569	55.08133409	36.25606638	36.42177309	20.88112813	42.07331812	32.22801329	31.98795855	40.50999801	26.77802628	33.05123354	38.57442902	32.02457257	30.89663612	39.04282955	35.771241	38.55593631	41.14740448	34.66085654	30.86951072	31.23173814	35.57287997	31.61293526	34.51641821	31.21157881	27.67128664	32.50117374	35.4390297	35.55036329	28.38800192	30.6854861
836.3	39.18332664	23.43655559	33.95173744	30.1732808	58.17223368	42.54458717	60.16827109	30.98262654	47.89824495	23.64800543	21.90102358	42.32611712	25.3794051	24.01064483	35.2951224	37.317981	48.99723368	32.39192551	29.99915846	55.15385062	36.3067903	36.49124191	20.92967573	42.13433583	32.29209876	32.0574967	40.57314145	26.83341823	33.11591527	38.63866262	32.06674516	30.93417042	39.09097168	35.80372057	38.59949299	41.1696931	34.73086523	30.9121314	31.3187213	35.60623525	31.67016096	34.57546047	31.25422707	27.74929256	32.56152989	35.48332546	35.58288741	28.45027213	30.73724859
837.6	39.22443493	23.50227978	34.02264409	30.21310291	58.24795164	42.62558615	60.18632907	31.04052492	47.98737779	23.70875309	21.97758769	42.40315335	25.46444274	24.09405677	35.36075114	37.39687977	49.06486426	32.48067108	30.05576022	55.20611053	36.38169967	36.53602793	20.99847839	42.19220358	32.36334696	32.09279159	40.63500845	26.87535719	33.16969534	38.69527023	32.1113473	30.98460967	39.13452998	35.85214992	38.62488979	41.23663204	34.76022242	30.97611201	31.35297097	35.65480765	31.7134808	34.62734787	31.31447391	27.79475174	32.63977352	35.53632905	35.62013725	28.49705956	30.78608224
838.8	39.27625963	23.54638496	34.05476362	30.25818164	58.27975519	42.66246371	60.25944184	31.06008366	48.04227446	23.79303044	22.04380576	42.49396327	25.53929061	24.15025851	35.43481625	37.46628694	49.10168877	32.53915543	30.13039752	55.30132993	36.44328501	36.60926117	21.05163233	42.24642006	32.41671445	32.15039284	40.67566244	26.90931383	33.21375269	38.76197382	32.15441838	31.03633854	39.19448162	35.90862668	38.68735416	41.27889366	34.81898867	31.04286218	31.41727409	35.71057256	31.78278239	34.66849907	31.36045394	27.84770441	32.69863439	35.59297267	35.68146653	28.55657588	30.8154028
840	39.32793076	23.57770921	34.09971712	30.28626804	58.31534165	42.70861001	60.30319194	31.11085627	48.14543681	23.86045076	22.11953615	42.58139974	25.61781359	24.18415473	35.49191663	37.55064956	49.17418877	32.5881755	30.19041364	55.3911265	36.51504191	36.69334457	21.10324278	42.3203564	32.4508337	32.19658487	40.70695045	26.97300166	33.26675254	38.82722178	32.2112691	31.07434631	39.25390594	35.9609288	38.71922929	41.33176853	34.86711346	31.09347975	31.47572265	35.75136108	31.82560484	34.71845928	31.43031256	27.90777717	32.7648302	35.63663313	35.7400502	28.59358653	30.85464032
841.3	39.40959716	23.6197236	34.17903247	30.33423287	58.36903182	42.74854424	60.32764315	31.16737968	48.21651519	23.93353871	22.19461314	42.693045	25.67982938	24.25571552	35.56042152	37.61402164	49.24042981	32.66262379	30.25815775	55.45776	36.57720749	36.75617292	21.15769001	42.39400011	32.49734293	32.27288908	40.75561619	27.02445712	33.33787519	38.87790791	32.25669955	31.13087138	39.30113144	36.02239689	38.78258825	41.37513956	34.90932073	31.12044771	31.55379514	35.79980399	31.88115357	34.80222799	31.47768851	27.97549396	32.81801154	35.67745173	35.81164264	28.65227704	30.89836513
842.5	39.46768968	23.68086649	34.21900376	30.35164227	58.44715683	42.81896156	60.40388385	31.20659042	48.27094125	23.99744019	22.25337732	42.75383958	25.76649486	24.33159363	35.62133401	37.68161291	49.28787136	32.76392181	30.32609095	55.51750254	36.61844865	36.8347608	21.22109731	42.4276185	32.56592284	32.31408948	40.83448527	27.06380893	33.38407847	38.94607101	32.29438707	31.18667421	39.33048132	36.06206212	38.83312277	41.41772575	34.959257	31.17425656	31.62169292	35.83714974	31.93089024	34.843431	31.52067812	28.04775994	32.90387843	35.71126302	35.86023475	28.70947859	30.93719714
843.7	39.54055336	23.73276625	34.28338986	30.41802195	58.51428469	42.86814965	60.43860204	31.23889956	48.3326224	24.06164443	22.32497882	42.84731819	25.86143169	24.39924435	35.68033724	37.75344756	49.35058194	32.82286515	30.39596713	55.62615997	36.70053709	36.91360453	21.26703942	42.46583842	32.60739872	32.37734217	40.90571501	27.10413283	33.44166254	39.02393144	32.34010275	31.23057968	39.40371686	36.10734011	38.89318147	41.47537787	35.02023851	31.23976991	31.65261193	35.86921415	31.99743899	34.88821226	31.59412058	28.08957205	32.97488247	35.77681572	35.90195469	28.76708782	30.97208166
845	39.61554847	23.80298545	34.33449814	30.42999259	58.56433878	42.91689251	60.47838862	31.28183527	48.40807743	24.13029337	22.40326586	42.97654578	25.92438301	24.44670849	35.76935527	37.84943259	49.43800507	32.90610871	30.45151526	55.65508072	36.77302918	36.97517213	21.32278771	42.54433778	32.66796085	32.41627001	40.9452217	27.1633694	33.47669867	39.07299851	32.37857641	31.28450916	39.45488745	36.16224455	38.91948867	41.52132809	35.06757054	31.30197548	31.71100138	35.9281981	32.05424457	34.9537166	31.66348413	28.14119368	33.04791212	35.82108135	35.96281429	28.83896052	31.01561553
846.2	39.65328423	23.83769601	34.40230457	30.46956699	58.57766102	42.96463418	60.51170698	31.33742788	48.4826271	24.22294078	22.46746359	43.07563702	25.98559508	24.50021771	35.83720895	37.93784668	49.48475731	32.96533388	30.51734305	55.73819071	36.82864813	37.04585842	21.37738735	42.59269521	32.72380202	32.45293725	40.98040879	27.19762766	33.53290453	39.14841701	32.42683694	31.32844746	39.48857984	36.2083363	38.98229983	41.56274845	35.12891972	31.34369484	31.78786829	35.98045813	32.08365836	35.0059552	31.69146394	28.21106027	33.10457051	35.85945788	36.00058185	28.88286236	31.07023911
847.4	39.70508158	23.88957953	34.46746328	30.52038237	58.58932586	42.99306778	60.55178675	31.36525164	48.55279208	24.28172837	22.53948501	43.16247199	26.07018447	24.5608265	35.8972154	37.97829463	49.53788563	33.05826386	30.59943841	55.8172755	36.89349654	37.10309097	21.41908773	42.66611144	32.77891678	32.51402294	41.01184515	27.24140654	33.58779084	39.20726678	32.48315203	31.39540452	39.5336596	36.23745854	39.02061013	41.6343721	35.16333671	31.40312025	31.84295446	36.0117121	32.14910558	35.04600027	31.72790617	28.27315972	33.1534427	35.91510804	36.04117666	28.92107576	31.11340263
848.6	39.75308733	23.92977904	34.49233861	30.55723328	58.68632187	43.07209868	60.58923821	31.41111928	48.61976657	24.3434884	22.61399981	43.2187516	26.14216126	24.6035057	35.97718761	38.02881374	49.58652113	33.07641355	30.64884259	55.86443154	36.95249184	37.17191518	21.46138978	42.70989181	32.79944282	32.58251756	41.08649407	27.30502827	33.64327912	39.25058763	32.52967218	31.44362888	39.56635998	36.30256183	39.06038192	41.66364278	35.20918687	31.46171847	31.88533908	36.04776594	32.1948641	35.08842435	31.78046289	28.32423551	33.22815126	35.98220955	36.09560643	28.99951523	31.14111103
849.8	39.81819544	23.96630669	34.55457008	30.59690165	58.7116585	43.13056229	60.61260302	31.44727536	48.6803024	24.40353982	22.67305204	43.3339382	26.23159163	24.66637675	36.01317903	38.11790526	49.64984489	33.15499408	30.70549663	55.89387008	37.03517978	37.22477246	21.51789157	42.77725735	32.85523833	32.60657929	41.17380894	27.34967117	33.69064541	39.28079829	32.56723157	31.46654431	39.62329828	36.33188019	39.10973224	41.6940406	35.22616761	31.48368404	31.95056184	36.09992343	32.25475191	35.14988029	31.83795799	28.38387012	33.2926486	36.01268399	36.14665724	29.03919516	31.1641051
851.1	39.88619386	24.0297516	34.59691735	30.61953405	58.75491261	43.18349122	60.64944598	31.48273232	48.76834999	24.46624757	22.72491075	43.42082107	26.27005482	24.7296098	36.0777987	38.19753599	49.71641752	33.23398181	30.7453274	55.99293806	37.11102049	37.31385223	21.57057325	42.82650004	32.90485939	32.65066771	41.17778851	27.3809104	33.74941781	39.32825295	32.62072281	31.52031249	39.65567736	36.36942639	39.14337066	41.75542596	35.29104849	31.53368825	32.02942831	36.12815937	32.28421167	35.20823175	31.87819116	28.44168155	33.32846042	36.0557056	36.20566467	29.09283693	31.21655873
852.3	39.93129377	24.05091032	34.6469367	30.67611795	58.83668004	43.21052976	60.67999914	31.51718123	48.82319786	24.52212739	22.81170694	43.51080508	26.36010664	24.77170792	36.13528039	38.25774092	49.76170276	33.2989222	30.80522367	56.02762266	37.13665103	37.38419534	21.61892125	42.90812385	32.95816829	32.72231216	41.22951321	27.42949964	33.81054233	39.39528749	32.66717589	31.56811946	39.71813522	36.43098083	39.18448705	41.80787761	35.35206369	31.5877746	32.06770475	36.15173667	32.33485266	35.2278898	31.93308918	28.4894456	33.4141067	36.06803846	36.25339699	29.16133218	31.24629909
853.5	40.01535402	24.10169362	34.72515913	30.70549481	58.8963675	43.30022797	60.6864982	31.57392344	48.86882232	24.59495801	22.88486606	43.61736817	26.43566062	24.82297409	36.21325515	38.32787775	49.87186293	33.36742744	30.88069479	56.07132902	37.20334191	37.43141194	21.68130989	42.93155559	33.00788703	32.7436281	41.2585084	27.47104873	33.83655251	39.46311635	32.69557552	31.61047492	39.74040722	36.45491451	39.25596907	41.84103534	35.37407382	31.63320145	32.10422746	36.20558306	32.39133995	35.276796	31.96840556	28.5341926	33.47911186	36.12426958	36.29121578	29.20085493	31.295804
854.7	40.10492384	24.15294961	34.73258467	30.7159532	58.9086441	43.35739761	60.73903868	31.59456284	48.95472499	24.6561914	22.9455758	43.74700376	26.47775289	24.89336064	36.29003514	38.39741372	49.87383757	33.4818186	30.96432077	56.1633721	37.2564488	37.52385064	21.71880829	42.95773234	33.05228854	32.7854489	41.32311099	27.50948116	33.87060945	39.53072198	32.73931851	31.67114375	39.80820675	36.5163321	39.26596781	41.86373472	35.4313615	31.70617999	32.19604241	36.23939445	32.43385047	35.34452477	32.04321067	28.60847338	33.5473624	36.19342647	36.31341864	29.23964119	31.30481744
856	40.18224359	24.18139299	34.77974541	30.73543002	59.01696973	43.4185206	60.8086332	31.66537659	49.03900669	24.73441987	22.99155389	43.81405482	26.55460692	24.94046889	36.37305803	38.49437407	49.92033363	33.54588612	30.9992577	56.25246706	37.35409823	37.5868819	21.76377902	43.0071018	33.09751558	32.81787807	41.40338961	27.55171302	33.93872296	39.5798747	32.76207901	31.72246007	39.8654344	36.57011338	39.31014757	41.92420066	35.46167127	31.73073196	32.25222964	36.31756348	32.46331106	35.37554066	32.07938806	28.68101232	33.58637887	36.2444684	36.35568058	29.29577899	31.34206417
857.2	40.24227049	24.21004731	34.83816773	30.76224864	59.01197536	43.44397769	60.83541845	31.67904469	49.10623844	24.82280117	23.04965551	43.87218186	26.62605117	24.99507512	36.41272602	38.57351311	49.98823555	33.61840943	31.04323441	56.30934612	37.42045466	37.65335954	21.8191089	43.07219054	33.12534465	32.85304084	41.40896799	27.59357086	33.98561949	39.6351588	32.82914605	31.77132069	39.8985643	36.58619613	39.35358715	41.96867739	35.50888736	31.79972066	32.31794456	36.35044316	32.52218763	35.41221873	32.13124938	28.72462243	33.65799722	36.27263085	36.43214607	29.34635479	31.37544036
858.4	40.24573406	24.29067864	34.88700826	30.82284137	59.06739133	43.4823157	60.86405671	31.74093475	49.1287894	24.86938474	23.14309799	43.95973495	26.69938771	25.07042725	36.4790079	38.65140994	50.07252344	33.68984869	31.10444918	56.38669176	37.48221166	37.73682932	21.87320281	43.13023852	33.18181982	32.9310638	41.45775439	27.64638794	34.0245332	39.68021487	32.8598651	31.82323421	39.92874127	36.61603671	39.39459044	42.02614264	35.55530198	31.86367901	32.36096587	36.3664315	32.58226899	35.47099078	32.1793114	28.78713168	33.72551485	36.31307786	36.5073717	29.40216789	31.41782104
859.6	40.31553569	24.33719723	34.93754575	30.87532229	59.08380557	43.52889401	60.90554462	31.77139098	49.23253394	24.9248802	23.20787358	44.09237191	26.76658727	25.12454333	36.54983791	38.7030981	50.12181644	33.70509628	31.18216851	56.40788458	37.51308553	37.75993938	21.92369473	43.17894219	33.24204942	32.96291876	41.49793418	27.67845088	34.07745342	39.74906413	32.91541627	31.86352732	39.96143571	36.66188487	39.44816532	42.07500473	35.61146184	31.90502612	32.41030137	36.44270622	32.62906539	35.51013784	32.2372702	28.84458329	33.7998447	36.33391574	36.53012387	29.46261538	31.46192889
860.8	40.34578577	24.36960824	34.97144331	30.88955117	59.18356814	43.60290991	60.9736964	31.80157975	49.27802458	24.97579963	23.27168461	44.19724188	26.83921996	25.19483223	36.61973546	38.77291013	50.17165765	33.7945984	31.25460543	56.4906147	37.61310217	37.81773745	21.98188096	43.23493976	33.28711799	33.02315511	41.54279654	27.71884327	34.11613621	39.77287103	32.9680244	31.89419672	40.03903788	36.73068427	39.4672976	42.0935422	35.64726286	31.96076921	32.48783607	36.46350977	32.68220434	35.5641155	32.28495925	28.89132784	33.81752767	36.40844318	36.56956682	29.50541868	31.50849096
862	40.40844578	24.41573359	35.04589726	30.90612291	59.19799455	43.66638789	60.97950025	31.83251148	49.39140059	25.04338213	23.32393688	44.23755411	26.8954568	25.21634464	36.65659917	38.85229017	50.21377681	33.85506931	31.2973615	56.53717082	37.66050641	37.91509827	22.01637885	43.3015118	33.33324268	33.06097698	41.6365021	27.77631944	34.17043579	39.87611578	32.99337397	31.93386224	40.095975	36.76716435	39.5092671	42.13818033	35.70944833	31.97481409	32.5544484	36.49694993	32.73096807	35.62797646	32.32238063	28.95524851	33.88949296	36.41928258	36.58801189	29.55048403	31.53457137
863.3	40.47470104	24.45983799	35.10378938	30.98036017	59.26586261	43.67708961	60.98432114	31.90491084	49.43776066	25.12003926	23.39866962	44.32000212	26.98651093	25.26296365	36.68854641	38.87024141	50.28594799	33.89686184	31.35843364	56.60452621	37.67050698	37.99359348	22.09311113	43.334604	33.38551406	33.1166944	41.65556957	27.82446679	34.22913959	39.89590861	33.05285858	31.99811833	40.12018926	36.81250566	39.55059687	42.19264079	35.71501232	32.03948192	32.57579109	36.55225042	32.76586925	35.68111813	32.3732219	29.01625173	33.95418226	36.49764293	36.67900828	29.5923251	31.56289694
864.5	40.53669122	24.5129905	35.11196073	31.00255683	59.26899898	43.73277233	61.07503369	31.91190303	49.45356638	25.18640601	23.46165286	44.38540994	27.04813839	25.29444779	36.76610892	38.94340439	50.32972608	33.9773501	31.37623588	56.63012129	37.76285379	38.03860158	22.13947726	43.38710769	33.42079482	33.16906178	41.67845425	27.869377	34.26161728	39.93001227	33.09412659	32.03866856	40.13136436	36.82783363	39.58306309	42.24483825	35.77520659	32.08163244	32.65409578	36.57369514	32.8247407	35.71929273	32.4161772	29.06391418	34.00391807	36.51497687	36.72162929	29.6396234	31.60530667
865.7	40.57237975	24.54227808	35.14214847	31.02311381	59.32149126	43.76349743	61.12311757	31.97153093	49.543217	25.26947222	23.53389665	44.4584026	27.12991941	25.37233946	36.81925883	38.99353995	50.35712734	34.04675807	31.43019819	56.7035292	37.82000737	38.11190675	22.16833388	43.43445591	33.46488005	33.21466344	41.720353	27.88281184	34.3134406	39.98144738	33.13330754	32.09213172	40.18774056	36.86981488	39.61189541	42.25528473	35.84001875	32.14581673	32.70462895	36.61862546	32.8694936	35.7772935	32.46695145	29.11114862	34.05610955	36.54804416	36.75550951	29.71191402	31.65443909
866.9	40.63070129	24.59715315	35.16962552	31.06836082	59.32968011	43.8254255	61.10090984	32.00288461	49.58152831	25.30517592	23.5989005	44.56173174	27.19506611	25.42670956	36.91419535	39.10045196	50.40956415	34.09778657	31.51541759	56.77503367	37.87015862	38.13815945	22.21912748	43.46925495	33.48536902	33.23743499	41.78184736	27.91154725	34.35340926	40.03924935	33.16429695	32.15674213	40.22984218	36.9271292	39.6523375	42.28118089	35.84349458	32.15880229	32.74251142	36.66334299	32.90679616	35.80782992	32.49576133	29.1647738	34.12909472	36.55868847	36.79679103	29.72991538	31.67166599
868.1	40.69650556	24.63828738	35.23849386	31.0833646	59.37004647	43.86251121	61.15570847	32.03703991	49.63031542	25.36483701	23.63995674	44.68383734	27.2598875	25.461224	36.9584748	39.18032408	50.47278787	34.19097481	31.56927352	56.80617281	37.93301859	38.24614017	22.25256903	43.49663209	33.54092022	33.27811841	41.84407591	27.9439259	34.38240597	40.09090042	33.19223035	32.19299343	40.28703951	36.97456814	39.69454792	42.2948107	35.88703278	32.2178475	32.79125218	36.69470814	32.93702012	35.8520507	32.53412414	29.22563111	34.19867789	36.64608994	36.83048566	29.75111318	31.70025186
869.3	40.7815923	24.68502913	35.30642279	31.12516563	59.42750911	43.92168256	61.16582989	32.06199757	49.69170863	25.42341555	23.70269811	44.74120656	27.31392581	25.51287451	37.02917129	39.20746621	50.49690291	34.258487	31.63080253	56.87272004	37.97671245	38.26952487	22.31625013	43.57443058	33.59595332	33.32860971	41.86829677	28.00086172	34.44274521	40.15050953	33.25354841	32.20814689	40.31821408	36.98357731	39.71973649	42.37644264	35.94698416	32.25998364	32.85352368	36.74075159	32.97858283	35.8958469	32.58556062	29.27974351	34.24479788	36.67691153	36.89814737	29.83187439	31.71849389
870.5	40.81815017	24.70144381	35.35352665	31.17034072	59.46840637	43.94977931	61.2227626	32.09516413	49.77619893	25.49466257	23.76343787	44.83232612	27.38199397	25.56465369	37.05997522	39.28767358	50.53212498	34.28598279	31.68606611	56.89512109	38.04121531	38.3016845	22.37173743	43.60176612	33.64614225	33.37435999	41.88890746	28.03429885	34.52106253	40.19024666	33.28721671	32.27830062	40.33233947	37.01340792	39.76197569	42.39224083	35.97960777	32.32689684	32.92078341	36.78632396	33.03626116	35.94369002	32.63795505	29.3415064	34.30316396	36.7199424	36.94545696	29.88063677	31.78446173
871.7	40.86445689	24.75986604	35.37188692	31.19405057	59.50089872	43.97366588	61.2218173	32.13672146	49.85077623	25.5525018	23.81998898	44.91777976	27.44335973	25.64582993	37.12321513	39.34120272	50.58017915	34.34350704	31.73046185	56.95617709	38.11433269	38.3820939	22.43113447	43.64558496	33.68658583	33.42331055	41.92422769	28.07279113	34.53965658	40.23446497	33.33081224	32.29271011	40.38619528	37.07772644	39.75458544	42.4449731	35.99917461	32.34768032	32.98885205	36.80780681	33.07937814	36.00784358	32.67096202	29.38129051	34.36385118	36.78545235	36.95315464	29.92254064	31.81049171
872.9	40.91665675	24.82838144	35.44388514	31.2576135	59.57442842	44.0123466	61.22364642	32.18549174	49.91493059	25.61505016	23.89319362	45.00074414	27.53456138	25.7034735	37.15484456	39.43061404	50.6419086	34.39996884	31.77904537	57.03084837	38.16611907	38.45633596	22.45657217	43.70889925	33.69638369	33.4623919	41.97927671	28.14320825	34.57578694	40.32832669	33.37706476	32.34039564	40.42663649	37.12420438	39.83405883	42.49394663	36.06995037	32.38670504	33.03005445	36.84893129	33.12995436	36.04112177	32.73591127	29.45774356	34.41264699	36.80759101	36.97800437	29.97914734	31.85331298
874.1	40.96222991	24.86256628	35.46770113	31.29213848	59.59393476	44.04874736	61.28856236	32.19625835	49.97729019	25.68563275	23.97143971	45.05986589	27.58281158	25.73422081	37.23979416	39.47852857	50.70294923	34.45784114	31.80855459	57.09647766	38.21789402	38.52985763	22.52810968	43.78803347	33.74908858	33.51024898	42.03886629	28.18395896	34.61619081	40.37014245	33.41545917	32.4013768	40.50622816	37.13867498	39.87254436	42.5268178	36.09151098	32.42739	33.05245361	36.85844999	33.18270234	36.07904809	32.77232121	29.50633006	34.46092189	36.85019139	37.03660444	30.02586525	31.83859539
875.3	41.0523756	24.88243455	35.4819873	31.27997523	59.5882479	44.10027586	61.32699624	32.22473907	49.99816859	25.74728924	24.01246648	45.09877649	27.64334541	25.75344502	37.31860766	39.51115798	50.71229156	34.53564018	31.87410421	57.10486965	38.25824136	38.56844951	22.5550637	43.78637211	33.81293982	33.53820582	42.05200349	28.21389203	34.67322275	40.41111696	33.46028617	32.4461818	40.51158566	37.13721419	39.88474916	42.54254244	36.1148096	32.47809021	33.09978874	36.89106252	33.22471294	36.09989332	32.8066925	29.55332535	34.51645331	36.88214896	37.10543802	30.0708378	31.91498512
876.5	41.11291492	24.8975714	35.52498037	31.30820038	59.58560237	44.15049482	61.31833758	32.2560519	50.03269245	25.79707346	24.09197316	45.1725155	27.70567088	25.79152326	37.32257269	39.57327842	50.73417564	34.5840161	31.89372112	57.13071189	38.31416975	38.63243274	22.57886023	43.83264841	33.86502985	33.57946062	42.11991785	28.24528057	34.69710977	40.44208411	33.49106718	32.46875882	40.53314268	37.18335019	39.89689588	42.52922744	36.15239224	32.53037312	33.18227847	36.9362932	33.2397179	36.1511406	32.83697592	29.62341769	34.56824336	36.89252479	37.13760315	30.09701263	31.92467582
877.8	41.150125	24.9600529	35.62403159	31.32963437	59.67373348	44.19857118	61.31170461	32.28994738	50.10026425	25.85549628	24.13276166	45.2841422	27.79118776	25.87642795	37.38600206	39.62787875	50.8281091	34.61664857	31.96343644	57.19776659	38.34868418	38.69615846	22.64005657	43.88118985	33.88425979	33.57709553	42.12528348	28.24340438	34.72284172	40.51625231	33.54314545	32.48582574	40.55883269	37.22285891	39.93837382	42.60342091	36.20803721	32.58309256	33.26195252	37.00180593	33.28000164	36.21295467	32.90950117	29.66735597	34.63530276	36.91250867	37.16219742	30.16952277	31.94137489
879	41.18514273	25.02048022	35.66153724	31.38132416	59.70409172	44.18966567	61.33033235	32.2870725	50.12669734	25.88754968	24.20200202	45.35732465	27.86167474	25.92960141	37.39246231	39.7135148	50.85697751	34.65922405	32.02927354	57.23672201	38.40823106	38.76254047	22.68401284	43.95486176	33.91743494	33.65094725	42.15458312	28.28967262	34.79543484	40.55567671	33.56737387	32.51785219	40.57981451	37.27661917	39.94407222	42.61482408	36.18256234	32.63289589	33.29487996	37.01980489	33.32964251	36.24000195	32.91657262	29.73395315	34.6778485	36.96227733	37.22611663	30.18620045	31.98178554
880.2	41.23076482	25.06274507	35.67408611	31.42243815	59.72867333	44.22166046	61.3897452	32.31744046	50.19580968	25.94667487	24.24941063	45.45680106	27.88560925	25.95578799	37.48183892	39.75356734	50.88726344	34.72535467	32.06082163	57.23325921	38.4089229	38.81558704	22.73357747	43.97397882	33.95945304	33.68397203	42.21294854	28.35261111	34.83470833	40.54460607	33.60539079	32.58464797	40.60095417	37.30069315	39.9992721	42.62236006	36.24701382	32.65320113	33.34200631	37.05214689	33.34906996	36.26545604	32.9793861	29.75914133	34.70743973	36.99145882	37.27962922	30.22410034	31.99374852
881.3	41.28338541	25.06582106	35.69021732	31.42589273	59.73949055	44.28929555	61.42921571	32.38044254	50.25516053	26.01738701	24.27497185	45.53108497	27.93307729	25.98675097	37.48159422	39.77488915	50.90124669	34.7866287	32.07672483	57.33664628	38.50049604	38.87181755	22.75139987	44.00517597	34.02143957	33.71568971	42.23097648	28.38182977	34.85772494	40.59351341	33.62260439	32.62152775	40.67026972	37.3308574	40.00516948	42.68437092	36.27607815	32.71410248	33.39725614	37.09510257	33.41069079	36.31224	32.99609474	29.79467243	34.7642302	37.0517002	37.33261822	30.29908759	32.04388932
882.5	41.33286699	25.1169385	35.73378371	31.41673985	59.77558001	44.31446716	61.43940254	32.38840104	50.3141042	26.04529932	24.35696656	45.64095227	28.00156674	26.05200048	37.56112755	39.87961731	50.94608643	34.82925366	32.11120786	57.37332531	38.56618465	38.90112583	22.82570122	44.08181719	34.05284152	33.75988577	42.32192882	28.42705405	34.88670778	40.6419153	33.68969045	32.66640871	40.64511742	37.37553042	40.0207508	42.71694963	36.31878071	32.75194917	33.43989772	37.09054476	33.46407188	36.33608302	33.02576657	29.83365638	34.82594559	37.08299541	37.36464865	30.33104325	32.0936484
883.8	41.3770511	25.16290755	35.74754637	31.49597956	59.78044155	44.30804472	61.45823824	32.43955288	50.35005243	26.1034466	24.40832974	45.69471753	28.07895724	26.09037848	37.59601077	39.90459787	51.00084049	34.90750068	32.18185914	57.45401562	38.62221626	38.98166887	22.8774453	44.10097069	34.0719097	33.76748929	42.32769798	28.47424545	34.93438265	40.72644099	33.73673058	32.67964047	40.71671284	37.36296695	40.05832338	42.75264952	36.3807627	32.80820472	33.48812961	37.12125249	33.49579102	36.39334377	33.11039188	29.88460519	34.89221415	37.12174099	37.37158532	30.36935428	32.13346453
884.9	41.42310152	25.17434006	35.79690136	31.51974579	59.77888481	44.3255514	61.49640527	32.45019755	50.39213419	26.16228311	24.45653696	45.7213425	28.1479228	26.11679971	37.66329284	39.93136295	51.02102913	34.97366381	32.22223563	57.43333885	38.65075489	38.98542381	22.91178908	44.10804117	34.1012602	33.82335856	42.34002015	28.48513503	34.98767146	40.80015749	33.75457561	32.72207758	40.73294952	37.40865588	40.07874165	42.76933795	36.36777677	32.82117748	33.54880902	37.1743961	33.53190483	36.47935072	33.10350311	29.97145027	34.90316003	37.10367473	37.43281302	30.45451002	32.17433179
886.1	41.41888658	25.21245719	35.85611023	31.54845449	59.81574049	44.38456016	61.49766389	32.47369481	50.44625207	26.21903276	24.50197307	45.78399464	28.22355737	26.14375556	37.71683217	39.9926497	51.00850847	34.97857328	32.26404303	57.4670721	38.67155287	39.02100736	22.93428084	44.18574976	34.17077147	33.89098168	42.3850154	28.54448467	35.0145798	40.82768025	33.76848522	32.77516514	40.77054273	37.45036707	40.12116931	42.76704546	36.42614455	32.85942269	33.6037178	37.20790323	33.56365796	36.49587335	33.16824488	30.00392901	34.96090151	37.17417644	37.46117477	30.45296656	32.16414159
887.3	41.52643759	25.26373913	35.87768529	31.58606743	59.87742554	44.40171548	61.47901567	32.50378115	50.45102304	26.27770664	24.56632877	45.86827836	28.23467126	26.19672803	37.72400965	40.0554055	51.0423766	35.04531423	32.27513667	57.46792636	38.72226851	39.09681343	22.99911604	44.20812265	34.17849711	33.86839679	42.46549764	28.5399838	35.06453695	40.83867689	33.79021719	32.80257008	40.83850812	37.47489514	40.12969994	42.79814409	36.41553273	32.91637441	33.64067118	37.24305731	33.5760497	36.45567637	33.19102824	30.04635356	35.000471	37.16520756	37.47329145	30.47320417	32.22146755
888.5	41.57093503	25.32168045	35.8851624	31.5837002	59.85057953	44.42358561	61.49701127	32.49957012	50.48895648	26.32550184	24.61605951	45.93473112	28.28786483	26.244741	37.7739581	40.10792293	51.09344659	35.10702775	32.29861114	57.54509833	38.78959956	39.14693909	23.02234673	44.25640817	34.21807593	33.899236	42.47817988	28.57672211	35.11734557	40.85940515	33.8182179	32.81662679	40.81223651	37.47958642	40.12597742	42.82944884	36.44857778	32.98180076	33.66936665	37.24351164	33.63002264	36.52038966	33.21164715	30.09977285	35.08585452	37.21881553	37.53979402	30.51870758	32.1994709
889.7	41.62565822	25.34408708	35.94905509	31.63749149	59.91597027	44.4482692	61.57528777	32.56412604	50.52177212	26.34072089	24.66673075	46.04364145	28.36007337	26.29580363	37.7929026	40.17630848	51.13995271	35.08665108	32.39279709	57.59558066	38.84405918	39.17077828	23.04618586	44.25712322	34.28070324	33.96368052	42.48963463	28.62432643	35.15118906	40.89638259	33.88744079	32.87321007	40.80093281	37.48650232	40.15901038	42.86349897	36.50689434	33.03568437	33.73260716	37.25845923	33.64758807	36.55218633	33.24473152	30.12274984	35.14602033	37.24135561	37.58257261	30.60956672	32.24046698
890.9	41.64624872	25.37770807	35.96288986	31.66124729	59.88146713	44.48649837	61.497276	32.58562941	50.56620068	26.3965038	24.70559453	46.07453183	28.41953964	26.3121955	37.83917966	40.23025648	51.08147792	35.13735112	32.39452962	57.62456056	38.83898185	39.22562878	23.10311537	44.31819528	34.26108884	33.99499161	42.52448231	28.62478076	35.14478827	40.99160534	33.92933207	32.90386894	40.84059565	37.56017302	40.19928572	42.87461486	36.51479315	33.03379252	33.75107311	37.27719923	33.72117693	36.60705304	33.28424585	30.17613076	35.15179859	37.29099655	37.58042812	30.64015663	32.2708822
892.1	41.64781896	25.40307474	35.98273268	31.70506117	59.91055104	44.4740232	61.55689154	32.60036411	50.61957089	26.42556222	24.75996721	46.14187337	28.43397913	26.33458334	37.86779001	40.24293667	51.11992566	35.15976873	32.43016437	57.67352242	38.93109133	39.27785673	23.16221773	44.41020327	34.29219306	33.99110956	42.57932609	28.69251095	35.19624859	40.98516167	33.95150477	32.9455799	40.86815974	37.56897016	40.19704275	42.86988135	36.54145037	33.07956725	33.8286187	37.322476	33.78919214	36.65830079	33.28439495	30.21661265	35.15915475	37.32119625	37.65558799	30.64919581	32.32078566
893.3	41.64270773	25.42706876	35.99409227	31.71427076	59.94472105	44.48762723	61.58775278	32.60765222	50.64567085	26.43853558	24.81637872	46.16338591	28.49307454	26.37126923	37.85314567	40.25249031	51.11370104	35.21051167	32.44922862	57.63989049	38.89197927	39.34115786	23.17524398	44.39194655	34.29165921	34.03368625	42.57313415	28.71521936	35.2113941	41.0158602	33.98722344	32.94449166	40.89221164	37.52959078	40.18948486	42.88011376	36.54402329	33.11096872	33.87915584	37.32878671	33.75733891	36.66241759	33.28461855	30.24908138	35.14817395	37.32577025	37.69717135	30.66543548	32.33259981
894.5	41.67541661	25.46745351	36.00190336	31.72117119	59.86700864	44.47076707	61.52416887	32.59368986	50.65588184	26.45055226	24.85864496	46.18628197	28.52339677	26.34693923	37.83109715	40.25506702	51.16397967	35.17204156	32.38920916	57.60350271	38.94564174	39.362463	23.19042823	44.44772779	34.29655414	34.03526175	42.50570795	28.69185162	35.22568319	41.00465959	33.9984415	32.92911012	40.93500168	37.56989586	40.12769991	42.85277193	36.58075079	33.10179343	33.87791669	37.31208151	33.76596773	36.67491231	33.32490837	30.2968131	35.21164461	37.27591348	37.68288435	30.69021183	32.36104972
895.7	41.61815137	25.44447846	36.09193817	31.76702723	59.82024909	44.45564458	61.48146166	32.59233247	50.62336661	26.49858352	24.86226313	46.14836787	28.57926738	26.35174203	37.83047676	40.25618572	51.11409701	35.18857343	32.40997527	57.58871488	38.92831938	39.3676454	23.2137862	44.46058129	34.34374494	34.02555642	42.50433643	28.69811804	35.22153272	41.02109313	34.02721537	32.99980705	40.88295568	37.58113209	40.08544604	42.80778963	36.55913618	33.14095508	33.85897039	37.29821748	33.72604177	36.66813139	33.34983803	30.29306573	35.27693777	37.2686946	37.69009626	30.69403616	32.34489655
896.8	41.66103427	25.47094576	36.0457778	31.77127677	59.8072528	44.5012125	61.44722736	32.55855516	50.58009812	26.55601615	24.89882178	46.28964178	28.55749545	26.36071917	37.81584419	40.20238677	51.04796681	35.2353586	32.45661884	57.53423035	38.94415759	39.39309653	23.24437722	44.42972802	34.40003865	34.03955659	42.63662158	28.71786921	35.17958269	41.07758963	34.08036911	32.98148867	40.78278235	37.54496537	40.12238824	42.84324433	36.58318234	33.1959122	34.00994685	37.33234131	33.7681499	36.66491217	33.32932413	30.29551845	35.27094574	37.2637791	37.68982853	30.75308352	32.39081
898	41.69282353	25.54554277	35.99552387	31.71962	59.78459708	44.48235341	61.44594216	32.5163084	50.63393808	26.54235457	24.92500327	46.28620217	28.58422628	26.37787382	37.84718734	40.24029611	51.04392347	35.24644547	32.38429626	57.51960426	38.92481478	39.49035134	23.22246663	44.44957569	34.42031911	34.10688391	42.55918232	28.74561715	35.26358691	41.06459123	34.06807325	33.02324187	40.82995744	37.57657913	40.05964903	42.838609	36.56536439	33.22197466	33.94322462	37.30807038	33.79935549	36.73839584	33.33442451	30.34252231	35.28836399	37.37743612	37.69310987	30.68924861	32.33078956
899.2	41.64072799	25.50922107	35.97714297	31.74189405	59.69489813	44.47174252	61.33790799	32.64856628	50.53674137	26.58071583	24.88807748	46.3116164	28.59718172	26.36589511	37.8984992	40.370652	51.07415949	35.34182425	32.34710954	57.5242939	38.98953222	39.42314425	23.27775581	44.40104061	34.45270628	34.03642118	42.56272835	28.75131129	35.33028981	41.11689402	34.04799325	33.01609322	40.80937712	37.52578456	40.09798323	42.82515334	36.59754266	33.22402827	34.00290931	37.35340868	33.78636503	36.73367373	33.33321591	30.36570396	35.28618949	37.36618873	37.74970687	30.72151095	32.25734156
900.4	41.76973753	25.62569309	36.05123074	31.74257467	59.77899977	44.4836625	61.31492928	32.58545059	50.61908194	26.58631326	24.94336038	46.3670852	28.66196675	26.46581279	37.95401432	40.4246646	51.12540512	35.347853	32.3735245	57.55092611	39.08413174	39.39234199	23.31032113	44.45960894	34.39493429	34.00029032	42.60060276	28.72930058	35.2778526	41.14610743	34.07864975	33.04525588	40.85408719	37.5485511	40.14757625	42.78321053	36.59486917	33.26593903	34.02826411	37.36356353	33.85793783	36.73080721	33.38137172	30.45281575	35.36639305	37.37647183	37.71855392	30.77325602	32.31800414
901.6	41.85594896	25.62017571	36.13469936	31.80973901	59.83115131	44.4901838	61.48224801	32.62462121	50.78183009	26.69040379	25.01342851	46.56700011	28.72869183	26.53489278	38.0883848	40.50439744	51.09063263	35.45715903	32.50089809	57.63716781	39.08253277	39.54292948	23.3196831	44.51860392	34.48482821	34.08427223	42.6973481	28.79281795	35.30458322	41.23360103	34.12385849	33.05393442	40.90403027	37.62707264	40.255597	42.76027105	36.62040691	33.37600793	34.12186283	37.42591101	33.90769384	36.73555554	33.43016463	30.47951756	35.45109262	37.42083686	37.81439993	30.85977065	32.38970587
902.8	42.01780118	25.6366112	36.20579131	31.81963845	59.80564642	44.61728849	61.57391267	32.63873351	50.81626125	26.82529597	25.10932862	46.71313514	28.76998588	26.63006842	38.16663215	40.6200122	51.14558008	35.55818517	32.59757414	57.65914849	39.23337561	39.65061773	23.37170224	44.55164837	34.46162428	34.17532034	42.74033412	28.82912986	35.39853628	41.28392446	34.17415598	33.16397275	40.96441174	37.65464539	40.28872691	42.89530934	36.66823978	33.36357832	34.19356736	37.47518089	33.92759038	36.8543011	33.48210975	30.50051935	35.55571963	37.50799281	37.8385661	30.91547583	32.44181796
904	42.04009354	25.66804391	36.25016544	31.86167449	59.91258208	44.63853145	61.63271194	32.69200212	50.83672568	26.81650611	25.20459985	46.71895293	28.90433492	26.64541262	38.14793929	40.63654006	51.24974534	35.59113707	32.62399279	57.81160065	39.3452036	39.65850463	23.42709159	44.65233928	34.5158659	34.22394218	42.75529708	28.87064767	35.45875829	41.3192475	34.20327065	33.14086692	41.06247402	37.74232629	40.32846199	42.94014952	36.71693715	33.38292307	34.25485062	37.50239694	33.99526133	36.89676403	33.53193379	30.54377964	35.59762614	37.55156121	37.95151747	30.94683058	32.49398588
905.1	42.04829641	25.70153778	36.22257992	31.89620446	59.83403421	44.6767276	61.57012404	32.67622754	50.93302374	26.7970911	25.29179921	46.73100218	28.92839921	26.67676589	38.16087017	40.62673669	51.28788021	35.6096639	32.67375	57.87170037	39.25428074	39.68340354	23.51824183	44.64679948	34.57362803	34.20636362	42.75505998	28.95425153	35.52532127	41.32301926	34.27160337	33.20872103	41.09897099	37.74925395	40.19287787	43.05082189	36.70984821	33.4456946	34.2877707	37.51665147	33.98886331	36.95052721	33.55760365	30.63319539	35.57561464	37.52870423	37.99675615	30.98977447	32.52952078
906.3	42.06341775	25.73733281	36.15526432	31.96039929	60.04692915	44.64460125	61.60938817	32.75128258	50.90416035	26.87931328	25.24699556	46.69329454	28.99414888	26.69261162	38.08296984	40.61497351	51.33122758	35.59020362	32.73877312	57.68927245	39.21801458	39.75939632	23.51834432	44.60125132	34.58755908	34.23708578	42.72361677	28.93886935	35.49436118	41.29414674	34.20918244	33.23065221	41.10059002	37.73383404	40.20903408	42.96593336	36.72920542	33.44750036	34.30323179	37.45353369	33.9650114	37.00153873	33.53904679	30.64469165	35.570174	37.44572958	37.92969933	31.00178477	32.51958674
907.5	41.94244589	25.76699581	36.2467261	31.94128717	59.88136846	44.61824531	61.42369179	32.68715687	50.83221086	26.89770602	25.26278322	46.7482774	28.98127427	26.66240706	38.09898246	40.60647549	51.27957607	35.63639537	32.67936577	57.61284789	39.24424199	39.73944027	23.52493535	44.6057472	34.60525909	34.26488009	42.76682682	28.95871664	35.51316318	41.41656124	34.25159137	33.18722829	41.04632229	37.66276102	40.25424176	42.92272559	36.81137243	33.46358556	34.33357041	37.48194709	33.97662911	36.95042022	33.59554543	30.64969017	35.63336865	37.53199498	37.91224076	30.96775135	32.52667582
908.7	41.99751508	25.81380491	36.28537127	31.90522214	59.79737916	44.60204076	61.50559788	32.71328524	50.82589224	26.85953602	25.35747253	46.86880524	28.96115921	26.70156192	38.15587798	40.63405081	51.25903857	35.61021644	32.63266409	57.83031096	39.26654459	39.78461906	23.51565275	44.63207098	34.56250693	34.2887022	42.75094545	28.97729934	35.46655822	41.42136892	34.24851131	33.22034117	41.00698469	37.58620655	40.24025404	42.90034663	36.77661294	33.39520713	34.33129319	37.45986666	33.98229127	36.92159462	33.53201878	30.72671215	35.66001035	37.555859	37.96956762	30.9985883	32.5076296
909.8	41.97863868	25.81093246	36.26949062	31.89310633	59.74044091	44.54525995	61.4023164	32.65558448	50.98525163	26.92798169	25.29544233	46.89399096	29.00026788	26.74224757	38.2601752	40.74511675	51.2435034	35.7776122	32.67827161	57.82931554	39.25974776	39.90828426	23.50150103	44.71339741	34.67080609	34.24321231	42.85344908	29.0222914	35.49206007	41.39484504	34.27785461	33.20243247	41.00344027	37.68402483	40.22414769	42.87428069	36.70987987	33.49167066	34.30823672	37.49538898	34.10815838	36.97279521	33.57805667	30.69340554	35.5975745	37.50330139	38.0246496	31.05519411	32.53730869
911	42.0535552	25.87010664	36.23831219	31.95846074	59.8325266	44.65042529	61.43249072	32.72927187	50.94698505	26.94586796	25.382981	46.92422419	29.06409472	26.684241	38.2596477	40.74103673	51.22053519	35.74635005	32.70606481	57.79740193	39.35629518	39.86273596	23.53919298	44.72055771	34.65691992	34.29387033	42.75065005	29.01608796	35.53561711	41.47942079	34.29856067	33.23274268	41.02754659	37.76811674	40.23364909	42.95872491	36.78430549	33.52774865	34.40263933	37.47955391	34.06873796	37.03978364	33.63817675	30.75229598	35.59997942	37.57845538	38.02214097	31.06950054	32.52754316
912.2	42.21985494	25.88528292	36.21609606	31.97570369	59.80460284	44.68885231	61.36690439	32.7843184	50.98907282	27.01932382	25.39366552	46.97105324	29.16334041	26.77807707	38.23919307	40.7485449	51.19054537	35.73646998	32.74190661	57.91947821	39.31808321	39.83629906	23.62602666	44.75505801	34.65029241	34.32082978	42.87650476	28.96269389	35.52917814	41.40075385	34.27943988	33.35101981	41.04415193	37.7782989	40.25072636	42.8756702	36.76690987	33.59018826	34.38558914	37.55447657	34.12911874	36.98472856	33.67855536	30.77339349	35.63031365	37.53791544	38.04091431	31.1034672	32.5902133
913.3	42.24222282	25.92099022	36.2489213	31.89934795	59.86223105	44.60014494	61.53115122	32.73932959	50.87862545	27.08310515	25.50285232	47.07981035	29.20777929	26.79580255	38.25872819	40.68606745	51.22871196	35.78821289	32.73932959	57.86474226	39.35746928	39.8414353	23.62787282	44.71676677	34.75049729	34.34041525	42.75349129	28.96840707	35.57815413	41.44359789	34.35316135	33.28700302	41.07252426	37.80112213	40.24639679	42.95393787	36.79975576	33.63549955	34.49282277	37.49432407	34.06708727	37.00361688	33.71487198	30.7629037	35.68202034	37.64747673	38.03048619	31.1065353	32.54568372
914.5	42.22514897	25.93620719	36.21844753	31.98019076	59.87087466	44.56290954	61.39429978	32.74866214	50.9753163	27.07296322	25.41420668	47.08123653	29.19157142	26.777239	38.21843311	40.68684727	51.29296097	35.75655284	32.81393943	57.87446802	39.46228295	39.78251144	23.61105681	44.76064769	34.68857014	34.36575529	42.85097045	29.0074703	35.55332975	41.38155627	34.36320399	33.28850515	41.05903955	37.78765311	40.20910418	43.00675561	36.76236832	33.58076275	34.51123418	37.5781786	34.12431413	37.02277522	33.71578286	30.842442	35.78189963	37.60608275	38.00411355	31.14069118	32.55244371
915.7	42.23351073	25.92125669	36.35911729	32.01369848	59.97575418	44.67585296	61.33074613	32.71084438	51.06616312	27.02362777	25.48752847	47.27701871	29.31698513	26.84824499	38.31424885	40.81255207	51.21121754	35.80318602	32.79699574	57.7599924	39.45857643	39.88600336	23.6726124	44.74790219	34.68695953	34.37939809	42.86847322	29.01776049	35.53594213	41.49852777	34.36492157	33.33339324	41.05243073	37.66451076	40.27175995	42.89023006	36.82397604	33.58197328	34.41352552	37.54425709	34.11448455	37.1139625	33.66131917	30.91772281	35.76864569	37.5468212	38.12851306	31.18183286	32.64413936
916.9	42.18934786	26.01735444	36.32496451	32.08035465	59.96115447	44.69048966	61.34703643	32.71599967	51.17735585	27.13022622	25.6030294	47.23563981	29.36698514	26.93212183	38.44717888	40.99210887	51.26457357	35.89199465	32.77519629	57.88695544	39.46238049	39.95993815	23.67496186	44.76885653	34.78732403	34.33485005	42.86105441	29.08924757	35.60212672	41.44705656	34.36110562	33.37162315	41.14949607	37.83964423	40.23833052	42.93832882	36.88348527	33.66119943	34.52472675	37.544215	34.20460053	37.14223001	33.64291085	30.86858161	35.81173795	37.57268321	38.1051616	31.14868374	32.65545117
918	42.18327085	26.03073818	36.40658638	31.97079405	59.81508072	44.65000272	61.41905716	32.77421652	51.16204092	27.24949678	25.60864575	47.35933444	29.42500092	27.03368177	38.66060268	40.99807264	51.30693518	35.93651424	32.82537231	57.92165001	39.47196424	39.97208715	23.77061309	44.84922106	34.8592063	34.39173498	42.92338284	29.18145192	35.64371431	41.52833763	34.43272991	33.38017757	41.18370428	37.86456833	40.30165664	42.99539317	36.82359716	33.72607213	34.66215814	37.563429	34.28050987	37.07511009	33.81061636	30.95967883	35.85452821	37.64361122	38.20024665	31.20537476	32.67109776
919.2	42.33754542	26.06254795	36.44897397	31.98282587	59.7973698	44.63887256	61.38323077	32.82384725	51.2698391	27.24219483	25.6671205	47.35717562	29.49355877	27.02740749	38.51267493	41.10944414	51.44008161	36.11231138	32.96383869	57.99590242	39.61706892	40.12357549	23.79312061	44.93013297	34.90053319	34.37564717	42.94133096	29.18816552	35.68197347	41.62351398	34.41917143	33.4596949	41.18069894	37.83975812	40.35642383	43.0574398	36.87702786	33.78188125	34.62860884	37.592056	34.29713658	37.10021173	33.92238812	31.03992581	35.89254608	37.6715284	38.21755676	31.24081521	32.58485728
920.3	42.42218963	26.10320022	36.45814673	32.05512826	60.04431984	44.60165055	61.55630075	32.84737552	51.30806085	27.33411347	25.71182494	47.49067897	29.56584978	27.01351061	38.5604622	41.11036198	51.44942907	36.08177696	33.00864743	58.0055329	39.64598031	40.20507008	23.78189867	44.84746092	34.84778971	34.36185832	43.09819097	29.22825303	35.73022745	41.63866634	34.45600921	33.47815473	41.28067296	37.84578277	40.34491783	42.9392352	36.92745901	33.75157983	34.76617013	37.70334903	34.31017434	37.19110176	33.87656058	31.05736815	35.86776121	37.71102009	38.1740181	31.30916354	32.6965137
921.5	42.3207058	26.13064902	36.46387718	32.18214959	59.93274453	44.56213011	61.50045459	32.81424296	51.39959956	27.4101216	25.69516148	47.47440604	29.56346633	27.10738018	38.54527988	41.10324059	51.37684416	36.05235464	33.03223944	58.10164833	39.67250331	40.10235136	23.84319306	44.96873374	34.86029889	34.52283537	43.08613792	29.25696576	35.7600273	41.71530164	34.54611378	33.47823571	41.27378278	37.79904487	40.40263252	43.08384892	37.01886957	33.88146702	34.7605414	37.65725318	34.41152769	37.20950945	33.88567489	31.1434833	35.92457544	37.8791545	38.22667387	31.33827845	32.76132898
922.7	42.36384434	26.09163923	36.44903706	32.17546135	59.84279422	44.51750513	61.38218573	32.84767259	51.2654786	27.43416514	25.78384334	47.55522616	29.55548192	27.14742297	38.58601452	41.1265658	51.32770481	36.09352741	33.00476294	58.15160741	39.67090733	40.19621808	23.89724994	44.90361991	34.89656137	34.52817467	43.03717697	29.19178384	35.78893425	41.73218756	34.43674643	33.38284448	41.19409916	37.81647952	40.29562603	43.06811671	37.05372533	33.85749436	34.76722088	37.66486335	34.41287252	37.25327277	33.8947576	31.10533112	35.94904932	37.76757161	38.31733819	31.37161969	32.71436903
923.8	42.36186607	26.10129812	36.45111315	32.09217397	59.91949783	44.47747892	61.37262575	32.91737009	51.20295282	27.34722664	25.83668454	47.51488273	29.59190709	27.04252216	38.46756273	41.08742834	51.29446108	36.08202079	33.02119314	58.11403805	39.72691746	40.20331094	23.91264986	44.90379623	34.89740342	34.3805866	42.8753043	29.17873593	35.76174179	41.62542208	34.44927583	33.50446727	41.21735434	37.74019086	40.31506833	43.03749392	36.94711278	33.7521374	34.77429509	37.72758894	34.42501936	37.23084792	33.84492996	31.13933361	35.99222025	37.75338673	38.35336216	31.45511466	32.69531271
925	42.32200618	26.09021135	36.35211965	32.0383136	59.78027841	44.449826	61.4190586	32.81167575	51.13201223	27.37020052	25.86650709	47.5649588	29.57070674	27.08024224	38.54309133	41.24867852	51.23668271	36.13481465	33.0119579	58.05062869	39.63826936	40.19659506	23.92600108	44.98351582	34.89993255	34.41936425	43.00825284	29.18502964	35.73203543	41.65514905	34.48387611	33.5163791	41.20582195	37.7506371	40.24993733	42.93919814	36.98070677	33.83818109	34.84316503	37.7462044	34.37487878	37.26455679	33.87381555	31.16425298	35.9223398	37.72238483	38.29421476	31.36258821	32.68982175
926.2	42.39719361	26.06124345	36.39631392	32.05142428	59.80313559	44.47290404	61.33314234	32.69499377	51.27331147	27.41994865	25.82907615	47.45304927	29.5254819	27.06625835	38.5331657	41.09947616	51.16034037	36.03046612	32.92134577	57.8993232	39.69607527	40.17032776	23.96011261	44.88532665	34.79278493	34.47606702	42.94443374	29.27696046	35.73753182	41.67372052	34.59284817	33.49631334	41.14213452	37.72540835	40.22264278	42.88426354	36.93600156	33.85962139	34.82643421	37.6336054	34.35299278	37.20875852	33.88426428	31.12096145	35.87892544	37.7467097	38.28512265	31.37973361	32.65932416
927.3	42.24625953	26.11800853	36.35006939	31.98123494	59.72153306	44.25460796	60.92757494	32.65719505	51.10816032	27.32563996	25.84034343	47.41281434	29.58378044	27.0304179	38.33139298	41.05427154	51.01248965	36.05724427	32.79014507	57.85483648	39.44900915	40.13390593	23.92914482	44.76180288	34.74394303	34.36876377	42.87695567	29.15866878	35.65315451	41.64569456	34.445312	33.42514393	41.16295938	37.69106145	40.08193834	42.99989081	36.86687891	33.85733478	34.69008603	37.56936117	34.31323518	37.25274606	33.7853733	31.09777571	35.80173004	37.59621578	38.2307847	31.3711102	32.61138298
928.5	42.10178881	25.91350428	36.08129466	31.92585039	59.50920651	43.91415941	60.84299661	32.54545943	50.82622993	27.28315126	25.72656636	47.34451392	29.58915591	26.99220558	38.25365259	40.73485235	50.74059308	35.70411445	32.74507988	57.69897496	39.36100004	39.98606962	23.74403975	44.64454863	34.73281604	34.29844065	42.75615366	29.12398004	35.61737751	41.56662107	34.2912469	33.36480827	41.01945052	37.55180221	40.02793215	42.88478736	36.75037477	33.74514867	34.57678631	37.4765965	34.17807688	37.10663377	33.77361779	31.17828639	35.72762435	37.35734299	38.28715573	31.23049708	32.5640143
929.6	41.72023637	25.89733307	35.9840154	31.9211927	58.86671374	43.70156461	60.54372931	32.44126595	50.74797247	27.13000686	25.57164658	47.19954754	29.44180083	26.82411896	37.93191995	40.67914235	50.75876983	35.43657272	32.48492502	57.39494104	39.13127112	39.87918258	23.67394845	44.57365792	34.65346061	34.24417199	42.58758383	28.95058036	35.45588477	41.2343058	34.20186715	33.24519278	40.6988144	37.30652776	39.82002544	42.47986061	36.60189965	33.56706878	34.57029961	37.21254441	33.98349395	36.90374274	33.56632336	31.01816359	35.59705692	37.31690898	38.07165285	31.16472762	32.41357292
930.8	41.22697485	25.67075464	35.54209594	31.6917158	58.74957787	43.35749597	60.04060535	32.16157195	50.22344816	26.90113856	25.4278213	46.79131486	29.18800302	26.57796906	37.76158595	40.57687123	50.27594484	35.44964656	32.24755843	56.88201993	38.72319893	39.5295335	23.49964991	44.38856995	34.43409864	34.17455393	42.14998202	28.80523706	35.4109777	41.14788903	34.19492645	33.02037786	40.66379622	37.17909877	39.61383979	42.15293804	36.36016329	33.39791356	34.30621664	36.89121085	33.85358136	36.89121085	33.56695286	30.78957183	35.23583118	37.06559991	37.82301927	30.98316764	32.11387619
931.9	40.7393662	25.54025654	35.1118432	31.41729015	57.97348522	43.06656041	59.48404766	31.88359955	49.90387591	26.4064218	25.11343917	46.33514188	28.84907623	26.17088761	37.28692431	39.88449184	49.745089	35.03466013	31.86990162	56.60664048	38.51309623	39.18042535	23.29850171	43.90718193	34.27625819	33.64353773	41.8118835	28.37807091	35.15728307	40.51757902	33.9324976	32.62415305	40.3289868	36.68128847	39.2123753	42.07969674	35.80084244	33.16088971	33.95978706	36.59652298	33.5516965	36.52767076	33.14226635	30.38303711	35.06718966	36.81012137	37.71009476	30.79432589	32.18237132
933.1	40.78065185	25.39109744	34.76712389	30.96725545	57.24926273	42.29918051	58.87763498	31.42376899	49.41244734	26.20778071	24.80605662	45.96992334	28.27693763	25.87269342	36.80534392	39.25436962	49.40468907	34.54125598	31.58448417	55.72404313	37.84244793	39.0925348	23.14522809	43.42991039	33.95751803	33.35813795	41.5980756	28.44618465	34.46860632	40.11911005	33.33519985	32.4642367	40.00550415	36.4491781	39.00062056	41.50158177	35.62907159	32.82464875	33.52747135	36.38950466	33.4458427	35.79243615	32.91625573	30.08859229	34.84502999	36.56529937	37.07917378	30.28714216	31.81422746
934.2	40.08464235	25.16904028	34.45961995	30.8025054	56.81298154	42.32589951	58.81584112	31.21636473	49.04511612	26.02420148	24.32899045	45.68448285	28.14202029	25.79151681	36.66503215	39.29806414	48.9072881	34.29744752	31.21634976	55.18043195	37.58539876	38.63086213	22.9688548	43.37181951	33.67998434	32.8512164	41.40392411	28.30180623	34.3335805	40.28791537	33.34473852	32.29355331	39.6253586	36.28605227	38.59771147	40.99117802	35.4879153	32.59094262	33.14204311	35.77668603	33.17991377	36.16440617	32.79454838	30.17918294	34.37894407	36.15421901	36.95276876	30.02676282	31.56385337
935.4	40.22684779	25.09743475	34.10734393	30.66136546	57.47138747	42.08112063	58.65521168	31.26610548	48.89873235	25.88306982	24.42239996	45.74995034	28.24196364	25.89353936	36.41936837	39.281291	48.69374529	34.41132615	31.18453813	54.87599452	37.36532599	38.52627397	22.9045804	43.70324204	33.46392499	33.27160358	41.1324631	27.89499722	34.39379395	39.9625605	33.18242523	32.13154407	39.29600998	36.01323227	38.21874427	40.94419898	35.80085761	32.48821075	33.71699754	35.98601082	33.03343501	36.3125667	32.55206242	29.96371935	34.14315784	35.98601082	36.78135991	30.03918041	31.56564177
936.5	40.07501573	25.09815347	34.36642054	30.63040775	57.50471644	41.81583549	58.60634641	31.06344917	49.27902922	25.96520781	24.77700719	45.73925014	28.62608139	25.78257886	36.98671013	39.62597733	48.59694937	34.2912295	31.29153028	55.29506941	37.6336422	38.56010599	22.73918402	44.23039817	33.41393463	33.15935405	41.37682409	27.77834103	34.2852301	40.27628041	32.92508849	32.09004456	39.62813308	36.1579581	38.615644	41.0826175	35.55373191	32.74493803	33.78103554	36.68190147	33.08535594	36.21899449	32.49389097	29.79083384	34.43035008	36.22489624	36.96732325	30.15264067	31.44501854
937.7	40.51020376	25.19537063	34.77867263	30.8939038	58.02323073	42.35491732	59.2737245	31.66406103	49.29263246	26.53343441	24.87839077	46.0827367	28.65777216	26.18644728	36.83992663	39.81984701	48.99539853	34.76813602	31.49731493	55.87194965	38.31219133	38.9534616	22.96151534	43.51948142	33.78189455	33.1960954	41.5115672	28.18677829	34.73391456	40.28554968	33.28666812	32.19444679	39.73116138	36.31075971	39.03412346	41.41618832	35.48044761	33.0470724	33.90849118	36.62978381	33.45145757	36.23550126	33.15007171	30.44115014	35.08508006	36.39240833	37.32785612	30.44115014	31.74333195
938.8	40.83986929	25.3955026	34.95688186	31.06162607	57.79902853	42.33682333	59.06410538	31.69821038	49.58293347	26.58148635	24.97524125	46.50443591	28.8804458	26.28819835	37.18669546	40.04432666	49.24346612	34.97406959	31.68870999	56.1839949	38.57264551	39.27644194	23.20197135	43.70462839	34.04411119	33.33751376	41.61954657	28.60576736	34.77045549	40.54565003	33.68131588	32.647573	39.80818205	36.2869242	38.97034088	41.60119708	36.04979878	33.1277532	33.88420589	36.56767729	33.51549637	36.44541807	33.30590783	30.44456074	34.77284006	36.65265715	37.46559894	30.61174014	31.90041174
940	40.77737588	25.55341134	35.01336021	31.21784454	57.975997	42.04179063	59.17219529	31.49734127	49.54969919	26.55154085	25.27684689	46.58367043	29.00738144	26.08805122	37.39463731	39.95335494	49.34433491	35.13963399	31.65039817	56.28068407	38.558619	39.29084216	23.29598471	44.10383442	34.09899557	33.55945829	41.83525049	28.59324478	34.86231196	40.49882535	33.66438578	32.73523479	40.23932516	36.54672625	38.72774938	41.79196966	35.90310121	33.35151274	34.00533244	36.60604847	33.57617082	36.75191698	33.16014876	30.67822577	35.0083775	36.42081863	37.34746649	30.72819727	31.77745261
941.1	40.8082053	25.48295637	34.9746345	31.18558788	57.83964995	41.85222059	58.89256047	31.73510133	49.74399217	26.41017845	25.18733043	46.49258748	29.10986438	26.25708384	37.34819926	40.03542555	49.29726852	34.81974974	31.96837794	56.36158446	38.53537606	39.22451549	23.44487633	43.95562067	34.07802387	33.77010783	41.78996611	28.54319459	34.594709	40.90995672	33.60800205	32.67930509	40.10138455	36.43670975	38.6365719	41.68125007	35.90607021	33.05755	34.14932802	36.55072881	33.79068344	36.4211163	33.04180226	30.62599707	35.17319742	36.70290443	37.57136997	30.94147064	31.88945666
942.3	40.54516398	25.28428934	34.95939575	30.94547701	58.20774372	41.70195135	58.97786241	31.55365422	49.70894439	26.34619849	25.04872143	46.14942191	28.8722504	26.26382597	37.11847739	39.98182155	48.68999468	34.81903698	31.64583737	55.94978311	38.08416507	38.81978135	23.24348599	43.91033081	33.94861634	33.56748099	41.62447633	28.61682156	34.76873023	40.4145569	33.47145354	32.73503857	40.05417496	36.44033511	38.77887576	41.44225293	35.95224138	32.93941689	33.84325685	36.35749714	33.64620349	36.21284747	32.75931649	30.42326459	34.90012911	36.67611201	37.41042223	30.76383046	31.74841226
943.4	40.42465012	25.18774345	34.45201995	30.78307406	56.71428447	41.71000962	58.75518674	31.4826247	49.14813775	26.03983556	25.04483648	46.29062411	28.64232367	26.19592553	36.59598682	39.73278569	48.163889	34.35542062	31.15411605	55.7633647	37.83169547	38.98882699	22.9027411	43.55683314	33.67738767	33.21963669	41.34101749	28.05952041	34.70112287	40.20133269	33.38889554	32.30487163	39.82108077	36.40926652	38.6825799	41.16459779	35.35692824	32.94395948	33.79866835	36.35127202	33.03014448	36.29271767	32.84560242	30.19982993	34.72726704	36.44978009	37.24145832	30.6948559	31.54749078
944.5	40.04353505	25.09460214	34.39871363	30.84544846	56.68730478	41.01802194	58.37082069	30.88499049	49.36840166	26.16091568	24.78353363	45.97399314	28.43842602	25.9718931	36.52236287	39.3528988	48.4826413	34.47263158	31.31439017	55.75756233	37.62606065	38.78708874	23.13166595	43.37204441	33.54720561	32.85834905	41.42177765	28.10791207	34.30432186	40.02963587	33.42626957	32.25995144	39.36178248	36.03183895	38.53744745	40.95712612	35.39019762	33.13292769	33.74593757	36.09683004	33.02608388	36.1952395	32.76692162	30.24289486	34.43537071	36.27421004	37.54684789	30.2344989	31.46287787
945.7	40.04914692	25.07764122	34.23773389	30.6985952	57.36965676	41.1456602	57.90178973	31.13469349	49.21343671	26.15642065	24.70756556	45.73358047	28.41786702	25.98356357	36.59158559	38.96599642	48.51706021	34.27586211	31.21940943	54.96352345	38.00181319	39.07998266	23.02332296	43.21050675	33.57983965	32.92508922	41.34735461	28.24216127	34.18954824	40.03330031	33.23934504	32.10716958	39.45133154	35.90965431	38.32146047	40.87448254	35.59093872	32.9999336	33.66335775	35.86829395	33.17629082	35.79704039	32.8281205	30.27772444	34.67396237	35.97519667	37.5186703	30.2690272	31.37564708
946.8	39.94327155	25.16993511	34.35659564	30.58484285	56.98712827	40.93215889	57.94562736	31.191578	49.2663256	25.91571806	24.88400967	45.91986073	28.57802705	26.17952382	36.70870201	39.16105586	48.11556558	34.24608959	31.0551585	55.67016922	37.71718283	38.49700743	22.94831498	43.29242607	33.15792958	32.8335304	40.82683345	27.97020105	34.29435689	40.1295091	33.06955843	32.28399952	39.54671927	35.77392471	38.33505488	41.06495315	35.46365232	32.84528772	33.78317814	35.72509403	33.28380028	35.56115214	32.87310248	30.06627629	34.42692143	36.17054408	37.18253769	30.58465846	31.41320128
948	39.63155441	25.22008008	34.11696621	30.75801999	56.95964175	40.71317562	57.94613135	30.64410105	48.97964795	26.06970428	24.8832348	45.86954732	28.69713421	26.00977716	36.37386471	39.63988758	48.23439806	34.37190998	30.88208688	55.09696102	37.74776884	38.48740886	22.9516595	43.24047824	33.72907929	32.83785986	41.0130787	28.11148042	34.50078312	40.02665891	33.25794611	32.10031999	39.18516872	35.57442616	38.1852128	40.95276808	35.2275718	32.8040586	34.01925815	35.84934304	33.28176899	35.86892062	32.87662947	30.09229398	34.53535122	35.88357344	37.36934509	30.21899082	31.51400657
949.1	39.73484655	25.14677771	34.04373205	30.31318191	56.78857105	40.61566827	57.94664631	30.93090317	48.73880193	26.06993591	24.80981182	45.94163078	28.8430612	26.01000825	36.29247123	39.54652974	47.88558431	34.27130515	30.85876923	55.21295538	37.64876711	38.48776138	23.02814971	43.33825175	33.56720844	32.93130258	40.81140643	28.11301315	34.47315454	40.32206103	33.13321426	32.19258401	39.45762669	35.63954512	38.09441711	40.76086372	35.15709925	32.76359708	33.80158892	35.77894369	32.98623342	35.97614485	32.87692353	30.21926124	34.44603958	35.97141395	37.12531559	30.34596307	31.35961631
950.2	39.63226278	25.13015326	34.1474407	30.44814196	56.39501569	40.32533051	57.86183016	30.93118711	48.92767622	26.03340933	24.73614786	45.81506039	28.54076815	25.96225267	36.93976225	39.54508313	47.58035932	34.08726489	30.89459619	55.23936031	37.63862262	38.53939968	22.87508287	43.55213215	33.45545686	32.99785273	41.11901678	28.11069138	34.11081994	39.93094364	32.86370056	32.15779278	39.27100741	35.70674989	37.73021638	40.48140473	35.32018108	32.30610889	33.90251326	36.01002837	33.21873393	36.10641799	32.76864386	30.363931	34.50025189	35.86717504	37.27721414	29.96612322	31.38672342
951.3	39.84124467	24.92858365	34.0439565	30.43915005	56.06429407	40.23982341	57.55762947	30.70092078	48.71136518	25.62943941	24.43336572	45.42671052	28.61168352	25.76910402	36.39047915	39.25098491	47.26440886	33.98628599	30.73621907	54.87292306	37.49407157	38.58252608	22.83866585	43.13006048	33.51107973	32.8085434	41.05332606	28.03641396	33.92704202	39.73556497	32.92119862	31.92027613	39.16791405	35.44487017	37.95496183	40.02074846	35.19435755	32.41797582	33.88663835	35.83458485	33.28736978	35.94682506	32.43719227	30.00998239	34.31707884	35.94262468	37.17421899	30.14018478	31.39083655
952.5	39.20752626	24.81598352	33.9525512	30.30661474	56.0107518	39.63456241	57.29122122	30.73615515	49.00764648	25.68787367	24.25505346	45.45683908	28.55369809	25.82835423	35.96611062	39.24896966	46.98931355	33.97113151	30.40021223	54.92346036	37.17562484	38.41337994	22.85282335	42.84657053	33.49171207	32.66832966	40.95857357	27.89584692	33.84616403	39.83678219	32.8778215	31.78874366	38.88037129	35.51213747	37.7491331	40.41434789	34.98282796	32.59269685	33.42274451	35.63474419	33.02607709	35.74376843	32.62696488	29.95962945	34.18838097	35.65347106	36.93938832	29.88696481	31.1422464
953.6	39.20257022	24.56836826	33.52302082	30.12469516	55.90194408	39.53288741	57.06861489	30.46191153	48.19344264	25.56661739	24.40239471	45.48802462	28.44308666	25.7385284	35.80439102	39.34323285	46.9615134	33.88168002	30.56126681	55.12251131	37.6670472	37.81967769	23.08511025	42.67636745	33.23274206	32.4989192	40.65839195	27.68423172	33.89857693	39.53392709	32.72508002	31.86611797	39.15515301	35.30940677	37.73072776	40.4217801	34.93755103	32.3406256	33.58028044	35.2502675	32.93786524	35.87599392	32.44760872	30.04123895	34.33467614	35.52494491	36.95454214	30.10754813	31.02364749
954.7	38.88704431	24.41600244	33.26678936	30.04442682	55.84664287	39.53220428	56.8930012	30.32866844	48.33989746	25.51642053	24.40261468	45.26436812	28.4433509	25.78893391	36.01168738	39.44195736	46.64320342	33.80768629	30.34108534	54.3731934	37.44851405	37.94438811	22.5176528	42.57539395	33.25754124	32.51990258	40.7664912	27.75128632	33.69711448	39.33155441	32.68020039	31.48248132	38.96167758	35.20658105	37.55054681	40.22640669	34.74590926	32.49716591	33.7764792	35.68974381	33.04756369	35.80081868	32.40014602	29.70993222	33.87719518	35.59775994	36.81436342	30.44906375	30.90363657
955.9	38.90520629	24.4457847	33.41485719	29.85533847	55.71646482	39.13834688	56.91555148	30.210547	48.02434911	25.63062507	24.33414212	45.59065135	28.47164457	25.96701596	36.171226	39.06551475	46.49900324	33.55117194	30.31285439	54.14456599	37.19013378	37.89391543	22.51476701	42.83252758	33.06789183	32.50861101	40.2391381	27.55715029	33.82188357	39.83775019	32.64780084	31.49801274	38.60204884	34.84685259	37.12555511	39.73740321	34.81753424	32.35222063	33.36093619	35.56406863	32.74559438	35.41412092	32.39176883	29.75097029	33.77808192	35.78164362	37.10670056	30.07647491	31.05298876
957	38.49596552	24.44601087	33.53808288	29.98633425	55.827056	38.93902169	56.91607805	29.98420221	48.12463707	25.60219565	24.3119338	45.5023794	28.67091096	25.71267526	35.90519397	38.96989122	46.46421644	33.30789474	30.09813569	53.98646973	36.91376683	37.69993645	22.44448169	42.40672561	33.11480905	32.21041471	40.4402062	27.62629693	33.95483921	39.63792721	32.29482485	31.34973302	38.51362152	34.81697213	36.87295482	40.11986481	34.48938602	32.19990873	33.54607167	35.58336754	32.66118152	35.52593339	32.52346993	29.94654757	33.81801455	35.63925637	36.85802764	30.13383298	31.05327273
958.1	38.59384448	24.42551402	33.44223317	29.80360227	55.59853289	38.5400016	56.22670336	29.85254086	48.16743801	25.5530056	24.13389342	45.44442154	28.61969406	25.5948834	35.90552423	38.96652206	46.18778153	33.62457692	29.82417397	54.2851384	36.89969805	37.89461457	22.27183922	42.61915125	33.13842277	31.93243268	40.44414386	27.69208442	33.53317978	39.53844723	32.39384093	31.55397256	38.41353182	34.71423221	36.92647577	39.642612	34.37066297	32.30412638	33.36155169	35.56472478	32.87641018	35.39466564	32.06384493	29.75151613	33.77870336	34.99462008	36.72057662	30.20722871	30.92335003
959.2	38.81195351	24.6887303	33.21448599	29.75213736	55.65470385	38.45342299	56.50104027	30.04618203	48.38162231	25.39936645	24.38950949	45.25612056	28.47926347	25.88875683	36.02555827	39.06659184	45.67878988	33.33044917	30.09044983	54.24211641	36.54344364	37.99175333	22.53688012	42.39428958	33.06948746	32.05387948	40.43741714	27.63408337	33.4626269	39.34504834	32.27810913	31.44402993	38.61382433	34.65566758	37.04593698	39.4546524	34.60794146	32.26744367	33.66733928	35.42300574	32.62307423	35.45476156	32.22568761	29.67485756	33.64340084	35.10531062	36.66915795	30.12643141	30.88917378
960.4	38.92786023	24.35049467	33.26127634	29.88017105	55.70232601	38.66746656	56.19636388	30.08255789	48.17124899	25.38871991	24.37640219	45.27391734	28.40629947	25.57357086	36.09940751	39.08279128	45.3584937	33.46876205	29.98404574	54.38796419	37.26753534	37.82288159	22.80469036	42.43955636	33.07044034	32.05184976	40.32613107	27.38543137	33.77931753	39.44808519	32.19412259	31.36073944	38.27383032	34.54993939	37.09567644	39.45900621	34.77150015	32.17827006	33.62518696	35.07921254	33.09449854	35.30371699	32.20349277	29.96887386	33.82429342	35.36233118	36.78042672	29.96183252	30.71876458
961.5	38.45444866	24.2899901	33.2596644	29.8296283	55.74854723	38.31349804	56.39607718	29.99211982	48.24153167	25.45224121	24.29057296	45.15226009	28.38539912	25.41483409	35.70800933	38.91546653	45.76969082	33.2081642	30.15131398	54.19030741	37.02563768	37.56890747	22.75267646	42.29424469	32.9164003	32.03305555	40.41148367	27.59691581	33.55784962	39.45434662	32.31104078	31.23672525	38.3010227	34.3778751	36.88828998	39.46612143	34.43495703	32.02946919	33.73446989	35.16087047	32.72378029	35.51942863	32.15336963	29.87936609	33.70765733	35.37163313	36.92730606	29.74296446	30.85369608
962.6	38.2187554	24.54603892	33.30120531	29.87761986	55.24815351	38.36004226	56.31418636	29.86943774	48.28212136	25.5733615	24.4660365	45.56642657	28.29102397	25.65029902	36.06725511	39.02707657	45.69128586	33.33974081	30.31227012	54.37976389	36.72644777	37.93850333	22.69627903	42.60486942	33.31100545	32.20927959	40.29961679	27.62190351	33.44145469	39.46264477	32.33136491	31.24288182	38.33937478	34.34539895	36.87654466	39.21003456	34.16237008	31.87159891	33.5733637	35.19338592	32.73408167	35.54322943	32.10135997	29.71433244	33.67083568	35.0841794	36.85041966	29.94925869	30.91148387
963.7	38.60447418	24.60089041	33.36677867	29.90091501	55.88423422	38.3727015	56.03137544	29.98393348	48.25559272	25.67669331	24.35671284	45.45719681	28.26570344	25.77723236	35.60032699	39.12445896	45.79550368	33.40263728	30.0112563	54.3184004	36.76869242	37.64762767	22.58720806	42.55254121	33.11658324	31.88611851	40.38383345	27.56560904	33.70040401	39.28416709	32.20901135	30.99882749	38.52514313	34.8983647	36.98735271	39.38976861	34.14878843	31.82632675	33.48297948	35.41673086	32.93693112	35.59680394	32.3113129	29.8764892	33.58383537	35.22400218	36.80085815	30.10778047	30.69197499
964.8	38.63120363	24.42505763	33.18349748	29.78185087	55.35024683	38.14352759	56.79386938	29.63087578	48.33271629	25.4970524	24.43487324	45.32584224	28.65528885	25.82239835	36.02025721	39.22188253	45.96125124	33.31128365	29.97646916	54.32574902	37.00581367	37.8478372	22.65526293	42.40140974	33.30609905	32.13731771	40.09987352	27.82808244	33.64909272	39.65072837	32.43286045	31.32714586	38.71687975	34.40893433	36.80582798	39.48217993	34.39058659	32.00961428	33.67111825	35.26131365	32.96046144	35.60062575	32.46635015	29.90446967	33.67232398	35.29772763	36.96335503	30.2549102	30.88709348
966	38.5150786	24.49244145	33.1382513	29.82759316	55.29377983	38.46682252	56.6670955	29.63320299	48.26857519	25.6622585	24.43277254	45.5803408	28.97016817	25.77316547	36.19846512	39.32831191	45.65748595	33.26111951	30.08693515	54.20081421	37.22423481	38.01488661	22.75978598	42.54277723	33.29678847	32.15894972	40.34268804	27.73559803	33.64489503	39.48471787	32.41019479	31.34011514	38.8447671	34.31413675	36.856163	39.82300766	34.40950786	32.13631335	33.77947461	35.10158268	32.80049241	35.70317097	32.32862883	29.89482157	33.77727302	35.27359638	36.90194343	30.22286389	30.77010422
967.1	38.75556297	24.58565719	33.21678686	29.88914465	56.17380909	38.46405867	56.57554689	30.01322351	48.50960923	25.72865342	24.79765912	45.70082713	28.94351247	25.97238215	36.186812	39.35578791	45.53641801	33.6796926	30.25675615	54.32137771	37.20596219	37.94620043	22.90724332	42.78553762	33.0425956	32.32888551	40.47080832	27.83191782	33.62933759	39.57997967	32.33173212	31.39832403	38.66679622	34.46144503	37.08642621	39.58624015	34.48776988	32.41045545	33.69010174	35.34151516	32.87116893	35.4988705	32.25238833	30.12750796	33.89723938	35.26099357	36.95789953	30.27876106	31.15191927
968.2	38.88064172	24.62786553	33.30614118	29.86525857	55.81181522	38.38121476	56.94141269	30.14078187	48.60651901	25.85434661	24.80002424	45.93257651	28.90623162	25.97316759	36.27537856	39.15674996	45.65504499	33.76447831	30.48150734	55.04444444	37.10211639	37.94187371	23.00430258	42.54733102	33.06448879	32.40352096	40.66898869	27.75340114	33.67128872	39.66475372	32.46955337	31.4316598	38.58085267	34.74022415	37.28445163	39.74117906	34.66475108	32.42697773	33.68741523	35.68310092	32.95047084	35.37246789	32.39108557	30.14190694	34.05401422	35.01334914	36.93418129	30.37859747	31.00761579
969.3	38.90691767	24.51069764	33.1541838	29.99842877	55.75017153	38.49006787	56.84561769	30.03215493	48.89504615	25.91975424	24.93126402	45.83020584	28.93036024	25.96230311	36.2169613	39.45629606	45.64865163	33.60151406	30.69232272	54.67923161	37.32346475	38.21267218	22.83737894	42.53778055	33.28968698	32.44177684	40.71965506	28.02658399	33.78884512	39.89002243	32.44178153	31.45591558	38.68047144	34.78841784	37.01247135	39.66970212	34.52691089	32.36268953	34.06386777	35.60429865	32.95562735	35.75330988	32.36460144	30.14242874	34.23648872	35.27363041	36.99475215	30.31761197	31.02382193
970.4	39.05363977	24.45629105	33.35721085	29.94088863	55.62271794	38.34316187	56.6825472	30.1415866	48.85511901	26.0387938	24.80106959	45.73423778	28.96541971	25.98480924	36.20387972	39.52626642	45.74890491	33.67555858	30.38511372	54.71524132	37.23867027	38.21295476	23.0209784	42.63310998	33.30782702	32.1820686	40.41632816	27.76966565	33.95569983	39.81589519	32.40822233	31.38593359	38.74793613	34.66173766	37.00310291	39.81346838	34.631855	32.42758817	34.11374689	35.45429351	33.0691169	35.73972741	32.41395379	30.30213919	34.11223194	35.51222837	37.26408531	30.46975167	30.8718023
971.5	38.78795254	24.63988789	33.13720304	30.14822744	55.59589266	38.43748858	56.34040013	30.04733548	48.85898072	25.97023929	24.66462984	46.04366352	29.17044792	26.09000687	36.20740889	39.66677021	45.75109256	33.54823546	30.40701111	54.82890226	37.45502671	37.83043988	23.07469632	42.58045142	33.22565819	32.39581516	40.36760906	27.90492573	33.92088817	39.81877356	32.36507029	31.45004665	38.92615895	34.47726341	36.97584499	39.66733189	34.3890829	32.48731023	34.054076	35.44344431	33.15192381	36.06996211	32.53740595	30.37100574	34.08435286	35.41896731	37.38509784	30.40023045	30.97665769
972.6	38.81583204	24.52167392	33.38232806	30.14765069	55.76338268	38.27612895	56.79445413	29.92622233	48.72932727	25.83231512	24.73569912	46.08383548	29.04872463	25.98516905	36.1518825	39.34618637	45.71185507	33.3966582	30.36634093	54.43182723	37.23727389	38.00992854	22.84024325	42.41852686	33.25189446	32.46709233	40.23879855	27.87618862	33.87969415	39.90624649	32.45737901	31.48191646	38.64677065	34.71375317	36.89230453	39.98047539	34.46378579	32.39475651	33.98786931	35.46788113	33.06459103	35.70691361	32.52015681	30.33000971	34.00103525	35.17905021	37.18717791	30.42246337	30.92929408
973.7	38.85119537	24.5220985	33.46109363	29.94097662	55.49597356	38.37185446	56.77468262	29.95104977	48.76672521	25.79837066	24.66613479	45.41974717	28.79107239	26.04387569	35.90749664	38.99711013	45.73942337	33.4744523	30.47464582	54.50193404	37.19244143	37.91287246	22.92823721	42.31182166	32.93890119	32.39068226	40.53012035	27.91024415	33.74559739	39.31402053	32.40337898	31.40130595	38.34637138	34.67640774	36.89190955	39.49284932	34.28585854	31.99393271	33.92633474	35.40532291	32.92931688	35.81612539	32.43453061	30.26090488	33.76541183	35.00735802	36.82040388	30.4150076	31.06960695
974.8	38.44857506	24.62451448	33.11876457	30.01778783	55.50891527	38.40588573	56.48761247	30.01323214	48.50393612	25.7261832	24.79391519	45.81612373	28.79022286	26.05342813	36.0052624	39.04832504	45.71322434	33.62023047	30.43289993	54.26218362	37.25861014	38.09207746	22.83525245	42.24880237	32.88949582	32.23559752	40.56289055	27.76769781	33.93381024	39.47398696	32.45104755	31.384649	38.37208585	34.5822441	37.18398632	38.9683126	34.54017078	32.16438884	33.78952436	35.08135803	33.00048521	35.50220704	32.36651626	30.10259331	33.83327734	35.11940831	37.10297583	30.13982999	31.00521248
975.9	38.61794673	24.57140828	33.11895108	29.9021343	55.46236079	38.29095166	56.23972824	29.90844354	48.44218927	25.90537132	24.83921331	45.87771067	29.00655052	26.00285213	36.12132328	39.03932994	45.60952691	33.56112877	30.59560443	54.12562201	37.22383515	37.89486344	22.66181844	42.37411001	33.09773661	32.1127546	40.20272672	27.50450233	33.70280908	39.37812899	32.47643454	31.54254686	38.43541428	34.44452778	36.73192756	39.3031092	34.38611094	32.1685642	34.08967895	35.31760413	33.07885262	35.26111302	32.37402345	30.19197164	33.80606624	35.35448027	36.96705576	30.16932259	30.81245553
977	38.5186395	24.92423767	33.20967382	29.8788632	55.57006799	38.28449152	56.46022026	29.8583585	48.57471463	25.9787621	24.81623635	46.09641601	28.95961283	26.19421595	36.29109602	38.94454089	45.57064028	33.74401274	30.21726048	54.49335978	37.03744246	38.12078404	22.74084652	42.29524777	32.79944293	32.25888964	40.20723512	27.68767319	33.60438644	39.46695564	32.37619077	31.55032302	38.51197206	34.43565829	36.71902836	39.65383859	34.42645744	32.12305782	34.00420364	35.29911656	33.03859173	35.3933982	32.40841281	29.8312678	33.85158757	35.27186665	37.04419691	30.36419026	31.20264908
978.1	38.98250349	24.78852472	33.46213319	29.73570458	55.67879196	38.54716366	56.84415129	29.92938585	48.88592526	25.86966913	24.88588997	45.82627205	29.05034113	25.96852748	36.08751891	39.29557985	45.69500857	33.54331837	30.29745924	54.86761288	37.10615227	38.03171073	22.75337646	42.41107982	33.16229057	32.27671556	40.30290021	27.68465126	33.77187902	39.46586	32.48579756	31.4779719	38.67858938	34.58620093	36.77983358	39.38669701	34.46749996	32.21907151	33.84240984	35.58199722	32.93731008	35.52795644	32.30353282	30.21550721	33.63615165	35.23446242	37.05848201	30.30444015	31.02312437
979.2	38.98612556	24.67048712	33.23301622	29.99842606	55.5703351	38.46110101	56.57216971	30.05031513	48.75034415	25.84215824	25.07160556	45.96145375	29.14180182	25.92336482	36.27498654	39.65362614	45.57085742	33.76956139	30.28893189	54.27476956	37.29450837	37.91819969	22.740958	42.41107982	33.2268125	32.13000607	40.2074267	28.00433542	33.83305904	39.83556361	32.40957994	31.33930242	38.59500262	34.71016394	37.02939923	39.47580719	34.37957266	32.47029241	33.86806518	35.47885255	33.17994122	35.78602876	32.44337682	30.14703822	33.73296978	35.31795641	37.14730214	30.43284797	30.89277511
980.3	39.17554694	24.70565893	32.9166508	30.26127947	55.67217643	38.20075999	56.35011182	30.04298874	48.48315642	26.02457794	24.79357187	45.996718	29.14823551	26.16584337	36.38471904	39.65459575	45.63824899	33.71917469	30.53295267	54.58168344	37.13107225	37.96235835	23.04084048	42.38678543	33.24730068	32.40648208	40.20543999	28.06838922	33.90798317	39.74330849	32.30166019	31.46345256	38.77610408	34.7445392	36.87970766	39.74330849	34.16530028	32.45244805	33.89364404	35.44901033	32.99810459	35.73486321	32.48721973	30.13968484	33.97066761	35.35498485	37.2991305	30.37283544	31.00120512
981.4	38.99002926	24.75557506	33.27801656	30.16585755	55.62182767	38.29164389	56.7763711	30.37024179	48.48334097	25.90584277	24.88566489	45.87853591	29.37973462	26.21090473	36.19826853	39.30186578	45.8578382	34.01226097	30.60601255	54.12659902	37.13121359	38.05368589	22.99810413	42.29579205	33.33364046	32.34178863	40.67640484	27.75167652	33.99272255	39.4687354	32.62874601	31.38332972	38.68363418	34.83440854	36.63310205	39.38860745	34.57856082	32.06121919	33.91898722	35.38341777	33.18020999	35.71772139	32.40882986	30.2079427	33.9708019	35.41990348	37.29927781	30.37295442	30.82315708
982.5	38.70762026	24.82292466	33.25484294	30.06916397	55.67256733	38.29176997	56.50747484	30.30640429	48.89385918	25.86055555	24.7477451	46.29993037	29.05425998	26.46561831	36.21495408	39.30199519	45.95352667	34.07932375	30.54274579	54.71309284	37.1190139	38.05381482	22.95534976	42.67399363	33.3337493	32.32392423	40.30074378	27.94071862	33.81007643	39.28571517	32.51105735	31.46367592	38.68376155	34.77254347	36.79319308	39.47625707	34.49113372	32.04528358	33.97990974	35.43098825	33.11965886	35.63218471	32.54863026	30.20804131	34.03030022	35.33687452	37.10844715	30.42456669	30.83348714
983.6	38.90008389	24.94119873	33.18733886	30.04662255	55.78063182	38.46752631	56.66459621	29.9868008	48.70913951	26.07040883	24.88624216	46.09728315	29.2848317	26.33020427	36.38507762	39.65418733	45.9836531	33.97184674	30.55249376	54.60381855	37.37800373	38.05391526	23.15502532	42.30780986	33.22728346	32.34198776	40.39676567	27.93876542	33.83353786	39.83612738	32.39335524	31.65427447	38.67913677	34.86289489	37.12898305	39.5654773	34.64384484	32.14012093	33.80795274	35.49757836	33.34408579	35.87256054	32.42635557	30.45960923	33.9944599	35.17068028	36.95601628	30.43328208	31.02356342
984.7	38.98667731	24.85679045	33.39403208	30.16951997	55.67957995	38.6397085	56.84495577	30.19488669	48.79332204	26.12780289	25.09637405	46.62822222	29.27977911	26.34387465	36.43172516	39.92435335	45.62808296	33.99843487	30.70053036	54.4267894	37.27160399	38.01037089	23.08258569	42.43661443	33.40189662	32.59403738	40.59131463	28.0012433	33.61132572	40.02358538	32.42686834	31.58204746	38.49614008	34.76635979	37.00580083	39.92435335	35.0207941	32.38047	33.7298508	35.52845924	33.34701998	35.90878173	32.74622144	30.54834174	34.247231	35.4310859	37.33263341	30.59090374	31.16679298
985.8	38.97579157	24.73651127	33.39814072	30.22387778	56.12423188	38.90016933	56.54603907	30.49126551	48.96662809	26.1990297	25.07643733	46.40949971	29.51416729	26.4649052	36.75335685	39.83536301	46.039833	33.8055335	30.7432194	54.73762583	37.42861537	38.12954399	22.99336376	42.67725749	33.33988815	32.10279227	40.51178335	28.12556388	33.9781748	40.02902995	32.43527943	31.47132491	38.56417733	34.81718728	36.95632725	39.65221191	34.75312922	32.45312515	33.88867591	35.64738831	33.11982288	35.76940871	32.40801885	30.38936549	34.13952186	35.52853727	37.19408681	30.61982378	31.27641901
986.8	38.96072151	24.99879953	33.66672117	30.03145071	55.52934299	38.78847054	56.51799601	30.32101354	49.09534608	26.32074787	25.25188619	45.97236564	29.26412953	26.52759472	36.61133127	39.93132259	45.86601054	33.93967524	30.57729799	54.48753847	37.3828307	38.11151401	23.16885894	43.03968318	33.45783347	32.0384102	40.53085855	28.05211074	34.04046685	39.64738593	32.47938179	31.55588216	38.81089733	34.83446869	37.16786121	40.02773624	34.66033569	32.69979626	34.0272702	35.82293349	33.37562973	35.69753186	32.43478294	30.23435438	34.16664792	35.54185847	37.40281071	30.47028622	31.21475069
987.9	39.14171147	25.21820536	33.48386556	30.34569187	55.93209241	38.86718815	56.32065863	30.22219909	48.93837404	26.1549902	25.2870538	46.11329139	29.30098134	26.46361566	36.34868482	39.64835344	46.02466208	34.08060165	30.56177512	54.74203215	37.12119829	38.06969921	23.16846276	42.70985371	33.1428785	32.33518787	40.44643518	28.25068429	34.01386309	39.64502624	32.69746257	31.55024574	38.97958604	34.71926295	37.29521586	39.45727704	34.82321934	32.57917425	33.98659893	35.64188448	33.03269683	35.67707482	32.67977874	30.557061	34.0405026	35.44725471	37.27712368	30.52735246	31.27872391
989	38.91590866	24.7660133	33.42032972	30.33643943	56.12955246	38.8406361	56.4073676	30.28575635	49.27015239	25.9941208	25.30088907	46.54220654	29.33974265	26.61244005	36.55203856	40.03903473	46.43873592	34.00706303	30.55609999	55.18627441	37.25991254	37.67793699	23.05717076	42.8011303	33.3814579	32.78367939	40.88836476	28.31753353	33.99861407	39.64199926	32.988494	31.55278447	38.95689866	34.83420395	37.32049777	39.5471547	34.67850684	32.26595911	33.820536	35.69417214	33.32269729	36.11345369	32.59923995	30.47391628	34.13222553	35.39980528	37.40185507	30.38769527	31.16133549
990.1	39.42338059	25.2256482	33.40276963	30.1049225	55.79985564	38.81722473	56.57239415	30.19898794	49.15136059	26.08193167	25.02393444	46.43987834	29.42785733	26.59943031	36.64558141	39.74389588	46.40427403	33.95935804	30.63350575	54.54799653	37.39345042	37.95418628	23.06916978	42.68788816	33.43696689	32.60241459	40.70544175	28.2414064	34.02444868	39.84903846	32.47269121	31.45559598	38.63429472	35.16464585	37.34727904	39.33834592	34.42463709	32.38285845	34.20743277	35.75002399	33.09683315	35.80885668	32.44399663	30.4063069	34.32551447	35.4652468	37.24161083	30.52452475	31.06277576
991.2	39.3022598	25.13727819	33.65150269	30.45345069	55.8200256	38.78745522	56.75035936	30.1067175	49.02470424	26.45990561	25.11287745	46.49010858	29.52721671	26.49590548	36.98386807	39.3232883	46.55709107	34.09788546	30.71662731	54.72542979	37.30149822	38.27658666	23.09985669	42.65984783	33.50144584	32.43306255	41.18707096	27.93786025	34.08057249	39.96223107	32.84156554	31.67088702	38.59940158	35.08108949	36.96384742	39.3232883	34.33369952	32.2327436	34.11006389	35.4499238	33.5302601	35.68836249	32.51638617	30.18067226	34.15048843	35.61207099	37.26935595	30.44663562	31.22731649
992.2	39.17276134	25.12538628	33.66999215	30.24363184	56.03412654	38.52939918	56.66744853	30.32752271	48.88938154	26.25532684	25.40441304	46.29623786	29.51731983	26.71666075	36.45073572	39.74379285	46.17293581	33.85401225	30.96209777	54.62100563	37.43310722	38.20883816	23.06185874	43.11191088	33.43525211	32.17354805	40.89245738	27.92048314	33.96206819	39.74379285	32.78358547	31.80583422	38.76648646	34.61262396	36.96600087	39.85358233	34.80267265	32.45487544	33.82450455	35.31637551	33.46845713	35.5602357	32.27315371	30.3206212	34.28448199	35.25987776	37.32842422	30.30059638	31.15447565
993.3	39.26772638	25.07354823	33.84099791	30.07875388	56.14201358	39.05450173	56.32340551	30.32392605	49.03290653	26.49579921	25.39834007	46.99657766	29.6866043	26.64895412	36.19515428	39.85725225	46.44892408	33.74304626	30.64652101	54.84295518	37.24484351	38.19524302	23.09283599	42.78292285	33.75243525	32.43204659	40.33512291	28.06391794	34.00363557	39.74369882	32.40137002	31.64982757	38.95334117	34.77573647	37.41236453	39.40497411	34.71991667	32.53497014	33.52009763	35.42373156	33.35244046	35.81300333	32.70150436	30.39405539	34.23301789	35.38676927	37.44326305	30.38321377	31.28824216
994.4	39.37341591	25.19466622	33.3875637	30.05773449	55.82448087	39.14514914	56.51057176	30.23611914	49.18896058	26.21647603	25.23602962	46.42121156	29.74488852	26.57560584	36.16429737	39.98168504	46.07231328	34.06602756	30.55923061	54.30098385	37.63231482	38.02968486	23.05134532	42.53060453	33.34776794	32.43154644	40.48426464	28.13488883	33.87247059	39.98752519	32.75579573	31.48301723	38.80301956	34.58811227	37.43301866	39.508529	34.8628937	32.53870079	34.03339727	35.47742607	32.95936282	35.65577551	32.52494536	30.23279753	34.06602756	35.30306208	37.39783465	30.38192065	31.14833539
995.5	39.35895999	24.90841801	33.76905085	30.13238384	56.06528315	39.12258187	56.71468797	30.21696153	49.04255277	26.53764043	25.54034242	45.90050908	29.61285998	26.87065621	36.41024312	39.25592401	46.06043488	34.2329107	30.92919185	54.34632826	37.6654798	38.1934249	23.04657026	42.25899139	33.23719791	32.76255947	40.76921589	27.95017887	34.09951721	40.25310825	32.60595226	31.73464265	39.0075831	34.8867879	37.09400355	40.11385699	34.98897574	32.36954813	34.11722573	35.65232484	33.17563733	35.60361948	32.80799634	30.40400236	34.32999722	35.1753482	37.52574038	30.46343249	31.27660727
996.5	39.07658525	25.31916939	33.69886855	30.3860258	55.64980176	38.7177845	56.39269221	30.46754466	48.56067025	26.78074904	25.17083341	46.37380528	29.39924306	26.28193981	36.65524994	39.3612729	46.04755005	34.18166182	30.66284944	54.71008928	37.05805488	38.40178683	23.18366235	42.63863729	33.36530397	32.56288639	40.68329938	28.11343457	33.96129462	39.61182045	32.44360977	31.81989101	38.7243591	34.94618387	37.35378509	39.61521659	34.55399357	32.36611574	34.24433145	35.81814501	33.17756915	35.42348409	32.15572016	30.41588221	34.15181561	35.55360268	37.05207422	30.46533896	31.22697444
997.6	38.90358991	24.98945981	33.52202868	30.48164498	55.59321665	38.80336191	56.67609321	30.18593243	48.57506589	26.51833143	25.04651835	46.20604008	29.45257648	26.18219922	35.85228958	39.74323573	46.85060271	34.22669598	30.46981406	54.64694913	36.92456653	37.85070143	23.1620481	42.64118	33.08739392	32.15378261	40.72976995	28.00440425	34.15720424	39.60523839	32.44345646	31.71562851	38.94303635	34.83135959	36.99781484	39.60986917	34.57661509	32.7700718	33.9909253	35.66700643	33.33303642	35.3843002	32.32572071	30.38974593	34.01206961	35.1479241	37.27135534	30.3644064	30.88760139
998.7	39.30467587	25.3388003	33.6841122	30.1780006	54.95330713	39.03332123	56.25390413	30.27377948	48.73596366	26.37621158	25.09321938	46.63721278	29.14487986	26.32974941	36.09016707	39.74301798	46.87249068	33.85516347	30.6708099	54.30403986	37.11296532	38.06077528	22.84547632	42.62294682	33.32051268	32.11252167	40.18136009	27.68817103	33.95036001	39.4550251	32.53544649	31.67021746	38.77028677	34.99874182	37.27620997	39.46509478	34.49914756	32.65597632	33.75434404	35.50376273	33.60196989	35.82278832	32.44327999	30.57888074	34.02784545	35.55954241	37.14583126	30.37502154	30.52159878
999.8	39.59016022	25.41704639	33.4888132	30.078943	55.45537393	38.85324892	56.22558746	30.37084757	48.84447248	26.14672236	25.10484782	46.13028728	29.57439679	26.54477694	36.50812117	39.30467587	46.20914393	33.66933345	30.99704785	54.53865122	37.14443604	38.67008915	22.97202813	42.2829853	33.26041692	32.20116457	40.20159127	27.44856684	34.02517816	39.59132708	32.63639538	31.83793102	38.72021973	35.12743424	37.15108203	39.45078991	34.77514074	32.63568995	33.35574724	35.68475206	33.21984588	35.76871619	32.34189607	29.88722866	34.06544334	35.60312028	36.90422892	30.27377874	30.83510016
1000.8	39.10175465	25.15657363	33.39043951	30.54609366	55.37926552	39.12178629	56.73660216	30.5882876	48.48617577	25.84832551	24.87897464	45.9554844	29.64285152	26.88945396	36.35009179	38.97255836	46.36656152	33.92675233	30.35299308	54.41876854	36.67320371	38.47587614	22.8888922	42.4238267	33.30524206	32.44307723	40.87365877	27.72751187	34.31944634	38.95422006	32.54445783	31.8548896	38.36705585	34.83943795	37.33411447	39.74276702	34.54563595	32.75502572	33.51442294	35.50548671	33.01383095	35.44224372	32.86995769	29.64008754	33.98234316	35.39136917	37.08004771	30.14896951	31.08141126
1001.9	39.06888054	25.35463518	33.52660186	30.19229372	55.58187861	39.41403166	56.33015769	30.59798606	48.09174284	26.02968585	24.9642926	46.40736873	29.28848382	26.14208582	36.17584893	39.74248193	46.42484614	34.01603911	30.34922194	54.48566071	37.51553251	38.05391807	22.97612236	42.74821585	32.92483341	32.52733036	40.42184059	27.57971375	33.55884905	39.57549671	32.44284429	31.64976118	38.7731531	34.80846698	37.376858	39.58092712	34.4541678	32.16485501	33.59185972	35.70613611	32.89867559	35.36142093	32.41091245	30.27259366	34.12999402	35.19181606	36.99680902	30.36801141	31.55378503
1002.9	38.85505996	25.31836345	33.72614647	30.30795852	55.6025658	38.70540974	56.09254066	29.96432628	48.25833931	26.05900521	25.10498167	46.06477844	29.25971086	26.35078119	35.98276811	39.39657777	46.4277591	33.93567784	30.44957924	54.13595996	37.57440751	37.76286597	22.90922136	42.93572836	33.07732511	32.62044538	41.18733131	27.77546337	33.85529656	39.39046124	32.58857267	31.49061125	38.3834554	34.53783308	37.55297491	39.39955695	34.30733624	31.87552187	32.95287582	35.34446356	33.07936526	35.76794561	32.52706494	29.65660933	33.652637	35.09489287	37.27370593	30.00279475	31.1567477
1004	39.3633123	25.11157831	33.57309282	30.14072299	55.40924832	39.19490011	56.14318752	30.04930679	48.28443682	26.12655744	25.25647464	45.71945219	28.48162741	26.34261891	35.4301947	38.32245549	46.36543997	33.38852165	30.28792088	53.44740848	37.28159867	38.4464749	22.80834066	42.89886502	33.0747641	32.29347181	40.30418973	27.61281374	33.52603198	38.9989682	32.71722373	31.66925141	38.65793826	34.91852915	37.25794284	39.20475426	34.5966612	31.65276559	33.76294997	35.28798264	32.4599227	35.38415156	32.49564738	30.23833042	33.67949635	35.0266762	36.90310389	30.34472782	31.20123226
1005.1	39.54467305	25.37601249	33.83467818	29.80605954	55.53093023	38.98443343	56.30033469	30.11115117	47.92346828	25.79370537	25.37941703	45.41875521	28.81252422	26.27136658	36.00335905	39.17903424	46.22980663	33.78020081	30.37644493	53.85518546	36.59357805	37.84896229	22.85131231	41.86352699	32.75391368	31.901268	40.52837139	27.98119806	33.37358215	39.74141272	32.2127619	31.64593976	37.88433736	34.82630548	36.98159239	39.74141272	34.54160171	32.36617193	33.17861062	34.77373613	32.77376442	35.73081144	32.68379751	29.79327469	33.53652588	35.12857017	36.90274038	29.7807136	30.66779871
1006.1	38.92200215	25.16760827	33.61585735	30.11980754	55.31384572	39.34399859	55.5413841	30.17811988	47.85190511	25.73256474	24.83838295	45.24133893	29.59466905	26.03062533	35.84921251	39.34399859	45.87173702	33.56138865	30.35411935	54.54703707	36.25891779	37.35095034	22.7093787	41.94926898	33.11784393	31.65119587	39.94626536	27.68408239	33.34100803	38.93036348	32.42336561	31.75416801	37.9881151	34.66455776	37.06650994	39.15119372	34.14674782	32.28294099	33.05415577	34.91301678	32.67151115	35.3887818	32.17161982	29.447908	33.77494273	35.28443185	36.76080677	29.84585466	31.03969012
1007.2	39.31319517	26.22627063	35.00949836	30.78797947	56.77216072	40.78631546	57.23497725	31.166159	49.46425492	26.63459881	25.53221354	46.94620983	29.91456161	26.87713858	36.74929113	40.36145801	47.55465822	34.93671429	31.19511745	55.5049262	37.99367679	38.67993219	23.24819981	43.12268378	34.06329786	32.56929006	41.25237983	28.67872036	34.42866182	39.95189821	33.16258362	31.93434282	39.3308165	35.69764788	37.33199659	39.94536051	35.43870445	32.58605956	34.32135171	36.78948435	33.72603674	35.60907309	32.78592282	30.21290664	34.31133146	35.72824922	37.79830487	30.75158838	31.41760482
963.4	37.53025524	24.39907585	33.00544076	29.32422721	53.23705585	37.73458525	56.79910742	27.71639444	48.02490807	25.69982157	24.47381671	46.41164818	29.08089897	24.93463417	37.66866033	39.5391892	43.97459396	34.29839143	31.04517702	55.75056117	37.72378714	38.30468976	22.47489117	42.34873124	33.28154264	31.73285906	40.13117061	27.6800923	34.25909141	39.89784372	31.83058799	31.46914503	38.53373014	34.04830743	36.87930131	39.31074813	34.82815914	32.50974466	34.2690336	35.36461337	33.3204233	35.64622161	32.37416446	30.45826707	34.62035904	35.66070041	37.01977163	30.12452645	30.64595089
967.3	37.88129301	24.68202834	33.33755921	29.69051205	53.83679684	37.95297548	57.12625904	28.04640565	48.59511289	25.95522438	24.7703538	46.86109092	29.33937644	25.33782398	37.90565979	39.87517238	44.37900193	34.5012805	31.33364147	56.16434092	38.04840908	38.60953978	22.74153315	42.67473254	33.52160862	32.06361851	40.48381552	28.00582839	34.51796266	40.20718446	32.07091558	31.74204305	38.83941013	34.37688304	37.22391775	39.61743753	35.12672854	32.75405077	34.58946982	35.6441343	33.58196191	35.99638232	32.65252309	30.74349058	34.94012095	35.9598662	37.3627081	30.4544816	30.9086367
971.2	37.99579943	24.80624743	33.499107	29.78354389	53.99939652	38.0383885	57.09117035	28.25633121	48.78223289	26.12154882	24.93839517	46.98464973	29.51600797	25.46330918	37.97421556	39.85984891	44.44544198	34.53301002	31.33519153	56.21347758	38.02132619	38.6432926	22.83128593	42.74825056	33.60224243	32.13762888	40.55796912	28.03663695	34.56385755	40.27985951	32.11587261	31.73967143	38.8015875	34.39734316	37.19913285	39.65782196	35.14743825	32.78331254	34.61047145	35.70079247	33.63089702	36.0745399	32.69392128	30.80421562	34.97753153	35.96105705	37.44541977	30.51062127	30.96824916
975.2	38.0387131	24.85823016	33.50852266	29.83228997	53.9695557	38.07372299	57.0820776	28.23196464	48.77479353	26.1645784	25.05520169	47.08833586	29.67614407	25.52698407	37.99184695	39.9155581	44.43079061	34.5519121	31.40478658	56.17402721	38.03631754	38.67910532	22.89481755	42.70843406	33.61084726	32.15265317	40.54790193	28.05684308	34.53889101	40.28102488	32.15785495	31.74929406	38.83441894	34.40015491	37.16245404	39.65477683	35.11129204	32.80616615	34.63725296	35.67937038	33.62413054	36.02992956	32.73264963	30.81318886	35.00124661	35.91707988	37.42899558	30.53527371	30.99142519
979.1	38.251	25.02071036	33.67610283	29.90419283	54.06441875	38.26014101	57.35262023	28.29651907	48.9166238	26.35988364	25.14987264	47.32910306	29.80734539	25.65671571	38.22370755	40.09998819	44.63789214	34.83534426	31.58504396	56.36485631	38.23310839	38.78547886	22.99183815	42.83502599	33.68695616	32.23826228	40.73113638	28.11235235	34.67755431	40.41238633	32.20229269	31.85981754	38.96525521	34.51324802	37.28283304	39.79149923	35.21042828	32.95203436	34.76491903	35.80135642	33.73244496	36.20686184	32.85464957	30.92270354	35.16257755	36.09762161	37.54014802	30.61348531	31.08018188
983	38.68794782	25.2838308	33.99961884	30.15088813	54.57108552	38.6948136	57.72237417	28.57879901	49.41798048	26.68760035	25.45611395	47.77698129	30.14695059	25.99695919	38.58061328	40.5132078	45.16840803	35.17059109	31.92255008	56.87810165	38.63026422	39.11873676	23.21710143	43.1432478	33.95231295	32.50563528	41.06761415	28.37859788	34.95434312	40.71600324	32.50036981	32.11709037	39.30080688	34.79693241	37.63971482	40.10741473	35.55049154	33.23660101	35.06125872	36.15203365	34.0133032	36.53017939	33.12930652	31.25467635	35.51873702	36.43226897	37.80438547	30.88692349	31.33859337
986.9	39.12801453	25.59497433	34.39320539	30.48164779	55.10151312	39.09171647	58.098955	28.91512715	49.913216	26.99636957	25.77312241	48.29504545	30.45682991	26.37063477	38.94536197	40.90901542	45.71926344	35.49861518	32.25289404	57.36852172	38.99245056	39.47795615	23.48152294	43.51614425	34.25559574	32.81775879	41.45311235	28.67784225	35.23897566	41.07247273	32.79084027	32.41665369	39.63843445	35.17717067	38.0280276	40.48321865	35.84526109	33.55889324	35.38330478	36.46826576	34.28585971	36.85549611	33.4086706	31.56807668	35.84626884	36.74685011	38.12192999	31.19445388	31.61174576
990.9	39.51183679	25.89780976	34.7474505	30.75765458	55.52958161	39.50657787	58.47245597	29.2600268	50.3588812	27.35101513	26.12225393	48.76097899	30.82323079	26.66971311	39.27101247	41.23601678	46.25209943	35.8480419	32.58541653	57.7506955	39.33006765	39.78061371	23.72530106	43.81604237	34.4938041	33.12895475	41.75939723	28.92375847	35.50101475	41.40238522	33.06337114	32.67228236	39.94324836	35.47227992	38.32460887	40.82484704	36.13240132	33.83365057	35.6396303	36.75211568	34.55458837	37.14911194	33.64953407	31.84606173	36.17162119	37.02428609	38.39152381	31.45051383	31.89475149
994.8	39.92612954	26.17076588	35.08246859	31.02731966	55.91418992	39.9354072	58.85303393	29.53537037	50.70546067	27.64477498	26.42276628	49.15932012	31.12529501	26.91832728	39.6017988	41.51622839	46.66797559	36.19314381	32.90684333	58.11804562	39.64168129	40.07293434	23.96022181	44.09984123	34.73324832	33.38891551	42.07758497	29.16407555	35.78338069	41.66901389	33.31966033	32.94491067	40.24144447	35.78563176	38.62973428	41.11668744	36.4232018	34.07253456	35.88809832	37.0037519	34.775442	37.41185246	33.91684524	32.09988067	36.44394332	37.31442292	38.62561659	31.69212233	32.13487334
998.7	40.30260645	26.43119111	35.39992253	31.24883192	56.22662781	40.36432517	59.19399792	29.7860271	51.00727934	27.94736454	26.65816036	49.54464772	31.40387932	27.17927104	39.87098206	41.81466074	47.06697565	36.50571832	33.18552476	58.40848965	39.94298999	40.34307402	24.16152106	44.34364138	34.93420629	33.61979728	42.35357799	29.35251013	36.0076198	41.91001085	33.56361871	33.16590132	40.48086721	36.05955254	38.88012561	41.40034634	36.65137539	34.32392586	36.10869834	37.234517	34.99445233	37.64835101	34.14181685	32.32157657	36.70148014	37.56820172	38.80954341	31.87279469	32.31578602
1002.6	40.71728359	26.70305195	35.74440205	31.49593295	56.57983376	40.7972508	59.53103822	30.061847	51.36975944	28.22376696	26.93389833	49.94594519	31.69570809	27.4437012	40.19354697	42.12102951	47.53429196	36.84274094	33.46151177	58.74419725	40.29284239	40.64091412	24.36461385	44.60774077	35.15540065	33.84431171	42.66239731	29.57974971	36.23954132	42.17104086	33.79608378	33.39851846	40.74410019	36.35984818	39.20470699	41.69066905	36.93376999	34.57648743	36.34542313	37.48797718	35.21019992	37.88628521	34.35018524	32.58001997	36.99607309	37.84903329	39.01635499	32.07895632	32.52746868
1006.5	41.11845714	26.99029066	36.08794943	31.72147795	56.90122966	41.24639433	59.82302155	30.35006857	51.70303121	28.52737526	27.21586659	50.33378405	32.00304485	27.69501093	40.46489797	42.41030253	47.98707279	37.16760872	33.74237756	59.05097474	40.60345589	40.92120601	24.59102077	44.88223715	35.36985233	34.09884026	42.9378235	29.77623282	36.48094253	42.42577218	34.05139675	33.64918197	41.01034841	36.6589396	39.50724844	41.9818082	37.18246471	34.81228188	36.57578451	37.72849954	35.41123253	38.13662564	34.54615974	32.83887192	37.2429863	38.07212968	39.20513863	32.30789047	32.73458658
1010.5	41.56365604	27.28505545	36.47551951	31.96436583	57.25437784	41.72763376	60.23212897	30.63924936	52.04141614	28.8385213	27.53587442	50.74105842	32.3309975	27.95620591	40.80152714	42.71059609	48.49318776	37.5256492	34.08831619	59.42071287	40.94409566	41.23340048	24.81656707	45.18844638	35.60382803	34.38346524	43.25838697	30.0057434	36.75494749	42.7337414	34.32299836	33.93704655	41.30197619	36.97574202	39.81452353	42.3162937	37.47256469	35.07543733	36.80165546	37.97373768	35.64725209	38.39433332	34.81273956	33.09619576	37.5369794	38.38179159	39.43473008	32.53961009	32.97046652
1014.4	41.98580291	27.58097425	36.81299287	32.18980147	57.51034229	42.19938948	60.57930491	30.89684258	52.34744348	29.14112166	27.80395597	51.13787749	32.61955765	28.19623843	41.10826458	42.96582075	48.95461173	37.87283489	34.39036585	59.72422419	41.2415478	41.51348251	25.03331188	45.4162863	35.81104745	34.60656553	43.53027339	30.21520927	36.99643917	42.97862696	34.56042856	34.17768451	41.58101138	37.25734874	40.07926635	42.59698448	37.73974608	35.30219291	37.00975404	38.20094858	35.84225161	38.61069943	35.03515201	33.31195568	37.81952544	38.64211026	39.60892287	32.72846178	33.1492961
1018.3	42.3880681	27.88903931	37.18688781	32.49060913	57.86576288	42.66484621	60.93627252	31.2065105	52.69836437	29.44450765	28.1136617	51.55759911	32.93527943	28.47326843	41.43804131	43.28885603	49.43879463	38.23695266	34.71739616	60.07771304	41.57472367	41.80962719	25.25203263	45.69876206	36.04769481	34.8620625	43.83772156	30.43519832	37.25958196	43.254696	34.81815287	34.45221163	41.84393174	37.57864719	40.40182342	42.90157861	38.01048709	35.56125759	37.24057657	38.44693163	36.05315255	38.87151399	35.26415781	33.56597884	38.1187483	38.91946343	39.80812312	32.93527092	33.37904624
1022.2	42.86835577	28.21648287	37.56090015	32.75602302	58.30004247	43.18936013	61.29897658	31.52714199	53.08443835	29.79024643	28.42158055	51.9966088	33.25032998	28.79622255	41.77538972	43.6307831	49.9546922	38.62414063	35.04055042	60.44760591	41.92119454	42.11239025	25.49392659	45.99575658	36.29904012	35.14106758	44.17402351	30.68355045	37.54055752	43.56336629	35.09883784	34.71688231	42.13928019	37.92986076	40.7430695	43.2463409	38.30733879	35.82762268	37.49277688	38.72959272	36.30127824	39.14656117	35.49576064	33.84459942	38.40937597	39.20571031	40.0462082	33.18432978	33.60893751
1026.1	43.30871642	28.5362389	37.91636267	33.02141104	58.71097704	43.66379114	61.61341598	31.84842093	53.47738498	30.11259333	28.732704	52.42557548	33.5763869	29.11208591	42.10346262	43.98074988	50.48093285	38.97788991	35.37895412	60.80355672	42.260831	42.41997299	25.74137628	46.29156464	36.53356353	35.40129679	44.49233098	30.91675541	37.8022188	43.84435369	35.35500697	34.9904361	42.4182216	38.24236972	41.08152193	43.55761997	38.59214366	36.09284381	37.7398843	38.99357133	36.52912604	39.42019684	35.7467921	34.09805786	38.68254157	39.4740742	40.27789622	33.41474503	33.8275483
1030	43.6911176	28.81458208	38.23698168	33.26362465	59.02963025	44.09957867	61.90936824	32.14962376	53.81827394	30.42574387	29.04416862	52.81104137	33.87549969	29.38861257	42.35689675	44.246752	50.93758377	39.28418336	35.67271784	61.07935864	42.52428571	42.68755608	25.95797743	46.52570471	36.75228962	35.64899855	44.7413961	31.12973912	38.01140258	44.06931459	35.59270201	35.2222703	42.6542589	38.51005516	41.3354602	43.84084877	38.82136742	36.29645034	37.92418121	39.18972605	36.70967809	39.6380773	35.93922287	34.31571378	38.93441747	39.68765198	40.46315177	33.61068134	34.02913064
1033.9	44.08648934	29.08191212	38.54201542	33.49861634	59.32730754	44.53936883	62.2164841	32.41342788	54.11704702	30.72351302	29.35082542	53.17973691	34.17761663	29.62380452	42.66190017	44.53412126	51.38923107	39.59930219	35.94215911	61.3822929	42.79646366	42.92649502	26.16861119	46.7616216	36.93892197	35.88387985	44.99411007	31.31179509	38.22997932	44.30574949	35.81942729	35.44219495	42.88668586	38.77458393	41.59696372	44.09682148	39.05015391	36.52076818	38.11853641	39.38988197	36.90935295	39.84813398	36.14813063	34.53453637	39.18558907	39.89430312	40.63196096	33.79787448	34.22093049
1037.8	44.4600971	29.35216421	38.8708373	33.72718563	59.63343393	44.98211823	62.50836384	32.68781225	54.41389001	31.02053474	29.62094837	53.57394987	34.48339725	29.87591685	42.94394199	44.80345281	51.80233211	39.91119395	36.26453387	61.67097539	43.0809756	43.21252726	26.3743076	47.01858735	37.14937402	36.11119112	45.24440123	31.50550471	38.45615799	44.54921124	36.04935279	35.68503056	43.14144762	39.04747998	41.85724874	44.3528167	39.29270136	36.72694853	38.32164103	39.6097302	37.11865895	40.05481733	36.34561282	34.76143133	39.42855552	40.14619918	40.80689729	33.99616142	34.40750401
1041.7	44.802523	29.60257717	39.13858259	33.9203165	59.85167247	45.3862468	62.77005221	32.88699289	54.66894082	31.28859108	29.87500536	53.91401572	34.73279733	30.08501705	43.22796856	45.06780449	52.18247696	40.25755992	36.54340172	61.96883848	43.36944564	43.462973	26.54970406	47.24505558	37.32566686	36.29213703	45.48286939	31.68560969	38.69614881	44.78006439	36.24925909	35.90760965	43.36933421	39.2760129	42.10759994	44.5865297	39.53024665	36.92017619	38.52923691	39.81420218	37.29982038	40.25489686	36.53276359	34.97457894	39.63952927	40.37565168	40.97527485	34.17645047	34.57203035
1045.6	45.09653712	29.81242141	39.36322184	34.09547218	60.06707006	45.70124911	62.98384172	33.08285078	54.90938938	31.52497141	30.10349534	54.23511321	34.98478618	30.30807493	43.43134956	45.27457495	52.5112135	40.50567581	36.77760646	62.18217335	43.60275371	43.66362067	26.72319163	47.42872288	37.50189321	36.45995457	45.67120956	31.83318664	38.85086869	44.96973187	36.42691643	36.08693669	43.54831261	39.47680858	42.28867407	44.77382052	39.71315612	37.08822549	38.68241553	39.96586307	37.45986444	40.41968032	36.6920578	35.14042649	39.82427014	40.53177099	41.12796445	34.32947294	34.71583283
1049.5	45.37285868	30.01704632	39.59741364	34.27372001	60.28336842	46.00571205	63.1859014	33.30434888	55.13535769	31.75585274	30.33441331	54.51350631	35.22703807	30.51219687	43.60886667	45.46688835	52.80305302	40.7157814	36.99210525	62.32914352	43.78145998	43.83570372	26.89111814	47.58028734	37.64953054	36.64405434	45.86202673	31.98410907	39.00547512	45.1406611	36.5961248	36.25060116	43.7052385	39.66663794	42.46540433	44.96056321	39.85292336	37.23932762	38.81462543	40.11564981	37.60525028	40.56333939	36.83181151	35.29655901	39.9927361	40.66136531	41.26810254	34.47289731	34.85401842
1053.4	45.61549444	30.2073954	39.77999969	34.3914352	60.42563635	46.29126178	63.31131239	33.47147603	55.31334166	31.94454179	30.53879489	54.76779687	35.41905997	30.67975265	43.79128929	45.63920168	53.03900266	40.89077352	37.15541809	62.47215564	43.94664886	43.9766533	27.0326298	47.70994821	37.75555016	36.75032568	45.98964107	32.10365665	39.12738316	45.26009466	36.7495593	36.38198435	43.83979524	39.80890226	42.61194172	45.09326986	40.00084326	37.35872698	38.94246388	40.21596106	37.72416585	40.69774155	36.95591591	35.44261962	40.14532378	40.77712796	41.38180449	34.58471583	34.95874262
1057.3	45.78653567	30.36929832	39.93418259	34.47786586	60.50965075	46.47349301	63.43333119	33.58210174	55.44835476	32.12857624	30.68071013	54.99843035	35.59800077	30.80103298	43.94679382	45.81433728	53.2147382	41.08965318	37.28749537	62.60919283	44.09890632	44.09409198	27.13002968	47.80273788	37.83620956	36.85937418	46.10586616	32.1921479	39.24720527	45.38188896	36.84468034	36.49782458	43.9417309	39.93085722	42.72189331	45.19329516	40.1155654	37.48900241	39.05488335	40.31706716	37.82164907	40.79273619	37.05647622	35.57251481	40.27500097	40.91982117	41.45181729	34.68445385	35.04646112
1061.2	45.97429229	30.52661777	40.07004779	34.59664878	60.64824105	46.67437508	63.55656218	33.69703705	55.60671526	32.29344625	30.86235347	55.2429709	35.75239839	30.96055252	44.12146431	45.99148243	53.39161322	41.27336609	37.46816157	62.77766718	44.26709129	44.2507546	27.25833177	47.93780032	37.96010589	36.96237736	46.24761925	32.30191866	39.39517956	45.52368247	36.96814411	36.63183275	44.07855376	40.04861822	42.85229907	45.31298867	40.25081983	37.62752764	39.19247355	40.43459763	37.94532142	40.92466856	37.16708332	35.71741053	40.39927889	41.03421116	41.5667831	34.8152994	35.13564867
1065.1	46.16561133	30.65583181	40.20814522	34.69856322	60.78622985	46.83826209	63.64249966	33.81320433	55.75960047	32.45972856	31.0239065	55.44708976	35.94268169	31.1377801	44.24534328	46.14557592	53.56777214	41.42248385	37.59892829	62.90491168	44.40957286	44.38032787	27.38146517	48.05520107	38.07504413	37.06999372	46.36769465	32.4147233	39.50073906	45.64154733	37.08975776	36.73466488	44.17868401	40.1785794	42.94836838	45.40598262	40.35111069	37.73389189	39.31495177	40.54353197	38.05895722	41.039278	37.2683842	35.8528265	40.52305337	41.13329699	41.69223682	34.94886798	35.23994148
1069	46.28379758	30.81278863	40.34423796	34.84073354	60.96346576	46.96030141	63.73441904	33.96942747	55.94517789	32.6401988	31.21107856	55.69271634	36.16285301	31.31368104	44.36543097	46.30445439	53.71504609	41.55251509	37.73710082	63.02061696	44.53665004	44.49796749	27.53727925	48.1742255	38.20534005	37.19198286	46.50465052	32.5484387	39.61368133	45.78130178	37.20790103	36.84787468	44.28462343	40.29275421	43.07734281	45.53241859	40.46308179	37.8491027	39.44578663	40.65252722	38.17928233	41.16970865	37.39209564	35.99288661	40.63615638	41.2129221	41.81618123	35.07760301	35.35893367
1072.9	46.42966944	30.94638717	40.46468213	34.95545118	61.10178218	47.08532265	63.8158212	34.10195742	56.11084186	32.79747891	31.39336004	55.90908353	36.34935035	31.45646119	44.48555329	46.45284943	53.86326952	41.65418047	37.85246908	63.16718165	44.68311215	44.63795896	27.6590513	48.30152576	38.32487055	37.31258392	46.6395208	32.66757909	39.72381159	45.90639322	37.32515599	36.95934901	44.38509266	40.40074393	43.18211471	45.64095596	40.59183513	37.94680775	39.58232634	40.76091498	38.30887759	41.30254802	37.49978668	36.13344039	40.74253255	41.31070577	41.95393168	35.18954853	35.46822692
1076.8	46.5270521	31.0583433	40.56157165	35.02604218	61.17237236	47.16362074	63.89425851	34.17464907	56.23212157	32.92544421	31.5245577	56.12029033	36.50886067	31.56914091	44.58102219	46.55280168	53.90991855	41.71769029	37.93110444	63.22787877	44.76918913	44.72982134	27.7636447	48.38946571	38.40115221	37.3968676	46.71458379	32.75233494	39.79125115	46.01595377	37.4226355	37.04449528	44.47865953	40.46335343	43.2322425	45.69842048	40.66321864	38.04003522	39.68606064	40.82766276	38.40184786	41.39249531	37.59479627	36.25443748	40.83782888	41.38742782	42.0424053	35.28722388	35.52931908
1080.7	46.59092806	31.13478285	40.62156079	35.03723972	61.13223859	47.1709191	63.92958839	34.16945729	56.27894558	33.00491595	31.59149557	56.245111	36.61068894	31.63460268	44.65464879	46.62532941	53.86647821	41.80683212	37.96036462	63.23728951	44.8341021	44.77548886	27.83037724	48.43458047	38.45142219	37.42643369	46.77327417	32.78592034	39.87260378	46.07645855	37.48470268	37.0983507	44.52272157	40.50715799	43.24221135	45.69977617	40.70043342	38.11094173	39.76768092	40.86042992	38.45841631	41.44097488	37.65838847	36.34213051	40.88320654	41.44350104	42.09775382	35.35366573	35.56531538
1084.6	46.59982141	31.18656338	40.63124652	35.04923407	61.12265797	47.08830315	63.84644905	34.16788109	56.28221272	33.03911301	31.63438312	56.32463378	36.69414581	31.71635141	44.65369825	46.66053554	53.79685357	41.77727326	37.94506289	63.19717289	44.85990495	44.78503662	27.87671823	48.44690985	38.4807804	37.43142563	46.7874771	32.81927059	39.90143422	46.11412257	37.49142902	37.11269467	44.51985153	40.50204825	43.21052718	45.67109566	40.69960391	38.14030739	39.80998532	40.86117192	38.49898422	41.46084767	37.66896399	36.39380813	40.89948579	41.44811518	42.13382957	35.4040116	35.56436728
1088.5	46.57299898	31.2272631	40.60145163	35.09349431	61.12974547	46.97985113	63.75253549	34.20529275	56.31874265	33.08348548	31.69383607	56.4028354	36.77611297	31.79440661	44.62962305	46.66800653	53.68965945	41.73455241	37.91186561	63.1345522	44.84640145	44.78058993	27.94635764	48.45458559	38.52764679	37.44806975	46.80414633	32.87643374	39.91777669	46.12591952	37.52831678	37.12012161	44.49205774	40.47675637	43.18941329	45.66022424	40.70620556	38.17421187	39.86391903	40.86426112	38.52475208	41.51270682	37.69172238	36.45129385	40.89798762	41.41636342	42.19923051	35.44486791	35.59406905
1092.4	46.47201013	31.23174359	40.52537046	35.10421825	61.05167177	46.79976552	63.58443437	34.17234422	56.26311381	33.06205165	31.7115075	56.40887332	36.81604463	31.83949174	44.54253898	46.63633108	53.51415597	41.59272197	37.81959748	63.011188	44.7899842	44.72600567	27.96508239	48.41715027	38.53156354	37.42151305	46.76922878	32.89437847	39.88476447	46.09258397	37.50486504	37.07058852	44.40742906	40.40412778	43.09533557	45.5843275	40.67063162	38.13508909	39.88134916	40.82721124	38.52061495	41.50180734	37.67805711	36.47184447	40.86070527	41.34742399	42.21614953	35.45269694	35.57566252
1096.3	46.2993653	31.17918758	40.39427243	35.01893703	60.85634338	46.56206562	63.40261604	34.08767575	56.12813062	32.99829796	31.68478408	56.36623573	36.81164872	31.78319775	44.39748178	46.52080295	53.22808665	41.43380125	37.67228642	62.79625588	44.64173132	44.63792674	27.94994819	48.33972306	38.46402793	37.34997678	46.66028076	32.85128181	39.81470366	46.01901504	37.46168612	37.0075292	44.29806859	40.28625545	42.94604338	45.42842352	40.55769555	38.08922877	39.8483956	40.74252174	38.46464268	41.43248841	37.60262656	36.45885339	40.74194742	41.23511454	42.17975672	35.40922493	35.53146468
1100.2	46.08032845	31.05195546	40.18709733	34.83974168	60.57154502	46.22413319	63.0921003	33.91335509	55.88403678	32.8346843	31.56035245	56.19893255	36.70365493	31.67318422	44.18238551	46.32612413	52.82483929	41.18350239	37.44117709	62.45374699	44.44695804	44.45886588	27.8606912	48.14650081	38.3335469	37.19188349	46.46946194	32.7199078	39.67107416	45.84865509	37.34251458	36.85556059	44.10562574	40.07676577	42.69481634	45.19984711	40.37497425	37.95616615	39.75500378	40.54846436	38.33656698	41.29374465	37.46133899	36.35978646	40.56442382	41.0519643	42.07026675	35.31439601	35.38211343
1104.1	45.78280527	30.93841798	39.93347204	34.7180509	60.29914134	45.81490234	62.63042812	33.74912857	55.62618203	32.66640029	31.41110424	55.98278622	36.56450185	31.63925686	43.95848687	46.12595952	52.4200073	40.91480167	37.20573079	62.11478513	44.19642061	44.24320057	27.75798052	47.97185199	38.21002042	37.01605997	46.27027955	32.62541859	39.5108479	45.68790979	37.17213088	36.67255636	43.88081188	39.85207779	42.45395427	44.93236798	40.17940971	37.79691702	39.61184773	40.36645732	38.214858	41.12454242	37.30232272	36.24092077	40.36720604	40.84006332	41.94899444	35.20662219	35.22439391
1107.9	45.38043098	30.80425397	39.63432444	34.63341137	60.04787351	45.29439885	62.02667914	33.60861803	55.37626471	32.47055779	31.28146607	55.68871465	36.42181782	31.60047506	43.59462901	45.84287659	51.97672637	40.46300172	36.87696257	61.63455169	43.81663955	43.92522438	27.65255943	47.68707617	38.05667347	36.83887544	46.03078652	32.50030031	39.29824969	45.42592387	36.95785627	36.40742269	43.52923479	39.60021126	42.14267844	44.65209597	39.91950043	37.57091979	39.42990014	40.10021511	38.00845579	40.94014631	37.08617992	36.04912534	40.10719743	40.51778122	41.78553764	35.0295835	35.06612347
1111.8	44.89841105	30.60020626	39.24309487	34.51537621	59.74728953	44.70447558	61.37544802	33.55259282	55.02512989	32.24324326	31.15161844	55.30049458	36.28394768	31.56585468	43.09726233	45.44435103	51.43829453	39.90828945	36.50181252	61.00979077	43.31401611	43.56271664	27.55945363	47.39285674	37.89186837	36.64193129	45.69185723	32.35322469	38.96984316	45.07988796	36.75807825	36.11786445	43.14565421	39.27533911	41.74204366	44.31476407	39.58878937	37.3212909	39.1797082	39.79091971	37.7836736	40.72411465	36.83824495	35.87085227	39.74366047	40.10698349	41.63674041	34.85652828	34.90215734
1115.7	44.14899459	30.22500217	38.73228399	34.17459006	59.27818225	43.95735639	60.62122244	33.32196262	54.42932964	31.8073186	30.91166653	54.74153848	36.06314377	31.28422295	42.38781047	44.81864518	50.65307325	39.18555308	35.89696813	60.13364181	42.58217827	43.0521873	27.33702215	46.94354686	37.56561051	36.38711649	45.20333992	32.05655975	38.51343642	44.61809996	36.47221707	35.73626983	42.63473484	38.77413645	41.15163582	43.8204636	39.11145061	36.91054589	38.7938609	39.37613546	37.43292184	40.34685367	36.48619514	35.56229337	39.20885356	39.54719745	41.37615103	34.59727939	34.62521152
1119.6	43.30326312	29.60019293	37.94286113	33.59648766	58.30814774	43.0842888	60.00650904	32.81988599	53.54939525	31.27466075	30.47567653	54.11727153	35.6388215	30.62754679	41.71595176	44.10659509	49.59999944	38.57093335	35.33429161	59.21858482	41.96676529	42.59635092	26.96188183	46.43542528	37.0921757	35.94701166	44.57960514	31.5810662	37.98068095	44.07846102	36.05168815	35.27423203	42.12201971	38.13613768	40.39494111	43.13540793	38.55793325	36.45035858	38.42702695	38.83328046	37.06663358	39.86826492	36.02704006	35.15184652	38.65353278	39.02566778	40.97153429	34.19950632	34.21359479
1123.5	42.92039899	29.2075305	37.53412678	32.97075566	57.53635919	42.55572638	59.8057045	32.033799	52.95910091	30.96366771	30.00852515	53.8940021	35.31362493	30.13974159	41.693775	43.97599949	48.78269918	38.56227237	35.04808092	59.05239745	41.97417593	42.46135005	26.62692068	46.12054609	36.84223642	35.46278385	44.26465661	31.35412446	37.82560377	43.94439493	35.82656633	35.0683847	41.86808095	37.73099977	40.05970852	42.6587897	38.38584642	36.35503351	38.44312196	38.59565036	36.92545592	39.57601664	35.87619643	34.96347791	38.43770422	38.93841786	40.76797104	34.0457623	33.84482643
1127.3	42.46911262	28.97547901	37.23769549	32.82676265	57.21981444	41.95693549	59.41410662	31.73892666	52.8040654	30.73504528	29.81169763	53.74287391	35.18069799	29.94055146	41.42663221	43.80804531	48.1440409	38.21739511	34.8015781	58.86457013	41.71418985	42.28574923	26.49451993	45.96257504	36.71794295	35.30178366	44.13557581	31.23359091	37.77115373	43.84300485	35.63231732	34.91086138	41.7278802	37.45192764	39.80408552	42.35331969	38.16778209	36.2453437	38.46194189	38.47201307	36.86898414	39.54458608	35.78054645	34.91778263	38.25618777	38.82840583	40.74673677	34.01042826	33.80267646
1131.2	41.84737025	28.53442678	36.5818907	32.22210427	56.41218769	41.12989482	59.1787125	30.96554584	52.36212093	30.35450428	29.28131707	53.33680498	34.90096456	29.49662288	41.15333954	43.58070056	47.03450807	37.93521896	34.32652116	58.6067386	41.53118109	41.91748582	26.19146358	45.49505187	36.39811561	34.81344489	43.69540312	30.94717313	37.52233465	43.64856115	35.27963013	34.69318752	41.43012586	36.96292958	39.28452838	41.83480711	37.83872497	36.07471677	38.4428256	38.16377617	36.75571122	39.29166203	35.64675391	34.80474878	37.94165443	38.64101255	40.65590763	33.88828735	33.53381395
1135.1	40.86712287	28.00542325	35.82629066	31.78458012	55.68015619	39.79617632	58.06843584	30.36448529	51.88144718	29.7026296	28.80415862	52.73908053	34.46711049	29.33350271	40.40082175	43.10039694	45.77195184	37.02273164	33.67111747	57.84966324	40.7789184	41.28050804	25.88298564	45.01684587	36.06230072	34.30008154	43.16830734	30.61746365	37.05520733	43.07114348	34.73017619	34.11868418	40.76408179	36.20289217	38.62590904	41.12969092	37.27154659	35.57180899	38.08623933	37.70641938	36.43428438	38.89916654	35.21765479	34.46522395	37.37913584	37.96681912	40.3486298	33.52979398	33.16553021
1139	39.90111694	27.5182057	35.02940489	31.34842968	54.95666706	38.55436765	57.00229676	29.79122144	51.24319209	29.14571174	28.37321367	52.08899267	34.07839101	28.98721576	39.70999964	42.5110656	44.60802202	36.16815837	33.00428413	56.97172131	39.99677406	40.6234496	25.49431274	44.38898552	35.5865577	33.79461642	42.55002725	30.21169207	36.48813117	42.54114337	34.16621951	33.48642089	40.1190449	35.48310574	37.83436006	40.31171601	36.62035767	35.06122191	37.69016721	37.1368123	36.00226652	38.40390688	34.70145872	34.00696744	36.73865442	37.26096328	40.00727121	33.14916988	32.7151008
1142.8	38.52224829	26.67167344	33.96362661	30.69172079	53.8442231	37.00526156	55.68460505	28.95316315	50.20242775	28.31071296	27.69698411	51.04092038	33.43584554	28.39657339	38.57981011	41.57028281	42.87017454	34.99801344	31.99861057	55.66951962	38.85355366	39.6271506	24.96111825	43.52534922	34.94693056	33.02424572	41.6106346	29.57947833	35.68183542	41.66317547	33.47082121	32.66558605	39.19736475	34.46323059	36.71185411	39.27149683	35.67069217	34.24023362	37.05283964	36.29965414	35.37570159	37.67653807	34.00720092	33.29426515	35.78363014	36.2459673	39.49735906	32.57307679	32.06093274
1146.7	36.97071243	25.66390832	32.65556007	29.63202257	52.1660579	35.45607662	54.41295612	27.84030307	48.75476711	27.29332679	26.75093043	49.72172712	32.61829737	27.3687905	37.41621051	40.48269747	40.89048674	33.90423282	30.91492743	54.2161697	37.64141517	38.5167791	24.16776552	42.37019306	34.04472164	31.9532911	40.36471864	28.74498591	34.68618248	40.57410275	32.50927	31.71898373	38.09304505	33.13845289	35.28979434	37.90535026	34.52762321	33.2541074	36.27914896	35.23673778	34.56646361	36.61652032	33.10369729	32.41468638	34.68676862	35.15968755	38.70487353	31.80678274	31.19845006
1150.6	36.02793468	25.0420988	31.76002567	28.84130098	51.08235948	34.46678915	53.60785348	26.91433708	47.88242935	26.61170548	26.11953409	48.95109572	32.0520646	26.75852371	36.79476192	39.94361048	39.60100885	33.29774806	30.32127818	53.51173532	36.90764297	37.81771378	23.63692669	41.53490239	33.39478401	31.15222387	39.57418641	28.08822799	34.08983121	39.92655189	31.85304603	31.09174828	37.39885106	32.28716832	34.46031264	37.02896307	33.8560301	32.7272739	35.83587889	34.54325361	34.08786058	36.01008056	32.56040659	31.87900407	33.984285	34.50560751	38.22777479	31.30117414	30.58199193
1154.5	35.37029144	24.66023847	31.20868295	28.52527349	50.46945397	33.74125774	52.8298521	26.41190456	47.40078742	26.20387928	25.74241426	48.44772636	31.72258096	26.52023056	36.35547421	39.59934451	38.83569834	32.83318156	29.93432977	52.96515079	36.39750659	37.25072791	23.30956039	41.08948122	33.04175613	30.66978142	39.07298013	27.73449501	33.68460042	39.45952812	31.40130555	30.63310853	36.91273238	31.73621442	33.93574616	36.44215826	33.33800306	32.28122054	35.47631564	34.13422088	33.75861291	35.58327693	32.17421874	31.51491406	33.48972267	33.96873386	37.93558824	30.96922788	30.22603358
1158.3	34.90084105	24.43363813	30.84520457	28.30528196	50.10798798	33.24697869	52.2543355	26.12702001	47.11534478	25.93239982	25.53482971	48.13012876	31.50233891	26.41562831	35.99899782	39.31556544	38.3599859	32.43550048	29.63562936	52.55437765	36.04114081	36.88103746	23.10171576	40.73811812	32.77036586	30.37696797	38.73657009	27.50062212	33.4007593	39.10002244	31.07057816	30.26938493	36.56660526	31.33020725	33.53081041	36.04541882	32.97554495	31.98139398	35.19565726	33.82471841	33.49162659	35.28689896	31.8385299	31.23500616	33.16170751	33.58876519	37.73298134	30.6994809	29.98433489
1162.2	34.61178546	24.31919877	30.61154707	28.17548475	49.84797023	32.92035018	51.89687411	25.97196954	46.90051625	25.77519038	25.39417217	47.95358282	31.39378146	26.3816535	35.77918565	39.13622043	38.03225019	32.19906814	29.46020924	52.27144832	35.77219954	36.59738281	22.96720735	40.49809464	32.61297383	30.15666657	38.50124507	27.35329735	33.19975107	38.89304476	30.8770405	30.05834568	36.31747276	31.10142523	33.2670557	35.76141065	32.73786632	31.78402871	35.03600895	33.605044	33.34284532	35.08596516	31.64373373	31.09447639	32.94155806	33.33938756	37.61810872	30.55652001	29.85557178
1166.1	34.45073414	24.28513367	30.49754362	28.17127611	49.73746895	32.74892784	51.69197238	25.91506708	46.81817017	25.69897208	25.35876033	47.91017035	31.35901226	26.42339134	35.66236944	39.06440086	37.86720281	32.06141661	29.39935546	52.12718029	35.61950365	36.45691292	22.93147112	40.40166302	32.54277521	30.05281604	38.40932084	27.32488096	33.12756727	38.77792415	30.78508819	29.95254553	36.20678918	30.96002006	33.10978242	35.62913467	32.61816695	31.68097943	34.95148677	33.51906629	33.27070321	35.03625182	31.54745381	31.03681562	32.82477297	33.2132957	37.59857371	30.50117699	29.78406536
1169.9	34.4453355	24.2945036	30.47519764	28.10372672	49.7131803	32.68198401	51.60251929	25.89201812	46.83738859	25.66293121	25.33978154	47.9353397	31.37866136	26.51538716	35.70053126	39.1224446	37.76711917	32.04396768	29.35922831	52.1445862	35.60148304	36.39118916	22.91534207	40.32146367	32.50570779	29.98263164	38.39475495	27.29088644	33.10577225	38.73731728	30.74271837	29.90753777	36.1287631	30.91313415	33.07273948	35.55071552	32.54155038	31.67740915	34.9689973	33.48061177	33.25159923	35.00991563	31.52247263	31.0412317	32.80362652	33.17119227	37.61727713	30.49809992	29.76573928
1173.8	34.39762752	24.35607604	30.51303508	28.25273018	49.8792318	32.65393134	51.59224019	25.96793162	46.93094229	25.71040015	25.40237162	48.07640278	31.50902246	26.61085719	35.73540836	39.15152596	37.76992761	32.05461095	29.38008645	52.23042934	35.58626246	36.40178758	22.97397521	40.36146299	32.54209287	30.01447157	38.43553225	27.34882597	33.11413614	38.76426051	30.77806641	29.92696319	36.16126965	30.9393581	33.07109394	35.56138279	32.53971564	31.71035177	35.01651347	33.50417677	33.32010245	35.06988859	31.54520571	31.10334744	32.79997109	33.16768801	37.73223037	30.56441382	29.82292698
1177.7	34.37168393	24.38590489	30.55321874	28.26765402	49.91130078	32.71680967	51.73565255	25.98791839	46.95785194	25.75900177	25.47624718	48.2073732	31.63560314	26.6217978	35.73485772	39.16541104	37.73530471	32.04213114	29.39292157	52.27079751	35.6061935	36.44542507	23.01730163	40.39960434	32.58315743	30.05864807	38.46721365	27.38155242	33.14253576	38.82720365	30.84306802	29.94753397	36.21474325	30.93090039	33.05968744	35.57852158	32.55111879	31.75400678	35.09003219	33.52384945	33.39129973	35.10919496	31.55256749	31.15534372	32.83340432	33.19299267	37.82786775	30.61523977	29.8861899
1181.5	34.39241023	24.38342405	30.53893014	28.30168347	49.96796108	32.7015843	51.74979506	26.01385446	47.00680781	25.78500413	25.52505741	48.31268337	31.66754747	26.67763011	35.73818685	39.24682293	37.76039957	32.06318975	29.41340341	52.31082606	35.62219804	36.46289653	23.04012458	40.41492817	32.60352615	30.05612637	38.51397752	27.40659934	33.15187387	38.85635647	30.87750361	29.95354668	36.22014925	30.89843441	33.04569932	35.53587955	32.54157811	31.76648257	35.15997994	33.53384111	33.4270047	35.13584452	31.55280747	31.20191209	32.82512069	33.19493943	37.92630846	30.67335645	29.9255524
1185.4	34.34664519	24.41117765	30.50890094	28.3015665	50.0103066	32.71411403	51.8098645	26.03756873	47.03870995	25.80698543	25.53456908	48.39813641	31.70841995	26.71883095	35.7592312	39.26348043	37.69226016	32.0713425	29.41077622	52.32522758	35.61719863	36.41756356	23.04318157	40.39548689	32.60841273	30.03617794	38.49016184	27.40156993	33.14352745	38.8685572	30.85725966	29.94265703	36.20824193	30.86653237	32.99686021	35.50994176	32.50175107	31.76351034	35.1807514	33.53181951	33.45096696	35.14911101	31.54645461	31.2180185	32.81744063	33.18069044	37.96122732	30.69750345	29.94020749
1189.2	34.28819337	24.4288154	30.49679033	28.32487896	50.02528525	32.67270741	51.75359111	26.04565764	47.07235671	25.8168039	25.56257893	48.45279864	31.75160688	26.79747225	35.74781038	39.27188758	37.64039439	32.03535981	29.41060861	52.31689825	35.5715535	36.36121899	23.0566972	40.35948097	32.5970839	29.99580923	38.4642483	27.39964075	33.11584264	38.842549	30.82196892	29.90271216	36.15476587	30.81488479	32.95602523	35.44264032	32.45060778	31.73551252	35.15844338	33.50002686	33.43988714	35.13867066	31.51841175	31.20748644	32.81209675	33.12128246	37.98070776	30.698017	29.93996971
1193.1	34.30773248	24.44303588	30.45930904	28.33613996	50.04970841	32.67779912	51.71387423	26.05828286	47.13832691	25.83750042	25.58507222	48.53933571	31.79583043	26.8819459	35.72752129	39.32518695	37.62757835	32.05047048	29.40162162	52.28810079	35.5603893	36.34039477	23.06476528	40.32989213	32.60174069	29.98018481	38.45650433	27.4082243	33.0973486	38.82717095	30.80758717	29.87060735	36.12063241	30.79979541	32.91841177	35.39568051	32.4150019	31.74391507	35.17953921	33.48270636	33.44926529	35.11867986	31.49670028	31.21729922	32.77172995	33.08422924	38.0121038	30.71220736	29.94233239
1196.9	34.35890462	24.48790518	30.50031695	28.36278282	50.06680826	32.72544883	51.74245934	26.08669887	47.17498614	25.90122449	25.61146226	48.64011737	31.88309593	26.94819836	35.72966914	39.3439726	37.63905401	32.0629166	29.4357357	52.28349452	35.54615573	36.32316744	23.08283319	40.33898842	32.60443491	29.99397996	38.4611539	27.40878015	33.09875387	38.83727804	30.82556516	29.89103319	36.11855218	30.79633424	32.88712582	35.37557269	32.40731075	31.75433	35.19675172	33.48083438	33.45307663	35.11716286	31.49850486	31.2248911	32.75840405	33.07363259	38.04207048	30.74952454	29.96684749
1200.8	34.4325294	24.55486439	30.58575125	28.39545932	50.11588377	32.8237472	51.89371133	26.13063704	47.25694737	25.98499692	25.69077626	48.79708207	31.99815021	26.98503094	35.84839549	39.43126427	37.70565694	32.15565784	29.51100903	52.37904964	35.63616703	36.363182	23.12320473	40.38369179	32.64656027	30.01075923	38.50745591	27.45692034	33.15794081	38.89381125	30.88335205	29.94920534	36.1983221	30.82814757	32.925322	35.41148141	32.46080185	31.8102685	35.2878559	33.53289521	33.51755196	35.16778726	31.54023373	31.30662704	32.82427871	33.13571633	38.13273205	30.79684097	30.0150991
1204.7	34.53388734	24.65058905	30.7149696	28.47111418	50.22381981	32.96268692	52.01484298	26.19601355	47.38440565	26.08815389	25.78625441	49.00120773	32.11001279	27.09928743	35.9824734	39.56307925	37.83562268	32.27111749	29.61914978	52.53156252	35.75811043	36.46816046	23.18684554	40.47517872	32.7276098	30.07905199	38.60767143	27.53855988	33.25073802	39.01004603	30.97754414	30.03051417	36.26441232	30.90056376	33.02459467	35.48892942	32.56054426	31.89803699	35.3934426	33.6131166	33.60387562	35.2638038	31.60523979	31.41614655	32.93406606	33.24357448	38.23430682	30.89818142	30.102094
1208.5	34.68687746	24.77887846	30.84245964	28.56628283	50.36814181	33.13443852	52.16468842	26.30385381	47.55910028	26.25054462	25.91439062	49.2363527	32.25850436	27.23883844	36.14294619	39.70759395	37.99540922	32.43056028	29.76064953	52.70299839	35.92820119	36.60690963	23.30831497	40.61712638	32.85069251	30.19714934	38.74417951	27.65372401	33.38015493	39.14957602	31.09226353	30.12879543	36.39908323	31.02672581	33.15071798	35.59369888	32.67034692	32.03896218	35.52762	33.74543919	33.7230918	35.38269507	31.72178957	31.55578815	33.06920457	33.36843222	38.36018479	31.02286562	30.21723959
1212.3	34.85349473	24.9188242	30.99310514	28.70013869	50.57020149	33.30577809	52.33297546	26.45743912	47.75534988	26.42370005	26.05950971	49.48906885	32.43364809	27.42612849	36.30347532	39.89184717	38.1843943	32.57738915	29.89503286	52.86925914	36.07249363	36.73191306	23.44605933	40.76230556	32.97648641	30.35260994	38.89434919	27.78099635	33.51457843	39.30365238	31.21655717	30.26261074	36.53451025	31.1854681	33.3013674	35.7250066	32.80830073	32.18909723	35.68168506	33.87692595	33.87639313	35.51447466	31.85752736	31.70791023	33.21446867	33.50400948	38.52862369	31.17217344	30.33595373
1216.2	35.03902793	25.07376197	31.15640344	28.82156101	50.7533374	33.48020619	52.46984358	26.60878164	47.95089931	26.59742331	26.22141785	49.73008382	32.6322659	27.61017094	36.47001988	40.05391269	38.38931781	32.73443539	30.03442778	53.04528479	36.26230546	36.89832885	23.58419488	40.93047986	33.11785098	30.46944122	39.05492577	27.91507918	33.65739324	39.45298992	31.36599582	30.39141679	36.67394287	31.34038233	33.45149534	35.85350251	32.95100605	32.32159682	35.83167057	34.01237595	34.00156666	35.66186123	31.98947143	31.87304461	33.35723239	33.64644102	38.66593939	31.32724604	30.47165558
1220.1	35.19305231	25.23450279	31.34208591	28.99465112	50.95817492	33.64917522	52.65268374	26.78061706	48.15352755	26.79733832	26.40328217	50.00009761	32.84213175	27.80429268	36.65950733	40.25005765	38.62679324	32.91351803	30.20456538	53.24216452	36.45073447	37.07723104	23.73900835	41.11630781	33.28888857	30.6417502	39.25228933	28.08475491	33.83203901	39.63133357	31.51266965	30.5371151	36.82982775	31.50142951	33.62304881	36.03448849	33.13385986	32.4798881	36.01220237	34.17694491	34.16629541	35.85097607	32.13198318	32.05959738	33.52845553	33.81760273	38.84867354	31.49681009	30.61888535
1223.9	35.42043163	25.41891863	31.56325063	29.16000656	51.19056455	33.86276062	52.88438696	26.96284719	48.40173677	27.03060393	26.60240596	50.31458785	33.11125586	28.02484454	36.88549434	40.45719717	38.90542547	33.11376099	30.404391	53.4620145	36.68714979	37.27684371	23.92727886	41.32780549	33.47586879	30.85070312	39.46196541	28.26544643	34.00579226	39.84846959	31.69902957	30.72156959	37.03280113	31.69250075	33.81401384	36.2256613	33.32295881	32.65820976	36.22722471	34.35425374	34.34674055	36.05767555	32.32978245	32.28027755	33.73657976	33.99917845	39.05058843	31.69644221	30.80205544
1227.7	35.65844704	25.63344709	31.81452444	29.35509824	51.46458863	34.10695517	53.14165439	27.19582108	48.68913744	27.2715548	26.83198033	50.67479967	33.38739716	28.27241917	37.14871525	40.70230051	39.20118346	33.34585158	30.61176898	53.7208667	36.92857131	37.51235213	24.14201493	41.58400308	33.68007909	31.0650188	39.70487706	28.47525563	34.20589971	40.08987406	31.90785077	30.92250195	37.24294064	31.92881655	34.03434889	36.45045354	33.55214779	32.87285534	36.44894785	34.57423927	34.56478556	36.2787601	32.53691014	32.52498903	33.96238227	34.21228307	39.25985625	31.91121777	30.98174547
1231.6	35.92683285	25.86795097	32.08313278	29.54876976	51.72309921	34.34720989	53.44843656	27.41709558	48.99212711	27.53098325	27.0503385	51.02656009	33.69594797	28.51626987	37.40788658	40.96050546	39.48762852	33.60188607	30.85231967	54.00334116	37.21391804	37.74066058	24.34274801	41.83156286	33.89293937	31.28976325	39.95255906	28.68783304	34.4557149	40.34743302	32.12506128	31.13998249	37.48466206	32.18331174	34.27285898	36.70041039	33.77686698	33.10430338	36.69262781	34.79099599	34.792872	36.50333649	32.77378418	32.76568503	34.20333266	34.45331639	39.48457087	32.12407523	31.18442827
1235.4	36.18187509	26.06174635	32.32729871	29.7318812	51.91865684	34.58913258	53.66286733	27.58827955	49.23151531	27.74498477	27.24185125	51.33129691	33.94702752	28.72303072	37.63373036	41.18818056	39.74411847	33.80945468	31.03362679	54.25075467	37.44656941	37.94196087	24.54235998	42.04920398	34.06764216	31.47502978	40.18828745	28.88564274	34.66924956	40.56441548	32.32332195	31.33668745	37.70322456	32.39872382	34.48178597	36.90395466	33.98805702	33.29218129	36.90917304	34.98724901	34.99130978	36.70836003	32.96329744	32.97937298	34.43026772	34.66400175	39.68671167	32.3223583	31.34623925
1239.3	36.42074933	26.27452912	32.5529541	29.9039334	52.15980294	34.80691363	53.87927612	27.77847545	49.46979868	27.95925101	27.44070193	51.63368314	34.19526823	28.91756348	37.84367988	41.38113143	39.97799414	34.02862107	31.20200726	54.46123843	37.68515487	38.13894973	24.73360234	42.26381158	34.25185487	31.6660829	40.43586523	29.06592628	34.87693137	40.79062814	32.52140622	31.51882628	37.9102006	32.60882436	34.68323118	37.12550479	34.18194838	33.49009772	37.11294789	35.18701179	35.17575195	36.91205648	33.14545365	33.19756443	34.61729606	34.86247317	39.88302767	32.51784127	31.51390028
1243.1	36.6225184	26.4418364	32.73805862	30.06285362	52.37290219	35.00407517	54.06043624	27.94783292	49.68832403	28.15720507	27.62369791	51.89733771	34.41013737	29.11896244	38.01117608	41.57743029	40.20560924	34.2054323	31.3552551	54.63146608	37.88531999	38.33087956	24.8987762	42.43468341	34.41862801	31.84830925	40.62626806	29.21926424	35.03870541	40.96928787	32.69323902	31.68330173	38.07020804	32.79814123	34.87445952	37.3022553	34.36382971	33.65646792	37.29337419	35.35185338	35.34493225	37.09516856	33.31008671	33.39604589	34.80073952	35.02455259	40.04667837	32.68495477	31.67058724
1246.9	36.7988618	26.60715969	32.88937267	30.18329464	52.53386292	35.15390092	54.20627975	28.07480185	49.88448917	28.3136831	27.76270897	52.13154231	34.5756636	29.30785227	38.20275969	41.76809454	40.40153993	34.36943346	31.50829285	54.81952895	38.0962265	38.50740815	25.03995388	42.62588183	34.57679445	31.99449357	40.81176155	29.39191646	35.21469941	41.16403784	32.84800727	31.84208794	38.25152058	32.95579504	35.04590376	37.46901062	34.54992215	33.82348512	37.45480686	35.50688233	35.50235296	37.2723336	33.46516117	33.57691592	34.95174201	35.19524725	40.20957709	32.841232	31.79871635
1250.8	36.95449554	26.75079767	33.04323386	30.32078893	52.69681698	35.29558776	54.32300693	28.20438407	50.05024579	28.49303152	27.90577273	52.37187823	34.78044522	29.50055365	38.32617668	41.92114493	40.57906106	34.49139076	31.64148718	54.95109764	38.23976198	38.65795417	25.21087316	42.78652643	34.72297528	32.15261079	40.9664197	29.54743349	35.36621639	41.33364133	32.99746112	31.96995543	38.39228629	33.12111742	35.19637332	37.61225996	34.700443	33.96322543	37.5975303	35.64289408	35.64717899	37.42521306	33.60130483	33.74347288	35.11004567	35.33482983	40.36704693	32.9863587	31.93685331
1254.6	37.06542301	26.8929661	33.18426533	30.49279353	52.91330508	35.40661418	54.43088996	28.38676056	50.23753256	28.63528756	28.08292196	52.60207197	34.9549365	29.68648141	38.41585857	42.01141118	40.77161016	34.5722633	31.74843668	55.05314234	38.35200375	38.77910605	25.36985612	42.93874763	34.85080807	32.32352136	41.13618465	29.68419855	35.4900796	41.45212939	33.12372851	32.08274033	38.50144059	33.27137784	35.3473375	37.74968526	34.81410487	34.0714096	37.72321652	35.7505182	35.78051277	37.56284624	33.71690678	33.88141365	35.24070392	35.42493306	40.51448603	33.12026522	32.06680044
1258.4	37.16541196	27.00471607	33.29163457	30.59578177	53.02810515	35.49556299	54.48313837	28.53205457	50.36172191	28.7641141	28.21114892	52.76404743	35.1231984	29.81621656	38.5132546	42.1183212	40.89727757	34.66015284	31.84128383	55.15216244	38.46872203	38.8885267	25.48195949	43.05601041	34.9574111	32.41400254	41.24674373	29.7917894	35.59467298	41.56841064	33.21557737	32.18031927	38.57290856	33.38404294	35.43988764	37.84969128	34.91907244	34.15588762	37.82858371	35.84204253	35.88177449	37.67127014	33.82247918	33.97820862	35.31775386	35.51587927	40.64188778	33.22383999	32.15801045
1262.3	37.26787108	27.05134856	33.38062059	30.64568825	53.08537778	35.6043578	54.65887261	28.60140411	50.41724327	28.86480929	28.29671502	52.91619764	35.25415066	29.86273996	38.60707697	42.19170831	40.95808354	34.77812242	31.90865873	55.23941597	38.60081195	39.0088256	25.58094344	43.17009839	35.05544182	32.53056552	41.35011644	29.88899852	35.69181268	41.69903664	33.34902287	32.29430578	38.70157048	33.46512282	35.51759545	37.94280859	35.02707314	34.25846433	37.95305852	35.94142802	35.99819588	37.77295075	33.92596248	34.10339475	35.41836822	35.6014321	40.7507465	33.33880046	32.24410113
1266.1	37.32640644	27.07905669	33.4259032	30.58981513	53.00884495	35.66341479	54.73860837	28.57639943	50.41288509	28.9090786	28.30233069	52.99058921	35.3230701	29.84016804	38.66574112	42.2584979	40.95692232	34.86271308	31.95779163	55.25943802	38.7003002	39.08547165	25.62396949	43.21914318	35.0943563	32.5346331	41.39379645	29.92627787	35.75784784	41.76762814	33.42566709	32.36207091	38.77225832	33.49975705	35.54293617	37.98144555	35.0856975	34.33019218	38.03468666	35.97159101	36.07168003	37.81831236	33.97923198	34.19124922	35.45996211	35.69675126	40.78951666	33.40057847	32.26116959
1269.9	37.32622638	27.10531612	33.43563059	30.57374653	52.92089204	35.66941256	54.71641143	28.5463135	50.39324504	28.9293849	28.32133548	53.06434444	35.37496367	29.86005001	38.6947781	42.31171836	40.91575567	34.91536274	31.9899059	55.28788084	38.75750343	39.12048769	25.67453581	43.2586944	35.13116429	32.5444522	41.4301557	29.96561521	35.81741986	41.81697533	33.44257226	32.40371231	38.82802023	33.52882162	35.58419106	37.98755975	35.14529463	34.38038286	38.10110112	36.00799924	36.1225306	37.84589603	34.01417641	34.25015146	35.50683421	35.73744547	40.83642349	33.44679132	32.28850476
1273.8	37.29006888	27.11404854	33.4179085	30.55474133	52.87410591	35.59189194	54.5909736	28.50536436	50.411891	28.92716516	28.31973929	53.08144242	35.41556499	29.9201665	38.70657915	42.33750456	40.83728642	34.91542311	31.99199099	55.2908986	38.77494182	39.12723365	25.69962836	43.25316748	35.13599807	32.55511799	41.45425898	29.98776717	35.87802265	41.85299283	33.46534201	32.43140597	38.83366786	33.52882591	35.59094164	37.97172113	35.15444717	34.39638387	38.14684553	36.02690631	36.15867412	37.85873376	34.05855557	34.28480595	35.49837702	35.74420578	40.87598117	33.46218079	32.28041834
1277.6	37.21079967	27.09470098	33.33382168	30.5151226	52.76135208	35.49819555	54.47059599	28.43762695	50.34667856	28.91480827	28.32424733	53.07292844	35.44932062	29.91110869	38.66639275	42.32274067	40.70083062	34.8846521	31.96258555	55.21022465	38.74599752	39.09667856	25.72311013	43.24882989	35.13809281	32.53459362	41.43117243	29.98947877	35.8880198	41.82864827	33.45747951	32.41080742	38.79844705	33.48711388	35.55341812	37.91963059	35.1320931	34.38734583	38.16127388	36.005038	36.1718254	37.86597287	34.05133711	34.29336448	35.46144084	35.69569759	40.88459926	33.47429503	32.26261187
1281.4	37.07351304	27.05777264	33.24510214	30.47799203	52.67063538	35.33283804	54.31441057	28.3900301	50.27889975	28.87811455	28.3149921	53.02375261	35.47759135	29.93261131	38.59275227	42.2725304	40.53521743	34.7734479	31.8975595	55.0865561	38.67906655	39.03992945	25.74393532	43.19861863	35.12775701	32.50632011	41.36458113	29.98654929	35.86789167	41.80553488	33.42225395	32.36825494	38.74850661	33.42194518	35.47931367	37.83854608	35.07451984	34.34222019	38.16343224	35.95751603	36.1837545	37.83778989	34.0323895	34.2680935	35.3976932	35.62010837	40.89636455	33.45924751	32.23984977
1285.3	36.86873872	26.97745168	33.08562664	30.40810198	52.51861029	35.11832831	54.10841722	28.2895578	50.15237202	28.81104165	28.26822513	52.94672016	35.47802297	29.89039105	38.45578607	42.1932854	40.31789933	34.64190868	31.78564508	54.91546669	38.56087774	38.9585207	25.72011229	43.12012081	35.09672538	32.43461702	41.29149378	29.95587585	35.8116829	41.74711923	33.37591324	32.30187698	38.6619092	33.32612662	35.35853795	37.72487047	35.0132548	34.28698879	38.11656948	35.86760593	36.16738531	37.77809226	33.98691139	34.25472628	35.30742566	35.52503748	40.86733706	33.43251499	32.1979483
1289.1	36.54674538	26.82593683	32.85951133	30.26244741	52.23361647	34.75825548	53.72378083	28.11105578	49.89760192	28.63756392	28.1281059	52.77104106	35.36787759	29.79248681	38.20744534	41.9753531	39.94062474	34.3853535	31.58233671	54.58656754	38.30880965	38.73998233	25.61031901	42.93070101	34.94031557	32.28645534	41.08539113	29.82839525	35.63993456	41.54286088	33.19688135	32.11256151	38.444698	33.1072251	35.13579478	37.51215062	34.81537334	34.09759002	37.97640467	35.68646281	36.02498416	37.6246289	33.83573955	34.12626943	35.09930026	35.28840297	40.737919	33.28032942	32.03504213
1292.9	36.31274285	26.7083532	32.65496149	30.15902646	52.05829495	34.50271214	53.51943025	28.00297634	49.74957127	28.52091298	28.06249348	52.59839917	35.31041709	29.74826321	38.05108987	41.87561438	39.62083309	34.20536804	31.45269029	54.40972274	38.14717139	38.65454387	25.58353816	42.83630522	34.88688595	32.190883	40.96735149	29.79688532	35.57937053	41.4713779	33.13503921	32.02770938	38.32904941	32.97962843	34.98795012	37.34519772	34.71678181	34.01634828	37.92614031	35.58250198	36.00848291	37.53818374	33.77321897	34.06451756	34.96523948	35.14168587	40.71469237	33.25396015	31.96680147
1296.7	35.90576299	26.50094287	32.32551499	29.9402964	51.7074518	34.08545105	53.11611994	27.78473784	49.43217434	28.28191766	27.89756338	52.316317	35.16268317	29.58448514	37.71981641	41.6230567	39.14348604	33.8998863	31.19859746	54.01743784	37.82276491	38.37584055	25.44242622	42.58505982	34.68876656	31.98315824	40.7094605	29.6174496	35.36966831	41.22633231	32.92700034	31.8001676	38.05297888	32.68544766	34.67901705	37.04338672	34.45339282	33.80029432	37.74427298	35.33484177	35.85626787	37.33979041	33.583083	33.86607381	34.68365855	34.8530417	40.5719525	33.0760781	31.76933746
1300.6	35.42379475	26.22457589	31.94213369	29.68145462	51.30885078	33.59433199	52.63087049	27.51055483	49.03845969	27.99207476	27.64468695	51.94776446	34.94890022	29.36351734	37.34963876	41.30375569	38.56024314	33.54272929	30.88352177	53.56066792	37.42275087	38.07094966	25.26159093	42.26756996	34.46050186	31.70293597	40.36489785	29.40352607	35.10915755	40.94182176	32.67591146	31.50654032	37.73622244	32.35083574	34.31811242	36.65001025	34.12072734	33.52222444	37.52336288	35.03805658	35.65148749	37.07513045	33.34916358	33.62087228	34.35425004	34.5065906	40.37344134	32.87130721	31.52407209
1304.4	34.94423779	25.91296018	31.5082405	29.41034191	50.87564235	33.068678	52.08318635	27.21808365	48.59680318	27.6656809	27.39961606	51.5371548	34.70988056	29.13681814	36.95629711	40.96725138	37.94887113	33.13006816	30.53586082	53.04778103	37.00836678	37.71832699	25.04782762	41.93514032	34.19651337	31.40749033	40.01506537	29.15792769	34.83529431	40.63543903	32.40221218	31.23593605	37.35922904	31.98076765	33.89966355	36.24999809	33.7954093	33.22204456	37.27824294	34.71265015	35.41778732	36.78352654	33.087744	33.36923755	34.00188135	34.13105481	40.12253233	32.63438669	31.25464762
1308.2	34.32207008	25.52656157	30.99254703	29.01457409	50.23314801	32.44037414	51.43720562	26.80819298	48.01332214	27.21083197	27.03855911	50.96710371	34.36043941	28.75546139	36.43798053	40.52579599	37.18068367	32.63282866	30.10402229	52.43737755	36.46616326	37.25444706	24.72088087	41.46140961	33.83299935	30.98351193	39.52374024	28.80074525	34.45639822	40.17711577	32.01225757	30.84066994	36.90405365	31.46727552	33.38253338	35.74836118	33.36195272	32.81821231	36.94249992	34.261848	35.10790713	36.38350767	32.71679019	32.99302335	33.53334343	33.66119198	39.79641039	32.31323002	30.90244305
1312	33.57713464	25.07508248	30.39169277	28.57606115	49.48002753	31.7000573	50.65279464	26.29587351	47.3248475	26.69949727	26.62260243	50.30115096	33.94646502	28.32789268	35.82511603	39.98671898	36.30018779	32.05954231	29.60055311	51.69614886	35.81946176	36.71751016	24.36003933	40.94542051	33.40335378	30.48167709	38.95078883	28.4223729	34.00417998	39.6728375	31.57939263	30.38855813	36.37802463	30.8983443	32.78774325	35.13818441	32.84956569	32.36934465	36.53316062	33.75073861	34.71448976	35.90722846	32.28455727	32.55607971	32.96821812	33.08266175	39.39096656	31.89825547	30.47561456
1315.8	32.79126915	24.55366852	29.66284377	27.98201219	48.59298148	30.91747182	49.80429617	25.72127605	46.47439172	26.11829624	26.13160924	49.49621184	33.44997385	27.81931088	35.15411199	39.37411495	35.27953323	31.43052701	29.01995616	50.85215596	35.1093838	36.0988841	23.92429626	40.29203411	32.89706594	29.93085914	38.26316716	27.91196692	33.51259683	39.06506476	31.0475174	29.86428153	35.75989563	30.24378796	32.08958643	34.42287345	32.22726685	31.79741964	36.02483979	33.15369162	34.25953615	35.33587976	31.75932911	32.02003182	32.32840004	32.43158129	38.91730317	31.43562142	29.97637972
1319.6	31.95271372	24.07492126	28.96091761	27.53891619	47.81766753	30.07379054	48.79620066	25.18392746	45.713887	25.52324329	25.65336876	48.71693973	32.96029279	27.40231858	34.46430935	38.77093409	34.31058386	30.77842416	28.44972301	49.97151485	34.33608562	35.45033592	23.50524045	39.65521853	32.38941721	29.35505383	37.5765812	27.45448273	32.98944419	38.42426479	30.50336572	29.29629444	35.07031994	29.57690534	31.4084904	33.70461838	31.58669577	31.23273814	35.5136276	32.54127049	33.78669101	34.76766785	31.24216908	31.47479032	31.66285807	31.752697	38.41712792	30.91699781	29.44777605
1323.4	31.22940855	23.67928456	28.35919055	27.22498081	47.23099098	29.32605158	47.91015807	24.80408968	45.08656381	25.02302772	25.30408026	48.09622049	32.58254533	27.11986063	33.82407723	38.21278727	33.51200477	30.14562616	27.96833525	49.19433901	33.62731171	34.88484115	23.14737747	39.08512897	31.94240986	28.9111128	37.00847066	27.0492541	32.47815607	37.87104096	30.03909163	28.78552299	34.48033311	29.01867702	30.80553073	33.08725437	31.01893851	30.7125341	35.01586622	32.00453295	33.39076952	34.26253832	30.77992064	31.01954681	31.09713919	31.10997178	37.98567801	30.50722728	29.02724751
1327.2	30.48388394	23.19652206	27.74794463	26.7878149	46.54818885	28.60111265	47.14213109	24.38338443	44.38785567	24.50695717	24.90511352	47.39431206	32.14393397	26.70688127	33.1255144	37.59814979	32.66142947	29.50602045	27.42321087	48.37073234	32.87369608	34.28786189	22.75070993	38.46634354	31.43245076	28.4197712	36.35626221	26.59778805	31.94681749	37.28435864	29.5559057	28.25776341	33.85161874	28.39646081	30.13145346	32.42831441	30.41788808	30.20430258	34.51174282	31.43885172	32.96594497	33.72685787	30.290196	30.51007761	30.45557744	30.44225797	37.5148117	30.0510848	28.58747337
1331.1	29.53962544	22.55186809	26.93443836	26.17597771	45.5707479	27.7602581	46.26773618	23.79660295	43.37836172	23.83578038	24.35056574	46.44941271	31.56533859	26.02453997	32.32088453	36.84533825	31.55712709	28.74114565	26.7821417	47.34740749	31.95519606	33.54326694	22.21756098	37.70028013	30.83259312	27.75231665	35.53248998	26.00897116	31.27824902	36.53389631	28.90763846	27.62308274	33.09166967	27.59352773	29.3015808	31.61821965	29.70618753	29.47695277	33.86931035	30.68472212	32.39848548	33.02770706	29.62806606	29.8207994	29.68454409	29.62914506	36.92454917	29.45938792	27.98531671
1334.9	28.66078538	21.98134878	26.09592285	25.47930046	44.54889021	26.9310989	45.26482405	23.11395452	42.39749061	23.11650441	23.80014735	45.51651205	30.92447972	25.42707933	31.61275574	36.18276836	30.50111336	28.11181455	26.14520562	46.41344478	31.11871954	32.79258922	21.63725388	36.90292897	30.21556984	27.00211767	34.67174229	25.36522199	30.65063548	35.80428904	28.25158994	26.98314869	32.35520417	26.80050223	28.48387321	30.77049624	28.98054768	28.81630867	33.22317174	29.94523814	31.82002896	32.33241685	28.99605164	29.15796657	28.91365759	28.85814848	36.3071835	28.80192181	27.31305702
1338.7	27.98489032	21.66493362	25.57783251	25.31306106	44.06702668	26.27112553	44.23280918	22.74404663	41.86561693	22.68511757	23.42558587	44.92385545	30.47575153	25.30576532	30.99499125	35.64452187	29.82525242	27.51945337	25.72283793	45.69008773	30.45372513	32.25643392	21.27972311	36.38596989	29.7497292	26.5787262	34.10274178	24.94106716	30.1928747	35.19661563	27.77089981	26.46258881	31.69280459	26.26424425	27.9926887	30.18242912	28.38836015	28.27091092	32.70336985	29.42181766	31.36349114	31.83119698	28.51940213	28.66543822	28.33964955	28.23849162	35.81247136	28.37315987	26.8838658
1342.5	27.5437024	21.53600747	25.33007324	25.31281846	43.88734924	25.65067599	43.34950629	22.7019746	41.54740616	22.36186967	23.29339088	44.48821559	30.22504765	25.31099398	30.3897879	35.1370704	29.47057495	26.99976719	25.33466796	44.92848269	29.82764091	31.79125459	21.09005716	35.97004777	29.352193	26.37526797	33.71502051	24.72249103	29.78566165	34.68159071	27.42831994	25.99858068	31.18714553	25.92128392	27.63129251	29.76923167	27.89750073	27.85649604	32.24656943	29.00544501	31.01587596	31.52979759	28.17489483	28.28204099	27.88320984	27.66225011	35.41715982	28.01419591	26.58579736
1346.3	27.02442945	21.28666844	25.14688131	25.44236889	43.92967805	25.22691664	42.87561702	23.04175585	41.08967052	22.20633715	23.28310212	43.92991605	30.02607711	25.38678633	29.6644528	34.27123923	29.31205872	26.34546661	24.8449356	43.86623929	29.0948529	31.36412525	21.02583986	35.53370355	28.92960661	26.39075886	33.32879345	24.47788724	29.14026772	34.09779539	27.09271967	25.60309304	30.6950114	25.68708865	27.24729909	29.44860328	27.41686622	27.35725991	31.59683046	28.53744943	30.64653613	31.15819513	27.7477371	27.78813501	27.4050332	27.11468456	34.9079059	27.61423192	26.3181034
1350.1	26.74617502	20.72305032	24.85305269	25.09376023	43.8497609	24.67636021	42.65663133	23.43678271	39.98499466	21.82619551	22.81306313	42.69723552	29.37613252	24.78802935	28.61967722	32.9587728	29.36275394	25.59346571	24.2930065	42.31505987	28.27384598	30.80446511	20.66911148	34.82876825	28.37141156	26.16912812	32.6719222	24.08928845	28.15344037	33.13547484	26.5734914	24.93135514	30.05744497	25.46733355	26.71033823	29.04949443	26.87686436	26.46053219	30.6743434	27.86849393	30.05792118	30.41810111	27.11542522	27.17514187	26.82311698	26.5111768	34.1019087	26.99828967	25.86118709
1353.9	26.2985253	20.2067944	24.11984244	24.06785846	43.04928912	24.29686002	42.16689087	23.54850206	38.44864638	21.3179988	22.31910636	41.08627341	28.01932139	24.02387168	28.09622899	31.50046925	29.35810694	24.73039797	23.75237918	40.7488337	27.54202184	30.541088	19.87115436	34.20664793	27.78211231	25.63643436	31.91644056	23.3960644	27.45937451	32.26907687	25.88081139	24.25411694	29.36202998	24.90170005	26.31644906	28.85969867	26.21086952	25.63703259	29.64285641	26.8809679	29.17777753	29.49133942	26.15566939	26.31274263	26.2967232	25.72295029	32.91520428	25.97548166	25.01861445
1357.7	26.18323637	20.19508304	24.40114218	23.53751264	42.45181385	24.59473167	41.28326504	22.8968789	37.81242096	20.8645864	21.79252201	40.70005109	27.22396591	23.43392934	27.953842	31.28899426	29.18110394	24.92857626	23.51434294	40.33996524	27.78642832	29.94141247	19.46852093	34.09032509	27.58921777	25.04645184	30.87778884	22.79766902	27.42297162	31.72963541	25.47793217	24.17887872	28.59432871	24.72859547	26.06199048	28.47512577	26.19741248	25.09585184	28.80978488	27.08348428	28.80061709	28.83986739	26.03634449	25.73169888	25.36842784	25.54509271	32.42883849	25.55287074	24.43747635
1361.5	26.39698899	19.92611862	24.38524116	23.53261035	41.75235716	25.70233138	40.98467824	22.88582504	37.41056092	20.94647792	22.08562136	40.47615312	27.32039625	22.99387802	28.4677721	31.58187018	29.47174375	25.9423407	23.7932258	40.805969	28.30509912	29.80255241	19.3381758	34.07790448	27.38671746	25.19877043	30.92800227	22.72976047	27.45725724	31.85887814	25.51012411	24.5755234	29.12544999	25.24920603	26.0750004	28.58977684	25.78815885	25.63646379	29.10722836	26.61712769	28.21706433	28.49059488	26.19809667	25.68012676	26.17227556	25.88307914	32.29872086	25.16263984	24.22460057
1365.3	27.17830622	20.33231905	24.21225006	23.57495348	41.97473614	26.47110587	41.2398605	23.01656114	38.58125684	21.06498531	22.19831791	40.32432204	27.12368175	22.95887166	28.83027261	32.50549939	29.07690809	25.81543794	23.68007603	41.55151376	28.93692186	30.07589492	19.81303351	34.47014677	27.37408312	24.72492877	31.68403814	23.06513217	27.99345635	32.48531488	25.37092243	24.55420119	28.87424838	25.23653747	26.43007569	28.3814783	25.84462059	26.09838445	29.36577997	27.28806121	28.80371798	28.76160952	26.0615297	25.80718136	26.68979571	26.86779946	32.31875521	25.63462747	24.88845908
1369.1	27.60725896	20.37607685	24.79230871	24.09965162	42.61858749	26.71670222	42.23498573	23.54563664	38.85030046	21.32957672	21.99755738	40.60186611	27.61167724	23.10017865	28.99233813	32.65291119	29.86932191	26.39737909	23.97373913	42.01037274	28.71048597	30.62839293	20.17826434	33.93341751	27.9809775	25.10621954	32.69805347	23.02439736	28.35864178	33.09522154	25.68387997	25.09469168	29.89311055	25.74146568	27.12141056	28.79604297	26.12232895	25.93574089	29.30123671	27.3300626	29.0106571	29.16036538	26.72256629	26.90435246	26.95422881	27.23104064	32.58059024	26.3470518	25.34768537
1372.9	27.97398551	20.60114837	24.94191047	23.83872559	42.44150568	26.29943575	42.82059994	23.47466001	38.80290971	21.45219145	22.24947722	41.55705633	27.78457704	23.60249146	29.20695262	32.6322145	30.39337312	26.47964592	25.01932009	41.8806797	28.52453328	30.34470504	19.69992001	34.46623129	27.76069292	25.43361213	32.47260674	23.01953062	28.36261094	32.47919005	26.48049979	24.9191225	30.18184445	25.49958099	26.96854779	29.14278875	26.69896902	26.10589873	29.97672606	27.76373897	28.9372915	29.62694323	26.45941044	26.63733734	26.52125169	27.07116308	32.49078879	25.96206934	25.66475484
1376.7	27.16971418	20.20506029	24.87215743	23.58588476	42.24893871	25.90728653	42.21572786	23.11510729	38.95248536	21.48672112	22.39591102	40.81006959	27.42609173	23.37510495	28.92962996	32.62193568	30.10304185	25.88707283	24.10677817	41.86452812	28.92962996	30.27369163	19.9737046	34.37458184	28.04375387	24.92965565	31.81368681	23.0719184	28.39334594	31.82798841	26.25261792	24.92245346	29.50093393	25.02027544	26.5289228	29.16756026	26.54343134	26.13802418	29.70384594	27.16247013	29.15213232	29.10586357	26.1044614	25.60648304	26.17429978	26.45779884	32.75130484	25.59915798	24.9128043
1380.5	26.98691624	19.95664443	24.33272682	23.67487501	41.54648332	25.38097143	41.58377225	22.41221277	37.2416905	21.18752149	21.58912851	40.77546823	27.1684832	22.6060417	27.78165026	32.67984238	29.52912668	25.80337376	23.16766822	40.61753253	28.2189811	30.19996805	19.17003792	33.74710653	27.58344086	24.50391104	30.6779248	22.72084532	27.84672522	32.45084843	25.59825885	24.6157298	28.45796382	25.12736964	25.95523546	28.12898813	25.96561885	25.65024764	29.09331356	26.80398228	28.22201792	29.00927738	25.93480995	25.52298682	26.20857701	25.60526118	31.82741086	25.31723818	24.42394293
1384.2	25.9828386	19.51454681	23.71079606	23.1954177	40.96158158	25.6174308	40.57530472	22.74959964	37.41150141	20.29263007	21.34297084	39.42981635	26.80308618	22.27809761	27.80802696	31.28889839	27.89305097	25.60155166	22.93038405	39.92159035	27.16805255	29.30402731	19.81527041	32.52404088	27.06264144	24.28474553	30.42259368	22.60555747	26.65107907	31.56036459	24.81676444	23.7798538	28.40016382	24.51265995	24.71856636	27.48831403	25.23959672	25.13735766	28.63206699	26.02970832	27.9866161	27.80844684	25.64153467	25.53553627	25.61911331	25.52240887	31.38168525	25.22289805	24.02323255
1388	25.75285587	19.45446133	23.24596091	22.49233858	39.68865835	24.71814291	39.50319733	21.65606924	35.87411892	19.86086592	20.50884937	38.86397413	26.13303077	21.61534295	26.80545276	30.2800557	27.96205919	25.15598328	22.41424549	39.5079914	27.16768861	28.18539373	18.7166185	32.74104611	26.32356064	23.85872643	29.66212417	21.66815656	26.32614958	30.27190785	24.22964207	22.96028066	28.06975551	23.67956548	25.54933827	27.04207088	24.20135897	24.30304535	28.10311415	25.01868454	27.46492979	27.24072628	24.81986367	25.02363172	25.12038651	24.61839072	31.38129448	24.41579566	23.41750929
1391.8	24.60566973	18.20145797	23.02999954	21.28538338	38.67944187	23.50981461	38.4001027	21.24932865	34.32531912	19.01426086	20.03025561	36.53087058	25.37490691	21.06805346	25.90570245	29.29593246	26.90568503	23.75564996	21.85826475	37.73325211	26.46801486	27.6843811	17.94093752	32.10170277	25.66527935	22.93038719	29.48861951	20.89182315	26.00879739	29.92245203	23.85957614	22.87976595	26.98417136	22.80118035	24.51554461	26.28264269	24.10052538	23.69723275	26.8371593	24.71840165	26.711659	27.0015834	24.01791969	24.22217012	24.02924296	24.12524236	30.08312944	23.6266277	22.6502848
1395.6	24.27366606	18.48393855	21.83785634	20.96001393	37.13586345	23.4068933	37.13586345	20.42041792	34.02913849	18.22537406	19.43735124	36.20677374	24.42842557	20.47880029	25.57921586	29.98727495	26.13478517	23.3403206	21.07213916	36.93015291	26.33866379	27.00594468	17.19593749	30.97885724	24.92696487	22.41507578	27.82277332	20.14170184	25.6058265	29.10653457	23.2986762	22.80199637	26.44881383	22.43570045	23.71472219	25.43713995	23.90190788	22.80199637	26.69694134	24.42866468	25.98915458	25.9994347	23.44900567	22.65118397	23.56084211	23.17428765	29.41249429	23.05850899	22.48958941
1399.4	23.25319764	17.64694474	21.18925411	20.3710628	37.02272673	21.78038967	36.51303028	20.38321465	33.52599043	18.43546826	19.43845601	36.42643022	24.35784906	19.57048352	25.04146341	28.57025179	25.37684759	23.12889904	21.24711598	36.68171617	25.04444637	26.88909297	16.80569715	30.84760352	24.82376223	22.51119253	27.60945444	20.51506603	25.11597431	29.06989295	22.81872645	21.70587808	26.1272112	21.92912147	23.21942606	25.33343877	22.81893081	22.50945371	25.81246957	23.74713125	26.38153384	25.81246957	23.45003617	22.75868494	23.27719174	23.17526905	29.25216871	22.47287027	22.77381405
1403.2	22.73584967	17.43821879	20.28912319	20.77114958	36.1237384	22.14274055	35.95967631	19.82026913	32.54566865	17.64439573	18.74789862	35.48983471	24.22682686	19.49626284	24.51259219	27.57854473	24.29638621	22.54977632	20.68374452	35.29004687	23.46521251	26.31374636	16.86480943	29.87258039	24.3138149	21.65787257	27.7730133	19.69775903	24.43167026	28.25403139	22.12008724	21.10669707	25.41149505	21.4133204	22.67015611	24.72227746	22.17140293	22.25966137	25.49484863	23.49082472	25.68082441	25.01288466	22.23088516	22.14498043	22.35448738	22.45779849	28.45558115	22.31731435	21.48920591
1407	20.93664786	16.6392264	18.34222989	19.08222345	33.78061523	20.80013451	32.96674058	18.71053211	30.04335299	16.24016778	17.58208569	33.59537782	22.77971635	18.74475305	22.49423301	25.9436442	21.43430798	20.77284617	18.76287421	32.62325794	22.47716858	24.91515729	15.79674499	27.6549233	22.72500166	19.92500015	25.75920322	18.45385389	22.91564087	26.39807128	20.67288198	19.74515367	23.58885643	19.71054334	20.33138044	22.23446636	20.47411733	20.2293188	23.95523076	21.36068065	23.7966104	23.27051446	21.50704855	20.97353445	20.68818106	20.58989398	27.05381405	21.21752317	20.01941436
1410.8	19.31295296	14.94464858	17.45505619	17.76767913	31.20629548	18.83179033	30.84161837	16.48533084	27.62235837	14.91783153	16.7563327	31.14757267	21.93692566	16.90650071	20.79757934	24.18882346	19.64940935	19.35927967	17.57411713	30.49293432	20.62043201	23.28348196	14.41189325	26.28882535	22.05244661	18.14470534	23.6526579	16.53796594	21.45636547	24.97589139	19.69469068	18.27708392	21.56953457	17.85923832	19.02161529	20.50219282	18.98615144	18.7170125	22.24762298	19.57645564	22.56130991	21.43080255	19.5730401	19.33292463	18.71328322	18.4159982	25.52069515	19.66161002	18.60253565
1414.5	17.03496842	13.27484661	15.1687362	15.33446925	27.61329694	16.24531433	27.81251776	14.96663955	24.5284327	13.35716364	15.38202924	28.3153463	20.51823685	15.03105996	18.16670695	22.65397568	16.57764832	16.92789056	15.81239777	26.75567566	18.42937126	20.94178104	13.00964046	23.59738248	19.54831791	15.96366134	20.98758188	15.28800116	20.18315163	22.19069167	17.35897191	16.94388038	19.31104014	15.86724579	16.61102293	18.13576608	17.10687436	16.56949538	20.41640855	17.44283167	20.80030073	19.78447209	17.62130499	17.00982052	16.84809059	16.64790944	23.37460475	17.87458493	17.14489788
1418.3	14.76848843	12.12921864	13.19438072	14.18590349	24.85741337	14.3844527	24.73419787	13.57497877	21.77061279	11.67702502	14.25536388	25.90004948	18.71409622	13.70697156	16.27535545	20.57013622	14.08693095	15.71121534	14.32259022	24.19333001	16.38119369	19.14563531	11.70344725	21.79631	18.14217209	14.49409174	18.81971936	13.453871	18.32551382	20.43259225	16.01297315	15.19037371	17.65298189	13.85138231	14.67223727	16.42204404	15.16761329	15.00842684	18.59954455	15.56630889	19.4201672	17.40205548	15.97328521	15.55543222	15.07263453	14.64668937	21.67476947	15.99873322	15.42777862
1422.1	12.59244905	10.26089981	11.12770476	12.41448927	21.21720522	12.15210014	21.56679782	11.47045883	18.96208538	9.848080017	12.84173753	23.44484446	17.10162788	12.15872473	14.28271226	18.2397454	11.72669172	13.72157854	12.66902453	21.35995852	14.13611649	17.17709717	10.49277398	19.22331765	16.23067973	12.69815298	16.70439259	12.29281625	16.86189269	18.45422281	14.13611649	13.42617891	15.63186998	11.8537871	12.51648197	14.0395033	13.24744539	13.26705404	16.66035991	13.53861116	17.60897611	15.69293735	14.5055272	13.80736959	13.13657652	12.54830154	19.72949382	14.42769172	13.43998922
1425.9	11.40192393	9.485345263	10.08014534	11.48482055	19.70066593	11.19288866	19.85483173	10.53165464	17.42132134	8.881923339	12.17047524	22.31612489	16.57899628	11.37956358	13.43447788	17.33850622	10.47191174	13.03991201	11.85840853	20.16720674	13.27308788	16.61073916	9.798378942	18.40657758	15.30715889	12.0933836	15.51401239	11.34561734	15.77042016	17.42982723	13.4688658	12.65164948	14.75849031	11.10621319	11.57096738	13.0188711	12.38660148	12.4171909	15.68731123	12.51952576	16.89283193	14.81494646	13.72558609	13.18389207	12.40114659	11.73909353	18.71687844	13.49573178	12.80192136
1429.6	11.02969116	9.10469789	9.695687438	11.1733485	18.89192323	10.80078483	18.90486971	10.17972259	16.97953629	8.671975655	11.68911349	21.72205163	16.06374396	11.07232127	12.85929947	16.88983116	9.987611174	12.43522711	11.43502184	19.25349227	12.94131031	16.15426354	9.419030132	17.755435	15.17189935	11.69165341	15.05217901	10.94539125	15.29027438	16.82734933	13.05891855	12.22884293	14.10785882	10.83354694	11.20695362	12.67992176	12.01544835	12.1032433	15.24995163	12.16751857	16.35010308	14.35618723	13.3612249	12.66467171	12.08208337	11.41280909	18.19663722	13.03313429	12.4014624
1433.4	10.86029832	9.091457934	9.569100744	10.91359801	18.76541945	10.61148969	18.7799997	10.15003503	16.78850511	8.656036372	11.50260179	21.51901717	15.76657059	11.01949019	12.60516063	16.63463929	9.748741301	12.28235685	11.1561099	19.15140857	12.63776122	15.7007157	9.294854173	17.67358718	14.80153273	11.51389956	14.90389589	10.78586142	15.44695226	16.80148435	13.00596237	11.93805962	13.95816742	10.64660331	11.19140913	12.63177908	11.78797031	11.76407444	15.02429048	12.21376707	16.1581822	14.15015542	13.06580355	12.41522877	11.72612346	11.09623211	18.12038282	12.99123704	12.29142437
1437.2	10.31889705	8.75836897	9.075897259	10.56696431	18.22512985	10.13431664	18.57244185	9.76839919	16.18325273	8.352227741	11.39441468	20.77844408	15.53179448	10.54316198	12.07034327	16.29279927	9.550655077	12.03136813	11.03045422	18.44906817	12.20751813	15.42725286	8.97311186	17.22151269	14.56679705	11.11551471	14.57333265	10.60438938	14.91865024	16.24289651	12.62280005	11.8335914	13.77719982	10.27947857	10.85331923	12.17940134	11.49499622	11.5104761	14.72579415	11.76110726	16.08797689	13.7486311	12.65012814	12.0768785	11.38211928	10.89015856	17.7450029	12.74296453	12.04320825
1440.9	9.452743107	8.296880952	8.377635742	9.964572266	16.99188348	9.435485461	17.19228926	9.21038774	15.16780626	7.744638742	10.89798301	20.07853497	14.97330675	10.20765076	11.65507195	15.71329444	8.780665628	11.38091673	10.47770885	17.67075978	11.7601976	14.91430108	8.6323432	16.45885327	14.14613384	10.65046699	13.8434492	10.08414209	14.35546922	15.6636282	12.16773356	11.30617268	13.17246535	9.652656034	10.2351439	11.55701495	10.97483432	10.96562724	14.21616421	11.16716742	15.42960034	13.11562078	12.21560525	11.61630843	10.71071473	10.23534869	17.24021386	12.19319447	11.43219163
1444.7	8.912208743	7.75598699	7.74627155	9.45507992	16.05396402	8.953096572	16.50564713	8.593172695	14.41410915	7.260192528	10.51006801	19.37459643	14.72480009	9.534282129	11.21208135	15.0444029	7.803349968	10.99988394	10.05126489	16.83245318	11.1766023	14.38545261	8.285703341	16.11349414	13.76456308	10.18330568	13.31213173	9.690392723	13.97655604	15.15602224	11.69412742	10.9553426	12.5545239	9.311440843	9.690234004	10.99238416	10.48047172	10.54686206	13.77470278	10.73664885	15.1813673	12.70672835	11.867181	11.2243024	10.44671419	9.721912578	16.79480371	11.87750757	11.07751885
1448.5	8.224573626	7.293664315	7.156445874	8.735401556	14.94228558	8.248639926	15.54918439	8.099764305	13.52690242	6.752765883	10.17579713	18.57010036	14.24123721	9.13456852	10.45375668	14.52080392	7.122826631	10.49119795	9.430108186	16.04647637	10.52112919	13.79901841	7.878269246	15.36303149	13.18830339	9.489727631	12.6485375	9.131399729	13.57622654	14.61254257	11.10021744	10.41891484	11.99453225	8.691656209	9.099090276	10.3769074	10.03065716	10.01588447	13.23576811	10.12972458	14.64020237	12.06821224	11.40756402	10.75806134	9.870958756	9.230224145	16.28660295	11.30929693	10.54917278
1452.2	7.718818564	6.979088908	6.780509973	8.495084985	14.42089758	7.825427775	14.8454255	7.708520144	12.98471968	6.499224171	9.900624771	18.18979539	14.03422711	8.862538111	10.02308991	14.17706166	6.600409096	10.08739599	9.122775713	15.51634998	10.12176764	13.36757588	7.686027544	14.98850605	12.78026497	9.17847669	12.19515442	8.853371152	13.22666198	14.2408291	10.88311681	10.06703171	11.6469006	8.301870656	8.686315288	9.900776573	9.562933543	9.636475829	12.8855334	9.808508079	14.35197799	11.74369928	11.03442004	10.42600591	9.454322556	8.754835701	15.99467968	10.98429571	10.21224485
1456	7.459841753	6.877478745	6.575013468	8.356784133	14.16153392	7.521638569	14.32489596	7.534848455	12.77335568	6.326824698	9.828693675	17.9945808	13.86637808	8.767671248	9.831500669	14.03468223	6.362198736	9.91905589	9.016793792	15.22358042	9.922807962	13.12132444	7.548717568	14.71297211	12.60024648	9.012372155	11.93086804	8.661915016	13.02448494	13.94591494	10.70566925	9.901800699	11.45288437	8.046057391	8.425030519	9.62206539	9.358214185	9.486012151	12.78075418	9.542152158	14.20190007	11.5591508	10.8222678	10.27287892	9.231962472	8.554116127	15.79951635	10.84465295	10.05210181
1459.8	7.496608998	6.930157639	6.636590185	8.563853071	14.38384938	7.477863547	14.32787662	7.542427968	12.9222542	6.391047678	9.836347587	18.2444897	13.92449716	8.964416481	9.872143707	14.09097073	6.433899377	9.993043319	9.196222478	15.39482721	9.967759491	13.20322367	7.565571397	14.79842327	12.56762489	9.153831156	12.03911985	8.786597096	13.02614862	13.94319452	10.73465821	9.908569301	11.48211577	8.068566085	8.487789619	9.661980758	9.306041918	9.524893582	12.77883376	9.581568032	14.14571102	11.59641861	10.91196853	10.29153498	9.235866529	8.575227511	15.86972906	10.88664952	10.10738677
1463.5	7.760102373	7.13959943	6.908926726	8.80249816	14.85292189	7.766507065	14.83893968	7.738399089	13.3298273	6.618523894	10.03369556	18.67383111	14.09101284	9.20748147	10.06909827	14.32806521	6.80017017	10.25243016	9.403877452	15.75548403	10.19207475	13.47973997	7.779601387	15.07480024	12.7584277	9.496147677	12.23648202	8.954269641	13.09344422	14.17661911	10.94258151	10.11755304	11.74496857	8.34661408	8.752195176	9.889402834	9.540391403	9.820879434	12.98259987	9.80580457	14.4434526	11.90716799	11.01605955	10.52352041	9.421155411	8.823927586	16.09883193	11.13022753	10.24600755
1467.3	7.939295912	7.208188149	7.036918051	8.95115127	15.25540272	8.017172092	15.35967685	8.010019547	13.54612788	6.685594544	10.13198344	18.79282278	14.22043221	9.327724124	10.36464107	14.55166824	6.923727819	10.37514943	9.508114998	16.14625743	10.3549368	13.65203492	7.838472055	15.25813869	12.87723343	9.506248784	12.52076972	9.12030047	13.32822802	14.45807095	11.06464925	10.25753706	11.87550018	8.4956513	8.890579589	10.06799395	9.741565219	9.900936995	13.18181462	9.977547713	14.58987761	12.07392458	11.21420368	10.70227209	9.58229359	8.997447807	16.30189066	11.24939931	10.44264898
1471.1	8.066549841	7.359248423	7.102855134	8.98739335	15.47298859	8.128612	15.71861733	8.149033553	13.69039803	6.810599742	10.19108913	18.87735298	14.30054767	9.300203884	10.53071033	14.72863768	7.027469503	10.4503272	9.540743345	16.31247067	10.46718087	13.73763234	7.972396268	15.39579216	13.0765897	9.585039993	12.62061465	9.173073427	13.41005223	14.57991555	11.17202207	10.3363645	11.99859431	8.585481363	8.981677939	10.20788712	9.813292357	9.984283978	13.33301817	10.09845923	14.72596188	12.13332714	11.30992032	10.81977776	9.720772873	9.071206062	16.45492945	11.37102848	10.51724111
1474.8	8.02981333	7.271299081	7.088545672	8.989950369	15.42524431	8.202072469	15.71436733	8.05771274	13.76675577	6.69950251	10.11929378	18.82581753	14.21513701	9.271920862	10.61505465	14.89376238	6.974871304	10.41833062	9.570156491	16.4446706	10.5372514	13.67386341	7.900338493	15.39546106	13.15919767	9.469261347	12.59902108	9.12977469	13.50545252	14.61910961	11.22874655	10.36871403	12.00822918	8.527673993	8.969302523	10.24167791	9.866226534	10.03913675	13.40425651	10.17703118	14.78417402	12.10938141	11.32720889	10.84066247	9.730690629	9.074337101	16.56115288	11.36247767	10.62470724
1478.6	8.20578095	7.355119807	7.196650891	9.186232972	15.72265547	8.282822152	15.92044752	8.081424055	14.04985787	6.815495918	10.23349034	19.10604945	14.30216531	9.424142862	10.73498846	15.03447282	7.073882602	10.5227572	9.687159654	16.82932008	10.64599712	13.83473254	7.979819736	15.59624147	13.27411029	9.638206845	12.78690755	9.247039557	13.62103214	14.7852715	11.33860704	10.51485091	12.19322283	8.647380822	9.118199293	10.37181798	9.946086536	10.21057382	13.55424028	10.35317801	14.89378754	12.28487962	11.43445141	10.94979202	9.840199621	9.178472401	16.75660704	11.53724699	10.73423726
1482.3	8.129414761	7.336606715	7.211364177	9.124735292	15.7115647	8.401063366	16.1300171	8.088803262	14.14344869	6.824959913	10.25951432	19.21227966	14.39986617	9.470336594	10.82705156	15.17730254	7.032460309	10.54302538	9.743606054	16.9822626	10.69118412	13.862007	8.029033338	15.69031041	13.36644419	9.594870486	12.77869923	9.352704619	13.68024286	14.90918982	11.410195	10.6051856	12.26362567	8.668511137	9.145470853	10.3863156	10.00596842	10.29645671	13.66431177	10.41454539	14.97981787	12.32668547	11.4757879	11.01593115	9.893829582	9.236482523	16.8658088	11.60728508	10.80938675
1486.1	8.131292109	7.412234063	7.212306726	9.223595513	15.86793624	8.37705368	16.21167392	8.114205607	14.30999034	6.84831621	10.32028349	19.39338324	14.47994712	9.598400839	10.95334703	15.33006648	6.995412737	10.62039435	9.851266243	17.20027903	10.74539067	13.93423319	8.090976069	15.77928552	13.45215333	9.671604819	12.90722507	9.397375438	13.77917858	15.03098697	11.45474792	10.64166839	12.33332624	8.707979246	9.206766107	10.42595304	10.08825326	10.35475467	13.80439995	10.49999521	15.10497546	12.41623252	11.5464344	11.10549822	9.955050236	9.283867444	17.0621654	11.72043394	10.88472702
1489.8	8.190463302	7.438396229	7.250913923	9.280271877	15.96256323	8.464099178	16.44988731	8.169710096	14.47908949	6.944193114	10.36079856	19.51693162	14.5959419	9.687557015	11.11704007	15.52050713	7.058043429	10.68296931	9.904567662	17.39457736	10.83100524	14.02212534	8.163716687	15.92042752	13.55112022	9.698531076	13.02861319	9.478704425	13.88715711	15.17668017	11.54516231	10.72574517	12.43279736	8.718871575	9.252228352	10.50149962	10.14161485	10.45059931	13.94566139	10.59545667	15.2120462	12.55095934	11.65192999	11.23146569	10.05792154	9.355436043	17.24744149	11.81619876	10.97753036
1493.6	8.30154933	7.578856034	7.399606549	9.461259976	16.26076798	8.547352868	16.61204252	8.237205243	14.74226092	7.032624225	10.45709451	19.79091074	14.69275941	9.885827316	11.2504744	15.75708154	7.144975795	10.80806832	10.05776481	17.71013928	10.98808767	14.1294086	8.250559033	16.07109547	13.66961938	9.828712656	13.17921099	9.571912294	13.96802065	15.33205632	11.67261288	10.8028109	12.58595593	8.831374803	9.346045588	10.61710844	10.27090015	10.60501486	14.14383391	10.73499026	15.33827366	12.72178261	11.75886562	11.39881999	10.1767811	9.442074734	17.46528956	11.96920207	11.11024741
1497.3	8.487177718	7.725365632	7.559889745	9.70324288	16.65563273	8.712672505	16.97484634	8.370613943	15.09572667	7.164598666	10.59418437	20.1451597	14.85025011	10.10123569	11.48795945	16.03730234	7.34394233	10.95444596	10.23992637	18.12829592	11.16190612	14.29016315	8.381582802	16.301324	13.82367124	10.01685466	13.39913975	9.723799084	14.15465844	15.53383336	11.84453961	10.99623803	12.81142029	8.992663353	9.550623907	10.80866083	10.41686055	10.80289294	14.35086745	10.94795721	15.55492149	12.92010586	11.93126841	11.60231302	10.32670144	9.620725317	17.72223146	12.14366609	11.29407783
1501.1	8.72109409	7.926571124	7.778454164	9.960832483	17.09840875	8.887444442	17.35327146	8.542208836	15.49720904	7.340443837	10.77089673	20.51024141	15.059227	10.34682931	11.73135839	16.34910914	7.566564311	11.17199132	10.44994969	18.55765705	11.37171918	14.50925702	8.542282908	16.55044268	13.98860028	10.21648611	13.65930038	9.943456423	14.34442155	15.7739301	12.0508624	11.15120497	13.04039993	9.180588729	9.763008544	11.0290229	10.62023658	11.02424187	14.60246675	11.17943859	15.78311313	13.18412512	12.14626558	11.82801702	10.51846482	9.819292207	18.00223413	12.37050302	11.50226547
1504.8	8.942694154	8.122138411	8.021652004	10.21241979	17.55702588	9.126305107	17.85203094	8.734092958	15.92838782	7.528065767	10.93557258	20.90186011	15.28927747	10.59678374	12.0482083	16.67110805	7.850183573	11.40794048	10.6588928	19.03694643	11.62392105	14.74261695	8.737361115	16.85775249	14.22514273	10.44102794	13.98263809	10.14856515	14.56826031	16.07101613	12.28806026	11.3824236	13.31142456	9.391918113	10.0120244	11.29515912	10.86263074	11.26854854	14.88245429	11.43340158	16.03797792	13.45182787	12.36873285	12.0778358	10.75313934	10.04912995	18.3456561	12.59259144	11.73924249
1508.6	9.186525253	8.323889362	8.236519224	10.48592032	18.04431442	9.347283764	18.29337737	8.975200807	16.3542922	7.722613704	11.08886894	21.28060049	15.50566083	10.83459295	12.32719868	16.98855772	8.114355204	11.62952573	10.88998089	19.50734698	11.84951195	14.97505701	8.902550958	17.14333431	14.42519277	10.6669139	14.24488962	10.36091027	14.77575483	16.35750181	12.50248492	11.56602793	13.58212593	9.607496	10.22478253	11.53323529	11.0706431	11.50745834	15.16723087	11.67860938	16.28584416	13.7259539	12.57459786	12.3244959	10.96827387	10.27474237	18.67170597	12.82869091	11.9582872
1512.3	9.46067437	8.53115926	8.498438322	10.75569908	18.52135135	9.601890892	18.78359383	9.181500821	16.79402007	7.924836796	11.28049295	21.70760879	15.73274523	11.08894699	12.64462379	17.33739299	8.404489525	11.8606501	11.10444	20.01081074	12.14101723	15.22460012	9.092698535	17.4562077	14.65194571	10.89876249	14.56688582	10.58691733	15.00074426	16.67407926	12.74826319	11.79288306	13.86274621	9.822432064	10.4574554	11.80294594	11.30529794	11.77915851	15.44890969	11.96916647	16.54152625	14.00735651	12.80341062	12.58116474	11.20834596	10.52990391	18.99022168	13.0725236	12.20138416
1516.1	9.734407728	8.738187932	8.76149538	11.01849328	19.03018047	9.878132271	19.31540913	9.408737642	17.25575277	8.140735343	11.46112175	22.14122721	15.95585542	11.3343716	12.96931617	17.70756457	8.719903547	12.09585782	11.36825964	20.52486617	12.40992295	15.48783363	9.289801193	17.76571774	14.90961527	11.13522491	14.90023649	10.82034072	15.23002437	16.99964807	13.00799336	12.04089372	14.16480358	10.06970115	10.74726454	12.091362	11.56900934	12.06238789	15.76404465	12.25857017	16.80847244	14.29698453	13.0577372	12.85888096	11.47156378	10.80443689	19.32556306	13.3571931	12.46560474
1519.8	9.996722712	8.944548014	9.013191878	11.26369059	19.50714923	10.15876698	19.79059637	9.613313324	17.71785444	8.347014224	11.63919113	22.54707128	16.17625828	11.60637265	13.30819809	18.0659668	9.034463838	12.3298534	11.61194728	21.02556659	12.699272	15.72586535	9.447858649	18.08976653	15.16683077	11.36549424	15.2241619	11.0475644	15.50274962	17.3032557	13.25979677	12.26179395	14.44307487	10.3142398	11.01132206	12.37437742	11.81235945	12.31838646	16.06446643	12.54241235	17.07473588	14.59446149	13.29478419	13.12214957	11.72459596	11.05928701	19.66349222	13.61001961	12.73106503
1523.6	10.25704774	9.136234253	9.265596779	11.52879951	19.97925289	10.3854731	20.23434989	9.817592372	18.15856992	8.560909346	11.82543241	22.9616122	16.38210208	11.87258882	13.63438548	18.38684543	9.317251539	12.58269564	11.84259043	21.52356511	12.95724965	15.986354	9.631797234	18.3812409	15.39464632	11.60020699	15.5273537	11.26718511	15.73065161	17.61163154	13.4826093	12.48448635	14.73113848	10.5348479	11.26265333	12.62425416	12.06082495	12.57936211	16.36550694	12.81687091	17.33346496	14.86423765	13.53571553	13.38449087	11.96067836	11.29249643	19.99560253	13.85438752	12.98038542
1527.3	10.5243119	9.357177904	9.523323658	11.79539388	20.45882574	10.66674111	20.7245497	10.03801039	18.61404974	8.767705527	12.00529608	23.37508212	16.61024869	12.12073956	13.94844246	18.74541047	9.643495073	12.81356487	12.09125715	22.01770518	13.23946805	16.22557372	9.816461597	18.68895333	15.63110693	11.82523707	15.84467933	11.49715708	15.95720053	17.92081907	13.73149698	12.70442224	15.0180926	10.77131064	11.52813165	12.89733824	12.29639243	12.85291064	16.64222403	13.10432063	17.57950988	15.15785525	13.76289954	13.64067254	12.22285864	11.56787698	20.34097385	14.11054941	13.22752751
1531	10.80573454	9.557759302	9.791196617	12.07149746	20.96897181	10.9315905	21.22103891	10.26536044	19.07336465	8.977446413	12.18886077	23.79885603	16.83131848	12.37382753	14.25920088	19.084112	9.967368896	13.06885859	12.33039471	22.52143703	13.5153002	16.48446547	10.01482786	18.99959488	15.85630379	12.06758095	16.15579583	11.71322928	16.18665274	18.22258162	13.9716298	12.92997632	15.30449975	11.00414097	11.79679036	13.18855615	12.54028364	13.10179244	16.93326324	13.38506919	17.84958641	15.45946517	14.00176525	13.90542643	12.46454202	11.81442009	20.65601242	14.36495865	13.47876065
1534.8	11.07811903	9.773714378	10.04138128	12.34417145	21.46253682	11.18373151	21.68940283	10.51538986	19.51379528	9.208344847	12.36278333	24.20551036	17.03295461	12.62433061	14.56877061	19.41973085	10.29154903	13.28550073	12.55847144	23.00252221	13.78082213	16.75073077	10.19513227	19.27942302	16.08627969	12.30451287	16.47247349	11.93440604	16.39771503	18.51798843	14.21473042	13.14253631	15.5833591	11.23626412	12.05436829	13.45792949	12.76992857	13.3575745	17.20383173	13.65895202	18.08629536	15.71875639	14.21425669	14.15441302	12.70244277	12.06354916	20.96793702	14.61087983	13.72839773
1538.5	11.3561447	9.969873722	10.30955369	12.58709979	21.93933834	11.46001889	22.1499185	10.72831098	19.95121569	9.415272838	12.52789687	24.59087823	17.23870502	12.866539	14.88269547	19.74607351	10.61272382	13.50539374	12.78120564	23.46489492	14.0439989	16.95923117	10.3528959	19.57378224	16.30239906	12.51961039	16.76284929	12.14302339	16.62696212	18.79434647	14.42257396	13.35116338	15.83665374	11.46145358	12.29764169	13.72069929	13.00468968	13.60472996	17.47718658	13.91628453	18.30352711	15.97792085	14.42160184	14.39639057	12.94342103	12.30900273	21.26864459	14.83995182	13.97499923
1542.2	11.63756413	10.17803583	10.58359271	12.83932715	22.397895	11.71479689	22.61339067	10.94099382	20.40213853	9.623563395	12.7052174	24.99279691	17.43995881	13.12151862	15.21592459	20.0799697	10.95076791	13.74156596	13.01061185	23.93643633	14.31609728	17.20659302	10.52412716	19.84114754	16.53410571	12.74530564	17.06542393	12.3574522	16.83850677	19.08797795	14.66233821	13.56354729	16.10688373	11.69010205	12.55673919	13.98320104	13.23757318	13.86501679	17.75901437	14.19322098	18.54443725	16.24903347	14.6462454	14.63309293	13.17370161	12.56395345	21.58506565	15.08403188	14.21014358
1546	11.89680599	10.37744882	10.83357686	13.07844406	22.87251142	11.96516799	23.08433803	11.17184926	20.83147664	9.834020831	12.88125859	25.38402299	17.64016114	13.37367501	15.51935945	20.39207728	11.26889	13.97448968	13.23927393	24.40234285	14.57359808	17.42854411	10.69081855	20.12703967	16.75405078	12.97240997	17.36842568	12.56582214	17.05599511	19.362217	14.88729666	13.77436715	16.38251001	11.9153964	12.80657608	14.2494659	13.47102587	14.12149771	18.01487002	14.43888489	18.78026083	16.52894658	14.86580425	14.87322933	13.41104365	12.80619962	21.88297223	15.32238387	14.44276755
1549.7	12.17120372	10.56721088	11.09736688	13.32652092	23.31426233	12.23625158	23.52621485	11.4036	21.23876295	10.0363085	13.03749898	25.76599955	17.83728244	13.62319276	15.81035148	20.70802065	11.58412273	14.21976165	13.45196373	24.83983899	14.83213281	17.65271749	10.86781279	20.40303656	16.95001428	13.18558008	17.64081474	12.7633929	17.25691939	19.63090911	15.11755751	13.97434834	16.64206343	12.13727716	13.04653706	14.50230233	13.68520802	14.35388696	18.28193291	14.69694374	19.00275012	16.78428578	15.07638317	15.10444293	13.6466237	13.05764997	22.18438282	15.54447895	14.66906764
1553.4	12.42667509	10.76468269	11.34834771	13.57461656	23.77342846	12.47689879	23.97708327	11.61022961	21.65593439	10.24792601	13.21516096	26.13863445	18.02765023	13.83594643	16.10508257	21.01965359	11.88718487	14.43475135	13.66997103	25.28950806	15.09454532	17.89695427	11.04521798	20.67580377	17.16947047	13.41071138	17.93761626	12.97505311	17.4708115	19.91907513	15.32569326	14.1888518	16.90695992	12.34284336	13.29846372	14.76993833	13.91436649	14.60161249	18.54223796	14.96123299	19.23124224	17.04249419	15.28888638	15.35902069	13.89613856	13.28367085	22.4881029	15.77960878	14.90027087
1557.1	12.67619283	10.9526778	11.5875012	13.79484027	24.18130241	12.71069981	24.40507419	11.80638156	22.05410138	10.44651544	13.36314764	26.47280477	18.20741026	14.05884736	16.41327986	21.30950306	12.1984412	14.63852938	13.8758315	25.72331371	15.34648362	18.09622509	11.1809943	20.93329037	17.38008334	13.60393188	18.21450878	13.16921373	17.66445281	20.1824372	15.53580087	14.38037807	17.16696378	12.55645026	13.54387678	15.01042843	14.11735325	14.82461739	18.77207434	15.20860984	19.43169658	17.27266203	15.47749934	15.57747625	14.10549656	13.52689834	22.75656608	15.98661839	15.13091094
1560.9	12.9309164	11.13874481	11.8438345	14.02655312	24.61324682	12.94318986	24.80282802	12.02228345	22.44935012	10.64650377	13.52475698	26.81878718	18.39548474	14.29708081	16.69576903	21.60076292	12.5213039	14.85414506	14.0855128	26.10765995	15.56987581	18.31964285	11.3577082	21.17857004	17.57922931	13.81572341	18.49138404	13.36258269	17.86057104	20.44357499	15.74674872	14.55605522	17.39736056	12.77683645	13.77677185	15.25050635	14.33502362	15.05283707	19.02760742	15.44274552	19.65379259	17.5262452	15.68882518	15.80067251	14.32812309	13.75801084	23.027342	16.20892031	15.34933901
1564.6	13.1781481	11.33127399	12.07062939	14.2725105	25.03696558	13.1717998	25.17954133	12.23048382	22.83190682	10.83550418	13.69746422	27.19458768	18.55920171	14.52750156	16.94805347	21.86554514	12.8230696	15.04913485	14.28180718	26.51601864	15.82086237	18.51968851	11.49538759	21.42226818	17.75224914	14.02418211	18.75812918	13.56360068	18.06124537	20.67715288	15.94216503	14.74917942	17.63257073	12.98472619	13.99677577	15.48177929	14.53299503	15.26898626	19.26784814	15.66255499	19.85088913	17.77144739	15.88316176	16.01293152	14.5306786	13.97542263	23.28517781	16.41032553	15.56016923
1568.3	13.42148378	11.5087206	12.30887488	14.49473937	25.43428216	13.38705616	25.57512658	12.4445643	23.19905418	11.01985791	13.85466896	27.52761446	18.74079985	14.73483086	17.21973073	22.14000457	13.12785854	15.25673237	14.4785674	26.88941186	16.07126244	18.74431096	11.64342454	21.67579836	17.959642	14.23281763	19.0257276	13.74931504	18.25262313	20.92949331	16.14373565	14.93157237	17.86682323	13.19555067	14.22175206	15.72381935	14.7486435	15.49364986	19.48665245	15.9207191	20.06371316	18.01489493	16.07136078	16.23098191	14.7611355	14.20033637	23.54894805	16.63788128	15.76145175
1572	13.67865931	11.66604048	12.55146253	14.68078742	25.80649006	13.64372358	26.00373702	12.64938687	23.54573538	11.22083156	13.9798916	27.85010297	18.92238571	14.92433666	17.49623507	22.40657029	13.40374537	15.46487501	14.66137219	27.28804392	16.29614131	18.94270247	11.80461622	21.93453868	18.17613977	14.43925501	19.28310445	13.95561297	18.44084088	21.18383828	16.35480196	15.12671521	18.11173525	13.38805119	14.45197688	15.97081478	14.94943402	15.7231113	19.72638095	16.12906299	20.26595001	18.23550316	16.2678583	16.44360297	14.98663	14.42240468	23.81837481	16.84685453	15.98325814
1575.8	13.92336201	11.83461475	12.77170966	14.85928709	26.16112559	13.89635852	26.42141399	12.83582452	23.88307047	11.4153362	14.13015191	28.15088343	19.10358977	15.10379485	17.78457202	22.68850698	13.71763621	15.67616715	14.85019853	27.67613368	16.55463487	19.15683514	11.9687541	22.17525214	18.37757958	14.62328257	19.54701739	14.13612891	18.6516407	21.44687058	16.56012424	15.31850992	18.35647192	13.59425661	14.66313591	16.19707718	15.15915935	15.93955744	19.97331956	16.36917605	20.47315984	18.45289352	16.46743148	16.67037715	15.1949164	14.65410388	24.08499215	17.05666135	16.20278027
1579.5	14.16493174	11.97844635	12.96953416	15.0178785	26.49553807	14.11486367	26.73926601	12.98775511	24.23095783	11.57801319	14.26031252	28.44244204	19.24929457	15.30066647	18.0393389	22.9427358	13.96874709	15.86097583	15.02818876	28.03098901	16.79408712	19.33504475	12.09189803	22.37857677	18.56282222	14.7774653	19.78289677	14.28229136	18.83488136	21.68006109	16.73790184	15.48962402	18.56664309	13.78616247	14.87803724	16.39512784	15.36608242	16.15248097	20.19937899	16.59145557	20.64716765	18.65831776	16.64218294	16.86491839	15.39499682	14.8826611	24.32032599	17.25187272	16.38712632
1583.2	14.35568553	12.16095199	13.19684555	15.22885338	26.84265667	14.31068161	27.09656819	13.17806977	24.5735595	11.74613263	14.4031437	28.75797538	19.43577536	15.4895327	18.28467603	23.20872294	14.23021739	16.05050446	15.22127477	28.3949858	17.01735595	19.55009738	12.23724113	22.62696818	18.77793491	14.96657035	20.04892295	14.47827923	19.03635864	21.93318823	16.94379936	15.67819729	18.8068991	13.98030181	15.09548409	16.6241014	15.5591876	16.37118306	20.44315798	16.82040972	20.86762288	18.91689073	16.8352494	17.06765689	15.5998084	15.08949332	24.58072325	17.46752349	16.59351013
1586.9	14.57090851	12.31629231	13.3954643	15.40974656	27.17029603	14.50028412	27.41444497	13.32908702	24.88469797	11.94147223	14.55455825	29.05856872	19.60796169	15.69399884	18.52417944	23.44065068	14.48215315	16.24076099	15.38985073	28.72556677	17.22995357	19.7391397	12.38233714	22.86191728	18.95579371	15.1749347	20.28781659	14.6589577	19.23976434	22.1585852	17.14293984	15.84951527	19.03365376	14.16071346	15.29169794	16.82826996	15.76527785	16.57729305	20.66936982	17.04058963	21.07690213	19.12898136	17.0195282	17.27959756	15.79108271	15.29912117	24.81288495	17.66162631	16.795761
1590.6	14.80073451	12.47924974	13.60831745	15.60251662	27.47794604	14.70839798	27.74103366	13.52772356	25.1911943	12.12116592	14.7020173	29.37541716	19.80577742	15.89810839	18.74654169	23.67997201	14.74071397	16.43073651	15.57085247	29.03285063	17.45415418	19.95529254	12.55939944	23.09904752	19.15984359	15.36553462	20.55540707	14.86150661	19.42764697	22.39630191	17.33958724	16.04439825	19.26718357	14.37219277	15.49595908	17.06985676	15.97109372	16.79355535	20.90442727	17.2484313	21.27535731	19.35990532	17.22242081	17.49494742	16.00138154	15.5058298	25.07757138	17.87037605	17.00364561
1594.3	15.01005954	12.65040388	13.80040204	15.80369723	27.83732006	14.90509913	28.05080387	13.70995171	25.52963699	12.31787018	14.87568714	29.67720615	20.00662073	16.08815501	18.96591394	23.92523843	14.99990645	16.62569938	15.75518606	29.36250508	17.69744154	20.16431757	12.73635985	23.37718491	19.35406757	15.58869443	20.80168399	15.05191178	19.61426742	22.63859532	17.54707926	16.22866893	19.48963105	14.57728639	15.7138223	17.29969095	16.17608647	16.99264296	21.12825228	17.45848899	21.49264351	19.60583414	17.42094005	17.73210817	16.20270248	15.73569708	25.34913608	18.08445899	17.19792211
1598.1	15.21101326	12.80717066	13.99682722	15.96830125	28.16272069	15.06383298	28.34942231	13.88140515	25.83100101	12.50799148	15.03805682	29.976635	20.20459903	16.28001536	19.19720081	24.16484856	15.27146462	16.81825747	15.93620965	29.67119456	17.93262854	20.37669383	12.91367637	23.62065289	19.5474054	15.78230336	21.08699381	15.24649956	19.83506762	22.90730623	17.75200028	16.41870806	19.71989186	14.78962672	15.93505772	17.50996955	16.39676269	17.2252317	21.38826436	17.70408912	21.71599586	19.84272213	17.6290724	17.94629317	16.40881136	15.946312	25.60889992	18.30419478	17.41113917
1601.8	15.43077332	12.94905588	14.19977267	16.1402717	28.46576404	15.26319411	28.66054618	14.05107292	26.11011674	12.6811634	15.1827016	30.27631313	20.40123873	16.47932805	19.43530559	24.39736781	15.50205263	17.00453034	16.09698408	29.9688333	18.17786153	20.59680266	13.07276912	23.87675838	19.74521372	15.97776516	21.33783094	15.4459412	20.04844318	23.1619454	17.97040757	16.63379909	19.95300819	14.98501765	16.16057278	17.74842589	16.58554127	17.45148328	21.63038283	17.93633374	21.94883246	20.08476601	17.83351411	18.16365318	16.61592938	16.171294	25.86178661	18.51863627	17.60375394
1605.5	15.61239933	13.09414369	14.40463732	16.27708887	28.74929918	15.4517539	28.9693196	14.22369869	26.39321547	12.84122858	15.3495768	30.55322342	20.61227551	16.6469899	19.67475393	24.6322162	15.72823243	17.19375171	16.27798638	30.28696256	18.43147339	20.81048272	13.22992566	24.11320816	19.98007881	16.17311491	21.59346382	15.66063959	20.27227378	23.41716744	18.18529883	16.8102921	20.18179292	15.18669965	16.35318735	17.95493434	16.81058781	17.6672532	21.88241939	18.14941658	22.17408412	20.31440823	18.02632291	18.39809297	16.81230301	16.38164359	26.11844822	18.7393892	17.79751233
[truncated: 334 more rows]
[truncated: 1 more columns]
