# Supplementary material for: Field spectroscopy data from non-arable, grass-dominated objects in an intensively used agricultural landscape in East Anglia, UK
Source: Data Brief. 2019 Nov 28;28:104888. doi: 10.1016/j.dib.2019.104888 (PMC6920490; doi:10.1016/j.dib.2019.104888)
Supplement: Multimedia component 1 [file mmc1.zip › Table 18 SVC_31_August_2013.csv]

Wavelength	m1_000	m1_001	m1_002	m1_003	m1_004	m1_005	m1_006	m1_007	m1_008	m1_009	m2_000	m2_001	m2_002	m2_003	m2_004	m2_005	m2_006	m2_007	m2_008	m2_009	m2_010	m2_011	m2_012	m2_013	m2_014	m2_015	m2_016	m2_017	m2_018	m2_019
350.8	1.877434001	2.288821738	2.077038728	2.125444503	2.260108288	2.716974508	2.201564355	1.822760267	2.296423253	2.111336308	1.830474091	1.881705355	2.38976393	1.504461587	2.24068747	1.761251484	1.96840502	2.407622103	3.526554343	2.155990571	1.629447302	1.130032432	1.474536126	1.032961475	0.889093297	1.287444132	1.788436774	1.383345162	2.592496343	1.764051566
352.3	1.839017241	2.185795115	1.998245003	2.083412349	2.18064371	2.567716553	2.123144188	1.743339444	2.298190224	2.068238247	1.80521859	1.893166027	2.309279369	1.460703466	2.14672882	1.770739654	1.942476727	2.263882406	3.37292908	2.060209075	1.618583944	1.090542674	1.426749001	0.982730128	0.866611742	1.255380052	1.80249096	1.371253562	2.533374721	1.707804891
353.8	1.771940651	2.085612418	1.858804465	1.994747476	2.087676065	2.509546136	2.068072978	1.708595644	2.216888137	2.025002245	1.728900068	1.843994346	2.296210416	1.420157916	2.161931597	1.743741478	1.903301166	2.223373674	3.233266439	1.986068704	1.609074352	1.060035264	1.379709663	0.993446931	0.824791969	1.238740365	1.741603377	1.311532862	2.486516536	1.725596596
355.2	1.772070044	2.106518679	1.909808276	1.968532327	2.119125827	2.534963642	2.046315205	1.701201871	2.210451453	2.044109116	1.735935827	1.861363479	2.306492761	1.447367801	2.192878058	1.697968822	1.929873613	2.268885187	3.279698217	1.990209804	1.612115816	1.03980527	1.377160793	0.98507243	0.852279212	1.240362494	1.657718705	1.346937244	2.459957345	1.665881823
356.7	1.736208646	2.123242171	1.924442009	1.988165255	2.143275961	2.52410306	2.035974597	1.702942662	2.256730138	1.992308465	1.777024078	1.807815234	2.32232275	1.460938867	2.149149738	1.695585094	1.886957111	2.245068306	3.293651793	2.028482474	1.584376432	1.068324612	1.422702581	0.955862806	0.821059994	1.206551831	1.664031726	1.34673686	2.440394814	1.662001419
358.2	1.713175741	2.073362133	1.915592761	2.044902655	2.176159498	2.421616529	1.966977145	1.646545653	2.213913219	1.903502882	1.737319072	1.815323065	2.255940979	1.419328814	2.099600359	1.668208859	1.892491938	2.222577741	3.243863307	2.004034911	1.560260601	1.020673067	1.330123532	0.942644907	0.865552389	1.208714195	1.656493299	1.335877238	2.441870533	1.618543176
359.7	1.675093337	2.009605766	1.861078984	2.012658634	2.06830989	2.395980821	2.000264052	1.631912094	2.126257045	1.889597691	1.65421029	1.815359608	2.204377894	1.361042885	2.05180375	1.650960086	1.857268114	2.2089786	3.186027705	1.932829484	1.550636387	1.012463071	1.367968803	0.948228797	0.83929696	1.156316648	1.665661742	1.310543435	2.41955109	1.58646644
361.2	1.645288919	2.012288771	1.849594539	1.969941439	2.040437041	2.392069184	1.939411489	1.649448431	2.106759026	1.907712408	1.715205877	1.765406679	2.205438181	1.378565706	2.074858215	1.623672393	1.840925755	2.165634605	3.169286303	1.89671619	1.544658609	1.017871144	1.344890625	0.929369509	0.829449771	1.173095971	1.635546241	1.305174783	2.370903608	1.565251225
362.6	1.627218694	2.038727227	1.820932336	1.922118693	2.039766864	2.40448213	1.957526143	1.634448795	2.102636534	1.913868662	1.651556692	1.744535259	2.206292859	1.363298725	2.036529772	1.618410267	1.852942974	2.179126205	3.171535245	1.904883584	1.534627929	0.998647929	1.352856942	0.914193079	0.817768151	1.150060168	1.59185542	1.306374466	2.373212995	1.58064808
364.1	1.617742229	1.98216692	1.777182047	1.907267911	2.0237873	2.343554286	1.920964275	1.603575769	2.090664788	1.861308691	1.632244682	1.716148834	2.163449063	1.338722058	2.004159823	1.590430489	1.780337888	2.125511463	3.147623443	1.865115882	1.510866567	0.954772496	1.336553003	0.896164847	0.791040335	1.135356346	1.596021157	1.241145991	2.315702128	1.541418084
365.6	1.609532405	1.912175811	1.747152706	1.883694084	1.985685219	2.297357374	1.849063838	1.550835957	2.066359713	1.851008127	1.620902043	1.727247802	2.108143105	1.334802457	2.011560705	1.570909503	1.780472032	2.110182561	3.100246514	1.855860973	1.481743657	0.960642386	1.329233397	0.900287757	0.795101086	1.123513439	1.561463041	1.232778128	2.323663025	1.549234934
367.1	1.611376897	1.928393538	1.759724983	1.895716241	2.0128724	2.336818634	1.864130773	1.55868953	2.072317302	1.857610926	1.629782497	1.710882926	2.104403566	1.333829979	2.029921048	1.614021457	1.809201013	2.166970954	3.095308834	1.875802741	1.483884388	0.980428314	1.313764417	0.911816979	0.810873359	1.159039611	1.581414707	1.250629205	2.33774348	1.530730023
368.5	1.620938833	1.964855252	1.750001716	1.910352247	2.026104428	2.362506208	1.921479284	1.626894071	2.099588794	1.895975754	1.644010884	1.735525468	2.165338914	1.343446284	2.048661165	1.622775085	1.814191911	2.172868516	3.112108034	1.909833618	1.521208878	0.988017542	1.328596628	0.888748962	0.824465867	1.16441368	1.576122976	1.278492072	2.37690392	1.565201988
370	1.652582341	2.02104008	1.822656822	1.915874425	2.066269749	2.351763464	1.947215856	1.604376032	2.123790888	1.892421751	1.68551766	1.7680286	2.179530164	1.346391964	2.054282896	1.626808909	1.830471319	2.155523794	3.152889726	1.928326166	1.523780682	1.001531289	1.330620568	0.899630585	0.832399538	1.147553392	1.612885045	1.301616577	2.378189572	1.594708342
371.5	1.688073531	2.016904697	1.82577113	1.978840273	2.056022321	2.393116494	1.952058359	1.59303971	2.130936083	1.933710608	1.704073292	1.80537225	2.219540624	1.385255065	2.083928331	1.651936996	1.842216557	2.193443941	3.207717548	1.954660784	1.538434772	1.001013269	1.349416528	0.919458465	0.820557187	1.158970659	1.637671974	1.304609252	2.397590384	1.61384532
373	1.700376651	2.067092418	1.855036464	2.009349144	2.093968754	2.435926132	1.998586565	1.645304656	2.181680996	1.967244679	1.704277925	1.82326618	2.264639869	1.394069443	2.127143877	1.667856363	1.856514885	2.237103186	3.239806903	1.970628105	1.580748584	1.011451237	1.374131877	0.924686256	0.833395922	1.169563643	1.653247232	1.322587261	2.415178565	1.617679788
374.4	1.728164364	2.10465418	1.896182304	1.981322407	2.126191055	2.455476382	1.992246992	1.651955858	2.167518558	1.997600281	1.706985459	1.83507743	2.295118025	1.403207546	2.133737144	1.674158815	1.872819895	2.253474345	3.263525077	1.987953952	1.58839489	1.018855216	1.400769412	0.93918397	0.84401805	1.189533895	1.669694587	1.329506392	2.434908146	1.638585807
375.9	1.725966543	2.074288291	1.85972629	1.964319633	2.108627924	2.441123903	1.988750962	1.647482388	2.157066967	1.982971847	1.718887922	1.831436123	2.274745379	1.381948992	2.152103577	1.685672696	1.883463283	2.261768923	3.254412308	1.983050427	1.568115672	1.009162007	1.382012705	0.93812636	0.822212264	1.199162255	1.647772121	1.336599293	2.446872025	1.624999656
377.4	1.727260905	2.078166203	1.855475832	1.979356868	2.099720289	2.437321996	2.006524731	1.632866289	2.150560825	1.957796099	1.732401614	1.795740685	2.250892165	1.401973059	2.146263516	1.676625309	1.872780929	2.25155928	3.269825049	1.992045401	1.586241378	1.007090181	1.37225379	0.924233025	0.837891494	1.199875549	1.632918858	1.339475974	2.437773973	1.590851306
378.9	1.723536216	2.06311169	1.838214288	1.982003516	2.096597926	2.414685405	2.022582607	1.618629687	2.174871154	1.982299239	1.739113487	1.814615549	2.304759786	1.390767232	2.153294086	1.674381192	1.90271676	2.247459866	3.25348702	2.025650205	1.600885221	1.013333139	1.382120268	0.928665956	0.841083344	1.186392498	1.669114483	1.34280542	2.47652773	1.616715659
380.3	1.780108671	2.149022131	1.917083488	2.048722627	2.163325179	2.476504591	2.078438566	1.704740629	2.229311511	2.070345587	1.761438618	1.845826632	2.351120237	1.446648136	2.212601933	1.742935739	1.93041847	2.312431975	3.337872655	2.089721102	1.633705288	1.039710059	1.421753988	0.968972404	0.841098135	1.188794954	1.692116187	1.37198345	2.52553791	1.656487863
381.8	1.840560759	2.22494357	1.976615013	2.093098193	2.233395956	2.556634856	2.115924882	1.75341678	2.297622291	2.122515247	1.803974674	1.911148289	2.405732563	1.450857226	2.293496108	1.771934978	1.972640095	2.348738534	3.455077341	2.128574433	1.685560597	1.057921299	1.455812566	0.979077439	0.870876701	1.23792214	1.731578408	1.42011738	2.594205001	1.692068295
383.3	1.922869037	2.277400263	2.012136429	2.140951014	2.253935656	2.646477014	2.175067834	1.776005613	2.315968525	2.154364201	1.868069322	1.961397053	2.456646868	1.48930972	2.358833296	1.782233169	2.012563352	2.366774502	3.489890085	2.179877396	1.706815964	1.065458596	1.471143866	0.999605471	0.870996828	1.232070667	1.797073546	1.439715389	2.626672076	1.698521388
384.7	1.90276296	2.261510414	2.022847091	2.101434272	2.287937741	2.638496114	2.170732969	1.758320933	2.286625288	2.147165035	1.834662874	1.936607612	2.492107794	1.499175263	2.324650868	1.805762115	2.039750383	2.366981384	3.480547721	2.152771146	1.721311864	1.082421033	1.483201747	1.000051202	0.89219599	1.248261579	1.784355476	1.424831777	2.628459521	1.734849102
386.2	1.92374491	2.240802016	2.01877382	2.106438868	2.255479572	2.624578276	2.150625725	1.758566986	2.305866392	2.142208976	1.840756854	1.924206659	2.471617779	1.483752275	2.312787658	1.785999178	2.045418299	2.388028303	3.474453422	2.168250216	1.727158006	1.071320204	1.500770316	1.018190934	0.890972503	1.258228657	1.759842278	1.416496177	2.618608707	1.691510211
387.7	1.928559414	2.249642467	2.003642445	2.113826864	2.257781806	2.61934502	2.156070096	1.731246084	2.305123788	2.152580779	1.835979406	1.930900056	2.451561621	1.480493563	2.3298403	1.794193379	2.042051021	2.412507613	3.460479607	2.165599448	1.722422741	1.063993075	1.461902217	0.990420862	0.867575039	1.263521613	1.767539908	1.437682521	2.636497982	1.694796923
389.1	1.916641938	2.268593382	1.980923202	2.131504497	2.266355467	2.635654626	2.180331772	1.749678188	2.33396568	2.160928565	1.864934938	1.965252209	2.490299587	1.4906438	2.339033445	1.798119062	2.047350236	2.387960963	3.474960755	2.184043658	1.721898816	1.076734421	1.455510781	0.999529047	0.882767502	1.249415296	1.775703789	1.438197893	2.639089829	1.714272593
390.6	1.941959722	2.312599681	2.015469707	2.158109176	2.30656202	2.669204928	2.222225655	1.826187162	2.336792931	2.206344798	1.868120985	1.99043338	2.542653012	1.497197535	2.385550179	1.828557867	2.071126374	2.394036719	3.534753041	2.215948221	1.760470552	1.08369031	1.469531333	1.022812513	0.913824244	1.290052846	1.822169313	1.482600641	2.698751784	1.735954786
392.1	2.017946482	2.356111129	2.114048378	2.199505571	2.362222876	2.723058678	2.283647467	1.860824199	2.381098064	2.280537313	1.908939399	2.024644554	2.607529482	1.535346739	2.426595086	1.851074357	2.118535717	2.475820679	3.596207997	2.281347691	1.794468359	1.089550987	1.530143804	1.042956074	0.928075584	1.321071926	1.835550156	1.506145552	2.702635738	1.779318902
393.5	2.018290643	2.397607578	2.152791201	2.207714854	2.37539168	2.763498352	2.307782691	1.844251775	2.415205812	2.301913592	1.96449765	2.014412027	2.610017621	1.55508374	2.467691063	1.876897599	2.162729426	2.500875356	3.62102966	2.289148291	1.791895444	1.099982019	1.546091585	1.0536372	0.930811434	1.300951351	1.867934763	1.526126631	2.73702712	1.801085446
395	2.014766525	2.410842797	2.125211601	2.187841907	2.407304137	2.751767863	2.299636222	1.839817386	2.417794203	2.277207521	1.9397702	1.994662565	2.617162307	1.573858896	2.447497825	1.90472919	2.165324671	2.488462209	3.629393625	2.279239458	1.804933817	1.112601263	1.544765916	1.054976269	0.924395438	1.297984607	1.850700342	1.53291903	2.752463434	1.807364704
396.5	1.995665115	2.381611163	2.110882001	2.210535206	2.362950383	2.7498285	2.276543555	1.844183483	2.410655842	2.246875709	1.937634387	2.009976295	2.613735369	1.546094869	2.439930966	1.880552278	2.150381582	2.471394283	3.60344593	2.269939609	1.825377437	1.102919919	1.536058494	1.04563174	0.922011603	1.327825364	1.840754432	1.51604244	2.761038721	1.77707873
397.9	2.020588246	2.381368695	2.100935555	2.190323787	2.363662633	2.762762746	2.298057208	1.853725533	2.386061869	2.25093652	1.930909985	2.015502575	2.626739056	1.538182635	2.428797127	1.887585613	2.141452636	2.449392006	3.583765494	2.258870759	1.810020941	1.106149543	1.538266187	1.057445341	0.929391373	1.327406066	1.868112455	1.513861052	2.764610195	1.766904989
399.4	1.983718925	2.361153975	2.098484649	2.171728157	2.36048017	2.725003133	2.271528398	1.827056201	2.373751861	2.241311365	1.916031961	2.017061639	2.632607214	1.542894677	2.393435709	1.861303725	2.137109231	2.429567147	3.543213001	2.252974553	1.805731992	1.083449471	1.531042783	1.044280379	0.92046097	1.31290045	1.853768107	1.529532879	2.741080787	1.755354324
400.9	1.9781785	2.368471626	2.113721749	2.207270799	2.356444354	2.747635943	2.298727031	1.835703903	2.392669046	2.26751071	1.947508134	2.012064179	2.628734127	1.568201063	2.441598535	1.877397052	2.150815193	2.443337282	3.568825969	2.273681977	1.815898202	1.096569016	1.552349644	1.045953454	0.915568675	1.327269399	1.871379621	1.530599038	2.760506309	1.73416422
402.3	1.996883862	2.381773471	2.10613233	2.224187982	2.379260434	2.775240061	2.300848362	1.850284487	2.409210186	2.265809371	1.976239283	2.033322767	2.637981522	1.57328533	2.463157431	1.894749747	2.177855731	2.467592268	3.578794455	2.300838921	1.82010217	1.11011626	1.541908612	1.066791942	0.919322026	1.320127619	1.888200507	1.543670365	2.769518851	1.766984223
403.8	2.019107064	2.426853247	2.124987051	2.244384356	2.397479848	2.802768944	2.319555784	1.867177213	2.430815239	2.299041077	2.007814433	2.046428219	2.688479011	1.581986453	2.48700544	1.914504012	2.211234388	2.500456258	3.607406836	2.328274555	1.85475986	1.12262297	1.546007459	1.078946518	0.941413627	1.339869215	1.875457831	1.542457683	2.797254418	1.788927836
405.2	2.070935572	2.469404148	2.166715696	2.2876736	2.463759306	2.850045636	2.382272893	1.902845119	2.473750111	2.329400594	2.020296074	2.08002496	2.722357853	1.608566652	2.519261317	1.946079241	2.225307725	2.513557238	3.698050909	2.355869115	1.881003716	1.138650046	1.575755975	1.098623102	0.948631546	1.357460737	1.921233203	1.569418632	2.836877782	1.825641415
406.7	2.130420256	2.492307131	2.185998583	2.309988014	2.475434021	2.880683476	2.423471316	1.967914031	2.530027042	2.370880427	2.04431205	2.120459013	2.777886203	1.641530043	2.559223961	1.974151194	2.264755608	2.554206622	3.706042913	2.395755904	1.919136049	1.138277138	1.596139185	1.106747943	0.954891934	1.377420687	1.956045049	1.587757094	2.886259856	1.821296723
408.2	2.130454001	2.525967201	2.234563487	2.311291763	2.502618911	2.916989109	2.458492234	1.961323301	2.536146444	2.401744378	2.041859504	2.125616248	2.822922102	1.658110804	2.592354488	1.986869247	2.297752652	2.575835231	3.728572604	2.402255563	1.928314996	1.163390624	1.597863807	1.115900415	0.95982698	1.386077832	1.967621377	1.616420804	2.904356344	1.865058634
409.6	2.144125669	2.527251025	2.262789438	2.334600942	2.513791326	2.954839862	2.443101508	1.96388783	2.555027849	2.411219191	2.060671433	2.126934449	2.824019196	1.671006558	2.597647881	1.997714042	2.305113247	2.582191843	3.746775532	2.417996081	1.92594118	1.164689571	1.610769784	1.124933588	0.97361659	1.395101201	1.966746657	1.603247757	2.920826488	1.86505636
411.1	2.151399489	2.553809211	2.262693356	2.355183501	2.509199348	2.958409089	2.472000233	1.987886855	2.564834137	2.41523291	2.079884208	2.138407712	2.843685057	1.669036456	2.612230172	2.014580052	2.308516633	2.573119792	3.771895737	2.436331984	1.94524794	1.16176583	1.618796536	1.142597641	0.973070059	1.404015426	1.992307474	1.609538306	2.932432704	1.875580863
412.5	2.159839148	2.575506888	2.274704342	2.389519126	2.511809842	3.006834592	2.498287312	2.020864096	2.573856387	2.434674956	2.086347662	2.149148447	2.884118792	1.671525777	2.625374512	2.029572968	2.316101882	2.596364425	3.797781344	2.469278069	1.963084005	1.184310077	1.634924097	1.150914272	0.979628694	1.412252692	2.000985529	1.632444266	2.957790475	1.893311811
414	2.167416261	2.593367835	2.312582745	2.388082053	2.534515286	3.016666297	2.510601704	2.046544203	2.607119115	2.471316236	2.106202402	2.180507059	2.891777171	1.69146094	2.659278356	2.040235085	2.341541857	2.620896595	3.829834885	2.483630446	1.974353913	1.20210252	1.65601762	1.149596964	0.972025839	1.421753829	2.02695042	1.634275647	2.97518212	1.940313328
415.5	2.216681542	2.59751786	2.335697832	2.411023591	2.544226869	3.056403922	2.517866181	2.055080818	2.618010022	2.482995556	2.116354182	2.181280909	2.918449209	1.70732606	2.681862599	2.063864567	2.374218988	2.635484837	3.858878581	2.50862779	1.997228788	1.202881074	1.649690612	1.168282257	0.99123552	1.426724559	2.020774576	1.652150348	2.996316864	1.926689055
416.9	2.227480297	2.626802256	2.349910565	2.430314837	2.575009972	3.087963217	2.550759603	2.066293653	2.637381773	2.490712559	2.137505856	2.204803661	2.942275752	1.718863071	2.69946894	2.06970088	2.385509622	2.650987377	3.891171154	2.508009636	2.010584756	1.195232692	1.64426392	1.172886558	0.997729586	1.460646709	2.064525205	1.664000548	3.009427236	1.9433408
418.4	2.232694323	2.628870581	2.373661459	2.456098928	2.572100251	3.100682847	2.567734577	2.096143501	2.655473158	2.515656963	2.133565163	2.219021193	2.962847706	1.725332701	2.708225964	2.065890372	2.397119574	2.675196965	3.883497893	2.525133343	2.010881366	1.212886659	1.655675777	1.177043563	0.995085138	1.461654688	2.07017526	1.662394331	3.013531948	1.940456546
419.8	2.261264495	2.649274958	2.385146237	2.468368367	2.57402214	3.139284562	2.581506828	2.088142187	2.67726626	2.53521447	2.145879851	2.229016357	2.986254638	1.731527	2.734399555	2.092783377	2.403614419	2.674306409	3.902403748	2.534831508	2.027534228	1.219324369	1.675723536	1.186181994	0.998838817	1.467588663	2.064009536	1.679210339	3.038485681	1.969204972
421.3	2.266578182	2.665564929	2.402946063	2.478227319	2.586659199	3.166037017	2.586923334	2.111109648	2.696807437	2.551482426	2.15775287	2.249186121	3.006245952	1.744096117	2.74718233	2.101838898	2.432754947	2.691755474	3.929905169	2.565429128	2.044340337	1.226105001	1.686319468	1.188156096	1.00159573	1.47348056	2.084123537	1.687355993	3.049734463	1.998897704
422.7	2.296556585	2.688580243	2.428852257	2.495975972	2.604634159	3.198264608	2.60332613	2.122512112	2.719741471	2.577963613	2.161394567	2.258580601	3.028073888	1.757144136	2.768728396	2.118984494	2.439269105	2.706499874	3.970265186	2.588249593	2.058723243	1.229219379	1.70278332	1.20843136	1.016595418	1.485559701	2.100755057	1.690870097	3.07897467	2.011639453
424.2	2.321122788	2.723368828	2.462247836	2.501664095	2.633833931	3.221164195	2.637703503	2.154221308	2.742303489	2.595173304	2.168060476	2.28339703	3.070792548	1.760589892	2.789670379	2.129174181	2.453730151	2.730810273	3.995657614	2.602595743	2.073583078	1.247008056	1.710125047	1.217877216	1.015522507	1.488361477	2.123022566	1.6988005	3.103442716	2.028488546
425.6	2.344254794	2.742577178	2.477312666	2.536386349	2.657556418	3.236905466	2.651579883	2.162300034	2.759225256	2.623156926	2.190652927	2.301397885	3.101708408	1.766881964	2.809574817	2.147130716	2.472868505	2.750657698	4.036600947	2.619225102	2.085368513	1.25617853	1.714438579	1.226218004	1.026457862	1.494494924	2.13749594	1.707236878	3.118381318	2.060306653
427.1	2.369297285	2.759491404	2.503970508	2.555374343	2.671802788	3.276134494	2.664999872	2.178136808	2.772561224	2.639691955	2.214089	2.314603677	3.127543036	1.778551202	2.828505231	2.162841546	2.499383729	2.773489025	4.06640475	2.640467246	2.104575457	1.271217365	1.729128755	1.231368029	1.03600152	1.513998837	2.139239628	1.715123244	3.148319425	2.069806071
428.5	2.390810019	2.786284414	2.537266441	2.567538588	2.691624335	3.301708527	2.69898909	2.214175674	2.816017358	2.672327007	2.210646187	2.331745336	3.157288416	1.796845145	2.853997576	2.180644623	2.511050821	2.797802486	4.091690807	2.669729028	2.116023406	1.281371287	1.73614867	1.245301133	1.045131602	1.527439671	2.161066401	1.719851584	3.17685547	2.080627412
430	2.429641889	2.805438893	2.565869453	2.585437058	2.717189527	3.328296765	2.71390679	2.226692401	2.840042195	2.690477873	2.217660729	2.343264467	3.190105968	1.804606521	2.871144087	2.19416553	2.526839302	2.801082411	4.127517364	2.68839753	2.126251214	1.285921073	1.744948891	1.251595503	1.04889155	1.529640867	2.175901888	1.73236722	3.201270819	2.099184272
431.4	2.447611052	2.824701524	2.584465132	2.600748045	2.733363403	3.349599228	2.730009402	2.222626094	2.86099163	2.72177754	2.227309859	2.350049735	3.203751922	1.811639454	2.890806054	2.20762474	2.536380621	2.815979868	4.154520171	2.703955808	2.139556297	1.292119682	1.758349014	1.258482612	1.052235243	1.535470552	2.187614654	1.733652777	3.218963185	2.118422502
432.9	2.460546594	2.832903955	2.610461922	2.616754394	2.740969245	3.365886167	2.733984008	2.238723305	2.870572656	2.732877931	2.236482969	2.364227218	3.228734468	1.816329434	2.90421376	2.211429285	2.548892825	2.834597841	4.177402879	2.715115188	2.153826614	1.296652171	1.762485872	1.259853056	1.05586778	1.540083468	2.206671271	1.740564916	3.24614129	2.133794295
434.3	2.498667923	2.864044688	2.622123559	2.625293024	2.770554937	3.380743091	2.750937416	2.262779915	2.890006911	2.754814381	2.247045459	2.377800345	3.256824389	1.824438784	2.926027312	2.22698092	2.565928921	2.854094633	4.210610026	2.740496353	2.173347995	1.303707431	1.763942522	1.273772598	1.064081265	1.551864048	2.208693869	1.747403979	3.257180651	2.15068235
435.8	2.522797706	2.887913063	2.642449264	2.644369557	2.784421003	3.403320239	2.762030848	2.274978518	2.906035885	2.780573655	2.260819388	2.398960867	3.285544622	1.832694614	2.956453093	2.235336446	2.578145343	2.880192766	4.247836169	2.75971103	2.188152026	1.321109131	1.780219399	1.281801647	1.072724588	1.556675435	2.221369565	1.75902825	3.281148823	2.17146375
437.2	2.550276716	2.910578326	2.669475612	2.658256813	2.816761703	3.439019263	2.786877465	2.290856039	2.927987492	2.80395925	2.269372335	2.418774485	3.318452957	1.852869673	2.987167843	2.255001591	2.593094832	2.901269596	4.282769707	2.787162519	2.20280698	1.330945947	1.791253242	1.292606388	1.080826958	1.565853561	2.229031935	1.767980223	3.311183818	2.184717009
438.7	2.582806738	2.941153201	2.697313941	2.677001405	2.844464279	3.466201728	2.808902984	2.310156005	2.94798488	2.827349869	2.276869249	2.438739236	3.353352702	1.859826118	3.002595632	2.275631874	2.617246124	2.926871705	4.331238844	2.812668115	2.219263147	1.34325622	1.801560936	1.302138477	1.090563094	1.577297064	2.245627983	1.780041887	3.339832168	2.204313127
440.1	2.612870562	2.968033053	2.72376056	2.694081763	2.866413699	3.491417665	2.821213761	2.323756565	2.96829382	2.851178924	2.285581101	2.455171911	3.380164394	1.86650883	3.026148287	2.288129946	2.623635574	2.947068456	4.368118316	2.833954296	2.230820982	1.345985065	1.814685161	1.306782955	1.092266147	1.589741045	2.252972836	1.785441011	3.364518127	2.220888593
441.6	2.633987464	2.985576922	2.738855199	2.710035306	2.886713859	3.511825111	2.847880432	2.331303984	2.992935713	2.878345178	2.297541389	2.46713039	3.412406129	1.874714086	3.054833586	2.302510125	2.637833559	2.967422171	4.398031897	2.85607323	2.245781632	1.352457665	1.825622813	1.317733304	1.097607976	1.598772943	2.266246508	1.796905838	3.386781493	2.241025726
443	2.662831518	3.011536538	2.763437301	2.728955928	2.909340413	3.53275943	2.872933587	2.350417375	3.011164461	2.902965209	2.311638614	2.486792845	3.442201876	1.885105957	3.078852837	2.321051935	2.656315531	2.99311136	4.437276653	2.873343405	2.262631359	1.366583772	1.836967232	1.330125199	1.107898782	1.608729539	2.282391438	1.810877415	3.406349753	2.258022139
444.5	2.694582628	3.053700959	2.794149436	2.743653154	2.939395292	3.564949274	2.897252111	2.375209186	3.034532125	2.931707586	2.323109497	2.509372756	3.473930738	1.897858213	3.1016639	2.336637001	2.674981492	3.016267829	4.478494277	2.89860596	2.278101177	1.37561876	1.843550517	1.336094732	1.11525195	1.614559136	2.296968676	1.821552338	3.433469971	2.270344296
445.9	2.730491025	3.078258163	2.82077038	2.764703558	2.966891861	3.592233459	2.922452724	2.390255102	3.056963941	2.960816965	2.33971708	2.528985486	3.516229304	1.911772904	3.128988657	2.353861485	2.696392197	3.049811664	4.523723152	2.926213971	2.297433431	1.38429763	1.855883123	1.344987457	1.124829492	1.628774046	2.316648355	1.837115425	3.463085994	2.292859409
447.4	2.762283278	3.111872618	2.847468735	2.7889437	2.993543911	3.626867736	2.939507053	2.412478905	3.079818214	2.987919969	2.354584191	2.545365763	3.555242841	1.924727297	3.152121384	2.370989302	2.71287682	3.072268042	4.571273433	2.949089223	2.317299816	1.40062121	1.870894164	1.356033812	1.132174978	1.643643918	2.329958316	1.845299505	3.488879558	2.319348603
448.8	2.792737739	3.140754298	2.873456838	2.802308174	3.024349142	3.653226857	2.961050377	2.441381659	3.109841675	3.010384553	2.372429854	2.562893582	3.591408902	1.933813559	3.18147914	2.393502466	2.728925953	3.099686451	4.614486136	2.974284485	2.333193936	1.413053395	1.892648785	1.369521019	1.142572486	1.655587954	2.345954603	1.861580745	3.520369459	2.339547885
450.3	2.816627938	3.173489072	2.897328392	2.819468358	3.056685498	3.679755628	2.983650157	2.46140487	3.132311134	3.040250347	2.390423852	2.5854498	3.627581769	1.946494749	3.212215293	2.418154943	2.748484334	3.128937283	4.660323526	3.002454681	2.348739851	1.42410027	1.907988674	1.377383125	1.153301267	1.669802665	2.36463819	1.869570671	3.551786463	2.357368015
451.7	2.854007328	3.199729687	2.924354898	2.836569139	3.078201653	3.694733005	3.015162509	2.485324603	3.157732425	3.070474376	2.407356556	2.603205286	3.663777423	1.957699191	3.240709976	2.439779049	2.770105018	3.154760035	4.71086454	3.031119073	2.364132607	1.431749328	1.919383371	1.38533351	1.164048287	1.682681931	2.380848433	1.882806099	3.58338311	2.371383995
453.1	2.881094442	3.223976152	2.942480223	2.86472983	3.094304794	3.720405713	3.042167552	2.509473337	3.174129428	3.10345162	2.429206972	2.61867433	3.686999954	1.967948706	3.274243539	2.460238506	2.782586407	3.179731237	4.746076449	3.058381456	2.38295735	1.443657918	1.929677169	1.396447318	1.170839798	1.696768433	2.398999132	1.89555793	3.616166524	2.397267492
454.6	2.908363406	3.249319031	2.949707227	2.877895905	3.111878991	3.740485175	3.065789907	2.528469154	3.184379237	3.130599737	2.442539477	2.637489813	3.711805752	1.974396307	3.306660337	2.470024416	2.800205206	3.204502477	4.774936231	3.087196832	2.406616204	1.452867484	1.938566223	1.398390475	1.180518947	1.70386147	2.410476487	1.913210634	3.643878038	2.410455637
456	2.937114453	3.274230453	2.950359913	2.884998359	3.1253795	3.751535643	3.090614737	2.536218929	3.194343483	3.157884702	2.46229181	2.66187275	3.728426333	1.984901035	3.343879385	2.483395376	2.80968369	3.233463514	4.801625303	3.110632222	2.423235176	1.456982664	1.953610733	1.409883725	1.185614268	1.713060736	2.419854354	1.931650256	3.664866602	2.424043507
457.5	2.973918049	3.315304798	2.954839824	2.905734821	3.142553413	3.773771038	3.116062332	2.549243787	3.196410321	3.187528492	2.477493726	2.681446352	3.755504843	1.995796942	3.38130274	2.495753862	2.821061656	3.263749849	4.827555852	3.136204821	2.440398816	1.465636356	1.966046245	1.419476045	1.190854813	1.716479121	2.435786632	1.953017315	3.675076015	2.438218767
458.9	3.00783369	3.352768447	2.971024161	2.925542195	3.163285175	3.798445101	3.135661378	2.569112908	3.208799524	3.206815446	2.486185458	2.701654958	3.785439245	2.007586882	3.41424862	2.501144256	2.837582856	3.290644116	4.852468998	3.158288028	2.452886325	1.475234406	1.967789914	1.432026785	1.195401277	1.719696911	2.44224052	1.972794135	3.688384257	2.454817121
460.4	3.044124925	3.397350836	3.004248095	2.943685413	3.204241487	3.830015476	3.15227454	2.582682329	3.226003641	3.222618528	2.489275936	2.724554372	3.82299186	2.028362886	3.436993573	2.509600951	2.851254421	3.315724037	4.890452118	3.176706834	2.469517619	1.486773692	1.979180521	1.445386481	1.204677168	1.719857658	2.450592536	1.987024888	3.706079299	2.466148279
461.8	3.080649265	3.430706099	3.058940192	2.960880766	3.257472733	3.867447558	3.16771535	2.59132493	3.276251654	3.242991704	2.495652008	2.73889932	3.867614048	2.044711744	3.442800419	2.53528122	2.869875657	3.3335741	4.929840586	3.191749492	2.491081933	1.497068771	1.997714667	1.454971545	1.208848001	1.730144245	2.460713552	1.988952692	3.732095672	2.466108
463.2	3.122411458	3.457902299	3.107530032	2.987728116	3.30335297	3.891457459	3.192374004	2.614816667	3.305253994	3.266361909	2.495885703	2.746650855	3.908266801	2.051404028	3.456541996	2.55562555	2.893977152	3.339520421	4.969012161	3.215070222	2.51014014	1.508399604	2.013853029	1.465415196	1.220082374	1.743658117	2.480040385	1.989035057	3.772149871	2.471436497
464.7	3.143118042	3.485754843	3.150308496	3.008310719	3.351080297	3.922494449	3.222471039	2.639047888	3.343712936	3.288152397	2.512532023	2.751300036	3.94090884	2.064545918	3.467486874	2.571986912	2.907814883	3.344578428	5.006950631	3.245984394	2.527460934	1.514724071	2.022524684	1.472729349	1.236155568	1.760503264	2.497498266	1.996735297	3.818423676	2.481906601
466.1	3.171031914	3.517594038	3.184156899	3.024546163	3.391815785	3.945103923	3.252828207	2.664992701	3.382884761	3.330560795	2.532187928	2.760234932	3.966018743	2.072113615	3.489213741	2.600486196	2.926274809	3.368269082	5.04538317	3.269955383	2.550489934	1.514883156	2.036416771	1.47979437	1.250510171	1.775208918	2.518918368	2.001742519	3.856807832	2.500359274
467.6	3.203276378	3.554437543	3.207467633	3.04617611	3.426873506	3.964489014	3.276748314	2.682916131	3.40343941	3.360425883	2.55350189	2.784399879	3.985915836	2.076864142	3.523561183	2.614184802	2.942502488	3.393625569	5.08281816	3.287189351	2.57331538	1.517199373	2.050613735	1.48709239	1.265009268	1.782729007	2.54215401	2.001945506	3.887131673	2.510846521
469	3.244833716	3.587406122	3.239482174	3.059303707	3.451131118	3.980374311	3.297361798	2.700441927	3.420741756	3.386743001	2.565233474	2.803031358	4.00055269	2.079474743	3.557006441	2.630468751	2.953440635	3.413821298	5.117990369	3.302744602	2.585340586	1.524577974	2.055909455	1.493199112	1.267211938	1.784396643	2.548363492	2.009261273	3.897191615	2.523506757
470.4	3.293075706	3.624559458	3.271352047	3.079310589	3.480164918	4.010583822	3.310715489	2.718606065	3.437225866	3.405790709	2.564510454	2.829623649	4.029347225	2.08205912	3.593973687	2.635962173	2.965735785	3.427269529	5.154247113	3.321129015	2.592953861	1.531475075	2.074721987	1.504626007	1.264806201	1.791798585	2.554948024	2.028470477	3.900865796	2.532795406
471.9	3.342961161	3.651737812	3.310559061	3.103391854	3.513428587	4.030323271	3.331357398	2.728726291	3.454928419	3.422553527	2.568315839	2.847066746	4.066677668	2.093061657	3.618192132	2.643267378	2.97912347	3.436577746	5.195206329	3.343052806	2.601858382	1.54484994	2.084756073	1.513816612	1.264055192	1.800056097	2.564718841	2.047489629	3.908940773	2.535769291
473.3	3.368450052	3.686096247	3.325291517	3.127717753	3.545755426	4.057771276	3.358506943	2.73091369	3.47091329	3.442122289	2.577437643	2.862235779	4.099770254	2.107841289	3.632389335	2.651673419	2.997782045	3.453204117	5.222648876	3.367854906	2.615558161	1.552074107	2.090548462	1.525144448	1.271580543	1.812611783	2.575362364	2.061801825	3.932885853	2.541461278
474.8	3.391435732	3.721016935	3.32939088	3.148793338	3.566946187	4.071078901	3.401648567	2.753015155	3.495648574	3.468546826	2.600915806	2.866798827	4.121227957	2.121074567	3.649950504	2.673323981	3.017803304	3.478479327	5.24713661	3.393462104	2.639273591	1.55545869	2.102542902	1.533644943	1.283026747	1.827233801	2.592038882	2.070748059	3.973349956	2.558834111
476.2	3.406610182	3.762716107	3.314991579	3.158622121	3.582162592	4.085079619	3.439660093	2.769668084	3.517147288	3.508312377	2.623551241	2.882748639	4.129397318	2.128433964	3.673051604	2.700674193	3.039151218	3.515014861	5.263358948	3.42325161	2.66250576	1.558221544	2.115074143	1.549339755	1.294554315	1.834583024	2.619831432	2.078228607	4.013866646	2.571084543
477.6	3.426662988	3.783704974	3.303056529	3.168928364	3.587218117	4.092457628	3.470784655	2.785737625	3.530124857	3.542611993	2.646012797	2.898261633	4.129778058	2.132904781	3.705884659	2.724935902	3.056389601	3.550202967	5.27705157	3.450811069	2.677951527	1.559172389	2.128209016	1.555093948	1.308552407	1.84622696	2.636843022	2.088834934	4.048772901	2.587439444
479	3.440048693	3.802119655	3.299678098	3.178505547	3.58755627	4.103972444	3.498438045	2.801448653	3.53362168	3.578703486	2.677702523	2.911761639	4.12689825	2.139969888	3.761445447	2.735762055	3.072890212	3.589501476	5.292021686	3.484294164	2.690860514	1.555321372	2.141413788	1.554812806	1.324438689	1.851396514	2.646379526	2.106988532	4.075867321	2.599575908
480.5	3.459992082	3.827291253	3.300821501	3.18188752	3.597413507	4.11444872	3.510971574	2.815176481	3.523255967	3.607552252	2.689111314	2.923660963	4.133625906	2.142640102	3.812958857	2.734315024	3.076850739	3.623637638	5.305341334	3.512131632	2.707313636	1.552229411	2.148054284	1.556468547	1.331849902	1.852172018	2.64908168	2.137429719	4.089101141	2.598343188
481.9	3.498921747	3.860296773	3.321678879	3.200689304	3.624158893	4.142866701	3.526814789	2.828733006	3.532427675	3.626272416	2.688411973	2.948568796	4.161385026	2.155460808	3.850808864	2.729139507	3.086248105	3.646039218	5.326799713	3.535592147	2.717939068	1.561559707	2.159517688	1.558860963	1.33034193	1.849812735	2.655665772	2.169655118	4.090193484	2.595762123
483.4	3.543342486	3.894069934	3.36066043	3.236255037	3.667893328	4.182174645	3.539850734	2.845416632	3.547140272	3.634023376	2.67539988	2.974575112	4.20571418	2.173214559	3.869404475	2.714999706	3.102748351	3.66340893	5.346909772	3.553455796	2.724617811	1.572615873	2.166568413	1.575474662	1.32664919	1.853907303	2.653047771	2.196702792	4.090568342	2.60165683
484.8	3.602073264	3.94055275	3.395713846	3.275445675	3.710563638	4.217487787	3.551811684	2.856858516	3.562275216	3.642546804	2.658986943	3.01523944	4.252273708	2.194662535	3.88300962	2.704533825	3.124527788	3.679114079	5.374005865	3.579808771	2.726745013	1.589554803	2.175450143	1.599300804	1.321335156	1.859810591	2.649417063	2.216228297	4.083982284	2.60791672
486.2	3.665941692	3.994159603	3.437503129	3.302614495	3.751974543	4.253421588	3.557762801	2.862543685	3.579789983	3.659922256	2.653019889	3.04933228	4.293247928	2.205157722	3.903114474	2.707827072	3.140279426	3.696855524	5.415090784	3.597798809	2.725826529	1.601870954	2.182473344	1.620955509	1.314792172	1.863565077	2.65896369	2.235575841	4.076587649	2.619022369
487.6	3.706177646	4.05133378	3.464049051	3.315108412	3.789593695	4.28522109	3.56984126	2.874709483	3.602403997	3.689308351	2.656409142	3.081434154	4.323210796	2.217287953	3.933207574	2.726289731	3.15609718	3.720135025	5.454118636	3.617774593	2.728611134	1.60720134	2.189541075	1.632344378	1.319451928	1.864797466	2.670079408	2.244230476	4.083707705	2.628312226
489.1	3.728682712	4.098680608	3.489614204	3.322706784	3.816511427	4.312822293	3.599545966	2.896686887	3.624772506	3.722646506	2.680893615	3.097327416	4.344274694	2.229771796	3.973362193	2.754513766	3.166968767	3.745602916	5.500887061	3.639440443	2.740778428	1.61194557	2.204211047	1.641195821	1.330050926	1.873928363	2.687730229	2.250788343	4.105474978	2.646733326
490.5	3.74397478	4.132441783	3.51362054	3.336227293	3.845086696	4.33789652	3.63015602	2.92931921	3.65694188	3.753294342	2.709338902	3.106222655	4.364027924	2.246767009	3.999464794	2.789855058	3.187645101	3.777699819	5.546485349	3.666235839	2.759635201	1.612021669	2.228167488	1.650760218	1.347475462	1.886102496	2.709711788	2.257749951	4.149175825	2.667561641
491.9	3.766376261	4.153324746	3.54984072	3.358739439	3.888903844	4.370868471	3.661940998	2.964580993	3.705304836	3.790354144	2.739506887	3.112737194	4.389640629	2.258141953	4.018129966	2.826134968	3.221658616	3.803548039	5.594354127	3.695358989	2.779436307	1.61424277	2.255932553	1.658568673	1.368304687	1.902523582	2.734988545	2.263853217	4.212557458	2.681647456
493.4	3.802729623	4.174284239	3.603250375	3.386076587	3.934174709	4.401794617	3.703700407	3.008228498	3.763367213	3.830699642	2.764878671	3.113156045	4.430769194	2.26392206	4.034820915	2.8660411	3.252087849	3.821519791	5.644391877	3.715280021	2.805073686	1.622107633	2.275769166	1.665543301	1.386401179	1.922687794	2.770040209	2.271643795	4.263862939	2.693197996
494.8	3.842357184	4.195448034	3.658067011	3.418356148	3.974906388	4.437750128	3.737332159	3.047543784	3.811467977	3.860621063	2.789763739	3.118536301	4.470072815	2.276081112	4.054242628	2.901540532	3.281406265	3.836971325	5.704619613	3.743260449	2.841359499	1.634497199	2.294422848	1.669682372	1.402611247	1.945331049	2.799084069	2.284212723	4.315649784	2.6986122
496.2	3.881226319	4.219785163	3.71217849	3.454288595	4.018235374	4.480826543	3.770464098	3.08414578	3.861386018	3.89078912	2.816850205	3.127836984	4.517402004	2.296100759	4.068993337	2.938159646	3.310633644	3.846260488	5.767687057	3.777541568	2.877146429	1.651612172	2.308240683	1.67909346	1.419860745	1.970871032	2.827440418	2.295927869	4.365401799	2.715763861
497.6	3.924134382	4.253064575	3.768124003	3.49973374	4.060248287	4.532477339	3.819405267	3.12678215	3.919073692	3.924433309	2.847877638	3.143007085	4.572085218	2.319895535	4.084771979	2.97981744	3.344693204	3.859418369	5.831024361	3.812308814	2.917263086	1.669179845	2.321788647	1.692578235	1.430014841	1.997260587	2.863767546	2.312365443	4.413878613	2.730022804
499.1	3.966147481	4.289667064	3.822508015	3.553331639	4.102344513	4.58582465	3.867078634	3.168409038	3.975100559	3.959975768	2.882723927	3.163512665	4.631197541	2.347707884	4.105212948	3.019024251	3.388192366	3.889834047	5.892811501	3.844726681	2.955978516	1.688163452	2.341066328	1.710953563	1.442490511	2.025379825	2.899546944	2.329052155	4.464437252	2.751204772
500.5	4.002937708	4.332482364	3.864810955	3.604023409	4.142262417	4.650681998	3.918577655	3.222378303	4.027795955	4.005166342	2.918790907	3.196463493	4.687686145	2.374814617	4.13077999	3.060197339	3.43441215	3.934775159	5.963210574	3.881479717	2.992066884	1.70919901	2.360521739	1.73167119	1.455941386	2.050700604	2.938959747	2.351270996	4.5059014	2.784562799
501.9	4.040362113	4.384252919	3.902948663	3.651868491	4.174297272	4.722020671	3.967796611	3.278362915	4.077366207	4.052551346	2.958883397	3.229254458	4.745085539	2.406183772	4.172018118	3.099783001	3.472797054	3.989724404	6.04377177	3.928775733	3.025652661	1.732607327	2.390554725	1.753680116	1.470565038	2.080627918	2.979507119	2.389576034	4.544671326	2.825746808
503.4	4.077634547	4.438905807	3.941009682	3.701362583	4.204432877	4.803626872	4.021699707	3.333652155	4.124833174	4.105091935	3.001101797	3.267371102	4.804206374	2.443526087	4.230764196	3.143050797	3.519588861	4.054334033	6.137317527	3.971784699	3.052740362	1.756834968	2.421890744	1.776563083	1.486418852	2.104843791	3.018525131	2.433662802	4.583773948	2.865756343
504.8	4.12213409	4.498244999	3.985537673	3.757295464	4.234434632	4.893429983	4.071717242	3.40357641	4.18050444	4.159321882	3.049557566	3.315598149	4.869688842	2.483861196	4.290523674	3.192370608	3.56939676	4.128301079	6.233354873	4.014941748	3.091834385	1.784357569	2.459637728	1.80354184	1.501075393	2.132684241	3.063436065	2.4861659	4.628928316	2.905276925
506.2	4.174366813	4.568256025	4.040031696	3.823398896	4.273016849	4.993445119	4.129304377	3.47753662	4.245952208	4.216408811	3.100964155	3.364583658	4.947253838	2.531185605	4.344458349	3.247305143	3.629794129	4.204803685	6.338526809	4.067266828	3.136028673	1.821732935	2.494464592	1.83407019	1.517985174	2.166123502	3.114310485	2.540705684	4.677874325	2.954860083
507.6	4.231337395	4.636752322	4.108599912	3.903269721	4.324617933	5.107892942	4.199376817	3.558879891	4.328735469	4.276752367	3.159996705	3.411869392	5.041686065	2.590239872	4.3941883	3.307623643	3.696657357	4.281572842	6.46297513	4.120360307	3.182447652	1.867075105	2.533611919	1.870324401	1.539161274	2.20712802	3.170439028	2.596550981	4.739484539	3.017561872
509	4.285897312	4.704860201	4.194867088	3.995065777	4.380058798	5.235531648	4.272011588	3.660365678	4.426769841	4.341689906	3.223577545	3.467479527	5.142998759	2.649867524	4.444074941	3.376786908	3.771447257	4.365649356	6.601755511	4.182184303	3.232075727	1.912252674	2.578023483	1.906833769	1.560283666	2.257318838	3.235429069	2.650187321	4.815410414	3.082298951
510.5	4.34384558	4.781679008	4.284659885	4.093044215	4.436623626	5.36542044	4.351839224	3.768998744	4.529848836	4.414860542	3.28980689	3.522447592	5.252990048	2.71403603	4.497537035	3.456875329	3.857160192	4.451177441	6.75252763	4.24557451	3.288873074	1.96139832	2.626305515	1.945556731	1.58588498	2.314241099	3.313546811	2.708081145	4.900117067	3.155314273
511.9	4.406096235	4.866058488	4.378889192	4.197651578	4.498569501	5.511533581	4.436123615	3.888322867	4.642360034	4.494243679	3.36655082	3.585252743	5.37795234	2.785331205	4.556061589	3.53987372	3.949325521	4.552520936	6.922319005	4.314368236	3.352497631	2.018856514	2.677845177	1.988957132	1.615783604	2.371143047	3.390212329	2.773744766	4.986125518	3.239402014
513.3	4.475029688	4.955489726	4.485870749	4.315796782	4.562654822	5.671322728	4.528855265	4.020390329	4.766692649	4.577318056	3.457244215	3.651748519	5.512353872	2.865548414	4.621682734	3.631698937	4.048406018	4.660462311	7.112305891	4.386838869	3.42368929	2.082974942	2.734317271	2.03772215	1.643003248	2.437056175	3.475390201	2.846648079	5.090329007	3.330324024
514.7	4.548238597	5.052483407	4.605349666	4.441815682	4.637298867	5.846495995	4.625535528	4.158619279	4.908193804	4.664377734	3.553753643	3.726370981	5.661560843	2.954509991	4.689476885	3.732621131	4.159895863	4.774106757	7.31480086	4.463077476	3.501213729	2.15587303	2.797545888	2.089153745	1.673433728	2.50824029	3.567218512	2.922394392	5.202999416	3.432512133
516.2	4.622889116	5.16083751	4.73627152	4.5842024	4.71551852	6.038475059	4.729434021	4.315589805	5.062300564	4.758521787	3.658160309	3.807505714	5.826335133	3.05081283	4.757845356	3.84112689	4.279727606	4.899218153	7.545601122	4.547965695	3.581866304	2.235595378	2.865510445	2.145375738	1.708034386	2.590281759	3.668686226	3.00250814	5.327305829	3.547755801
517.6	4.707142079	5.27547743	4.882842588	4.737162587	4.804549749	6.247788329	4.841167755	4.483855495	5.230318059	4.859174489	3.773893172	3.895463923	6.009801485	3.157070465	4.828463548	3.958179941	4.410455641	5.03672229	7.799884162	4.63645455	3.670769931	2.32354	2.939837021	2.205044878	1.745899723	2.677897477	3.780725329	3.089156423	5.469648473	3.681808214
519	4.790109771	5.390286442	5.034339787	4.892250608	4.894480915	6.459845944	4.953754431	4.656118236	5.408510463	4.958316665	3.891064236	3.981038244	6.200373794	3.263523637	4.902271879	4.081673246	4.545968774	5.171516758	8.059999836	4.724733758	3.761180285	2.416363304	3.014722893	2.264914035	1.784168958	2.768674436	3.890247841	3.170909649	5.62322056	3.820000888
520.4	4.872022541	5.499103179	5.174958031	5.050693345	4.976448253	6.666145947	5.066332084	4.829382987	5.579337493	5.060112534	4.012545458	4.069691178	6.389554863	3.372705087	4.974228627	4.203577526	4.681185372	5.306628332	8.316083759	4.814630853	3.853502762	2.510143223	3.091142715	2.324070771	1.8217981	2.860724497	4.003008857	3.255538066	5.780298973	3.963981395
521.8	4.952895623	5.616294788	5.317079686	5.211764181	5.059615041	6.874478486	5.183462535	5.00884919	5.753648429	5.161324605	4.135776666	4.166103669	6.583333709	3.483927538	5.053612766	4.324695749	4.81571672	5.448605099	8.581358826	4.907163335	3.949323708	2.60949836	3.17119709	2.385678244	1.862740125	2.95546846	4.11683087	3.347263104	5.942093106	4.114574864
523.2	5.036173654	5.730406522	5.45911768	5.367526461	5.140881406	7.087852387	5.296284732	5.181439256	5.923675439	5.264383869	4.258248087	4.260414578	6.77664642	3.595796676	5.137023961	4.447844402	4.950759605	5.587429789	8.844727113	4.999151587	4.047561474	2.708606558	3.251194983	2.448270966	1.90366299	3.049600164	4.231723368	3.435321359	6.103410033	4.267619488
524.7	5.118366601	5.840570133	5.592334624	5.522976739	5.221446279	7.285960599	5.410148781	5.348652505	6.090158265	5.362112846	4.376740416	4.354987612	6.963548989	3.705856008	5.213485359	4.563019433	5.082371941	5.72226352	9.098519791	5.090984888	4.140937868	2.807507091	3.326159857	2.509288813	1.941309502	3.143905098	4.339925042	3.522049089	6.26313411	4.419957827
526.1	5.19737493	5.953911389	5.726555806	5.68163567	5.301214509	7.487808543	5.518273776	5.51191022	6.257953414	5.46176331	4.495520078	4.448007733	7.154692338	3.813542303	5.2941215	4.678156708	5.211194679	5.861304103	9.361326979	5.180490999	4.234612087	2.905487791	3.402448467	2.569332033	1.980467301	3.232958067	4.447518161	3.607960295	6.425718358	4.575687187
527.5	5.280802717	6.065051298	5.86618584	5.830522871	5.382876483	7.688609698	5.618207347	5.670054833	6.422956418	5.555740464	4.608475953	4.535548257	7.343505111	3.921605443	5.365617853	4.791078507	5.338934343	5.98311431	9.614895728	5.267640499	4.324581161	3.000818922	3.475165618	2.625934214	2.017059419	3.321372714	4.549376465	3.685932882	6.585427071	4.718490807
528.9	5.357193029	6.16507334	5.990237616	5.963051875	5.457961634	7.868280821	5.712363366	5.817889583	6.572839168	5.64161911	4.713161692	4.616949388	7.519043686	4.019998875	5.434379883	4.897659754	5.456503279	6.097879562	9.848850048	5.348935781	4.407007847	3.088467454	3.546272122	2.676531807	2.052838834	3.402250163	4.646293371	3.754960369	6.736107799	4.853645937
530.3	5.426756529	6.254189644	6.096210508	6.087867471	5.524694908	8.030322613	5.797378175	5.947897932	6.705992528	5.72216905	4.810729572	4.696560441	7.679903716	4.108581011	5.501243166	4.997494842	5.562992639	6.206802571	10.0599576	5.426870203	4.488242247	3.170260787	3.610486175	2.725165072	2.084168338	3.476312171	4.73432548	3.824096338	6.870282471	4.979773754
531.7	5.490484361	6.344198208	6.19494575	6.20455294	5.590601676	8.185404263	5.881380511	6.063953921	6.829317533	5.798460862	4.898137814	4.770827874	7.830500648	4.194405462	5.566312033	5.08564762	5.660580876	6.307572274	10.26404999	5.49880978	4.55983162	3.244878363	3.670242323	2.76798549	2.115627871	3.541897853	4.815752054	3.887397265	6.994962493	5.094179362
533.2	5.555669198	6.425417663	6.290572573	6.311159878	5.652753719	8.327297421	5.959436045	6.173978598	6.945485369	5.870861538	4.977837981	4.835129607	7.96792183	4.272340339	5.625592918	5.169940725	5.753813093	6.399624657	10.45357267	5.565016237	4.62742188	3.312075592	3.725078228	2.808703678	2.145073635	3.602172455	4.891355439	3.945527488	7.113868306	5.196175069
534.6	5.615972114	6.500009911	6.376804521	6.404802512	5.710317794	8.453265993	6.023782182	6.273177177	7.047365672	5.937577356	5.049662108	4.893798436	8.090293012	4.341144578	5.678396371	5.248836419	5.83580085	6.477581766	10.6274977	5.625811495	4.686015319	3.372410627	3.775865265	2.843866433	2.168758794	3.6560636	4.957255899	3.992859012	7.21831441	5.282898678
536	5.676077031	6.567422015	6.454353666	6.489694099	5.763736125	8.568013853	6.090417711	6.358717443	7.138561209	6.000194015	5.114138288	4.946961751	8.200630484	4.399353318	5.729477269	5.318280434	5.908226067	6.548788589	10.78119112	5.682107204	4.741515445	3.423569493	3.817892079	2.876094698	2.190994116	3.704594609	5.018899522	4.038824481	7.307581877	5.360358644
537.4	5.729274066	6.629752322	6.52013467	6.569431156	5.810307438	8.671808977	6.148853801	6.433876252	7.216081422	6.056095261	5.168780483	4.998330291	8.298744677	4.452946642	5.776029882	5.378340636	5.972366553	6.612668014	10.91655229	5.734987027	4.793108147	3.470359818	3.857049472	2.905130086	2.212037513	3.745235381	5.072352066	4.081668489	7.387829765	5.42849511
538.8	5.778844903	6.690333523	6.579314897	6.639614815	5.855456089	8.768536194	6.202398701	6.504510094	7.284857136	6.110973926	5.220093537	5.04115242	8.388609501	4.501980409	5.820228358	5.433506144	6.031463028	6.671234136	11.04832408	5.781660791	4.835369685	3.512515371	3.891332668	2.931441112	2.229228087	3.782418871	5.121282	4.120609885	7.458365641	5.48951098
540.2	5.827749351	6.744760232	6.635091231	6.704001702	5.900948119	8.859522365	6.253521151	6.565288518	7.350524625	6.164409186	5.265594305	5.08270701	8.471401881	4.547641388	5.863604825	5.488293675	6.087194333	6.726608065	11.16903496	5.826029502	4.877208633	3.548099084	3.926107573	2.953754504	2.245800267	3.814777511	5.167274856	4.155949537	7.525380702	5.540457216
541.6	5.876722235	6.797504056	6.691987991	6.766642457	5.946930309	8.945280339	6.301602736	6.624727319	7.417368865	6.216547395	5.30596034	5.117563443	8.548363553	4.587318239	5.90030585	5.540923976	6.140022649	6.776908006	11.29136807	5.869973647	4.913923074	3.580470002	3.957701417	2.974795429	2.262308816	3.844023282	5.208522887	4.186298172	7.590459128	5.584492103
543	5.925272915	6.850651641	6.747567491	6.826099286	5.990624996	9.028129671	6.349729069	6.68233575	7.480266519	6.265965799	5.347585368	5.152866155	8.621025851	4.625742941	5.940379068	5.59146802	6.19040665	6.825425595	11.40403045	5.911620499	4.952168437	3.612758699	3.987755727	2.996522787	2.278292856	3.874977147	5.250900394	4.218439668	7.652538847	5.62899842
544.4	5.972781918	6.900450107	6.799753835	6.88432957	6.032820607	9.107903944	6.399359084	6.73982882	7.535872845	6.31465582	5.386858553	5.191129357	8.695591919	4.66429323	5.978808703	5.639402674	6.240116073	6.87547935	11.51331368	5.952500839	4.988697903	3.644512463	4.018224798	3.017997915	2.292734543	3.904170213	5.292636687	4.251688698	7.710913578	5.674229056
545.8	6.021872001	6.954330996	6.848723505	6.942302375	6.077818019	9.18610527	6.449032909	6.793235437	7.593212113	6.362936494	5.426920996	5.226130849	8.763054885	4.700320424	6.017932558	5.68558221	6.286440165	6.92514588	11.61678615	5.993563248	5.026766599	3.67524717	4.045779733	3.03765126	2.307933587	3.933162899	5.32978055	4.283066551	7.767521915	5.71609915
547.2	6.066850022	7.004645544	6.900940423	6.99873659	6.121982537	9.258958201	6.495748327	6.846443785	7.646809184	6.411772458	5.46488059	5.258963188	8.829639632	4.734774707	6.056934292	5.731137191	6.331008536	6.970135812	11.71962052	6.031839315	5.059973144	3.703858411	4.072449674	3.058171182	2.323331012	3.961546817	5.370402069	4.311335571	7.824153115	5.760717171
548.7	6.11223598	7.051008286	6.948103442	7.052531597	6.162145019	9.325658278	6.54251094	6.900241966	7.699419675	6.459018888	5.500555524	5.291138907	8.890063769	4.765607332	6.094497502	5.774669068	6.376775166	7.017470803	11.81304343	6.070445825	5.093378124	3.730119217	4.098973736	3.076039061	2.33649346	3.987944465	5.408673036	4.339904176	7.873649653	5.798495156
550.1	6.159067642	7.100612135	6.992694464	7.099974688	6.202828592	9.390621788	6.585757466	6.943379911	7.747294619	6.503693573	5.533055171	5.322248527	8.949128489	4.794110339	6.129842104	5.81438282	6.415353693	7.059227245	11.90068592	6.105296088	5.124425021	3.752354421	4.123248969	3.093271389	2.349700608	4.01207548	5.439020273	4.366939541	7.918492021	5.829317657
551.5	6.204166762	7.145645957	7.03021927	7.140600678	6.242908465	9.449624861	6.622422185	6.978912154	7.78665834	6.545332476	5.557661175	5.34963328	8.996466878	4.817739538	6.164237154	5.85108502	6.448323705	7.092406148	11.97399276	6.137936463	5.150386442	3.769172952	4.146185734	3.108413548	2.360748936	4.029310622	5.467264029	4.389797918	7.954511681	5.853144429
552.9	6.243850369	7.183356185	7.062999194	7.174603166	6.281174571	9.497852929	6.653713543	7.006295491	7.815861089	6.578492885	5.577034301	5.371299824	9.038864339	4.836094618	6.193663787	5.877595345	6.475737942	7.120860352	12.03544624	6.166659563	5.171114001	3.781306058	4.163893258	3.118405601	2.370426393	4.038390778	5.491639771	4.406361965	7.982916793	5.865677001
554.3	6.276479902	7.214742331	7.088791258	7.197210481	6.315917327	9.528546264	6.682662843	7.023877695	7.835955436	6.608711252	5.585405109	5.38430725	9.062076315	4.845457525	6.218671206	5.899246778	6.494657098	7.139170962	12.07583779	6.189992116	5.18459929	3.783906309	4.174282791	3.12478739	2.377984003	4.044195417	5.505074125	4.417896001	8.001575064	5.865419949
555.7	6.307494722	7.240154565	7.104772664	7.207158795	6.342592539	9.545469099	6.700825601	7.030417083	7.845611207	6.633474051	5.583915548	5.390945011	9.067809642	4.844707723	6.237150796	5.912719887	6.502588106	7.150870713	12.09693918	6.208887947	5.191505365	3.775619622	4.181020315	3.127289768	2.382771899	4.038841024	5.512764761	4.423983984	8.002386861	5.845179154
557.1	6.334984011	7.260644805	7.109641743	7.207125409	6.368563072	9.551029834	6.717601568	7.021627505	7.835448433	6.651661263	5.571355979	5.388312254	9.05709293	4.832808114	6.249871456	5.916920708	6.499029206	7.151280722	12.09996603	6.218585187	5.190855568	3.758251501	4.17939216	3.12527139	2.383776422	4.028723431	5.508979977	4.424340745	7.989110466	5.814321331
558.5	6.363649338	7.273424811	7.114030962	7.199009155	6.39361791	9.545197847	6.724408609	7.000849879	7.824501403	6.668269429	5.551982488	5.378592526	9.037149081	4.81703367	6.258806728	5.915032388	6.488111056	7.139216622	12.08826116	6.224153176	5.18022368	3.736436904	4.173897367	3.118255894	2.383640696	4.013141705	5.504008856	4.417640747	7.963837679	5.773301234
559.9	6.388280304	7.283404913	7.111488603	7.180307155	6.414040197	9.52977305	6.723841417	6.97497299	7.800328933	6.679273881	5.526325275	5.367948401	9.003611645	4.791968099	6.263679013	5.904242882	6.47044839	7.125746886	12.06269486	6.225582901	5.170529913	3.708243582	4.162985932	3.110722177	2.380507103	3.990078989	5.491535907	4.406622232	7.930884429	5.723666986
561.3	6.40556372	7.287266107	7.097677328	7.159677667	6.427000518	9.504833751	6.72213648	6.936728606	7.76629582	6.687585728	5.494961754	5.351170157	8.961235899	4.763611559	6.268632982	5.891317419	6.444697316	7.107973639	12.02815142	6.223239356	5.156457897	3.676086117	4.149022467	3.097305492	2.374917052	3.965371689	5.472404488	4.39100205	7.889633797	5.667340644
562.7	6.422607041	7.286693717	7.070924443	7.129482397	6.436601661	9.461537639	6.719258219	6.892030881	7.724237079	6.69227068	5.458052803	5.329510946	8.90935121	4.727187493	6.271368886	5.873279508	6.412379736	7.085798243	11.97880987	6.218304734	5.138599628	3.639178756	4.130925531	3.082785931	2.368451735	3.935332286	5.448721259	4.375774646	7.841398069	5.610817389
564.1	6.433257879	7.275309224	7.040134362	7.092265654	6.439390346	9.410284458	6.709013686	6.838945553	7.668537162	6.692053925	5.412041976	5.303394471	8.846675702	4.684410751	6.271662162	5.847450611	6.371119101	7.057130959	11.91238669	6.207960777	5.113714916	3.596883361	4.113673006	3.064228429	2.360424567	3.900063293	5.418435215	4.353967585	7.785119405	5.543609277
565.5	6.438873433	7.259910933	6.99418343	7.044759163	6.437379308	9.347392468	6.691048921	6.772964952	7.600722145	6.685915616	5.360228264	5.270883752	8.770704516	4.635093785	6.268426742	5.815202001	6.321036823	7.02406635	11.83278701	6.194660034	5.085221416	3.547847104	4.088888275	3.044445391	2.350137833	3.85945234	5.383679235	4.327126942	7.722274832	5.467144267
566.9	6.444989887	7.242264669	6.945844475	6.98705396	6.434115695	9.276244735	6.668406755	6.698265663	7.528399495	6.671158407	5.303615406	5.234069823	8.69039935	4.582351677	6.262608958	5.777043597	6.268266169	6.981680828	11.73852025	6.176100139	5.051390504	3.49569965	4.057986153	3.01883482	2.336183254	3.813538585	5.343133906	4.296226171	7.648419437	5.381183978
568.3	6.44242248	7.217284831	6.891322083	6.923262469	6.425666217	9.19602075	6.642885886	6.618359276	7.450969895	6.655010922	5.24074077	5.194862295	8.600250567	4.524351637	6.253062926	5.733374282	6.208302887	6.934967597	11.63516418	6.154919381	5.014640831	3.441357292	4.026691777	2.991573704	2.320145067	3.764677435	5.29521874	4.262228381	7.567793215	5.287993584
569.7	6.444648592	7.191457857	6.83570427	6.854972608	6.415291045	9.113521689	6.607609612	6.527615253	7.364738078	6.632135607	5.173175835	5.157296713	8.509288947	4.462974006	6.240478205	5.683841486	6.144408072	6.881271611	11.52594553	6.135055141	4.970783376	3.381686875	3.991087845	2.964355824	2.303866419	3.711444143	5.24287427	4.228547723	7.481410449	5.190721617
571.1	6.442146297	7.16359085	6.783150403	6.785119125	6.408657408	9.024294493	6.576645417	6.442980366	7.28377057	6.613978049	5.108401917	5.112007055	8.411224308	4.403008282	6.22905164	5.63846369	6.079166651	6.830384618	11.40991918	6.11195388	4.930173006	3.31977951	3.957558967	2.936780881	2.289895926	3.662047588	5.194182579	4.190364086	7.403905595	5.094010629
572.5	6.441945929	7.138697397	6.726631366	6.720989479	6.400660485	8.936611848	6.55019384	6.363939882	7.206168821	6.598115407	5.049273357	5.07182252	8.321167836	4.344297207	6.217287674	5.598847129	6.020470675	6.782067631	11.29560769	6.088454451	4.894722518	3.260404042	3.926957005	2.910849282	2.275887774	3.611253083	5.14718321	4.156392612	7.328824682	5.003187786
573.9	6.44331754	7.115578944	6.673670809	6.661601386	6.392816872	8.855739449	6.524162752	6.286379934	7.131641697	6.580933967	4.993509843	5.034513074	8.23688234	4.289094513	6.210516807	5.558259146	5.96560397	6.741012052	11.18594692	6.070291771	4.86244525	3.208021864	3.898490992	2.886581616	2.264141991	3.567568423	5.10512736	4.126700888	7.254809105	4.918504902
575.3	6.445912358	7.097238191	6.628283846	6.604327634	6.388370632	8.779511683	6.502089911	6.214946019	7.059152925	6.568630638	4.94397696	5.00465673	8.159486604	4.238188193	6.208080766	5.51895939	5.912262584	6.700637948	11.08744132	6.054669898	4.832043718	3.161523971	3.871292469	2.862819362	2.253366689	3.526705183	5.063421764	4.097263447	7.190380882	4.844889618
576.7	6.452418349	7.083026538	6.588799303	6.552709045	6.38948048	8.713338762	6.481651435	6.153186485	7.000711007	6.558365561	4.898194995	4.975867443	8.090725629	4.191881514	6.204495221	5.484816418	5.86806192	6.665126007	10.99542209	6.042614436	4.806635208	3.11722457	3.848279821	2.842420555	2.246153504	3.490671975	5.026541793	4.071046263	7.132133309	4.774007752
578	6.462354986	7.072312479	6.554570191	6.507301104	6.391445892	8.651798121	6.465523147	6.094354203	6.947200014	6.552726478	4.855917564	4.954921999	8.030487623	4.152457303	6.203986057	5.456738034	5.82897555	6.63541404	10.91700129	6.030702259	4.78175024	3.075497271	3.829109566	2.825326686	2.238504474	3.458427152	4.993615657	4.049521409	7.082313644	4.712582418
579.5	6.471735209	7.067377474	6.524223635	6.468257658	6.397556319	8.596719976	6.449104983	6.041782805	6.894832401	6.546358196	4.817982927	4.933756521	7.971334563	4.114768815	6.208039169	5.430805124	5.787259813	6.614201941	10.84587407	6.020749515	4.759284179	3.0392167	3.810780424	2.809194224	2.233151761	3.428335524	4.962886676	4.030653901	7.035525864	4.653155258
580.8	6.48149309	7.06312558	6.501339887	6.430794918	6.406946658	8.54602629	6.440968909	5.996916191	6.853821072	6.546934967	4.786148196	4.916069855	7.925726329	4.079778448	6.212763281	5.410249231	5.757236888	6.594674753	10.78550672	6.015611871	4.742847795	3.007380505	3.796728496	2.794786683	2.22948098	3.401608774	4.938159045	4.01396506	6.994246477	4.602906958
582.2	6.495185149	7.06270632	6.473434958	6.398141251	6.415226061	8.502288085	6.434270412	5.95550347	6.812057665	6.54650403	4.75478291	4.903618936	7.884409642	4.051858904	6.216960754	5.390468345	5.726662736	6.581058881	10.73042183	6.015297515	4.728943937	2.977576406	3.784296183	2.784096944	2.226814024	3.37782206	4.915122259	3.99931735	6.959053695	4.557927575
583.6	6.504751267	7.062942578	6.447691985	6.3651749	6.421283009	8.464663053	6.425628677	5.912637843	6.775499872	6.543433894	4.731829549	4.894087254	7.85727713	4.029354776	6.226829905	5.378958153	5.702660673	6.571129292	10.67955493	6.015613336	4.716168067	2.955051309	3.776133032	2.77410964	2.225660041	3.356274263	4.894489494	3.990325123	6.935451603	4.518810434
585	6.519832647	7.062719991	6.428509644	6.340918697	6.433132542	8.430086826	6.417627452	5.875810935	6.74268411	6.541881058	4.709113753	4.886492273	7.832020376	4.009084764	6.239946733	5.370070327	5.683144203	6.564771938	10.6403276	6.01778851	4.706070544	2.934514513	3.770372796	2.765423466	2.223581414	3.337885312	4.875513068	3.980330797	6.915032651	4.487633339
586.4	6.530722363	7.063951731	6.418498353	6.318564123	6.441891738	8.396676596	6.414354461	5.845803712	6.719654271	6.541815818	4.689080585	4.877460538	7.815015512	3.990433033	6.246089951	5.365449007	5.666949233	6.556782622	10.60223678	6.018682673	4.698865547	2.91666487	3.764600017	2.758552173	2.221235019	3.323744112	4.860337971	3.971090626	6.900085672	4.457378173
587.8	6.545938828	7.069370376	6.405882861	6.29850727	6.453119461	8.376701556	6.414586337	5.812618405	6.695237768	6.54386911	4.671746675	4.86831873	7.790775883	3.971171074	6.255508662	5.355558015	5.649039451	6.54899208	10.56564416	6.019678428	4.690500647	2.897189243	3.759306968	2.752012155	2.21853978	3.308002286	4.847167037	3.959360342	6.883752673	4.427672856
589.2	6.560710968	7.075420066	6.397872072	6.285972859	6.467647907	8.35550376	6.416385675	5.788319869	6.673367575	6.551040553	4.653879677	4.85791271	7.77070359	3.953522902	6.266559276	5.350722034	5.633189639	6.546066348	10.53872554	6.022765494	4.680788657	2.880213359	3.75411085	2.744964418	2.216288122	3.294931842	4.834591808	3.95153519	6.86816306	4.4016801
590.6	6.580447328	7.084529808	6.401029907	6.274833031	6.489818821	8.344393053	6.419489048	5.775619778	6.663388156	6.562102326	4.637571324	4.851499319	7.756645265	3.940127335	6.272491175	5.352336909	5.622958908	6.545662883	10.52715736	6.026116814	4.675252656	2.865557826	3.750532799	2.739129172	2.216782617	3.282756333	4.824915483	3.943410995	6.862235642	4.385280252
592	6.604937601	7.098308354	6.404399786	6.269001635	6.510859662	8.332663323	6.427625041	5.761197906	6.658366041	6.575371767	4.630604356	4.8486853	7.75052186	3.929693126	6.285138083	5.355625365	5.61800978	6.550737697	10.51862029	6.036216659	4.675618256	2.855166661	3.749637257	2.736609867	2.218855064	3.275524311	4.821021033	3.940900399	6.858615167	4.367743568
593.3	6.627141372	7.115445807	6.404108182	6.269392676	6.529374098	8.328023969	6.439674426	5.751396738	6.648017632	6.592306338	4.623553406	4.852475782	7.745501595	3.919696554	6.300129235	5.358053003	5.611282353	6.565361817	10.51301887	6.045888659	4.676191842	2.848041642	3.752732425	2.735251192	2.221029861	3.274067492	4.818817739	3.942183671	6.856211899	4.359063361
594.7	6.653840022	7.134465007	6.409414429	6.27129209	6.551509827	8.324141515	6.454819312	5.745239678	6.646138505	6.610068929	4.619578838	4.85804686	7.746024671	3.91516902	6.323891027	5.364525674	5.610281059	6.577722965	10.51027616	6.0586443	4.68094931	2.844374734	3.754139874	2.736750352	2.227836474	3.27094748	4.820353089	3.945557051	6.855924055	4.353663912
596.1	6.679097384	7.15623462	6.411236533	6.278320672	6.576887825	8.322001912	6.469084716	5.742964909	6.643348983	6.63065484	4.617776061	4.863687678	7.744344907	3.911064677	6.343719921	5.372964606	5.611620619	6.595854529	10.51639812	6.074624108	4.686343195	2.839073914	3.756394937	2.73671747	2.231577203	3.268257167	4.818123194	3.951798925	6.856978513	4.343958977
597.5	6.703970778	7.177728985	6.417922882	6.283910678	6.602676483	8.325403394	6.483049616	5.742328857	6.644356271	6.652019734	4.615927994	4.874483628	7.749360973	3.908468712	6.362062524	5.380403535	5.611000636	6.612861382	10.52699689	6.088485711	4.691559694	2.835938876	3.762342629	2.73864211	2.236703699	3.271392836	4.820330524	3.956249249	6.859611346	4.342228157
598.9	6.729974514	7.197296045	6.42428534	6.290772596	6.627931963	8.325815349	6.498128336	5.738234143	6.645722041	6.673476289	4.614265337	4.882607637	7.751844463	3.904299306	6.380661944	5.387567737	5.611017425	6.629004612	10.52685601	6.102912342	4.699515592	2.832042951	3.766002722	2.741608333	2.241213853	3.272003921	4.821706457	3.960404864	6.863009353	4.336707094
600.3	6.757332056	7.219520371	6.433529241	6.295222153	6.65390344	8.324826625	6.51642365	5.736320038	6.645478446	6.689275682	4.611648566	4.887688096	7.7515416	3.897937809	6.398169838	5.392786157	5.611399847	6.644558447	10.52346583	6.115365423	4.702014832	2.826925163	3.771276266	2.74194916	2.247141477	3.27167477	4.824410599	3.963244672	6.860346816	4.330467957
601.6	6.783106633	7.242159561	6.443498497	6.294822394	6.678039321	8.32124903	6.527888164	5.730511632	6.643502808	6.708453952	4.607052742	4.889981462	7.746298207	3.890883143	6.417555914	5.398561267	5.607495126	6.652987743	10.51708871	6.124561342	4.704547737	2.819540848	3.771073062	2.741980084	2.250418649	3.264697277	4.824651179	3.964553982	6.857454027	4.316191975
603	6.805324012	7.260018742	6.444662146	6.295285088	6.700105362	8.310230342	6.54287019	5.719213334	6.637885142	6.725745341	4.599600572	4.888020996	7.738842696	3.881994376	6.429899088	5.396491219	5.602241706	6.657200502	10.50097913	6.13195584	4.703156781	2.806264185	3.769404294	2.739308916	2.254491268	3.25910798	4.817737636	3.962502864	6.849719761	4.299980591
604.4	6.823514639	7.270484397	6.438211751	6.288795167	6.720651237	8.291203052	6.554485477	5.709631184	6.62533332	6.737050138	4.586637533	4.883386699	7.723360165	3.865745923	6.44445982	5.392834358	5.589077076	6.66000253	10.47358954	6.138771316	4.69960518	2.791510948	3.769188473	2.736926904	2.256325956	3.253162285	4.81161903	3.961496454	6.841151324	4.280137024
605.8	6.84338597	7.281152751	6.428610261	6.277325712	6.738507288	8.269421761	6.5579375	5.687312721	6.604694145	6.748318129	4.575068405	4.879824163	7.695670515	3.84729925	6.458251558	5.386436284	5.574908352	6.6584941	10.43403203	6.145174683	4.696712316	2.773766891	3.765816832	2.731499905	2.254338707	3.239125062	4.801369199	3.956683889	6.824424216	4.254331102
607.2	6.859260954	7.287589906	6.419768527	6.260003403	6.752659782	8.239930706	6.556027784	5.663823898	6.581313106	6.755853635	4.559132707	4.870407274	7.666531395	3.828968478	6.467450245	5.375298476	5.558398293	6.65196754	10.38508982	6.146158289	4.687608007	2.752094072	3.759083508	2.726216395	2.255171396	3.222584006	4.786558259	3.952194361	6.804530316	4.222592932
608.5	6.874773547	7.290748591	6.405837121	6.240381494	6.767205448	8.205349772	6.554806411	5.636206501	6.553144781	6.759075838	4.536327061	4.861581383	7.636529886	3.80709307	6.474836116	5.362171713	5.539189471	6.638289752	10.33341369	6.145667478	4.677129023	2.728753813	3.749461542	2.716379302	2.254429432	3.205948435	4.769594703	3.94224442	6.780720356	4.185546713
609.9	6.888245963	7.298348405	6.390154062	6.217355928	6.783275062	8.165328583	6.550489346	5.606070252	6.527782841	6.76118591	4.517225187	4.849972775	7.605839336	3.783301133	6.479261273	5.348388298	5.512875019	6.621246058	10.27559568	6.144602219	4.668970178	2.703601578	3.742380768	2.707310841	2.250444697	3.186906446	4.749882093	3.928832151	6.760499096	4.145862674
611.3	6.897105289	7.300626066	6.377321347	6.190844775	6.79619651	8.124887005	6.546183875	5.572091578	6.499807215	6.761230116	4.4930208	4.835375509	7.567551231	3.759105147	6.488999979	5.331361472	5.488835889	6.6021867	10.2164513	6.140932394	4.653417038	2.677754045	3.733513254	2.698539096	2.247969079	3.166319644	4.731575379	3.920290143	6.734302412	4.108068909
612.7	6.910484301	7.301190977	6.361189751	6.167703003	6.814691554	8.087887499	6.539400809	5.536537983	6.472432904	6.763803589	4.468424619	4.821882059	7.528965179	3.733146604	6.497362904	5.314472742	5.465710211	6.583301385	10.15364744	6.138749265	4.638043631	2.65334254	3.722984557	2.689988128	2.246773971	3.148351014	4.709637402	3.905701164	6.708759137	4.073680724
614	6.925194836	7.306749289	6.349439714	6.143618397	6.826964582	8.044222076	6.536977188	5.507778906	6.449162877	6.767417416	4.447284286	4.809732347	7.492539795	3.707266894	6.50165145	5.297794836	5.441924437	6.567642631	10.09688632	6.133542246	4.626576323	2.627740334	3.713477491	2.680438122	2.241433738	3.130162759	4.686785178	3.89083919	6.68391684	4.039350366
615.4	6.941676483	7.312972858	6.339725344	6.119927371	6.841572789	8.007748734	6.534234243	5.480251652	6.422187831	6.770989448	4.425990037	4.797244899	7.452256904	3.680801322	6.508605077	5.278179439	5.418720206	6.552990523	10.04045837	6.128456044	4.615364197	2.602236746	3.702521656	2.669874877	2.240045807	3.111560084	4.668556326	3.879985237	6.659243097	4.005265105
616.8	6.955786821	7.31914044	6.333407027	6.101265882	6.860506897	7.975200416	6.533865448	5.453774823	6.39608962	6.774954261	4.403130246	4.787995685	7.420856885	3.658269706	6.513775107	5.260866794	5.395684631	6.536939322	9.99536753	6.127185288	4.603343954	2.580832251	3.691700781	2.662236711	2.238682728	3.094354095	4.650448535	3.869825144	6.639539906	3.974317963
618.2	6.9739665	7.325618284	6.325949694	6.086581469	6.880610863	7.94679226	6.534998513	5.429755346	6.379058513	6.782757855	4.388460941	4.776948265	7.393659095	3.636427479	6.523788513	5.251487749	5.382397692	6.526489129	9.959241451	6.126833548	4.59163431	2.562090616	3.685788658	2.654516922	2.238198636	3.082981568	4.637146141	3.860006009	6.625007222	3.949463271
619.5	6.988917312	7.333650791	6.318806725	6.081278388	6.899574088	7.925147373	6.54192987	5.414588255	6.36472753	6.793401168	4.376389649	4.773733182	7.368398842	3.622679224	6.533502157	5.246245279	5.369855094	6.523509079	9.926044402	6.130694988	4.58709647	2.545216898	3.678997019	2.649538962	2.237437896	3.074713817	4.628113679	3.852624184	6.613035934	3.929033896
620.9	7.008211449	7.350612877	6.317580007	6.078424175	6.915807939	7.909712638	6.552278682	5.400941478	6.357630889	6.808376308	4.366996468	4.770297508	7.353635324	3.608840406	6.546177414	5.23989366	5.35737856	6.525139194	9.89993384	6.136696978	4.585578468	2.534334432	3.677158973	2.647202164	2.238345953	3.067369444	4.621640841	3.852602381	6.606618765	3.911516912
622.3	7.032484627	7.365946395	6.31965224	6.077897138	6.938383047	7.902305442	6.567240564	5.395632905	6.35084209	6.823993628	4.361505556	4.770168061	7.340630835	3.600637996	6.565452216	5.241459963	5.352234338	6.530707441	9.890189137	6.148143566	4.58593836	2.523886491	3.677488403	2.646049948	2.239975791	3.062136315	4.619310033	3.855425473	6.601777234	3.898747956
623.7	7.056670853	7.387927376	6.32649071	6.083292185	6.959415745	7.89934539	6.581659158	5.394670991	6.350162038	6.845342055	4.35651707	4.775285836	7.338786225	3.59532296	6.585081642	5.243973134	5.356211639	6.544972198	9.883586387	6.156762165	4.587746063	2.518029176	3.682734306	2.648567794	2.24275194	3.060016892	4.618674589	3.858420118	6.604431685	3.893539267
625	7.081751633	7.41098717	6.337742372	6.093820608	6.987892011	7.905467216	6.596101906	5.39534387	6.357663065	6.866114343	4.356881297	4.776605166	7.339847283	3.592788878	6.600861702	5.253700365	5.356187744	6.558809181	9.887424626	6.166790355	4.592331103	2.514650326	3.686436502	2.649078294	2.245011406	3.058322481	4.620079048	3.86364039	6.606618694	3.888341489
626.4	7.110798215	7.432658839	6.355453923	6.108781254	7.015063979	7.919972251	6.617693337	5.402078839	6.369248144	6.887166936	4.361263287	4.779087244	7.348329056	3.593487082	6.618994059	5.263781053	5.362081897	6.575028653	9.897396081	6.180337633	4.597862933	2.514586958	3.690711174	2.651396157	2.249328481	3.059848755	4.628565433	3.869508073	6.615349436	3.883093305
627.8	7.136763742	7.4533748	6.373214507	6.121559425	7.040997732	7.935112423	6.644510498	5.41299579	6.379663564	6.912176924	4.369493476	4.786500883	7.358708021	3.593485079	6.6398425	5.282902127	5.37083258	6.594519946	9.921494932	6.191687551	4.608853009	2.515709718	3.696935074	2.656282726	2.255462226	3.066662778	4.635485421	3.873679804	6.628610576	3.884875916
629.1	7.16456657	7.481946716	6.387138797	6.136935432	7.070482192	7.948115151	6.664392248	5.422633228	6.394119558	6.93941683	4.374198914	4.797267679	7.363831711	3.597517609	6.660888601	5.297394036	5.37857846	6.619424323	9.940426958	6.209883956	4.61598691	2.515644789	3.707375387	2.662145351	2.258833724	3.071778956	4.644223905	3.88293892	6.635352647	3.892064665
630.5	7.197199449	7.507807432	6.407634605	6.149683986	7.09996566	7.965408218	6.683977141	5.43844746	6.405223047	6.961408755	4.376680967	4.809719932	7.383316874	3.599859674	6.681111973	5.306493727	5.388845921	6.6455142	9.964263633	6.227555442	4.625877956	2.517754302	3.715406285	2.666899845	2.264616532	3.077042682	4.64880177	3.890550821	6.643203299	3.892947595
631.9	7.224636944	7.52939869	6.421353826	6.165684226	7.129730041	7.968327556	6.70573714	5.433278586	6.4106836	6.984253617	4.379281846	4.816078013	7.390871227	3.599413746	6.698763483	5.318370264	5.392594677	6.661570039	9.982482441	6.241609765	4.632096487	2.520378573	3.719436217	2.668884301	2.274030665	3.079196658	4.651614887	3.897115175	6.653859495	3.891194937
633.2	7.242462922	7.548240038	6.431353099	6.170997177	7.159240233	7.96936412	6.711399353	5.431347702	6.413864028	7.004288217	4.375316237	4.819280745	7.392435502	3.593983974	6.714527173	5.326029277	5.39332339	6.674568281	9.98858748	6.251726927	4.633667807	2.516759844	3.7233147	2.66787955	2.276906065	3.0812744	4.652807632	3.896772381	6.662537882	3.888352473
634.6	7.262225667	7.563789326	6.427872091	6.164871212	7.178489591	7.955616828	6.718891268	5.417308299	6.403497684	7.015562613	4.367215657	4.820099384	7.377499844	3.583825995	6.728918434	5.322492495	5.382807278	6.680789161	9.979353447	6.261064506	4.635162506	2.509315839	3.721741534	2.667855009	2.276379072	3.072316345	4.646795575	3.89556867	6.655276609	3.884548639
636	7.280259131	7.571848419	6.417414673	6.149246511	7.193342397	7.929509135	6.722249535	5.397872612	6.38627153	7.019726953	4.354185172	4.817032091	7.355754514	3.565829846	6.742447846	5.310469878	5.368358564	6.676564482	9.961407562	6.26448439	4.627988123	2.49548653	3.718332747	2.660462386	2.280621338	3.06483377	4.631389937	3.888638076	6.646072531	3.866843937
637.3	7.290911399	7.577283959	6.4002163	6.127064351	7.207417574	7.892086485	6.717640522	5.363059095	6.360883392	7.021936161	4.333725538	4.811499311	7.326428323	3.542670849	6.752299815	5.296144777	5.346303638	6.664371156	9.924696322	6.26208323	4.619679777	2.480104988	3.710198636	2.651741658	2.28030353	3.049951151	4.608971022	3.877120797	6.634185307	3.847989117
638.7	7.297868144	7.574335558	6.369714447	6.093036867	7.21394381	7.84743748	6.704738137	5.320551574	6.324631703	7.022129087	4.310629368	4.801071097	7.282829432	3.519297005	6.757364845	5.27422976	5.318870196	6.646434014	9.86940624	6.258382288	4.607233037	2.459693437	3.698955781	2.64463269	2.278003214	3.032107278	4.587524265	3.861907671	6.616076294	3.82622973
640	7.304109901	7.566984556	6.344899035	6.05810445	7.220773667	7.79275578	6.69036472	5.277072094	6.28422251	7.010284507	4.281062655	4.792558935	7.23584658	3.488857367	6.763936747	5.244623132	5.285249786	6.619498166	9.808150256	6.251078943	4.591925181	2.436963153	3.682714709	2.631249738	2.27442513	3.013143514	4.558642494	3.844222735	6.593259529	3.799370392
641.4	7.309994074	7.563291971	6.314303209	6.017025226	7.228460471	7.726891994	6.673788611	5.22660458	6.2380344	7.003875133	4.253868483	4.775497049	7.18905266	3.455873058	6.767412855	5.213327693	5.251242063	6.587987219	9.743623882	6.243485146	4.574917364	2.410447739	3.666721737	2.616188939	2.271886052	2.993174589	4.527170507	3.82525599	6.568106351	3.777144862
642.8	7.30977832	7.553990693	6.283697294	5.975719026	7.231052015	7.661045802	6.647554651	5.177037946	6.192732112	6.993305573	4.222479973	4.760409296	7.13865449	3.421178097	6.767327743	5.182492708	5.215002029	6.551267647	9.670568683	6.232707222	4.553499965	2.386096689	3.65005128	2.603852464	2.267235458	2.970390612	4.499608131	3.799711448	6.54812237	3.74972129
644.1	7.313511366	7.544598912	6.250063125	5.934469988	7.229201267	7.599283313	6.628666888	5.124909102	6.145510348	6.983374364	4.190328037	4.746296285	7.081888261	3.387125992	6.771186277	5.15032365	5.178501714	6.51416557	9.589692393	6.222521442	4.533427922	2.360633252	3.636692846	2.590226496	2.260636774	2.943836331	4.464668002	3.780717733	6.52467778	3.719639909
645.5	7.31566004	7.535791186	6.221914659	5.885949921	7.229329999	7.533975839	6.610160937	5.074433967	6.10070316	6.968624912	4.164929592	4.728455127	7.027447974	3.353462894	6.773460591	5.114378856	5.14263571	6.474354804	9.508056748	6.213332951	4.515164102	2.333698923	3.621665114	2.575171921	2.257031513	2.919766416	4.433816481	3.758764372	6.503870453	3.6891396
646.8	7.319127654	7.53021112	6.19495259	5.844797206	7.233462419	7.474232214	6.59142091	5.027658362	6.060411394	6.956708702	4.137201368	4.709179521	6.977730222	3.322885214	6.779352187	5.079725872	5.111401329	6.433458526	9.424919406	6.205509583	4.498182303	2.306323147	3.604781647	2.562781036	2.251327455	2.895151296	4.404561767	3.7414644	6.482349325	3.661346243
648.2	7.326809277	7.522245389	6.175638923	5.818174927	7.243303367	7.423644129	6.582370818	4.989735013	6.028387418	6.951815823	4.117667132	4.700928794	6.93431929	3.295129509	6.7858275	5.052341377	5.083841355	6.403721632	9.357063582	6.20265035	4.4847887	2.281504329	3.593679539	2.552962381	2.248437397	2.878721992	4.383837379	3.725838558	6.463969809	3.636027386
649.6	7.341043473	7.516758152	6.115101855	5.795208153	7.230276763	7.374872985	6.598679314	4.967208254	5.994251544	6.953094712	4.107522217	4.697135906	6.901262239	3.273615523	6.792878312	5.029480481	5.070384497	6.376736586	9.292251182	6.204430149	4.476134711	2.263264918	3.585072934	2.546356693	2.247635788	2.867146946	4.367351183	3.717580171	6.453972116	3.614307603
650.9	7.35664706	7.542343311	6.142314879	5.759066418	7.240290834	7.348393226	6.570265853	4.952506842	5.972135718	6.976271935	4.10841554	4.698704295	6.85562859	3.248298363	6.836157375	5.019417197	5.051471078	6.365719621	9.240217082	6.217588481	4.47633233	2.246771522	3.581772721	2.533422194	2.248931148	2.859903976	4.352058577	3.727949318	6.448002175	3.592245713
652.3	7.368373925	7.543635029	6.161825604	5.76523637	7.290255284	7.318713088	6.586871136	4.94379083	5.980206503	6.976541519	4.102780347	4.685957791	6.846800121	3.236338617	6.829406474	5.028951159	5.038119106	6.341373585	9.220397886	6.209977882	4.471848409	2.23293202	3.582803331	2.536542627	2.257692699	2.845156554	4.35076658	3.699831376	6.442072332	3.586079739
653.6	7.376229131	7.531850271	6.139883498	5.774164216	7.306012156	7.296967309	6.6084895	4.931257043	5.968624578	6.968787008	4.089044903	4.684379392	6.856998913	3.238197361	6.847009045	5.00173766	5.038106693	6.305017385	9.17601982	6.222077999	4.485555663	2.229590256	3.578490959	2.533846232	2.260998595	2.847641161	4.344154633	3.710657817	6.452098441	3.570127252
655	7.387080184	7.560205487	6.066821554	5.74335707	7.267193112	7.251810916	6.639758018	4.916490713	5.937988559	7.015037085	4.108442426	4.685681218	6.805421658	3.211701454	6.875320778	4.992235415	5.029630808	6.305552079	9.123601907	6.248193555	4.492142722	2.213325183	3.576636405	2.523335672	2.26649601	2.852870375	4.347182569	3.718597922	6.461250589	3.562564105
656.3	7.423856615	7.637131084	6.141974142	5.732312325	7.323693813	7.25952331	6.564767805	4.87077991	5.900435555	6.994522055	4.072668955	4.7127522	6.769626062	3.208420241	6.889070122	4.960597362	5.013576561	6.318035898	9.042529478	6.231251071	4.471667312	2.190265593	3.571841727	2.539943414	2.252214513	2.824549818	4.322880428	3.713104936	6.416810031	3.552142755
657.7	7.434300586	7.621924193	6.149609349	5.69881804	7.34963485	7.211045387	6.552425639	4.853504969	5.892118343	6.995875704	4.02513791	4.698981083	6.743458429	3.198810531	6.902201627	4.914560116	4.981076704	6.279853567	8.994527652	6.230303304	4.407825831	2.167757963	3.571921357	2.542849746	2.236703147	2.779932799	4.267653337	3.709949399	6.367088728	3.534122992
659	7.44047624	7.585071069	6.158229871	5.68407407	7.403773448	7.130738405	6.564949844	4.849063393	5.918618624	6.980134015	4.033846064	4.660351849	6.741654997	3.155071707	6.866463998	4.923862308	4.977807642	6.196769728	8.95180659	6.220325163	4.433878321	2.139127248	3.556405511	2.516449043	2.262088447	2.785286131	4.278504134	3.660599552	6.412591089	3.491748174
660.4	7.444404365	7.591902787	6.111058874	5.644652398	7.386709323	7.068487276	6.553516585	4.805701586	5.864486775	6.969561471	4.021118367	4.651207458	6.703160051	3.134067385	6.875266977	4.888476594	4.951752162	6.141375761	8.875350007	6.218283199	4.433715031	2.117902894	3.544493155	2.503383767	2.263775787	2.770810124	4.261973711	3.640796124	6.409742552	3.463272352
661.7	7.448443537	7.599925462	6.079833458	5.608144734	7.381459048	7.014170247	6.531300577	4.768360963	5.815198881	6.966327305	4.00415025	4.653112013	6.641543457	3.109477817	6.90604482	4.849573633	4.920368858	6.115576727	8.779585067	6.214819321	4.412688376	2.096377755	3.538330611	2.500873325	2.254237622	2.748521507	4.230147984	3.643043732	6.380084077	3.449437203
663.1	7.447812378	7.597685689	6.061341531	5.571830577	7.385722712	6.947842006	6.518567991	4.74379028	5.789732869	6.960044585	3.990135452	4.643703973	6.595778507	3.08562131	6.914328929	4.816122898	4.897054705	6.071477052	8.698405835	6.210865219	4.394969555	2.0734228	3.52880486	2.491419191	2.25462137	2.732921135	4.210334119	3.625972699	6.370305005	3.428814738
664.4	7.455777686	7.595287064	6.050391865	5.548028504	7.400459461	6.885295392	6.505342936	4.708770701	5.761807856	6.950844677	3.974098394	4.638645062	6.562922012	3.064545921	6.925109902	4.785920958	4.873306315	6.030384731	8.630271563	6.207509653	4.386329769	2.05337134	3.518957058	2.481103082	2.254223919	2.713748656	4.18747906	3.612468424	6.361109787	3.413193039
665.8	7.466685997	7.600659336	6.038963309	5.518720905	7.409467349	6.837317047	6.491533006	4.677905947	5.735143342	6.944475768	3.965093321	4.634000273	6.530661424	3.046712846	6.935157631	4.758737025	4.85080697	5.995524784	8.572453662	6.204218284	4.375233959	2.039613265	3.519563628	2.476637887	2.254578292	2.700548218	4.168794977	3.595398172	6.355174751	3.400844793
667.1	7.481594245	7.609987271	6.029390841	5.496103444	7.419373603	6.79219859	6.483882062	4.658396001	5.716754623	6.944324259	3.958230887	4.636420797	6.507592456	3.032001249	6.9466846	4.737774104	4.841611377	5.971409913	8.519048789	6.206320588	4.370504005	2.02310981	3.514954953	2.475621057	2.254198495	2.68997808	4.150579518	3.591849789	6.355078607	3.394082311
668.5	7.490983157	7.623059017	6.030269106	5.484037797	7.438972548	6.761679934	6.47958189	4.64273116	5.709278736	6.948338127	3.954959484	4.632409649	6.481824051	3.020138277	6.961853513	4.722301183	4.83656932	5.951918947	8.48934154	6.213192206	4.364832607	2.012148475	3.509976971	2.473103992	2.257079632	2.684857463	4.142860995	3.584654042	6.353014172	3.387281548
669.8	7.504712921	7.633823857	6.035459869	5.473794266	7.457346703	6.733405553	6.484596956	4.639142554	5.702057598	6.956328174	3.950846005	4.634965127	6.471894083	3.013304655	6.979552209	4.711082051	4.83145897	5.935006227	8.468762934	6.219924331	4.367212785	2.005576336	3.511873727	2.474309626	2.255640619	2.682230582	4.138300124	3.586130655	6.353171305	3.38950993
671.2	7.537640199	7.653786355	6.046736651	5.476452351	7.484926649	6.726343918	6.489209273	4.639912296	5.702736759	6.969362436	3.953215824	4.640334557	6.472592338	3.006824651	6.997437122	4.711449682	4.825398152	5.929299493	8.458982807	6.229082986	4.369875815	1.999257844	3.516206648	2.478037409	2.263251227	2.679166502	4.136063237	3.582050788	6.370643586	3.395050468
672.5	7.556494769	7.671164508	6.058099454	5.489064387	7.512001276	6.72443788	6.502347482	4.643858153	5.707833152	6.986294696	3.959259689	4.649197725	6.474870119	3.010224699	7.012562411	4.713173945	4.834621509	5.927363331	8.461918536	6.240733384	4.376314656	1.99996099	3.5193858	2.479528627	2.270838019	2.683855975	4.142785159	3.585408509	6.385511294	3.402871466
673.8	7.582385899	7.696762772	6.078732229	5.499049606	7.536182484	6.730642362	6.523991208	4.648753964	5.71823206	7.00769832	3.969785086	4.65746207	6.479062578	3.016594616	7.037732411	4.71911526	4.841653488	5.941785489	8.468312654	6.258148621	4.38864653	2.001519052	3.529790489	2.485780863	2.280361097	2.688514982	4.152647868	3.596613868	6.398036355	3.411093434
675.2	7.608941432	7.729598076	6.097820289	5.516868007	7.568207433	6.737017049	6.539368478	4.670503351	5.741045407	7.033312573	3.985941496	4.676976069	6.493303977	3.022495388	7.061443856	4.734652844	4.854725931	5.955324646	8.488185031	6.279151913	4.399533523	2.009438746	3.542391738	2.494774288	2.286527615	2.698138321	4.162798962	3.606445203	6.420204808	3.423798186
676.5	7.641992743	7.755073343	6.119455952	5.541846229	7.600450154	6.758883906	6.568255572	4.690623182	5.758137021	7.059921283	3.999861667	4.697495022	6.514739575	3.032278574	7.089958222	4.750127707	4.87822149	5.973222289	8.518581979	6.300031011	4.414345601	2.017459606	3.55932068	2.507517244	2.295461809	2.710559328	4.178795474	3.620754134	6.444205535	3.442879742
677.9	7.677492852	7.786557665	6.149645763	5.564267748	7.635090719	6.786130546	6.599316453	4.714938906	5.785998359	7.09141545	4.022460632	4.713255469	6.549784537	3.050642473	7.115798484	4.772458361	4.900627029	6.001085817	8.562184997	6.325500982	4.434686189	2.031824084	3.573717481	2.521248542	2.307118334	2.722967009	4.202193429	3.636380542	6.470788243	3.464649056
679.2	7.711905785	7.825556661	6.189770826	5.606831683	7.671237763	6.831163921	6.633128431	4.745405985	5.816184233	7.128619233	4.050766056	4.736082691	6.586904923	3.068353488	7.148857526	4.806654389	4.930837047	6.040901961	8.617325913	6.35278073	4.459938125	2.046717268	3.594723674	2.533268208	2.32250271	2.744562522	4.228525898	3.656894848	6.502251643	3.4973109
680.5	7.75635917	7.870731915	6.232569115	5.644456095	7.711224772	6.89329606	6.682051605	4.791736103	5.861071303	7.17287509	4.075703615	4.760359225	6.639342067	3.099316834	7.185947733	4.851348221	4.966832225	6.089355877	8.697334203	6.38474907	4.488484157	2.067621915	3.618602613	2.551336357	2.334524132	2.772573316	4.260788262	3.687679936	6.54030056	3.528002039
681.9	7.808228917	7.91958535	6.284009554	5.709665226	7.767063892	6.976981466	6.739608652	4.845133561	5.92113171	7.231282421	4.116281747	4.798994065	6.707483127	3.133673129	7.221095773	4.908355037	5.015574941	6.15582691	8.804626256	6.428202828	4.526938567	2.098466042	3.653983124	2.577244931	2.350970698	2.809401186	4.305327798	3.724066415	6.584857556	3.571404668
683.2	7.868337245	7.978474678	6.349468453	5.794251686	7.823147364	7.089639762	6.812377209	4.920189126	5.992048908	7.301111158	4.165252935	4.836067766	6.802127631	3.182444085	7.266711963	4.989007431	5.08503463	6.244526645	8.940171218	6.482552866	4.574505161	2.137616935	3.689207639	2.607197801	2.375270332	2.849307264	4.359396519	3.77402519	6.643798582	3.62056984
684.6	7.929244074	8.048490038	6.42502411	5.898983383	7.882056761	7.233090819	6.913734854	5.022559186	6.085830595	7.380299895	4.232728372	4.894779443	6.925690407	3.247972826	7.331410227	5.089425839	5.169184336	6.362344704	9.119303313	6.541991945	4.641019534	2.194303552	3.739584717	2.647327666	2.398706041	2.908664048	4.437073577	3.837438289	6.716774151	3.691763651
685.9	8.014127013	8.14376398	6.530129067	6.034311156	7.951338509	7.438354837	7.039045645	5.16005307	6.213380059	7.488220005	4.324058321	4.966446457	7.086725614	3.342450556	7.398326133	5.21689673	5.284699955	6.526792605	9.359163035	6.620492024	4.715643278	2.270556593	3.807516585	2.697981515	2.423700281	2.986676873	4.538795909	3.922449116	6.807352152	3.78164955
687.2	8.122546822	8.26903532	6.70392395	6.23722038	8.061748186	7.724057781	7.191229486	5.347894605	6.405298169	7.629259203	4.438278038	5.048727995	7.323013818	3.464621376	7.478149561	5.4044076	5.437761809	6.733606902	9.695817946	6.725251794	4.819488811	2.369074961	3.895508655	2.763557221	2.464785414	3.090793975	4.673716838	4.0232342	6.938323683	3.895571646
688.6	8.260013861	8.427604531	6.941541322	6.475119603	8.206139045	8.06718222	7.37565156	5.582784854	6.646980486	7.805395967	4.583291596	5.149769806	7.605920834	3.607612345	7.561305249	5.627460881	5.625816771	6.989555708	10.13996249	6.843901351	4.937075977	2.490446913	4.007013872	2.844341646	2.517189508	3.206619835	4.842724256	4.143949674	7.093719209	4.040291295
689.9	8.408246505	8.598789891	7.180415944	6.73141156	8.363404223	8.428692895	7.577786494	5.842854472	6.911372105	7.980601741	4.739002973	5.273267409	7.923453241	3.768385869	7.658039917	5.865971841	5.830638052	7.265711839	10.62485766	6.971530549	5.068498046	2.62307	4.121991783	2.928585248	2.57588758	3.34430038	5.01949664	4.265641628	7.26550427	4.190062353
691.2	8.565424631	8.796946638	7.434710533	7.039437047	8.519695603	8.84590675	7.812198869	6.144881025	7.206713836	8.193464719	4.936765957	5.422194624	8.288946441	3.961217224	7.778757932	6.142999631	6.071443624	7.593806858	11.17533474	7.127269277	5.230360994	2.789212217	4.258200052	3.030416452	2.635686706	3.502207717	5.229151916	4.426694181	7.477030858	4.384699262
692.6	8.751467632	9.017885929	7.733777156	7.393506976	8.70182934	9.319401128	8.088983463	6.508555824	7.558969716	8.425767231	5.169424078	5.599437489	8.715300425	4.191554989	7.920490126	6.450040647	6.345222255	7.976918252	11.78980718	7.300526175	5.419018318	2.98669103	4.419149575	3.152827008	2.714696155	3.698363737	5.475117139	4.613331489	7.741835351	4.629171925
693.9	8.96178205	9.284858134	8.088562826	7.811817841	8.906595843	9.865725481	8.390450054	6.92125974	7.959411367	8.693869903	5.44582391	5.809872988	9.207336522	4.463654494	8.084037846	6.790988363	6.663527181	8.409498691	12.49623725	7.504490199	5.641149151	3.223724793	4.612345179	3.295446879	2.804280934	3.924458125	5.750325664	4.82903634	8.059469055	4.936276791
695.2	9.193768652	9.585013526	8.486700469	8.268428537	9.140016765	10.46243195	8.725880319	7.396801421	8.416434544	8.990535259	5.760492569	6.052434698	9.763086618	4.765427835	8.268747417	7.165109138	7.030203131	8.888552453	13.27117347	7.728346146	5.893435672	3.495564453	4.831823545	3.45214666	2.903441394	4.184334377	6.056886733	5.064861654	8.425496394	5.296757814
696.5	9.438689106	9.911419776	8.918879109	8.762759245	9.394022067	11.09106866	9.079169261	7.89535955	8.910842457	9.302700516	6.105809445	6.314226356	10.36451154	5.100369585	8.467842649	7.561771909	7.417182479	9.395597262	14.0833457	7.973864472	6.163333705	3.794219097	5.066063336	3.623496009	3.01521458	4.470806076	6.381938077	5.314749269	8.842051558	5.700860848
697.9	9.688090653	10.25489748	9.371819515	9.279683568	9.656509535	11.74487821	9.446287154	8.435464099	9.440234471	9.630120815	6.486134389	6.597198405	11.00400829	5.450139721	8.680178162	7.969647174	7.830366343	9.923549326	14.92174423	8.230149271	6.454669494	4.119165797	5.320830362	3.81004192	3.133630696	4.77335548	6.726178959	5.578601599	9.297124661	6.157286935
699.2	9.956116426	10.61724202	9.857308423	9.828367902	9.927343538	12.42607872	9.833055037	9.006723151	9.999308894	9.969688504	6.881849677	6.90422652	11.68504114	5.827044808	8.910245555	8.391149625	8.26771302	10.46810163	15.78856299	8.503192984	6.765387359	4.467542091	5.588636434	4.007292584	3.258077597	5.100903236	7.089500066	5.864261311	9.793756733	6.654784153
700.5	10.22752974	10.99274481	10.35072958	10.40217839	10.21698623	13.1187449	10.23444956	9.587615417	10.57803359	10.32348599	7.303614915	7.21779273	12.38309919	6.213210899	9.140778551	8.820522342	8.715115188	11.0275178	16.66445936	8.778396966	7.082916667	4.828553189	5.869264626	4.208639306	3.392571902	5.444213629	7.454204374	6.143516526	10.31579448	7.19214407
701.8	10.50365175	11.3905088	10.86074934	10.98142668	10.51888177	13.80998115	10.62087187	10.17040545	11.17019696	10.67978403	7.734564019	7.539104501	13.10219659	6.604956656	9.376082756	9.248127277	9.163085342	11.58089088	17.53855184	9.055823782	7.408688478	5.2039301	6.153988531	4.411858593	3.534849844	5.799040267	7.819298839	6.425542792	10.87069238	7.754035208
703.2	10.77889218	11.77914281	11.35497567	11.53846886	10.80985686	14.48216619	11.00866823	10.75839853	11.74649576	11.02851099	8.1609407	7.859781975	13.80005013	6.991850486	9.613179152	9.65613208	9.604821809	12.13291942	18.39128185	9.330692443	7.73690355	5.577036106	6.438398604	4.616487005	3.674384485	6.148782758	8.173613357	6.709201025	11.42262327	8.33020575
704.5	11.04262528	12.16210095	11.83596916	12.09474086	11.10029327	15.13066618	11.38728798	11.33112499	12.31863985	11.36798171	8.587531	8.186641209	14.4975748	7.376057088	9.853813365	10.04947624	10.03650372	12.67081782	19.21317635	9.600045072	8.062101372	5.948121973	6.721752915	4.813362068	3.816325279	6.499120777	8.518411711	6.985585002	11.97148813	8.912999409
705.8	11.30682683	12.53541148	12.31126838	12.65408764	11.38321794	15.75897007	11.75792008	11.89087919	12.88344484	11.7048557	9.007300986	8.509653582	15.18924293	7.755781681	10.0884854	10.42823987	10.46181755	13.20443161	20.01395888	9.874374792	8.385923984	6.324773384	7.004340119	5.00771475	3.962230288	6.856746332	8.855815341	7.255640687	12.54011738	9.512992838
707.2	11.57220447	12.91813174	12.79295256	13.20792462	11.67649748	16.38062901	12.12643269	12.44423075	13.44825606	12.03946822	9.42993417	8.832096786	15.87643324	8.133411871	10.32595398	10.80421471	10.88551587	13.72746316	20.80022056	10.13728709	8.711492944	6.700949494	7.291692789	5.204559942	4.110781215	7.212850441	9.188293225	7.521200435	13.12103908	10.12933003
708.5	11.83882764	13.2999574	13.27161106	13.75736521	11.96765523	16.99484855	12.48513525	13.00556013	14.01939666	12.37570744	9.856512769	9.16196989	16.56156449	8.510686724	10.56596377	11.16964187	11.30323523	14.25282037	21.57690889	10.4063082	9.036442658	7.081176983	7.576310848	5.398569604	4.258792013	7.57207209	9.508806283	7.788745363	13.70317236	10.75124512
709.8	12.09480506	13.69406806	13.74621535	14.31301844	12.25733335	17.59970442	12.85716219	13.56746066	14.58675959	12.71368515	10.2892629	9.494118108	17.25338436	8.882121294	10.80346441	11.53152092	11.7200761	14.78164358	22.34686771	10.67078683	9.364500474	7.467624925	7.863642014	5.600083274	4.412857286	7.937433519	9.833660023	8.053945831	14.30072935	11.40122624
711.1	12.36304947	14.09114299	14.23212694	14.86769344	12.55917445	18.20689942	13.22208667	14.12916413	15.1750703	13.04903923	10.72317891	9.833108419	17.95290106	9.258389102	11.04916035	11.8932754	12.14171974	15.29686856	23.10652317	10.93622558	9.701036941	7.77042541	8.158457906	5.799232453	4.572433152	8.312095903	10.15488533	8.318981785	14.90843711	12.08061322
712.4	12.627458	14.49044319	14.72259372	15.42744318	12.85870877	18.81392489	13.58909672	14.69463239	15.75160172	13.38846835	11.1709099	10.17817402	18.66234961	9.641372103	11.29593024	12.24443015	12.56629813	15.81682614	23.85990981	11.20724247	10.04504435	8.042341653	8.453713414	6.00174681	4.73312556	8.689066777	10.47800451	8.590880888	15.53560018	12.77413536
713.8	12.89454825	14.89583659	15.20794134	15.99714188	13.16986106	19.41485854	13.96705369	15.26603861	16.33850222	13.73175769	11.62277486	10.52213324	19.36418158	10.02494622	11.54887243	12.59920322	12.9952676	16.34711836	24.59177683	11.47086286	10.38822634	8.333203045	8.76040538	6.207372926	4.901907658	9.077327798	10.80203468	8.866054808	16.18103459	13.48945659
715.1	13.15823533	15.28926288	15.67964037	16.56435181	13.46179787	20.01391994	14.33014878	15.83686854	16.92852941	14.0582831	12.08140077	10.86977291	20.06690029	10.39893379	11.80229701	12.93514802	13.41462655	16.85547271	25.28579851	11.73187631	10.73732728	8.694769662	9.065538934	6.413030641	5.060490802	9.456673648	11.12163371	9.1399636	16.80903201	14.2137385
716.4	13.42671788	15.70208043	16.16922825	17.13912699	13.76075332	20.62317558	14.70566284	16.4259729	17.52761239	14.39935312	12.55559363	11.22362039	20.77616914	10.78516484	12.0640077	13.28015873	13.84871655	17.37193273	25.98688893	12.00027661	11.09315281	9.145063612	9.386918106	6.621504435	5.229694929	9.84707482	11.44520718	9.420704341	17.46983588	14.96817211
717.7	13.71559557	16.14744275	16.71220623	17.75514231	14.09258268	21.29580078	15.10803308	17.04872462	18.18768672	14.76128774	13.07468633	11.60540717	21.54213386	11.20565588	12.34078396	13.64665931	14.3227584	17.9158766	26.74427665	12.29216569	11.47596199	9.659607378	9.725597571	6.845542475	5.415630717	10.2693157	11.78905175	9.718996946	18.20562286	15.77786491
719	14.03451306	16.64855051	17.32663951	18.37873471	14.47960553	21.99826241	15.53169858	17.71727084	18.91291254	15.16256441	13.61679763	12.01879249	22.36176533	11.64382449	12.6241989	14.04378864	14.8285013	18.48589221	27.57180053	12.60943589	11.87482049	10.08605854	10.09358674	7.081099244	5.625197093	10.7261773	12.15531486	10.020934	18.98972776	16.64471255
720.3	14.35258571	17.13333829	17.92786284	18.97801152	14.86909854	22.64203758	15.939511	18.35781161	19.60273977	15.55169671	14.1485873	12.42593085	23.1584991	12.0618202	12.90520195	14.4368168	15.31709388	19.03240385	28.37468427	12.90752231	12.2709033	10.35414061	10.44815403	7.309331916	5.842353419	11.19018784	12.50733998	10.30756094	19.74505075	17.50894478
721.6	14.63215779	17.58028421	18.42636824	19.53450482	15.20469454	23.21486021	16.31817377	18.95355856	20.22597977	15.89898631	14.64879437	12.81092992	23.87735788	12.44560155	13.17924158	14.76526007	15.75492681	19.55989187	29.07701181	13.18317728	12.66067244	10.61372841	10.77728214	7.528669435	6.046728816	11.61039829	12.83070935	10.58675617	20.41095171	18.31622682
723	14.91156448	18.02798217	18.91144044	20.08553409	15.53469852	23.8014638	16.68888374	19.54972024	20.83968768	16.24349174	15.1578334	13.2031603	24.58652191	12.82178829	13.46208241	15.07465708	16.18937198	20.0811019	29.75369527	13.45985554	13.05613712	10.94485532	11.11452531	7.750618531	6.248237375	12.02465969	13.14916278	10.87658558	21.05431829	19.14408508
724.3	15.21422735	18.50245973	19.4400825	20.6632264	15.88983978	24.42886476	17.08812614	20.18050612	21.50731967	16.60730407	15.70018421	13.60901981	25.34487346	13.22457655	13.74841263	15.40870853	16.66729632	20.60716042	30.46594415	13.75341982	13.46333954	11.37970001	11.4706185	7.981083971	6.458882095	12.45513037	13.47752876	11.17789292	21.767687	19.99694088
725.6	15.51507957	18.9766573	20.00064971	21.21878869	16.26374358	25.04559213	17.48439748	20.80036671	22.18543339	16.96926805	16.24654875	14.00996444	26.08683112	13.63582712	14.03493979	15.75503307	17.1511247	21.10600577	31.1664875	14.05096033	13.86329536	11.77504458	11.82738411	8.205183207	6.676539222	12.90006488	13.81372638	11.46460505	22.49698066	20.8495494
726.9	15.8086457	19.44912406	20.53214652	21.74628488	16.63259038	25.63454251	17.86159777	21.39783	22.83130152	17.32586322	16.7768953	14.40545776	26.80650151	14.01792164	14.31114213	16.09312129	17.61225422	21.60454055	31.85336082	14.33163952	14.25410292	12.12159527	12.17560818	8.425122148	6.89060268	13.32626808	14.13317893	11.74442524	23.19443367	21.68185418
728.2	16.09966604	19.91736011	21.03159641	22.26044587	16.99518515	26.21024237	18.23250231	21.98638206	23.4673095	17.66926948	17.30648057	14.80905225	27.52568697	14.39513812	14.59085042	16.41047288	18.05506803	22.09639828	32.50883456	14.61782386	14.65037454	12.44884517	12.5267918	8.641079761	7.111749586	13.74262729	14.44304094	12.02180366	23.86332644	22.49580726
729.5	16.3855425	20.37714709	21.53535686	22.74576137	17.35534967	26.77047395	18.5969902	22.55278778	24.0878891	17.99565381	17.82662305	15.19361478	28.21521709	14.76023931	14.86871135	16.72542881	18.50457237	22.56377205	33.15437204	14.90131618	15.04870262	12.74861874	12.87228572	8.856545949	7.32866003	14.15866778	14.75296577	12.29339603	24.51652105	23.30045843
730.8	16.65318508	20.83152657	22.02651881	23.20404734	17.7126709	27.29296213	18.93468279	23.10131905	24.69399674	18.3196603	18.33228489	15.57659451	28.87617376	15.11496662	15.13351004	17.03334526	18.94430136	23.01049868	33.78085106	15.17267199	15.42897753	12.99598016	13.19985652	9.068933226	7.54851491	14.55912144	15.04730998	12.55579255	25.13946364	24.07546637
732.1	16.91448086	21.26035721	22.47285303	23.62085879	18.05618416	27.78688501	19.25995954	23.61496916	25.25409924	18.63069911	18.82010548	15.95021825	29.50053375	15.43946269	15.39216246	17.30976537	19.3500294	23.44576056	34.36532034	15.43717811	15.79427581	13.20503591	13.51880597	9.269985491	7.759213493	14.94325765	15.32322191	12.80749341	25.70839327	24.8116839
733.4	17.17130987	21.6695315	22.88891925	24.02487548	18.38559157	28.24775019	19.5735921	24.10601091	25.78888929	18.91301864	19.28064978	16.29890212	30.08269378	15.75092656	15.64256382	17.56605095	19.73742098	23.84651439	34.91361541	15.67610052	16.14997341	13.41540045	13.81831044	9.457404043	7.961062751	15.30241255	15.58607477	13.04627845	26.22766421	25.50074151
734.7	17.40912845	22.06043584	23.29885978	24.40823789	18.69942435	28.69414931	19.88441226	24.56608816	26.29005276	19.19199692	19.72579554	16.63357635	30.62768324	16.03964207	15.87969102	17.80360689	20.10544776	24.22884553	35.41760617	15.90947624	16.47874535	13.63885288	14.10842944	9.636042091	8.158449149	15.64306146	15.83137282	13.27764074	26.7362613	26.1547356
736	17.65002486	22.43748968	23.70072795	24.77463184	19.00067377	29.13735576	20.17310014	25.03527064	26.80262472	19.46444265	20.15547616	16.94844814	31.13967671	16.32292686	16.10873816	18.03702225	20.46865794	24.58457771	35.90129505	16.12826028	16.79425935	13.86204115	14.38571562	9.808496892	8.339955589	15.96899978	16.06764352	13.49488151	27.22435371	26.7773103
737.3	17.88215839	22.8005755	24.08051716	25.12445196	19.30269301	29.55103462	20.45103186	25.46301104	27.27642435	19.73041071	20.55953967	17.24982561	31.62667577	16.58451096	16.31748216	18.26054043	20.80999808	24.91549252	36.35420128	16.34415048	17.09335302	14.07657465	14.64671113	9.972572263	8.517316555	16.27972861	16.29283334	13.70181214	27.68141255	27.35380082
738.6	18.09707401	23.14436864	24.43533229	25.43784849	19.58595883	29.94443362	20.7169261	25.86142796	27.71566278	19.97064814	20.93407693	17.53811585	32.07290603	16.82690487	16.52190398	18.46265886	21.12172054	25.2227035	36.78728653	16.53633709	17.37821646	14.2621441	14.89547302	10.12491315	8.690604061	16.56098407	16.50213436	13.89481067	28.09489365	27.89777102
739.9	18.3057066	23.47314668	24.77380264	25.74282947	19.86512201	30.30404016	20.96777545	26.23358909	28.12525898	20.20365953	21.29534843	17.79489501	32.49439709	17.04993385	16.71006813	18.65452573	21.4194965	25.51803859	37.18705873	16.72447272	17.64340913	14.43870991	15.12325551	10.26809617	8.848280854	16.83361214	16.69870935	14.07560736	28.49083731	28.40420776
741.2	18.50415233	23.76909456	25.08134389	26.00856346	20.1142822	30.63417556	21.19837768	26.59213516	28.50039867	20.42579024	21.6200493	18.03793707	32.86055741	17.25152127	16.88571218	18.82955546	21.69723556	25.7857406	37.54025076	16.89611072	17.88548749	14.58604016	15.34052635	10.39819004	8.996243446	17.08396078	16.87673946	14.24356112	28.83084317	28.86491087
742.5	18.68312116	24.05150348	25.35481374	26.26841056	20.34725781	30.94363997	21.41672328	26.91365836	28.85075197	20.63067702	21.92007084	18.26886732	33.20963155	17.42897969	17.05599355	18.98868303	21.94154459	26.03184354	37.88183037	17.0511122	18.1122401	14.73044091	15.53733338	10.52127084	9.134059748	17.30362495	17.03939526	14.40074684	29.14878728	29.29658259
743.8	18.85030635	24.30102683	25.61431488	26.48899178	20.55594056	31.24095978	21.61209852	27.19529627	29.16579418	20.81362593	22.19254221	18.47386481	33.52496007	17.42643319	17.20690993	19.12672959	22.16771098	26.24539731	38.18510215	17.19675369	18.3223471	14.85850886	15.72145151	10.63393493	9.257382201	17.50466501	17.18883225	14.54140132	29.42346013	29.66209934
745.1	19.00742205	24.53104459	25.84963986	26.70663205	20.75395664	31.49588241	21.79622474	27.46339143	29.45855246	20.98661836	22.44925428	18.65690881	33.80157004	17.41912104	17.35307183	19.26069557	22.38181999	26.45055763	38.4621547	17.33330555	18.51339103	14.99270391	15.88961383	10.73550654	9.369911735	17.69292613	17.32961425	14.67810776	29.69806987	30.00631747
746.4	19.15584328	24.75137285	26.06625446	26.8988789	20.94349741	31.72558575	21.96334185	27.70874889	29.71004948	21.14421948	22.67469828	18.82239324	34.05707872	17.45821161	17.47927755	19.39530219	22.57782171	26.6275672	38.7061945	17.45748185	18.68218826	15.11376416	16.0423433	10.8267759	9.4772065	17.86288583	17.45572014	14.79405587	29.94911731	30.32194666
747.7	19.2928406	24.94499202	26.25571358	27.07677161	21.1197291	31.94996198	22.12531663	27.93022943	29.93243884	21.29306379	22.88495932	18.98266409	34.28602122	17.57063591	17.60438102	19.50049985	22.74912175	26.81004312	38.93592871	17.57146221	18.8431676	15.2416613	16.17858958	10.91328776	9.57831224	18.0119853	17.5742376	14.90012652	30.16265605	30.60814047
749	19.41877354	25.13383815	26.42945224	27.22506185	21.27839791	32.15409322	22.27256367	28.13867212	30.16325036	21.4355076	23.08549112	19.12762537	34.49430976	17.75416788	17.72169941	19.60281397	22.91707603	26.96722229	39.15463695	17.67639564	18.99445597	15.38135908	16.31428201	10.99456031	9.667442223	18.15256841	17.68015285	15.00464495	30.35256417	30.86409513
750.3	19.54250538	25.30953762	26.61020949	27.35829246	21.43017675	32.3481346	22.41240334	28.32591699	30.37362717	21.56630942	23.26265461	19.26486894	34.70414907	17.92147561	17.82294085	19.7007178	23.06715675	27.09755757	39.36585303	17.78090108	19.12758905	15.51405261	16.43704492	11.06317047	9.746616238	18.28014625	17.77363221	15.10146805	30.53508641	31.07957213
751.6	19.65287236	25.47208838	26.76583635	27.50335756	21.57728231	32.52233125	22.54239018	28.49780914	30.54246501	21.68885767	23.41656091	19.37632534	34.86826442	18.06762344	17.92160909	19.79829908	23.20506976	27.24306735	39.54495585	17.87182069	19.24472866	15.61468188	16.54477551	11.12907885	9.821215286	18.40057774	17.86389315	15.18632738	30.71475713	31.29385686
752.9	19.75336414	25.60901216	26.90532911	27.63616685	21.70949489	32.6790201	22.66062054	28.65278626	30.70200418	21.80582319	23.55774959	19.48424119	35.03060854	18.20752807	18.00972921	19.88164789	23.32376943	27.3510535	39.71207143	17.95902894	19.36160765	15.71496632	16.64529174	11.19449182	9.889566232	18.49829145	17.9495813	15.26731097	30.84852213	31.47131463
754.2	19.85399837	25.74578422	27.0299028	27.73350879	21.82907243	32.82861561	22.76478646	28.79177973	30.84752869	21.91159225	23.68351409	19.58464345	35.16987231	18.39331856	18.09583984	19.95737254	23.43340569	27.45925698	39.86689637	18.03585633	19.45928387	15.81357826	16.73920245	11.24386281	9.952009463	18.5928301	18.02402586	15.33590198	30.97730216	31.62480475
755.5	19.93587638	25.86228839	27.13572562	27.83059784	21.93303362	32.93973196	22.87241532	28.92958608	30.96027805	22.00234685	23.79302272	19.66140058	35.28410028	18.58959813	18.17507103	20.02131525	23.53122899	27.5502673	39.99227506	18.10434098	19.54467945	15.93003996	16.82004566	11.28974111	10.00540231	18.67455081	18.09682568	15.39500379	31.10603278	31.77897347
756.8	20.01079494	25.92456826	27.18763238	27.94088703	21.98959353	32.99401998	22.96542646	29.06361628	31.04605521	22.04669956	23.87665392	19.73810879	35.35368734	18.66487576	18.24835569	20.04727525	23.59767451	27.63261042	40.04988195	18.15178743	19.64113623	16.15280096	16.89906182	11.33593416	10.04426565	18.743058	18.16222541	15.45153894	31.15508577	31.92605981
758.1	20.08381719	26.03221113	27.16338121	28.17674661	22.04168905	33.11233698	23.07968824	29.24917934	31.15166752	22.1204539	24.04423894	19.84967587	35.4929299	18.78485007	18.39708921	20.06153224	23.70989663	27.81770867	40.14662148	18.22446381	19.84935709	17.05513291	17.02319105	11.44223785	10.12167368	18.82714638	18.24272468	15.577943	31.17401552	32.13909329
759.4	20.19447592	26.23061575	27.27399917	28.4337306	22.17584681	33.39124096	23.24215594	29.47913279	31.35452137	22.25566775	24.27448928	19.97133614	35.76555768	18.95696513	18.52466614	20.11924951	23.90026847	28.02232953	40.36130453	18.35249031	20.05761977	18.70240311	17.16775026	11.54537652	10.20063972	18.94071514	18.34743093	15.7337377	31.34941729	32.36860142
760.7	20.3532756	26.4683612	27.57667347	28.68784904	22.36279362	33.7425156	23.43148159	29.76319912	31.67872046	22.44238911	24.52560042	20.09306843	35.99724104	19.15985866	18.65394427	20.30466082	24.14916192	28.19864086	40.58072342	18.49077124	20.23401899	18.97414073	17.32567043	11.65014279	10.23159631	19.08774452	18.47977397	15.86381093	31.69520503	32.59627689
761.9	20.49972961	26.62042053	28.02515315	28.63338347	22.58250864	34.01239104	23.54956149	29.84014844	31.90058594	22.6264059	24.5412045	20.11303753	36.08407791	19.16519858	18.63855308	20.54512613	24.26577681	28.09679885	40.75360283	18.52791458	20.07465774	18.98739202	17.35519832	11.59804339	10.20631381	19.1057134	18.56006703	15.80408781	32.01132785	32.61330561
763.2	20.54039334	26.6284801	28.0931541	28.52530411	22.62988166	34.015787	23.55241273	29.78799353	31.90879927	22.65540064	24.48417177	20.10526221	36.05343	19.11738744	18.60509707	20.60132749	24.22693373	28.02329119	40.78361628	18.52411199	20.00261361	18.94689893	17.3361232	11.57263949	10.1879698	19.11417125	18.55089307	15.7554366	32.0419986	32.56858064
764.5	20.584564	26.68567846	28.12912963	28.49401317	22.68896797	34.01922317	23.58822102	29.77089906	31.88791762	22.71181223	24.48623535	20.12638608	36.062025	19.12487196	18.62110206	20.63703603	24.24261565	28.06253199	40.8747768	18.56880927	20.01563879	18.94761545	17.35334906	11.57677787	10.22757251	19.13865514	18.56502635	15.76539907	32.10997826	32.56058891
765.8	20.63405099	26.73110686	28.14301449	28.47768977	22.7632107	34.00692207	23.6084625	29.75498894	31.88083179	22.76060728	24.50749217	20.18405441	36.1049563	19.11887567	18.65217172	20.64970377	24.24474559	28.11184464	40.96145242	18.60262102	20.04442653	18.01718561	17.36777014	11.58973274	10.27886635	19.17178875	18.56710285	15.7856166	32.0914379	32.56248588
767.1	20.68140118	26.77657974	28.12428436	28.52212051	22.80615598	34.00225557	23.64469818	29.77556125	31.8803412	22.79586433	24.54215575	20.24499648	36.13457338	19.12434382	18.70770473	20.64119567	24.26640375	28.19524453	41.02896398	18.64241637	20.11471934	17.37733995	17.40515142	11.62574028	10.34159069	19.22354796	18.58654273	15.82587494	32.04145751	32.61565267
768.4	20.72278417	26.82361534	28.11786711	28.57305074	22.86292155	34.02696877	23.69126371	29.82184388	31.89905593	22.83900959	24.58864395	20.30603747	36.18750281	19.14572777	18.76856626	20.64441694	24.30035931	28.26569932	41.10546267	18.68297855	20.18890807	17.08121326	17.45466593	11.66133027	10.39615218	19.27153191	18.61928595	15.87889884	32.01404965	32.6765951
769.7	20.78121363	26.89173625	28.13516385	28.64592347	22.92418801	34.07429664	23.75404293	29.87001984	31.93486182	22.89692932	24.6407505	20.36303281	36.24620255	19.18369219	18.82635149	20.67598023	24.34254546	28.35040819	41.18191796	18.72878004	20.25445848	16.99778245	17.50837719	11.69697065	10.45053454	19.30182346	18.65577952	15.92814692	32.02723537	32.74149076
770.9	20.84661508	26.95870147	28.17280148	28.70334754	22.99186815	34.14201596	23.8170962	29.93823954	31.98473502	22.95246252	24.68530505	20.41348325	36.29922388	19.22614117	18.87401307	20.70202912	24.39423128	28.41054362	41.2652762	18.78283368	20.30907895	17.01191893	17.55642069	11.72700732	10.48664607	19.34490846	18.69122522	15.97228353	32.05876217	32.79490399
772.2	20.91278014	27.03062024	28.23070155	28.75992406	23.06051331	34.21659742	23.88124259	30.00363413	32.02923788	23.01993323	24.73511571	20.4598153	36.35906531	19.26335843	18.93079893	20.74505053	24.44789518	28.47324052	41.35169406	18.81848204	20.36191821	17.06723991	17.60430312	11.7555701	10.52449567	19.39476881	18.73770775	16.01581498	32.10683045	32.85866032
773.5	20.97451593	27.09414738	28.30114398	28.82481463	23.12772688	34.29207844	23.94132869	30.0602427	32.07615386	23.08265204	24.78670589	20.50708517	36.42529844	19.30213586	18.98120133	20.79416379	24.49524659	28.53108331	41.43528603	18.85797044	20.41313947	17.14075734	17.65595331	11.78524786	10.55430855	19.43691717	18.77777579	16.04758405	32.15247155	32.91140588
774.8	21.02882659	27.15471697	28.35630293	28.88522074	23.198226	34.35742406	24.00871746	30.11400718	32.12985721	23.14938124	24.8386412	20.54054955	36.47775154	19.34173312	19.03048359	20.82707075	24.54837482	28.58580572	41.49876601	18.90543813	20.45328772	17.20868326	17.70551083	11.81441607	10.58668802	19.47683878	18.81663704	16.08506917	32.20143759	32.96419939
776	21.08364355	27.22883799	28.4232127	28.92871214	23.2654507	34.43308606	24.06587005	30.18944916	32.18934836	23.21856757	24.87903999	20.59136469	36.54174999	19.37626862	19.08391818	20.86795764	24.6003632	28.6380638	41.58777922	18.95074776	20.50635335	17.29137113	17.75179564	11.84256742	10.61699998	19.50799249	18.84882098	16.12764747	32.24504538	33.01399651
777.3	21.15388091	27.2966022	28.48105371	28.98780246	23.33620899	34.50406476	24.12499004	30.23868608	32.23836793	23.27779373	24.92393628	20.64333546	36.59229785	19.41495863	19.1304339	20.91783117	24.64306615	28.68996787	41.66840918	18.99206042	20.54617387	17.36569255	17.79370533	11.87088745	10.64804054	19.54507319	18.89065552	16.15998899	32.29513514	33.05859139
778.6	21.21689595	27.37598274	28.54713784	29.04603382	23.40414619	34.57530099	24.19409902	30.29080723	32.27592238	23.34129654	24.97756242	20.67421355	36.63222692	19.45518562	19.17236293	20.96232371	24.69510128	28.75077597	41.73906044	19.03114316	20.59857418	17.46665985	17.84314	11.89580733	10.67788128	19.57747876	18.93068472	16.1935285	32.35428532	33.10980232
779.9	21.27766339	27.43129547	28.59717729	29.10188477	23.46410937	34.6470602	24.24579087	30.34612604	32.33472659	23.40522154	25.02942419	20.7338665	36.68718336	19.48964898	19.22338025	21.00674191	24.73383234	28.79258993	41.82086779	19.07650742	20.63515212	17.55322811	17.88233994	11.92435203	10.70564278	19.62049835	18.96504877	16.23202065	32.39951307	33.16462082
781.1	21.3356612	27.4837317	28.66469992	29.14443162	23.5300097	34.70963556	24.30996812	30.40435001	32.38587457	23.47499008	25.06583756	20.77215684	36.73224314	19.52429849	19.27472333	21.05180405	24.78429993	28.84865859	41.89656393	19.11369113	20.68579282	17.64396856	17.9290564	11.94757791	10.73278224	19.65386056	19.00393001	16.27044813	32.44657487	33.20105928
782.4	21.39316166	27.55329242	28.72971239	29.20252976	23.59468052	34.78923413	24.36923254	30.46245587	32.43616046	23.52831307	25.1079803	20.80584638	36.78088658	19.55920645	19.31651604	21.10124486	24.84498483	28.90284368	41.96102744	19.15797253	20.72629086	17.74246111	17.97214879	11.97135951	10.75422367	19.69567135	19.03904981	16.29843693	32.50441488	33.26702929
783.7	21.46033967	27.61977797	28.78068541	29.25777277	23.66141199	34.85655452	24.43518572	30.5128932	32.4832924	23.59652349	25.15527611	20.85344437	36.84965122	19.59871824	19.36412864	21.14195475	24.8937773	28.95056402	42.04529974	19.19596696	20.7628542	17.83827823	18.01986151	12.00168848	10.78508829	19.73244817	19.07736786	16.33415735	32.54537398	33.31334064
785	21.50797314	27.67761828	28.84768994	29.3229991	23.72471075	34.92345949	24.4914001	30.57399138	32.53999036	23.65505055	25.19662702	20.88711376	36.8925272	19.64113272	19.40206034	21.18649271	24.93865615	29.0058346	42.11357397	19.24120383	20.8081259	17.94305678	18.05976629	12.02749311	10.81177156	19.76433182	19.12372325	16.37109479	32.59224317	33.34882764
786.2	21.56233613	27.74019071	28.89638606	29.37481729	23.7870477	34.99804895	24.54850168	30.62826602	32.57869469	23.72081305	25.24164126	20.91696714	36.92990462	19.66938268	19.44693254	21.22341214	24.97529072	29.04217049	42.1810542	19.27645407	20.84555385	18.06006723	18.10805964	12.05268015	10.82902373	19.80189171	19.155688	16.40159593	32.64136978	33.38922233
787.5	21.61228358	27.79461657	28.95319355	29.43638763	23.84673381	35.07526159	24.60941418	30.68368472	32.63425215	23.78218559	25.28105601	20.96098091	36.96527693	19.69556133	19.49076754	21.27329613	25.02467756	29.08445768	42.22813182	19.30915767	20.88218104	18.18699721	18.15584812	12.07344089	10.85077363	19.82286594	19.18709998	16.42519691	32.70764207	33.434965
788.8	21.66844777	27.85472363	29.01069576	29.4859211	23.89584251	35.14969822	24.67310969	30.72974119	32.67834353	23.83395502	25.31525953	20.98883385	37.02203756	19.73733972	19.54149674	21.31846654	25.07048639	29.12835576	42.29730371	19.35315957	20.92149839	18.33520625	18.19635171	12.10082772	10.87352944	19.86146624	19.21950343	16.45765078	32.74903077	33.47541913
790	21.73087597	27.90956642	29.06774155	29.53428587	23.95872298	35.22378374	24.72644704	30.7971041	32.7319678	23.9001716	25.36857394	21.03083856	37.06828506	19.77247794	19.59147185	21.36227345	25.11989998	29.18380536	42.37248865	19.38723317	20.96366121	18.4763103	18.2445719	12.12564008	10.90221589	19.89336203	19.25377427	16.50084368	32.80443031	33.52075363
791.3	21.79448007	27.97857618	29.12687249	29.59226828	24.02926052	35.28255683	24.78484307	30.85419696	32.77725581	23.9545849	25.41635642	21.07872078	37.14011992	19.81806639	19.63126784	21.40167387	25.17809891	29.23805849	42.47196515	19.43562677	21.01519106	18.61741715	18.28417431	12.15583542	10.92587446	19.93537845	19.30199287	16.54717647	32.84691077	33.5729653
792.6	21.85510101	28.04871688	29.19678635	29.6457715	24.10052407	35.35790877	24.84906337	30.90245521	32.82240462	24.02121027	25.45797631	21.12636371	37.20053248	19.86383983	19.67513965	21.45919302	25.22637777	29.29612216	42.54915799	19.47306965	21.05924093	18.75392749	18.33504023	12.18623057	10.96036745	19.97003765	19.32943899	16.58117909	32.88009241	33.62707332
793.8	21.92200075	28.11586746	29.25617228	29.70362004	24.17692727	35.41855364	24.91107993	30.95698751	32.87430801	24.10208756	25.50736985	21.16786598	37.24226384	19.89309094	19.72522665	21.51272274	25.27707904	29.34557864	42.62153167	19.50873548	21.08991601	18.8800214	18.37503164	12.20672256	10.98843435	20.02014705	19.36900164	16.60499474	32.94003762	33.67872374
795.1	21.95913212	28.17678253	29.32692683	29.73915334	24.23454368	35.48974649	24.9669794	31.01930806	32.93074496	24.1614106	25.54475305	21.20028286	37.29060875	19.92028574	19.76625182	21.54908037	25.31474191	29.39643021	42.67387651	19.54691915	21.12291313	18.97429643	18.42547145	12.22950544	11.0139394	20.05107608	19.41736667	16.64218516	32.997025	33.72124096
796.4	22.02150646	28.2333538	29.37215568	29.78443832	24.29773987	35.56688862	25.01415814	31.06904838	32.9645353	24.21751619	25.59600334	21.24862684	37.33832295	19.95650728	19.80842022	21.58930626	25.35339454	29.43974953	42.76055437	19.58667029	21.16091153	19.05351591	18.4693926	12.26015427	11.03365631	20.08600768	19.44407077	16.67883161	33.03681088	33.74968146
797.6	22.072732	28.28651131	29.42335105	29.84967399	24.34471435	35.64912928	25.07669359	31.12757006	33.02391299	24.2741714	25.63865589	21.28478403	37.39459094	19.99487025	19.856973	21.63442945	25.40616463	29.4841929	42.83879101	19.62474858	21.20687755	19.16981742	18.51202458	12.28659462	11.06210666	20.11330613	19.48446239	16.70620324	33.07699416	33.79538589
798.9	22.13343404	28.36131629	29.4762402	29.9028057	24.42059932	35.71121966	25.12780729	31.17837731	33.07736673	24.34957066	25.68906858	21.31905346	37.43635585	20.0252888	19.90347684	21.67845235	25.45241085	29.54551696	42.90346048	19.66367493	21.24592036	19.30282443	18.55833399	12.31225157	11.08966652	20.14620373	19.5233533	16.73886264	33.11501393	33.86146811
800.2	22.1734959	28.42092745	29.53534743	29.96663559	24.48707232	35.78259278	25.19806509	31.22647351	33.1236584	24.40909751	25.72902016	21.35225025	37.48898887	20.05645885	19.94998846	21.72570549	25.50551354	29.60054754	42.97771132	19.70231909	21.28372613	19.45131728	18.5983997	12.34160693	11.11168657	20.17347398	19.56009225	16.77865979	33.16551229	33.89049341
801.4	22.23770544	28.48687996	29.59511893	30.01890243	24.53780673	35.84753006	25.25537867	31.27786982	33.17090504	24.47358195	25.76040683	21.39723255	37.54538706	20.09485372	19.99231059	21.77439087	25.55384228	29.6395616	43.04570095	19.75485491	21.3175411	19.60368001	18.64955452	12.36135065	11.13370404	20.2055296	19.59100775	16.81458492	33.20368609	33.92266392
802.7	22.30017797	28.52794108	29.67287228	30.06826926	24.6007634	35.9248694	25.31129109	31.32903907	33.21743884	24.53104067	25.80556872	21.43505674	37.6021577	20.1269154	20.03176561	21.82415696	25.59506921	29.69062382	43.13987108	19.78908575	21.35286698	19.75247105	18.68158142	12.38747035	11.16200469	20.24825722	19.62284717	16.84520606	33.25560594	33.9869526
803.9	22.36768762	28.60637503	29.72071714	30.11044438	24.66590325	35.98772882	25.35598307	31.38570382	33.26675786	24.59813033	25.86269075	21.47936027	37.63828439	20.16568918	20.08283846	21.87198376	25.64587059	29.75075006	43.20742388	19.82784615	21.39968631	19.8827466	18.73281147	12.41788277	11.19699818	20.29554768	19.66732536	16.88433435	33.29640289	34.04413411
805.2	22.41737192	28.67003696	29.77670864	30.16407557	24.72781311	36.0530718	25.41058604	31.43615449	33.30503091	24.65826743	25.90254407	21.52904678	37.70030333	20.2084998	20.12854781	21.91541245	25.69809317	29.79979453	43.28834181	19.86085608	21.44167227	20.00346167	18.78639332	12.43873435	11.2319644	20.33706085	19.69613556	16.91758391	33.34495337	34.08929774
806.4	22.46384569	28.73106703	29.84105462	30.20952928	24.7993561	36.13021094	25.46981042	31.49261193	33.35618416	24.71124924	25.93609027	21.56475828	37.77544735	20.24226204	20.18068213	21.95354117	25.73885991	29.85700993	43.3831807	19.90633716	21.48369463	20.04995639	18.81844684	12.46990348	11.25760952	20.36167972	19.74094346	16.94774226	33.3815237	34.13534772
807.7	22.51825424	28.78647155	29.87567289	30.27355552	24.84319116	36.18423763	25.52939704	31.54849032	33.40353322	24.77528992	25.98929461	21.60966688	37.82839734	20.27812161	20.22068482	22.0004461	25.77909723	29.9051353	43.45290616	19.94189412	21.53560373	20.08071356	18.87115453	12.50025416	11.28015997	20.40048775	19.77198173	16.98681017	33.41471566	34.16759697
809	22.57108544	28.84237344	29.93129625	30.32249589	24.89780255	36.25607664	25.586119	31.60031951	33.44950757	24.83016482	26.02816554	21.6370648	37.85387172	20.30874914	20.26369773	22.04434145	25.82850306	29.94928428	43.48799189	19.98113853	21.56517825	20.10267008	18.91372643	12.5246437	11.29806451	20.42729024	19.80200672	17.0155041	33.47278145	34.20920291
810.2	22.59811551	28.88739359	29.97211876	30.37501308	24.94824484	36.33194531	25.62735623	31.64492803	33.48193048	24.88225796	26.0800183	21.65927093	37.89422791	20.32461295	20.29847136	22.08165608	25.86768665	29.98192375	43.55553033	20.01198758	21.59450807	20.12405357	18.95195473	12.54204011	11.29942031	20.44758343	19.84194322	17.0562983	33.51464168	34.24744606
811.5	22.67216661	28.93962251	29.99349985	30.43590094	24.99320141	36.40162448	25.68890893	31.68576159	33.52046788	24.93103206	26.12149355	21.68907204	37.92470719	20.3462003	20.33749422	22.10135615	25.90476101	30.02842781	43.57990152	20.04642093	21.6380961	20.14488285	18.99363456	12.57511694	11.31365667	20.46358142	19.86809508	17.08296451	33.55309405	34.2536794
812.7	22.72298949	28.97029265	30.05503239	30.51756961	25.03516837	36.481087	25.73328628	31.74067461	33.57723815	24.99372992	26.13971268	21.72691645	37.95591535	20.37396979	20.37813156	22.13135575	25.95405259	30.05345928	43.62296117	20.06608612	21.66475035	20.17115847	19.03551122	12.59691	11.32010466	20.47288981	19.90206173	17.11815921	33.60881418	34.28287357
814	22.76763046	29.01625801	30.09589508	30.55540559	25.07611208	36.56113778	25.78966939	31.79084835	33.59209134	25.03204768	26.17724407	21.71956735	37.98979715	20.39865115	20.41295644	22.17924669	26.00999121	30.09037957	43.66310288	20.10690609	21.70069786	20.19634896	19.07569003	12.61080154	11.32916362	20.50137861	19.92262101	17.1639218	33.67662755	34.31599086
815.2	22.77844548	29.07157571	30.14758669	30.60562004	25.1406334	36.64062862	25.83509353	31.81855515	33.61853652	25.10632734	26.22301645	21.74690828	38.04874406	20.43009854	20.44239895	22.23825377	26.0371205	30.12991141	43.73620677	20.1370778	21.72672995	20.2128885	19.10772279	12.63143906	11.33547244	20.51906625	19.94159086	17.1906532	33.75136203	34.34236873
816.5	22.85079668	29.14725467	30.20956174	30.63006109	25.19504906	36.72279246	25.89681557	31.85921332	33.69220284	25.15901895	26.26969903	21.79137798	38.09711116	20.45114196	20.4834579	22.27728944	26.08854741	30.16568975	43.79900879	20.1821713	21.75636957	20.24716585	19.15280567	12.65297551	11.36549815	20.52172777	19.9615117	17.21446051	33.78868198	34.34635416
817.7	22.9068156	29.19992284	30.29702385	30.67259345	25.26324317	36.79579271	25.94962283	31.92198981	33.74841859	25.21951271	26.28672564	21.82454889	38.15559247	20.49692236	20.53567291	22.33427301	26.13617038	30.20621809	43.89231284	20.20528458	21.77028158	20.27911867	19.19415012	12.67328715	11.3884404	20.57948787	20.00813288	17.22560768	33.85266596	34.40616198
819	22.97413169	29.288283	30.37798356	30.70570829	25.32823555	36.8603724	25.99892499	31.96392643	33.80346112	25.28788634	26.34002563	21.87932762	38.1977246	20.52983944	20.57694991	22.3872913	26.19346814	30.26721023	44.01850366	20.26531352	21.79998248	20.32681062	19.23805781	12.69655956	11.43218939	20.61585906	20.06440548	17.27166047	33.88226863	34.46800301
820.2	23.00579605	29.33016015	30.40067537	30.77126203	25.39198356	36.90187435	26.04827873	32.02303557	33.82405733	25.35582643	26.3979089	21.91640384	38.25416615	20.57756618	20.64473353	22.43707595	26.23768375	30.34307413	44.07485277	20.29890433	21.87308632	20.36596845	19.28660029	12.74477397	11.46066524	20.66957799	20.10506427	17.30180164	33.93832099	34.50291025
821.5	23.07719771	29.39419853	30.43596276	30.82519492	25.44632741	36.96616388	26.09662965	32.07066922	33.8948873	25.40264329	26.43662246	21.95196362	38.29912019	20.60118325	20.67321116	22.45245468	26.27288449	30.39722787	44.15392996	20.34230026	21.91724078	20.39349396	19.31314015	12.76422936	11.48167974	20.69593442	20.12775637	17.34223183	33.97126955	34.55012992
822.7	23.11383743	29.45688926	30.49223006	30.87909018	25.51038813	37.04505732	26.169482	32.12232399	33.92150322	25.46351889	26.47773608	22.00299159	38.3468719	20.62988508	20.69701258	22.50015862	26.31658983	30.41454417	44.20789603	20.37350214	21.94537998	20.40653426	19.36545481	12.77654491	11.50234471	20.74113115	20.15200876	17.37185944	34.02946227	34.56829919
823.9	23.17733828	29.53704778	30.58435655	30.91229318	25.58655252	37.10875076	26.22199347	32.16874033	33.95299405	25.53119136	26.50616177	22.0466272	38.39479242	20.65740559	20.74172403	22.5619365	26.37574191	30.45999747	44.29714319	20.4027574	21.98041919	20.43918951	19.40981823	12.78607214	11.5322258	20.76087907	20.18673529	17.40204836	34.06279649	34.63227882
825.2	23.24093785	29.57804916	30.63088282	30.93129774	25.63258494	37.14568437	26.2720255	32.23689535	33.99716313	25.58781826	26.54987441	22.08793555	38.44703428	20.6904404	20.78248237	22.60079108	26.41395759	30.52074115	44.39923337	20.44608629	22.03117075	20.48788132	19.43819306	12.82582194	11.57893832	20.80856303	20.24055577	17.42520629	34.09916652	34.68245627
826.4	23.2882144	29.63055524	30.63199692	31.00436244	25.68221874	37.19204087	26.31824647	32.28117923	34.04161291	25.65052136	26.60101462	22.11851978	38.47441634	20.73503226	20.831552	22.65123721	26.45527226	30.58280257	44.4556603	20.48396943	22.0800063	20.51424418	19.48271005	12.86154391	11.59945023	20.83207698	20.26948649	17.47076143	34.1069093	34.73013706
827.7	23.33483368	29.70556643	30.67684459	31.05439584	25.74812956	37.25288863	26.34954091	32.30806954	34.07263569	25.69436993	26.63972248	22.1493817	38.53975064	20.75888074	20.85816247	22.68211209	26.49345813	30.64385635	44.52272982	20.51819747	22.11634352	20.54647204	19.52416147	12.88741145	11.60757494	20.86242493	20.29572724	17.50183292	34.17011355	34.79036334
828.9	23.39074848	29.74275551	30.72880916	31.06454803	25.79084832	37.31976153	26.40156134	32.34923871	34.12495254	25.74105597	26.6731952	22.17354754	38.57239573	20.79560433	20.91045123	22.72963098	26.52601798	30.67650709	44.55065109	20.55471703	22.15154747	20.57460451	19.56394057	12.90683739	11.62104325	20.90133054	20.33245083	17.51846068	34.21214883	34.77780978
830.2	23.42723931	29.79171866	30.78839459	31.13004772	25.84647485	37.38007932	26.44500869	32.41191912	34.17118426	25.78612832	26.71373917	22.22419358	38.62465175	20.83456218	20.95738188	22.75718794	26.57862728	30.69723659	44.65559273	20.60322627	22.16900208	20.58674226	19.60168813	12.93124264	11.65675982	20.91442235	20.377083	17.54862899	34.24520516	34.82365066
831.4	23.48581051	29.87562445	30.84784868	31.18811567	25.90418223	37.44475735	26.48791887	32.42961444	34.19312977	25.85719546	26.76607585	22.25868668	38.63799155	20.87321	21.00101612	22.8056038	26.62212484	30.74530734	44.7140997	20.62702423	22.20432568	20.62806173	19.6439776	12.94758179	11.6865231	20.96635809	20.40545035	17.60409862	34.27469601	34.87883558
832.6	23.53633333	29.92991587	30.90011271	31.223357	25.98293777	37.48236782	26.56630291	32.46088988	34.24002001	25.91442312	26.80697883	22.29646009	38.71148474	20.88412463	21.02659505	22.83965396	26.65517454	30.81215632	44.79570716	20.6574274	22.25901585	20.65862634	19.68441165	12.98604694	11.71245532	21.01876622	20.43970708	17.61749834	34.3305624	34.93446635
833.9	23.58492921	29.9809602	30.95077518	31.27056684	26.02064723	37.55709655	26.58866828	32.50393611	34.26644428	25.99297618	26.84327828	22.33010684	38.74800873	20.92150806	21.08123943	22.90060276	26.7182956	30.83862726	44.89274789	20.70202358	22.30029702	20.69377658	19.71338791	13.00420833	11.75279471	21.0479348	20.46339729	17.65682794	34.37198823	34.97488002
835.1	23.64682552	30.04492448	30.99154705	31.31865468	26.09269622	37.62767463	26.63500325	32.59047132	34.33256694	26.05960944	26.88425674	22.38341411	38.81367635	20.96181279	21.11687281	22.94484852	26.75612312	30.90346597	44.98007745	20.74833676	22.33456817	20.72064947	19.75277421	13.04007223	11.77958674	21.08314161	20.4898156	17.68424512	34.40816714	35.01286427
836.3	23.70899663	30.10718606	31.02725274	31.35498939	26.14197499	37.67502614	26.6936969	32.65400338	34.38327492	26.09628367	26.93184115	22.426087	38.8540363	21.0045908	21.15359877	22.98251507	26.80045528	30.96398454	45.04625817	20.78167299	22.39310467	20.754201	19.80486307	13.06812925	11.80981998	21.10835787	20.5472688	17.71196304	34.42962547	35.05240845
837.6	23.74561264	30.18206809	31.08837273	31.36922514	26.19345492	37.74285457	26.73308124	32.68470272	34.39654014	26.15145115	26.96857726	22.46188548	38.92482137	21.02014814	21.21824664	23.02295763	26.84551338	31.02784574	45.10241061	20.81974323	22.43578714	20.79090324	19.85725674	13.08157118	11.83336005	21.14392834	20.59930948	17.73560787	34.47096707	35.10746659
838.8	23.78864264	30.23548238	31.13665258	31.46099231	26.24204452	37.78407135	26.80622293	32.69687925	34.45677888	26.20772934	27.01677942	22.49188853	38.96611354	21.06928219	21.25141398	23.06081909	26.87934934	31.07785248	45.201296	20.86351481	22.47234854	20.82405147	19.89414652	13.11164318	11.86941762	21.18224571	20.61539881	17.77628467	34.49625645	35.14234004
840	23.83622775	30.29042509	31.18717213	31.49508225	26.30744386	37.85315624	26.83293822	32.75184301	34.49506027	26.26711755	27.05537463	22.52831304	39.02368098	21.11081531	21.2955503	23.10759357	26.91963186	31.12381642	45.29855192	20.90015689	22.50159569	20.85215809	19.93201154	13.14172275	11.88704092	21.22729546	20.65761892	17.81886269	34.55416153	35.20657581
841.3	23.89653168	30.34925012	31.23601688	31.52467143	26.37187019	37.92631382	26.89675855	32.82484774	34.52107429	26.32786684	27.08832916	22.59162047	39.07275704	21.14781599	21.3333505	23.14627171	26.9810998	31.16047151	45.37090878	20.94564927	22.54152871	20.88465088	19.96083902	13.17064204	11.92621229	21.26451136	20.67954641	17.84834892	34.59768911	35.24410261
842.5	23.95443044	30.4227902	31.26960116	31.57636792	26.43334627	37.95781156	26.91726282	32.8469937	34.56708184	26.37451933	27.1416596	22.6266613	39.09881545	21.17066481	21.369561	23.17914485	27.01592547	31.20959457	45.42536923	20.97181041	22.58903575	20.92019011	20.00866395	13.20047831	11.94348589	21.2948843	20.71849268	17.87453137	34.63884407	35.28771659
843.7	23.99878125	30.4624331	31.33566918	31.62521582	26.48411561	37.99538875	26.97539434	32.92447616	34.62980915	26.43797548	27.19382492	22.64868126	39.1533689	21.2056953	21.39001241	23.22149953	27.06144234	31.28257032	45.52754992	21.00447978	22.61240014	20.95233366	20.05771643	13.21797853	11.98165979	21.34130063	20.73461738	17.90496949	34.69607738	35.35152536
845	24.04057697	30.49903247	31.3928698	31.67508127	26.55255399	38.10553084	27.03223641	32.94509649	34.6550862	26.50121145	27.21718678	22.68678033	39.19347059	21.24812048	21.44113786	23.26787443	27.11470674	31.34102812	45.60761591	21.0445633	22.66400192	20.97443533	20.08982851	13.2436317	11.99767517	21.35220228	20.79644614	17.93947696	34.70788862	35.37528266
846.2	24.06755813	30.56872347	31.42500679	31.71762661	26.5897241	38.12523603	27.06189107	32.99812551	34.67851473	26.56774569	27.25365135	22.72778443	39.23485141	21.28063579	21.49652937	23.31315605	27.15996635	31.37266047	45.66509526	21.07324189	22.69782855	21.00472548	20.11922945	13.26378774	12.0283836	21.38774313	20.82064233	17.97760493	34.7592063	35.42088648
847.4	24.13883755	30.63765097	31.4528221	31.77136504	26.64020388	38.17094918	27.13126186	33.03306883	34.76015715	26.61669731	27.31067881	22.76629421	39.30086447	21.30886592	21.52516415	23.33455853	27.17872745	31.43108554	45.74167534	21.1063734	22.7356771	21.02969604	20.17343957	13.28404028	12.04691123	21.43940223	20.85800089	17.9868318	34.78817942	35.46534008
848.6	24.1816964	30.69578544	31.50563069	31.80047548	26.68135954	38.24314395	27.1788283	33.07304135	34.78700431	26.65531229	27.35124154	22.78966882	39.32083551	21.33189904	21.57080394	23.39103756	27.2141817	31.46260772	45.79709716	21.14745166	22.76372248	21.07314695	20.22016419	13.31444782	12.06370228	21.46279201	20.8998342	18.03025392	34.84495517	35.46989471
849.8	24.22603232	30.72731094	31.56409185	31.84534447	26.74832711	38.33336881	27.21706978	33.12458254	34.80523441	26.71451232	27.3701143	22.85252093	39.3792177	21.36654656	21.61180456	23.43538392	27.27551643	31.47526	45.89613524	21.18709956	22.81343774	21.09350611	20.24557023	13.32328899	12.0893002	21.45739738	20.90492053	18.066666	34.89216993	35.51929099
851.1	24.24613335	30.79765814	31.59379051	31.87472783	26.78470917	38.38473146	27.24705374	33.15490673	34.85671478	26.7672151	27.42705293	22.88961541	39.43932145	21.40485119	21.64010337	23.45719297	27.30467773	31.53396444	45.9310198	21.20427321	22.84738003	21.11333124	20.28844005	13.35222849	12.10389061	21.49819687	20.9196645	18.09021667	34.89557356	35.54931581
852.3	24.30446175	30.84029694	31.61154128	31.93612645	26.82600111	38.44053144	27.29294186	33.18526824	34.84198651	26.79146242	27.43785452	22.92125023	39.44319048	21.43559565	21.67570027	23.47394369	27.30126491	31.59991811	45.99685854	21.22603539	22.86609854	21.14304362	20.31106501	13.38585606	12.14110682	21.53649105	20.93869381	18.12247604	34.93882046	35.60504401
853.5	24.36806991	30.88920735	31.64495221	31.95422089	26.89411473	38.46290451	27.34345506	33.27063404	34.9027929	26.86828597	27.48958246	22.9360493	39.48865092	21.4782475	21.69038246	23.52792794	27.37590363	31.63356975	46.05190023	21.26880707	22.90300482	21.16341845	20.35107824	13.40214333	12.16659313	21.5771893	20.97973315	18.1360873	34.99586416	35.65563071
854.7	24.40797892	30.96908168	31.74313576	32.02175628	26.96739348	38.56810779	27.41096869	33.27213217	34.99575842	26.92727949	27.52460976	22.94954343	39.52003627	21.49587682	21.73112659	23.59076	27.43409999	31.66467496	46.12714897	21.3065787	22.93226554	21.2033044	20.3868454	13.42277362	12.1898722	21.57770689	21.00281124	18.15695454	35.02736875	35.64012958
856	24.46374057	31.01475014	31.85668637	32.0439388	27.00933104	38.63349541	27.44184276	33.33496058	35.02871764	26.99536272	27.55872439	22.97659882	39.55785186	21.50990989	21.77915771	23.64259934	27.47857088	31.70865464	46.22948845	21.33916034	22.93204624	21.22024436	20.44344288	13.44491684	12.19617596	21.60855863	21.04887099	18.17883255	35.09340094	35.67805986
857.2	24.48314106	31.08039118	31.86569213	32.07455387	27.04881768	38.66787242	27.48205852	33.41248698	35.05235715	27.04023516	27.60205597	23.03629245	39.60671651	21.54842569	21.81540353	23.65595095	27.50156233	31.75094058	46.27081826	21.35418792	23.00134434	21.25432188	20.45669523	13.46561641	12.20947363	21.66754287	21.11136197	18.21552992	35.12116858	35.77159349
858.4	24.52129918	31.09050057	31.90526526	32.1572293	27.10825754	38.71507949	27.53399812	33.44690895	35.09792273	27.10467565	27.65781377	23.07319971	39.68170307	21.59604355	21.85179329	23.689029	27.52790818	31.79539821	46.36482304	21.40388324	23.04652211	21.28398456	20.50569201	13.48377324	12.24060967	21.66516389	21.13828786	18.24563153	35.14215911	35.77365203
859.6	24.6018954	31.16678067	31.93057627	32.17843225	27.14167517	38.7777627	27.58326093	33.4550569	35.09663988	27.15367044	27.69506157	23.09346874	39.69992808	21.60967903	21.89196293	23.72408171	27.55989557	31.83546083	46.38766349	21.45567846	23.07778616	21.3009036	20.53379293	13.50895977	12.27141602	21.71218892	21.15852543	18.28511992	35.17516967	35.81254391
860.8	24.63323005	31.21658553	31.95822041	32.2545751	27.18867316	38.86066185	27.62923143	33.5082414	35.15042969	27.19495588	27.71045198	23.12542428	39.73215242	21.62658946	21.93023094	23.78604725	27.62811424	31.87072471	46.46206755	21.45892833	23.11345906	21.3318989	20.58733651	13.53770601	12.28960279	21.74737669	21.16046536	18.3130531	35.22114784	35.83189412
862	24.68226444	31.29135349	31.9882894	32.26400854	27.25037606	38.90765907	27.64159493	33.54561961	35.19821338	27.23151073	27.75531518	23.16455124	39.76653686	21.68435655	21.96466096	23.82175633	27.64764349	31.91657059	46.53133642	21.49116937	23.14032296	21.35812021	20.61899635	13.55615354	12.31285226	21.76663457	21.20484489	18.33710891	35.24068192	35.85743057
863.3	24.71729366	31.31599385	32.00642221	32.33793576	27.28969479	38.96084426	27.70834072	33.60137909	35.20652431	27.30233446	27.79173261	23.19059281	39.79048208	21.72168608	21.99145181	23.81977219	27.68459053	31.99195213	46.62185948	21.53486118	23.18944358	21.40952506	20.64826369	13.57468066	12.3261045	21.78759343	21.23668454	18.37748435	35.27485104	35.90271201
864.5	24.78611627	31.37316433	32.05005665	32.34643444	27.3051644	38.97840259	27.7682625	33.63627043	35.26998576	27.36715796	27.79957506	23.21059602	39.85739191	21.75394573	22.03140544	23.85537259	27.72224053	32.00773797	46.64877254	21.54193234	23.22714021	21.43051659	20.67124168	13.6186401	12.35007966	21.8349575	21.2420016	18.39095859	35.30726693	35.95084243
865.7	24.8174791	31.40196814	32.12191067	32.38192047	27.37536459	39.02787985	27.79708554	33.67510826	35.30520375	27.42299427	27.84549993	23.23673291	39.90151897	21.78296635	22.0734059	23.90680813	27.75993679	32.05199652	46.7092591	21.58644315	23.23455482	21.44947953	20.71702394	13.61771283	12.36917382	21.86677382	21.28463664	18.4073827	35.36379398	36.00948561
866.9	24.82522706	31.47261708	32.19905468	32.41725274	27.41403194	39.10551327	27.82781804	33.69062457	35.36104255	27.46332943	27.87679574	23.2734146	39.92578624	21.81006735	22.08731275	23.93612177	27.78138537	32.08986104	46.77490334	21.62097195	23.26103861	21.48247741	20.75014586	13.64152985	12.38849128	21.89538095	21.32165829	18.43931237	35.37741421	36.04079649
868.1	24.86727714	31.52452375	32.21840031	32.4620323	27.48094871	39.18747773	27.87938071	33.76659866	35.38245319	27.49241662	27.91806676	23.30625299	39.96083503	21.83535427	22.10374271	23.97885999	27.848967	32.12226789	46.81504995	21.6254666	23.27839637	21.49651045	20.80089731	13.65530377	12.40450185	21.89715821	21.35061802	18.47619017	35.41912852	36.02617967
869.3	24.92431007	31.5612932	32.26764578	32.48825646	27.52172984	39.21510498	27.92746852	33.82339904	35.42791359	27.56161526	27.95433692	23.33944508	39.97686888	21.85028608	22.16796583	24.00735738	27.86082042	32.14708218	46.93040471	21.66615605	23.33935606	21.51120842	20.83831215	13.69037131	12.42031275	21.91971214	21.36502855	18.51185472	35.44494444	36.06912357
870.5	24.96186975	31.60956619	32.28083649	32.56052861	27.55588112	39.28828606	27.97889943	33.84059915	35.45676561	27.58514122	27.98100231	23.35348035	40.04393963	21.89269538	22.18798963	24.04143652	27.91400454	32.20180963	46.96941815	21.67906599	23.37747902	21.54591951	20.86810916	13.72092992	12.44034957	21.96123351	21.41007957	18.53066856	35.50397266	36.08711066
871.7	25.01520967	31.6440999	32.31061961	32.5934858	27.61097325	39.31989359	28.01290248	33.85683077	35.46969699	27.61961082	28.02503858	23.39471375	40.07448633	21.90891189	22.22780611	24.11308964	27.95058577	32.24662492	47.04997893	21.73119622	23.40141691	21.56778352	20.90514422	13.73539894	12.48404908	21.98452968	21.41988839	18.54647385	35.53725591	36.1250546
872.9	25.04131661	31.69461323	32.35349127	32.65833573	27.66366266	39.37080427	28.03045906	33.89225366	35.52161552	27.67432582	28.05037585	23.42153655	40.13460513	21.95026245	22.26739932	24.11864758	27.97642886	32.30836912	47.09180826	21.78408729	23.42865759	21.61219317	20.92073632	13.75695288	12.50899556	22.00705174	21.45345321	18.56355184	35.55360065	36.15046025
874.1	25.12553058	31.73944715	32.37472883	32.69253543	27.70929263	39.41050368	28.05727032	33.95102642	35.57571287	27.73133047	28.08039002	23.45150394	40.16483517	21.96178558	22.32685904	24.15044018	28.05234439	32.33817899	47.1712924	21.81313876	23.46882896	21.62629487	20.99314089	13.75638192	12.5181456	22.01588781	21.50799777	18.62512378	35.63942162	36.17889931
875.3	25.1344262	31.80098558	32.45190536	32.71211421	27.73898302	39.47690175	28.12845591	33.99707424	35.59127602	27.78737943	28.13067567	23.47172906	40.1921949	21.98455958	22.31960908	24.21524812	28.04934999	32.37614906	47.20364545	21.84190728	23.47786489	21.64971633	21.017142	13.78564148	12.51995003	22.07063274	21.51584727	18.64189721	35.68793769	36.22047542
876.5	25.16038141	31.83649592	32.48779999	32.78859545	27.78802865	39.56581999	28.17670911	34.02237963	35.61603402	27.81861175	28.19791941	23.52120454	40.19252075	22.06817572	22.36912004	24.24869461	28.08909656	32.38977568	47.30574513	21.85662235	23.52645791	21.68990404	21.04620444	13.80630982	12.53615808	22.11073047	21.54776688	18.66584922	35.67610754	36.25999781
877.8	25.22236355	31.90440898	32.50305191	32.79553594	27.82029002	39.61948764	28.21741258	34.03644432	35.62854406	27.87474888	28.20930319	23.52192382	40.2655932	22.05763631	22.39228061	24.25312618	28.1008424	32.43169258	47.30971658	21.89350994	23.53737308	21.71168945	21.08481797	13.83788147	12.56820043	22.13573681	21.55699215	18.68011547	35.69944439	36.28890002
879	25.24504725	31.9355781	32.50140499	32.82548337	27.86392496	39.65261099	28.25002193	34.09556642	35.68422583	27.92130585	28.25124321	23.54270865	40.31713634	22.08942861	22.42108369	24.3023001	28.16049231	32.46982195	47.3673654	21.91242349	23.59177978	21.72719435	21.11462767	13.82881452	12.60210014	22.11779548	21.59325857	18.70373113	35.73041376	36.31633462
880.2	25.29255116	31.96896946	32.58491802	32.90081729	27.92496133	39.69302685	28.27523826	34.1354217	35.73315276	27.96727286	28.25505251	23.59480005	40.3485097	22.12891596	22.46505135	24.33620572	28.20060094	32.50458571	47.43061647	21.96366424	23.62226607	21.75319554	21.17191262	13.88092832	12.61405797	22.16159592	21.62597377	18.73537458	35.7940223	36.32893847
881.3	25.35384475	31.99046581	32.63055028	32.96414662	27.9354592	39.68713374	28.32974951	34.15981139	35.74852646	28.03233396	28.30748207	23.61734333	40.38192939	22.1270257	22.49616402	24.36156479	28.22367206	32.56422637	47.51454921	21.97860173	23.61352319	21.78482901	21.18325493	13.90177935	12.61172402	22.18005671	21.64129656	18.78018246	35.820987	36.36090881
882.5	25.36234737	32.0597023	32.62715107	32.93022238	28.00608407	39.78064762	28.36736737	34.18447212	35.78314871	28.06929313	28.32117716	23.63335585	40.39306656	22.16867656	22.51337365	24.40095603	28.27701265	32.55421784	47.56931135	22.0042196	23.66070707	21.80092802	21.24282734	13.90316287	12.62621587	22.20585254	21.69633853	18.76874649	35.82489517	36.40900844
883.8	25.41789911	32.08894227	32.72984125	32.99359623	28.0484616	39.85611752	28.3774446	34.21091317	35.82014686	28.11402097	28.36500088	23.67315599	40.41937392	22.21001348	22.53005016	24.46400651	28.29684995	32.60674095	47.64281287	22.00057579	23.69894707	21.81386784	21.26862709	13.92074474	12.66464749	22.22294154	21.6908756	18.80439257	35.87762974	36.36667087
884.9	25.44035732	32.12807154	32.7239962	33.02162162	28.0942855	39.89884305	28.41760561	34.22529203	35.84529278	28.17161218	28.35001015	23.70163607	40.48848627	22.22542552	22.59911564	24.46480511	28.34043481	32.67400468	47.62261626	22.04775824	23.74961514	21.85903963	21.31294394	13.96957914	12.67789274	22.25939309	21.72039159	18.84263863	35.90089963	36.42319757
886.1	25.45229096	32.16103914	32.73252596	33.04437502	28.09962142	39.93255311	28.46971802	34.25210902	35.81723651	28.22283699	28.42434256	23.71666763	40.49075541	22.25043744	22.64332935	24.49344042	28.35712429	32.69038728	47.72208696	22.07470432	23.77695667	21.8535319	21.34044155	13.96921491	12.68764242	22.28791982	21.74957694	18.86055972	35.94063223	36.43062285
887.3	25.49934907	32.21327527	32.78693221	33.12116638	28.14658017	39.99008896	28.51334715	34.34720612	35.90579442	28.2571521	28.47493019	23.75528966	40.50477443	22.25947936	22.6365804	24.55243372	28.37454551	32.73057692	47.78921075	22.10890158	23.76754955	21.87160729	21.36778046	13.98921806	12.71057399	22.32814329	21.78322473	18.89582742	35.98817253	36.46127505
888.5	25.52561707	32.26220978	32.8511507	33.19708906	28.15194173	40.0250307	28.51571201	34.3961631	35.90196291	28.30405124	28.42671665	23.7556686	40.54118502	22.28860945	22.67042038	24.60004099	28.43839305	32.71288488	47.79085185	22.14266734	23.8286699	21.90896617	21.40665695	13.99914659	12.73657961	22.32637977	21.80162729	18.89037362	36.02538946	36.49281243
889.7	25.57181335	32.33493493	32.83279412	33.19596739	28.21576871	40.0407081	28.59471795	34.35926735	35.95665602	28.34431615	28.49893925	23.78939152	40.63591172	22.3133555	22.6900484	24.59259047	28.4988775	32.76699971	47.86609989	22.1813726	23.84976709	21.94459946	21.44449393	14.01345862	12.75266465	22.33531173	21.83236074	18.94268131	36.00904017	36.55479664
890.9	25.5947249	32.35950767	32.86870778	33.20675064	28.23265337	40.11220562	28.56813081	34.38647143	35.94832926	28.34173612	28.49870868	23.80329807	40.62257355	22.33893385	22.71362245	24.61869353	28.49962444	32.83586208	47.86214315	22.18000228	23.86275584	21.96017399	21.46416777	14.02423676	12.74067512	22.33532758	21.85981982	18.95427467	36.06951201	36.50783434
892.1	25.62838214	32.34366281	32.89823092	33.20707719	28.24861311	40.13907584	28.59866055	34.45683998	35.94271517	28.38709647	28.52007958	23.79013894	40.65331831	22.39148487	22.75114174	24.62291363	28.5170244	32.83465528	47.87211064	22.17575002	23.90950064	21.95241331	21.52474936	14.05258666	12.75857001	22.3883202	21.8810733	18.97265069	36.08755055	36.57289039
893.3	25.65447506	32.34959544	32.89226444	33.28271637	28.28863695	40.19044611	28.61055666	34.49691765	36.01842905	28.44596577	28.53701305	23.80781993	40.64150411	22.3920703	22.77730452	24.70028871	28.54599657	32.79436436	47.87391414	22.21912374	23.91366269	21.96216066	21.52286788	14.05398829	12.76811306	22.3630229	21.85478169	18.98583786	36.09547299	36.60565698
894.5	25.62246639	32.37201157	32.87131686	33.27711617	28.30307964	40.18857823	28.65160645	34.50317008	35.99253234	28.46566529	28.56111586	23.81524613	40.59923796	22.36942738	22.77889418	24.69294722	28.54837294	32.77872973	47.92841515	22.20034314	23.89907565	21.96203165	21.56950877	14.07385595	12.73882504	22.36880292	21.86701542	19.01087939	36.13228802	36.51871822
895.7	25.69821732	32.39327116	32.87407436	33.29037397	28.33463292	40.20548137	28.71304511	34.49042451	35.97987661	28.44783016	28.57733035	23.84772385	40.66513192	22.36937921	22.80208547	24.69795997	28.57730442	32.82612057	47.90568767	22.20175659	23.93056076	21.9587484	21.57221399	14.08518197	12.71288106	22.38912893	21.91448202	19.02649684	36.17928939	36.48439339
896.8	25.65368567	32.38815065	32.86167886	33.36120065	28.30696016	40.28265904	28.71013407	34.45047217	35.9268614	28.50344192	28.56508474	23.83728209	40.62287774	22.41138012	22.83736216	24.73702936	28.56704326	32.85927035	47.91027999	22.21664562	23.91806083	21.96574628	21.58801995	14.08099447	12.72927128	22.33701408	21.9289903	19.0016794	36.22616208	36.45458566
898	25.70065802	32.42190163	32.88860472	33.34538317	28.30487752	40.31817273	28.74745849	34.53558085	36.02308622	28.51661754	28.61322782	23.78533414	40.62464866	22.44219059	22.82056201	24.77819445	28.59955379	32.85548022	47.93427839	22.28201108	23.9250585	21.97561698	21.57586105	14.10281963	12.72255928	22.32913333	21.91896235	19.03820917	36.23559619	36.43696371
899.2	25.71425674	32.45374798	32.94914101	33.37379152	28.31854128	40.38330138	28.7974665	34.57745819	36.04775883	28.57036833	28.57417385	23.77915685	40.59077511	22.46043859	22.86412424	24.77638776	28.63736179	32.84498145	47.90873368	22.25311378	23.93528443	21.95450817	21.65354066	14.07910977	12.73089461	22.37460579	21.89408128	19.07323122	36.2211236	36.50722401
900.4	25.85084562	32.48273766	32.97383195	33.43638492	28.36126605	40.42996453	28.77183911	34.52784257	36.00569927	28.57098848	28.61773532	23.8296581	40.6794419	22.42085804	22.8546608	24.78657172	28.69422847	32.83291927	47.96575273	22.30626191	23.93903622	21.98306087	21.71973963	14.12470102	12.77348352	22.35614695	21.92187024	19.07978092	36.25032157	36.55727704
901.6	25.79105604	32.55665476	33.07344139	33.42493813	28.3980444	40.47096111	28.81453983	34.53255863	36.1266903	28.67842625	28.629105	23.86961594	40.71139911	22.45571398	22.85695001	24.89536136	28.67065233	32.8864573	48.1015217	22.34639368	23.95728554	22.00581785	21.71811229	14.13215101	12.75942453	22.39142527	21.92638877	19.09383951	36.33906758	36.58805168
902.8	25.84589959	32.56674128	33.16855062	33.43722331	28.47249253	40.53137717	28.91329103	34.60620242	36.21597497	28.73347566	28.73415721	23.93922424	40.83843009	22.49021245	22.94474954	24.93533706	28.7678498	32.97303178	48.17223673	22.3951376	24.02263946	22.04438595	21.74887282	14.14523401	12.83540833	22.42164774	21.97494339	19.12480398	36.39335434	36.59379433
904	25.85799711	32.60084066	33.20412089	33.46503108	28.55364704	40.55476378	28.9383613	34.70111614	36.19102525	28.79881668	28.8082143	23.96559644	40.85715152	22.54466657	23.05353556	24.93944063	28.7792713	33.03244027	48.2983974	22.40782495	24.04776989	22.11269927	21.7871395	14.18534659	12.86492793	22.49614337	22.07701179	19.17544041	36.40411658	36.7106127
905.1	25.89568795	32.73091657	33.11172723	33.53702877	28.60937184	40.62940151	28.92174484	34.77875182	36.18581934	28.81532566	28.84424277	24.00466143	40.85749613	22.56944855	23.05413263	24.96953147	28.78569283	33.0011567	48.30062342	22.42241319	24.11069495	22.09580022	21.88684478	14.20232089	12.8334727	22.5059217	22.12263906	19.2058472	36.42532478	36.67246971
906.3	25.87795054	32.70108082	33.11826307	33.59359032	28.58609168	40.70391448	28.90437751	34.8103499	36.17597582	28.80164964	28.80848225	24.00619598	40.83735513	22.59805844	23.06643291	25.00114207	28.83023118	32.99535789	48.27781993	22.42351314	24.11671719	22.09206528	21.87601683	14.20015175	12.84840887	22.46218695	22.06935651	19.18202107	36.47129094	36.60488993
907.5	25.89349577	32.6957938	33.18599447	33.67886538	28.60671936	40.61903118	28.99782657	34.73137222	36.22663124	28.81954875	28.75851814	23.98347932	40.75976876	22.61207781	23.05574333	25.03128607	28.87969516	33.03483105	48.20501657	22.45064289	24.10926747	22.12958739	21.86633329	14.21433362	12.82236114	22.47061439	22.04707402	19.20887004	36.47571754	36.63867438
908.7	25.99033587	32.67872011	33.12717398	33.60505206	28.58412735	40.63692407	29.04333061	34.70383476	36.16787359	28.83087811	28.80391045	23.95110872	40.86703911	22.61050323	23.07260706	24.98959234	28.83045325	33.13710174	48.23072142	22.42127952	24.14610584	22.18010025	21.92963488	14.25383191	12.8302788	22.50776082	22.05229398	19.23237614	36.49539804	36.67867013
909.8	26.05266962	32.79867344	33.21027491	33.65131197	28.59663941	40.66994617	29.09054325	34.84554533	36.26849826	28.88343601	28.85429941	23.99166183	40.88238078	22.5946417	23.03246018	25.06200812	28.89783061	33.04483401	48.25025411	22.42889388	24.07122197	22.11492606	21.91822405	14.24645518	12.85532939	22.5257556	22.14426076	19.28385393	36.53894625	36.61788733
911	26.06017916	32.73578844	33.17386764	33.63554337	28.6272847	40.85075061	29.06618856	34.84049658	36.23226071	28.9328268	28.87767125	24.00268901	40.91042524	22.64880372	23.09639533	25.07943814	28.93531206	33.13418241	48.29393523	22.55006043	24.14862502	22.18868956	21.98133522	14.22889024	12.88353916	22.56170017	22.14976456	19.27404691	36.51551428	36.71776299
912.2	26.07488121	32.78542894	33.16946204	33.74866346	28.6669762	40.93108663	29.0446068	34.77214276	36.23190969	28.95027945	28.85189172	23.99392373	40.83117448	22.6165044	23.15831863	25.12626234	28.89865148	33.1121131	48.41669751	22.46136323	24.17947564	22.21762087	21.96145431	14.27055943	12.87610311	22.5312971	22.14592488	19.27701264	36.51438435	36.72138411
913.3	25.98596586	32.86363135	33.21994543	33.68347812	28.73349193	40.94406395	29.04565576	34.7801905	36.28017434	29.04726786	28.86219668	24.0359299	41.02957108	22.66812109	23.21461137	25.17758722	28.89915147	33.14142179	48.46892706	22.55846115	24.17006078	22.24445063	22.03382554	14.29831245	12.90598967	22.54775792	22.13566866	19.2938468	36.58619751	36.64886798
914.5	26.05802257	32.86860194	33.26495767	33.79879033	28.71126659	40.82378425	29.12323667	34.85557672	36.30833591	29.01804323	28.91340278	24.05477921	40.97593896	22.69327724	23.21083011	25.19974183	28.96665575	33.10823321	48.50814784	22.52167203	24.15808175	22.14078902	22.03484581	14.26427174	12.90599094	22.57045895	22.18607227	19.28174177	36.66509508	36.74470716
915.7	26.09384583	32.90510454	33.2742399	33.72549248	28.68491942	40.82755706	29.19779189	34.8875008	36.29692248	28.93805848	28.91800847	24.07506997	40.978743	22.70495834	23.19214993	25.17595574	29.01687106	33.04444536	48.6207897	22.54327201	24.19011098	22.21666147	22.15083785	14.31380582	12.91921581	22.54484594	22.24834853	19.3515224	36.61669114	36.71080182
916.9	26.16658742	32.95425593	33.30229435	33.77544373	28.7929604	40.89977848	29.17390328	34.9325763	36.29454718	29.09876392	28.97680618	24.12074261	41.08537777	22.76630532	23.2262437	25.22529861	28.97474358	33.10406641	48.59365011	22.55484004	24.23336598	22.19251147	22.12721156	14.3291298	12.95850145	22.5981561	22.19423972	19.34428924	36.68212295	36.72407943
918	26.26033109	32.91432665	33.39726682	33.84528588	28.86795249	40.99113906	29.26848799	34.91539605	36.40581725	29.15176807	28.99092194	24.22266463	41.06601849	22.74194534	23.27333192	25.25425716	29.11807949	33.24062019	48.60083941	22.60159825	24.26998983	22.24749397	22.1928324	14.36011213	12.9821284	22.63998036	22.31172162	19.39845937	36.70139659	36.73873878
919.2	26.3109345	33.02494954	33.37910891	33.92609077	28.94073353	41.01525109	29.36175028	34.91290459	36.40111631	29.20411318	29.03014411	24.25788749	41.0695568	22.78994696	23.25323889	25.28985618	29.10020076	33.32044954	48.6790812	22.66962082	24.34723965	22.32488438	22.22603989	14.36774958	13.00770024	22.76744699	22.31723428	19.40579635	36.73375616	36.91574642
920.3	26.34871423	33.12823773	33.44849028	33.89181232	28.98388427	41.0562548	29.361965	34.96450281	36.45773143	29.19113263	29.11082939	24.22989062	41.22940895	22.83665919	23.31975249	25.33895986	29.19987675	33.37826678	48.81342462	22.7030897	24.37629046	22.33194121	22.19888074	14.36859267	13.0517438	22.66688359	22.37602832	19.40657873	36.70254464	36.91207569
921.5	26.37270273	33.15774987	33.51804701	33.77260665	29.01580207	41.11885559	29.2480786	35.02815891	36.42918912	29.25172795	29.08636295	24.21360068	41.18425664	22.83114661	23.38030195	25.3339539	29.16113244	33.36894788	48.92624739	22.74683759	24.38820741	22.34606233	22.22452197	14.40928754	13.06749835	22.72885673	22.3321914	19.43630764	36.78312507	36.83611479
922.7	26.31899211	33.19884491	33.48645507	33.89001176	29.00967492	41.1229101	29.38334219	35.02054779	36.45739522	29.38237761	29.13965411	24.29049947	41.10526094	22.82655553	23.41139292	25.42099798	29.18845531	33.35167712	48.83136946	22.68701863	24.39831529	22.34262285	22.24976797	14.38928555	13.04082457	22.78779431	22.33045346	19.48301339	36.72136869	36.93470982
923.8	26.33396727	33.23657761	33.42939644	33.93226179	28.99246512	41.20341254	29.36259517	34.97967576	36.47046165	29.31364971	29.15395032	24.2424485	41.1132449	22.84902426	23.39642506	25.38927255	29.20549167	33.35213303	48.78861965	22.74525571	24.36337136	22.40929696	22.29153984	14.44344451	13.05614879	22.70956625	22.34639107	19.543403	36.78255522	37.04266628
925	26.4004354	33.16760164	33.42130439	33.94383644	29.05495318	41.15075146	29.43266242	35.08917096	36.45669202	29.36492754	29.0794687	24.26747455	41.25483695	22.87254116	23.41733204	25.37959906	29.24011919	33.30537964	48.96216219	22.79162534	24.36560094	22.29004314	22.28672598	14.46223442	13.03453039	22.70558247	22.3721995	19.49632768	36.67587389	36.92437084
926.2	26.41260004	33.1329961	33.55331616	34.03744758	29.02389531	41.11689	29.45529605	35.08706556	36.38434691	29.39450308	29.1589702	24.21195696	41.13713249	22.86585138	23.37860496	25.37971558	29.23375907	33.27014673	48.88698048	22.74993658	24.46458624	22.34278673	22.29223649	14.41313891	13.06065803	22.69693446	22.3816931	19.49177457	36.76509317	36.77650047
927.3	26.36427214	33.12953122	33.58029669	33.97842304	29.01651869	41.13606233	29.30569903	34.86978162	36.30745156	29.24407554	29.04368909	24.23395845	41.05503004	22.87988524	23.42966182	25.41361018	29.15622585	33.31267989	48.71555546	22.71140249	24.45971973	22.28756739	22.29655708	14.41762741	13.02919597	22.66521965	22.45713433	19.51963866	36.82538962	36.62726054
928.5	26.29473248	33.08750384	33.34181185	33.85248	29.02896551	41.20324232	29.38656575	34.94303308	36.43754706	29.16211408	29.01447424	24.17562519	41.10279471	22.86877389	23.31024821	25.34833941	29.02446582	33.28410963	48.81793733	22.6580286	24.35757937	22.21935936	22.30020564	14.41098737	12.98505909	22.6260974	22.40306247	19.41666024	36.78597345	36.75990626
929.6	26.16763861	33.03284761	33.28161066	33.77964497	28.93183796	40.98992637	29.3146341	34.96125169	36.2758537	29.21490755	28.95594107	24.20689454	41.03253392	22.78164987	23.3170671	25.2660561	28.97265438	33.12243273	48.58596105	22.60730868	24.25316347	22.20455877	22.25502395	14.40055055	12.89616475	22.55522738	22.31879439	19.43476499	36.71434994	36.5134016
930.8	26.19788767	32.85896879	33.10749692	33.74996112	28.65606876	40.88543656	29.21720113	34.55421107	36.14002724	29.04915859	28.66689357	24.0270853	40.63708919	22.6985053	23.26449185	25.12885478	29.11270804	32.90903236	48.35333236	22.55173796	24.1693848	22.13135979	22.20455684	14.28919297	12.82358311	22.43273142	22.18632261	19.31712087	36.58163426	36.41824661
931.9	26.02859146	32.68055262	32.85634359	33.73616622	28.55543385	40.83673618	29.00762439	34.36047504	35.87511648	28.89695796	28.65823657	23.93217313	40.3911484	22.53873709	23.06862538	25.09546647	28.87609665	33.18448921	47.88206088	22.40326301	24.08836251	21.97723936	22.05790748	14.25975251	12.7217602	22.1905738	21.92449269	19.37337335	36.48040797	36.20898161
933.1	25.92452896	32.40121068	32.59668292	33.41688505	28.54587698	40.60632947	29.11027276	34.31193083	35.76602035	28.93839381	28.51442067	23.74980025	40.35203378	22.46789981	23.07602946	25.12100682	28.65555529	32.64045512	47.62712137	22.34176638	23.93963827	21.82563023	22.01926388	14.12032369	12.76219462	22.09229624	21.98027855	19.26736441	36.47900015	36.00495374
934.2	25.55219528	32.43258041	32.67105757	33.42357349	28.51857346	40.74701439	28.99011127	34.35869986	35.63220718	28.70283366	28.5260761	23.69434451	40.3182526	22.358055	23.12150558	24.94943816	28.75847114	32.35267649	47.96452931	22.21456874	23.74375272	21.83536607	21.89118096	14.08790994	12.67106215	22.13865523	21.84694218	19.1865128	36.53732887	35.7569199
935.4	25.69586785	32.46860419	32.63554022	33.45565464	28.3473362	40.43969069	28.88323694	34.01680344	35.70439291	28.82966178	28.60246131	23.73921861	39.85975619	22.38963442	22.82818315	25.01382221	28.93770355	32.38692082	47.48458316	22.44175609	23.68971453	21.67852255	21.9172908	14.12350649	12.56300656	22.13187568	21.89216206	19.13560033	36.47364462	35.62585846
936.5	26.14753727	32.47053466	32.71788584	33.48218569	28.33722496	40.77931181	28.85792283	33.94697299	35.82054022	28.91677786	28.62012325	23.75195537	40.25062788	22.23017826	22.93681014	25.14197687	28.73515526	32.60672437	47.67426722	22.43451162	23.81652385	21.57983095	22.05513748	14.20087265	12.48616023	22.11193994	21.75351085	19.16824378	36.45860524	35.64755185
937.7	26.31545017	32.64145886	32.96863689	33.49882234	28.70312039	40.69186684	29.19178842	34.23802733	35.64317215	29.03986705	28.66724118	23.70485711	40.32325516	22.4110775	23.02112419	25.23561152	28.76830389	32.69390771	47.97725148	22.43810193	24.01659755	21.76344991	22.12785323	14.215413	12.67785896	22.09251163	22.11186543	19.2635934	36.57232346	35.97089075
938.8	26.16394855	32.9005697	33.07727897	33.46558381	29.03454334	40.99279357	29.07181489	34.67852205	35.75833232	29.23574763	28.73090762	23.95574551	40.36837958	22.49599032	23.29769529	25.24871493	28.98499633	32.81873968	48.09857956	22.54500119	24.13721332	21.92697302	22.12321065	14.17810664	12.789816	22.2678068	22.2001984	19.38175042	36.58124971	36.09592006
940	26.01486886	32.85514408	32.92250605	33.79962335	28.6322299	41.04768144	29.2907004	34.6482719	36.10159224	29.22395415	28.73348782	23.93368081	40.18227295	22.64268989	23.31528582	25.32902386	29.11042929	32.72030764	48.26474458	22.58639071	24.10570834	21.97193805	22.34130515	14.3422947	12.76865328	22.28627193	22.1911029	19.4587251	36.4517624	36.02266238
941.1	26.22582632	32.73979533	32.94976623	33.53092557	28.66878465	41.10045267	29.31623944	34.55867285	36.06851517	29.30573265	28.79608543	24.02105709	40.4696358	22.60171807	23.28671012	25.40933597	29.05832668	32.84254931	48.32417492	22.62342591	23.91533606	21.88170037	22.34128493	14.34408199	12.78754646	22.34932136	22.31167896	19.31788661	36.63404302	36.10834982
942.3	26.34589289	32.77927511	32.95444651	33.53041866	28.61329758	40.98774009	29.01808488	34.65387024	35.75255202	29.08983289	28.68404403	24.02834187	40.40673731	22.5432367	23.31967546	25.24666391	28.99887031	32.72509449	48.08888188	22.51037774	24.01412096	21.7764415	22.00460597	14.16259019	12.88089617	22.1932155	22.31994127	19.34777301	36.5593767	36.03803345
943.4	26.19743578	32.57783961	32.75543581	33.38543196	28.48314155	40.86329959	29.12742369	34.66564905	35.68526457	28.92088965	28.63319733	23.81710209	40.39608793	22.56853293	23.15198859	25.28111126	28.89657141	32.68217026	47.90638178	22.36864843	23.90745276	21.74768005	21.99494102	14.23121722	12.82075979	22.11541845	22.21549202	19.25511922	36.35995264	35.6845396
944.5	25.99681464	32.81955716	32.95457093	33.27403557	28.5529848	40.49157051	29.21904579	34.22390592	35.75730156	28.80651203	28.58751059	23.54265578	40.30978532	22.31046225	23.25743874	25.10481316	28.90053073	32.47574404	47.95173049	22.3892978	23.89983032	21.85716408	22.08694026	14.3414287	12.74837961	22.13478932	22.14144655	19.33251696	36.40914308	35.74416508
945.7	26.14065744	32.80442321	32.87498503	33.4849432	28.66390203	40.71289747	29.10901426	34.09362017	35.63427837	29.15427144	28.61309073	23.84027959	40.22589061	22.36023235	23.11129878	24.93101133	28.73311934	32.45744512	47.75925986	22.47327082	23.97824846	21.7071572	22.10487668	14.27682687	12.65909469	22.12270917	22.09288108	19.24773734	36.26683661	35.85540057
946.8	26.09269682	32.73643078	32.8752689	33.19405425	28.83251591	41.20301891	28.68218176	34.26228136	35.53970762	29.07671306	28.61804454	23.70593485	40.00769794	22.46017007	23.11149941	25.16495817	28.81546428	32.59184991	47.81930898	22.50005772	23.93391832	21.62120558	22.14432558	14.14232048	12.65920459	22.16247102	22.18005874	19.43634571	36.55384838	35.63458989
948	26.26459006	32.71313723	32.97468342	33.25604349	28.71111178	41.20935463	29.16348805	34.45332666	35.41443293	28.8434184	28.73655921	23.73032252	40.13183845	22.41025434	23.11170229	25.34247224	28.97990953	32.79738247	47.6196393	22.51621693	23.98908218	21.8064859	21.97911944	14.12560949	12.62816899	22.1445201	21.92133182	19.38658756	36.50120229	35.93517939
949.1	26.14134642	32.68511571	33.13216779	33.36134276	28.54370306	40.83790194	29.2310702	34.26288675	35.50907166	29.03389702	28.49510908	23.92037762	40.3323597	22.25151407	23.25942237	25.24654776	29.05610654	32.510329	47.70089276	22.44726657	23.82442044	21.77469591	22.11433424	14.29973812	12.74283501	22.20243916	22.14911776	19.27756336	36.22883068	35.53973327
950.2	25.9495208	32.76127	32.67540255	33.32106016	28.48538643	40.76047055	29.11631307	34.21642542	35.35115921	29.14732536	28.51962202	23.88938361	40.19859131	22.37124274	23.28743497	25.13132905	29.00502212	32.53319804	47.82717872	22.47892622	23.91316653	21.67010606	22.21197888	14.27223644	12.73669912	22.15077385	22.30848188	19.13478048	36.10857798	35.63298633
951.3	26.1355981	32.53349382	32.64602074	33.17689901	28.71243731	40.91177684	29.0049724	34.33292237	35.4781794	28.97039152	28.49351265	23.8495545	39.80622855	22.23789891	23.15137573	25.40470548	28.86371566	32.34882533	47.6950165	22.43403773	23.90387386	21.69447195	22.2797206	14.13828247	12.74220649	22.11619975	22.03685674	19.20275211	36.18197786	35.3205022
952.5	26.03761729	32.56837266	32.57852612	33.11327465	28.48908608	40.63901889	28.82431717	33.84586922	35.28140573	28.87589798	28.35925265	23.7750541	39.89096172	22.38289704	23.0116301	25.24545113	28.85174017	32.06160842	47.76313751	22.28885126	24.06134892	21.53055599	22.01139668	14.25128276	12.68167965	21.88773714	22.13391727	19.27615307	36.0310427	35.2656375
953.6	26.12000621	32.34972101	32.71618941	33.33391872	28.85852833	40.53823672	29.0284063	34.25264578	35.27833811	28.90329122	28.41340493	23.63063946	39.66389061	22.02426363	23.16545379	25.21107749	28.70842771	32.01491147	47.60253428	22.38724851	23.95974127	21.58770472	22.08990275	14.26170802	12.57897396	21.96414826	22.18193667	19.32359818	36.23048884	35.19052128
954.7	25.95605318	32.52389877	32.85848557	33.20344843	28.57800416	40.3766664	28.8413959	33.83998587	35.71945112	28.71824972	28.47535328	23.69600209	39.8485824	22.12630877	23.22350801	25.11042383	28.81829969	32.24199104	47.694813	22.51765651	23.81845771	21.5385003	22.0336761	14.20729681	12.72552718	21.91505972	22.04258296	19.14550354	36.01697156	35.02682554
955.9	26.09084491	32.83975353	32.85879545	33.11450268	28.71435643	40.70137828	28.7726827	33.74957533	35.24216554	28.84866063	28.51843808	23.492821	39.78698357	22.36313467	23.39801044	25.23747842	28.95281518	32.46403923	47.34943337	22.36304077	23.78898354	21.45305928	21.85557177	14.21044093	12.64769772	21.82160817	21.85677393	19.22965346	35.90678489	35.26479506
957	26.3118284	32.46123266	32.53945207	33.09239204	28.61848635	40.95422823	29.23433606	33.8135619	35.20722494	29.10000476	28.2551086	23.71308815	39.5883792	22.21026559	23.15119568	24.98407178	28.77408959	32.34262516	47.47889664	22.28770626	23.91458608	21.40224772	22.04338243	14.18586896	12.68179695	21.89018426	21.92220341	19.19784003	35.76399377	35.26512132
958.1	26.23978376	32.48504731	32.64203593	33.00193663	28.83325243	40.81103561	29.24652559	33.85100505	34.99822162	29.1413	28.37198819	23.74702228	39.5623039	22.1988483	23.13642606	25.22507786	28.71983492	32.27599763	47.45921252	22.52411253	24.01223765	21.27286624	22.01940024	14.20464085	12.70645184	21.8212692	22.20588298	19.10712751	35.96986481	35.22638289
959.2	26.18671767	32.74909988	32.4946309	32.95847059	28.47620538	40.62635492	28.97874383	34.21926287	35.17226897	28.75352246	28.29208847	23.66009817	39.63846631	22.04789518	23.09248839	25.22196172	28.72009687	32.08615802	47.52474007	22.3964785	23.76518419	21.44582862	21.96751569	14.18298651	12.7952618	21.94256239	22.04987642	19.22452106	35.85845727	35.07354461
960.4	26.01949134	32.67998135	32.47641198	33.07108101	28.52812463	40.36814977	28.90572489	33.81448639	35.13995483	28.67618914	28.1769053	23.68713547	39.23065893	22.0916724	23.15182829	25.07129625	28.72526515	31.98710712	47.24336224	22.45477495	23.80751362	21.34679166	22.2145378	14.18625645	12.78266323	22.01979973	22.17189464	19.31506533	36.15724357	35.16024984
961.5	26.13457031	32.62461593	32.54091495	33.22840409	28.5286282	40.82923069	29.10484325	33.84213566	35.20880777	28.93318752	28.26304826	23.67095457	39.46566317	22.24456906	23.15223684	25.19966062	28.95053829	32.12132997	47.28749009	22.50173303	23.73087587	21.46108689	21.99261906	14.29495893	12.70435503	22.2023187	22.07085194	19.26240621	36.00336093	35.00865891
962.6	25.96852473	32.6434892	32.71349863	32.89551126	28.8068909	40.45617312	29.23200369	34.04986877	35.34688375	28.98420959	28.31892439	23.69771087	39.66552703	22.32115556	23.16714688	25.19678759	29.04755014	32.24431609	47.71613707	22.60566454	23.63787797	21.37717905	22.05901223	14.23582994	12.59150089	22.05393151	22.13117912	19.20762144	35.82484619	34.9642896
963.7	26.26916675	32.74222187	32.69418056	33.18321478	28.81142742	40.65514217	28.9689108	33.89579697	35.31389208	29.19754654	28.27646723	23.93033102	39.66552304	22.29946348	23.31233162	25.1545111	28.86934431	32.23347436	47.86851578	22.47913222	23.90927889	21.29226929	22.10110958	14.34335592	12.61309866	21.95035069	22.07103618	19.06712676	35.6736865	34.87901085
964.8	26.23543547	32.63152785	32.73838539	33.05115035	28.81616942	40.66442487	28.76946997	34.01191147	35.31418844	29.11404055	28.40408152	23.72423416	39.50675388	22.12808225	23.23939736	25.21652963	28.78959131	32.36621693	47.35222798	22.45692731	24.05798883	21.19619661	21.99906214	14.28431583	12.72119202	22.07790744	22.21764103	19.21348928	35.96742643	35.0498625
966	26.33265085	32.79438457	32.58231862	33.07431995	28.83398742	40.58828976	29.07692176	34.20149824	35.51565256	28.96701466	28.59989975	23.71075331	39.61976516	22.11302381	23.23812311	25.20733764	28.89433611	32.13801677	47.28952906	22.56974004	24.09307801	21.35436643	22.07808798	14.3809037	12.87340212	21.93151147	22.13649204	19.39316509	36.00462165	35.16789998
967.1	26.22523865	32.99474198	32.50116488	33.41046921	28.86352264	40.88386363	29.05640228	34.13639168	35.32380688	29.15148875	28.43249515	23.65722511	39.70568422	22.16003462	23.40113442	25.33680612	28.92159358	32.14335389	47.87910313	22.69356185	23.97867075	21.499493	22.16622448	14.39799139	12.70640339	22.21288683	22.48198009	19.32752612	35.80653135	35.2175224
968.2	26.36718423	32.79844296	32.84394964	33.19886731	28.92924064	40.80567134	29.22145519	34.1111787	35.45193286	29.20495921	28.3471307	23.82076697	39.82162679	22.21419737	23.37006583	25.48619092	29.10213425	32.29992949	48.18558209	22.59948124	24.14030298	21.47431821	22.24726789	14.21299112	12.87163694	22.19671013	22.48660879	19.47158171	36.07875668	35.01008632
969.3	26.44070381	32.98517862	32.94242245	33.15791499	29.01604915	40.9960331	29.27734913	33.99348788	35.54544562	29.13297589	28.58368534	23.88444862	39.78677669	22.30453725	23.43607838	25.62054359	29.06993654	32.23901771	48.07972777	22.64138887	24.02386849	21.64336153	22.22877234	14.29425808	13.00001653	22.09142013	22.44518734	19.39559536	35.99128182	35.18586605
970.4	26.25198925	32.98381359	32.68600585	33.17934077	29.17193227	41.0926346	29.0455299	34.20785014	35.16944509	29.32145261	28.48936917	23.94989548	39.78800972	22.49709217	23.45398404	25.59350858	28.97469701	32.33134799	47.828121	22.65960928	24.12086879	21.53322837	22.33502436	14.44233786	12.89570245	22.21548708	22.2959051	19.49531345	35.97153086	35.2725523
971.5	26.40228229	32.79941885	32.8338531	33.09691636	28.88717849	40.91062979	29.26233892	34.2511175	35.81226476	29.18013288	28.48159084	23.89535881	39.6334971	22.42872812	23.36512059	25.49548517	29.24229546	32.29017566	47.64074029	22.58683853	24.05723562	21.53363007	22.18238755	14.48918139	12.98764291	22.00576497	22.18817767	19.34431043	36.03632466	35.18801194
972.6	26.42286831	33.05973616	32.77426481	33.29773092	28.79456778	40.4854953	29.11334262	34.13030238	35.62175349	29.01867998	28.49921404	23.72266146	39.66598733	22.39924302	23.47987248	25.29037844	29.16845744	32.38071668	48.03475478	22.54372333	24.07507385	21.3763913	22.22641171	14.46557506	12.86293163	22.08372253	22.26923717	19.34578665	35.93055766	35.19007346
973.7	26.39757552	32.98057474	32.55799222	33.16540509	28.79875206	40.4730387	29.14159666	34.27051495	35.37610179	29.20873818	28.6217322	24.07643037	39.72901609	22.36658427	23.26037916	25.22106474	29.04609464	32.25528872	47.8607855	22.48416073	24.11791872	21.45180152	22.33265766	14.40201812	12.72851756	22.09416971	22.2134139	19.2911799	36.07238281	35.09352515
974.8	26.40857308	32.89691639	32.58271482	33.26433917	28.90819207	40.47039884	29.16817141	33.97985245	35.4468373	29.23367873	28.57676257	23.88372445	39.75629444	22.31917137	23.37513198	25.23556951	28.97072532	32.35197946	47.80683306	22.44541864	24.01518298	21.28731998	22.28552382	14.267756	12.77779062	22.07397288	22.28552382	19.27196681	35.95311466	35.0336884
975.9	26.35998036	32.7009449	32.88119724	32.97109626	28.99182025	40.87229957	29.11556255	33.89228699	35.33196976	29.27130823	28.31910309	23.98268871	39.63031151	22.19622312	23.44430182	25.72718518	29.10096666	32.35338738	47.84115226	22.47587068	23.84564478	21.48770223	22.17870989	14.37298168	12.90665005	22.06868567	22.13162134	19.45336191	35.86309274	35.18686607
977	26.3500774	32.85679392	32.63878601	33.19422483	28.68047818	40.92074439	29.04971584	33.93436358	35.2162383	29.12198801	28.44348263	23.64020203	39.54522223	22.26890327	23.39866083	25.7359824	28.94543814	32.27853672	47.9959	22.69151836	24.02826213	21.54358602	22.11656861	14.31627141	12.82748146	22.20929466	22.24622134	19.41239721	35.71105503	35.14216368
978.1	26.45241524	32.85299574	32.63151806	32.76694864	28.91836204	40.6084356	29.35912128	33.8743324	35.32896895	29.30806763	28.37383215	23.76599692	39.57109057	22.14332231	23.40205063	25.3044362	28.98366131	32.16326093	47.75681876	22.48799458	23.93465339	21.41333218	22.14952919	14.33521136	13.11321803	22.08498618	22.22569303	19.30854356	35.79804683	34.8988249
979.2	26.37053419	32.9687429	32.72704823	33.04296749	29.01460838	40.5215149	29.21406113	34.51377748	35.13205543	29.40387333	28.47269567	23.75510249	39.68519993	22.24203887	23.42006329	25.38051864	29.1310957	32.00961852	47.78391246	22.78205116	23.95571073	21.40395713	22.06328956	14.42935892	13.00269563	22.04656644	22.41524312	19.30570935	35.74934201	35.27203472
980.3	26.57761439	32.81833807	32.82371565	33.14499533	28.96187906	40.87573237	28.98888124	33.99098753	35.1322064	29.25268899	28.55926188	24.02847988	39.94817091	22.39382394	23.38741207	25.16087915	28.92314073	32.51252699	47.58738254	22.6960518	24.1372973	21.48622791	22.42939192	14.42701993	12.69859718	22.15689448	22.09515193	19.33638846	36.00507651	35.14986078
981.4	26.48588748	32.682439	32.79582797	33.09383269	28.85628861	40.4105035	29.14722586	33.64525695	35.28699151	29.3999731	28.59713759	24.07142538	39.71404399	22.48507114	23.47541147	25.49201713	29.12054397	32.42229613	48.04738252	22.69113772	24.3111589	21.47752624	22.45505477	14.34900466	12.88077161	22.30500293	22.21375812	19.33100254	35.91815518	35.28245919
982.5	26.25548086	32.98308295	32.66905226	32.98967901	29.16320232	40.84757927	29.08255656	33.94317471	35.32404853	29.3958423	28.62972573	23.90825374	39.95387419	22.31675443	23.56524419	25.57856731	29.22008613	32.13311583	48.44521324	22.75475008	24.32336474	21.46863601	22.33067908	14.4452666	13.11848988	22.16469478	22.36652001	19.45994464	35.72908653	35.03172164
983.6	26.29658453	33.18911088	32.89081374	33.14618148	28.98888372	40.75870085	29.16825518	33.6957458	35.03934278	29.13503353	28.66332637	23.91982293	39.84996675	22.46153608	23.39411261	25.58629733	29.31912308	32.15820901	48.35379735	22.64627942	23.8462201	21.48515915	22.15306063	14.56751677	13.13338858	22.23999802	22.37755433	19.28228385	35.87123708	34.87923687
984.7	26.55685129	33.15517233	32.8094968	33.22727879	29.08211768	40.71701628	29.18132617	34.22374181	35.27793038	29.17356715	28.49349933	23.82485252	39.80541495	22.42296597	23.63138929	25.51963906	28.81967208	32.53742486	48.29192618	22.77647208	24.05731527	21.54526904	22.30408174	14.42823158	12.86299485	22.39525962	22.44315432	19.37594159	35.91422906	35.19854297
985.8	26.67263601	33.41098616	32.98766078	33.11982288	29.17970602	40.82922703	29.28062709	34.43708857	35.35803161	29.21059789	28.72194476	24.04389352	39.60262957	22.31470939	23.49494618	25.59586312	28.96102694	32.26391735	48.14740486	22.78352651	24.28787011	21.69795964	22.52856401	14.49670936	12.9002625	22.24788102	22.46784012	19.50793963	36.02444906	35.48552452
986.8	26.31514778	33.2687297	32.68729205	33.40319141	28.93118608	40.54280547	29.13992768	34.28197725	35.35496	29.24968853	28.42789384	23.76727488	39.82495869	22.41237085	23.37209454	25.39190518	29.28186713	32.20622456	48.51087767	22.82839148	24.63653958	21.52791961	22.38321312	14.48763305	12.96727361	22.31428539	22.13991732	19.46026847	35.9223274	34.94333019
987.9	26.33729955	32.7201898	32.92393391	33.29514635	29.0250845	40.56751134	29.07255224	34.15118833	35.39577954	29.00847264	28.49454615	23.85789163	39.89507019	22.39951628	23.35825211	25.58227508	29.20936615	32.23277253	48.2604427	22.70532538	24.16964839	21.48089754	22.34190519	14.4756831	13.01554346	22.19980546	22.37397993	19.25932321	35.47759819	35.03435535
989	26.36075445	32.9424941	33.00381386	33.5418321	28.87643222	40.67199245	29.09380926	34.18963403	35.34647166	29.0390747	28.68421839	24.06182304	39.98624761	22.50741058	23.48503578	25.30751707	29.24903135	32.83192294	48.26045815	22.84679667	24.2061654	21.59613754	22.37047381	14.46301931	13.01852366	22.22366381	22.29332582	19.28402574	35.96707347	35.01248925
990.1	26.53707333	33.05858317	33.06002189	32.84159463	29.16272879	40.52831488	29.30425502	34.10282679	35.34078205	29.43992287	28.34495951	24.1212953	40.15714615	22.3090768	23.70799171	25.54094232	29.3592005	32.52923962	48.66599495	22.91651348	24.24547279	21.52794513	22.32601684	14.29439045	13.0525388	22.12735617	22.23195553	19.42216926	36.16937173	35.57324014
991.2	26.64852901	33.11988186	32.84156082	32.92676114	29.53935409	40.65151773	28.9524795	33.55855579	35.38562539	29.55312535	28.28902011	24.19471889	39.98506475	22.291401	23.50862202	25.50441858	29.01301651	32.22651662	48.10797888	22.80176482	24.37623305	21.46543286	22.10752114	14.27108285	13.0651482	21.94716222	22.31797796	19.36239247	35.99443764	35.51306042
992.2	26.67368647	32.74940825	33.02326721	33.32116557	29.18250524	40.96043769	28.97577197	33.8507477	35.17695855	29.54288602	28.88048947	24.16852268	39.51361555	22.67694303	23.56430961	25.1321043	29.39384679	32.25780447	48.00403277	22.74228351	24.21173799	21.56035821	22.25910476	14.47621594	13.13679059	22.15977923	22.21302222	19.43030077	35.80812505	35.13772414
993.3	26.02265994	32.46189099	32.58663434	33.29369728	29.22757413	40.47969324	29.21120721	33.73925511	35.48544538	29.39377725	28.634783	23.90180489	39.88364142	22.6200839	23.44038575	25.27915537	28.87851497	32.2207844	47.89258671	22.67782815	24.08278893	21.53917924	22.22156133	14.29139855	13.09735529	22.54427054	22.49825516	19.59392145	36.06876777	34.84379075
994.4	26.14179573	32.78855153	32.66748354	33.19253967	29.20100009	40.93204862	29.24214145	34.06602756	35.3177976	29.23592233	28.59258908	23.75981995	40.059125	22.63182849	23.67087944	25.22738329	28.7618873	32.32882964	47.91869165	22.60782868	24.07361069	21.76610844	22.54961635	14.33203528	12.98197461	22.30221948	22.29085724	19.49061689	35.54542078	35.16888457
995.5	26.25380922	32.75164996	32.97406255	33.15749615	28.9470922	40.52196506	28.83183205	33.88987036	35.36898781	29.2886422	28.47300912	23.7859276	39.74357524	22.41264596	23.28488091	25.50707067	28.9470922	32.67977573	47.79431239	22.83248325	23.97965069	21.68842492	22.59495851	14.49295789	13.09731457	22.07976402	22.33488901	19.27413987	35.72538289	34.96239325
996.5	26.1528674	33.04249551	32.8167089	33.11951765	28.91171008	40.09827045	28.84975581	33.2255001	35.24047105	29.41944654	28.11307893	23.9722223	39.62986941	22.53452283	23.18366235	25.53825306	29.07459295	32.31172453	48.28313578	22.5626714	24.07223478	21.68173367	22.39388924	14.39923074	13.02614397	22.27805054	22.27378466	19.45445682	35.73827021	35.04931631
997.6	25.84925901	32.98362802	32.76451108	33.07822015	28.78836947	39.99008723	28.6306591	33.34390116	35.1048333	29.31878046	28.42292883	23.53646542	39.3883837	22.27277169	23.37837396	25.40960973	29.1221986	32.69475589	48.21069763	22.36914361	24.17430436	21.51423434	22.0177526	14.49650812	12.80980325	21.87480515	21.80200525	19.48841862	35.81698865	35.01965444
998.7	26.32550337	32.60965578	32.87016696	32.73556443	29.00885464	40.23785152	28.76806206	33.8880198	35.21703016	29.21281664	28.36360685	23.75941293	39.24931335	21.7987057	23.35773864	25.26039279	29.00885464	32.07331276	47.52433853	22.57864408	23.9522653	21.42923611	22.12583984	14.39410879	13.02978631	21.97654172	21.52746807	19.41469073	35.48483749	35.15728514
999.8	25.97997113	32.53300145	32.51701471	32.98400398	29.06440638	40.68928032	29.05113885	34.17156687	35.27403924	29.09756674	28.31250396	24.02646087	38.83976758	22.17479605	22.94256038	25.28294962	28.51929531	32.08610626	47.35733451	22.35544762	24.34872969	21.45419555	21.96324678	14.3665654	13.00680589	22.17802343	21.7889353	19.21509082	35.96215854	34.42029236
1000.8	26.2248199	32.87135403	32.61855104	32.88475241	28.73558214	40.16858416	29.09035458	33.89824246	35.11879174	28.59993515	28.32136725	23.94028881	39.82544875	22.25977394	22.99403245	24.83922939	29.31520934	31.8133237	47.17366428	22.34757031	23.72990458	21.63566813	22.05905876	14.1068091	13.27943716	22.02724409	22.34216318	19.18401056	35.87888689	34.35706495
1001.9	25.99844365	32.92391885	32.21980038	32.86972456	28.56490888	39.89189064	28.82646972	33.05114568	35.40637404	28.63796492	28.23290469	23.88563308	39.68454914	22.10675409	22.95128627	25.22868628	29.38852264	31.93592599	47.60818147	22.23218048	23.52106073	21.23495358	22.01421793	14.17287184	13.24749398	22.13381093	22.04853284	19.20886823	36.04097626	34.62711297
1002.9	25.46073528	32.80798252	32.31315671	32.85266896	28.71480371	39.61737999	28.0820165	33.11846816	34.83890624	28.37262581	28.55160571	23.57048425	39.68111564	22.43509133	23.35908977	24.9924935	28.40268628	32.05013047	47.57205483	22.07897877	23.75890107	21.21651866	21.89874221	14.1863158	13.26500645	22.04448037	21.4352784	19.37782711	35.64503171	34.36041071
1004	25.76429007	32.5062052	32.01423236	32.51302387	28.66434836	40.57672027	28.22571427	33.04374855	33.73043833	28.8237272	28.27782328	23.4035078	39.23147924	22.38267728	23.21993141	25.11158052	28.55014777	32.03903998	46.45146293	22.88833822	23.55906082	21.58201134	21.79389344	14.13891458	12.91608685	21.94533776	21.7530863	19.4243657	35.31405017	34.28276645
1005.1	25.64482148	32.06409435	32.39425822	33.11784393	28.36962294	39.95168385	28.21775651	33.19576827	33.88665375	28.33833691	27.75046923	23.4520546	38.73952665	22.03310676	23.14352858	25.00968214	28.83675679	31.32558414	46.80429898	22.25827185	23.49789879	21.29819963	21.99173681	14.15210191	12.62374286	22.1546956	21.77390961	19.40859691	34.99953961	34.65820877
1006.1	25.17632178	31.58022975	32.02161122	31.80031844	28.43994848	39.12272595	29.28503916	32.62720921	34.36287749	28.6232794	27.55877727	23.5504668	38.90032291	21.7487334	23.18249075	24.95666096	28.67418386	31.4006224	47.19292761	22.42437143	23.76205302	21.0534865	22.11798863	14.35779993	12.75650285	21.27334446	21.62798136	18.91308196	34.83217938	34.4744785
1007.2	26.05051593	33.15849308	32.75316878	33.56462205	29.2824829	40.27754646	29.33228033	33.54718588	36.38215933	28.81187157	28.67353434	24.58307648	40.73587033	22.54510148	23.22497484	25.33457672	29.27551404	32.77302005	49.10024894	22.92721875	24.40206908	21.21947411	22.35403828	14.39964623	13.1831523	21.98147394	21.98190122	19.1995303	36.38740972	34.71006788
963.4	27.1574602	33.30775192	33.09165598	33.39307883	29.43387186	40.55281846	29.83341448	35.19664853	35.52253674	30.33023806	29.09396596	23.51188473	38.64762477	22.06281785	24.00312564	27.0739338	29.52016799	32.7067634	47.64507963	22.75810132	24.24514907	20.70816028	22.85779363	14.62332825	13.10419956	22.87919588	23.19151213	19.37032132	37.65405021	36.56006258
967.3	27.3044955	33.51760537	33.21672585	33.57678822	29.64531243	40.73191891	29.95890104	35.39662795	35.6966255	30.45614015	29.26029155	23.71350775	38.94526665	22.17445464	24.14734763	27.1560925	29.61972079	32.94355514	47.99196169	22.86576293	24.40518009	20.86874484	22.93146061	14.70752176	13.18935029	22.95358096	23.2652558	19.47472192	37.7407164	36.75165677
971.2	27.31729938	33.58429837	33.21914622	33.63582736	29.62622014	40.76547667	29.98706541	35.38781479	35.66753752	30.48991413	29.2846344	23.79552571	38.96610249	22.23859362	24.17752273	27.10434346	29.67850334	32.9531293	47.99613089	22.92925162	24.45425704	20.84918178	23.00151653	14.72848081	13.19871731	22.96415727	23.28343939	19.52090565	37.72164519	36.70802535
975.2	27.34224354	33.59799788	33.21250934	33.64797017	29.62036849	40.79694928	30.00470579	35.34035517	35.66056152	30.5104774	29.28216109	23.80341445	38.97017307	22.25634763	24.2258451	27.18238855	29.69839724	32.99150273	48.08015072	22.97191114	24.51892932	20.93576017	23.06643063	14.76258252	13.2180282	22.97070668	23.31560589	19.5249571	37.68101627	36.7273437
979.1	27.45792458	33.71317605	33.35294812	33.74289108	29.73783409	40.87070361	30.06268498	35.46185212	35.77767968	30.63787444	29.36198515	23.90895859	39.12703882	22.35748244	24.30614505	27.30529912	29.77852624	33.13657999	48.31713616	23.0417788	24.62803885	21.03918781	23.18426535	14.87775265	13.28044523	23.05556585	23.4046974	19.61354625	37.80138749	36.93950324
983	27.61880266	34.00156899	33.61658191	33.98812386	29.99876265	41.19554257	30.27130807	35.75686505	36.04956684	30.88802528	29.60039611	24.12073465	39.46117954	22.54471312	24.48416859	27.50560916	29.98625896	33.40686111	48.80278195	23.24569018	24.83597847	21.23930866	23.40509026	14.99329752	13.4482169	23.23129243	23.55168196	19.78783796	38.01540809	37.28266388
986.9	27.84118641	34.27020366	33.843252	34.26718748	30.2452346	41.50481438	30.46220645	36.02044746	36.2900686	31.12611469	29.83058185	24.35776843	39.79700291	22.72402936	24.67867302	27.66104506	30.20613168	33.69792542	49.20305097	23.41438966	25.02185118	21.43676414	23.58146094	15.10428584	13.55524627	23.40217	23.71686209	19.95870198	38.21759233	37.54927269
990.9	28.03474452	34.49684747	34.07737905	34.51647574	30.42398715	41.75185098	30.65660838	36.27205392	36.51605792	31.34949692	30.02039623	24.53159039	40.07345669	22.90811452	24.82816279	27.81082886	30.39303675	33.93541224	49.55239256	23.57951092	25.19482342	21.62934085	23.77179749	15.23131109	13.65930346	23.56235031	23.85882069	20.07974624	38.3875671	37.79080653
994.8	28.1752733	34.7078503	34.24773604	34.72378753	30.59068357	41.98393731	30.80246824	36.44050258	36.67774134	31.51421811	30.16031384	24.67281822	40.28858891	23.05484602	24.9698531	27.95302762	30.55219752	34.12404712	49.85145574	23.7118185	25.37251175	21.7470016	23.93905732	15.31209506	13.74421898	23.69328758	23.97916091	20.19186011	38.58247173	38.01941627
998.7	28.32066657	34.88434338	34.41634859	34.87189812	30.71660073	42.18679702	30.94357305	36.61674964	36.8513428	31.68031168	30.3228751	24.81948684	40.51778013	23.1811213	25.10510498	28.10474409	30.68700351	34.31893803	50.09554103	23.82718511	25.48415656	21.89255447	24.08297392	15.38988857	13.84283198	23.81146837	24.06662241	20.3059343	38.74272222	38.23246061
1002.6	28.42990671	35.06933772	34.58586205	35.07675058	30.87868089	42.38028588	31.07393993	36.7940279	37.03541302	31.84411815	30.47910135	24.97058169	40.76299534	23.31863108	25.23151191	28.22320166	30.8224914	34.51556502	50.40865665	23.95879199	25.61280791	22.03800118	24.23272591	15.4776683	13.94081998	23.91780018	24.17668907	20.41535224	38.89450374	38.43411607
1006.5	28.57606036	35.25581442	34.76051939	35.25188195	31.04874053	42.56383213	31.21574249	36.97405301	37.19396514	32.01415801	30.65076725	25.09373675	40.97947491	23.45841583	25.37823704	28.35941514	30.97814718	34.71566806	50.67353021	24.05886935	25.7703788	22.20117621	24.39880468	15.56637029	14.02965333	24.03993658	24.28413641	20.51123843	39.06103433	38.63694507
1010.5	28.71144283	35.44900913	34.93647883	35.44382504	31.21479715	42.75639743	31.37197723	37.12965489	37.39275916	32.18032641	30.8105264	25.24397965	41.2453249	23.62636548	25.50213303	28.52315435	31.14786181	34.92052853	50.9470533	24.20394967	25.92458349	22.3541537	24.55239447	15.66749807	14.10449201	24.18601449	24.40230736	20.64355788	39.22799767	38.85629944
1014.4	28.83905814	35.60809655	35.07802468	35.59218197	31.35163993	42.90282456	31.49127539	37.28606946	37.53476344	32.30998129	30.97252706	25.38555219	41.44643252	23.76518187	25.64351253	28.69087422	31.26730731	35.08900396	51.18927195	24.32767666	26.08479552	22.50995624	24.72925473	15.76375542	14.19091281	24.32355211	24.5064707	20.73139941	39.41411968	39.08614958
1018.3	28.9695801	35.79543905	35.24619392	35.79496178	31.51528417	43.11001049	31.63554997	37.4968316	37.73182738	32.48413463	31.13428307	25.54659322	41.69348174	23.89573034	25.79075637	28.83620498	31.41774573	35.3221274	51.48784153	24.44996651	26.22759545	22.66466787	24.89349993	15.86695063	14.29852122	24.4435201	24.62681997	20.86624765	39.58850427	39.34164192
1022.2	29.13805938	36.02045834	35.4723842	35.99347186	31.69791254	43.33753631	31.80583068	37.71125406	37.94069666	32.69536325	31.32514477	25.7157765	41.97332449	24.06294332	25.9425277	28.97493261	31.60995709	35.54106523	51.82882544	24.60507907	26.37489427	22.83476563	25.06218188	15.96462766	14.40969332	24.56076818	24.74705805	20.98034429	39.74050996	39.55727531
1026.1	29.29674077	36.23785866	35.67096395	36.19047356	31.89817208	43.57350838	31.97214187	37.9142676	38.14899551	32.90752324	31.50679219	25.89769572	42.22355575	24.20341807	26.09306046	29.09258892	31.75114911	35.7596938	52.11374099	24.71685847	26.53166627	22.98264104	25.20990231	16.04920207	14.49956775	24.68791568	24.86314479	21.08989676	39.87480871	39.75174973
1030	29.4367837	36.42794147	35.82991172	36.41406353	32.03393835	43.7710409	32.12999829	38.09500344	38.34406629	33.04599655	31.64192424	26.03052822	42.42031915	24.3371799	26.19211732	29.17315931	31.88358628	35.93059759	52.3390171	24.81099921	26.65775544	23.11279432	25.34327519	16.13303247	14.57684295	24.7989029	24.95469322	21.19390972	39.9884819	39.89601022
1033.9	29.57347979	36.60158908	36.00321324	36.58837904	32.18655771	43.93921275	32.27639921	38.25066243	38.52356927	33.21711297	31.79386007	26.16558264	42.59973051	24.46594034	26.33091882	29.28329734	32.01253409	36.08223855	52.57311125	24.92751001	26.79051043	23.24091941	25.48858289	16.2160636	14.67291731	24.93075457	25.05931448	21.29799148	40.12350847	40.07594101
1037.8	29.72802083	36.78796874	36.18497373	36.78054556	32.3387472	44.14845491	32.4321001	38.42356033	38.69260468	33.39098166	31.92900309	26.28778129	42.80825099	24.59458981	26.45480032	29.40067706	32.14285669	36.26104266	52.80768419	25.05932941	26.93080402	23.37098565	25.62885185	16.29830119	14.75420917	25.042306	25.16015156	21.40143535	40.28105094	40.26474407
1041.7	29.86657771	36.97770555	36.35012431	36.9339956	32.4800769	44.32779706	32.56280341	38.58444185	38.85617073	33.56354932	32.08134954	26.3946823	42.99906219	24.72253183	26.57946103	29.54682271	32.27474378	36.40473204	53.05287045	25.17189212	27.04690632	23.50619083	25.76064538	16.38999878	14.84328063	25.14600162	25.26373048	21.49354604	40.42481348	40.46286729
1045.6	29.98802339	37.12099417	36.49781924	37.115323	32.59863325	44.47530048	32.68961093	38.72458851	38.99198633	33.70351865	32.18720761	26.50474019	43.14774306	24.82711218	26.66578433	29.62154223	32.39671258	36.53459566	53.211434	25.24340605	27.14272492	23.60556416	25.8553798	16.4540278	14.89618622	25.23325581	25.3486784	21.58072173	40.51796352	40.5648432
1049.5	30.09119353	37.26073082	36.6038817	37.23830956	32.70369878	44.59933783	32.81900898	38.84227747	39.12647845	33.80581161	32.30999973	26.60894663	43.29600839	24.92457696	26.77176442	29.67893104	32.47039762	36.64979247	53.36300993	25.32725337	27.26640601	23.7013781	25.96101884	16.52218798	14.96430306	25.31135531	25.41549016	21.6667212	40.58921338	40.65489414
1053.4	30.20152083	37.39244296	36.71954084	37.34828818	32.81982644	44.74342735	32.89671833	38.93977286	39.23608756	33.92844651	32.38844422	26.69274302	43.41218657	25.00768912	26.85514817	29.76002811	32.55546312	36.72463933	53.50051674	25.41310285	27.35068552	23.78692175	26.06439645	16.58053638	15.01624868	25.37360205	25.47855294	21.73075778	40.66545599	40.74312312
1057.3	30.30432865	37.50396303	36.83615697	37.44350504	32.91456136	44.8530423	32.97510412	39.04825208	39.33756907	34.03972044	32.47507072	26.74441407	43.48751159	25.07043861	26.94062733	29.85804522	32.63964533	36.82437846	53.63516628	25.48378703	27.42467873	23.84517951	26.16234729	16.64127649	15.05937349	25.43963952	25.55397325	21.78724491	40.77717085	40.83834837
1061.2	30.42299126	37.6437918	36.97737496	37.57198814	33.03604009	44.98237261	33.11291322	39.16935531	39.45838642	34.19019553	32.56207027	26.83875498	43.59875343	25.14509062	27.03478991	29.95423071	32.73873884	36.91985589	53.79368927	25.57429952	27.5039091	23.91967875	26.24697543	16.69262171	15.11969344	25.50979506	25.62885408	21.86769793	40.88596019	40.94007961
1065.1	30.54163754	37.78320359	37.10813345	37.7177838	33.15084379	45.12197738	33.24970292	39.30646505	39.58019982	34.336253	32.65919371	26.95006434	43.72016913	25.23734577	27.12587661	30.00201781	32.84901054	37.02273316	53.94442081	25.64578743	27.59695205	23.99443366	26.33981492	16.7631726	15.18387963	25.58199221	25.70804697	21.93873036	40.95357801	41.0055579
1069	30.66044665	37.95245562	37.21991099	37.87240051	33.27150577	45.30495084	33.38043213	39.45027624	39.72380375	34.47326043	32.77809128	27.05586658	43.83346011	25.32070174	27.2491145	30.06762153	32.94648568	37.13244759	54.08773369	25.74109895	27.71263056	24.06857188	26.43719417	16.8420444	15.26111128	25.65833767	25.78747101	22.02277542	41.02643632	41.08467222
1072.9	30.79647645	38.08533881	37.34697658	38.03200379	33.3923475	45.46405248	33.51866405	39.58972596	39.87144616	34.62391727	32.90412712	27.17186725	43.98783029	25.43003206	27.36502688	30.13582849	33.05193214	37.24718936	54.2492447	25.8384303	27.81585324	24.15068142	26.53689639	16.90210361	15.32135768	25.71645223	25.86938062	22.11042172	41.11307219	41.16376562
1076.8	30.91592253	38.21550441	37.43746732	38.13162818	33.51636202	45.60267071	33.62648167	39.66859335	39.96103413	34.7249178	32.97784535	27.26469701	44.10354557	25.5079682	27.45127042	30.21889196	33.15965167	37.32383963	54.357187	25.92584532	27.91476549	24.21419732	26.64476655	16.96696226	15.3837545	25.78095664	25.94947424	22.20323444	41.20993815	41.21232482
1080.7	31.0108286	38.31564195	37.53646882	38.18880655	33.61440288	45.69282154	33.70028193	39.72026714	40.03875334	34.80393761	33.0562105	27.31204985	44.17144357	25.54412563	27.52816509	30.30613204	33.25251957	37.3590155	54.44185033	26.00664492	27.98156866	24.2768912	26.713986	17.03341984	15.39778359	25.81319635	26.03641655	22.2638971	41.31140954	41.2748847
1084.6	31.07624406	38.38180769	37.56066925	38.24508026	33.66073354	45.78525792	33.78157703	39.7799317	40.06542038	34.86577021	33.10854502	27.38618662	44.1991183	25.56577459	27.60421859	30.34310232	33.29507978	37.37387824	54.47481217	26.06744228	28.04421898	24.28723563	26.78970063	17.08389662	15.44035629	25.81344628	26.07762286	22.3242818	41.32338906	41.25693625
1088.5	31.14520829	38.46419117	37.59958386	38.33484442	33.73294381	45.85914973	33.85505467	39.83959958	40.12863065	34.95261276	33.16540628	27.44818223	44.22618816	25.6135036	27.68013069	30.35772387	33.35133607	37.40081772	54.4973072	26.10140252	28.10470862	24.28322046	26.83650199	17.12265808	15.46016312	25.81039335	26.12771959	22.36587523	41.31762502	41.2311542
1092.4	31.18788196	38.49011618	37.59274777	38.35000126	33.74715425	45.92866471	33.91767591	39.86864167	40.14648652	34.99121144	33.19642474	27.47066568	44.25596204	25.62854267	27.71518203	30.32870485	33.34989727	37.37163058	54.43506961	26.12480989	28.11068022	24.27353415	26.86351399	17.13249492	15.46056203	25.78025912	26.14976223	22.38595016	41.31974538	41.14199254
1096.3	31.19459156	38.46489934	37.56073859	38.35239085	33.74811226	45.93550974	33.90749511	39.81848749	40.11433198	34.979415	33.17769093	27.45375194	44.19522036	25.60666482	27.72799716	30.32379936	33.35695872	37.30882674	54.30948903	26.12344909	28.12344574	24.22923215	26.86053856	17.13691084	15.44367898	25.71095671	26.14936052	22.40611514	41.30256159	41.00560868
1100.2	31.18166724	38.40637778	37.48889531	38.25301258	33.68930953	45.89240124	33.87239479	39.70170979	40.02157862	34.91008043	33.10430653	27.42097994	44.09887372	25.53033678	27.69157654	30.2847783	33.28594826	37.16870575	54.12727127	26.08831019	28.0531769	24.15092108	26.83343352	17.10980329	15.39173546	25.6225501	26.10704214	22.37661287	41.23019038	40.83643537
1104.1	31.1374571	38.33683381	37.35031674	38.17043815	33.64627252	45.8381871	33.83266627	39.61410889	39.9247342	34.87087937	33.04208381	27.41562751	43.99692847	25.4230008	27.68732044	30.18080477	33.20874189	37.06963873	53.97728703	26.06616329	28.01641784	24.04347099	26.79994648	17.12098165	15.36228101	25.49501442	26.04960031	22.33304755	41.0935745	40.65645808
1107.9	31.02286545	38.20420229	37.12136819	38.09416552	33.52722751	45.76783043	33.75221791	39.49582757	39.79100978	34.77539441	32.96699267	27.41761118	43.85359411	25.34363223	27.64983915	29.98986616	33.08673814	36.90668939	53.71831813	25.96525006	27.92806187	23.93517569	26.71892186	17.08406188	15.33069848	25.31405987	25.97554209	22.2918391	40.86783892	40.36369187
1111.8	30.91962886	38.03999248	36.91058427	38.02377471	33.40117996	45.75213683	33.73770436	39.32607522	39.65497617	34.64786628	32.90814207	27.41159675	43.77397151	25.30410111	27.58804582	29.69631215	32.95543825	36.73682118	53.39603047	25.87803695	27.86421255	23.857475	26.62696689	17.04977202	15.2898989	25.12761253	25.84625058	22.30322414	40.62268165	39.95444165
1115.7	30.84152692	37.8933512	36.71276486	37.95290282	33.29341558	45.71127311	33.70206689	39.10982944	39.51839941	34.48390975	32.78043109	27.32917567	43.60020857	25.22947835	27.50045265	29.50761728	32.87530244	36.49273867	52.95407457	25.77248823	27.78842003	23.6924541	26.55370587	16.97211445	15.19759718	24.93194501	25.78092544	22.27770339	40.51302888	39.5405582
1119.6	30.8426922	37.77404092	36.64550887	37.83397827	33.2285507	45.68864218	33.71185373	38.96914872	39.46261709	34.44885326	32.65604083	27.1710468	43.35857002	25.16913427	27.49412042	29.58413061	32.88450144	36.29403066	52.751918	25.74048297	27.69471181	23.55503892	26.57131373	16.92326654	15.13832903	24.89260807	25.78388459	22.25056436	40.76665667	39.38552431
1123.5	30.93686873	37.79584319	36.6895023	37.77886344	33.26520631	45.67847374	33.75739401	38.94249595	39.48907073	34.47906448	32.72447863	27.11236286	43.24634299	25.08803927	27.57794509	29.83957386	32.94630812	36.16071074	52.67019588	25.807417	27.62685047	23.48485898	26.59144237	16.95553613	15.11026379	24.96277512	25.90056548	22.28669715	40.92765032	39.43047787
1127.3	30.9397021	37.73356219	36.63726251	37.75075792	33.24078277	45.64497344	33.7438003	38.87839163	39.37809534	34.42586863	32.62164146	27.0095327	43.09893164	25.04303125	27.59322588	29.88807528	32.95319625	36.08732525	52.59608088	25.82915139	27.61262135	23.34218819	26.57669584	16.94238092	15.10292723	24.92269037	25.9808113	22.28289766	40.94202219	39.24781312
1131.2	30.92563232	37.64758044	36.52641575	37.45036631	33.19770689	45.41485669	33.65769634	38.71347983	39.15658967	34.3882276	32.45183782	26.87325177	42.76132566	24.87341865	27.52030206	29.91896734	32.88583099	35.7663592	52.34214973	25.82713671	27.52336216	23.13251742	26.43296706	16.89026925	15.01090337	24.7948116	25.96192651	22.19414297	40.82791817	38.90927054
1135.1	30.78935681	37.43529265	36.19857256	37.14168946	33.02888377	45.15897952	33.43193832	38.40691654	38.80472007	34.16301389	32.19418679	26.75748347	42.35458201	24.59075707	27.41969557	29.66885697	32.70298584	35.44147168	51.89010235	25.67296658	27.36551277	22.81450333	26.24759804	16.82412561	14.86926576	24.49392452	25.82865599	22.06915165	40.41498934	38.36464379
1139	30.60233704	37.07943576	35.76111391	36.75530853	32.80093859	44.84309805	33.2091165	38.02153401	38.40318338	33.84383633	31.88166694	26.58973598	41.94982216	24.31162922	27.25541671	29.3941176	32.44978752	35.06303437	51.3691263	25.49349532	27.16050814	22.49710596	25.97244458	16.74539237	14.76212353	24.19482582	25.66924484	21.90868852	39.99774937	37.75941008
1142.8	30.27181334	36.60693447	35.18547397	36.24926297	32.40768507	44.35030845	32.90105862	37.42780673	37.85950948	33.37718144	31.4463502	26.27742075	41.37381718	23.98079272	27.02785989	29.05142034	32.11910289	34.47588821	50.60343051	25.27847975	26.86244742	22.09306626	25.6343962	16.56776837	14.55109094	23.77511292	25.44669983	21.74211223	39.45708299	36.97029798
1146.7	30.00615255	36.1365041	34.7481521	35.67826664	32.04316865	43.74103026	32.54007292	36.86682495	37.35681825	32.90296803	30.9848119	25.83676782	40.70505251	23.6380615	26.76643082	28.88277204	31.81299657	33.89280636	49.86630326	25.07001152	26.54765259	21.65723582	25.27749217	16.3616271	14.32145707	23.45424016	25.27488729	21.50035578	39.12076413	36.30224844
1150.6	29.84487885	35.88524789	34.5014316	35.27787155	31.86288235	43.3954839	32.26044987	36.55671105	37.03237821	32.69581045	30.70479273	25.63716409	40.30465224	23.42881308	26.65944468	28.7607826	31.64738536	33.55574214	49.51921171	24.94789689	26.36502574	21.37114598	25.05256488	16.29186309	14.20903792	23.26807914	25.18151803	21.31121901	38.84144432	35.92394411
1154.5	29.72198848	35.71263174	34.27423183	35.02208668	31.70761515	43.0916714	32.07528053	36.34239798	36.7701975	32.51625511	30.5061241	25.50946547	40.0112281	23.23399099	26.55594701	28.59787443	31.48397916	33.360504	49.25126847	24.83305319	26.21186336	21.17852663	24.88043955	16.21060588	14.13679795	23.09472736	25.05888437	21.19220187	38.54419372	35.60228416
1158.3	29.58862161	35.56409687	34.05269893	34.82481381	31.58696254	42.86966417	31.94189845	36.15450215	36.58102748	32.37250473	30.33980373	25.44496867	39.83160549	23.12179861	26.46842923	28.4151747	31.33362167	33.2038525	49.00822078	24.76466448	26.13687809	21.01891431	24.73026221	16.18277969	14.07952059	22.94546973	24.94656111	21.09446365	38.22598903	35.31722482
1162.2	29.51568443	35.47733171	33.92565664	34.6896929	31.51824272	42.73194564	31.85187485	36.01738899	36.46057	32.25818771	30.24895784	25.41425593	39.70884485	23.03503157	26.43896	28.32927821	31.2648953	33.10667741	48.85566792	24.72173615	26.09836223	20.93586759	24.66486124	16.17363714	14.07084645	22.86616439	24.91231396	21.07712008	38.0353168	35.13688838
1166.1	29.48771606	35.45024118	33.85170368	34.65588176	31.50344484	42.69341717	31.81805823	35.93906682	36.40753238	32.22760007	30.22539232	25.44762313	39.73141604	23.02056349	26.47114548	28.34012515	31.26024559	33.0795723	48.81158125	24.76314685	26.13641578	20.91640443	24.65540065	16.1764959	14.08540354	22.8133714	24.93710693	21.08565023	37.96895788	35.05549385
1169.9	29.51303409	35.4876873	33.89357861	34.63490327	31.56166295	42.72354998	31.84002599	35.96872511	36.42809091	32.26597003	30.26968099	25.51573655	39.76870547	23.03699875	26.53705968	28.41924835	31.31233645	33.10639451	48.91292024	24.81110984	26.15031663	20.89885366	24.70580137	16.20763141	14.12784002	22.82945537	24.97517217	21.09575968	38.02341444	35.08264647
1173.8	29.58081214	35.57150539	33.92075675	34.73120398	31.61701604	42.82194884	31.92704706	36.04516626	36.49163875	32.33976248	30.36560916	25.58683157	39.8364713	23.08401577	26.64369363	28.43997559	31.39085647	33.18373163	48.93803456	24.87663155	26.25768098	20.95048397	24.74728664	16.27821352	14.16687282	22.86651976	25.05195295	21.16118199	38.07797263	35.11358982
1177.7	29.66052088	35.62583741	33.93198259	34.85623922	31.66751932	42.90716313	32.03402092	36.166079	36.56243536	32.40794969	30.43038902	25.63263699	39.89871938	23.19458744	26.7342678	28.48159623	31.49198929	33.2328017	48.93520505	24.97407969	26.34050199	20.96331973	24.81987522	16.34757884	14.22259092	22.91112569	25.13500096	21.27441263	38.17378244	35.12799964
1181.5	29.7296895	35.67092436	34.01991274	34.90751919	31.74249392	43.00628023	32.11513039	36.21666113	36.6516171	32.49040474	30.47334165	25.65631455	39.99898851	23.22253109	26.79651567	28.53986407	31.56278655	33.27610151	49.03962998	25.02949798	26.38831811	21.01386064	24.85281551	16.37943812	14.23816423	22.95842843	25.19711212	21.32229186	38.27390421	35.11528163
1185.4	29.78841602	35.7513089	34.04429277	34.96908551	31.78983614	43.08875965	32.19622222	36.25350054	36.70448401	32.5381841	30.52571274	25.73791749	40.04623704	23.2509166	26.86691559	28.57361806	31.62836022	33.31407023	49.07658202	25.09035775	26.46658269	20.99901088	24.89919154	16.42945011	14.26585931	22.97406674	25.24111229	21.34779152	38.28389913	35.11921106
1189.2	29.80999695	35.80400522	34.07517856	34.98301595	31.83113926	43.13613996	32.23158444	36.27423267	36.71550781	32.57750528	30.56700255	25.78895738	40.04768037	23.27100479	26.92790205	28.56907843	31.6508604	33.35059131	49.07014515	25.11161344	26.50277707	20.98852132	24.91734698	16.4638681	14.29596723	22.95769284	25.27423527	21.38544825	38.26682316	35.11599933
1193.1	29.85650225	35.85129195	34.09825613	35.04052698	31.87790716	43.18906501	32.28259499	36.29154048	36.77125528	32.61393135	30.5901993	25.8547689	40.11397112	23.31354384	26.96124544	28.57259843	31.66917781	33.35641669	49.10284684	25.12713306	26.53622544	21.00084421	24.94944259	16.48079201	14.32970023	22.97152741	25.2893385	21.40961809	38.29122959	35.10450931
1196.9	29.8945298	35.90309518	34.15306698	35.09059214	31.91424804	43.22469286	32.33464804	36.32192984	36.82128383	32.6435449	30.62261474	25.87569807	40.17744849	23.36228371	27.02048405	28.60490671	31.71104693	33.38415539	49.12286017	25.17865959	26.59725773	21.04451537	24.99270097	16.52570117	14.36428564	23.00159598	25.34070724	21.45002374	38.3522787	35.11597446
1200.8	29.97171685	35.98457184	34.22445932	35.16762764	32.00313106	43.30125599	32.41327813	36.41550007	36.89809723	32.73084141	30.70969567	25.92076537	40.24943672	23.42591661	27.08375447	28.70254347	31.82207259	33.46836848	49.19955682	25.25268075	26.65507573	21.09272267	25.06134552	16.58967876	14.39733986	23.063403	25.4208735	21.49336365	38.48113597	35.20386067
1204.7	30.06315328	36.08762278	34.32421253	35.26997254	32.10575409	43.42247191	32.50951844	36.52632953	37.00600678	32.84628569	30.79285382	26.00169112	40.37635205	23.47557907	27.20244363	28.81207099	31.91652581	33.5573296	49.34199648	25.34834428	26.75985852	21.12714017	25.16003963	16.64541969	14.46131817	23.15155383	25.50439183	21.57544215	38.6168286	35.31570242
1208.5	30.18404278	36.23470967	34.45272661	35.4092791	32.19270589	43.56554097	32.63713924	36.66001688	37.15025341	32.99293685	30.91712278	26.11531721	40.49647607	23.57165353	27.32326014	28.91033865	32.03489576	33.68315936	49.51685338	25.43747196	26.87735457	21.2070603	25.25138707	16.72072857	14.53015752	23.24582924	25.59376731	21.66330936	38.71758108	35.44065637
1212.3	30.31047278	36.38168411	34.57900051	35.55919049	32.31725196	43.7205773	32.77457242	36.77367864	37.27461263	33.13357048	31.02633702	26.24142182	40.63207446	23.66393783	27.43683564	28.96154873	32.14054572	33.80406751	49.67237355	25.53556983	26.98499703	21.30951784	25.34053933	16.80836152	14.61232539	23.32039284	25.69801396	21.75495213	38.81069475	35.54582491
1216.2	30.44017545	36.52629482	34.70396672	35.69365565	32.43707738	43.86248218	32.90567934	36.937111	37.40372685	33.29253683	31.15943328	26.35926123	40.77202987	23.76878859	27.55672053	29.04487428	32.24898863	33.92863479	49.84912842	25.65356528	27.08904239	21.40306052	25.43873417	16.88151101	14.6773689	23.40740519	25.78811138	21.83390318	38.90535467	35.67081803
1220.1	30.58718389	36.71755535	34.8595057	35.86013395	32.59561505	44.04601277	33.05250988	37.11722128	37.56350882	33.4660264	31.31211482	26.48933407	40.94550742	23.88313538	27.69965327	29.15545803	32.39170841	34.09336683	50.02283356	25.76669214	27.23730833	21.49989425	25.57399413	16.98936415	14.77648076	23.51724862	25.8946322	21.9449137	39.02487674	35.79812511
1223.9	30.7696854	36.94474244	35.06046102	36.0943057	32.79687921	44.26818186	33.25242283	37.30084355	37.76666918	33.65977569	31.4925372	26.66396451	41.15800342	24.02886291	27.83334711	29.25183187	32.56585908	34.24768314	50.23094763	25.91658433	27.42094471	21.62912701	25.71758982	17.1063046	14.87987117	23.63793708	26.0135909	22.08798486	39.17464933	35.96672533
1227.7	30.97604381	37.20590867	35.25540027	36.32425909	33.01626946	44.539786	33.46833	37.52245367	38.00700571	33.88268305	31.69842906	26.87317562	41.41375103	24.18628548	28.02525249	29.40148491	32.7453222	34.44044684	50.48567939	26.08803813	27.62011788	21.78394145	25.88203972	17.25501906	15.00349889	23.77914664	26.16807852	22.24203041	39.34462111	36.16235079
1231.6	31.18218732	37.43823649	35.47969173	36.54150346	33.22554317	44.78066229	33.68132937	37.74934104	38.22203342	34.09340587	31.91759384	27.0609548	41.65681795	24.35503672	28.21841401	29.56672071	32.94680881	34.66009995	50.73703638	26.23138732	27.80880778	21.9404046	26.07637543	17.38321046	15.11993492	23.93120563	26.34778098	22.39878585	39.55811171	36.38735222
1235.4	31.35601883	37.67509104	35.6711748	36.74178677	33.42566129	44.9817427	33.86422867	37.95038734	38.40758049	34.2798655	32.11256207	27.22116498	41.89201351	24.52384562	28.41083456	29.74510815	33.13774141	34.84450442	50.94623443	26.40595821	28.00593567	22.07836592	26.23041419	17.49451631	15.22303815	24.07085438	26.5147565	22.53819122	39.75146915	36.57811231
1239.3	31.52508958	37.89515725	35.84059486	36.94152484	33.62092185	45.1988494	34.02149263	38.12624264	38.60510442	34.45343208	32.28828844	27.39268234	42.10928872	24.67162305	28.58096552	29.86581555	33.31084609	35.01522198	51.15924343	26.54837332	28.16722777	22.21659121	26.39721788	17.60878132	15.32269309	24.18065434	26.63358423	22.67495844	39.88828249	36.71831778
1243.1	31.69098445	38.08206738	36.00628857	37.11551094	33.79100976	45.4052841	34.18978947	38.29273657	38.78515935	34.6333593	32.44372324	27.53710784	42.27203724	24.7789014	28.71448256	29.94908283	33.43838313	35.16580532	51.35314891	26.66285206	28.30617522	22.30314051	26.52528255	17.70540192	15.41579952	24.26232481	26.74384298	22.77177572	40.02144473	36.8640159
1246.9	31.83951726	38.27520991	36.16756352	37.25696977	33.95358088	45.57810184	34.33924648	38.46867597	38.94926118	34.81598284	32.59353263	27.68309782	42.42878625	24.85365795	28.84764317	30.06897869	33.58339124	35.29536346	51.52912485	26.76462191	28.41110596	22.40061726	26.65414907	17.79500567	15.48848427	24.36423124	26.84797866	22.87969737	40.17604452	37.0193239
1250.8	31.9838273	38.4460793	36.3105994	37.44271377	34.10104281	45.76313259	34.50719905	38.61244269	39.08741555	34.9682763	32.73762656	27.82751883	42.59610101	24.96471543	28.98181312	30.13092622	33.68792715	35.44411501	51.62646884	26.88044158	28.56202735	22.48138008	26.75866827	17.89952022	15.56144748	24.44108245	26.95972763	22.98111872	40.2625208	37.09703516
1254.6	32.10481391	38.60889533	36.39384511	37.58705638	34.21778634	45.95116669	34.64788168	38.74750345	39.22723669	35.08505967	32.8874535	27.95152111	42.76252852	25.08581622	29.10761125	30.14164603	33.7783347	35.55770674	51.71360018	26.97775465	28.67374271	22.57471894	26.84420965	17.99565422	15.62111918	24.48229449	27.02502257	23.0778911	40.26020102	37.17076992
1258.4	32.19655374	38.74057425	36.48352756	37.73004969	34.32230466	46.1040909	34.77176457	38.87519429	39.35705171	35.21843845	32.97427648	28.05453665	42.87369999	25.20095237	29.22319905	30.18549375	33.87647832	35.63243635	51.76238182	27.04578781	28.77036206	22.62796234	26.9410229	18.06929947	15.6538276	24.50928271	27.10712195	23.16579123	40.35000492	37.20914667
1262.3	32.36059805	38.85256362	36.64333232	37.87346884	34.42859135	46.21910032	34.91615114	38.98750914	39.49732748	35.33356333	33.07421542	28.09807731	42.96196905	25.27800122	29.31129542	30.31314723	33.99358413	35.67240153	51.82138466	27.14180299	28.86347098	22.66854266	27.01818481	18.12745482	15.71746014	24.60596769	27.20836512	23.25176306	40.53890942	37.25406782
1266.1	32.46651492	38.95027762	36.75506982	37.93301037	34.52349315	46.27957018	35.02016909	39.06916835	39.58156255	35.42805703	33.16601552	28.13707967	43.0711037	25.33247915	29.38849343	30.43955172	34.1140443	35.71728096	51.91626035	27.23521774	28.93372189	22.72900207	27.09859809	18.17282525	15.76571391	24.71107062	27.30275709	23.31077462	40.71669008	37.36980167
1269.9	32.55316328	39.04159492	36.84028705	37.97992626	34.64175863	46.36609131	35.08805971	39.11908564	39.65603376	35.50040709	33.22527566	28.18178652	43.12421374	25.36983853	29.50525452	30.553944	34.19723558	35.7738308	52.01056059	27.330999	29.01975953	22.76873462	27.16968583	18.23166257	15.81194436	24.79381772	27.39651893	23.37543261	40.84896951	37.44616392
1273.8	32.64386289	39.15988413	36.90187297	38.04770279	34.74322266	46.4200872	35.16358248	39.18701376	39.69628129	35.6068078	33.29178275	28.27911591	43.15141131	25.37803298	29.60203178	30.61898688	34.25533954	35.84844678	52.10091051	27.41284516	29.07373565	22.7890742	27.23293306	18.28695579	15.85796244	24.81808754	27.46838197	23.4286818	40.87828358	37.47915902
1277.6	32.73128826	39.22939399	36.95937035	38.10664333	34.81608862	46.47650802	35.22431969	39.22122764	39.74740602	35.6619996	33.32040089	28.34327556	43.1690725	25.40877008	29.67433005	30.65147984	34.31203974	35.86185086	52.11340381	27.45775203	29.13365142	22.8131041	27.25933907	18.33791379	15.90486617	24.82445032	27.54167792	23.48148691	40.9031396	37.43995861
1281.4	32.83892778	39.30171854	36.97132811	38.12742463	34.87573886	46.51231392	35.27818604	39.24765874	39.76332454	35.72116168	33.35348856	28.39249232	43.18933347	25.42497226	29.73859293	30.64532732	34.33661263	35.88472121	52.0948717	27.49696647	29.1828965	22.80349764	27.29290126	18.38373917	15.9328397	24.81431966	27.5679003	23.51390517	40.87774641	37.36781784
1285.3	32.87305372	39.33522838	36.9680099	38.11818399	34.92287056	46.52670755	35.33979938	39.22663824	39.74950171	35.73582797	33.35669301	28.41241602	43.12924636	25.43314575	29.78536545	30.6285809	34.34760443	35.87306294	52.00894959	27.5394746	29.20081506	22.75724846	27.29055701	18.40002919	15.94641898	24.79493713	27.58422252	23.55084895	40.86171517	37.29671225
1289.1	32.8435858	39.30388261	36.85382474	38.03644776	34.89986255	46.45726384	35.29286021	39.13635249	39.65025641	35.67637735	33.2921799	28.39285268	43.01136373	25.35160104	29.78342826	30.53338896	34.29374576	35.76881301	51.82984063	27.49437663	29.15509073	22.647292	27.22815422	18.39169398	15.91163381	24.6912326	27.56664412	23.51875998	40.73233309	37.1087909
1292.9	32.88388346	39.29888527	36.80162142	38.00657006	34.89096568	46.46298347	35.31690369	39.07969688	39.57684321	35.68784496	33.2677165	28.39658534	42.94442069	25.31674845	29.82337722	30.50381405	34.29110812	35.69531326	51.72944543	27.51320361	29.14226166	22.60581349	27.2160327	18.4115676	15.90482339	24.63723851	27.5670666	23.54246511	40.6499679	36.97851484
1296.7	32.85914471	39.18898296	36.66865112	37.88939965	34.82837282	46.34858666	35.25046491	38.93199734	39.4458414	35.58450074	33.14781647	28.30983984	42.77225158	25.22643184	29.77659968	30.40536966	34.19692385	35.53590411	51.49712837	27.45504921	29.07092701	22.47151745	27.12971916	18.38808542	15.84462051	24.49700843	27.52063988	23.48862379	40.515107	36.71074296
1300.6	32.76143565	39.03887177	36.44860116	37.66863939	34.7045764	46.17867015	35.14979715	38.71007854	39.24493934	35.42394728	32.97745716	28.21092187	42.52370848	25.08660394	29.71304137	30.27182091	34.06341201	35.33582024	51.18504631	27.35718164	28.94047923	22.27808541	26.99308314	18.31776426	15.76793881	24.33447774	27.43236423	23.41783364	40.30608475	36.40965734
1304.4	32.63618085	38.84428531	36.22019715	37.44361146	34.57135747	45.99866308	34.98511655	38.45358741	38.98383247	35.24130192	32.80666788	28.06342104	42.30837488	24.94115747	29.64729739	30.14953829	33.91151578	35.113391	50.84583857	27.27522703	28.79866735	22.10732279	26.85459482	18.23165755	15.66650654	24.17823636	27.34993855	23.34879755	40.11529683	36.08687027
1308.2	32.47031813	38.56882269	35.90208619	37.12357644	34.36586084	45.65891638	34.77001986	38.11244689	38.6511757	34.98136937	32.55779789	27.87542696	41.93978086	24.73572074	29.50753838	29.98705353	33.71470111	34.79238595	50.41077929	27.13560589	28.59811659	21.85060309	26.66473689	18.13867012	15.54833137	23.95134345	27.21222062	23.19748052	39.89371359	35.66358218
1312	32.24648292	38.22033808	35.54123285	36.74318005	34.10302691	45.2809392	34.52609053	37.70513568	38.26094335	34.66805185	32.2354496	27.62191759	41.54036942	24.47599101	29.35885742	29.79751761	33.46085034	34.42530377	49.90853796	26.96970983	28.34325913	21.57212609	26.44033927	17.99637392	15.38831366	23.68964399	27.04435591	23.03906203	39.58983905	35.19159532
1315.8	31.98633242	37.83984535	35.12346867	36.28846633	33.80403249	44.83374613	34.23610713	37.22785378	37.82798985	34.301511	31.8638543	27.32635337	41.06667973	24.17028501	29.14794917	29.55937975	33.14119601	34.01648131	49.34918593	26.74931848	28.06427993	21.25604692	26.16358978	17.82989532	15.20539079	23.38015731	26.85304383	22.82444588	39.2196805	34.65793029
1319.6	31.71235452	37.43626232	34.65953876	35.82194169	33.48684853	44.41156718	33.90276329	36.79472926	37.34130183	33.95576883	31.49381624	27.08864024	40.53380117	23.85157363	28.96155171	29.25660559	32.83311305	33.62884483	48.77427916	26.52097141	27.77744738	20.88624359	25.86289512	17.6652946	15.03928414	23.03992793	26.5998529	22.61605999	38.77396701	34.09453184
1323.4	31.43933245	37.06228352	34.22313416	35.44727352	33.21342795	44.03979335	33.63603183	36.34938209	36.9020966	33.60324997	31.17798259	26.86015142	40.11550694	23.6132943	28.78785456	28.94360881	32.52180628	33.27449372	48.21982892	26.31169943	27.49444794	20.59363464	25.60146809	17.50404214	14.88870812	22.73113751	26.38301322	22.46328237	38.3478422	33.55549071
1327.2	31.15913931	36.64179129	33.75098591	34.99968324	32.87087617	43.63177413	33.33405031	35.85684485	36.42973181	33.19142026	30.80086226	26.58985509	39.59682058	23.32501887	28.56480964	28.61179419	32.20034857	32.84166185	47.57079655	26.06260375	27.19585237	20.24913142	25.29378736	17.35020977	14.68791534	22.39743731	26.13078931	22.27020585	37.90912843	32.93346178
1331.1	30.80982298	36.12451757	33.20339044	34.48467481	32.441645	43.03859248	32.95106782	35.2805416	35.89768062	32.73993937	30.33053622	26.16351787	39.00312597	22.98625892	28.26069086	28.27502738	31.81856712	32.3007643	46.82753184	25.79545467	26.80880446	19.86140812	24.92916174	17.10731848	14.44462443	22.02687245	25.8661085	21.99690776	37.45471944	32.27168361
1334.9	30.48277019	35.66676517	32.7406648	33.897999	32.07669808	42.48886917	32.55828361	34.73181766	35.41560102	32.30734562	29.89630042	25.82739524	38.43609693	22.58196579	28.01401838	27.99838193	31.43147969	31.85687193	46.23762241	25.50316581	26.45409679	19.47387582	24.60357333	16.87423226	14.26402272	21.66707523	25.57492273	21.70710934	36.97310934	31.72601334
1338.7	30.13213903	35.29984792	32.21496082	33.47330116	31.74242112	42.09289162	32.21729128	34.28979906	34.85435727	31.9774765	29.56772278	25.70079129	37.97602516	22.28155943	27.82943318	27.63723209	31.02294636	31.61123161	45.68889231	25.24314003	26.13631532	19.16379312	24.34731375	16.73292591	14.12437558	21.34457099	25.30532715	21.53801479	36.41443996	31.25730082
1342.5	29.76762699	34.98620503	31.65283334	33.09285456	31.46122917	41.74422024	31.90747252	33.85180288	34.42632973	31.5896591	29.3233507	25.68820979	37.67133771	22.11526536	27.70416188	27.10302633	30.63972539	31.39873405	45.08574666	24.93356493	25.89106544	18.94325382	24.12663151	16.63158572	14.03060816	20.95950497	24.96706197	21.3978571	35.75190648	30.75396201
1346.3	29.17477847	34.60143211	30.87354685	32.69176377	31.03521923	41.29398719	31.51445897	33.2673795	33.82396565	31.02630817	29.15737261	25.66283501	37.27109793	22.09189749	27.37970603	26.22125331	30.00251144	31.03816274	44.01504208	24.47552617	25.48844372	18.54531915	23.84488654	16.43015449	13.96317326	20.49992279	24.37563699	21.22445903	34.67221192	29.96889034
1350.1	28.3860313	33.93976203	29.68857537	31.87698496	30.33016616	40.35858919	30.88769326	32.14932196	33.06157495	30.14153215	28.68274885	25.4176628	36.60618664	21.89968069	26.69292406	24.86590915	29.09543145	30.15916598	42.42661068	23.49075124	24.79604792	18.09151125	23.19547826	15.82267744	13.82398001	19.97117159	23.386091	20.70321427	33.00192833	28.97867039
1353.9	27.42417375	32.88049467	28.34183069	30.64624553	29.25383438	38.85367824	30.28965588	30.88372471	32.38164128	29.38204169	28.16764396	24.59061954	35.66583382	21.13750974	25.70161453	23.62523428	27.75579765	29.13100281	41.01713316	22.29124801	23.37796826	17.10160603	22.50275207	14.6992674	13.59307072	19.631341	22.33282208	19.70453424	31.54397284	28.06569369
1357.7	26.40292746	32.26009545	27.77119532	29.9180178	28.93748783	37.916878	29.45986853	30.30095207	31.87419832	28.56276316	27.38383469	23.68429689	34.69566317	20.43877851	25.02636634	23.15988577	26.52281057	28.08083675	40.6822043	21.31923145	22.17798538	16.70723134	21.89299864	13.68607903	13.61814286	19.99251441	22.2927437	18.76525248	31.04573029	27.20539926
1361.5	25.70879521	31.72325348	27.67623622	29.2989642	29.07674673	37.69753573	30.04082367	30.25717492	32.53152466	28.49255011	27.50281033	23.29977655	33.67429386	20.17280811	24.72629348	23.26878344	26.3269273	27.61289269	40.17335484	20.45261313	21.19392791	16.1393655	21.3497673	13.68968855	13.54573258	20.58781802	21.50560502	18.3119724	31.1834784	26.357131
1365.3	25.68955953	32.34148711	28.19678625	29.93316878	28.86567755	37.27850275	29.63245366	30.71160343	32.94431095	28.61246328	27.6199152	23.50588758	34.01854302	20.0709002	24.72507023	23.58557597	26.60812053	27.43179777	40.75910898	20.39805325	21.24392476	15.89432753	21.90719905	13.88567628	13.19464619	20.44983794	21.75547815	18.88685022	31.66605265	26.94077571
1369.1	25.82991482	32.24728497	28.49839613	29.66756431	29.3700836	37.084456	29.89448788	30.40003309	33.34569901	28.81242378	27.4634829	23.21041354	33.74496168	20.51476214	23.89680838	24.09189404	27.23820786	27.20130868	41.10115702	20.41345668	21.16518857	15.53178049	21.88590359	13.289291	13.92922667	20.96460523	21.83468592	18.58564829	31.7866695	26.65165679
1372.9	25.9760622	32.12542715	28.02171639	28.99472213	29.77953259	36.88246503	30.17130294	29.92919112	33.16762584	28.68413776	27.32342277	23.58972051	33.84209862	19.96714387	24.36038005	23.96328506	27.01935292	27.46090979	40.33120912	20.10071545	21.45419198	15.15385085	21.74978132	13.00159353	13.9055208	20.7008898	21.84423789	18.31866002	32.19113213	26.20666145
1376.7	25.75264895	32.26780284	27.52314467	29.05457573	29.46903518	36.87541845	29.82282329	29.7791541	32.96010961	28.19630533	26.47284077	22.94558269	33.40851372	19.40979843	24.3455188	23.40001616	26.96751478	27.07098289	39.61691787	20.5502369	20.67378384	16.07400003	21.60682342	13.10889419	13.6560271	20.89763755	21.50069011	17.58780515	31.41765701	25.45220523
1380.5	24.71896323	30.96082783	27.14026784	28.212294	28.22244657	36.36337568	29.10460665	28.89259637	31.51182334	26.96658679	26.23751459	22.17435622	32.32967161	18.99140691	23.54507836	22.87260564	25.99335027	25.91710824	38.62361833	19.82250782	19.95085194	15.08571394	20.61917598	12.6070692	13.27638885	19.59191169	20.74934703	17.58735005	30.20556696	24.84093347
1384.2	23.8029806	30.01937051	26.06430777	27.05383713	27.57559779	34.52729126	28.35931318	27.92391756	30.30840856	26.32495085	25.0638386	21.55681402	31.18704318	18.28025703	22.84415982	21.94021395	24.77906248	25.07911021	37.44852553	19.76347355	19.17197689	14.55409999	20.24022892	11.82198628	12.81044405	18.88886726	21.03952048	16.68897187	29.21237005	23.84782846
1388	23.39126058	29.10912669	24.94155506	25.72376038	26.85807461	33.23554318	26.91821332	26.96519763	29.18477667	26.17219884	23.51616372	19.84652367	29.47565924	17.56723161	22.38945506	21.90954529	24.50040523	24.33453433	36.48895706	18.76772379	18.62030798	13.12355468	19.28967119	11.8714744	12.19428384	18.41948384	20.13906631	16.44365413	28.37642253	21.90215195
1391.8	22.489903	27.41506975	23.69282698	25.10096343	26.07157704	31.47496581	25.89047943	25.2872151	27.74513633	24.61579413	22.76206475	19.52950899	27.95108371	16.58925887	21.39664591	20.40307883	23.21130462	23.22019855	34.6780376	18.43322426	18.20016618	12.67504608	18.7215846	11.40871847	11.93147966	17.25884184	18.78973704	15.58857193	27.16155793	20.87849075
1395.6	21.82755546	26.36718951	22.36076585	24.16216863	24.86283897	30.41967568	25.311439	24.4794834	26.52935343	23.20966824	21.33867174	18.6364952	26.63411088	15.90046286	21.36075778	20.22483286	22.27487363	22.05434067	32.5503763	17.72486817	17.32645668	12.20327902	18.10371248	11.06831649	11.17253793	16.55437451	18.27656717	14.96648674	26.13418641	19.46651008
1399.4	21.59761649	25.70565256	21.75759429	23.10411569	23.95772179	29.72102608	24.21310235	23.32705283	25.53774571	22.60507725	20.94250915	18.02608738	25.65234784	14.90482866	20.60029094	19.08361349	21.40982657	21.66788457	31.7644051	17.56439047	16.85482423	11.56425873	16.84318623	10.18922525	10.68762135	15.28327573	17.61641326	14.55372069	25.29616766	18.54011271
1403.2	20.35530137	24.18248975	20.52132342	21.08785147	22.28397233	27.57484794	22.90973049	21.62739656	23.39591706	21.48976518	19.18293141	16.38110492	24.01294743	13.84302828	19.73644491	18.4159793	19.98454762	20.22722881	30.10955743	17.19359797	15.97771644	10.68522657	16.23717624	9.981855238	9.65027241	14.04287859	16.92595517	13.90626463	23.42107795	16.74410179
1407	19.54154605	22.17766543	19.03895881	19.23729707	21.22983818	25.12079199	21.39651373	19.94335373	21.52276453	20.23704198	17.38343058	15.22122493	22.10463642	12.50494141	18.92470524	17.13511309	18.77020537	18.78976664	28.03841729	16.16933484	14.76848557	9.191147682	14.88328951	9.581712122	9.04363107	12.7637189	15.81039947	12.93166257	21.89025179	14.91379369
1410.8	18.57870619	21.01777707	17.69844541	18.10791794	20.12011241	23.33963178	20.38477583	18.58059229	20.1263574	19.07586834	16.27217662	14.30344882	20.48767986	11.59134398	18.34108921	16.46502689	17.96453871	17.61067573	26.32759428	15.70238285	14.34135793	8.518235449	13.88977818	8.826791318	8.41670861	11.73328927	14.86155648	12.32120706	20.61364066	13.87078605
1414.5	17.85631391	19.70717741	16.61478686	16.94848713	19.10199455	21.94403068	19.17920246	17.23163698	18.54794258	17.89960154	14.97185279	13.48941279	19.18426552	10.73333307	17.59987263	15.8613652	17.00643443	16.78501899	24.85012922	15.33518674	13.64967397	7.879209657	13.15836462	8.432012033	7.931185962	10.7650804	14.03884548	11.44079362	19.66702064	12.69949222
1418.3	17.10804691	18.89920336	15.71559742	15.99836162	18.19742221	21.14329034	18.27805046	16.26417831	17.66956145	17.31408444	14.18758574	12.87655674	18.32938402	10.2547335	17.03864908	15.13882656	16.30519461	16.07659296	23.74829525	14.89514144	13.0007958	7.380641547	12.54462784	8.127893663	7.375480315	10.15619107	13.61095308	10.93346828	18.64747223	11.80411812
1422.1	16.61619213	18.29164911	14.98294988	15.09002196	17.36261954	20.14656457	17.58476283	15.56977925	16.86868237	16.77901509	13.61090654	12.39033749	17.60162407	9.716297122	16.69588962	14.58296511	15.64702423	15.68764147	23.04758741	14.36411837	12.59481547	6.922731261	12.04894082	7.856021977	7.061711957	9.467946969	13.11556923	10.69227507	17.95362743	11.25150494
1425.9	16.26844684	17.94596148	14.73525252	14.76239823	16.9735237	19.77556348	17.15478692	15.26743563	16.55609545	16.51930523	13.38958296	12.11499385	17.1154897	9.556557117	16.40353705	14.26306736	15.336879	15.46780412	22.43765583	14.17270214	12.23514598	6.723027084	11.77240951	7.775874176	6.88962537	9.28585612	12.78136276	10.59059884	17.5104618	10.94556748
1429.6	15.9903062	17.60973624	14.49241832	14.49525363	16.82237266	19.29677422	16.89126539	14.90474317	16.22102761	16.14796551	13.08392503	11.95097297	16.86328206	9.404902137	16.17188036	14.00994648	15.05154667	15.24301166	21.99425328	14.13654976	12.10571641	6.671790989	11.5597988	7.692161813	6.806229261	9.087492357	12.53490173	10.22040852	17.147329	10.62197095
1433.4	15.76415569	17.2420665	14.29192015	14.19658026	16.57242853	19.00570421	16.73900417	14.5239419	15.85829806	15.79908794	12.85777712	11.74882373	16.58388541	9.060451136	15.93392181	13.84906411	14.9347596	14.95169554	21.6309639	13.97625186	12.0105234	6.368035879	11.39295943	7.583135869	6.687670037	9.015536228	12.35641349	10.07595905	16.90877635	10.38800106
1437.2	15.62118771	16.93767742	13.85306449	13.9634891	16.27600616	18.71512831	16.4333854	14.23026868	15.6113217	15.65049689	12.54481971	11.47186251	16.3712163	8.890871967	15.78642714	13.64348971	14.69136114	14.78644762	21.4259071	13.80695557	11.84179094	6.306294183	11.2063985	7.353711172	6.511668966	8.703370138	12.17374663	10.00672999	16.64724842	10.11072044
1440.9	15.4152382	16.75931516	13.7168772	13.76399368	16.07894152	18.40545415	16.26561263	14.02803223	15.30383831	15.49809045	12.28289626	11.26657806	16.06004609	8.769404157	15.66456456	13.5579013	14.54202155	14.6649611	21.19028724	13.73826644	11.70315157	6.156866543	11.07237075	7.342004827	6.393285136	8.506506108	12.08567734	9.84893816	16.48527398	9.923399169
1444.7	15.21063964	16.47508765	13.52866527	13.5265523	15.89432687	18.14481232	16.02323802	13.82978254	15.13908244	15.33653333	12.14620161	11.08923665	15.8812898	8.631820988	15.59769336	13.47800014	14.36825281	14.36535443	20.92135339	13.66108771	11.55923925	6.071945602	10.87508977	7.185648195	6.308637034	8.332722772	11.96766712	9.719950135	16.28710546	9.666128429
1448.5	15.11957115	16.3022525	13.33045738	13.26950751	15.69972311	17.80912833	15.82449517	13.6632137	14.91660442	15.17856643	11.91395565	10.96739267	15.67413551	8.50317718	15.45555596	13.33273928	14.20814449	14.183179	20.68627445	13.57949974	11.42326296	5.910908138	10.74068129	7.183847618	6.240503565	8.198903242	11.8148581	9.523519965	16.11019707	9.466563831
1452.2	15.08219292	16.14248344	13.2208002	13.11314991	15.58160825	17.74874569	15.6931732	13.52059769	14.80006259	15.06017545	11.83254245	10.92571462	15.53859364	8.396138863	15.40164137	13.23744154	14.15608116	14.22169966	20.52622063	13.58936513	11.40449825	5.808603148	10.64613633	7.170021835	6.168906117	8.106258293	11.74477133	9.477266143	15.91995286	9.357357922
1456	15.04464506	16.17940463	13.11671761	13.08290529	15.58806988	17.72513569	15.60440561	13.43083121	14.67467218	15.07766345	11.8160329	10.94384777	15.45231065	8.389003523	15.44005376	13.21636677	14.12956767	14.25884933	20.47723266	13.58284436	11.36849226	5.776962207	10.67000929	7.20542875	6.137705013	8.076979075	11.68839979	9.538771324	15.862759	9.353404734
1459.8	15.11374115	16.34788666	13.15480029	13.17766634	15.59155034	17.92667618	15.69898195	13.54668791	14.75560402	15.20751837	11.86231345	11.14825312	15.57222334	8.482143192	15.58356943	13.25560847	14.20772289	14.50501279	20.42725248	13.62789172	11.4438254	5.85847349	10.73970123	7.285187924	6.162419228	8.122501999	11.77109287	9.680149828	15.84850393	9.517016645
1463.5	15.21125372	16.49943657	13.30893645	13.4190044	15.70474227	18.1270193	15.87191217	13.69787221	14.88761194	15.31273228	12.09378323	11.19380333	15.75494324	8.68872804	15.67565971	13.36414562	14.32892526	14.58380647	20.5639632	13.7458405	11.5924739	5.966988269	10.86985606	7.354613796	6.220185348	8.248393725	11.91739607	9.822584404	16.07042971	9.61922552
1467.3	15.31892548	16.54049609	13.53010665	13.55756173	15.79808029	18.3701426	16.08484214	13.87812212	15.07270705	15.43269852	12.20971896	11.28864122	15.93774513	8.76239429	15.77307869	13.52349771	14.50757273	14.70482692	20.83726809	13.80961516	11.69865017	6.098607259	10.9566742	7.447826171	6.314658115	8.371682584	12.01875693	9.870423891	16.29150072	9.782014223
1471.1	15.38253193	16.65519497	13.63911471	13.67874699	15.92185499	18.49472556	16.20153979	14.03589959	15.22294033	15.53048536	12.30624373	11.3027371	16.09572104	8.818832854	15.80272256	13.65176106	14.70475731	14.72807012	21.03596837	13.95782684	11.81497431	6.121746336	11.04338834	7.476484278	6.33400111	8.471848892	12.16266465	9.905373925	16.50486396	9.850826434
1474.8	15.48449914	16.75875119	13.76848025	13.79419621	16.01542703	18.69439159	16.29418209	14.19007047	15.36661221	15.64325313	12.41634615	11.41347761	16.29764523	8.865217737	15.91481233	13.79810938	14.8424524	14.87186573	21.29053562	14.04237802	11.90438157	6.206400798	11.08045195	7.549958621	6.392439994	8.541453317	12.2888602	9.991805055	16.69025769	10.04548463
1478.6	15.64519854	16.93327887	13.9627722	14.03170521	16.18547053	18.97888867	16.4791284	14.41781389	15.60351283	15.82157478	12.58634052	11.56574938	16.54936706	9.013147191	16.05155187	14.01554393	15.08412132	15.05259876	21.59155967	14.18313914	12.12318772	6.325169441	11.20277302	7.672776744	6.447560588	8.682328836	12.50749145	10.15062314	16.98343007	10.2017385
1482.3	15.78249343	17.11590211	14.18201284	14.21786198	16.34029665	19.2494831	16.70096104	14.58148919	15.81381404	15.96549124	12.77227898	11.64958874	16.78009727	9.171950995	16.19547543	14.18553609	15.28480948	15.16986798	21.86632002	14.33327441	12.27841945	6.438271897	11.33088428	7.765385981	6.506253767	8.795316931	12.68954593	10.25044862	17.20969519	10.40552897
1486.1	16.00740608	17.31952234	14.39622684	14.47747222	16.52241894	19.55976338	16.91218689	14.88361952	16.06114134	16.18069277	12.93399278	11.80069112	17.02031103	9.309002558	16.34271215	14.3583291	15.52318978	15.40281405	22.14938951	14.52209507	12.48267092	6.569733049	11.46243793	7.87767326	6.615707091	8.948005941	12.88362285	10.3920128	17.43486228	10.58590206
1489.8	16.21036403	17.55636139	14.63577102	14.70476032	16.72461664	19.83705077	17.11730799	15.10371788	16.28873001	16.38225522	13.1551578	11.98283629	17.29536169	9.470686863	16.5270823	14.57412735	15.77443353	15.592028	22.45119602	14.68634395	12.68572793	6.692891816	11.62939872	8.037840216	6.690827329	9.093687489	13.06815076	10.56055419	17.67982544	10.79397501
1493.6	16.38287719	17.81734997	14.85499252	14.94515601	16.94056422	20.17248236	17.3016457	15.37693825	16.51127123	16.59655293	13.3800977	12.21688415	17.5984431	9.643930623	16.71983374	14.80777912	16.04514442	15.87473245	22.75134263	14.90497271	12.89246126	6.844769107	11.78770742	8.188383017	6.804276958	9.260884815	13.27078713	10.74331248	17.93338424	11.04450342
1497.3	16.61072868	18.10235073	15.10060827	15.21992719	17.20018317	20.54283988	17.54021151	15.63475343	16.78228911	16.82453572	13.63444968	12.45117681	17.9506621	9.856511281	16.96971253	15.04431174	16.31738598	16.15746962	23.14910563	15.09703711	13.13597206	7.043431381	11.999355	8.359071602	6.918299999	9.473143181	13.51464585	10.94894439	18.24837669	11.36286919
1501.1	16.83913764	18.41498239	15.39051247	15.5357448	17.45202776	20.9576663	17.82791046	15.94438764	17.09145706	17.09037646	13.93129173	12.7019108	18.3183187	10.10646552	17.21095491	15.2920154	16.62966191	16.47756612	23.52483672	15.31200407	13.38816484	7.235399073	12.24099473	8.534672269	7.033357267	9.674046484	13.76041491	11.17189992	18.5819778	11.68470754
1504.8	17.08413458	18.74212611	15.67355675	15.87307574	17.70509925	21.39688916	18.11293747	16.29245164	17.39612507	17.3412523	14.23705555	12.9533755	18.70606194	10.36245114	17.47204476	15.56997463	16.93241875	16.76427416	23.89584271	15.56206815	13.65641919	7.442254065	12.4537947	8.711729107	7.173038575	9.886267497	14.03359303	11.4046518	18.94295861	12.00959204
1508.6	17.32430462	19.03789768	15.94951226	16.19360923	17.96298755	21.78747292	18.39376057	16.63317633	17.70619613	17.59765478	14.53041223	13.24419573	19.08888644	10.60484982	17.71190594	15.82638165	17.2496962	17.07227668	24.26914428	15.77335431	13.92695902	7.64167681	12.68269225	8.90203541	7.308633763	10.10423768	14.29384369	11.65284143	19.29771523	12.3324031
1512.3	17.57814693	19.36049359	16.26990228	16.54124065	18.26084145	22.21592816	18.69197335	16.99286258	18.04536069	17.86680202	14.83822407	13.50047429	19.5169251	10.86030113	17.97072853	16.0963962	17.5974276	17.39006921	24.71705685	16.01534727	14.21247185	7.872106378	12.93375225	9.088062366	7.44182942	10.34334899	14.56384225	11.89590445	19.67658613	12.67725103
1516.1	17.84170001	19.68374148	16.59374027	16.88458891	18.55211366	22.65541916	19.00188804	17.32303008	18.41256961	18.15613191	15.14714652	13.75015576	19.91753134	11.08133275	18.20636462	16.39292908	17.93027593	17.70179374	25.14699817	16.23422308	14.47921773	8.08324925	13.16884053	9.274409744	7.587754942	10.57484634	14.84502805	12.11744857	20.0659481	13.02938388
1519.8	18.10926473	20.00781856	16.90976097	17.2458696	18.83722774	23.11226266	19.31893678	17.67790166	18.75296688	18.44709034	15.4559109	13.99279233	20.28677121	11.31257673	18.45670695	16.64387573	18.24959219	18.01799307	25.57333775	16.47352119	14.7531273	8.279423049	13.3930494	9.439400075	7.729210452	10.81879053	15.10290959	12.33188064	20.43595597	13.38218434
1523.6	18.3500159	20.34151389	17.21540975	17.57385554	19.09860058	23.53557672	19.59151085	18.02973478	19.081361	18.72671804	15.75807192	14.2434552	20.68188016	11.5676243	18.68998305	16.910966	18.545839	18.31708626	25.96667999	16.695047	15.00797007	8.498678804	13.60873127	9.616267814	7.874874628	11.03334162	15.36949966	12.58097475	20.80303044	13.71347537
1527.3	18.59129453	20.651259	17.53200895	17.9248312	19.35193257	23.94770077	19.89259576	18.3772072	19.43764381	18.99418265	16.06108186	14.50903916	21.07860247	11.81440159	18.92703354	17.18683497	18.88708918	18.61729711	26.40954561	16.91253878	15.28724622	8.717648783	13.84414079	9.795742372	8.011079755	11.26551853	15.62175452	12.79376775	21.18843242	14.06248119
1531	18.82789921	20.95260328	17.82561142	18.25327382	19.61984983	24.35984814	20.17967125	18.73997596	19.75995388	19.25832263	16.37771355	14.77752487	21.45589252	12.06867962	19.15699285	17.42597972	19.19455592	18.93304773	26.7926846	17.1228407	15.56082034	8.921967035	14.07254634	9.975339401	8.141549763	11.49891175	15.87922254	13.02185482	21.53895667	14.42441852
1534.8	19.03457454	21.24346741	18.12325548	18.60354488	19.8719322	24.7667529	20.46958915	19.04477424	20.06572657	19.50489649	16.67292193	15.0201595	21.83565741	12.30740731	19.38409439	17.67939794	19.49083804	19.2282174	27.17582775	17.33314185	15.81411753	9.148588315	14.30827459	10.15121794	8.261650136	11.73086237	16.12833341	13.24360957	21.91115188	14.76291393
1538.5	19.2582544	21.52064884	18.40479165	18.90808836	20.10744635	25.16752519	20.74344555	19.362014	20.38681893	19.7595019	16.95332776	15.24730634	22.21409043	12.53716284	19.59248317	17.93225043	19.78093801	19.52520693	27.57559527	17.53811183	16.06419757	9.341378516	14.51569714	10.31179547	8.413043716	11.94332347	16.37664891	13.45075109	22.27428053	15.10540821
1542.2	19.46686888	21.80894439	18.69332518	19.23769658	20.36904567	25.55904876	21.01704718	19.68479339	20.71911134	20.01192287	17.25738826	15.49755761	22.61144379	12.76632994	19.82134374	18.1712715	20.09591654	19.80492845	27.97304685	17.73924894	16.33107144	9.55688626	14.74525393	10.49428331	8.55046801	12.16134164	16.62711744	13.67292083	22.63277583	15.43548144
1546	19.6925149	22.11994814	18.97377768	19.54518995	20.61954893	25.95920072	21.28268244	20.01489987	21.03746378	20.27135308	17.56055341	15.7417216	22.96564064	13.00726081	20.03675817	18.4285711	20.39001981	20.08725577	28.35630969	17.92712821	16.57855152	9.767068107	14.94522932	10.66670432	8.687561201	12.36773355	16.87500617	13.89054803	22.9901395	15.77150914
1549.7	19.90572436	22.3869782	19.2417632	19.84894642	20.84359039	26.32819066	21.53317146	20.33462917	21.3441213	20.49018762	17.84100527	15.99277546	23.32105416	13.24279356	20.25342495	18.64323137	20.67528901	20.39065038	28.72610519	18.13254027	16.83137183	9.975986024	15.16722668	10.81185426	8.797263905	12.58337173	17.09713548	14.10509064	23.31152812	16.10528869
1553.4	20.10107377	22.65988922	19.51624883	20.17654617	21.09362109	26.70572604	21.80953338	20.64637433	21.64831188	20.73456675	18.12764339	16.1913228	23.67287712	13.45080338	20.46338312	18.88922237	20.96611024	20.67051203	29.09432924	18.33012815	17.07943092	10.16757153	15.38841114	10.98094497	8.933016043	12.8063526	17.33799486	14.30992839	23.68417692	16.43064233
1557.1	20.3089753	22.90469208	19.76533832	20.46987073	21.31453497	27.05844712	22.07212783	20.93187761	21.94816641	20.9570909	18.39546493	16.43081524	24.00993488	13.66786163	20.6509379	19.10473891	21.23645507	20.92839549	29.43772104	18.50438662	17.30679287	10.36282199	15.59068377	11.14941803	9.062252452	13.00213006	17.5592913	14.49244569	24.01282506	16.7353358
1560.9	20.49181747	23.18641188	20.01559856	20.74118311	21.55014241	27.40983425	22.30358915	21.21630265	22.22942536	21.19676082	18.66371001	16.65999534	24.34161918	13.87424061	20.84801035	19.30397128	21.48516761	21.19436383	29.7498482	18.68159037	17.54474448	10.547874	15.7879391	11.29048532	9.186013133	13.20462776	17.76759458	14.68738845	24.31316864	17.03997075
1564.6	20.67548168	23.45654569	20.26683858	21.03635459	21.76975427	27.74867479	22.53360411	21.47941364	22.49967714	21.41315101	18.91786225	16.87619386	24.6751408	14.08927751	21.06927275	19.49671118	21.72639957	21.46026428	30.06145459	18.84865639	17.75268406	10.72589912	15.98954305	11.43949316	9.308129373	13.39208653	17.97879081	14.88649987	24.61075025	17.3332679
1568.3	20.85984863	23.67455135	20.52395587	21.32619515	21.97618862	28.10082829	22.77960448	21.78189801	22.78902577	21.63437485	19.19500713	17.07324664	24.98765266	14.29108234	21.2503859	19.70246269	21.99972264	21.7099176	30.39897684	19.02922783	17.9734125	10.91561003	16.17125358	11.58896416	9.432737729	13.59050725	18.18305157	15.07030361	24.94736943	17.65224403
1572	21.07067256	23.93352007	20.76744872	21.58884876	22.20209917	28.39994727	23.04455301	22.06767523	23.09790044	21.84413231	19.43544899	17.26117181	25.3015261	14.50202953	21.43426167	19.93546859	22.26226286	21.94101359	30.74956578	19.20146966	18.19750669	11.09292775	16.35868342	11.72869818	9.554387174	13.78355106	18.3869887	15.23610696	25.26804793	17.92123118
1575.8	21.2728675	24.15378372	21.03391769	21.86286106	22.40809136	28.71538027	23.28054916	22.34222977	23.35935046	22.06584193	19.68086998	17.43770092	25.63249922	14.6888934	21.60384574	20.15769068	22.50663203	22.15898851	31.09931505	19.38050939	18.42172154	11.28073824	16.54184986	11.8658767	9.67449625	13.9961852	18.61673738	15.40804441	25.58337472	18.20699074
1579.5	21.43353549	24.40593265	21.25988195	22.11601084	22.62866512	29.01829247	23.49416251	22.58225203	23.62172378	22.27600098	19.91184993	17.63592109	25.92961756	14.8405408	21.7924847	20.35369217	22.77148947	22.39089862	31.39536479	19.56387377	18.60382782	11.4249805	16.7215829	11.98838043	9.790549262	14.1809914	18.82798039	15.57098135	25.89213069	18.48652935
1583.2	21.65258924	24.66752774	21.50195192	22.3938029	22.86328758	29.34073974	23.75686992	22.8643526	23.91759596	22.4949664	20.15465763	17.85880092	26.23031846	15.03412872	21.99154002	20.57165604	23.00753717	22.6418074	31.71215379	19.73076875	18.84609385	11.5913496	16.9094808	12.15761584	9.918234633	14.35448496	19.04907194	15.76875577	26.18441384	18.74908669
1586.9	21.87199715	24.91573481	21.73221696	22.67022274	23.07534981	29.65331642	23.97623264	23.13958751	24.18130078	22.73607711	20.41505347	18.07704988	26.54182388	15.22315939	22.20700922	20.7493796	23.23665178	22.89275538	31.98551465	19.9063729	19.06199534	11.76240556	17.08499296	12.29376093	10.04672537	14.51825081	19.23997917	15.95495079	26.45608516	19.00806755
1590.6	22.08344031	25.21210922	21.9798766	22.93282964	23.3197074	29.97559942	24.23791942	23.4166401	24.44026365	22.95910976	20.65487055	18.30236317	26.81371324	15.43230358	22.40302102	20.93660643	23.47607861	23.13485191	32.26866614	20.10115656	19.27579488	11.94367849	17.28420323	12.44931802	10.15434678	14.70088425	19.43263832	16.13323172	26.72903186	19.24788129
1594.3	22.29120614	25.49318656	22.24171819	23.20693386	23.5724902	30.30942712	24.48838672	23.6869445	24.70432542	23.18697504	20.90055266	18.49955238	27.11671511	15.62547643	22.63804063	21.11372972	23.70466324	23.35863793	32.55758982	20.28958238	19.4930987	12.09513378	17.48087605	12.60151806	10.26648816	14.88186605	19.63117071	16.3282468	26.99399304	19.51642027
1598.1	22.54611111	25.78002363	22.49377171	23.50342013	23.81868089	30.61577063	24.72732722	23.94345655	24.978958	23.43543325	21.14731189	18.73294973	27.40754145	15.82989737	22.84881005	21.33344408	23.9579946	23.59952655	32.84395412	20.46954789	19.71839204	12.26139273	17.67311501	12.75261464	10.4043731	15.05844825	19.85428057	16.49965563	27.29096456	19.75466018
1601.8	22.79428923	26.06304264	22.75448442	23.76523544	24.10997799	30.95102261	24.99942877	24.1959284	25.2677725	23.69471511	21.40101569	18.93519885	27.72660304	16.00152257	23.06358671	21.52850492	24.20749033	23.82114615	33.10078119	20.68272666	19.92218886	12.42103688	17.87512382	12.89564567	10.52958183	15.23155243	20.09462396	16.72476418	27.54946179	20.01247845
1605.5	23.0304915	26.34643103	23.00827487	24.05560424	24.36977268	31.25810866	25.24754089	24.49912053	25.53967936	23.92691246	21.66507675	19.12682578	28.00586964	16.17824625	23.29399645	21.75215975	24.44733162	24.04226527	33.40668599	20.88539554	20.14576491	12.57781674	18.04590283	13.03072953	10.65979519	15.42950916	20.29091931	16.90063446	27.84454623	20.24816098
1609.2	23.26823965	26.62780878	23.23976512	24.30456947	24.60349525	31.5512397	25.51952936	24.73689999	25.81174678	24.17394435	21.8902023	19.31311187	28.2705501	16.33704666	23.52265407	21.94467958	24.66980621	24.24138203	33.68158013	21.03130815	20.35981337	12.72046692	18.22185956	13.18765162	10.77255631	15.59104506	20.49121599	17.05100974	28.12276899	20.47239437
1612.9	23.4922272	26.90800324	23.49395568	24.56281493	24.84885496	31.8317195	25.76244741	24.9994266	26.07140128	24.39575389	22.10768371	19.52812741	28.53266142	16.52915748	23.71948975	22.12820138	24.89558063	24.45545587	33.93697694	21.22912402	20.54576504	12.87139538	18.40420939	13.3202745	10.88239635	15.76428484	20.69012391	17.20807649	28.39033407	20.68641894
1616.6	23.71507613	27.14114985	23.73237887	24.82118963	25.0962999	32.11000952	25.94886062	25.22799351	26.29662932	24.61020572	22.31287993	19.70997818	28.791135	16.68160098	23.90803455	22.29596196	25.11172784	24.66441786	34.17963769	21.40855529	20.75590399	12.99858165	18.58544149	13.44389626	10.99555069	15.91091276	20.89134023	17.39408504	28.61075478	20.89836948
1620.3	23.92566419	27.38692374	23.9130318	25.02723832	25.31077656	32.34764501	26.15696222	25.45188434	26.5063232	24.8078014	22.53599295	19.89512277	29.02592109	16.82483232	24.06949847	22.45878433	25.29603004	24.85292879	34.39408592	21.56762174	20.93843083	13.12674536	18.71062504	13.56616495	11.1037703	16.05845383	21.04641621	17.53625059	28.81534592	21.09536559
1624	24.12131294	27.62240959	24.11432034	25.25047492	25.52013237	32.61933354	26.34674102	25.66031506	26.75252243	25.01288104	22.71967613	20.06104673	29.25205939	16.96970388	24.26974808	22.60506724	25.47087607	25.02685217	34.59815553	21.73534786	21.10081618	13.26128904	18.88512218	13.69200424	11.20296219	16.18883894	21.21767034	17.68766877	29.03173822	21.28792169
1627.7	24.2786697	27.83373111	24.28954349	25.43492453	25.71160685	32.86142485	26.55268133	25.8595104	26.91731483	25.20697426	22.91074242	20.21499261	29.44658709	17.11461157	24.44248371	22.73480746	25.65405088	25.21524159	34.79165558	21.85386553	21.25276748	13.37545945	19.00709586	13.80981995	11.28986066	16.30017211	21.37207871	17.84550055	29.23314545	21.44125844
1631.4	24.43053277	28.01753312	24.44309953	25.62613236	25.84605255	33.05779138	26.72834726	26.04923118	27.09811767	25.37257439	23.08492188	20.37959507	29.63463072	17.23438115	24.58235239	22.86759253	25.80739713	25.35922084	34.9535142	21.96704907	21.38868058	13.48269524	19.14778425	13.91574176	11.38953935	16.42680611	21.50189472	17.96006861	29.40102261	21.5986999
1635.1	24.56793673	28.20463695	24.59499142	25.80959124	26.01603234	33.21513397	26.8995693	26.21429483	27.25815176	25.50717861	23.21484222	20.49221142	29.81562221	17.36298009	24.71646018	22.98156529	25.94872209	25.49146585	35.11032154	22.09114798	21.5639506	13.55359384	19.26867544	14.01116183	11.44962946	16.55213243	21.6407976	18.077656	29.58317666	21.73930423
1638.8	24.71043468	28.3703903	24.73480084	25.94759547	26.14011102	33.38313493	27.01171256	26.34392842	27.43180666	25.63883432	23.35644599	20.58456192	29.97892338	17.45712929	24.82686225	23.09749076	26.0839887	25.64035651	35.26252114	22.22675261	21.66350247	13.65500799	19.36179992	14.08378989	11.51587863	16.63705281	21.77755013	18.16771655	29.73087173	21.86638024
1642.5	24.79673531	28.48649626	24.80409712	26.05550483	26.2442121	33.54257299	27.10926772	26.46754809	27.56791071	25.73675743	23.46992245	20.69411201	30.13025227	17.52827461	24.93452325	23.15751768	26.18024766	25.72190767	35.35082122	22.28837918	21.76368276	13.73917636	19.45116779	14.15256298	11.57683639	16.70362755	21.85666697	18.25236923	29.85027953	21.96761836
1646.2	24.84996881	28.58683248	24.88275935	26.15945692	26.30632221	33.68057464	27.2242465	26.53773173	27.65473924	25.84700275	23.56426089	20.76317269	30.22234889	17.60303515	25.02502448	23.24167245	26.24900862	25.79374245	35.46066889	22.3639918	21.80072594	13.80255106	19.50783082	14.19537738	11.59922104	16.76290136	21.93428869	18.31829155	29.95009412	22.0493495
1649.9	24.91925797	28.64578654	24.968761	26.21742937	26.34685412	33.74402823	27.28552051	26.62252905	27.74428749	25.8947897	23.64909698	20.82052218	30.30960189	17.65764578	25.04728431	23.30225182	26.31576659	25.85580858	35.52995755	22.40242447	21.90253678	13.82020927	19.55071077	14.22555108	11.64449754	16.8134121	22.01109656	18.38112939	30.06555746	22.13881124
1653.6	24.92531774	28.6867459	24.99155115	26.26062765	26.36988064	33.76166439	27.3288962	26.69521885	27.82151834	25.93459003	23.68572302	20.84212275	30.35519428	17.6965138	25.07936521	23.36267009	26.36811559	25.89840287	35.54816314	22.43509933	21.95214581	13.85153285	19.58473599	14.27664736	11.6464239	16.84278789	22.05569513	18.3833989	30.13625575	22.16496532
1657.2	24.92445896	28.71728767	24.99877174	26.32390928	26.37696339	33.78629706	27.34056696	26.73398167	27.84457393	25.93754636	23.73532384	20.87245598	30.40546878	17.71838933	25.09480851	23.35072718	26.37787318	25.95779017	35.57197621	22.43445367	21.97513282	13.86681327	19.62548335	14.29421297	11.67503293	16.89242922	22.05261088	18.44597111	30.15601743	22.19781024
1660.9	24.91954449	28.72768602	25.04430522	26.36182931	26.42271529	33.83515524	27.38222692	26.76464109	27.89377167	25.95579852	23.75067566	20.90771705	30.44245431	17.73255109	25.14239472	23.35438887	26.42252332	25.97635322	35.57573311	22.4666853	22.01216291	13.90619543	19.65230829	14.30110819	11.70683479	16.91784024	22.08689285	18.46643636	30.17701437	22.24277302
1664.6	24.92973697	28.72314501	25.0565212	26.35247892	26.46887444	33.84944428	27.39657045	26.7859805	27.91143776	25.9790912	23.78442016	20.91430709	30.48218419	17.74627963	25.15801024	23.37652246	26.46239522	26.02902531	35.58923356	22.48087918	22.01640695	13.94511522	19.66683804	14.33832056	11.72358652	16.95145634	22.12055403	18.50120075	30.23699803	22.28097037
1668.3	24.91208789	28.70894619	25.05864256	26.35358375	26.45100306	33.8270535	27.40524653	26.77972617	27.9387208	25.9505618	23.8009031	20.9193874	30.4688216	17.78991228	25.17482997	23.37239764	26.47209083	26.01413306	35.59695718	22.48654137	22.03929971	13.93406005	19.65269853	14.33470757	11.72167092	16.96718263	22.13643807	18.47896625	30.27136118	22.28431598
1672	24.88060079	28.66221846	25.03610352	26.35296696	26.40677169	33.78118339	27.39140118	26.7771572	27.91544904	25.92548647	23.79438386	20.91320187	30.46449473	17.76152098	25.12825201	23.34503365	26.45246656	26.03036405	35.56067932	22.48688467	22.01675335	13.92026421	19.63584127	14.34403842	11.7163364	16.9324632	22.11470578	18.47136017	30.25577259	22.28491125
1675.7	24.83471301	28.60354801	24.98758269	26.32221104	26.37103023	33.69825459	27.33712392	26.73845975	27.85678916	25.87716127	23.75751998	20.87197609	30.40767949	17.76333945	25.08742333	23.31241997	26.39339753	26.00429261	35.51649698	22.45871744	21.99055513	13.90633714	19.60295077	14.32036405	11.70196487	16.94379138	22.0913084	18.45289894	30.21925964	22.24200744
1679.3	24.74707272	28.53406801	24.93541392	26.26659655	26.2994942	33.59052249	27.28024187	26.65979007	27.81363195	25.81797408	23.70637597	20.80719288	30.35724099	17.68959653	25.02046786	23.22834007	26.34386379	25.95745083	35.4172597	22.40644391	21.93777908	13.86355889	19.53787088	14.30315159	11.69437151	16.90506403	22.0133336	18.41371882	30.15267295	22.18491819
1683	24.64025534	28.42771985	24.86717136	26.20713258	26.21037148	33.45767992	27.16492244	26.55969592	27.74025543	25.71030708	23.62687055	20.74380471	30.25569274	17.6190438	24.979383	23.15476536	26.27796437	25.91061546	35.33639337	22.3301735	21.85147895	13.8247908	19.48670946	14.22009113	11.64418641	16.84602707	21.97729908	18.35015038	30.07960517	22.12655113
1686.7	24.55424232	28.31763528	24.78557551	26.08972519	26.12771817	33.31375648	27.0784249	26.47409676	27.6594708	25.63349618	23.53963917	20.65798361	30.18475545	17.57755102	24.91140764	23.09440768	26.20062328	25.83427641	35.23431531	22.27634492	21.75944225	13.74863022	19.41330254	14.17831106	11.61045015	16.78010817	21.89929745	18.27944633	29.99836213	22.06539437
1690.4	24.47119511	28.21340455	24.69765393	26.02717162	26.01976627	33.1611074	27.01511697	26.39091613	27.56743321	25.52132741	23.46337327	20.58460253	30.06458544	17.49829672	24.84059712	23.00993537	26.08129624	25.75583741	35.13771538	22.20328246	21.67669418	13.68445406	19.35599006	14.11871832	11.5509053	16.71899474	21.7997426	18.23783539	29.91991219	21.95971049
1694.1	24.37342395	28.112529	24.59908079	25.9313424	25.89688722	33.02907639	26.88514608	26.29743097	27.46099742	25.4042746	23.350318	20.50926897	29.97265009	17.4419255	24.73875584	22.90076486	26.00677932	25.67527939	35.00782243	22.09722801	21.60557577	13.65163229	19.24905768	14.06939067	11.52095497	16.66219971	21.70492144	18.15686283	29.80088843	21.83996608
1697.7	24.25745865	28.00935911	24.49187629	25.83089566	25.81761643	32.84980115	26.77105099	26.18357983	27.38968777	25.29942521	23.23267294	20.41937107	29.83856842	17.34763092	24.67598765	22.81611735	25.91024834	25.60257435	34.89958937	22.04923872	21.50426389	13.57338875	19.15572328	14.01042515	11.47805247	16.58682203	21.63496803	18.08249904	29.69924689	21.77290264
1701.4	24.15848583	27.89250103	24.38488805	25.68716916	25.70501386	32.69812546	26.66304481	26.03680313	27.26927096	25.18454812	23.14911556	20.32383731	29.72053235	17.25164318	24.58795208	22.72417992	25.79120866	25.48693349	34.7627769	21.98120401	21.4146684	13.50001706	19.07060666	13.9522299	11.41310389	16.5284339	21.55372856	17.99190596	29.60664783	21.66528933
1705.1	24.05142792	27.73726844	24.23987417	25.55524309	25.61371528	32.51532924	26.545693	25.91630575	27.1439042	25.0399556	23.01697664	20.2237473	29.57579835	17.18521499	24.49901296	22.60044411	25.66823978	25.41064287	34.57326816	21.87114692	21.34490124	13.40281845	18.98573033	13.85653281	11.34036336	16.44190207	21.4552208	17.93775687	29.49035339	21.54181695
1708.7	23.92620853	27.59004388	24.1143491	25.41096507	25.44732343	32.33191013	26.43374904	25.7979513	27.02446955	24.89522607	22.91720088	20.11213516	29.43472386	17.09484298	24.40510139	22.51796096	25.52307379	25.28379268	34.43075933	21.7880397	21.21436924	13.3212554	18.86913455	13.78126337	11.28389208	16.34215034	21.33794963	17.83502335	29.37001482	21.40892294
1712.4	23.80009948	27.44612772	23.96405878	25.24326701	25.30958361	32.10147194	26.29379532	25.61772248	26.87753603	24.75261535	22.76206364	19.99273292	29.23700637	16.9852766	24.28937828	22.39829889	25.37860091	25.14568891	34.25152266	21.64642519	21.04093093	13.2038185	18.7632461	13.71293366	11.20719557	16.25799333	21.21378653	17.74420332	29.21059542	21.2690914
1716.1	23.67370055	27.28174415	23.84444742	25.09052471	25.20233409	31.91784769	26.13540972	25.49283958	26.71166774	24.62024073	22.62471608	19.85989439	29.08772675	16.85156969	24.1805014	22.28096123	25.24047948	25.01066698	34.04394893	21.56982886	20.94939031	13.12059468	18.68092441	13.61470922	11.13239721	16.14239369	21.08069908	17.6348943	29.08881534	21.12703095
1719.7	23.58113005	27.126861	23.71718821	24.92585877	25.07617804	31.75250608	26.03803005	25.31232853	26.57880238	24.50577113	22.49239315	19.75713394	28.92436029	16.73627158	24.07978102	22.14294999	25.10668363	24.89302764	33.86909274	21.47060402	20.88816296	13.03734253	18.57049669	13.55548081	11.07920735	16.06981562	20.98821275	17.5275098	28.94255559	20.97663334
1723.4	23.47396877	27.04864322	23.59309624	24.82814299	24.94703667	31.62631671	25.91855673	25.17319007	26.44494189	24.39704913	22.37292116	19.65782951	28.80522078	16.64140904	24.00480571	22.0416489	25.00168477	24.79964536	33.68491376	21.40370737	20.75301045	12.96570577	18.48486429	13.48924171	11.03171638	15.97289464	20.92416731	17.44767307	28.83298207	20.81742999
1727.1	23.45474737	26.92724341	23.49793921	24.71478705	24.85607941	31.54321979	25.84992844	25.07715434	26.32212965	24.35815667	22.28752134	19.60735014	28.66380676	16.57049412	23.9838875	21.99014768	24.91088311	24.72117508	33.55503051	21.34313874	20.63873695	12.8812214	18.41349487	13.42182054	11.00933777	15.86941856	20.83726294	17.39258495	28.70158833	20.73812023
1730.7	23.44589384	26.88179829	23.44374163	24.63616321	24.8538438	31.44235825	25.8115215	25.01539342	26.26170773	24.30353311	22.21664627	19.54767114	28.55578716	16.50908776	23.94770978	21.92488305	24.82824112	24.61650219	33.42684308	21.31978649	20.57558382	12.82430725	18.36025167	13.39077149	10.94313784	15.82749012	20.78500346	17.35043544	28.59085439	20.5694646
1734.4	23.41658516	26.85454991	23.40150688	24.53997152	24.84564414	31.32548853	25.78851794	24.88767961	26.13459184	24.2593479	22.14457274	19.49606736	28.44000875	16.43227429	23.90718371	21.88754606	24.79877741	24.5250463	33.30707542	21.30708666	20.52360096	12.74352432	18.29935301	13.36872851	10.91759746	15.80856959	20.77405456	17.31853791	28.47253585	20.43790053
1738	23.38281642	26.76446657	23.27338644	24.41535775	24.77550051	31.20425484	25.69918654	24.77153627	26.03170386	24.18798203	22.03548284	19.40682859	28.27080149	16.33403314	23.86488239	21.81174874	24.68961353	24.41596113	33.13394464	21.25589063	20.46096355	12.67123741	18.24706976	13.32404418	10.89376886	15.7223533	20.68267969	17.2459086	28.34027914	20.3088075
1741.7	23.27784694	26.64975184	23.10970199	24.23663355	24.68138226	31.00667835	25.60201959	24.5736152	25.85509842	24.09543277	21.9138449	19.32951914	28.11201425	16.23622305	23.78451569	21.71717962	24.56269288	24.29603759	32.9922502	21.17522466	20.35249109	12.56659599	18.14871804	13.23803979	10.82960968	15.60491928	20.60822845	17.1733958	28.19076209	20.11802511
1745.3	23.18412514	26.48856805	22.922148	24.08595743	24.55948931	30.8135347	25.47967345	24.386966	25.67490199	23.95256963	21.7722133	19.17924246	27.8939767	16.1262849	23.72424184	21.61088712	24.42631416	24.16593536	32.78919172	21.0590541	20.1984552	12.424507	18.05135711	13.1651636	10.77660713	15.48209647	20.50905119	17.05693801	27.95980253	19.92851919
1749	23.09362891	26.33197071	22.79904668	23.89582595	24.40920179	30.56867634	25.3191246	24.20280732	25.48875968	23.81299024	21.57470092	19.04581022	27.6777988	15.99959651	23.59430708	21.45740693	24.26095723	24.00153062	32.55305111	20.99774822	20.04111434	12.32461504	17.90246507	13.08104139	10.67418956	15.32123975	20.36243772	16.97817124	27.74503581	19.77488106
1752.7	22.93024021	26.16999032	22.60973664	23.6881029	24.28403302	30.37223527	25.16448509	24.01589258	25.26350801	23.6564435	21.40412062	18.93974403	27.47059905	15.86456801	23.48163595	21.33195866	24.08845501	23.88640934	32.35492868	20.86104254	19.92546647	12.19252821	17.78045893	12.99488326	10.63869599	15.23739374	20.24669572	16.85695415	27.52909173	19.55444675
1756.3	22.78317368	26.01750041	22.44945275	23.5039986	24.13148781	30.11907376	24.99135878	23.78387833	25.05838693	23.51510925	21.25214535	18.81316044	27.26017332	15.73205576	23.35868416	21.22888822	23.89954346	23.71170273	32.13276942	20.74065252	19.76408618	12.07041915	17.6933622	12.89365942	10.5364791	15.08394368	20.05562968	16.72785144	27.33264356	19.32755794
1759.9	22.65791905	25.84387236	22.23103551	23.34051205	23.999361	29.95068574	24.88141636	23.57848645	24.84745872	23.38689127	21.10147772	18.70439185	27.07051275	15.60152395	23.24608199	21.07945685	23.77144762	23.60392636	31.92779327	20.6062741	19.64532679	11.99318013	17.59996723	12.80712848	10.47624891	14.98637367	19.92281332	16.6575952	27.16503386	19.18001287
1763.6	22.59261048	25.74382497	22.08664481	23.18262284	23.90058833	29.78049597	24.76662423	23.40149664	24.72067654	23.2672879	20.97225023	18.57423491	26.90727605	15.51260634	23.18503817	20.95985204	23.63156346	23.47529021	31.76450808	20.54637822	19.54568434	11.86795177	17.46565563	12.73841356	10.41644437	14.88544623	19.85944348	16.56230233	27.00841986	19.02845594
1767.2	22.50250538	25.62293666	21.94906791	23.04939639	23.78549936	29.66126265	24.68306201	23.30219967	24.58832382	23.18043264	20.87730933	18.52043189	26.7536472	15.46268509	23.17254125	20.82620792	23.53263394	23.40497104	31.60171226	20.48485942	19.43920771	11.82208972	17.41459021	12.7207303	10.39946104	14.80513341	19.76481063	16.52425519	26.86300503	18.8916597
1770.9	22.4289235	25.51842504	21.86776283	22.99563936	23.70943965	29.53118852	24.6683157	23.24355022	24.4412047	23.11243646	20.82286197	18.48354978	26.65234132	15.40792579	23.16100618	20.78723966	23.47118506	23.35458811	31.48515192	20.4460245	19.36973596	11.78857094	17.3866119	12.67618174	10.3472976	14.77291141	19.68926069	16.50029878	26.74062269	18.80209623
1774.5	22.40111567	25.51418627	21.76300409	22.93979268	23.65855841	29.53511928	24.61676751	23.15981887	24.34306476	23.06630578	20.75873568	18.43524121	26.58412356	15.39418811	23.10429717	20.76250682	23.38605997	23.33351688	31.33926387	20.39604998	19.33257422	11.73214159	17.38604151	12.66858855	10.33453802	14.74367799	19.64826922	16.46649963	26.67771245	18.67273886
1778.2	22.34611611	25.42752878	21.7185588	22.87768737	23.66969957	29.43489752	24.60831954	23.06870371	24.33686489	23.06769197	20.74165451	18.38505722	26.55377523	15.32248217	23.05920226	20.72540707	23.40331535	23.240691	31.33336659	20.38321608	19.26721395	11.70373305	17.36726559	12.5941831	10.33713144	14.71759395	19.66642258	16.43658728	26.66368877	18.61399542
1781.8	22.3308629	25.47112421	21.69859861	22.84350821	23.6750169	29.45612834	24.61852582	23.00789996	24.33543167	23.04710851	20.74942143	18.45501301	26.52493299	15.29961473	23.07287701	20.68833343	23.33946341	23.23111664	31.33069252	20.31379955	19.27904293	11.67776939	17.3555423	12.59386082	10.35152556	14.70366257	19.62974638	16.45571761	26.57945685	18.61561925
1785.4	22.36381703	25.41143195	21.61631146	22.86946718	23.64786405	29.47084041	24.58058246	22.99227669	24.27555098	23.08744659	20.8241139	18.49129889	26.45161893	15.30370615	23.14095503	20.63016421	23.2793748	23.25258168	31.22987824	20.36312659	19.26540043	11.71636696	17.34166104	12.57174185	10.32257415	14.69814004	19.570611	16.48245099	26.59250781	18.60624051
1789.1	22.38801181	25.55499334	21.59694709	22.92201456	23.70767315	29.60730204	24.67634965	23.08410409	24.26999942	23.13409134	20.84964281	18.57149859	26.52824442	15.3798366	23.19292967	20.67146952	23.29672006	23.3410083	31.22611388	20.24001442	19.22539732	11.69813825	17.41628797	12.58491636	10.35922877	14.79007242	19.57314573	16.57485335	26.59147355	18.61572658
1792.7	22.30736961	25.65616795	21.62681103	23.07075099	23.76674784	29.71389431	24.85355305	23.17020547	24.31512427	23.22030906	20.98430541	18.67443043	26.60325097	15.50268749	23.19529088	20.57101569	23.28313787	23.47642618	31.14574896	20.26979281	19.20422265	11.72982728	17.5660246	12.62650359	10.46031546	14.86433903	19.57272555	16.66934767	26.66934044	18.61816368
1796.3	22.33784969	25.78153486	21.68415156	23.11137992	23.92945857	29.81602856	24.98992996	23.31165644	24.50370929	23.18002188	21.1691024	18.82694481	26.69153761	15.62667104	23.36057464	20.64379573	23.34117074	23.55094621	31.17565966	20.2227687	19.23138911	11.80508148	17.65959207	12.61655797	10.4473102	15.01846275	19.62007252	16.75821089	26.71724934	18.72536859
1800	22.37350047	26.00272839	21.73992384	23.41088766	23.9755723	30.10968886	25.18076927	23.3041245	24.78062202	23.38414761	21.51796526	18.87476538	26.80636476	15.82590103	23.36313831	20.40871327	23.36295192	23.7817257	31.19330894	20.22842262	19.22305936	11.8971073	17.81833953	12.68152805	10.6223442	15.21573813	19.56754828	16.78164069	26.77965932	18.9216037
1803.6	22.46874599	26.00890642	21.82225872	23.58282133	24.10078799	30.4046198	25.46695684	23.5280275	24.94831454	23.53091314	21.66938657	19.08426901	27.04823202	15.96035183	23.39349248	20.59681942	23.55144263	23.74067973	31.43206979	20.04815561	19.35783709	12.02012214	17.86999461	12.64690626	10.9306202	15.38496104	19.65967513	16.89363769	26.97467846	19.00904635
1807.2	22.50682701	26.36870746	22.04829838	23.76210948	24.48004606	30.63439627	25.62259055	23.9730387	25.37406044	23.63256029	21.8964491	19.30020974	27.19053328	15.95245969	23.44942569	20.70100363	23.51660072	23.75771687	31.56975502	20.21569178	19.29421589	12.1618735	18.08559676	12.44747522	11.0759571	15.76336826	19.66757463	16.74463292	27.0775937	19.26077217
1810.9	22.77949956	26.51599601	22.3501777	24.18343732	24.77934204	31.10821012	26.10088847	24.54280035	25.76855828	23.7188287	22.38749909	19.53004915	27.54999328	16.29552299	23.3327696	20.70183255	23.59211168	23.98958415	32.06214742	19.86598155	19.1757227	12.35446675	18.53155826	12.17524976	11.3518529	16.21805662	19.89117312	16.84721036	27.50197905	19.36169876
1814.5	22.38327468	26.82246172	22.6367753	24.14863096	24.9743943	31.17820283	26.81819365	24.34044814	26.79038569	24.26094443	22.75184969	19.64073194	27.95139298	16.78799915	23.00072467	20.55719708	23.44520065	23.77572554	32.62403871	19.14557708	18.60252144	12.19944513	18.59849298	12.21618155	11.67721476	17.0386681	19.53782044	16.94600148	27.71756457	19.69461312
1818.1	22.32233902	27.74434008	22.87990364	24.23240199	25.59358523	31.81100073	27.06289373	25.22046271	27.44226538	24.46763484	23.58308625	19.76134763	28.24524025	16.76451086	22.65126586	20.81646694	23.89408377	24.00010042	32.80105642	19.13327305	18.35299044	12.31372366	18.85081224	11.94704188	12.18187925	17.06164636	19.44312363	17.09689769	27.83768637	19.972331
1821.7	22.40848441	27.64657061	22.93245745	24.96357633	25.93679629	32.16415058	26.87335031	25.14483305	28.18545773	24.94951818	23.56529453	20.39153618	27.94840772	16.61637666	22.97142696	20.40369994	23.45381058	24.10257435	33.04352297	18.59806278	18.36492133	12.02653286	18.9312362	11.82382186	12.1451398	18.22526436	20.09032973	16.59769728	27.60066514	20.43074005
1825.4	22.5576755	28.54606772	23.52366992	25.77157688	27.00918114	32.38392536	27.01542497	26.56672575	29.24600284	24.6081846	24.52716214	20.57387912	28.35702091	17.66964344	23.28693979	20.85311306	23.40815474	24.27127227	33.39073936	18.51472332	19.09297861	12.10261021	19.68669862	11.04901934	12.47399129	18.70271841	19.8481691	16.11187434	28.2998953	19.86657752
1829	22.99959595	29.63695047	24.69978329	25.77845526	27.63230903	33.20583283	28.93146369	26.9443667	31.97610125	25.45587895	25.1972578	21.34470221	29.5776837	18.59787386	22.77491945	21.25166455	23.6382452	23.86471594	34.80137542	17.94881154	17.90712212	13.03969041	19.2628708	10.71661895	13.13206174	20.04161644	20.3153088	16.43022671	28.42770269	21.77424494
1832.6	22.02196586	30.56559426	24.92215518	26.3414671	27.78718483	33.75901456	29.78612049	28.44405955	31.6649259	25.2979887	26.88000376	22.56465401	30.50820826	19.93408321	21.69297291	22.09434069	23.64430253	24.9316421	35.82439526	16.45797449	16.57820774	13.41020143	19.58126758	10.77714818	13.31707504	20.59855265	18.76251867	16.00664469	29.1055493	22.15990686
1836.2	21.85943298	30.52128654	25.50877603	26.64530178	29.34958193	33.65156703	29.64025535	27.21790318	31.93684725	26.30547128	26.28375409	22.3636473	30.25714158	18.86980906	22.3636473	21.25560808	25.0614041	25.30014198	36.13481656	17.06440939	16.9616899	12.95240728	20.87390794	11.18182365	13.89098752	21.21518517	20.04621388	16.1287994	29.76955499	21.604552
1839.8	21.91973382	30.3869451	25.75805654	27.03437105	29.62684581	33.35792899	30.01061915	27.72419284	32.52565107	26.86892385	26.54528835	21.67605088	29.83784335	17.88729631	21.20992733	21.10593784	24.93746233	23.34959286	36.10391279	17.43749634	17.78881452	13.77516609	20.6068024	9.969097943	13.79574932	22.0736022	19.28523253	15.6732347	29.12746675	22.67604472
1843.4	23.14366239	30.69660425	25.27961372	27.62727247	28.86199249	34.45969022	29.62537877	27.80747772	32.8365132	26.11704109	26.95366699	21.62558952	30.57455399	18.60090865	22.10231459	21.15043795	24.43020621	25.31344399	37.41487685	16.82040631	18.88122842	13.04212059	19.83496485	9.799153702	13.39554283	22.61217518	20.02753732	15.76223174	29.17731746	23.4742748
1847.1	22.41276935	31.34515266	25.43322829	27.1727021	29.45678598	35.97465069	29.94255445	29.15793546	34.19103356	27.66658969	27.56862824	21.63722407	32.00170855	19.73922196	22.28149406	22.09274227	24.28211976	25.8532146	37.02028095	16.67376457	16.78884268	11.91271305	19.78447866	10.09313151	13.95321441	21.41628805	19.34038262	15.85603282	28.70158557	23.41445138
1850.7	23.2903897	30.44763402	25.84392575	26.29117895	29.20582276	34.64214525	29.6964969	29.52264635	34.74973723	26.76892681	28.67123958	21.76739357	31.03801483	19.86390547	21.8116348	22.00897589	24.26373515	25.07802449	37.63384002	14.86484734	16.27309105	13.38441226	19.73172771	10.57203631	14.07896096	21.92773257	20.1114392	15.59297774	29.44560276	22.71139253
1854.3	23.10595961	31.6538532	25.99794195	26.07419839	30.76917983	35.00334938	30.55736556	28.81558111	33.78868265	26.99990588	27.44885536	23.17603068	30.49541301	19.40979738	21.95704878	21.69114232	24.67420896	24.80727961	36.36929354	16.47629203	15.85774654	12.71518733	20.17959858	9.352117006	14.31045554	22.64476361	19.96499371	16.06423611	29.35738001	21.88000511
1857.9	21.84814629	30.82605432	26.45294941	26.83194511	28.56364307	33.60739164	30.50618078	27.94963839	32.86211263	25.41526449	26.01435682	22.57302582	30.61949152	19.53644825	20.90149473	20.50349634	24.23068682	24.23999904	37.01188954	16.39153306	17.43566759	12.86502424	21.66308318	8.879554449	14.11517483	21.86191545	19.10470595	15.65367352	28.93263367	22.03012772
1861.5	22.30243267	31.77135353	24.22331521	26.66240032	28.08286779	32.95509645	30.64713764	28.65132169	33.6688455	25.79139087	25.96000453	20.95059696	30.57279069	18.82595423	22.59753858	19.98194384	24.36404515	23.60989046	35.37991339	16.07684963	16.59382854	12.25852346	20.95427712	11.45093577	14.98327001	21.01485473	18.92612442	15.28881613	28.28960936	21.4531048
1865.1	22.35923305	31.45040112	24.51250776	26.43570302	30.36438737	33.70579066	31.01687145	27.40574125	34.60615599	25.86546041	26.49281873	22.01490794	31.18445806	18.96243697	22.06144048	21.2045465	24.02223321	23.87664356	36.27960905	15.87822761	16.08676999	11.96131575	20.42704463	9.773830145	15.28064896	22.80601275	21.01167048	15.81897267	28.21255495	20.35025955
1868.7	22.85231188	31.90626241	25.27314189	25.63631668	30.35752401	34.71892805	31.29652766	29.31917167	35.94500789	27.06067187	28.31346567	22.33583827	28.20702036	19.54446163	21.27124118	21.13211513	23.52717948	24.34813221	34.80030198	15.36936597	15.9227289	11.95822813	20.42319298	8.730526816	13.8455017	23.12086221	19.75893687	16.47889281	29.31548615	21.9196442
1872.3	21.34207524	30.88381268	25.53097981	25.89098214	30.13519161	34.30555134	30.07317311	28.44210251	35.96281945	25.80229782	27.40394646	21.6993781	29.40475829	18.81554474	19.9280003	21.24613412	24.18768527	23.59641097	35.5855212	15.41378459	16.03895907	11.4070183	19.34523572	9.356059456	15.06759581	22.585067	19.66023124	14.62120218	28.34204487	21.12908674
1875.9	21.43698416	30.31286046	24.63886869	25.08633864	28.43695156	33.23907676	27.78606446	26.8394656	32.12591933	25.99396501	25.60083379	21.23375215	28.3980222	17.65624347	19.820203	19.07021413	24.4998859	23.36739	35.64918374	15.75021531	15.54003261	12.383517	19.08589918	10.25580399	13.32483396	21.54286924	19.4915878	14.85601587	28.23753141	20.8247736
1879.5	20.69540764	29.08164064	23.96433718	25.05380067	27.91820717	30.80358073	28.53153454	26.50446916	30.69849517	25.35623795	24.8851556	20.21967879	28.052259	17.98124889	21.33536669	19.41985505	22.42009616	22.42009616	35.07511052	15.56702593	16.46486684	11.15768576	19.33948019	8.88310351	12.65636929	20.15067692	17.98124889	15.45164918	26.33082182	21.05329235
1883.1	21.5376599	29.55260477	23.69067175	24.21082359	28.32599449	32.51023668	28.26231277	26.4692318	31.8273234	24.49398958	24.23392128	20.25694043	28.83988868	17.29046449	21.21976104	19.79884286	22.83363727	22.70547774	32.56648575	15.27836977	15.42749399	10.82951922	19.93379161	8.88278281	13.2103853	19.85986144	17.884848	14.31988432	26.86515796	19.35824117
1886.7	20.63973288	28.61730178	23.70174802	25.04835205	25.55675156	30.25500002	26.87110334	26.57612972	31.22717124	24.20883651	24.61820525	19.51667635	26.68349773	17.60394935	20.49607431	20.61793889	22.45057519	21.44728992	33.62459566	15.33684087	14.38431218	11.24672646	18.65467009	8.598633055	13.6516571	18.66042384	18.36885472	13.96073234	27.45645719	18.65467009
1890.3	21.23485033	29.3078226	23.67442297	24.92044523	27.81125113	31.80777417	28.25777816	27.45065789	31.75865451	24.19725094	24.35978422	20.93502133	27.15228117	17.67993016	20.47572346	20.6027194	20.87289265	23.11443368	33.94293562	15.71786252	15.01867354	11.98757802	20.074476	8.930632652	14.52838044	20.074476	18.75852216	15.44750475	27.3006543	20.65127395
1893.9	20.74333751	29.22403904	24.07360027	25.92917189	28.45214527	32.00052196	29.47437803	26.67759306	30.80831714	25.22627266	25.83419324	20.87558101	28.41226018	17.26249968	19.48269269	18.94649139	22.34053407	23.37554133	34.77679859	15.95473456	16.00655583	13.03428802	20.07267405	10.43550952	13.01397485	21.34207444	18.36649676	15.54835704	27.19459188	21.16139844
1897.5	21.63312984	30.64435195	25.05353289	26.99525574	29.73472916	33.68981453	30.76242512	26.97767053	33.03325684	26.46458505	26.02670987	21.53204526	30.32463304	19.42106043	20.80717138	20.40618668	23.59697223	24.19408708	36.28308177	16.80249507	16.65719279	12.7224799	20.1097263	10.25058018	13.63666726	22.37643919	19.28892114	15.48659816	28.12563809	22.08107983
1901.1	22.31694291	31.97709545	26.35936457	27.49151862	29.64945648	35.04984562	29.94563254	28.54459585	34.68951894	26.50159037	27.28547468	21.05019061	31.67135525	19.33182435	22.03778071	21.58151527	25.55128389	24.48650795	37.87043636	15.62978134	18.25683444	13.28093247	20.45211868	9.938494391	14.42988137	22.636244	19.95712762	14.85279072	29.04246809	23.19835233
1904.7	23.41552783	31.24119285	25.05280611	27.87948587	28.15188654	35.31724829	30.57021873	30.14821667	35.21997323	27.72038529	27.7046142	20.30958397	30.24775449	19.76090624	21.35442079	22.57151093	24.63597289	24.48634034	38.08986275	16.23834723	16.42020958	13.87559286	20.45197304	9.450868201	14.42983244	22.46976047	19.30927656	15.96939029	30.99745176	23.64198378
1908.2	21.90854453	30.84419968	25.97406289	26.90608689	28.79896524	34.91525124	29.99168083	29.46401316	34.56849932	26.39218178	26.4930712	21.75020139	30.53867497	19.3735977	20.22155505	20.31823089	23.48944093	25.18556262	36.94382018	15.05893303	16.73211391	12.57033615	20.64771644	9.334428852	15.44292339	22.44551866	19.96138568	15.90332479	29.62666549	23.00614726
1911.8	21.33969308	30.76765654	25.65216409	26.11827054	28.65676048	33.54447009	29.30061063	29.07698087	32.05424111	26.02524982	26.26186277	20.66024679	29.61372532	18.74685748	19.82204737	19.93346691	22.60239603	24.35260403	37.13706882	16.59870284	16.80166043	14.02733645	19.79165622	10.21363503	13.74887501	21.26415542	17.89834126	15.12390075	28.31208386	22.57306271
1915.4	19.83338997	28.54717342	24.13075994	25.22761267	26.41557071	30.44838957	26.74583551	26.23459721	30.84371028	23.85459403	24.94121089	20.34720872	28.41261037	16.47628101	19.14749437	19.206644	21.92742453	23.04529323	34.52478994	15.39705027	15.81609927	12.5248844	19.13298369	8.786721816	12.24281203	19.93829388	17.50604857	14.55901971	27.02662937	20.69207667
1919	20.03373365	28.12521885	23.12553105	25.6742868	25.06587128	31.37589772	27.10086616	26.16255556	30.54247999	22.71125038	24.48572939	19.52248202	28.25246166	17.12918168	19.52248202	19.00873249	21.93258121	22.65499978	33.23043337	15.12350297	15.16297519	11.92047685	19.02021617	9.056469019	12.70030198	19.94324214	17.30297912	14.18678717	26.02280381	20.89435425
1922.6	20.15183546	26.76797281	23.11320505	24.26357113	26.32704221	30.8929091	26.04368449	25.53603359	28.88298453	24.04602625	23.06875808	19.05566083	27.16018976	16.66666708	19.29789349	18.36390017	21.58581504	22.48015576	32.97342688	15.44896462	15.4476863	12.09150194	17.75202172	9.377547124	12.08384298	18.90627037	17.37331056	14.03434286	26.2341807	21.20680606
1903.1	10.13180174	6.99576787	20.6191053	-1.748941967	25.87114156	19.58815004	16.32345836	13.7460702	7.122963649	33.77267247	13.7460702	8.443168119	3.377267247	1.554615082	26.85472182	11.5224412	17.2836618	5.441152788	20.98730361	4.451852281	8.443168119	19.26703282	-5.154776325	12.63751615	30.72650986	1.847938683	9.633516411	18.57496986	1.632345836	18.90084653
1905.7	1.958798488	5.065858158	15.19757447	10.88221382	5.876395463	13.18422059	5.154732862	11.3883633	27.71884652	20.26343263	17.10062172	8.591221437	22.25907372	-11.30076051	18.22138128	15.46419859	12.84458025	27.20553455	27.01791017	13.44273472	13.50895509	12.69591612	29.73176276	3.377238772	5.650380253	9.793992438	9.793992438	-1.780725898	35.4610071	12.24249055
1908.4	14.50955583	20.83819188	17.62911033	31.93679408	18.83451959	22.44446917	28.936671	11.75274022	-6.121218866	-1.847915129	2.129119605	14.45009044	27.42306052	31.53983958	8.02782802	9.793950185	17.95557534	20.32706642	24.48487546	5.342154646	10.88216687	4.663785802	11.82028471	-5.876370111	-5.154710624	10.49351806	7.122872862	11.6199409	11.42627522	9.793950185
1911.1	15.23496562	10.68426161	23.42021113	7.53377421	-2.331882494	17.03288082	8.903551339	23.04448582	11.52224291	21.49881909	12.46497187	-1.554588329	6.251429663	-8.591146029	20.83809888	3.695813763	13.99129496	12.93534817	40.06598102	11.08744129	12.88671904	6.387330308	-3.766887105	10.30937523	12.77466062	11.30066131	12.77466062	14.28278027	15.67025036	13.74583365
1913.7	-7.835008364	1.847879331	8.516313439	31.34003346	21.36820463	11.99235974	16.67023056	2.331847727	24.48440114	29.5660693	6.639837597	31.9361754	17.28310669	17.98853961	-1.813659344	3.159277566	2.331847727	19.95025278	5.761035562	15.67001673	12.93515532	10.20183381	25.32869083	9.417077361	-1.883415472	10.49331477	-1.718203589	3.695758662	11.82005572	11.23874151
1916.4	12.46478603	23.98471948	7.835008364	8.903418596	9.110474842	21.546273	4.25815672	30.83220884	-1.718203589	-3.917504182	14.50927475	-1.847879331	14.69064068	7.391517325	17.28310669	7.835008364	8.027672504	12.46478603	11.38809355	10.88195606	-5.876256273	9.477832699	14.24546975	1.748885796	1.530275071	6.121100284	9.793760455	1.688579389	14.24546975	8.903418596
1919.1	1.781693263	-1.555448641	15.067045	8.591793661	11.87100515	1.921432278	5.935502577	-1.781693263	22.77544986	11.23938106	-1.555448641	23.74201031	11.82084391	3.109043351	17.10066539	26.85430439	32.64526417	14.6913422	22.95461386	10.73260192	17.10066539	7.652146281	7.898989709	1.660901721	8.591793661	4.817424661	25.61463997	7.898989709	7.12252587	15.84341349
1921.7	20.40402931	22.6011595	9.656382502	7.122466923	8.443780917	20.5358056	9.959389723	15.84337917	12.43607209	34.36279332	17.20567496	-8.276128052	14.33196318	4.138963801	13.2344705	-1.324310356	4.081515691	15.54509011	14.96319144	13.15628415	2.923406813	1.30664152	17.20567496	17.28266148	1.38025445	5.293788201	-6.618098557	2.88044358	14.36453884	8.16125681
1924.4	5.628408467	24.75262713	10.8815897	1.209065523	6.602312854	10.0160087	15.94279422	15.71785179	10.73252683	6.677339136	12.37064935	8.81408766	11.46039767	4.352635881	8.516026724	6.251126	18.91912755	7.06742424	10.24893914	8.161192277	13.83854343	2.129006681	-3.338669568	1.152168322	7.971397108	5.693855077	18.36268262	12.38249863	13.99061533	3.159171204
1927	16.74043441	-0.890286739	12.35172593	3.26438471	8.90286739	11.63543065	0.90677353	3.730725383	16.0080404	12.69482943	1.659856632	10.60925031	7.772344547	14.81317431	14.99852434	10.60925031	12.99976212	8.984545073	19.76599916	9.959139792	1.780573478	9.533158887	12.46401435	9.367364819	7.606333304	0.829928316	9.793154129	-1.718097216	3.210870206	5.961050339
1929.7	10.88088692	11.891255	4.013441898	18.16406124	10.23128173	15.1270867	18.65294901	9.476901515	6.1686918	12.24099779	9.792798232	9.225099784	6.727876648	0.640052172	13.01141024	4.108866391	1.360110866	11.87005846	13.15450509	14.1826733	11.0563851	4.451271924	8.334296367	9.03950606	2.859211163	2.113553575	0.66617675	9.158732159	15.8615746	6.237451103
1932.3	8.320432269	10.88056527	9.727657696	7.307842349	11.82987634	12.42333199	14.90164375	14.85759948	12.7728375	12.24063593	4.502302872	6.528339165	7.532699036	4.747883029	4.927048426	10.13018146	13.89904467	10.17403506	14.43767315	11.37194564	3.158873789	4.311167373	6.007674078	2.448127187	5.954903968	4.719281324	8.640448894	6.485105131	3.539460993	5.685972821
1935	6.792127588	8.539520877	7.228981431	8.731705423	5.794073337	5.759990552	7.484318934	6.276912781	11.37133619	6.226116955	6.735227048	7.21514606	9.247984831	7.21514606	12.65256352	7.771415825	4.101354529	6.017420298	11.36086534	10.11128776	8.801783316	2.646482146	6.298937037	3.939303883	2.766097158	4.712719543	8.514768643	12.02524343	12.36882182	5.047414402
1937.6	7.896238494	12.29829609	3.916534293	11.48366536	17.94223825	9.404107765	17.56054778	7.615483347	2.128551246	15.97533725	10.128968	0.437113202	4.808245226	5.632184271	17.33394364	3.916534293	17.8024286	11.35227331	13.25910047	9.301768945	6.993811237	4.428242291	6.993811237	3.58844765	2.072240367	6.622159432	12.87123946	-1.483535717	12.51860276	5.59504899
1940.2	9.943808542	8.831284692	8.603185284	4.66229851	8.324540714	11.9712654	11.59482166	9.833959007	10.92769107	12.08739177	5.635008271	9.683552509	9.223242705	3.350825904	11.99699858	6.691917944	4.257244509	12.57220472	13.75570718	10.79629384	7.210671273	3.442462895	5.782362651	6.82187152	5.970406965	5.828254418	4.126754746	8.257677197	7.502521118	5.375335243
1942.9	9.609753371	11.63160742	4.830560648	7.448864536	9.260750504	9.68235453	8.960280633	6.682550339	5.819192874	8.6472623	6.22995943	4.055003179	7.643794067	3.949830186	9.940550651	6.761817828	7.666817543	6.589380166	11.7606377	10.05612787	3.839190685	3.964771689	5.886354073	1.818564009	2.888833647	2.409830461	5.827343004	4.118743405	7.866913056	2.583854141
1945.5	11.55973044	7.624503059	7.431347264	8.848703386	9.55642455	7.590306564	12.16995658	7.590306564	10.00520692	10.38214346	7.090075274	5.952696154	5.413204491	3.029890847	10.41370013	7.135400908	7.603012133	9.909728468	11.01889422	8.078200391	6.284218053	0.237594129	5.33517054	5.383882966	3.616580586	3.051688623	6.434004399	4.361381341	10.27949015	3.962164954
1948.2	7.632024546	7.792445256	5.593183703	5.720301514	8.477857187	8.456217261	7.814006643	6.646221375	7.755003099	9.230401395	6.645112748	7.433978339	7.23082758	4.770359746	10.50696938	7.14859153	7.792445256	9.921631909	10.76880163	8.86466851	6.603064093	1.488680073	6.924639479	3.808588124	3.653700552	3.915228592	7.056095891	6.588125034	7.91682252	5.305683606
1950.8	8.798765875	10.50815274	6.932915844	5.35075171	8.495964425	8.08539551	8.374523013	4.349643325	6.904195754	10.02157822	6.554257065	7.032357472	7.641265301	3.267182771	9.861405096	6.080492518	6.27941466	8.617217909	11.97393656	9.919950549	7.18003324	2.420203396	4.893348741	3.211260111	2.752508667	4.468811636	6.281014802	5.90308737	8.857396831	2.965665904
1953.4	8.481076064	9.295091893	5.820128783	6.844326093	9.623195317	9.800030877	10.41044039	6.62498078	9.039726868	9.929364109	4.837170733	6.491262676	8.154721823	2.9430575	10.94363986	8.11450541	7.695137561	8.090674179	11.229453	8.018970802	4.747762571	3.156821383	6.077430615	3.862762969	4.518611071	2.22964546	5.605727698	5.217477959	8.003134498	3.596910851
1956.1	9.266461795	9.808157204	6.239757355	6.940857512	9.156763921	8.186292186	8.090079199	6.57318935	7.505848631	9.329428893	6.865922479	5.410473474	7.134122575	3.706888686	10.96174393	7.08492173	6.27783045	9.306674189	11.51764877	9.427532804	5.901049175	3.122533893	5.803048358	3.393950316	2.717760981	4.46807543	6.932620011	5.050533012	8.701793426	3.881609616
1958.7	10.04775758	9.666907336	6.656020749	5.048759921	9.011272456	8.224333622	11.40827567	7.021725184	8.43507716	10.46445395	6.543126882	6.120591827	7.599758411	2.928237954	9.815209442	7.162903485	7.839367662	9.568252623	10.05965056	9.56461202	6.529118857	2.42073611	5.3688117	2.994637907	4.066415986	4.030589745	5.918833485	4.411262467	9.52527808	2.993391251
1961.3	9.214376683	10.22513224	6.419222793	6.778606824	9.24239642	9.93618832	8.509904327	7.876173142	8.59430508	9.647492414	6.986115196	6.666197248	7.335420956	3.587260877	11.49402195	7.15650825	8.015077899	9.179521196	10.59185207	8.532659781	6.352436214	2.545916167	5.588892157	5.327103091	2.889224884	5.042609465	6.89786953	6.268205016	10.0894211	4.88508374
1963.9	10.2769268	10.24002504	7.013913069	6.897026826	9.372081634	8.257163543	10.90011437	6.455468921	8.277431243	10.35575233	5.92618569	6.075787175	7.879671534	3.830835009	10.48705329	7.184511909	7.802962506	8.572127414	12.08429124	10.02663093	6.605543289	2.196415712	6.29621096	3.530746411	3.453593516	3.049737227	6.971296655	5.620772642	10.14453713	4.43619931
1966.6	9.792229413	9.385271561	6.436983591	6.88047254	10.07708363	8.758258905	9.844113201	7.152901766	9.865317115	10.36809498	6.904138462	6.57448457	8.297828645	3.747846293	10.85294701	7.037836627	8.500549925	9.539190929	11.7909681	9.475572614	6.40755738	2.82442028	6.339681549	4.476168562	3.620604598	4.096155403	6.134034636	5.980199274	9.131085222	3.991651346
1969.2	10.01120215	10.13725736	6.704258159	7.422328608	9.574301669	9.147950555	9.887327242	7.904751711	8.191581956	10.41517972	6.44690909	6.96380848	8.231825819	3.692858799	10.86666937	7.179582553	7.761047852	8.955021467	11.15518369	9.705844933	6.346601485	2.50461627	5.787970179	4.077551043	3.834169598	3.829362323	6.938536654	5.560296876	9.570395385	4.495078016
1971.8	9.73487628	10.12176916	6.754774367	6.477238163	9.581230253	9.406524673	10.24608283	6.700320727	8.426938416	10.4758547	6.526821428	6.601928886	7.792918824	4.004002204	11.03235292	7.622980224	7.788278262	9.317540444	11.60982805	9.878334919	7.159166002	2.529012363	6.32845378	4.169316952	3.613368529	3.912231188	6.79121576	5.474352672	9.561513299	3.825091389
1974.4	10.5330868	10.56860229	7.144579404	7.091204358	9.987615216	9.187607504	10.42566852	7.195612114	8.705590186	10.45439701	6.732787002	6.942762448	7.939280193	3.861905592	11.3127357	7.354420198	7.930684017	9.263316745	11.2385774	9.463954828	6.063261869	2.533639686	6.1450131	4.229530437	3.884294946	3.658195718	6.604673242	5.555403212	9.499437829	3.859195483
1977	10.30580993	10.19376	6.63360943	6.817376959	10.22799035	9.292797899	10.3591934	7.046992221	8.898762501	10.48938484	6.669877681	6.920162215	7.999573219	3.8315257	11.09351298	7.409197766	8.263902345	9.498861817	11.45832207	10.45515824	6.923301776	2.410290005	6.328612925	4.049887965	3.383079423	4.086113119	6.783687247	5.530066707	9.466531842	4.111992276
1979.6	10.27344531	10.51272315	7.212670741	6.919103981	10.18719465	9.131271906	10.54397518	6.871895092	8.777341133	10.75191918	6.653403599	6.823774388	8.057292338	4.040248342	11.50036776	7.490229513	8.010460365	9.078131189	11.39308483	9.849798081	6.459262392	2.426690705	6.043174024	4.196130469	3.911996767	3.986695432	6.684638927	5.704296715	9.316443465	3.870412572
1982.2	10.58550844	10.5752723	6.924777151	6.822560788	9.979521948	9.540671039	10.55153293	7.300621968	8.933407506	10.74920083	6.720636388	6.942878405	8.01627263	3.937864801	11.63881479	7.521256188	8.034895844	9.62767108	11.62713936	10.11996345	6.722279216	2.531583715	6.462714276	4.453414487	3.825337083	4.209634671	7.114355566	5.926933201	9.914575801	3.971442262
1984.8	10.62598884	10.70326437	7.306505998	7.460596978	10.44062326	9.710229232	10.5548288	7.569298011	9.04969151	11.09453717	6.852752337	7.128153614	8.35804679	4.071766467	11.4487632	7.787685873	8.230722814	9.642388209	11.63014291	10.41251319	6.732607435	2.671461766	6.39797569	4.330835759	3.829278385	4.041486576	6.993848532	5.822461414	9.543501031	4.242193857
1987.5	10.62552069	10.8332212	7.434672274	7.090835692	10.19514615	9.822659517	10.81641247	7.335110215	9.270482686	11.13720779	7.026741145	7.109052911	8.350885746	4.10421596	11.87487708	7.911612616	8.331152767	9.754800987	11.80146109	10.36163885	7.02032008	2.658635607	6.317030851	4.280443497	3.873972733	4.250317276	7.242650367	6.064077171	10.01828738	4.202135679
1990.1	10.85080613	10.96856339	7.277979147	7.48772372	10.60647485	9.799591698	11.03906767	7.676098198	9.313103747	11.1644317	7.190931277	7.36252379	8.46630531	3.953234872	12.20377868	7.903941511	8.512599825	9.796501738	11.91208405	10.68444385	6.888958847	2.561339207	6.699448313	4.411514124	4.008681279	4.387942571	7.364861476	5.919599262	9.997753684	4.325250585
1992.7	11.09596608	11.15697366	7.611737384	7.504936839	10.63504512	10.16899819	10.96437127	7.695129815	9.247883806	11.35299891	7.164591508	7.483108437	8.703528427	4.400308259	12.0204901	7.950982571	8.579847752	9.86227333	12.10914376	10.7018559	7.117260574	2.747859609	6.886458118	4.481990115	4.042913923	4.334047628	7.380996781	6.260384541	9.938184999	4.367233946
1995.3	11.05474556	11.09806853	7.551072315	7.582285879	10.73729926	10.00482927	11.22048309	7.873711302	9.650077391	11.70579931	7.341810886	7.132593005	8.821593656	4.317914648	12.09821487	8.179682407	8.67053275	10.19665029	12.38526632	10.76498651	7.162377538	2.631901034	6.711347636	4.665061333	4.125899163	4.543821822	7.529633909	6.044141899	10.26903973	4.224158651
1997.9	11.16708758	11.42803974	7.638758736	7.525181974	10.84232059	10.38332649	11.16877863	7.780848069	9.506810496	11.2156214	7.425491938	7.615178672	8.761343449	4.386398328	12.27509384	8.328602327	9.057466602	10.08682858	12.25056364	10.63021458	7.307380116	2.836055123	6.880109535	4.584445533	4.139934354	4.287118411	7.498995895	6.365420162	10.24342898	4.402217975
2000.5	11.2262443	11.20854507	7.780417176	7.941585362	10.83251027	10.42772202	11.25243476	8.131722457	9.706802647	11.87219317	7.472775585	7.810789516	8.846583623	4.357269656	12.26585404	8.272062721	8.571314847	10.0923799	12.62005606	10.92528691	7.27998026	2.968685833	6.623319151	4.649664496	4.060472213	4.645567144	7.538941515	6.456449268	10.3631192	4.555985622
2003.1	11.21217886	11.47072866	7.546068648	7.811153249	11.06721199	10.5616472	11.67125642	8.267004479	9.885665005	11.48272494	7.713265927	7.406434893	9.212869893	4.331386838	12.41443942	8.533187582	9.081407944	10.20302302	12.55680077	10.98021004	7.668655585	2.866677935	6.978665078	4.33435493	4.122001623	4.913438822	8.136050344	6.069867174	10.74167076	4.409654525
2005.6	11.05530682	11.09390831	8.06738606	7.870569069	10.56603673	10.30612339	11.36518246	8.363534186	9.773522751	11.76364422	7.535218496	7.597043701	8.815240764	4.431236782	12.16239963	8.359084107	9.425700785	10.45939492	12.64508587	11.24247872	7.455251777	3.103189853	6.946245318	4.589382309	4.55569756	4.708458174	7.346143223	6.443635235	10.29777023	4.428689228
2008.2	11.21964749	11.41420286	7.402043654	8.190192469	11.35408132	10.98409046	11.32138004	8.035146808	10.05735807	11.42141962	7.434153002	7.648036871	9.102429366	4.209384634	12.21314415	8.487220852	8.669664368	9.994196425	13.707819	11.29483377	7.213373933	2.915083219	7.081103905	5.016009768	4.398201183	5.087106009	8.583581263	6.62391011	11.18364823	5.49368243
2010.8	11.36598708	10.32231715	8.542981512	7.560885945	10.9467112	10.58272871	11.4681003	9.590282707	9.944079372	12.27496672	7.565847039	7.411693082	10.08485357	4.439463965	12.15422934	8.183607742	9.646414574	10.52042283	13.33364663	10.47447505	8.98427657	3.017504061	7.248268274	4.953041827	4.473169657	4.330639895	7.852145714	5.900013514	11.04116984	4.505129777
2013.4	11.80875183	11.98220142	8.003161877	8.497014942	10.9689176	10.83271789	11.96118493	8.2199649	10.31254184	11.78879504	7.716282633	7.780394585	9.654504229	4.70789745	12.79133305	9.324091798	9.43740835	9.961708814	12.80447884	11.33631929	6.97950752	3.613194591	6.784190313	4.687286686	4.891067523	5.137609204	7.951452905	6.67429433	10.97373064	4.737573601
2016	11.8283896	11.90888946	8.57288679	8.478954034	12.14202925	10.8334444	12.22961535	8.80479796	10.08236946	11.68956774	7.973454042	7.787888384	9.559550065	4.839620769	13.08166105	8.5970001	9.491790802	10.86613217	13.68168387	11.35367917	8.358881046	2.979327109	7.776252884	5.26686793	4.258942911	5.0110825	8.295230193	6.73695796	11.16198264	5.426690476
2018.6	11.36186102	12.61772938	7.949824284	8.530793646	11.14260937	11.29316351	11.36960211	8.448581993	10.72082316	12.80764969	8.455123675	8.097792513	9.996540323	4.602624826	12.5930443	9.502462227	9.41961848	10.28781256	13.39763888	11.0085286	7.485324898	3.134291212	7.397805102	4.659863645	4.046103914	4.926669851	8.469736747	7.057355255	11.14903663	4.829934638
2021.2	12.14578002	11.94988034	8.457656184	8.414601647	12.06114768	11.66728908	12.49431771	9.119290445	10.57641963	12.38139992	8.210204692	8.12912748	9.983598378	5.342293514	13.18944064	9.347763777	10.00563061	10.36086009	13.85428021	12.00000443	8.233295871	3.753242126	6.95767513	4.865460592	4.971430407	5.215760906	8.3097245	6.753490865	10.74331643	5.396517672
2023.7	11.84098824	12.29640674	8.707335054	9.126071376	12.19687379	12.00796887	12.27080748	8.942238077	10.64824682	12.11450723	8.2986416	8.504348132	10.02382348	4.948300912	13.11933392	9.164402532	9.878727544	11.34290484	13.9149228	11.72147932	8.187375911	3.415504485	7.866750908	5.291885182	4.515152861	5.75147569	8.589848943	7.254459856	11.62133657	5.421778692
2026.3	12.24845324	12.42350238	8.843477764	8.84996637	12.14067468	12.01660906	12.45989335	9.417010991	10.74639964	12.75094504	8.445896143	8.2276891	10.21272529	5.045922806	13.01766331	9.880866374	10.41119121	10.93194839	13.6632372	11.57996483	7.854437829	3.628563367	7.619727761	5.499771848	4.357842423	5.187635628	9.158326636	6.921503437	11.37576675	5.541421899
2028.9	12.03408994	12.79349439	8.950641195	9.163967884	11.56933744	12.14820813	12.68864053	9.187378424	11.2964664	12.77310575	8.484136161	8.368475098	10.45103757	5.501966793	13.46881438	9.660062386	10.08824514	11.33628184	14.06108372	12.09461062	8.393063525	3.637164523	7.619973787	5.406403523	4.965158936	5.31179901	8.544153385	7.333231216	11.70640233	5.447519961
2031.4	12.57239824	12.4828952	9.009155844	9.091441354	12.52077753	12.26480502	12.33501534	9.366281959	11.02830632	12.61067663	8.643101946	8.405365574	10.46503364	5.274499817	13.39049777	9.474296916	10.23811025	11.63265875	14.07260997	11.64847222	8.147689226	3.266092836	7.641304812	5.229282168	4.36732575	5.327927948	8.893565858	7.024869051	11.50940351	5.721143484
2034	12.25477787	12.9041628	9.150078063	9.217775658	12.19711303	12.4755509	12.64081086	9.559438464	11.00567328	12.75034277	8.679560501	8.532368572	10.45153194	5.343374416	13.4879849	9.874142133	10.5822282	11.62076278	14.1380729	12.12693524	8.580272517	3.878375174	7.990402814	5.409958521	4.685772696	5.457806298	9.125936863	7.511105173	11.85771409	5.6023942
2036.6	12.27625032	12.75401782	9.146027384	9.267338765	12.04156724	12.4369906	12.7847683	9.408932509	10.98578735	12.73803806	8.894407663	8.69285446	10.83284596	5.440379561	13.43846449	9.633815735	10.44961559	11.67906465	14.31314906	11.57681627	8.466458987	3.558136916	7.598778308	5.494020852	4.716102166	5.668268328	8.854455652	7.301039745	11.70557757	5.838635085
2039.2	12.33995487	12.74857189	9.185893356	9.268481158	12.0329249	12.54308871	12.74566194	9.553457273	11.30126411	12.72441927	8.735644218	8.478440276	10.59894607	5.485624773	13.45055361	9.788418063	10.33472631	11.69572754	14.25636194	12.26658727	8.509610188	3.836885477	8.019124797	5.683676687	4.758702813	5.444333676	8.996583715	7.525573452	11.93436468	5.668126272
2041.7	12.31469679	12.79332906	8.991013027	9.174953977	12.20601219	12.60528154	12.64757339	9.517240345	10.86462694	12.88609216	8.795450669	8.773767509	10.62437889	5.557293319	13.44970825	10.0197552	10.70133539	11.69404223	14.31943389	11.67537088	8.460289147	3.817084893	7.761842743	5.314298115	4.495983647	5.718850771	8.902301563	7.445280802	11.75710801	5.829104942
2044.3	12.11880172	12.37651009	9.158467197	9.50471753	12.10897141	12.48625485	12.68747779	9.672904249	11.34715008	12.6910626	8.896160205	8.503153536	10.97463725	5.405740379	13.4998238	9.802059883	10.5087822	11.71845071	14.45259357	11.9112014	8.506662336	3.71813905	8.087043613	5.628318304	4.610239742	5.647583941	9.106754936	7.222630243	12.08334218	5.919399008
2046.8	12.35270908	12.88344182	9.049730348	9.267697854	11.76501812	12.64754926	12.56866181	9.681380395	11.22054514	12.8178992	8.92111438	8.796785681	10.86696201	5.602247054	13.13581768	9.831089687	10.72490539	11.77103467	14.53472736	11.75135387	8.668919217	3.94752876	7.982875455	5.356713216	4.94255134	5.693568623	9.330544981	7.52672837	11.85331542	5.742706674
2049.4	12.24431842	12.15817709	9.17396984	9.525573206	12.14372765	12.846005	12.88396398	9.638885651	11.02788659	12.41729914	8.970647354	8.576048155	10.90672739	5.394301578	13.15115787	10.08181321	10.60581045	11.71163827	14.82464291	11.99664389	8.733203544	4.082088012	7.842401546	5.398146911	4.453897153	5.707024515	9.024378038	7.411351268	11.98574733	5.664804064
2051.9	11.8275705	12.5013078	8.721891957	9.23775414	11.53724654	12.42219734	12.54765331	9.691143034	11.21401162	12.56082756	9.185313652	8.499241378	10.90590701	5.55366363	13.21839317	9.671805044	10.74419113	11.68411955	14.39673207	11.67258946	8.198545601	3.580243096	8.023299339	5.432541725	4.752994103	5.69826567	9.328730509	7.738718924	12.10099533	6.030670898
2054.5	12.07332569	12.46853054	9.40855513	9.375992882	12.19367361	12.79493104	12.67074517	9.567377533	11.21969343	12.67303432	8.49357945	8.609330836	11.23537577	5.4258573	13.61617372	10.11250768	10.90831231	11.69060937	14.75709002	11.76589866	8.888830485	4.285275033	7.83329222	5.46296231	4.796284734	5.730411656	9.161219185	7.313880952	12.20925163	5.788979132
2057.1	12.06994455	12.58939579	8.941629886	9.492053918	11.62787222	12.727467	12.95027934	9.483294006	11.24681296	12.81452543	9.270550205	8.296243188	10.97683384	5.662370548	12.93237909	9.805371118	10.4407256	11.73888767	14.75257629	11.87830631	8.646855216	3.81578874	7.943092945	5.567444371	4.790277423	5.838798803	9.097404916	7.541145582	12.02364026	6.082594837
2059.6	11.8821407	12.41364781	9.482502036	9.475022997	11.99182598	12.80660564	12.55040871	9.914403372	11.21752604	12.32666572	8.99577917	8.460371138	10.96660152	5.859985492	12.88808733	10.28816595	11.19395087	11.59755387	14.98395366	11.58343562	8.598962345	4.11778025	7.814975263	5.418038012	4.552623798	5.898740318	9.264483542	7.273168297	12.26973378	6.152334645
2062.1	11.84700476	12.01476356	8.841744233	9.639314906	11.56935496	12.7279509	12.60272587	10.00159265	11.41129833	12.82525131	8.834584411	8.633527813	11.31097568	5.69592247	13.30703021	9.751190425	10.63521351	11.81171667	14.62954665	11.60646129	8.774083596	4.025056546	8.189843332	5.585625465	4.851619989	5.715008837	9.093845972	7.284757618	12.21709747	5.815763173
2064.7	11.73257892	12.1100357	9.406727224	9.532154674	11.86843282	12.94953996	12.55407911	10.02113547	11.21146272	12.32176756	9.098823836	8.500627699	11.02248097	5.878493968	12.88804845	10.33621738	10.83608999	12.21807334	15.27636922	11.72066326	8.649544204	3.985326207	7.802320812	5.420609072	4.515685744	6.023867563	9.209967766	7.579756833	12.49247779	6.455342731
2067.2	11.79883785	12.43991965	9.122820293	9.3428102	11.9132927	13.32051903	12.49990013	9.944644954	11.38178929	12.32741195	9.199144589	8.807678558	11.58315156	5.504227284	12.95301418	9.975894231	10.99539692	11.9428292	14.67173116	11.49498411	8.865540962	4.153385068	8.13227653	5.349836225	5.120920999	5.716289405	9.439864275	7.614799855	12.38749689	6.109323029
2069.8	11.58622377	12.28685433	9.488372694	9.878164993	11.43776909	12.98535762	12.70194943	9.900076054	11.49437068	12.50966973	9.181462117	8.753815469	11.29812987	5.931105646	12.88169525	10.25638629	11.07478688	11.86377314	15.00395591	11.5765725	8.511307274	4.308127915	8.135126817	5.871052592	4.532141346	6.055770991	9.164127633	7.499578684	12.56779323	6.148534689
2072.3	11.69402553	11.95308781	9.083484253	9.86834131	11.80800352	13.48208999	12.62334414	10.31905782	10.93026511	12.47947636	9.366342458	8.44807359	11.40104132	6.118254053	13.44200872	10.05134732	10.50491909	12.06921639	15.24656401	11.66776092	8.91344833	4.037944995	7.953062816	5.63204906	4.717354961	6.166035822	9.439631523	7.455111937	12.34968942	6.719943359
2074.9	11.78453391	12.3266366	9.395224161	9.925723842	11.91544393	12.90263855	12.5427216	9.805750521	11.65512758	12.33056854	9.223724628	8.779772858	11.48174543	5.848000619	12.6245429	10.30487364	11.22419105	12.08454184	15.09850144	11.49365585	8.948309715	4.249770709	8.031644044	5.711403375	4.755087089	6.087553064	9.174153233	7.50164243	12.637581	6.751478187
2077.4	11.46874296	12.25193245	9.428437659	9.547614598	11.69261592	13.46294629	12.88782119	10.32383352	11.36776921	12.45965831	9.20719621	8.757242478	11.65765592	6.055665976	12.93658164	10.32794064	11.27967392	12.27063336	15.27873135	11.74842214	8.723134342	4.432554904	8.205081692	5.675930938	4.705049746	6.109220138	9.437715631	7.529336832	12.45532558	6.429456076
2079.9	11.54340676	12.29903429	9.569892208	9.96135206	11.58616428	13.57126574	12.82546297	10.22838578	11.47379418	12.52937905	9.495908768	8.778375937	11.8534221	6.003503346	13.23024248	10.40505707	11.23687234	12.09993797	15.48717003	11.58073718	9.087337651	4.501348513	8.10992469	5.798236854	4.936224968	5.915148406	9.47726551	7.702506587	12.67608406	6.796707778
2082.4	11.55785251	12.47179372	9.415790452	9.827124775	11.73090143	13.54465459	12.48675739	10.13198457	11.64323686	12.46458682	9.460359823	8.813214914	11.66226109	6.206431127	12.90787075	10.46261665	11.34720753	12.38375619	15.39805554	11.7076537	8.936597465	4.520834233	8.312438294	5.737445298	4.586242242	6.303338227	9.626343263	7.715009139	12.56279987	6.728723903
2085	11.76099245	12.21443379	9.76190089	9.98355273	11.75166076	13.56009227	12.95293818	10.3365061	11.37816532	12.53825035	9.534083212	8.881036431	12.14019457	6.240312067	12.79055087	10.57134566	11.37790232	12.60285247	15.7062101	11.57652243	9.197077688	4.45389463	8.129240285	5.813293238	4.776157457	6.194673891	9.269233778	7.742101635	12.75424338	7.11947769
2087.5	11.65282075	12.52726915	9.575306209	9.987826461	11.68498059	13.86570914	12.81067149	10.39843479	11.77772657	12.66901048	9.477238224	8.888201304	11.98204112	6.23149763	13.03966739	10.72402768	11.4569962	12.29811764	15.68219677	11.75896349	8.930336349	4.71326671	8.474489547	5.911380049	4.89337543	6.330381155	9.869550576	7.907347921	12.81980242	7.014203924
2090	11.64758039	12.53323126	9.860539375	10.30298971	11.95347773	13.57307003	12.7363593	10.83140162	11.68010377	12.41907465	9.56617771	8.783442153	12.17514347	6.270100139	13.00481979	10.44514129	11.26982982	12.61107509	16.00974592	11.66863543	9.208752145	4.584694621	8.106299408	5.928557664	4.619249148	6.127818306	9.593140516	7.651929628	12.93324491	7.166351044
2092.6	11.70093826	12.48823962	9.622213877	10.03483415	11.52790678	14.13176248	13.00877519	10.50312018	11.90576412	12.69999643	9.705894763	8.939538064	12.13870015	6.402814862	13.02467261	10.65970952	11.90451291	12.49978143	15.97672014	11.60972819	9.272572977	4.872500139	8.416343092	5.909027622	4.949242793	6.553308046	9.721225456	8.02161686	13.17615142	7.231776538
2095.1	11.71957378	12.47946156	10.04912275	10.22231785	11.83727504	13.9762849	12.82665989	10.5500465	11.67977424	12.567209	9.733208413	9.168413014	12.39727459	6.399981876	13.16288111	10.85543185	11.57085285	12.63928553	15.84423299	11.69957153	9.182691883	4.596477684	8.636980502	5.885931165	4.805183242	6.256656879	9.784920911	7.951584476	13.04440783	7.153300825
2097.6	11.59840981	12.55128552	9.783267958	10.4589938	11.86206781	14.05961566	13.17299663	10.85766897	12.23984206	12.77037752	9.758232402	8.92972338	12.18673992	6.424005173	13.01568603	10.70788064	11.82306557	12.89404735	16.32508113	11.99607513	9.465265081	4.702410827	8.301085676	6.086099566	4.828264568	6.657979292	9.759804719	7.984906338	13.37906564	7.778737254
2100.1	12.05460514	12.64551908	9.977468178	10.43930127	12.08263986	14.30249254	13.05832641	10.82291799	11.93053902	12.72828476	9.946053122	9.318950794	12.52417177	6.455100572	13.2812803	10.98612322	11.68873035	12.71857358	16.16051405	11.51387862	9.165831791	4.958506947	8.307319391	6.070740356	5.107745137	6.489443881	10.13202013	8.023052044	13.31302989	7.324559148
2102.6	11.72605735	12.53854303	9.935611956	10.43787657	11.9633027	14.4251935	13.0789322	10.69985788	12.01264565	12.67064919	10.03630125	9.059514173	12.61848999	6.551636686	13.15858601	11.08304247	11.90249109	12.97280095	16.35331956	11.95698254	9.599302688	4.956597707	8.789841325	5.934445067	4.908892556	6.496925827	9.822517532	8.131047226	13.32511975	7.386682864
2105.1	11.90795302	12.76229195	10.00611704	10.47267704	11.88345776	14.35198276	13.21364476	11.15241866	12.42143028	12.89974352	9.814663254	9.363767123	12.51011932	6.616505385	13.29177625	10.91503564	12.01725214	13.14629769	16.458133	11.8843578	9.485917135	5.012532958	8.321311675	6.279709789	5.058442112	6.643124752	9.972310199	8.227483646	13.61108174	7.846099644
2107.6	11.902534	12.81508904	10.02444755	10.67106555	12.07291941	14.57717072	13.18696863	11.07896018	12.22580958	12.87743543	10.13461658	9.208491874	12.78949136	6.586169721	13.21591798	10.93318844	12.05502573	12.90601622	16.50840654	12.05653363	9.479312677	5.058319284	8.751962715	6.197199905	5.057412464	7.016674466	10.13626854	8.103401689	13.54458694	7.715719087
2110.1	11.95252058	12.81106112	10.23197875	10.64489196	12.15726501	14.63967496	13.48284897	11.11617295	12.23845233	12.86338913	10.29423942	9.12894985	12.89705557	6.777439635	13.34521482	11.17750848	12.322608	12.9726326	16.94385851	12.06681349	9.542645477	5.021569706	8.785919231	6.10869934	4.985314188	6.769160622	10.19590962	8.247545385	13.85233876	7.624165591
2112.7	11.93415657	12.78381689	10.41026024	10.79747939	12.06856711	14.87724328	13.38976997	11.36767971	12.57913557	12.87601015	10.3172178	9.440400391	13.09332029	6.855589572	13.50076247	11.13570667	12.02640686	13.29726609	16.81705144	12.08446054	9.807721614	5.345002799	8.775108268	6.337688009	5.061961791	6.786058902	10.14648691	8.193553199	13.89337068	7.989912511
2115.2	12.08375472	13.11851288	10.22373775	10.96404864	12.14783225	14.66112195	13.57840708	11.36430785	12.60541856	13.12047233	10.16504025	9.508668757	12.98342288	6.76078407	13.51551048	11.32227755	12.51012982	13.33023942	16.87407476	12.23073654	9.665030142	5.108083436	8.647334641	6.161381602	5.212744646	6.934665814	10.35049936	8.413073281	13.92938732	8.110019775
2117.7	12.13277326	13.13427428	10.57341741	11.1224096	12.26638089	15.05402972	13.31176766	11.48664149	12.55264183	13.13082139	10.56279512	9.40704184	13.2643471	7.035851006	13.44082039	11.20524682	12.3848095	13.16001981	17.08474622	12.11632481	9.910284386	5.355374645	8.988923114	6.242397016	5.157229869	6.930610273	10.41374367	8.390952409	13.98771412	8.007123508
2120.2	12.00618148	13.05440592	10.50387839	10.94562798	12.25943701	15.07319144	13.74589344	11.49644396	12.7587838	12.97687388	10.65537069	9.860446191	13.31689721	6.856473663	13.65371657	11.5928942	12.42368591	13.57930166	17.04872517	12.24422469	9.895657648	5.126564772	8.877043906	6.48098607	5.294417695	6.99435591	10.49329424	8.493251327	14.1750155	8.255149598
2122.7	12.23250884	13.2591675	10.62919018	11.07237881	12.41136636	15.24684421	13.63340262	11.61916878	12.74986142	13.47271756	10.3600015	9.344578186	13.33388619	7.084724303	13.57349608	11.39288735	12.77185089	13.48089709	17.36779834	12.1641789	9.842455634	5.527418511	8.896809583	6.32722116	5.033103939	7.255656397	10.5517354	8.598608306	14.22306747	8.154153171
2125.2	12.41996997	13.42264718	10.77416299	11.27571265	12.48790924	15.25097639	13.84775148	11.79005762	12.8391674	12.95470913	10.78180778	9.594753185	13.55986584	7.111136151	13.88249444	11.61848452	12.53679084	13.64474155	17.40614957	12.36800734	9.906462169	5.290825993	9.063618579	6.465543623	5.258371201	7.192933017	10.68685051	8.623154879	14.41910495	8.279054934
2127.6	12.26304927	13.41759134	10.61714144	11.42565115	12.58493176	15.43690149	13.85455177	11.72394001	12.88499902	13.45681529	10.6955837	9.970446375	13.53861964	7.14593419	13.63498777	11.64073311	12.72516087	13.80301625	17.46679312	12.31321964	9.894009335	5.517643517	9.088720783	6.296638978	5.357448782	7.173762563	10.68362431	8.751309363	14.25929348	8.439058833
2130.1	12.38632201	13.34645564	10.87219697	11.35570555	12.4520849	15.40826454	13.96333865	11.88840989	13.11491398	13.46501711	10.7098499	9.68981668	13.63998297	7.081430139	13.8029485	11.60889721	12.78212871	13.52021743	17.56655855	12.48691729	10.20751828	5.547621905	9.121077502	6.700467163	5.233295447	7.239274652	10.5984232	8.638401824	14.75172328	8.533324665
2132.6	12.33154713	13.58032532	10.77257541	11.51047571	12.80394623	15.71003299	13.92808755	12.00790959	13.11197264	13.4236125	11.03720107	9.937923161	13.83774305	7.330550976	14.04809985	11.65506276	12.95306605	13.75113468	17.62615813	12.47583852	10.24491478	5.684293433	9.151355482	6.430265056	5.33424701	7.202300167	10.69355801	8.778820858	14.44755156	8.500378407
2135.1	12.67218457	13.56050963	10.87536059	11.62844223	12.68300118	15.80519148	13.88171736	11.90076026	13.24096956	13.609289	10.8322712	9.9320662	13.81267736	7.155398731	13.9482364	11.79553076	12.91815008	13.88749058	17.65825575	12.61969578	10.33969713	5.357599187	9.297918216	6.625656063	5.408453101	7.378232738	10.96891596	8.871662033	14.80415186	8.650240777
2137.6	12.49026698	13.68780051	11.03682719	11.48380227	12.75514224	15.60341661	14.18912054	12.21001034	13.1232532	13.63347918	11.05466832	9.996515729	14.11828968	7.491516753	14.01297175	12.00505451	13.0885064	14.10547028	17.946713	12.57262536	10.29136169	5.662074941	9.122954651	6.477778529	5.280290468	7.519485311	10.88233932	8.850550181	14.8116785	8.770279054
2140.1	12.7252313	13.89173642	11.05040429	11.9632288	12.86985673	16.00529674	14.39119076	12.32412978	13.3964306	13.74557658	11.07659397	10.05259408	13.91764934	7.502445674	14.13112485	11.92562268	13.06589527	13.88190869	18.08434542	12.86291816	10.5201233	5.586662059	9.396332489	6.677907292	5.428681578	7.40113266	11.04973553	8.870026558	14.86147025	8.740575254
2142.6	12.75442879	13.95603487	11.1051065	11.7103376	13.02738908	16.02537781	14.33898627	12.02657964	13.58787314	13.84663079	11.31088559	10.14859468	14.16523206	7.444279126	14.20704607	12.07236889	13.28362021	14.28811395	18.08879659	12.86350572	10.31144288	5.651964811	9.321176683	6.845700828	5.556702253	7.770168591	11.06729486	8.93932002	15.07235244	8.861219931
2145.1	12.83879919	13.87861734	11.20379486	11.90114472	12.86581275	15.94156166	14.58567122	12.63809061	13.51924277	13.75080149	11.20753681	10.30797787	14.25522358	7.630002655	14.39988428	12.03606132	13.22308298	14.07518038	18.10151395	12.76253543	10.49196778	5.969549502	9.487233096	6.621774297	5.563273143	7.270564465	11.15117552	9.166205863	14.95724588	8.984271514
2147.5	12.74623989	14.14540883	11.38714495	11.93039151	13.15268516	16.41407817	14.3464172	12.43834371	13.72692061	14.02531283	11.32163711	10.1655863	14.40969179	7.396083748	14.29618904	12.32863956	13.36723754	14.19768682	18.37866172	13.03637979	10.7049524	5.882879951	9.492267551	6.867184341	5.468582389	7.783539228	11.31496988	9.033110385	15.24325574	9.067867971
2150	13.04831823	14.02464111	11.2566834	12.2123937	13.33380164	16.24525129	14.77018608	12.57411445	13.67712036	14.03019402	11.37745013	10.22969877	14.47972518	7.648140791	14.47205826	12.07547471	13.25311411	14.30102268	18.38265426	13.09352105	10.66267237	5.773296415	9.330078933	6.76976468	5.530647556	7.563171912	11.16915538	9.28288217	15.31253531	8.949395684
2152.5	13.16147815	14.27442272	11.61447766	12.27857271	13.31488705	16.48412364	14.64296047	12.45721349	13.96776298	14.07757792	11.45397459	10.40140999	14.46805041	7.648896546	14.56713089	12.25211459	13.66809578	14.5007467	18.33236117	12.92418965	10.6327858	5.955139914	9.752490856	6.815038454	5.764668766	7.830891412	11.24900529	9.254456085	15.57251557	9.270112641
2154.9	13.18956474	14.51340744	11.40449336	12.03671668	13.2331591	16.61803727	14.75399619	12.8642526	13.69316265	14.19864163	11.47606143	10.46604987	14.81553776	7.897684388	14.68785146	12.30823533	13.67968651	14.4307631	18.64852687	13.12305605	10.9687242	6.007799599	9.737770606	6.989037471	5.551087976	7.748109037	11.55630141	9.111994802	15.35043471	9.191905503
2157.4	13.41882201	14.42284892	11.74044637	12.36067112	13.49715944	16.4752011	14.90628434	12.89731273	14.01732408	14.32109399	11.60713257	10.36992351	14.65504298	7.670786896	14.55977889	12.52160952	13.43866967	14.59994314	18.86585842	13.26936825	10.66063079	5.967233033	9.534207468	7.138882387	5.767739285	7.757963246	11.41140506	9.469691844	15.43370572	9.295205402
2159.9	13.2162473	14.31660749	11.72916956	12.4502247	13.4823231	16.93648222	14.67879415	12.971189	14.0456466	14.51170268	11.73337822	10.58944071	14.8847462	7.83418274	14.74061884	12.51972452	13.67687942	14.48256024	18.66819143	13.26141287	11.08278237	6.038643792	9.946501796	6.953604877	5.689764602	7.700660203	11.63772081	9.525479353	15.68524582	9.37681624
2162.4	13.4986607	14.72073592	11.83971334	12.55991835	13.72088369	16.69582349	15.17579302	12.89675553	14.44699284	14.30398246	11.91841438	10.68362269	14.78848264	7.838328843	14.85484887	12.62575713	14.08261272	14.51308234	18.90222439	13.37348317	10.71101455	5.958832489	9.859534295	6.936539384	5.701050105	8.15303073	11.61779446	9.353521561	15.64367849	9.346696646
2164.8	13.47245115	14.91877053	11.89604205	12.648753	13.70757684	16.86064319	14.97563767	13.33833621	14.12622433	14.50660126	11.71722881	10.63186761	15.01555778	7.928688822	14.90673282	12.57148637	13.85309665	14.82950101	18.9681579	13.4546599	11.07940204	6.089376908	9.670082439	7.187338278	5.719889769	7.873507213	11.71124279	9.636473237	15.88973155	9.67451407
2167.3	13.50020399	14.57530053	12.01606076	12.64253866	13.76482738	16.99739816	15.24158297	12.90104588	14.27432788	14.58817122	11.9825788	10.82934654	15.07591614	8.144777453	14.95601369	12.78282078	13.79901969	14.83054114	19.11800069	13.47265326	10.97701261	6.419107771	9.991050384	7.209096986	5.720634385	8.027959667	11.61126712	9.488742602	15.74717362	9.464368498
2169.7	13.76118665	14.91302101	12.02495967	12.78587447	13.80117413	17.08650713	15.38637063	13.4313143	14.56789069	14.60933551	11.99170227	10.94799974	15.36391727	7.880636761	14.90147882	12.81764218	14.1986395	14.79950796	19.09477516	13.67607135	11.25752712	6.182195816	9.904918861	7.121677352	5.983529175	8.046702747	11.98141879	9.630234433	15.95366016	9.703475248
2172.2	13.82576409	15.09175261	11.95008164	12.96147449	13.90378549	17.25772869	15.07034672	12.99929885	14.54275707	14.69113198	12.17613917	10.79129986	15.19120443	8.059628486	15.13279067	12.71874603	14.09365436	14.89979142	19.18029645	13.68429087	11.31795263	6.180330919	10.15892958	7.21555924	5.918476365	8.215806874	11.70030077	9.662349619	16.1971806	9.753098073
2174.7	13.67806808	15.08956014	12.35474033	12.92442514	14.09097726	17.32831197	15.45910085	13.63123344	14.60205777	14.7731734	11.95881471	10.95608942	15.11461808	8.112412502	15.03073048	12.89233367	14.07542371	14.9138307	19.25277454	13.5649673	11.20691265	6.404243519	10.05747828	7.242621212	5.700614624	7.942861282	11.99369932	9.484553375	15.93707813	9.765381769
2177.1	14.14678274	15.06369069	12.12157939	12.95850705	14.09850527	17.27177442	15.39957548	13.34630331	14.51179038	14.81298593	12.20572503	10.81966478	15.37730101	8.234424562	15.40025349	12.86025304	14.18151235	15.09050694	19.59685016	13.94350642	11.20147452	6.217658536	10.04210784	7.201739861	6.062805501	8.463812233	11.87306815	9.897028878	16.34915469	9.90706984
2179.6	13.72244406	15.17365041	12.14900086	12.85999853	14.06455181	17.30361477	15.52374115	13.6849701	14.76778476	14.83244737	12.23201774	11.13153186	15.54134647	8.162883244	15.14449863	13.08782257	14.43062938	15.24895389	19.37451758	13.8445376	11.36723916	6.313791849	9.980243721	7.410591983	5.966699954	8.142671437	11.98469116	9.770330801	16.1246208	9.873177894
2182	14.16933264	15.17555621	12.36031536	13.12844068	14.1732881	17.64356549	15.6989022	13.60279004	14.69776426	15.16028252	12.20047382	11.13250021	15.49538744	8.366328118	15.39342985	12.86149669	14.31455964	15.06555947	19.78917352	13.83409628	11.44613701	6.708812635	10.27754534	7.584656137	5.768276697	8.175416013	12.14077017	9.662891908	16.53972844	10.12810744
2184.5	14.14315358	15.41821691	12.38945364	13.28863555	14.42855764	17.66267291	15.55191182	13.7415025	14.86614343	15.008757	12.27729493	11.16639115	15.70640371	8.287688204	15.36118227	13.31433803	14.50368697	15.41474765	19.66078017	14.00033641	11.5831544	6.226435131	10.32946966	7.050136782	6.365319026	8.469585179	12.05220356	10.40505329	16.3556256	9.959178391
2186.9	13.97830595	15.27325772	12.53006684	13.81684836	14.55549729	17.67678858	15.78770651	13.86272974	14.86189054	15.21486661	12.50852575	11.03610645	15.88706034	8.267545289	15.48038272	13.10745785	14.59244704	15.26668552	19.92043454	13.79821102	11.44704997	6.469060416	10.18424053	7.586174945	5.800834092	8.431349871	12.4448998	9.656119557	16.37815898	10.32458957
2189.4	14.57146589	15.8706243	12.74610806	12.97747422	14.32617912	18.00945522	15.85759826	13.9095199	15.16713236	15.23606778	12.49935825	11.46218013	15.84824099	8.71992697	15.46321539	13.03888076	14.22757558	15.40428077	19.97887053	14.37077357	11.53298336	6.724290825	10.41062406	7.508750898	6.174836696	8.54543201	12.23628691	10.28073814	16.63344428	10.20059401
2191.8	14.24473808	15.52005148	12.47572174	13.64981968	14.43804378	17.84742535	15.78572337	13.89206235	15.22340532	15.28624822	12.45350455	11.16763498	16.09273331	8.468799494	15.52773446	13.22739863	14.6314488	15.55161234	20.07160721	13.96150941	11.61563601	6.829451312	10.40873755	7.51008725	6.226910816	8.359695198	12.21414733	10.08874768	16.71058332	10.37788771
2194.2	14.29474954	15.81051464	12.86718077	13.64711392	14.56317779	17.99900634	15.98069156	14.12896063	15.118143	15.27006698	12.77785703	11.46353869	15.88597706	8.627948781	15.71618052	13.41585476	14.64251492	15.53293813	19.99881668	14.23312494	12.06088455	6.590244441	10.52097917	7.454278075	6.049680808	8.74062217	12.47960901	10.02064108	16.72955401	10.3132201
2196.7	14.47889576	15.82128277	12.73636427	13.89041368	14.66598422	17.91315185	15.91942144	14.08560577	15.33021324	15.43701599	12.73355183	11.54826507	16.41055153	8.789887034	15.7149328	13.47249392	14.80894495	15.69151565	20.37562234	14.37858951	11.59002817	6.694474458	10.57565711	7.737583257	6.127310769	8.633034312	12.4930783	10.01092738	17.01916298	10.6437052
2199.1	14.5564329	15.75420974	12.80286492	13.98666975	14.79871138	18.40768907	16.07444374	14.12589228	15.35867624	15.51437483	13.00043815	11.56732576	16.11274812	8.561005023	15.68970719	13.52260792	14.79362229	15.55831353	20.41179447	14.20606917	11.80916875	6.844623686	10.39271225	7.555947617	6.287704243	8.679533345	12.61477606	10.37255887	16.91448645	10.51307498
2201.5	14.57122206	16.06558394	13.13207923	13.63801916	14.76486654	18.174712	16.47785822	14.28800498	15.45549114	15.64410304	12.60544744	11.54893692	16.31530218	8.798211009	16.13462946	13.41429507	14.9470197	15.80253354	20.20525223	14.48733136	12.0786294	6.971261428	10.82290251	7.713772708	6.115908788	8.915961363	12.66271227	10.28503028	17.0087184	10.76120898
2204	14.81236126	15.84921662	12.87066585	13.81150096	14.86722588	18.39962488	16.04163725	14.56950425	15.3986706	15.42950556	13.01307458	11.43305292	16.50419511	8.649433786	15.93725363	13.55122406	14.89282196	15.83911717	20.79511639	14.3305984	11.84384786	6.925960747	10.49171778	7.718473225	6.270994951	8.603118262	12.52254368	10.17554165	17.03267185	10.77703661
2206.4	14.70486844	15.9800576	13.23929528	14.0970978	14.90445979	18.24193444	16.34276325	14.30860025	15.42959383	15.76761333	13.08185426	11.53268634	16.25121524	8.798934058	15.81056599	13.51367801	15.09683522	15.71007758	20.50573136	14.41312433	12.01736645	6.582949768	10.74504807	7.584004579	6.330397439	8.850737845	12.69279047	10.40009508	17.25663077	10.72865845
2208.8	14.53789414	16.03735754	13.05582061	13.87872293	14.96030358	18.49341706	16.22441811	14.55987607	15.68467163	15.65738783	12.81324928	11.83947077	16.52950782	8.720601884	16.10147588	13.52437595	15.12488002	15.8822231	20.52820539	14.56235018	12.05679125	6.883215332	10.7746961	7.898123723	6.115156189	8.938953224	12.50643371	10.28653097	16.92186752	10.8253967
2211.2	14.6825458	16.10173874	12.95556096	14.03832167	14.76560855	18.49982787	16.48109461	14.30248346	15.63073806	15.78474627	13.04535621	11.47144526	16.53907727	8.792141455	15.79314688	13.53869354	14.72999103	16.05807521	20.4584666	14.33625905	11.86120332	6.85106436	10.67766871	7.664406918	6.227257696	8.653718934	12.87520079	10.65093839	17.1592773	10.79885286
2213.7	14.82966366	15.94593151	13.03173616	14.05183	15.09199767	18.20693451	16.28630644	14.22881794	15.40598643	15.72385754	12.66234103	11.78473549	16.50920094	8.816335488	16.13757434	13.61047632	14.9370794	15.77379627	20.695988	14.41836539	12.38159452	7.012092061	10.68958192	7.765981261	6.360942468	8.861542947	12.7005484	10.29922623	17.21248676	10.72166976
2216.1	14.6097502	16.33470511	13.11806406	13.88983299	14.72043254	18.70693787	16.25311537	14.41190251	15.51524663	15.5201197	12.91975689	11.83391055	16.58040464	8.509374416	15.89240631	13.63229952	15.04204759	15.66522607	20.48521775	14.19880382	11.91998117	6.884259626	10.70933276	7.766337662	6.540469203	8.773535646	12.60271533	10.57610792	16.8021789	10.75479957
2218.5	14.48357353	15.8496973	12.76413626	13.69656172	14.67930675	18.26937892	16.25436371	14.3596558	15.65277914	15.6635923	12.94912654	11.48518219	16.37719195	8.661887151	15.86144537	13.3488734	14.91858073	15.91498278	20.3896322	14.78339349	11.94706667	6.748494079	10.76994576	8.004754056	6.284466603	8.756172836	12.62442999	10.09787635	17.00885204	10.62722854
2220.9	14.9089049	16.31349828	12.93977118	14.01860673	15.15553607	18.28868786	16.29647817	14.13160402	15.4022845	15.51966714	13.04546483	11.37363939	15.96202911	9.016132912	16.14168205	13.60892548	14.95713192	15.73676222	20.40755432	14.09515759	11.86160788	6.641503535	10.57326694	7.631381414	6.013168736	8.574459564	12.52508554	10.61523967	16.86719338	10.56523258
2223.4	14.75025234	15.6785899	12.9593662	13.69683008	14.52212518	18.06589231	15.93668515	14.31538409	15.07076042	15.15400919	12.54539327	11.59259056	16.46665927	8.465482534	15.81489676	13.61178391	14.6921314	15.52039468	20.60846147	14.4923487	11.91549879	6.670504494	10.54688446	7.681794324	6.255628352	8.735685416	12.73479768	9.898608926	16.78997563	10.55628716
2225.8	14.5211081	15.99536652	12.58758856	13.678095	14.7454891	18.1113347	16.12042027	14.31652914	15.52349802	15.60324448	12.92724834	11.55196108	16.03335493	8.773193324	15.90090525	13.50572954	14.76624147	15.85534537	20.02233879	14.42637698	11.80842489	6.730280258	10.61966001	7.607229657	6.220101854	8.67699034	12.40600953	10.3537361	17.06907578	10.50302762
2228.2	14.14599819	15.54254349	12.79876988	13.63504516	14.63098211	17.84959294	16.05287238	14.01418061	15.08297374	15.32720731	12.62304576	11.39037112	16.03721225	8.561906002	15.86194139	13.18099054	14.64711681	15.59931431	20.15141666	14.28207463	11.7782046	6.665027406	10.50483581	7.454738258	6.335278796	8.515458906	12.71354341	10.2804794	16.82026626	10.30915577
2230.6	14.39622963	15.72174104	12.70944404	13.94978475	14.19321939	17.99582622	15.94369865	13.90383684	15.19099668	15.34309682	12.56939908	11.1873521	15.92255253	8.507306533	15.60098066	13.44257519	14.42126109	15.35465821	20.13062117	14.10431003	11.69107422	6.625091583	10.41023692	7.509203877	5.994381878	8.624169873	12.26013827	10.03135733	16.70376917	10.35844777
2233	14.28683458	15.26950468	12.64845722	13.2846587	14.58471989	17.51612371	15.83053864	13.92114207	15.17850748	14.97434184	12.57250867	11.40241429	15.97046484	8.443803555	15.39234342	13.25108201	14.7174477	15.73620084	19.72757208	14.06654214	11.67747842	6.485667994	10.44179513	7.908131813	6.202791386	8.351654341	12.46968516	10.10377848	16.421634	10.16805045
2235.4	13.75897944	15.42729295	12.04986695	13.2235649	14.21737108	17.78236413	15.37806217	13.71535818	15.2443792	15.08837177	12.20377491	11.30380334	15.72339974	8.239959627	15.43136601	12.96732354	14.10224927	15.40952715	19.9889036	13.90650486	11.66883652	6.650623019	10.12696658	7.190812121	6.089852962	8.363858376	12.21747163	9.843199774	16.9057491	10.12120695
2237.8	13.93576337	15.17940186	12.68418888	13.14618191	14.13467934	17.34272705	15.45402698	13.55031545	14.50320018	15.16036328	12.1750581	11.04748756	15.6303921	8.326978574	15.5028457	12.92860351	14.57510298	14.92848847	19.52295614	14.09925154	11.1747792	6.304094938	10.35277147	7.24536256	5.796185538	8.53820415	12.1970725	9.851352831	16.14607011	10.11212611
2240.2	13.65734783	14.72899577	12.14043832	13.22644339	13.96450744	17.15941053	15.48255815	13.47460181	14.52229711	14.34507864	12.23268419	10.77356729	15.51295904	8.146587868	14.79686147	12.78796326	13.96826718	15.28535043	19.72278989	13.38248761	11.28425433	6.496033001	9.832585589	7.475934956	5.779021517	8.158226749	11.56061108	9.925699887	16.27648191	9.970196449
2242.6	13.32915428	15.03969325	11.84988193	12.99587177	13.65342055	17.09260991	15.36868914	13.15030243	14.63171732	14.83134171	12.04000479	10.71506482	15.33902379	8.00627543	15.14696103	12.7541149	13.81509404	14.67824734	19.4404238	13.58755703	11.12325042	6.207157395	10.23685583	7.447818212	5.988191143	8.01979855	12.2064427	9.635384667	15.95023388	10.01098813
2245	13.38604728	14.49434099	11.96888511	12.80757498	13.72231227	16.79617739	14.79291887	13.29626394	14.60398569	14.29067799	12.01150072	10.91514958	15.12776157	8.156042323	14.49289305	12.57839993	14.02925509	14.94196785	19.21303466	13.37953586	11.01069487	6.577088645	9.893169128	7.144543035	5.532002265	8.062332266	11.62932646	9.314105154	15.98904297	10.02792608
2247.4	13.02494128	14.33491973	11.7453543	12.62151481	13.49796309	16.50823849	15.03133864	13.10316603	14.25399743	14.16093753	11.64205217	10.66330249	15.11883943	8.107226312	14.91307679	12.68194222	13.47648113	14.76506996	19.30353446	13.38840808	11.1824481	6.140391457	9.766453874	6.875370996	5.734944773	7.840052548	11.5972607	9.700310997	16.07308158	9.625436245
2249.8	13.05068707	14.50396427	11.77273011	12.52102508	13.10754272	16.81068445	14.88444475	12.95803504	14.04630131	14.2344341	11.73367268	10.34109915	14.88617694	7.974350903	14.31288317	12.15602291	13.69886952	14.50243738	18.88924866	12.93742654	10.71807323	6.141737281	9.821245854	6.975039553	5.519357684	8.086731773	11.49039341	9.420397441	15.55514212	9.798026003
2252.2	12.87607326	13.80047789	11.47926117	12.27138953	13.24690628	16.13455671	14.31400815	12.71967037	13.93413382	13.68758679	11.33022091	10.41457425	14.68471601	7.518488907	14.22958417	12.45106691	13.39116132	14.4920629	18.77307311	13.2099229	10.8229279	6.503344515	9.365238894	6.860489249	5.614643835	7.695173101	11.30626445	9.190085152	15.54709996	9.509026712
2254.6	12.29063326	14.04366	11.34068619	12.58074025	12.74045106	16.39558886	14.39619578	12.66271856	13.73641631	14.20081524	11.61844883	9.872596555	15.09342503	8.218797188	14.32686126	12.0801015	13.3256573	14.46058626	18.74154599	12.73906056	10.55820147	5.976191985	9.886694384	6.91189938	5.610268767	7.753564152	11.56502918	9.095285742	15.7028005	9.397829014
2256.9	12.89950433	13.67160849	11.51718878	12.28586778	12.91132083	16.42706361	14.63055956	12.45737195	13.67688165	13.41228756	11.5335798	10.1627201	14.54147379	7.714559715	14.06495165	11.88935504	13.23669542	14.18270578	18.57083305	12.57547631	10.47576193	5.940846239	9.227246548	6.797434973	5.663062633	7.608275225	10.76703957	8.94265562	14.95108176	9.354944998
2259.3	12.33136288	13.64400613	11.0160878	12.17009882	12.83342567	15.67215496	14.08659613	12.62112146	13.52278652	13.52813914	10.99094486	9.991903477	14.29191921	7.814582855	14.39933193	12.02026399	13.52298863	14.2904971	18.37168253	12.73294302	10.45984677	6.038017369	9.15591367	6.631614633	4.913465687	8.04804419	11.23269733	9.27085058	15.26212162	9.499897381
2261.7	12.20114888	13.5629537	11.16857919	11.72087436	12.37328097	15.94380136	13.85752041	12.21665843	13.61209912	13.44689692	11.22460901	10.02236126	13.82617162	7.627746359	13.50865992	11.70022852	12.63335873	13.94684253	18.33580475	12.50749202	10.50797325	5.907990601	9.35273316	6.898851493	5.480692204	7.273488295	10.72081233	8.929781873	15.09682065	9.149291825
2264.1	12.11409357	13.21461904	10.85286147	11.52839512	12.43816601	15.54496999	13.77587262	12.14062218	13.28763859	13.30011832	10.83875282	9.879622633	14.42659051	7.402732613	13.61970064	11.68050111	12.92331534	13.95966731	17.96955074	12.56862328	10.14727246	5.776555165	9.305072401	6.420374618	5.306255269	7.517468937	10.6446517	8.98513422	14.71184701	9.333500472
2266.5	12.34914931	13.14593076	11.05924867	11.96564697	12.0734211	15.16559689	14.07322112	11.79418794	13.48915279	12.94026548	10.76415765	9.777911222	14.14536764	7.336699405	13.63442709	11.43443034	12.86204505	13.85125536	17.71767382	12.01527922	10.31084563	5.794717337	8.89821583	6.17017443	5.251887324	7.131323897	10.66731387	8.709056114	14.80669529	9.001564192
2268.9	11.60125678	13.2640555	10.64162654	11.07204672	12.21427407	15.27421144	13.42518471	11.86839652	12.54306297	12.86731694	10.99219652	9.769147447	13.62624717	6.943257363	13.34399483	11.42778039	12.63868624	13.60909259	18.06066338	12.0777269	10.06102933	5.822455354	8.976179782	6.616040032	5.473723731	7.434859454	10.45837833	8.665057629	14.55026767	8.786829811
2271.2	12.04976416	12.78233344	10.5435215	11.66791311	12.09401701	15.2952547	13.64018547	11.71021792	13.33686442	13.29759477	10.09335842	9.519275189	13.41499818	7.663544833	13.16225029	11.51729435	12.47066509	13.72209084	17.13749116	12.27328316	10.19043116	5.270626229	8.883247139	6.195964648	5.296316865	7.236563515	10.45387099	8.49817327	14.38962768	8.784576852
2273.6	11.632165	13.22052502	10.63168714	11.23192094	11.96455056	14.71659391	13.51417609	11.70790916	12.72222201	12.62519189	10.59427626	9.389049773	13.70221068	6.880879569	13.55479114	11.33346533	12.38693193	13.63177588	17.20049586	11.87255933	9.542243116	5.688265008	8.573351719	6.449134345	4.62779834	7.078987886	10.04521436	8.486250543	14.59026217	8.766803749
2276	11.60844821	12.94007138	10.57992656	11.27676868	12.08855887	15.20784528	13.22347419	11.86088458	12.86330371	13.04216343	10.45651322	9.731719885	13.41497884	7.341488525	13.08718758	11.50741072	12.10057622	13.33162804	17.64075939	12.23585545	9.768358175	5.604198037	8.993148878	5.919487555	5.139741828	7.20051939	10.18529652	8.657181912	14.21927581	8.838971281
2278.3	11.68161516	12.51879852	10.42071255	11.2916545	11.66618633	14.56972536	13.3129782	11.05360654	12.81428229	12.71045926	10.50096814	9.342713841	13.11242636	6.917117854	12.95417868	10.61286509	12.69607523	13.33934088	17.18467474	12.24538053	9.81921392	5.388628372	8.485375095	6.428269978	5.085808435	6.778982795	10.44462612	8.207676667	14.05948787	8.179559783
2280.7	11.32304072	12.43163164	10.16572645	11.33605531	12.1366386	14.94922583	13.39186723	12.01225268	12.74973197	12.52174958	10.45127878	9.114978301	13.69439662	6.837093071	13.27194737	11.27746736	12.31730105	13.44228178	17.14663803	11.34984362	9.264813808	5.468006764	8.948163094	6.506141249	5.118875332	7.495597643	10.06812854	8.488617828	13.94170729	8.600471667
2283.1	11.76339219	12.82221064	10.09930554	10.96566978	12.03189403	14.49151261	13.53936893	10.9900811	12.43109664	13.05658139	10.14700398	9.622179559	12.83190178	7.209612486	13.18055902	11.08301997	12.01405458	13.0948901	17.14046392	12.2528648	10.11140989	5.121930199	8.601125493	5.678422973	4.921062911	6.573898668	10.36889945	8.236885029	14.17655255	8.502477669
2285.4	11.36229176	12.81341523	10.37272833	11.01384717	11.49487392	14.7683484	12.96735886	11.43519254	12.72015659	12.18133531	10.57817043	9.418774462	13.33119587	7.00368159	13.17572106	10.66924341	12.08315428	13.27288618	16.74972252	12.21349777	9.452647094	5.441807667	8.503965441	6.326777368	5.220668209	7.062440342	9.721666029	8.485777769	14.0875447	8.323917663
2287.8	11.82586785	12.56827929	10.13053659	11.03148764	11.42126202	14.40767247	13.08304983	11.55112682	12.3124846	12.76887143	10.08338813	9.138130896	13.05807953	6.766971434	12.93394548	10.90226351	11.96264408	12.89601475	17.03064264	11.59206698	9.76211176	5.439203676	8.230809935	6.384013332	4.893826625	6.965927235	10.2105302	7.991917119	13.67664653	8.098356964
2290.1	11.23255182	12.74446866	10.02307018	10.45903716	11.76400503	14.61932617	13.30000743	10.96873359	12.22973524	12.16933749	9.883625083	8.979262535	13.01880821	7.00379324	12.64194784	10.63179771	11.91940957	13.17884144	16.28196552	11.74844512	9.44966424	5.022757024	8.780170655	6.057513456	4.952638299	7.005607734	9.949500776	8.239748643	14.11314539	8.678598836
2292.5	11.73907564	12.24745168	10.28279177	11.02843027	11.6107791	14.21358593	13.03094306	11.33148201	12.32794856	12.60712737	10.06654049	9.034979749	12.80323115	6.638126147	12.92015917	11.01580139	11.53586297	12.82364931	16.67208281	11.50896905	9.263104273	5.221581577	8.531311168	6.077037301	4.586112529	6.331996855	9.848381581	8.155265893	13.63840344	7.86781001
2294.9	10.97122806	12.24998955	9.891558757	10.76983441	11.33480619	14.24558546	12.92821816	11.06776098	12.42248468	12.36634976	10.09079529	9.109609941	13.03783563	6.631946906	12.56193692	10.53572668	11.68808964	12.87104469	16.67670874	11.64587629	9.425224241	5.249508418	8.084051901	6.020585596	4.92756807	6.822594475	9.86078336	8.138338982	13.42369287	8.039739984
2297.2	11.41977453	12.40754539	9.989653317	10.93989146	11.6325053	14.17218435	12.6013175	10.72840735	12.15264433	11.82457817	9.67555205	9.031878361	12.89215468	6.59491955	12.61836083	10.71201395	11.98907721	12.56328258	16.27761603	11.51014828	9.254075487	5.05828001	8.603270279	5.817836069	4.709681837	6.519560902	10.01343452	7.905434485	13.53510924	8.178563266
2299.6	11.17723861	11.80828696	9.66994962	10.32157108	10.94834282	13.75189064	13.01092799	11.00641458	11.84058197	12.15337665	9.827664507	8.752980503	12.21542387	6.84131777	12.67416513	10.35530381	10.89241368	12.54743154	16.32278694	11.36527207	9.179614442	4.916938817	8.013282149	6.11950901	4.829329787	6.793278928	9.449238617	8.023048959	13.57815813	7.481922499
2301.9	10.88691504	12.11279028	9.878781683	10.36073697	10.88661542	13.845468	12.22605919	10.76122686	11.68012321	12.1539732	9.912453154	9.002008873	12.39447903	6.309349334	12.4682059	10.26407739	11.48070993	12.49091482	15.64869288	11.21151509	9.110641322	4.901765927	8.021788412	6.112297539	4.615058737	6.526592031	9.655396206	7.762369091	13.15817424	8.071986932
2304.3	10.74515019	11.95257739	9.604576031	10.67685915	11.14336028	13.15533436	12.40209583	10.3513435	11.6853575	11.74861827	9.171475995	8.648645798	12.24609161	6.563670915	12.23243244	10.31445938	11.78396938	12.3567056	16.00746491	11.12155388	9.049825762	4.789117377	8.213109255	5.481583864	4.721442352	6.404981316	9.062084848	7.528826609	12.93208726	7.750985599
2306.6	10.96430606	11.55036919	9.240498386	9.804836607	10.63376928	13.89579352	12.36909213	10.6991136	11.64818518	11.74724238	9.269703957	8.393826187	11.98724076	6.221846288	12.13708127	9.876537391	10.64693783	12.20599841	15.9767969	11.12698815	8.883702532	4.889035038	7.56237084	5.868309791	4.462958486	6.238365639	9.253810605	7.566974262	13.10764523	7.233376895
2308.9	10.70656006	11.50537342	9.29391661	9.989116989	10.71655941	12.89803567	11.90751766	10.29113111	11.36282204	11.60012013	9.600075117	8.456395335	11.83919269	6.018938628	12.41192149	10.36221253	11.17251869	12.00570006	15.56053257	10.99261158	8.383244692	4.477628971	8.228093136	5.549072159	4.48602322	6.58123649	9.192086049	7.49238744	12.76558098	7.922794268
2311.3	10.33659286	11.42464641	9.089395882	10.11196434	10.23998968	13.22246814	12.31285224	10.59928565	11.32024622	11.67403148	8.959945583	8.409506672	11.69518449	6.13532973	12.29084976	9.61477894	10.76074924	12.00078328	15.25767382	10.51187254	8.916900079	5.34793331	7.884035074	5.646909138	4.484214611	5.749824796	8.958213562	7.531359202	12.91192461	7.218947516
2313.6	10.52320292	11.55427709	9.560674009	9.35781931	10.88407111	13.37836296	11.91830597	10.33342798	11.18551383	11.69531085	9.515948377	8.322953727	12.09148477	6.442840712	11.83742535	10.04557997	11.14090015	12.40461616	15.33810826	11.03834982	8.737529705	4.1883479	7.529921564	5.224067487	4.708931764	6.505337128	9.312774769	7.271410906	12.49884653	7.550488311
2316	10.40080397	11.17285875	8.902250638	9.972500136	10.13646282	12.69059984	12.04522896	9.824515073	11.31059237	10.80320537	8.740634632	8.237012917	11.28225039	5.812068385	11.54239045	9.949822115	10.72872549	11.91186524	15.7269227	11.05190928	8.639583186	4.467739215	8.099153984	5.933271467	4.224501483	6.135723638	8.843021033	7.629785722	12.62744515	7.334688022
2318.3	10.62133592	11.62844687	8.968794265	9.267533755	10.93387642	13.43379026	12.02300817	10.39043731	11.57969176	11.63955577	8.845573904	8.274873072	11.63426987	6.427442	11.92210286	9.788289967	10.87967957	11.78411327	15.17965926	10.39504914	8.78199571	4.833772756	7.612795657	5.303596499	4.042127841	6.008641464	8.964334078	7.066785255	12.18571873	6.881954267
2320.6	10.45309003	10.93684468	9.340038449	9.98671176	10.23851065	12.71718062	12.14362242	10.37147832	11.05326226	11.32724891	9.342962742	8.430283334	11.73881549	6.056440275	11.71652018	9.894972887	10.87163856	11.837526	15.51137425	10.70926993	8.287089166	4.585380343	7.687899724	5.579636466	4.715250087	6.18737951	9.288995916	7.211019966	12.70836635	7.280493457
2322.9	10.34473838	11.16358144	8.831995225	9.483424584	10.31444473	13.0567653	11.95483002	9.467812926	10.92322486	11.61835824	8.708372329	8.527960289	11.46896304	5.984649892	12.00064671	9.506067831	10.41806328	12.30965254	15.28789838	11.1004044	8.693919569	4.461661489	7.446943496	5.394340355	4.24923864	5.87779375	8.757753671	7.38391541	12.2460438	7.024747622
2325.3	10.05679822	11.41248634	9.334692562	9.402377243	10.69754897	12.60575308	11.85050304	9.95224524	11.28379214	11.3417863	8.906722757	7.748340204	11.13965222	5.988871192	11.92131152	9.71305128	10.89098338	11.73198595	14.89747401	10.4527514	8.380478033	4.438685418	7.629793086	5.114939336	4.437755461	6.227712057	8.530188891	7.311552471	12.20703266	7.23120574
2327.6	10.71603512	11.43167796	8.607769244	9.726159194	10.11055495	12.84901344	11.49912902	9.836765224	10.86260884	11.17425865	9.087252919	8.539246093	11.54811861	5.82321134	11.54811861	9.645965111	10.4753671	11.33019482	14.9493732	10.4932792	8.130586691	4.317024385	7.473322492	5.300845414	3.965448536	5.877874207	9.188847085	7.386187467	12.42800179	6.734251869
2329.9	9.842039912	10.75707006	8.749145288	9.745880476	10.2355622	12.72244339	12.14519419	9.567617002	10.92357866	11.09402011	8.976529689	7.822358206	11.28351082	6.136588808	11.59749059	9.524262324	10.37440749	11.95807763	14.96749396	11.10811946	8.600764592	4.729787311	7.393673063	5.316217784	4.395124417	5.998248014	8.406155564	7.304348381	11.94022309	7.181929135
2332.2	10.12915203	11.00379911	9.15873832	9.15789527	10.29039196	12.67868504	11.63280674	9.968869124	10.82409259	11.08474869	8.868813773	8.284845328	11.42082582	6.241200877	11.94233441	9.832594567	9.782336394	11.56229321	15.07916647	10.2065397	8.32562134	4.057824514	7.925577416	5.452924456	4.839381617	5.579508707	8.722007022	7.198511217	11.87266075	7.184971138
2334.6	10.26874079	10.92776489	8.404310152	9.353446143	10.12407299	12.41385825	11.90041289	8.886256623	10.64829072	11.22888083	8.333327198	8.178928664	11.16120561	5.796365361	11.18194171	9.222451348	10.5928645	11.53147275	14.83850184	10.33654291	8.264809686	4.427887156	7.015990582	5.637976816	4.015799916	6.186278877	8.708001144	7.114138954	11.77934645	6.544734705
2336.9	10.02892047	10.80560239	9.071539636	9.545828579	10.17812717	12.54557578	11.9487168	9.930168581	10.8088609	10.98641414	9.096497221	7.784467748	10.98111271	5.764113911	11.68718013	9.985712064	10.07518478	11.3045773	14.18110308	10.56260471	8.480119844	4.252611361	7.798634259	4.789012207	4.1606871	5.670148482	8.523048861	7.10298767	11.71366066	6.825338276
2339.2	10.06001558	11.00185151	8.596889387	9.163012637	10.44613817	12.22125116	11.22715277	9.382531375	10.77135897	11.43577231	8.268105529	7.773367646	10.70897649	5.464293089	11.12552405	9.159650685	10.58894614	11.53405752	14.73645927	10.44918665	8.274344762	4.212671906	7.139592499	5.947003685	4.110696534	5.572946947	8.135146185	6.851983952	12.34835181	6.367865143
2341.5	10.12633374	10.56525842	8.97071932	9.32798201	9.594437057	12.67225141	11.59761019	9.638833005	10.6949306	10.84776591	8.849410617	8.13791657	11.09650978	5.874690183	11.43707712	9.517386098	9.983637616	11.38711492	14.54579681	10.61157415	8.105938514	4.229949377	7.058217771	4.810208881	4.62444864	5.827036863	8.779442747	7.02767392	11.85095347	6.831469017
2343.8	9.999531106	10.73812951	8.338384688	8.961105166	10.32681472	12.33808978	11.25769593	9.597705416	10.47743931	10.99673712	7.940158168	7.527612091	11.10696242	5.75720198	11.5941099	9.334219702	10.38383776	11.60770116	14.33700224	10.71420131	8.159339618	4.455733413	7.449391762	5.383236247	4.092458742	6.123955262	8.448895158	7.076944163	11.75775616	6.374066001
2346.1	9.956202636	10.34823466	8.612895231	9.05683811	10.06049871	12.09857626	11.67447279	9.061293531	10.41258006	11.386198	8.609168839	7.93390219	10.78428139	5.2751301	11.27600898	8.855516743	9.915933493	11.08232637	14.47479258	10.17167188	8.029402884	3.847365251	7.603827926	5.364278721	4.198798186	5.477995942	8.799851262	7.117625714	11.43105452	7.204633152
2348.4	10.22894512	11.47720611	8.727769565	9.066667318	10.14405085	12.16731679	11.17933496	9.222500663	10.58456451	10.42479844	7.990367745	7.48483976	10.4651609	6.051650764	11.27929616	9.461022348	9.999239679	10.82158928	14.2611084	10.29093522	8.461251127	3.973513914	6.997461349	4.538753593	3.967333013	5.941338007	7.974733852	6.681708057	11.49217162	6.175518053
2350.8	10.05875095	9.836337295	8.444918784	9.269686188	9.915272678	11.9778539	11.65090843	9.266265481	10.99645575	11.24667993	8.393572447	8.02959491	10.91648153	5.063711072	11.29455109	9.348715031	10.07160961	11.52985424	14.06061961	9.911482984	7.603222882	4.011398435	6.857307422	5.543319203	4.212223218	5.348795001	8.422301424	7.024197002	12.05562152	6.255646955
2353.1	9.850418041	11.31512622	8.415145132	8.589572717	9.530261497	11.40731494	11.17400787	9.271580958	10.12918811	10.9363128	8.139871423	7.45852862	10.60298541	5.801888701	11.61526422	9.159547384	9.966937657	10.65057968	13.96691227	10.71290807	8.095954223	3.952624906	7.136441994	5.006031808	4.418265726	5.603533532	8.504477883	7.067496776	11.1343009	6.214044729
2355.4	10.02043929	10.14775656	8.517328089	8.601918844	9.954960414	11.68633299	11.40746933	9.141929844	10.05041305	11.08267706	8.423666972	7.708801238	10.3359308	5.202184775	11.15634326	8.874843475	9.605063906	11.49158535	14.05494617	9.966312562	7.556031489	3.862560959	7.338185794	4.800140712	3.870553162	5.435288136	8.243546379	6.672449939	11.44349028	6.776826426
2357.7	9.619203802	10.4427155	8.004821326	8.941166034	9.764634529	12.48303154	11.37397065	9.232129849	10.30905818	10.63997283	8.157980984	7.634798979	9.843270447	5.238476958	11.16476145	9.194634278	9.971623536	10.27200895	13.82020981	9.858648429	8.095736065	4.163863073	6.557009882	5.302549698	3.785281508	5.26271792	8.182323051	6.610097225	11.38593338	5.908601118
2360	10.07031635	10.8214492	8.494973954	8.580806296	9.794985205	11.94261718	10.81580953	8.792943794	9.946500821	10.90448713	8.152169935	7.372875343	10.53821097	5.348567178	11.22896116	8.963522194	9.661274808	11.35222151	13.52863937	10.61147162	7.43892535	3.955457342	7.051850464	4.486978844	4.330466903	4.991476852	8.002523538	6.995552878	11.04332362	6.235076335
2362.2	9.690237512	10.35489531	8.089608098	8.750254679	9.715684564	11.09701112	11.59070726	9.151908586	10.45796356	11.00729221	7.983758185	7.509707876	10.0863897	5.173088578	11.30643751	9.007037552	10.19087983	11.05710462	13.78295648	9.623436701	8.527753541	4.029580552	7.293403917	5.163899958	3.744946672	5.286710024	8.250837312	6.461534474	11.3910531	5.488192519
2364.6	9.672680559	10.28553959	8.011772683	9.10803376	9.682208851	12.13348795	11.04868357	8.888158968	9.851218736	10.24117611	8.247632583	7.693136722	10.0654661	5.281040062	11.07110463	8.870419592	9.534182842	10.33491685	13.69333918	9.88495667	7.644192775	3.677668868	7.092490547	4.479171126	4.471407863	5.527267473	7.708676129	7.188133638	11.19600293	6.388666438
2366.8	10.24646919	10.21181652	7.978543137	8.323700046	9.866063678	11.22213806	10.94276322	9.09348495	10.32591011	11.13804717	7.680539592	7.68686029	10.21206289	5.122047698	11.36078898	8.873536137	9.667688983	10.98601878	13.50853534	10.0937613	7.746158385	3.70395324	6.397217785	5.305511377	3.748879405	4.92213528	8.206316236	6.67551491	11.17524288	5.879134038
2369.1	9.655447579	10.47057931	8.365091157	9.226372576	10.00038824	11.44743812	11.1771941	8.855126714	9.754942465	10.6302805	8.525338743	7.321703197	10.39916148	5.533347558	11.00782972	8.635942277	9.779775691	10.56422754	13.26096281	9.868371559	7.762813677	3.263874261	7.250523357	5.103882937	3.669675536	4.963664065	8.809977145	6.633221869	11.09889919	6.317838083
2371.4	9.994686367	10.5558866	7.746324365	8.221740903	9.697347304	11.21505739	11.08268263	8.472697828	9.814027907	10.5285485	7.807979892	7.421297999	9.451765132	5.267420769	11.56747413	8.702539847	9.102146269	10.98054871	13.41501338	10.08961431	7.539697776	4.104436235	7.100184144	5.137463444	4.217946728	5.529368999	7.165598115	6.900368409	10.70331702	5.170295616
2373.7	9.406301205	10.7417027	8.267924979	8.219385302	9.46150647	11.4495042	11.04678408	9.273610435	9.93949261	10.50558467	7.669309062	7.223331421	10.24239901	4.812563253	11.13046829	8.56927792	9.630769756	10.41201835	13.35858918	10.26433889	8.111298232	3.800352041	7.054082377	4.768139593	3.871122097	5.497001998	8.142814035	6.815904334	11.16344301	6.191360146
2376	9.867746595	9.555701959	7.629986592	8.27137422	10.07318721	10.93306375	11.24697648	8.1989735	9.178649867	10.79024647	7.69455942	7.799637133	9.718460782	5.385169407	10.60188805	8.707660159	9.261030429	10.11582047	13.23503949	9.917279333	7.529280076	3.386453972	6.699987713	4.729497801	4.459670673	5.071375941	7.956935672	6.632894367	10.71012796	5.17826688
2378.3	9.528056375	10.61979339	8.083863863	8.95168023	9.285924602	11.63303787	10.85233529	8.763026181	9.81580004	10.33254706	7.34958714	6.988132035	9.596921747	4.901525732	11.66326133	8.62463312	9.858866798	10.40611472	13.02900241	9.946320727	7.104598276	3.71241226	6.568621679	4.735000719	2.967021223	4.980955725	7.706276459	5.896321868	10.51505761	6.088490334
2380.6	10.01263584	9.877512552	7.581484263	7.853075195	9.958593953	11.11877207	11.20832747	8.243869167	10.06915879	10.27767053	7.895649843	8.036271575	9.731119793	5.412670336	10.80583689	8.382762043	8.754074309	10.28888094	13.28796284	9.683192016	7.573160415	3.89450578	7.338786848	4.675944074	4.67533491	4.999499512	7.84519419	6.724009171	10.68480059	5.396672296
2382.8	9.305515062	10.08749467	7.919612911	8.039708503	9.166780174	11.52618412	10.51483608	8.541942041	9.690779181	10.73671945	7.521710523	7.166446996	9.795316816	5.000120645	11.00419968	8.286704114	9.688582898	10.38360376	13.29188329	10.22585886	7.782806701	3.275499944	6.562799164	5.536279986	3.607700715	4.836272569	8.052288897	5.964815299	10.37646614	5.777775943
2385.1	9.852282395	10.38980875	7.940900728	7.642731138	9.301788763	10.88431689	11.05735145	8.104939319	8.925154495	10.52013922	7.936303692	6.991991456	9.759108478	4.695744749	11.30012066	8.56712391	8.839905449	10.38322739	12.77059396	9.889545761	7.127532921	3.361116515	6.946515436	3.882093946	4.011271944	4.972875682	7.34329058	6.440809456	10.49145163	5.477375062
2387.4	9.735546721	9.784965967	7.984372213	8.444761417	9.818104991	10.81407593	10.98478075	8.686465807	9.448519045	11.00231344	7.11261184	6.991385829	9.194227136	5.259370281	10.77391562	8.655749935	9.602638233	10.54845699	12.68846608	9.745684828	6.863061516	3.327950964	6.367113776	5.17941951	3.97338523	5.001720939	8.286279689	6.903878365	10.73174065	5.028028478
2389.6	9.332027162	9.60499029	8.090153864	8.277781497	9.205724306	11.09475023	10.87546245	7.845338392	9.62777215	9.761950904	7.816357591	7.500545411	9.540528847	4.636944476	10.30344641	8.78483409	8.921901707	9.92764777	12.27741724	9.921420514	7.539949381	4.131063188	6.692137805	4.123444256	3.556702146	4.625998022	7.289650109	5.996029991	10.03567629	5.54266461
2391.9	10.18510948	10.52404992	7.162514638	7.614250808	9.192580055	10.77753617	10.61222556	8.706148166	9.249884548	10.53054442	7.634664581	6.834623238	8.947308395	4.683665578	11.13537485	7.911550127	8.604952086	10.52404992	13.14879384	9.838700164	7.584854748	3.469827339	6.20685004	4.702076763	3.851945407	5.047658569	7.121440929	6.148869613	10.48924816	5.101255464
2394.2	9.191668967	9.279252083	7.761638731	7.960001006	9.471936541	10.92303673	10.6736907	7.978502449	9.31285783	10.44156269	7.030552965	7.535257593	9.707035941	4.596070148	10.78356869	8.448554615	9.514229304	9.848979543	12.52831581	9.918071817	6.729752534	3.651187484	6.928503831	4.42691281	3.737456782	5.067715049	7.65882858	6.348831031	10.70225448	5.448484979
2396.4	9.263614738	9.936840856	7.695651206	7.783571013	9.253634322	10.90762932	10.30286364	8.166822285	9.800712516	10.43406405	7.394561566	6.725606742	9.135482722	4.841025032	10.78857007	8.464257964	8.322104217	10.88508071	12.91588488	9.775917845	7.959946298	2.613969039	6.453693032	5.047481755	4.277019282	4.628029125	7.392412019	6.094176449	9.976819897	5.363635689
2398.7	9.623713244	9.798110874	7.464566647	8.533114629	9.030859375	10.68942966	10.582857	8.169325402	8.748446052	10.09014022	7.571627166	7.017591772	8.955523433	5.155846461	10.90671631	7.985951094	8.758213521	9.383800201	12.62494184	9.458292222	7.199085938	3.826260989	6.616346981	4.856644728	3.724814065	4.558121416	7.871648128	6.755856624	10.00510343	5.284539587
2401	9.662318191	10.03880681	7.348443141	7.251244913	9.247475275	10.27479983	10.90293484	8.005941407	9.475174142	10.03751461	7.381148226	7.421452874	9.742098646	4.817201712	10.52448872	8.034331776	8.966407342	10.10322347	12.17686795	9.953531645	7.093156159	3.3253643	6.691494201	3.871041356	3.459215615	4.932901244	7.080320948	5.966244976	10.23365633	4.819024799
2403.2	8.595063281	9.948419023	7.908078919	7.70819746	9.800285421	11.42784068	10.22151692	8.311231547	9.515042876	10.52740664	6.951431931	7.03243078	8.582460549	4.856741241	11.13037852	8.125198306	9.31738823	9.542219578	12.45841047	9.76624821	7.078828311	3.653625223	5.912491542	4.374324636	3.587601383	4.477036121	7.311416799	6.267689031	10.13336714	5.071453961
2405.5	9.484317761	9.860040941	6.811178831	7.880512734	8.542975132	9.357841517	10.80080186	7.532758371	8.680989385	10.24871525	7.034538079	6.714304219	9.476106716	4.83468726	10.40571659	7.79507924	8.557214908	10.72080239	12.91084463	9.060055351	7.377243799	3.122263614	6.80585361	4.772671986	3.757100139	5.109083446	7.087781923	6.248594244	10.12549687	5.210969306
2407.7	9.374661896	9.627223456	7.925559082	7.835090837	9.174494871	10.61443217	10.44852287	8.471697461	9.474207856	9.904357413	7.838711927	7.700557999	8.544224263	4.489338172	10.5235331	7.780852297	8.677311868	9.486286847	12.47919789	9.68610777	6.491438179	2.910790558	6.784387337	4.360155558	3.49976883	4.435948736	7.130094149	6.452449734	10.02278698	5.25744378
2410	9.158584064	8.945006903	7.368439953	8.243728239	8.847612932	10.39957707	10.7158236	7.606038581	9.357745569	9.728493981	7.240497879	6.37015364	8.985905532	4.582432577	10.39856659	8.410007985	9.07813862	10.19792987	11.90204686	9.755590645	7.413781144	2.81875104	6.153580625	4.302482103	3.553341483	4.997382866	7.449089175	5.541382893	10.2223631	4.899574331
2412.2	9.655364173	9.385483566	6.916216294	6.642853194	8.663088072	10.5028049	10.0871119	7.344080668	9.109894907	10.22715583	7.413083474	6.504536753	8.49683369	4.681454499	10.58337142	7.498659041	9.243758678	9.123082977	11.6255136	9.035812714	7.084801563	3.75190461	6.566758223	4.661533416	4.060027399	4.622195581	6.980751761	6.205582569	10.03631978	4.725816795
2414.5	8.845926631	9.819429847	7.194057428	7.894482534	9.453765534	11.16178199	10.16248152	8.281472298	8.195645843	10.10012854	6.777100467	7.11810207	9.209905762	4.609281978	10.67867203	8.431149551	8.115755115	9.679802256	12.57439568	8.7433865	7.141403525	3.440621552	6.035720486	3.996751557	3.598828521	5.209078409	6.908553368	5.946540917	8.951022887	4.582236177
2416.7	8.795444844	9.727862584	6.979850083	7.847095041	9.117069451	9.922615395	10.68469	6.862843053	9.426312056	10.49550023	7.272941231	6.653304614	9.331498725	4.221653723	9.725087467	6.930535909	8.217884	9.699864392	12.61310308	10.04895923	6.649594168	2.348525352	6.72893245	4.342033374	4.032988206	4.182708578	7.311890241	6.268274696	10.0380054	5.597600122
2419	9.249506086	9.081914173	7.373245819	7.266907751	8.696436043	9.954255014	9.769550711	7.996459514	8.269841431	9.464756185	6.692677582	6.661415369	8.564322139	4.498561941	10.74702321	7.928715421	9.124923938	9.022396702	11.37972743	8.643158058	6.077521857	3.778792031	5.899090433	4.473979636	2.883988504	4.693699592	7.550872175	4.788871297	9.957473544	4.572589921
2421.2	9.294646584	9.694663714	7.502602571	7.835408163	9.052629357	10.08406681	10.57691779	6.717038367	9.872565772	9.802989023	6.971298302	6.754494501	8.416599322	4.365784165	8.93511162	8.121375648	7.196178892	9.576299036	11.20663246	8.877990013	7.096803428	2.601873518	6.363210879	3.902175239	3.57008198	4.752702789	6.593529639	6.222288078	9.130547569	5.091838378
2423.5	8.368177001	8.944183594	6.669448348	6.846401404	8.605280949	9.558727439	9.611258157	7.472996342	7.86764385	9.697993028	6.819388747	6.04782362	7.703165174	4.105270458	10.07252968	7.131867476	9.137336823	9.823970917	11.90201975	9.283674936	6.895321292	2.997533515	5.988233395	4.247067149	4.111886527	4.079551353	7.007992339	5.589765037	9.442347572	3.893705778
2425.7	9.389867374	8.900250526	7.096021906	7.170805103	8.357452215	10.32176539	9.348804855	7.117801679	9.032097714	9.623786685	6.359116652	7.304013195	8.605132778	4.39915878	10.40189702	7.302942245	7.246494189	9.268534607	11.10958129	9.098660233	6.179992406	2.756198479	5.951676203	4.109072363	3.142803568	3.556846887	6.806320547	5.851929681	8.837914314	5.27866684
2427.9	8.008900019	9.256428938	6.558612897	6.821045586	8.501401692	9.722988853	9.957676166	7.087083909	7.619982069	9.629801258	6.364018233	6.553789122	8.346471904	3.79833892	9.821309982	7.298103961	8.24829584	8.844865637	11.71935238	8.159560707	6.175817363	2.700577232	5.947334392	4.649722201	3.568243232	5.450330377	6.67535143	5.307741992	9.634938683	4.404750168
2430.2	9.285085001	8.815618904	7.439626084	7.343931589	8.667437405	8.886155694	9.890974279	7.303235747	9.039923415	9.57085146	6.037194725	5.659669112	7.941902422	3.980285077	9.901854855	6.87503786	8.292260577	9.809154436	10.85570207	9.514067087	7.301872644	2.961236187	5.573807227	4.248618902	3.197856925	3.835417899	6.238509704	5.889359508	9.020776214	4.334924314
2432.4	8.438288836	8.922414522	6.285420103	6.798493864	7.69443178	9.802539166	9.507725958	7.157098335	8.535793301	8.541109801	6.954146466	6.286336902	8.177611099	4.64015697	9.039742959	6.868605407	7.702346171	8.006367598	10.91227058	8.953343588	6.245921331	3.248909861	6.609158085	3.156981129	3.129481293	3.843965226	6.211537637	4.962897554	9.053796679	4.149567048
2434.6	8.06543101	8.139129673	7.070804509	7.395220983	8.415860082	9.348899754	9.958699791	7.025558933	7.296930731	9.092329388	6.262850765	7.621536462	7.33504554	3.285190938	9.86871425	7.46071505	7.804394822	9.882132881	11.62244661	8.950874217	5.921401413	2.203173943	5.627569785	4.776662474	3.966301171	4.009004958	7.44501324	5.468968274	9.498809996	4.736783102
2436.9	8.06004431	8.362825654	6.462595893	5.825740446	8.763353196	8.285774827	9.35530853	6.981228306	8.244750839	9.679191734	6.522150798	5.161687436	8.215981088	4.528270443	9.316492357	7.021017398	7.405186275	8.564674579	10.67884208	8.336846711	6.742326957	2.555978015	5.947868342	3.204416547	2.879094209	4.205151641	5.577920524	5.446136856	9.398370944	4.368858226
2439.1	8.679765056	8.742927311	6.585964796	6.418723064	7.394991668	9.514787662	9.558387898	6.482040199	7.744661807	9.274430382	6.470034816	6.531729341	7.327957126	3.246706711	9.778425434	6.773832961	8.332407545	8.630366552	10.82731524	8.705989521	6.170287349	2.632067108	5.38816653	3.916073704	3.547975467	4.211117275	6.656129616	5.140313707	8.061968123	4.414948074
2441.3	7.59879471	8.247794465	6.554119911	6.769811934	7.585198949	9.14201725	9.195169557	7.096637729	7.435581621	9.037441985	6.378867658	6.451351411	7.505939192	4.053938262	8.80712341	6.633717156	6.843186382	8.646425299	11.39018088	8.43064998	6.236828095	2.740590396	4.905370412	3.522038561	2.977262812	3.85405409	6.300671058	5.539542966	9.074935262	4.386150759
2443.6	9.014693754	8.462325781	6.094341355	6.619452887	7.972954832	8.545791769	8.653662873	6.307067014	7.841488336	8.735721502	5.827506201	6.073926404	7.648601888	4.101500724	9.340454939	7.728453353	7.665703979	9.010095734	9.470061822	8.7732983	6.100672476	3.144629431	6.206574155	4.505128868	3.681167518	3.54994391	5.403608459	5.121201402	8.53661593	3.480869547
2445.8	6.774149846	8.33221285	6.525135653	5.87667468	7.941270887	9.027757749	9.598579593	7.286793991	7.545322544	8.791123751	5.727787887	5.256365015	7.04008475	4.026147787	9.536551392	5.699762337	7.647829006	8.289929501	11.54919637	7.998553945	5.238171353	1.988676678	5.400606691	3.382863846	2.669809412	4.195768083	7.14456673	4.873757847	8.312220254	4.762575553
2448	9.222310101	8.419358387	6.480983289	7.089859528	8.239215283	8.954497998	9.042976863	6.480983289	7.975436764	8.867150952	6.236193659	5.594128723	8.331518597	3.794380191	8.127928952	7.518997397	7.56493252	8.713704306	10.40229503	8.971877633	6.208816011	1.899568325	6.052099588	4.098288341	3.025122289	4.403911781	5.755617762	5.4957429	9.648332038	4.517147649
2450.2	7.215135156	8.590389003	5.773639837	6.071800415	7.366350563	8.629713541	9.893190308	6.012744325	7.709550633	8.374271913	6.503386052	5.99775079	7.597118778	3.189750763	10.18259972	5.711499063	7.602915888	9.038384658	11.86367842	7.063996115	5.477808884	3.992791222	4.431673924	3.0785803	3.681665927	3.393597257	7.570332343	4.537928286	7.995112774	3.25870194
2452.4	8.059595608	7.130053207	6.655080988	6.658468305	7.719893947	8.590608496	8.181722045	6.615017591	6.890233776	9.067615206	6.358890427	5.660886315	7.575787862	4.387064646	8.534744181	6.357923884	6.899131139	8.567800561	10.10151563	8.864251804	6.021053356	1.745577764	6.309016777	3.040490013	2.403836606	3.730693232	5.291698077	4.914480446	8.78059036	3.72091422
2454.6	6.876733816	9.091275214	5.197481177	5.264881133	7.082923035	8.169671839	8.659301458	5.338808035	8.627276064	7.789985144	5.732503337	6.076926668	7.575923425	2.793462399	8.937185804	7.314292039	7.16463416	7.838130911	10.64728193	7.385069502	5.615377369	2.810050655	5.103816271	4.219003283	2.67089281	4.251081833	6.038674982	4.987150021	7.969895248	4.388891483
2456.8	6.516277185	6.940725404	5.928865664	6.841897989	8.031907004	8.131897848	8.215820791	6.324544624	6.710859193	9.272775033	6.221359468	5.440619894	6.98799715	4.025304215	9.340091004	6.122398289	7.207105683	7.975808049	9.957004915	7.861663079	5.653648006	2.54425418	5.325107794	3.206594449	3.127078927	3.178801648	6.262612424	4.586382426	7.519564792	4.181569478
2459.1	7.493060099	7.477482011	5.411527219	5.630174566	6.789699204	8.594933721	8.288281324	6.673980655	7.994113174	8.419798221	5.085623103	5.500653759	6.438145527	3.793554317	8.578269879	6.409098852	6.198526337	8.25599565	9.405602617	7.705186676	5.445385873	2.17483836	4.966822311	3.736236853	2.891522817	3.971290754	5.411226371	4.996504516	8.688498963	3.477756271
2461.2	7.829051953	7.663751448	5.883999275	7.074723476	7.802060959	8.272675476	8.93524212	5.65395044	7.055525814	7.797216003	5.777287949	5.477363625	7.637926748	3.766820643	9.084259525	5.37371311	7.311270947	8.468889347	10.73269033	7.614599765	5.69114764	2.919672764	5.080687075	3.677658591	2.550188652	3.034912015	5.336501774	5.113759648	7.583415402	4.168823189
2463.5	7.305086116	7.741614812	6.738106252	5.428131143	7.058870939	8.0788062	8.507022363	5.668580352	7.298374633	8.257626642	5.368980359	5.959268548	6.517517127	3.674968713	7.56830226	7.258760246	7.201868984	8.34576031	9.777356825	7.945691398	5.105342306	1.996901587	5.258507512	4.175873613	2.834529753	4.141074666	6.387634892	5.403033089	8.20141869	3.66727245
2465.7	7.357056656	7.878670767	5.110398895	6.341547965	7.246732493	7.82848291	7.802974657	6.744631686	6.786475579	8.555634484	5.474950734	5.258526399	6.798315897	3.087683667	8.907299819	6.344903281	6.971026941	7.76027337	10.03900494	7.826913604	5.696736932	3.532621467	5.32681895	2.749709894	3.624119545	2.92850531	5.664789048	3.773560472	8.1455605	3.4590971
2467.9	6.846738942	7.572253033	5.747672683	6.223769616	7.404419524	8.25832965	8.819389195	5.939021987	8.168697621	8.348291387	5.245837945	5.252165855	7.147985506	3.181618921	8.426440113	5.430919184	6.99816618	7.80888594	10.08499682	7.272133248	5.930649305	1.036348499	4.710228486	3.462920594	2.342900072	3.962752036	5.804203386	5.51377648	7.701731416	4.550632832
2470.1	7.973422117	7.664148724	5.915764797	5.243126817	6.554864041	7.819097818	8.282070715	6.417100796	6.384168461	8.810713527	6.425478213	4.936231382	7.215092982	3.340667179	8.558978855	6.743670811	6.913509988	8.374058479	10.26040507	8.481823812	5.379423469	3.289073864	6.028804888	3.95930925	2.253624684	3.280629515	4.529955915	4.223328149	8.626532969	3.384754315
2472.3	7.538554117	6.456688639	6.07848757	6.350368804	7.572058802	8.023756618	7.572058802	5.961220396	8.521609584	7.771907861	4.90498114	5.490788496	6.625664792	3.584356493	7.718404528	5.810856131	6.868695201	8.278489944	9.707755421	6.495749796	5.657083782	2.529453142	4.206699334	3.530726185	3.390182971	3.759173659	6.153054947	5.528147399	7.587598784	3.691115015
2474.4	7.128988327	8.729734105	5.896148281	6.644857088	6.393075024	9.154278032	8.416746464	4.890182631	6.702239274	9.193583537	6.097001895	5.104321052	7.803098609	4.645334777	9.375578386	6.729937543	8.41321743	8.112745379	11.98473749	8.48473628	5.300326981	2.621040815	5.567570358	4.388656696	2.498490425	3.159744027	5.525896927	4.666807819	7.43464078	4.746819105
2476.6	6.487071804	7.571577142	5.695434133	6.53974993	7.591822	8.62005762	9.030321362	7.175231046	7.571577142	8.18725902	4.922795541	7.873936295	5.994165237	3.580309915	7.476137094	4.426930184	6.353087533	7.368533118	8.769527721	8.0180738	6.126915064	3.47030619	5.128531315	2.390018037	3.902874815	4.101270952	6.279018261	4.597481933	9.278893556	4.067376151
2478.8	7.946996187	6.545434424	5.7081007	6.996074518	8.026933348	9.425834879	8.07020543	6.720095692	7.610493912	9.44645772	7.227169094	4.465835491	6.883018185	4.063314283	9.377308894	8.573333503	7.975551986	9.198785968	12.28172138	7.293300646	4.999928304	2.378777484	5.034122343	4.1524545	2.449129392	4.465835491	4.514837031	4.663134598	7.127243331	4.74053333
2481	8.711436911	8.263584981	6.979788188	4.947154679	6.949637968	9.144939996	9.588860372	7.520877884	7.922349362	8.254561907	6.02069059	6.733130002	8.773274419	4.370980038	9.232964176	4.436150757	5.829839335	9.42451945	10.42620743	6.651410949	7.705528046	3.618095761	6.975455016	4.064353777	3.109247645	3.18597659	8.101297361	5.151813689	8.164836948	4.515517943
2483.2	7.654397686	8.019989484	8.229018065	7.631766202	9.724455394	8.976300525	9.340469558	5.63900323	8.649335029	6.907570595	6.47277984	5.722049822	9.023408054	5.097543743	7.905144985	8.603081901	8.872109763	8.623696288	12.32349494	9.938720187	5.742531671	3.537715922	5.708763034	3.340191468	1.772997172	4.589800882	4.980895358	6.488069679	11.20946219	5.97007208
2485.4	6.575470188	10.15961885	5.027197112	7.656115914	6.801501975	9.976921914	8.417969903	5.636245333	7.043626641	10.5452332	8.087999376	4.894634105	9.192589005	3.742413271	10.33311644	4.666664845	8.191815487	8.265837917	9.916274684	8.349669944	4.506171081	1.674860048	5.931199542	4.150420732	3.088799762	4.570179193	8.042175017	5.53389431	7.777774742	4.811674205
2487.6	9.849192821	6.881643815	5.957719414	7.096695184	7.414457655	10.42779701	10.07388923	10.01886379	10.38540759	6.634056999	6.663563553	9.11646336	9.429743887	5.832900151	10.5136225	9.721500252	10.43879244	9.027598114	12.66324791	7.278661727	6.65862758	6.758757318	6.481000168	5.786274251	3.343554857	3.240500084	4.844160535	3.428355161	9.92544781	3.875328428
2489.8	5.362926977	6.281649611	12.61564347	9.328805301	11.40512728	11.71902987	8.991112155	6.280251134	9.504935977	12.48174294	10.51307181	6.538910768	10.13789092	5.632288716	8.636023518	5.114452327	6.702383537	11.17842018	13.01022662	10.55492453	8.531099254	2.670949944	5.93677576	6.486177616	5.020806693	4.163464685	7.671956722	6.460108951	8.274797051	5.473748132
2491.9	10.61074744	12.37920535	5.305373722	6.088923141	5.856964164	4.257562412	9.461249804	4.035604182	6.211931689	9.681278869	5.684871127	5.103578732	7.917363853	4.564638063	10.90005738	8.490865209	7.954148065	10.75142023	12.34076061	7.849945252	5.6420297	0.856221702	4.485937407	-1.284332553	6.02079533	4.261824236	5.988132787	4.32020539	8.676255279	8.709100238
2494.1	8.070727585	9.725973431	7.277810088	5.565483731	7.095891931	11.29633978	11.64391814	11.04582604	10.61917507	6.570270307	5.231716395	6.047928046	12.19408912	4.830990451	5.912949756	6.117148216	6.790303015	9.801963761	13.64526867	11.8811902	6.855909571	4.70925835	10.21609553	7.411922855	3.553309498	4.242460996	5.72074295	7.007940452	9.333414191	4.379962783
2496.3	9.197719348	9.283679342	7.139756893	6.274965043	11.93606566	10.89649774	8.854666341	8.854666341	9.612281853	14.52054873	8.970858338	9.579897051	2.892053863	1.267300714	8.371838835	7.988879592	5.490594412	7.383526811	10.76035416	7.78137689	5.965877945	2.591820797	4.185919418	5.939105415	1.696887262	3.852865073	8.818809892	6.569892158	10.64778514	10.09082321
2498.4	5.370094759	5.808543792	3.978348418	9.009169963	3.503566097	6.756877472	9.67961982	4.908297786	7.17317798	9.048340267	6.28025126	2.355094223	9.853779647	5.427655674	8.016634289	4.614452908	8.818297718	5.961950711	12.19241002	6.901874843	7.022431609	1.97900177	3.892851218	2.556656341	2.579898671	4.830448576	5.039965983	4.524170133	6.102986104	1.144309894
