# Supplementary material for: Field spectroscopy data from non-arable, grass-dominated objects in an intensively used agricultural landscape in East Anglia, UK
Source: Data Brief. 2019 Nov 28;28:104888. doi: 10.1016/j.dib.2019.104888 (PMC6920490; doi:10.1016/j.dib.2019.104888)
Supplement: Multimedia component 1 [file mmc1.zip › Table 19 ASD_Metadata.csv]

Metadata for spectra recorded with the ASD Field Spec Pro in 2012.
Times are GMT (Greenwich Mean Time) + 1 (British summer time).
Spectra are from two vegetation categories (arr and dac in Spectra_Name)
Spectra_Name	ASDSerialNo	INICalNo	ProgramVersion	FileVersion	FileDate	FileTime	VNIRIntTime	VNIRChannelNo1	WavelengthInt	Averaging	SWIR1Gain	SWIR1Offset	SWIR2Gain	SWIR2Offset	Join1	Join2	VNIRDC	DCAveraging	DCLocalTime	DCC	WhiteReference	WRefAveraging	ForeOptic	Data	SmartDetector	SignalA	DarkA	RefA	Status	Gain
arr2b.000	6239	3	5.06	4.04	09/07/2012	13:35:20	68	350	1	25	44	2065	16	2100	973	1785	subtracted	25	13:34:50	0	compared	25	18-degree	reflectance data	Detector	0	0	0.00E+00	Good	E-4
arr2b.001	6239	3	5.06	4.04	09/07/2012	13:36:41	68	350	1	25	44	2065	16	2100	973	1785	subtracted	25	13:36:19	0	compared	25	18-degree	reflectance data	Detector	0	0	0.00E+00	Good	E-4
arr2b.002	6239	3	5.06	4.04	09/07/2012	13:38:14	68	350	1	25	44	2065	16	2100	973	1785	subtracted	25	13:37:49	0	compared	25	18-degree	reflectance data	Detector	0	0	0.00E+00	Good	E-4
arr2b.003	6239	3	5.06	4.04	09/07/2012	13:39:43	68	350	1	25	44	2065	16	2100	973	1785	subtracted	25	13:39:18	0	compared	25	18-degree	reflectance data	Detector	0	0	0.00E+00	Good	E-4
arr2b.004	6239	3	5.06	4.04	09/07/2012	13:41:08	68	350	1	25	44	2065	16	2100	973	1785	subtracted	25	13:40:47	0	compared	25	18-degree	reflectance data	Detector	0	0	0.00E+00	Good	E-4
arr2b.005	6239	3	5.06	4.04	09/07/2012	13:42:31	68	350	1	25	44	2065	16	2100	973	1785	subtracted	25	13:42:10	0	compared	25	18-degree	reflectance data	Detector	0	0	0.00E+00	Good	E-4
arr2b.006	6239	3	5.06	4.04	09/07/2012	13:43:57	68	350	1	25	44	2065	16	2100	973	1785	subtracted	25	13:43:33	0	compared	25	18-degree	reflectance data	Detector	0	0	0.00E+00	Good	E-4
arr2b.007	6239	3	5.06	4.04	09/07/2012	13:45:35	68	350	1	25	44	2065	16	2100	973	1785	subtracted	25	13:45:04	0	compared	25	18-degree	reflectance data	Detector	0	0	0.00E+00	Good	E-4
arr2b.008	6239	3	5.06	4.04	09/07/2012	13:47:01	68	350	1	25	44	2065	16	2100	973	1785	subtracted	25	13:46:37	0	compared	25	18-degree	reflectance data	Detector	0	0	0.00E+00	Good	E-4
arr2b.009	6239	3	5.06	4.04	09/07/2012	13:49:23	68	350	1	25	44	2065	16	2100	973	1785	subtracted	25	13:49:01	0	compared	25	18-degree	reflectance data	Detector	0	0	0.00E+00	Good	E-4
arr2b.010	6239	3	5.06	4.04	09/07/2012	13:50:44	68	350	1	25	44	2065	16	2100	973	1785	subtracted	25	13:50:20	0	compared	25	18-degree	reflectance data	Detector	0	0	0.00E+00	Good	E-4
arr2b.011	6239	3	5.06	4.04	09/07/2012	13:52:09	68	350	1	25	44	2065	16	2100	973	1785	subtracted	25	13:51:44	0	compared	25	18-degree	reflectance data	Detector	0	0	0.00E+00	Good	E-4
arr2b.012	6239	3	5.06	4.04	09/07/2012	13:54:16	68	350	1	25	44	2065	16	2100	973	1785	subtracted	25	13:53:55	0	compared	25	18-degree	reflectance data	Detector	0	0	0.00E+00	Good	E-4
arr3.000	6239	3	5.06	4.04	09/07/2012	12:25:46	34	350	1	25	48	2067	18	2095	973	1785	subtracted	25	12:25:19	0	compared	25	18-degree	reflectance data	Detector	0	0	0.00E+00	Good	E-4
arr3.006	6239	3	5.06	4.04	09/07/2012	12:31:19	34	350	1	25	48	2067	18	2095	973	1785	subtracted	25	12:30:52	0	compared	25	18-degree	reflectance data	Detector	0	0	0.00E+00	Good	E-4
arr3.015	6239	3	5.06	4.04	09/07/2012	12:35:48	34	350	1	25	48	2067	18	2095	973	1785	subtracted	25	12:35:32	0	compared	25	18-degree	reflectance data	Detector	0	0	0.00E+00	Good	E-4
arr3.019	6239	3	5.06	4.04	09/07/2012	12:44:10	68	350	1	25	39	2067	16	2095	973	1785	subtracted	25	12:43:46	0	compared	25	18-degree	reflectance data	Detector	0	0	0.00E+00	Good	E-4
arr3.020	6239	3	5.06	4.04	09/07/2012	12:46:01	68	350	1	25	39	2067	16	2095	973	1785	subtracted	25	12:45:36	0	compared	25	18-degree	reflectance data	Detector	0	0	0.00E+00	Good	E-4
arr3.021	6239	3	5.06	4.04	09/07/2012	12:48:03	68	350	1	25	39	2067	16	2095	973	1785	subtracted	25	12:47:38	0	compared	25	18-degree	reflectance data	Detector	0	0	0.00E+00	Good	E-4
arr3.022	6239	3	5.06	4.04	09/07/2012	12:49:40	68	350	1	25	39	2067	16	2095	973	1785	subtracted	25	12:49:19	0	compared	25	18-degree	reflectance data	Detector	0	0	0.00E+00	Good	E-4
arr3.023	6239	3	5.06	4.04	09/07/2012	12:51:12	68	350	1	25	39	2067	16	2095	973	1785	subtracted	25	12:50:48	0	compared	25	18-degree	reflectance data	Detector	0	0	0.00E+00	Good	E-4
arr3.024	6239	3	5.06	4.04	09/07/2012	12:52:51	68	350	1	25	39	2067	16	2095	973	1785	subtracted	25	12:52:26	0	compared	25	18-degree	reflectance data	Detector	0	0	0.00E+00	Good	E-4
arr3.025	6239	3	5.06	4.04	09/07/2012	12:55:46	68	350	1	25	39	2067	16	2095	973	1785	subtracted	25	12:55:25	0	compared	25	18-degree	reflectance data	Detector	0	0	0.00E+00	Good	E-4
arr3.026	6239	3	5.06	4.04	09/07/2012	12:57:36	68	350	1	25	39	2067	16	2095	973	1785	subtracted	25	12:57:17	0	compared	25	18-degree	reflectance data	Detector	0	0	0.00E+00	Good	E-4
arr3.027	6239	3	5.06	4.04	09/07/2012	12:59:21	68	350	1	25	39	2067	16	2095	973	1785	subtracted	25	12:58:59	0	compared	25	18-degree	reflectance data	Detector	0	0	0.00E+00	Good	E-4
arr3.028	6239	3	5.06	4.04	09/07/2012	13:04:12	68	350	1	25	39	2067	16	2095	973	1785	subtracted	25	13:03:48	0	compared	25	18-degree	reflectance data	Detector	0	0	0.00E+00	Good	E-4
arr3.029	6239	3	5.06	4.04	09/07/2012	13:05:41	68	350	1	25	39	2067	16	2095	973	1785	subtracted	25	13:05:14	0	compared	25	18-degree	reflectance data	Detector	0	0	0.00E+00	Good	E-4
arr3.030	6239	3	5.06	4.04	09/07/2012	13:07:41	68	350	1	25	39	2067	16	2095	973	1785	subtracted	25	13:07:13	0	compared	25	18-degree	reflectance data	Detector	0	0	0.00E+00	Good	E-4
arr3.031	6239	3	5.06	4.04	09/07/2012	13:09:36	68	350	1	25	39	2067	16	2095	973	1785	subtracted	25	13:09:11	0	compared	25	18-degree	reflectance data	Detector	0	0	0.00E+00	Good	E-4
arr3.032	6239	3	5.06	4.04	09/07/2012	13:12:11	68	350	1	25	40	2067	16	2098	973	1785	subtracted	25	13:11:47	0	compared	25	18-degree	reflectance data	Detector	0	0	0.00E+00	Good	E-4
arr3.033	6239	3	5.06	4.04	09/07/2012	13:13:58	68	350	1	25	40	2067	16	2098	973	1785	subtracted	25	13:13:31	0	compared	25	18-degree	reflectance data	Detector	0	0	0.00E+00	Good	E-4
arr3.034	6239	3	5.06	4.04	09/07/2012	13:17:25	68	350	1	25	40	2067	16	2098	973	1785	subtracted	25	13:17:04	0	compared	25	18-degree	reflectance data	Detector	0	0	0.00E+00	Good	E-4
arr3.035	6239	3	5.06	4.04	09/07/2012	13:21:00	68	350	1	25	40	2067	16	2098	973	1785	subtracted	25	13:20:36	0	compared	25	18-degree	reflectance data	Detector	0	0	0.00E+00	Good	E-4
arr3.036	6239	3	5.06	4.04	09/07/2012	13:22:29	68	350	1	25	40	2067	16	2098	973	1785	subtracted	25	13:22:02	0	compared	25	18-degree	reflectance data	Detector	0	0	0.00E+00	Good	E-4
arr4.000	6239	3	5.06	4.04	09/07/2012	14:44:32	34	350	1	25	48	2068	18	2102	973	1785	subtracted	25	14:44:08	0	compared	25	18-degree	reflectance data	Detector	0	0	0.00E+00	Good	E-4
arr4.001	6239	3	5.06	4.04	09/07/2012	14:46:48	34	350	1	25	48	2068	18	2102	973	1785	subtracted	25	14:46:23	0	compared	25	18-degree	reflectance data	Detector	0	0	0.00E+00	Good	E-4
arr4.002	6239	3	5.06	4.04	09/07/2012	14:48:21	34	350	1	25	48	2068	18	2102	973	1785	subtracted	25	14:48:00	0	compared	25	18-degree	reflectance data	Detector	0	0	0.00E+00	Good	E-4
arr4.003	6239	3	5.06	4.04	09/07/2012	14:49:56	34	350	1	25	48	2068	18	2102	973	1785	subtracted	25	14:49:31	0	compared	25	18-degree	reflectance data	Detector	0	0	0.00E+00	Good	E-4
arr4.004	6239	3	5.06	4.04	09/07/2012	14:51:31	34	350	1	25	48	2068	18	2102	973	1785	subtracted	25	14:51:07	0	compared	25	18-degree	reflectance data	Detector	0	0	0.00E+00	Good	E-4
arr4.005	6239	3	5.06	4.04	09/07/2012	14:53:29	34	350	1	25	47	2067	17	2100	973	1785	subtracted	25	14:53:10	0	compared	25	18-degree	reflectance data	Detector	0	0	0.00E+00	Good	E-4
arr4.006	6239	3	5.06	4.04	09/07/2012	14:55:02	34	350	1	25	47	2067	17	2100	973	1785	subtracted	25	14:54:43	0	compared	25	18-degree	reflectance data	Detector	0	0	0.00E+00	Good	E-4
arr4.007	6239	3	5.06	4.04	09/07/2012	14:57:47	34	350	1	25	47	2067	17	2100	973	1785	subtracted	25	14:57:11	0	compared	25	18-degree	reflectance data	Detector	0	0	0.00E+00	Good	E-4
arr4.008	6239	3	5.06	4.04	09/07/2012	15:03:32	34	350	1	25	47	2067	17	2100	973	1785	subtracted	25	15:03:01	0	compared	25	18-degree	reflectance data	Detector	0	0	0.00E+00	Good	E-4
arr4.009	6239	3	5.06	4.04	09/07/2012	15:05:56	34	350	1	25	47	2067	17	2100	973	1785	subtracted	25	15:05:22	0	compared	25	18-degree	reflectance data	Detector	0	0	0.00E+00	Good	E-4
arr4.010	6239	3	5.06	4.04	09/07/2012	15:09:18	34	350	1	25	47	2067	17	2100	973	1785	subtracted	25	15:08:57	0	compared	25	18-degree	reflectance data	Detector	0	0	0.00E+00	Good	E-4
arr4.011	6239	3	5.06	4.04	09/07/2012	15:14:02	68	350	1	25	41	2063	16	2099	973	1785	subtracted	25	15:13:34	0	compared	25	18-degree	reflectance data	Detector	0	0	0.00E+00	Good	E-4
arr5.002	6239	3	5.06	4.04	09/08/2012	11:18:15	68	350	1	25	37	2066	16	2083	973	1785	subtracted	25	11:17:54	0	compared	25	18-degree	raw data with embedded reference	Detector	0	0	NA	Good	E-4
arr5.003	6239	3	5.06	4.04	09/08/2012	11:20:01	68	350	1	25	37	2066	16	2083	973	1785	subtracted	25	11:19:42	0	compared	25	18-degree	raw data with embedded reference	Detector	0	0	NA	Good	E-4
arr5.004	6239	3	5.06	4.04	09/08/2012	11:22:18	68	350	1	25	37	2066	16	2083	973	1785	subtracted	25	11:21:59	0	compared	25	18-degree	raw data with embedded reference	Detector	0	0	NA	Good	E-4
arr5.039	6239	3	5.06	4.04	09/08/2012	12:14:50	68	350	1	25	41	2065	16	2095	973	1785	subtracted	25	12:14:28	0	compared	25	18-degree	raw data with embedded reference	Detector	0	0	NA	Good	E-4
arr5.040	6239	3	5.06	4.04	09/08/2012	12:16:31	68	350	1	25	41	2065	16	2095	973	1785	subtracted	25	12:16:18	0	compared	25	18-degree	raw data with embedded reference	Detector	0	0	NA	Good	E-4
arr5.041	6239	3	5.06	4.04	09/08/2012	12:18:35	68	350	1	25	41	2065	16	2095	973	1785	subtracted	25	12:18:25	0	compared	25	18-degree	raw data with embedded reference	Detector	0	0	NA	Good	E-4
arr5.042	6239	3	5.06	4.04	09/08/2012	12:22:02	68	350	1	25	41	2065	16	2095	973	1785	subtracted	25	12:21:46	0	compared	25	18-degree	raw data with embedded reference	Detector	0	0	NA	Good	E-4
arr5.043	6239	3	5.06	4.04	09/08/2012	12:24:32	68	350	1	25	41	2065	16	2095	973	1785	subtracted	25	12:24:13	0	compared	25	18-degree	raw data with embedded reference	Detector	0	0	NA	Good	E-4
dac1.000	6239	3	5.06	4.04	09/08/2012	12:34:39	68	350	1	25	42	2067	16	2097	973	1785	subtracted	25	12:34:18	0	compared	25	18-degree	raw data with embedded reference	Detector	0	0	NA	Good	E-4
dac1.001	6239	3	5.06	4.04	09/08/2012	12:36:12	68	350	1	25	42	2067	16	2097	973	1785	subtracted	25	12:35:47	0	compared	25	18-degree	raw data with embedded reference	Detector	0	0	NA	Good	E-4
dac1.002	6239	3	5.06	4.04	09/08/2012	12:37:45	68	350	1	25	42	2067	16	2097	973	1785	subtracted	25	12:37:23	0	compared	25	18-degree	raw data with embedded reference	Detector	0	0	NA	Good	E-4
dac1.003	6239	3	5.06	4.04	09/08/2012	12:39:05	68	350	1	25	42	2067	16	2097	973	1785	subtracted	25	12:38:46	0	compared	25	18-degree	raw data with embedded reference	Detector	0	0	NA	Good	E-4
dac1.004	6239	3	5.06	4.04	09/08/2012	12:41:17	68	350	1	25	42	2067	16	2097	973	1785	subtracted	25	12:40:58	0	compared	25	18-degree	raw data with embedded reference	Detector	0	0	NA	Good	E-4
dac1.005	6239	3	5.06	4.04	09/08/2012	12:45:12	68	350	1	25	42	2067	16	2097	973	1785	subtracted	25	12:44:57	0	compared	25	18-degree	raw data with embedded reference	Detector	0	0	NA	Good	E-4
dac1.013	6239	3	5.06	4.04	09/08/2012	14:14:06	68	350	1	25	42	2067	17	2097	973	1785	subtracted	25	14:13:44	0	compared	25	18-degree	raw data with embedded reference	Detector	0	0	NA	Good	E-4
dac1.014	6239	3	5.06	4.04	09/08/2012	14:15:41	68	350	1	25	42	2067	17	2097	973	1785	subtracted	25	14:15:19	0	compared	25	18-degree	raw data with embedded reference	Detector	0	0	NA	Good	E-4
dac1.015	6239	3	5.06	4.04	09/08/2012	14:17:01	68	350	1	25	42	2067	17	2097	973	1785	subtracted	25	14:16:37	0	compared	25	18-degree	raw data with embedded reference	Detector	0	0	NA	Good	E-4
dac1.016	6239	3	5.06	4.04	09/08/2012	14:19:29	68	350	1	25	42	2067	17	2097	973	1785	subtracted	25	14:19:10	0	compared	25	18-degree	raw data with embedded reference	Detector	0	0	NA	Good	E-4
dac1.017	6239	3	5.06	4.04	09/08/2012	14:25:09	68	350	1	25	45	2065	17	2101	973	1785	subtracted	25	14:24:50	0	compared	25	18-degree	raw data with embedded reference	Detector	0	0	NA	Good	E-4
dac1.018	6239	3	5.06	4.04	09/08/2012	14:26:30	68	350	1	25	45	2065	17	2101	973	1785	subtracted	25	14:26:09	0	compared	25	18-degree	raw data with embedded reference	Detector	0	0	NA	Good	E-4
dac1.019	6239	3	5.06	4.04	09/08/2012	14:34:33	68	350	1	25	42	2066	16	2100	973	1785	subtracted	25	14:34:14	0	compared	25	18-degree	raw data with embedded reference	Detector	0	0	NA	Good	E-4
dac1.020	6239	3	5.06	4.04	09/08/2012	14:36:05	68	350	1	25	42	2066	16	2100	973	1785	subtracted	25	14:35:40	0	compared	25	18-degree	raw data with embedded reference	Detector	0	0	NA	Good	E-4
dac1.021	6239	3	5.06	4.04	09/08/2012	14:37:24	68	350	1	25	42	2066	16	2100	973	1785	subtracted	25	14:37:05	0	compared	25	18-degree	raw data with embedded reference	Detector	0	0	NA	Good	E-4
dac1.022	6239	3	5.06	4.04	09/08/2012	14:38:36	68	350	1	25	42	2066	16	2100	973	1785	subtracted	25	14:38:20	0	compared	25	18-degree	raw data with embedded reference	Detector	0	0	NA	Good	E-4
dac1.023	6239	3	5.06	4.04	09/08/2012	14:41:13	68	350	1	25	42	2066	16	2100	973	1785	subtracted	25	14:40:49	0	compared	25	18-degree	raw data with embedded reference	Detector	0	0	NA	Good	E-4
dac2.001	6239	3	5.06	4.04	09/13/2012	11:30:33	68	350	1	25	37	2066	16	2075	973	1785	subtracted	25	11:29:41	0	not used	NA	18-degree	raw	Detector	0	0	NA	Good	E-4
dac2.003	6239	3	5.06	4.04	09/13/2012	11:32:58	68	350	1	25	37	2066	16	2075	973	1785	subtracted	25	11:29:41	0	not used	NA	18-degree	raw	Detector	0	0	NA	Good	E-4
dac2.005	6239	3	5.06	4.04	09/13/2012	11:34:27	68	350	1	25	37	2066	16	2075	973	1785	subtracted	25	11:29:41	0	not used	NA	18-degree	raw	Detector	0	0	NA	Good	E-4
dac2.007	6239	3	5.06	4.04	09/13/2012	11:35:40	68	350	1	25	37	2066	16	2075	973	1785	subtracted	25	11:29:41	0	not used	NA	18-degree	raw	Detector	0	0	NA	Good	E-4
dac2.009	6239	3	5.06	4.04	09/13/2012	11:36:53	68	350	1	25	37	2066	16	2075	973	1785	subtracted	25	11:29:41	0	not used	NA	18-degree	raw	Detector	0	0	NA	Good	E-4
dac2.011	6239	3	5.06	4.04	09/13/2012	11:38:24	68	350	1	25	37	2066	16	2075	973	1785	subtracted	25	11:29:41	0	not used	NA	18-degree	raw	Detector	0	0	NA	Good	E-4
dac2.013	6239	3	5.06	4.04	09/13/2012	11:39:43	68	350	1	25	37	2066	16	2075	973	1785	subtracted	25	11:29:41	0	not used	NA	18-degree	raw	Detector	0	0	NA	Good	E-4
dac2.015	6239	3	5.06	4.04	09/13/2012	11:41:16	68	350	1	25	37	2066	16	2075	973	1785	subtracted	25	11:29:41	0	not used	NA	18-degree	raw	Detector	0	0	NA	Good	E-4
dac2.017	6239	3	5.06	4.04	09/13/2012	11:42:57	68	350	1	25	37	2066	16	2075	973	1785	subtracted	25	11:29:41	0	not used	NA	18-degree	raw	Detector	0	0	NA	Good	E-4
dac2.019	6239	3	5.06	4.04	09/13/2012	11:44:21	68	350	1	25	37	2066	16	2075	973	1785	subtracted	25	11:29:41	0	not used	NA	18-degree	raw	Detector	0	0	NA	Good	E-4
dac2.021	6239	3	5.06	4.04	09/13/2012	11:46:22	68	350	1	25	37	2066	16	2075	973	1785	subtracted	25	11:29:41	0	not used	NA	18-degree	raw	Detector	0	0	NA	Good	E-4
dac2.024	6239	3	5.06	4.04	09/13/2012	11:48:56	68	350	1	25	37	2066	16	2075	973	1785	subtracted	25	11:29:41	0	not used	NA	18-degree	raw	Detector	0	0	NA	Good	E-4
dac2.026	6239	3	5.06	4.04	09/13/2012	11:52:24	68	350	1	25	38	2066	16	2078	973	1785	subtracted	25	11:51:41	0	not used	NA	18-degree	raw	Detector	0	0	NA	Good	E-4
dac2.028	6239	3	5.06	4.04	09/13/2012	11:54:03	68	350	1	25	38	2066	16	2078	973	1785	subtracted	25	11:51:41	0	not used	NA	18-degree	raw	Detector	0	0	NA	Good	E-4
dac2.030	6239	3	5.06	4.04	09/13/2012	11:55:27	68	350	1	25	38	2066	16	2078	973	1785	subtracted	25	11:51:41	0	not used	NA	18-degree	raw	Detector	0	0	NA	Good	E-4
dac2.032	6239	3	5.06	4.04	09/13/2012	11:57:00	68	350	1	25	38	2066	16	2078	973	1785	subtracted	25	11:51:41	0	not used	NA	18-degree	raw	Detector	0	0	NA	Good	E-4
dac2.034	6239	3	5.06	4.04	09/13/2012	11:58:16	68	350	1	25	38	2066	16	2078	973	1785	subtracted	25	11:51:41	0	not used	NA	18-degree	raw	Detector	0	0	NA	Good	E-4
dac2.036	6239	3	5.06	4.04	09/13/2012	11:59:42	68	350	1	25	38	2066	16	2078	973	1785	subtracted	25	11:51:41	0	not used	NA	18-degree	raw	Detector	0	0	NA	Good	E-4
dac2.038	6239	3	5.06	4.04	09/13/2012	12:00:56	68	350	1	25	38	2066	16	2078	973	1785	subtracted	25	11:51:41	0	not used	NA	18-degree	raw	Detector	0	0	NA	Good	E-4
dac2.040	6239	3	5.06	4.04	09/13/2012	12:02:31	68	350	1	25	38	2066	16	2078	973	1785	subtracted	25	11:51:41	0	not used	NA	18-degree	raw	Detector	0	0	NA	Good	E-4
dac2.043	6239	3	5.06	4.04	09/13/2012	12:05:54	68	350	1	25	38	2066	16	2078	973	1785	subtracted	25	11:51:41	0	not used	NA	18-degree	raw	Detector	0	0	NA	Good	E-4
dac2.045	6239	3	5.06	4.04	09/13/2012	12:08:05	68	350	1	25	38	2066	16	2078	973	1785	subtracted	25	11:51:41	0	not used	NA	18-degree	raw	Detector	0	0	NA	Good	E-4
dac2.047	6239	3	5.06	4.04	09/13/2012	12:09:30	68	350	1	25	38	2066	16	2078	973	1785	subtracted	25	11:51:41	0	not used	NA	18-degree	raw	Detector	0	0	NA	Good	E-4
dac2.049	6239	3	5.06	4.04	09/13/2012	12:10:59	68	350	1	25	38	2066	16	2078	973	1785	subtracted	25	11:51:41	0	not used	NA	18-degree	raw	Detector	0	0	NA	Good	E-4
dac3.001	6239	3	5.06	4.04	09/13/2012	12:16:16	68	350	1	25	43	2065	17	2081	973	1785	subtracted	25	12:15:29	0	not used	NA	18-degree	raw	Detector	0	0	NA	Good	E-4
dac3.003	6239	3	5.06	4.04	09/13/2012	12:17:50	68	350	1	25	43	2065	17	2081	973	1785	subtracted	25	12:15:29	0	not used	NA	18-degree	raw	Detector	0	0	NA	Good	E-4
dac3.005	6239	3	5.06	4.04	09/13/2012	12:19:20	68	350	1	25	43	2065	17	2081	973	1785	subtracted	25	12:15:29	0	not used	NA	18-degree	raw	Detector	0	0	NA	Good	E-4
dac3.007	6239	3	5.06	4.04	09/13/2012	12:20:41	68	350	1	25	43	2065	17	2081	973	1785	subtracted	25	12:15:29	0	not used	NA	18-degree	raw	Detector	0	0	NA	Good	E-4
dac3.009	6239	3	5.06	4.04	09/13/2012	12:21:59	68	350	1	25	43	2065	17	2081	973	1785	subtracted	25	12:15:29	0	not used	NA	18-degree	raw	Detector	0	0	NA	Good	E-4
dac3.011	6239	3	5.06	4.04	09/13/2012	12:23:30	68	350	1	25	43	2065	17	2081	973	1785	subtracted	25	12:15:29	0	not used	NA	18-degree	raw	Detector	0	0	NA	Good	E-4
dac3.015	6239	3	5.06	4.04	09/13/2012	12:28:30	68	350	1	25	43	2065	17	2081	973	1785	subtracted	25	12:15:29	0	not used	NA	18-degree	raw	Detector	0	0	NA	Good	E-4
dac3.017	6239	3	5.06	4.04	09/13/2012	12:30:19	68	350	1	25	43	2065	17	2081	973	1785	subtracted	25	12:15:29	0	not used	NA	18-degree	raw	Detector	0	0	NA	Good	E-4
dac3.019	6239	3	5.06	4.04	09/13/2012	12:32:32	68	350	1	25	42	2066	17	2080	973	1785	subtracted	25	12:31:55	0	not used	NA	18-degree	raw	Detector	0	0	NA	Good	E-4
dac3.021	6239	3	5.06	4.04	09/13/2012	12:33:56	68	350	1	25	42	2066	17	2080	973	1785	subtracted	25	12:31:55	0	not used	NA	18-degree	raw	Detector	0	0	NA	Good	E-4
dac3.029	6239	3	5.06	4.04	09/13/2012	12:44:04	68	350	1	25	42	2066	17	2080	973	1785	subtracted	25	12:31:55	0	not used	NA	18-degree	raw	Detector	0	0	NA	Good	E-4
dac3.031	6239	3	5.06	4.04	09/13/2012	12:53:18	68	350	1	25	47	2066	19	2081	973	1785	subtracted	25	12:52:37	0	not used	NA	18-degree	raw	Detector	0	0	NA	Good	E-4
dac3.035	6239	3	5.06	4.04	09/13/2012	12:56:31	68	350	1	25	47	2066	19	2081	973	1785	subtracted	25	12:52:37	0	not used	NA	18-degree	raw	Detector	0	0	NA	Good	E-4
dac3.037	6239	3	5.06	4.04	09/13/2012	13:04:31	68	350	1	25	47	2066	19	2081	973	1785	subtracted	25	12:52:37	0	not used	NA	18-degree	raw	Detector	0	0	NA	Good	E-4
dac3.039	6239	3	5.06	4.04	09/13/2012	13:05:41	68	350	1	25	47	2066	19	2081	973	1785	subtracted	25	12:52:37	0	not used	NA	18-degree	raw	Detector	0	0	NA	Good	E-4
dac3.001	6239	3	5.06	4.04	09/15/2012	14:30:07	68	350	1	25	39	2066	16	2089	973	1785	subtracted	25	14:20:26	0	not used	NA	18-degree	raw	Detector	0	0	NA	Good	E-4
dac3.003	6239	3	5.06	4.04	09/15/2012	14:31:57	68	350	1	25	39	2066	16	2089	973	1785	subtracted	25	14:20:26	0	not used	NA	18-degree	raw	Detector	0	0	NA	Good	E-4
dac3.005	6239	3	5.06	4.04	09/15/2012	14:33:10	68	350	1	25	39	2066	16	2089	973	1785	subtracted	25	14:20:26	0	not used	NA	18-degree	raw	Detector	0	0	NA	Good	E-4
dac3.007	6239	3	5.06	4.04	09/15/2012	14:34:45	68	350	1	25	39	2066	16	2089	973	1785	subtracted	25	14:20:26	0	not used	NA	18-degree	raw	Detector	0	0	NA	Good	E-4
dac3.009	6239	3	5.06	4.04	09/15/2012	14:35:55	68	350	1	25	39	2066	16	2089	973	1785	subtracted	25	14:20:26	0	not used	NA	18-degree	raw	Detector	0	0	NA	Good	E-4
dac3.011	6239	3	5.06	4.04	09/15/2012	14:37:59	68	350	1	25	39	2066	16	2089	973	1785	subtracted	25	14:20:26	0	not used	NA	18-degree	raw	Detector	0	0	NA	Good	E-4
dac3.013	6239	3	5.06	4.04	09/15/2012	14:40:12	68	350	1	25	38	2067	16	2088	973	1785	subtracted	25	14:39:38	0	not used	NA	18-degree	raw	Detector	0	0	NA	Good	E-4
dac3.015	6239	3	5.06	4.04	09/15/2012	14:41:43	68	350	1	25	38	2067	16	2088	973	1785	subtracted	25	14:39:38	0	not used	NA	18-degree	raw	Detector	0	0	NA	Good	E-4
dac3.017	6239	3	5.06	4.04	09/15/2012	14:43:10	68	350	1	25	38	2067	16	2088	973	1785	subtracted	25	14:39:38	0	not used	NA	18-degree	raw	Detector	0	0	NA	Good	E-4
dac3.021	6239	3	5.06	4.04	09/15/2012	14:46:01	68	350	1	25	38	2066	16	2087	973	1785	subtracted	25	14:45:32	0	not used	NA	18-degree	raw	Detector	0	0	NA	Good	E-4
dac3.023	6239	3	5.06	4.04	09/15/2012	14:47:51	68	350	1	25	38	2066	16	2087	973	1785	subtracted	25	14:45:32	0	not used	NA	18-degree	raw	Detector	0	0	NA	Good	E-4
dac4.001	6239	3	5.06	4.04	09/15/2012	14:53:56	68	350	1	25	38	2066	16	2087	973	1785	subtracted	25	14:45:32	0	not used	NA	18-degree	raw	Detector	0	0	NA	Good	E-4
dac4.003	6239	3	5.06	4.04	09/15/2012	14:55:34	68	350	1	25	38	2066	16	2087	973	1785	subtracted	25	14:45:32	0	not used	NA	18-degree	raw	Detector	0	0	NA	Good	E-4
dac4.005	6239	3	5.06	4.04	09/15/2012	14:57:20	68	350	1	25	38	2066	16	2087	973	1785	subtracted	25	14:45:32	0	not used	NA	18-degree	raw	Detector	0	0	NA	Good	E-4
dac4.007	6239	3	5.06	4.04	09/15/2012	14:59:43	68	350	1	25	38	2066	16	2087	973	1785	subtracted	25	14:45:32	0	not used	NA	18-degree	raw	Detector	0	0	NA	Good	E-4
dac4.009	6239	3	5.06	4.04	09/15/2012	15:01:29	68	350	1	25	38	2066	16	2087	973	1785	subtracted	25	14:45:32	0	not used	NA	18-degree	raw	Detector	0	0	NA	Good	E-4
dac4.011	6239	3	5.06	4.04	09/15/2012	15:03:42	68	350	1	25	39	2066	16	2089	973	1785	subtracted	25	15:03:05	0	not used	NA	18-degree	raw	Detector	0	0	NA	Good	E-4
dac4.013	6239	3	5.06	4.04	09/15/2012	15:05:12	68	350	1	25	39	2066	16	2089	973	1785	subtracted	25	15:03:05	0	not used	NA	18-degree	raw	Detector	0	0	NA	Good	E-4
dac4.015	6239	3	5.06	4.04	09/15/2012	15:06:43	68	350	1	25	39	2066	16	2089	973	1785	subtracted	25	15:03:05	0	not used	NA	18-degree	raw	Detector	0	0	NA	Good	E-4
dac4.017	6239	3	5.06	4.04	09/15/2012	15:07:59	68	350	1	25	39	2066	16	2089	973	1785	subtracted	25	15:03:05	0	not used	NA	18-degree	raw	Detector	0	0	NA	Good	E-4
dac4.019	6239	3	5.06	4.04	09/15/2012	15:09:17	68	350	1	25	39	2066	16	2089	973	1785	subtracted	25	15:03:05	0	not used	NA	18-degree	raw	Detector	0	0	NA	Good	E-4
dac4.021	6239	3	5.06	4.04	09/15/2012	15:10:52	68	350	1	25	39	2066	16	2089	973	1785	subtracted	25	15:03:05	0	not used	NA	18-degree	raw	Detector	0	0	NA	Good	E-4
