# Supplementary material for: Field spectroscopy data from non-arable, grass-dominated objects in an intensively used agricultural landscape in East Anglia, UK
Source: Data Brief. 2019 Nov 28;28:104888. doi: 10.1016/j.dib.2019.104888 (PMC6920490; doi:10.1016/j.dib.2019.104888)
Supplement: Multimedia component 1 [file mmc1.zip › Table 2 ASD_8_Sept_2012.csv]

Wavelength	X9.08.2012.arr5.002	X9.08.2012.arr5.003	X9.08.2012.arr5.004	X9.08.2012.arr5.039	X9.08.2012.arr5.040	X9.08.2012.arr5.041	X9.08.2012.arr5.042	X9.08.2012.arr5.043	X9.08.2012.dac1.000	X9.08.2012.dac1.001	X9.08.2012.dac1.002	X9.08.2012.dac1.003	X9.08.2012.dac1.004	X9.08.2012.dac1.005	X9.08.2012.dac1.013	X9.08.2012.dac1.014	X9.08.2012.dac1.015	X9.08.2012.dac1.016	X9.08.2012.dac1.017	X9.08.2012.dac1.018	X9.08.2012.dac1.019	X9.08.2012.dac1.020	X9.08.2012.dac1.021	X9.08.2012.dac1.022	X9.08.2012.dac1.023
400	0.930925692	1.462656861	1.514057633	1.820026611	1.890448978	1.76762774	1.762656635	1.435666555	1.106133303	1.253120927	0.777166599	1.365207062	0.969498028	1.22825474	1.484109329	2.263530909	1.554568271	1.020289059	0.90433753	1.358864294	1.446834954	1.226117204	0.971574361	1.763741761	1.785163995
401	0.938832373	1.489513076	1.537721303	1.833006419	1.909361391	1.762033782	1.781411327	1.457446065	1.123291715	1.266100043	0.790624433	1.382083818	0.974619211	1.230267621	1.483921664	2.295564645	1.557338345	1.043966193	0.911517064	1.38485007	1.456514362	1.235198533	0.987078555	1.776531328	1.808207205
402	0.956620686	1.497661483	1.560056937	1.849845793	1.923488755	1.78246901	1.803890927	1.479935399	1.144580902	1.270965743	0.795586755	1.398884595	0.986857624	1.248126078	1.482514385	2.303498102	1.575174625	1.053733884	0.921251327	1.402930959	1.466185831	1.233183289	0.993282067	1.787862263	1.816588351
403	0.96823631	1.506527587	1.566725868	1.868799887	1.951065647	1.810287341	1.831251984	1.501618454	1.159355661	1.276683784	0.795189174	1.405809103	1.001102743	1.266230047	1.485015157	2.315782864	1.598089837	1.062223899	0.937032082	1.413426385	1.481538083	1.234875636	1.004939831	1.804525276	1.827259384
404	0.973591785	1.523497866	1.562988979	1.887434338	1.990793109	1.83279649	1.8621846	1.521828325	1.167926195	1.287926054	0.796651612	1.407808445	1.012041502	1.274149033	1.494792407	2.342794349	1.617554214	1.07727713	0.95279532	1.421299887	1.499966017	1.24619222	1.023242243	1.825863906	1.848172553
405	0.998650129	1.536397916	1.582220657	1.902312239	2.011975471	1.850297752	1.891733115	1.540585463	1.18663732	1.303125526	0.815430769	1.432967334	1.012856555	1.267809293	1.516472575	2.366614936	1.627021721	1.097529257	0.94595719	1.43620297	1.50588141	1.259359469	1.026577006	1.840272347	1.873243271
406	1.020601488	1.546328894	1.605956246	1.928427722	2.046048593	1.871080422	1.920275277	1.549473939	1.210105037	1.324518815	0.8280837	1.450196347	1.022184858	1.278571223	1.530646779	2.391714755	1.657029451	1.108190458	0.950358803	1.456590494	1.522724416	1.281207476	1.039142768	1.85716497	1.884552254
407	1.031162831	1.560470077	1.623557804	1.960078324	2.084478676	1.893401232	1.949827961	1.555866578	1.227177282	1.341728806	0.834259726	1.463130146	1.03802046	1.297348502	1.537451115	2.413325902	1.690454599	1.116165666	0.963402937	1.470341968	1.547365394	1.299057968	1.055811099	1.874128461	1.897093371
408	1.031056596	1.586577678	1.630081463	1.984182447	2.107222446	1.912319284	1.981484662	1.573229958	1.228922579	1.342771667	0.841561138	1.485527763	1.050534961	1.302373746	1.545990841	2.426013021	1.697493181	1.13411197	0.969704185	1.466604289	1.566793553	1.297799389	1.063019733	1.885849071	1.93342224
409	1.054327386	1.612931348	1.656322832	2.002781929	2.133424874	1.933646581	2.002574342	1.608191424	1.253319094	1.348106005	0.846161877	1.502368683	1.058326876	1.313921051	1.572701102	2.447586879	1.715202777	1.145757701	0.971054177	1.489370618	1.580118691	1.31200846	1.077969368	1.902335203	1.960163976
410	1.07480021	1.637336897	1.679805134	2.026281768	2.170243841	1.958164673	2.027039331	1.642382968	1.282163912	1.361461964	0.853810201	1.51579429	1.070762323	1.326722896	1.592220864	2.468807341	1.741095148	1.146524373	0.977512231	1.509264075	1.586928033	1.326505373	1.087193452	1.920164957	1.97638573
411	1.080139395	1.658280357	1.689280555	2.059654473	2.215733375	1.984730342	2.060923255	1.666069022	1.301780934	1.379684772	0.866040579	1.527872863	1.089832151	1.337297443	1.594795671	2.485792266	1.766307371	1.142565659	0.99151665	1.513184416	1.592236961	1.331762612	1.087427534	1.93650726	1.988289918
412	1.100796513	1.671594428	1.708035139	2.097322846	2.252280642	2.009006235	2.08794695	1.692470126	1.321010173	1.389227461	0.873743876	1.53468542	1.098713614	1.352030511	1.612098394	2.512808889	1.775739747	1.161421527	0.99809692	1.541573864	1.611915793	1.339974172	1.104508751	1.952667926	2.008518197
413	1.123476877	1.687766712	1.733038191	2.125060488	2.292228543	2.038536357	2.115463777	1.717967497	1.337316123	1.403919898	0.881814416	1.549993984	1.115916796	1.366021939	1.629875667	2.538460319	1.798153525	1.171945543	1.003002539	1.553559328	1.640719917	1.360249312	1.116198431	1.970643115	2.029700234
414	1.140796043	1.706187142	1.755651423	2.1456951	2.33074392	2.066872752	2.147323539	1.737259714	1.352264751	1.421511949	0.893170833	1.572332004	1.134334881	1.376587069	1.645314591	2.563189243	1.828703892	1.174559723	1.009555419	1.554943472	1.663479919	1.383377321	1.124479835	1.989312697	2.050432043
415	1.149026308	1.720960633	1.765052231	2.171355341	2.355329763	2.081416941	2.185011139	1.745459194	1.36932338	1.431812255	0.909166544	1.59141869	1.13470247	1.382764651	1.661144472	2.592850604	1.845154756	1.18628826	1.019979074	1.575262499	1.661958259	1.390683484	1.143360515	2.005810563	2.072226946
416	1.165525916	1.749549685	1.787898364	2.191847245	2.390330661	2.108065398	2.215902436	1.771106977	1.38558198	1.448603887	0.91953011	1.601657077	1.146092719	1.394034319	1.67660414	2.613194976	1.867097482	1.199635597	1.033955166	1.589354073	1.682931095	1.400261225	1.158449334	2.020448058	2.094939386
417	1.183367447	1.775811259	1.808986586	2.216095321	2.428785728	2.139408104	2.248197486	1.800084215	1.405008227	1.460756096	0.925364132	1.617126924	1.163442866	1.411264293	1.692778683	2.628886206	1.890041122	1.212486277	1.044554266	1.602639146	1.704676344	1.413158465	1.168790928	2.037789687	2.113247228
418	1.197033307	1.789039848	1.818411709	2.24996524	2.463552579	2.165859557	2.286590497	1.820773288	1.428950379	1.462176544	0.931430354	1.644958889	1.177005684	1.430273158	1.708789939	2.646792894	1.908356047	1.223511315	1.047539385	1.621454189	1.708514973	1.427452782	1.175366005	2.058331941	2.126029248
419	1.22135984	1.814917032	1.846432705	2.280787348	2.505975787	2.18930293	2.310430073	1.855708978	1.447063923	1.475446551	0.948671843	1.659661874	1.180477493	1.434903829	1.715086654	2.669247305	1.924937626	1.231234249	1.048570735	1.639655922	1.722885609	1.442861423	1.175813515	2.066065202	2.148304248
420	1.235748154	1.83162803	1.877964904	2.308595581	2.542901752	2.217265654	2.347145788	1.884414187	1.465183289	1.490917056	0.95670883	1.672455096	1.19035431	1.448207455	1.728202041	2.696087078	1.94365533	1.235383689	1.055752311	1.650634252	1.744943728	1.450441059	1.179430645	2.08097983	2.166096462
421	1.243452213	1.840841323	1.902651518	2.335469484	2.575271028	2.247781986	2.393740689	1.902253658	1.483050136	1.503750286	0.953887848	1.687849888	1.207701973	1.469214045	1.748187834	2.723179855	1.965888346	1.239496232	1.068586819	1.65658335	1.765552798	1.454246084	1.18964043	2.103106994	2.17754995
422	1.270915198	1.866961113	1.914515084	2.365440674	2.617600844	2.269689297	2.417761925	1.919667727	1.494415126	1.51367849	0.95646741	1.703921504	1.218832891	1.473693544	1.759251896	2.742489154	1.990772431	1.250852321	1.078457957	1.668107215	1.769318606	1.471007408	1.20438031	2.113240589	2.192355876
423	1.29024144	1.895177373	1.929695017	2.395273558	2.661974453	2.295934895	2.447073937	1.946265134	1.510867182	1.525946025	0.963094015	1.716161977	1.223871204	1.486289217	1.771161964	2.761873608	2.010353852	1.2622469	1.078500983	1.684772384	1.782956584	1.47761345	1.215936752	2.124939856	2.218617675
424	1.302248894	1.919310891	1.952743714	2.421433279	2.700736219	2.322376312	2.48387098	1.973358654	1.530421483	1.537749641	0.975168801	1.72715926	1.230094399	1.502818056	1.782346799	2.781211853	2.027666894	1.272822672	1.081554202	1.70041554	1.799778606	1.482716623	1.225106039	2.138611308	2.240128102
425	1.315473042	1.937482971	1.981448585	2.442480842	2.729414247	2.343449398	2.52270533	1.990989387	1.548087856	1.54606027	0.991590275	1.740547747	1.243686802	1.513405594	1.791423011	2.799208312	2.047415954	1.282642686	1.098312638	1.709968763	1.808176626	1.498946121	1.234320668	2.152087185	2.242104498
426	1.336372173	1.960141159	1.997007795	2.467303863	2.758833458	2.372049739	2.555161774	2.014014391	1.564347141	1.560021079	0.997148922	1.753780128	1.250659816	1.520446976	1.814850341	2.820042011	2.064810299	1.285445468	1.093958264	1.724865271	1.821952949	1.511337429	1.239715703	2.168426806	2.255922311
427	1.351510642	1.973807099	2.011295851	2.496589021	2.793891863	2.398400242	2.586257194	2.035164623	1.581004153	1.570628978	1.001039926	1.764147875	1.262703617	1.531758819	1.83367518	2.839322462	2.07736826	1.296215284	1.095009978	1.739419059	1.841960676	1.520533257	1.2423281	2.18380243	2.275369508
428	1.357808383	1.97862682	2.03107805	2.527769152	2.834824626	2.419895561	2.619654193	2.052053685	1.596581097	1.575448718	1.007414223	1.773472136	1.279411635	1.549515617	1.84079374	2.856293671	2.086985543	1.315505453	1.110732416	1.749539719	1.862089852	1.529134301	1.244011663	2.19565076	2.292709065
429	1.373254274	2.002481927	2.052100554	2.553826311	2.875620777	2.449888127	2.656716758	2.074061657	1.60277347	1.585744554	1.007991284	1.792649535	1.274249473	1.566555587	1.853382095	2.878107936	2.103070293	1.315486288	1.113623603	1.755312715	1.863442588	1.542577289	1.247302461	2.204465207	2.300478665
430	1.388644559	2.028988534	2.069002875	2.581343698	2.918362786	2.479942906	2.690710967	2.0938647	1.615470956	1.59651081	1.018668568	1.810787903	1.281002186	1.578122472	1.868936507	2.900706868	2.125351611	1.319026609	1.117643872	1.763654677	1.876809891	1.550111293	1.255373904	2.210701335	2.317284632
431	1.4001054	2.05025783	2.08382828	2.611049831	2.958076454	2.50965057	2.720664667	2.116997646	1.634172102	1.609139565	1.02891878	1.823343742	1.298324467	1.586917552	1.884178074	2.920766183	2.149446352	1.325823203	1.121589614	1.774574829	1.895071704	1.555451315	1.266977451	2.219691964	2.33959623
432	1.406894003	2.062788797	2.101977242	2.641335369	2.988738263	2.54080592	2.748346857	2.151236019	1.650976368	1.626210277	1.020528232	1.829621631	1.309405027	1.59889413	1.895881889	2.936036357	2.169187424	1.327227273	1.119931682	1.784974482	1.897777873	1.567398355	1.278497642	2.237099883	2.354790147
433	1.423135796	2.078789625	2.124875565	2.675658121	3.026314944	2.565805856	2.774969569	2.170610268	1.663384704	1.638369172	1.024985596	1.840151554	1.304705618	1.611490183	1.914698249	2.954783854	2.187789645	1.332062246	1.124720223	1.795727231	1.910401887	1.576809446	1.28836165	2.248880563	2.366150956
434	1.435968438	2.098094238	2.147379282	2.703921689	3.065932775	2.588048055	2.803678355	2.182085364	1.674460748	1.644917174	1.033367597	1.852759737	1.305872791	1.624085723	1.932535925	2.974029348	2.201105208	1.339111152	1.132738795	1.807842531	1.925164199	1.585896999	1.292936438	2.262234876	2.379767586
435	1.439351752	2.117897277	2.165705228	2.721788382	3.101065337	2.612072179	2.835427785	2.195384249	1.687537578	1.647537755	1.03807161	1.864241106	1.323833824	1.635838626	1.943354618	2.992316411	2.209705898	1.346777976	1.139696879	1.820220564	1.93488005	1.595877074	1.293481463	2.280106382	2.396619461
436	1.452684295	2.132979248	2.180401529	2.741561635	3.126006546	2.642550731	2.865890379	2.215486709	1.70592277	1.648606555	1.050145342	1.872374006	1.333462874	1.643991987	1.950899679	3.017316807	2.228450887	1.356382258	1.143965846	1.825496184	1.944741892	1.601120242	1.304795015	2.286500346	2.402068053
437	1.469266965	2.148165455	2.195040296	2.764368835	3.15661654	2.667117173	2.891833892	2.237311155	1.716452227	1.658167987	1.05636859	1.886828111	1.342333681	1.654164596	1.962032508	3.035469102	2.246276602	1.365035543	1.146346912	1.831692008	1.953739598	1.606541039	1.309889412	2.294229896	2.415952348
438	1.484020154	2.164346001	2.212529092	2.790205432	3.193562556	2.689225983	2.916442578	2.256932102	1.722085503	1.67299838	1.05695551	1.904463724	1.350609449	1.66514068	1.974516001	3.04664418	2.26040452	1.372079154	1.148625986	1.841374685	1.963683808	1.613421136	1.310492633	2.305757013	2.438536385
439	1.492686595	2.179300345	2.23520489	2.817811179	3.225283568	2.724803836	2.948065402	2.271126335	1.738671838	1.679063325	1.062748882	1.911771491	1.352915939	1.670227643	1.978721145	3.061319903	2.274314334	1.378560155	1.153445316	1.852871422	1.978546702	1.620245325	1.323090705	2.315532919	2.454501192
440	1.506593947	2.192763676	2.256629901	2.841024319	3.259933798	2.745508457	2.978499987	2.294410361	1.750653786	1.687614709	1.069833461	1.920462155	1.361587194	1.681187806	1.991373572	3.078491826	2.290156489	1.380114639	1.157462721	1.864718899	1.989941016	1.631369092	1.334994562	2.327817156	2.464167205
441	1.51969045	2.209518604	2.272934391	2.865767123	3.294010145	2.763727027	3.003766025	2.315077311	1.762511434	1.698394169	1.076916986	1.931112188	1.371908591	1.697525419	2.007615347	3.099514355	2.304839461	1.381291493	1.161322529	1.875515148	1.99753796	1.645283767	1.341090793	2.339633063	2.470944192
442	1.525573075	2.2323566	2.284163785	2.897282335	3.32311234	2.795898673	3.024129411	2.321943201	1.7807693	1.708332209	1.083638067	1.942007221	1.377492318	1.714757317	2.019283708	3.124391647	2.316285462	1.387698147	1.165803267	1.884482674	2.004400974	1.658614587	1.341147994	2.348571654	2.479174422
443	1.538946247	2.247703835	2.305238044	2.920501898	3.351762427	2.824180624	3.05518201	2.342065613	1.79720279	1.714656132	1.0919759	1.954153752	1.387371106	1.725553521	2.031225493	3.146063698	2.334920856	1.398530362	1.166471755	1.893084981	2.019335291	1.667049133	1.34980983	2.365011098	2.490378089
444	1.555819485	2.260285259	2.32749519	2.942079716	3.383178753	2.850352484	3.086157915	2.361489191	1.807666812	1.720119221	1.101017363	1.966206843	1.394907426	1.73582361	2.040513626	3.16280903	2.354328482	1.409765838	1.170187651	1.901114336	2.03259877	1.672906497	1.356771233	2.376708298	2.505692897
445	1.572398937	2.274501344	2.345331604	2.965680032	3.417361192	2.875431362	3.113354688	2.373900408	1.815713823	1.726906116	1.109529422	1.978703916	1.399092429	1.747974917	2.048641073	3.176962095	2.37157904	1.417657947	1.177890169	1.910028108	2.042061776	1.679446519	1.359293678	2.38101229	2.523156444
446	1.586626946	2.292953751	2.359527426	2.987539719	3.448800733	2.896351087	3.147810781	2.38853657	1.838968717	1.736155558	1.115853198	1.996759917	1.410045751	1.757444647	2.066523091	3.197635862	2.391169733	1.41733351	1.178957827	1.925170203	2.061202843	1.691800345	1.370092639	2.392789051	2.535013525
447	1.600629621	2.312421929	2.372544223	3.013794218	3.483979874	2.920482047	3.178377491	2.407162047	1.856777445	1.744728783	1.12037058	2.007454107	1.419722037	1.764797706	2.078365048	3.21492918	2.409302403	1.42245619	1.185557586	1.93785793	2.072219852	1.70145954	1.378133516	2.407332834	2.550262069
448	1.615240151	2.33047372	2.389239577	3.042077454	3.518055699	2.94694736	3.206023868	2.426258078	1.869307807	1.754848101	1.124875811	2.014438083	1.42811795	1.773835582	2.087579544	3.231859872	2.424900594	1.43248542	1.194031594	1.948374275	2.077549325	1.709035766	1.385145271	2.423250853	2.567024196
449	1.630659226	2.345398617	2.414503248	3.066429733	3.542543468	2.971419815	3.236604666	2.440202406	1.885547556	1.7702917	1.131953915	2.028528157	1.438323656	1.789406135	2.10531699	3.256242521	2.438329207	1.440163175	1.194460479	1.960533126	2.088707761	1.719234049	1.397412531	2.439607944	2.579163488
450	1.644853956	2.361874457	2.434533699	3.090889863	3.575676711	2.998723278	3.261603543	2.459801534	1.898324259	1.778422135	1.142233215	2.040594923	1.445309932	1.802960406	2.11751633	3.275033465	2.452245662	1.444206386	1.197704569	1.965385339	2.104071316	1.730920667	1.400751379	2.450411632	2.593857069
451	1.656048968	2.379462235	2.45019336	3.112932937	3.609146096	3.02706201	3.285755169	2.47937308	1.911005903	1.783303262	1.152623058	2.052622019	1.452841026	1.812822187	2.127297897	3.290780113	2.468084901	1.451598502	1.203058944	1.971523887	2.118181144	1.741864496	1.402069524	2.458939804	2.610768325
452	1.665243135	2.396289803	2.465520306	3.131594185	3.63596973	3.054143109	3.314066105	2.493804018	1.926630647	1.790231227	1.159684677	2.066393463	1.463642424	1.820302653	2.138692693	3.30704777	2.486503161	1.465657904	1.208572003	1.984821426	2.128085679	1.750489436	1.408455217	2.46857983	2.627517543
453	1.682920764	2.407809959	2.486769291	3.154297871	3.669167399	3.080080399	3.345941658	2.508816922	1.94125115	1.799028128	1.159847081	2.0769996	1.472625472	1.832376488	2.149094527	3.320723278	2.507586869	1.473231756	1.214926771	1.992103695	2.142028948	1.757947167	1.415736595	2.476962	2.639026546
454	1.698641285	2.42531393	2.50478673	3.178116136	3.701611108	3.102948137	3.375286634	2.52635307	1.959734989	1.805429732	1.163779028	2.08711352	1.478243119	1.844349272	2.158029175	3.339909149	2.525032806	1.477463164	1.221708404	2.002080259	2.154522275	1.765201338	1.422619558	2.488080133	2.651184759
455	1.708482542	2.447181504	2.517461388	3.202792778	3.732117603	3.124408576	3.401251578	2.543651607	1.979333171	1.810447126	1.17427221	2.0983864	1.482708158	1.85399638	2.167246418	3.364160562	2.539340471	1.48066901	1.226706028	2.015508839	2.163666198	1.772985959	1.429188365	2.501135318	2.66436104
456	1.715573329	2.456211465	2.530527542	3.231318514	3.766355615	3.150257306	3.428967307	2.551829048	1.98791572	1.821328027	1.185354178	2.111460849	1.492955958	1.861698493	2.181185194	3.382915985	2.559015019	1.484176612	1.225096791	2.023743968	2.171444376	1.78180114	1.437124243	2.509419858	2.67215632
457	1.725467605	2.468923564	2.545305141	3.25299792	3.796950335	3.176791761	3.451333171	2.565449782	1.995801907	1.833146636	1.190636053	2.119614136	1.497052527	1.869338883	2.196037313	3.399426116	2.573379341	1.489312468	1.229224709	2.031823336	2.18056327	1.790262149	1.444143486	2.52134896	2.685181543
458	1.73749694	2.485722371	2.560465044	3.271315088	3.823579007	3.203571257	3.470006593	2.582795736	2.004481184	1.842324033	1.192511747	2.127755386	1.498966777	1.876818117	2.209315405	3.41576308	2.582980361	1.49660493	1.23643067	2.040869568	2.190224775	1.797747324	1.448649276	2.536072913	2.700139458
459	1.748873578	2.501430906	2.57371529	3.29384528	3.849063256	3.230356086	3.489661766	2.59673078	2.013077909	1.846917669	1.196620067	2.142779713	1.506550364	1.883763954	2.219760263	3.433720825	2.59277994	1.505337206	1.239261458	2.050637124	2.198783975	1.804232651	1.450275692	2.549351804	2.710403176
460	1.760972716	2.51208509	2.584456184	3.315102347	3.877863953	3.249829749	3.510631133	2.605989875	2.025137612	1.854962547	1.203517127	2.151826696	1.510798922	1.893291523	2.23278163	3.452844705	2.608161468	1.509455045	1.237987692	2.059687239	2.209519243	1.812109618	1.455064619	2.557819792	2.724110399
461	1.773089879	2.522043334	2.599135071	3.338273384	3.908283227	3.269645618	3.535478621	2.613616913	2.036991848	1.860734381	1.209158285	2.159311404	1.515248212	1.904253907	2.240990131	3.468507606	2.625005785	1.510733475	1.238570579	2.067269886	2.219183795	1.816055866	1.461791864	2.562661522	2.737965436
462	1.78349996	2.533644383	2.618108879	3.362989895	3.938131571	3.294934519	3.562927553	2.623953079	2.046944948	1.862142714	1.211697064	2.168870717	1.522095572	1.914178498	2.242809688	3.479846285	2.639646653	1.512903203	1.243897876	2.073125389	2.226063874	1.815927934	1.468688157	2.567290644	2.749070175
463	1.787611449	2.541686818	2.623709021	3.37692782	3.965774534	3.321648182	3.581276143	2.644801864	2.060747563	1.870186657	1.215438866	2.177926346	1.527134556	1.917824537	2.254222062	3.496106555	2.651697138	1.523390903	1.248787039	2.077100643	2.233239304	1.826774931	1.475306513	2.579957832	2.75828099
464	1.792808512	2.550334413	2.63574225	3.39507208	3.993094098	3.347084502	3.602150436	2.662959695	2.069314678	1.874762577	1.222040666	2.186089974	1.532722172	1.922036057	2.266912601	3.513465371	2.665360087	1.531159497	1.248680611	2.085381413	2.243503492	1.837325565	1.47708727	2.592073683	2.76534332
465	1.801360902	2.563514853	2.654516488	3.418342218	4.020412341	3.37153496	3.626234971	2.674203393	2.074826601	1.877175501	1.230325113	2.194508989	1.537465734	1.928625855	2.277595582	3.529907242	2.678907978	1.534562349	1.247843823	2.096798512	2.255944919	1.84499489	1.476401311	2.600785915	2.771663316
466	1.811599901	2.58507675	2.665235582	3.436822096	4.047070483	3.397901588	3.645865047	2.681401189	2.088459458	1.887534934	1.236517034	2.205586605	1.537125999	1.935613112	2.286409852	3.544517818	2.685927463	1.5392182	1.257849397	2.104106088	2.266395274	1.853532832	1.481386054	2.607577963	2.780118002
467	1.821117314	2.598682656	2.67722148	3.458589098	4.079792216	3.422100652	3.663771346	2.69631184	2.099624593	1.893672795	1.237648282	2.20825834	1.538288128	1.944331638	2.298330102	3.561165678	2.697780981	1.541040006	1.256672457	2.10770413	2.270802125	1.858910497	1.486244649	2.618079731	2.792797745
468	1.829083304	2.606047977	2.69131759	3.48119693	4.112315595	3.442417948	3.683662711	2.712260751	2.109932213	1.897946127	1.236657368	2.2115057	1.542799955	1.952013271	2.310419039	3.578722294	2.71342872	1.542488816	1.253954494	2.113312767	2.274680015	1.861467917	1.490925973	2.629247542	2.806577884
469	1.836346871	2.614492343	2.705493614	3.50081573	4.137126667	3.460003893	3.708202868	2.720279417	2.122493313	1.905360542	1.238237287	2.22547125	1.55014354	1.956080211	2.319232684	3.595063764	2.728587709	1.546576978	1.262758873	2.125328225	2.284665277	1.8636138	1.496191836	2.636595931	2.817442267
470	1.850193081	2.63130642	2.713943895	3.522108472	4.16055805	3.487015949	3.732904796	2.730544924	2.130006075	1.912839652	1.245991135	2.23404107	1.555668049	1.960750804	2.332264195	3.61129537	2.741842602	1.548834356	1.2643439	2.131314928	2.29746257	1.871664246	1.499155728	2.642127799	2.825677726
471	1.860281578	2.644874379	2.722667309	3.54342366	4.188712649	3.516144775	3.753029673	2.740629409	2.138793646	1.918505082	1.250633897	2.242886704	1.558167408	1.967775061	2.342839378	3.627138657	2.756659036	1.555572856	1.263267425	2.137489189	2.306302074	1.880441646	1.502355354	2.651712419	2.836739782
472	1.864036326	2.651424528	2.735362388	3.564336647	4.221671625	3.542740311	3.768503918	2.751138009	2.151664222	1.92311196	1.250773369	2.254299843	1.558480098	1.97669866	2.349191267	3.642543089	2.773838318	1.566508391	1.264324749	2.146744582	2.309659971	1.886008815	1.508104236	2.665039522	2.851643383
473	1.876129969	2.664786928	2.750434048	3.588290409	4.24760423	3.569739091	3.787347185	2.772201597	2.163661231	1.932796224	1.262340584	2.261025458	1.560454857	1.983100906	2.360556239	3.657548346	2.78941509	1.566530858	1.270776374	2.153399787	2.315467528	1.886691716	1.519003277	2.668206428	2.862727745
474	1.886029868	2.673626068	2.766751275	3.606422388	4.276416653	3.592883739	3.810150971	2.782574904	2.173452635	1.941258642	1.27313517	2.269285203	1.564454833	1.99020326	2.372696874	3.67577238	2.796114105	1.569882629	1.276388828	2.159533586	2.325378073	1.893483397	1.524339336	2.679099711	2.870499709
475	1.893168583	2.681307709	2.78142475	3.622326025	4.306104904	3.611894493	3.834032692	2.786212605	2.182351848	1.946806809	1.278063558	2.278878595	1.571114963	1.997865415	2.382441205	3.695639512	2.800633064	1.575881827	1.278496256	2.166726829	2.338272632	1.904272731	1.525563044	2.693826505	2.876853732
476	1.902144409	2.698837558	2.790900817	3.646516433	4.328783386	3.629162565	3.85377592	2.801259962	2.193464136	1.950310564	1.27615582	2.286257287	1.58063144	2.004216598	2.38714368	3.712503778	2.817893146	1.576154875	1.276840506	2.176458089	2.350620238	1.909209655	1.531184938	2.696856136	2.885173267
477	1.910164653	2.713801787	2.801768004	3.6670496	4.357984329	3.649597881	3.874683774	2.812026583	2.203839201	1.953456435	1.282243412	2.294422494	1.585956133	2.009816845	2.394658939	3.72847697	2.834929916	1.581526455	1.281134934	2.186164313	2.357103623	1.910530524	1.536106192	2.706460052	2.89839103
478	1.920341488	2.725366828	2.812933474	3.685641793	4.38929163	3.676341119	3.896289995	2.822867757	2.214102471	1.958417538	1.291292502	2.303717621	1.587884657	2.016119831	2.404665011	3.742977842	2.849492432	1.588734626	1.287688238	2.19589683	2.363425149	1.916875141	1.539819544	2.718618638	2.91337136
479	1.934597555	2.735473293	2.823012652	3.706024959	4.416430229	3.708136284	3.91728973	2.838957709	2.225447847	1.966447158	1.295775448	2.313553247	1.589702593	2.024488356	2.415422958	3.75565087	2.862043082	1.593463611	1.291144839	2.205218269	2.374854608	1.932555281	1.542735542	2.727266817	2.926209077
480	1.945591669	2.746698662	2.836730668	3.728287113	4.442668343	3.728662392	3.937981176	2.851248122	2.238614286	1.975315815	1.297307216	2.321839538	1.596630846	2.035813155	2.428225984	3.768646663	2.874614817	1.600776954	1.293039115	2.207992455	2.383598978	1.937230769	1.544932107	2.738956474	2.936198034
481	1.951761749	2.756809273	2.852810029	3.747335594	4.467790022	3.746227053	3.95982486	2.861628822	2.250641898	1.984082164	1.300483687	2.330129629	1.606324903	2.043611921	2.438273881	3.783730727	2.887619321	1.60569808	1.291964862	2.216247848	2.392429818	1.941178129	1.548821087	2.749757147	2.946092466
482	1.956208571	2.766440695	2.869055939	3.763052705	4.492737209	3.765822252	3.983644239	2.872984683	2.260934327	1.991737781	1.307471466	2.339966061	1.614998811	2.047342898	2.445670529	3.801328076	2.901687252	1.608183587	1.290308004	2.230792476	2.402509227	1.949290226	1.555377298	2.757710911	2.956747482
483	1.97089059	2.782063626	2.881013438	3.783619186	4.520743434	3.785080952	4.009558263	2.889882181	2.272831527	1.996392855	1.317301876	2.353166571	1.614894899	2.05709553	2.459331294	3.819621929	2.917888488	1.617227683	1.298218728	2.231097736	2.411625957	1.9560352	1.563824628	2.76401806	2.965151134
484	1.979477535	2.79292	2.894915412	3.804954744	4.544838995	3.809248756	4.030628876	2.906169563	2.283897022	2.000951281	1.322667455	2.365459505	1.621838111	2.063738738	2.471632915	3.838972427	2.936005013	1.627841221	1.303842525	2.238876737	2.420104396	1.963252068	1.568087269	2.769027627	2.975299518
485	1.984341756	2.803807486	2.909158458	3.826551795	4.569831495	3.836349067	4.048302879	2.919253689	2.294997535	2.006286269	1.325377399	2.374274194	1.632747624	2.068203256	2.481350305	3.857578148	2.953662	1.635425752	1.307404132	2.252383949	2.428812012	1.971110227	1.570049832	2.779514847	2.990187879
486	1.997558826	2.826500127	2.918753779	3.849501561	4.606023935	3.860735351	4.068963223	2.928638638	2.308643964	2.012409594	1.332231583	2.378661701	1.634830515	2.076414135	2.490605332	3.87282767	2.967146257	1.635651476	1.314708458	2.258480288	2.438900283	1.979107653	1.576127044	2.8038727	3.011556027
487	2.015526147	2.836825138	2.933552055	3.873750592	4.635593548	3.887384435	4.090226568	2.937194119	2.323491998	2.020939243	1.337377536	2.387751755	1.636441261	2.08534209	2.501186272	3.886275076	2.973288242	1.636309221	1.315314389	2.268149837	2.446628248	1.986210825	1.583855002	2.812332875	3.027537803
488	2.031399019	2.843832147	2.949840022	3.897566273	4.663062196	3.913431893	4.113169063	2.947591079	2.336754384	2.032508574	1.340787363	2.398851699	1.639978299	2.095733675	2.51527705	3.902679249	2.980995031	1.639639448	1.314473051	2.279294548	2.45460236	1.993353169	1.590513703	2.818742581	3.038526505
489	2.041308665	2.859057166	2.963661894	3.920061949	4.694653948	3.935820549	4.138660635	2.961208694	2.347720341	2.045709913	1.344233434	2.408894537	1.645857493	2.107788889	2.532709582	3.924865219	2.997968018	1.64549525	1.318138651	2.288273937	2.465655699	2.001088416	1.595236605	2.836323309	3.04826773
490	2.055174933	2.877760413	2.980523423	3.944461426	4.725731978	3.955216861	4.164889475	2.974809978	2.364621422	2.052936259	1.35163221	2.423756244	1.650652177	2.117352666	2.544959406	3.946972292	3.018468368	1.649127314	1.322838832	2.294463209	2.478645761	2.00588376	1.604375185	2.840665007	3.061543886
491	2.067629325	2.895612409	2.998711533	3.968987479	4.754043825	3.977281111	4.191365254	2.992842418	2.379210146	2.056601966	1.361133569	2.436211602	1.660590703	2.126300962	2.55679229	3.967768683	3.041971239	1.656728789	1.328886213	2.302553627	2.492722997	2.016042286	1.614851969	2.847603119	3.078268264
492	2.079448561	2.912591141	3.017113275	3.993277943	4.780970167	4.003925648	4.217177726	3.014304937	2.391432062	2.061468496	1.371886044	2.445596938	1.674712014	2.135460432	2.570752408	3.985933059	3.065414694	1.668817985	1.335252237	2.315095332	2.507120142	2.032430222	1.625035984	2.863374051	3.096956513
493	2.10103008	2.934713428	3.034768882	4.018692597	4.812417449	4.03233715	4.239510487	3.02955696	2.413764354	2.076625394	1.38472059	2.460999835	1.680712348	2.143382377	2.586276754	3.998391886	3.08100802	1.677644497	1.33840889	2.332369422	2.520977267	2.045294378	1.635737699	2.880216801	3.113933185
494	2.124417612	2.957357243	3.058818094	4.045458628	4.849762127	4.055284739	4.267159225	3.044813206	2.435382335	2.08873373	1.397333085	2.475623644	1.68951136	2.155432829	2.598288334	4.014876758	3.092691233	1.684262382	1.342040352	2.347594686	2.533582487	2.055975729	1.642297075	2.897946417	3.131278895
495	2.149512226	2.978529798	3.085809628	4.072865798	4.886079787	4.077144055	4.298063824	3.063325665	2.457356308	2.098095421	1.409350445	2.489791133	1.703544898	2.172491237	2.611038377	4.038062922	3.107346592	1.69209195	1.348160041	2.360367317	2.546135209	2.066365045	1.649232948	2.915442357	3.153435374
496	2.178469965	2.997623217	3.10792154	4.099816353	4.911339231	4.107147818	4.32595543	3.087231441	2.48537634	2.110935881	1.42128332	2.506592061	1.721179055	2.192600273	2.632328856	4.066510567	3.133009632	1.70557133	1.357961218	2.373535035	2.560773405	2.079369217	1.664644378	2.931637823	3.184847037
497	2.196382855	3.019237802	3.13431582	4.127171359	4.94051918	4.132904623	4.363546135	3.114725478	2.514360604	2.125225363	1.432245155	2.523129755	1.734050973	2.206184103	2.649871181	4.08938375	3.161106169	1.718055294	1.369113588	2.38927304	2.57620656	2.098682356	1.677876031	2.94711875	3.208477336
498	2.217424748	3.044973234	3.162406477	4.159730981	4.974457186	4.158300697	4.402041724	3.141445792	2.539556083	2.14009067	1.444036269	2.540757072	1.746316191	2.219472379	2.663946998	4.111812952	3.191808897	1.728092496	1.381607741	2.406601325	2.596413482	2.117409629	1.689677773	2.966051772	3.227190665
499	2.253100746	3.074963003	3.189952411	4.199079064	5.01097625	4.18737558	4.434229469	3.16464551	2.560492068	2.154996725	1.458964692	2.561304088	1.762967038	2.238824728	2.678574668	4.138849569	3.22446614	1.736557307	1.395004488	2.423787694	2.622738814	2.130764293	1.703562272	2.990096815	3.248184729
500	2.283468934	3.107411547	3.224948878	4.2323451	5.047441462	4.212782127	4.475110873	3.189238257	2.592488945	2.171126602	1.48065459	2.586589849	1.782819641	2.259224256	2.703749071	4.162938723	3.248309521	1.749023694	1.405382268	2.438148472	2.644128047	2.150283066	1.72725008	3.008846542	3.28096101
501	2.317015935	3.138697182	3.262491284	4.266635839	5.086792856	4.243309014	4.51798968	3.218058411	2.632383546	2.183571633	1.498925358	2.609750506	1.804085641	2.280793016	2.727509389	4.188788158	3.278773798	1.765419644	1.416883098	2.459301726	2.660708135	2.170928964	1.743019033	3.029591377	3.313254241
502	2.357167014	3.16918268	3.301597576	4.305068597	5.127543751	4.279998315	4.561019309	3.25078072	2.674281539	2.19448957	1.513116207	2.629602686	1.825494946	2.303573534	2.745838721	4.217607158	3.319023856	1.783056399	1.431781906	2.488299131	2.676167123	2.190329607	1.750527025	3.05595054	3.342874531
503	2.400104758	3.205448595	3.348352878	4.344529334	5.160362698	4.312363098	4.611380356	3.282322676	2.707632394	2.217997633	1.537551064	2.653466957	1.846887855	2.327364493	2.767010916	4.244921744	3.353689176	1.794610032	1.450420162	2.513323647	2.699290352	2.210344776	1.777330879	3.086689893	3.384113481
504	2.437963167	3.245972524	3.397489381	4.387095893	5.202624036	4.342203456	4.660146554	3.320692939	2.751771707	2.238446462	1.565004832	2.682252227	1.865045877	2.354282793	2.790519862	4.276840636	3.386746786	1.813914674	1.46342664	2.539289959	2.728395585	2.234757609	1.80263576	3.114062635	3.427028571
505	2.477591857	3.289933384	3.445923198	4.434501343	5.252389505	4.373119267	4.709020005	3.362836386	2.803348565	2.259025587	1.592498904	2.715964381	1.886502433	2.381648107	2.817024531	4.311245811	3.422623131	1.83589924	1.475006506	2.567421894	2.759288398	2.262451439	1.823697048	3.140128925	3.470603847
506	2.53200721	3.336852272	3.492232068	4.48775677	5.299001199	4.409644557	4.764381247	3.401155362	2.849395101	2.290262841	1.618792084	2.753353387	1.921433583	2.405331927	2.846972086	4.342575517	3.466335497	1.848233335	1.495542929	2.597818699	2.786813685	2.290058959	1.845592624	3.171688695	3.517457135
507	2.585723483	3.394183086	3.549126263	4.538801127	5.347281909	4.445706298	4.825113383	3.44461071	2.902864879	2.316921346	1.650801053	2.789752382	1.955615582	2.438511442	2.87688545	4.376319278	3.513339855	1.873241978	1.520199249	2.631602157	2.823086677	2.321297724	1.875836827	3.207864136	3.568833411
508	2.642297216	3.45186608	3.615271525	4.589657721	5.398307182	4.483759527	4.890904349	3.493356713	2.963034374	2.34564263	1.683519136	2.827525219	1.991731087	2.476010901	2.90514717	4.413968523	3.565246947	1.904478612	1.546277075	2.669463619	2.861740009	2.357398168	1.907644769	3.248006908	3.622984048
509	2.706120524	3.503141966	3.686377196	4.644272642	5.451690573	4.526363877	4.961775787	3.545947894	3.026935318	2.381991687	1.71329631	2.868912157	2.033002187	2.511993743	2.932127425	4.455786954	3.622968728	1.932746585	1.572146147	2.71087371	2.896988882	2.397271573	1.935771658	3.29156001	3.678653638
510	2.771445933	3.566156329	3.758181364	4.706182337	5.503080356	4.57032792	5.038672042	3.601459986	3.092364328	2.410830953	1.750145569	2.909055532	2.07104481	2.552033058	2.963485518	4.500358218	3.680763648	1.959559063	1.598552528	2.750837921	2.939219618	2.431621482	1.972581115	3.339339274	3.738174497
511	2.834278617	3.635796709	3.832862346	4.769662936	5.556025179	4.614708278	5.12218271	3.658316381	3.163837992	2.439762236	1.792626021	2.954569917	2.115687006	2.595704802	2.999223785	4.547209672	3.73865264	1.988290647	1.62889106	2.792914094	2.982604859	2.472230057	2.010679003	3.386697911	3.803215516
512	2.896564127	3.708496266	3.912413887	4.832946304	5.613171929	4.660554707	5.209693118	3.717220548	3.24157054	2.473992454	1.837919894	3.007204308	2.168621762	2.641422611	3.037496924	4.596169982	3.799812262	2.021074018	1.664474826	2.839076319	3.026389073	2.522121135	2.047236551	3.432443914	3.873938642
513	2.971166283	3.784812924	4.000012445	4.901989628	5.677209073	4.713486998	5.293075236	3.783706417	3.319571049	2.515109268	1.881306025	3.061498779	2.218236668	2.686068191	3.073733533	4.648606387	3.87491631	2.059226296	1.70424234	2.889699109	3.080300015	2.570560622	2.087822187	3.481080272	3.949528588
514	3.053829185	3.869341631	4.093388454	4.973815088	5.741501882	4.7664833	5.386636579	3.854989884	3.399705447	2.561311719	1.929728758	3.118347404	2.269579112	2.73458891	3.113238118	4.700590794	3.950125507	2.098646057	1.746735601	2.940663542	3.135429677	2.617420483	2.133335125	3.537152627	4.027662808
515	3.142008117	3.960861123	4.194049713	5.049470877	5.807967525	4.82031378	5.490823705	3.931734189	3.486581555	2.610297556	1.983134	3.178323594	2.327167634	2.788756381	3.158064102	4.753039977	4.026682925	2.140084289	1.789066541	2.995702147	3.190830613	2.66545828	2.182536327	3.600486224	4.112023485
516	3.231706776	4.053521594	4.303623309	5.130738892	5.882002454	4.879087207	5.596927702	4.014705309	3.585180581	2.658526394	2.036910006	3.241300161	2.394589504	2.84774538	3.207529382	4.808916445	4.112208656	2.185922411	1.827315436	3.061923006	3.248573012	2.719259578	2.232136966	3.666829518	4.207972338
517	3.323443647	4.150689889	4.416209317	5.216880079	5.957612913	4.941745963	5.709068641	4.098143002	3.689273264	2.709735712	2.093130073	3.310329026	2.460341872	2.910196046	3.253365047	4.873075513	4.199904804	2.228751209	1.87436102	3.132808874	3.308657883	2.781529287	2.292689272	3.739586558	4.303533704
518	3.416901084	4.255014874	4.532754172	5.310711655	6.036281363	5.00681917	5.82124356	4.184029179	3.79361946	2.764565935	2.153969656	3.38012183	2.52530391	2.972968753	3.301835019	4.93936764	4.290521534	2.272081843	1.923907141	3.204405522	3.371650149	2.84535889	2.355489417	3.812951838	4.401738141
519	3.511571388	4.365986522	4.654624545	5.411669095	6.118191115	5.072849986	5.930253392	4.27448898	3.895876095	2.822439392	2.219452718	3.44668578	2.593120754	3.034443697	3.357606701	5.001895016	4.384775101	2.319948409	1.969527418	3.274321841	3.437319852	2.905211904	2.411581682	3.882594069	4.506795153
520	3.606062885	4.470454142	4.778322544	5.501993934	6.190015186	5.13940556	6.052601435	4.364242595	4.003446507	2.88115207	2.279260732	3.518885445	2.665244221	3.100325887	3.402587962	5.066971937	4.475159906	2.366851989	2.023766972	3.343204951	3.501206787	2.970901916	2.469176198	3.957573414	4.612580287
521	3.701165542	4.573638796	4.899415939	5.590547521	6.261527286	5.203655257	6.178003988	4.450692162	4.112786433	2.93620701	2.343774099	3.593135348	2.741369161	3.166856581	3.449329713	5.13000713	4.564860498	2.414006746	2.077579659	3.411359789	3.567196035	3.039132952	2.528047825	4.035739399	4.715721405
522	3.797113501	4.679536346	5.017531568	5.680711769	6.337854434	5.265862451	6.300545613	4.535600109	4.220544725	2.987511441	2.41369245	3.666243124	2.818995779	3.231171079	3.502184344	5.190365254	4.656280118	2.463351113	2.127849247	3.480333265	3.635924688	3.106060154	2.587515081	4.113179561	4.815851629
523	3.892705195	4.789125985	5.138428801	5.763050984	6.415239614	5.331662074	6.422481497	4.627962594	4.3234094	3.041787791	2.470360596	3.735490549	2.891129956	3.291015642	3.549173933	5.254950856	4.75041016	2.518721584	2.183074922	3.554669617	3.701299888	3.166182475	2.646723397	4.181983105	4.916282138
524	3.988415304	4.89725847	5.257804796	5.848430996	6.492691993	5.39646405	6.544416706	4.722493276	4.423929242	3.098372051	2.529326727	3.806059871	2.963790966	3.354777991	3.599784576	5.319710846	4.842966231	2.572794181	2.237960492	3.627835093	3.770545815	3.230039946	2.706367924	4.254716032	5.020315156
525	4.080061934	5.000892604	5.375559315	5.937411135	6.568933495	5.460805011	6.666000516	4.814665841	4.525188843	3.154944854	2.592726379	3.878519305	3.037519782	3.421369235	3.65003911	5.385028235	4.933917001	2.622576737	2.290368239	3.698175581	3.841510629	3.298485419	2.766033696	4.333839972	5.124118213
526	4.161341547	5.098979874	5.494529388	6.024787422	6.643076506	5.528499875	6.786587578	4.900300369	4.631233959	3.207977222	2.655353338	3.950823898	3.110112726	3.483925091	3.688343198	5.453717218	5.026105787	2.667893845	2.339933018	3.767179448	3.906389791	3.366521138	2.82485588	4.415783934	5.219447041
527	4.249144819	5.199351992	5.607130042	6.111701971	6.716410133	5.595522585	6.901034852	4.9859646	4.726566876	3.26488245	2.713024202	4.017894332	3.180003562	3.542100913	3.737192453	5.516597325	5.115053551	2.716388103	2.390926468	3.837010841	3.964826198	3.430181541	2.881573941	4.484876087	5.316137391
528	4.336391651	5.29588547	5.714889481	6.196363347	6.788353207	5.658742225	7.009510418	5.069377235	4.816138929	3.320685756	2.767648723	4.079927778	3.246007511	3.597583989	3.787639046	5.574497401	5.196937762	2.762996916	2.438999071	3.903570516	4.020074324	3.487038531	2.932856638	4.548953858	5.409688906
529	4.413196965	5.382108697	5.820142058	6.276496264	6.858088146	5.716424239	7.11429859	5.147448677	4.907201252	3.368998698	2.821840023	4.138764379	3.307961135	3.652250112	3.827080208	5.630186814	5.270556134	2.801912491	2.48000776	3.96236424	4.075988095	3.537642908	2.976975534	4.618258204	5.494519019
530	4.488304672	5.469086917	5.914415271	6.3489365	6.925058163	5.771485676	7.218821608	5.223997148	4.987864578	3.412407286	2.87148575	4.194892576	3.369200887	3.704378261	3.867883892	5.680220647	5.345986834	2.840950947	2.522298044	4.013935856	4.132631549	3.593741505	3.021378802	4.678499967	5.577524977
531	4.559975015	5.551355803	6.001511291	6.417514494	6.989317125	5.82493242	7.320315085	5.297728513	5.062188494	3.453698876	2.916470218	4.249915598	3.425292224	3.749994701	3.906878362	5.729710181	5.416982163	2.880383878	2.56440113	4.06547529	4.185893461	3.645921439	3.065080145	4.735934796	5.656185892
532	4.626137611	5.625436341	6.085487342	6.485656874	7.052053212	5.877736428	7.415648707	5.36653886	5.134160225	3.494115013	2.957256878	4.303489127	3.475520848	3.789901044	3.942422621	5.780940999	5.48093483	2.918887837	2.604157037	4.119873174	4.233997721	3.689475464	3.10694766	4.793177214	5.72883469
533	4.68515161	5.693553586	6.169484183	6.556280403	7.118071764	5.932267591	7.500930002	5.425581472	5.206125023	3.531831651	2.994353181	4.350857283	3.52994276	3.836288201	3.978577056	5.829505505	5.545829704	2.95322846	2.639935295	4.171196077	4.281160919	3.732764518	3.14735631	4.84150753	5.796858144
534	4.738151557	5.761011243	6.250884851	6.620454391	7.175797141	5.980233472	7.582441334	5.488256663	5.271778059	3.566929545	3.031909871	4.39422036	3.573063848	3.879362828	4.015066548	5.875103672	5.609217361	2.983477349	2.668685838	4.214466182	4.322787057	3.7748996	3.184845764	4.886122777	5.861108977
535	4.788980922	5.826410654	6.325471678	6.675875962	7.227409834	6.023102998	7.662000619	5.552173497	5.330351002	3.600029334	3.068717537	4.435755348	3.605948484	3.915848219	4.049164075	5.917656828	5.667642781	3.010031294	2.693979296	4.25166288	4.358920922	3.814396269	3.217857629	4.929731715	5.921640369
536	4.844794013	5.882953058	6.387719912	6.725951176	7.287351128	6.071191037	7.738693916	5.601939323	5.386168272	3.632734146	3.099191336	4.478451507	3.643729698	3.94748174	4.075871699	5.957802211	5.716546358	3.033959333	2.725752063	4.291488081	4.393641616	3.849144868	3.244884062	4.973938908	5.978357833
537	4.892691339	5.936807866	6.447374878	6.781136549	7.340748295	6.111185662	7.807578619	5.654275424	5.434824539	3.658053399	3.127843231	4.516091157	3.680474679	3.976217577	4.101504608	5.994995665	5.764411289	3.056874547	2.751881053	4.326545623	4.431526637	3.880054827	3.270310519	5.011845062	6.027678038
538	4.93556144	5.9882989	6.507007092	6.836249858	7.390256734	6.148132654	7.872143157	5.706751983	5.480696417	3.680024191	3.154389937	4.549854036	3.713688946	4.005121925	4.128522046	6.030716241	5.810322532	3.080058689	2.773975218	4.357598373	4.469024449	3.908998513	3.294485814	5.0469993	6.076106472
539	4.979368653	6.03573714	6.565734992	6.882334665	7.442297377	6.19099527	7.937298665	5.752119361	5.529163375	3.705017333	3.17757584	4.582916817	3.741728448	4.036311469	4.157389802	6.066629979	5.850922165	3.103835446	2.796917311	4.387751939	4.499904742	3.937546226	3.316387397	5.084625694	6.130524597
540	5.013403067	6.079860743	6.61863159	6.932249604	7.490140932	6.232325258	7.999263323	5.799564744	5.572319574	3.727080481	3.202378602	4.616252442	3.767827314	4.064619718	4.184874669	6.10336475	5.892865651	3.124456125	2.816967829	4.420619182	4.52506781	3.963303705	3.337056032	5.115864305	6.175122895
541	5.047459073	6.122497435	6.669241799	6.980355396	7.53794499	6.270734476	8.057208783	5.846584437	5.614910344	3.749252456	3.226041562	4.647217367	3.792871991	4.088749534	4.20905639	6.137358993	5.934157494	3.143951511	2.833914999	4.451750256	4.54931424	3.986925819	3.357824801	5.144794751	6.214522073
542	5.08732009	6.165203078	6.720278863	7.022995653	7.588325491	6.306659815	8.111625016	5.890199517	5.659700763	3.773614871	3.246940902	4.674480212	3.817064703	4.109353637	4.22998375	6.167124862	5.973419477	3.163622624	2.849153276	4.477955304	4.576199715	4.009556039	3.378840273	5.175248217	6.253804327
543	5.120497605	6.208995838	6.76947086	7.068847468	7.636839382	6.343603225	8.165697354	5.929638379	5.699950073	3.797411129	3.269972654	4.701732243	3.839438195	4.130565884	4.252129727	6.198298241	6.015123791	3.180422804	2.867626331	4.502184415	4.605280064	4.032602887	3.396956364	5.206346452	6.291497544
544	5.155395771	6.252455487	6.817273768	7.1133662	7.682167847	6.380786289	8.219793342	5.971681595	5.739271464	3.818192642	3.290246453	4.728174828	3.863519353	4.153399237	4.276520513	6.22964374	6.052521679	3.197677939	2.885901878	4.526668736	4.632143238	4.056816427	3.414472378	5.235833394	6.331206678
545	5.193330521	6.294393123	6.863719357	7.1559098	7.725853155	6.41790784	8.273970469	6.016072799	5.778471393	3.83587563	3.307973069	4.754899413	3.888988512	4.177488382	4.30112019	6.261155504	6.08524481	3.21618815	2.902860587	4.55181074	4.656494807	4.081098255	3.432678579	5.264029133	6.373238023
546	5.227475593	6.333459024	6.907825368	7.199996236	7.772867671	6.454923003	8.327515201	6.053579553	5.815002297	3.852879007	3.329307554	4.78547944	3.910761464	4.200734152	4.319439544	6.294337314	6.119780481	3.233845796	2.919816478	4.575615862	4.682690784	4.101747942	3.451877251	5.294442387	6.413876321
547	5.258018992	6.369889021	6.954143628	7.244422208	7.819368765	6.492820072	8.382243579	6.094262518	5.848725903	3.870182245	3.351448498	4.814543473	3.931958898	4.222474598	4.339585909	6.323480591	6.158753159	3.250743728	2.935778014	4.600915646	4.708298058	4.122091633	3.47012686	5.320589849	6.454411114
548	5.286546002	6.405505106	7.000065062	7.287938105	7.866328545	6.529635113	8.435784441	6.136368613	5.882361492	3.888496336	3.370271029	4.840126951	3.952425495	4.244158662	4.363015056	6.352274868	6.197642371	3.266156302	2.951259815	4.62657602	4.733705134	4.142149624	3.488423072	5.344681662	6.491586162
549	5.315478322	6.442526791	7.040105246	7.32913682	7.916060721	6.562581064	8.484175493	6.173637546	5.919111589	3.908003144	3.381886197	4.861996658	3.97092422	4.267649767	4.388229441	6.387452119	6.229081508	3.279631488	2.96717337	4.649736197	4.759943714	4.160763651	3.508428636	5.372119992	6.521224986
550	5.34420737	6.477127196	7.077253415	7.369413927	7.962913657	6.597800877	8.530810205	6.210599321	5.948525678	3.926271919	3.400324974	4.884994748	3.989183069	4.285234498	4.412677522	6.416548461	6.261501569	3.298924738	2.981406068	4.670201206	4.782621046	4.179553074	3.52286201	5.397977735	6.553872679
551	5.369623256	6.509763781	7.113553148	7.407891821	8.006793326	6.632459569	8.576060604	6.245978294	5.974175108	3.942035515	3.419246369	4.907188673	4.006287924	4.300154232	4.433448609	6.441335189	6.2927841	3.315947028	2.992868787	4.688330942	4.803230671	4.196748489	3.534012083	5.419223861	6.585066896
552	5.389989611	6.539981717	7.148834527	7.443391866	8.048063043	6.663003013	8.618242929	6.277428338	6.000246607	3.954496321	3.43091193	4.925742951	4.020699985	4.315895724	4.449262862	6.465632742	6.319887485	3.323703744	3.001463245	4.704245269	4.822903059	4.210613785	3.544732751	5.435088878	6.60999443
553	5.410834736	6.560873117	7.175105006	7.475364342	8.083559883	6.689312283	8.649329428	6.301612053	6.023717319	3.963295271	3.436917351	4.939207698	4.030627277	4.328550272	4.464562117	6.490907296	6.34415218	3.330188567	3.01032509	4.716510423	4.836436263	4.222029866	3.552823622	5.452426483	6.634048555
554	5.428990763	6.573835392	7.194324529	7.502758152	8.119911084	6.714637068	8.676755363	6.324915948	6.038598395	3.969737384	3.441409886	4.9507888	4.035669946	4.339389735	4.4789835	6.512712384	6.362116359	3.338541615	3.015774314	4.725150998	4.848336174	4.230519093	3.55783135	5.46582118	6.652937532
555	5.441912956	6.581642729	7.207972108	7.526268026	8.157967929	6.739917812	8.70286695	6.347719398	6.044329738	3.974150155	3.44504168	4.961365603	4.03587215	4.348440075	4.491656487	6.52969429	6.373896098	3.347513372	3.016186351	4.730354312	4.860285416	4.23520663	3.559208376	5.473054114	6.664900568
556	5.448192109	6.589690275	7.216209449	7.550024136	8.187334968	6.761831098	8.720022602	6.358133117	6.049925885	3.974868684	3.441686639	4.967291843	4.031549002	4.353248568	4.500724006	6.546159184	6.386580773	3.347910687	3.013381992	4.732341907	4.869079068	4.233980389	3.555459958	5.477907271	6.672980492
557	5.44857049	6.592881726	7.217994449	7.570392424	8.216555018	6.78253452	8.734535011	6.369406303	6.051359231	3.974385525	3.438224157	4.972507279	4.025564913	4.353849777	4.509181854	6.559451526	6.393524935	3.346519164	3.008986787	4.732426827	4.87274274	4.230861538	3.551602271	5.479269876	6.674784798
558	5.443993153	6.590372275	7.21497462	7.58562243	8.24613187	6.802161557	8.744248765	6.379696208	6.047350527	3.972139806	3.434394052	4.974537512	4.015988502	4.351511854	4.517466396	6.569462668	6.394924881	3.343754221	3.002384646	4.729229909	4.87086967	4.226611559	3.546663179	5.476435806	6.671461055
559	5.435949166	6.583798302	7.210573901	7.595001186	8.271887528	6.819661072	8.741958736	6.378044091	6.037990762	3.965700645	3.425612221	4.96695471	3.997808465	4.348563787	4.524418532	6.57751228	6.395047567	3.336540363	2.991429245	4.719651865	4.864539595	4.219936299	3.535799092	5.468812	6.66639198
560	5.429047253	6.574039231	7.196200019	7.604356421	8.293686921	6.833418788	8.73608747	6.378288867	6.029980763	3.958643845	3.41465532	4.959426903	3.980834109	4.340945411	4.527687664	6.581218185	6.387717732	3.327452859	2.979225372	4.709714012	4.860047608	4.206431134	3.522762223	5.458151428	6.653541488
561	5.421127791	6.558478872	7.176792195	7.610713266	8.31202666	6.844313367	8.726585293	6.378815325	6.017436034	3.948488855	3.401170525	4.950566803	3.962005014	4.331190755	4.530220789	6.583916551	6.374897929	3.316537897	2.96632348	4.698325771	4.854751079	4.189019661	3.508150939	5.445117704	6.63637477
562	5.408310805	6.535295583	7.158691757	7.610284299	8.327874493	6.853520831	8.71173062	6.374837551	5.993502913	3.932667318	3.38429264	4.937375676	3.93659348	4.32217011	4.534453773	6.588759998	6.360504446	3.303975648	2.952221397	4.682744605	4.844417738	4.171722208	3.491575584	5.429718068	6.619438245
563	5.389592144	6.514057413	7.133442196	7.609809859	8.341721782	6.858397041	8.693750898	6.369510493	5.967910496	3.918691687	3.364891356	4.926576363	3.913096287	4.307837217	4.529983919	6.588056866	6.346570125	3.29571136	2.935124789	4.662717591	4.832113079	4.152032503	3.472061988	5.410496215	6.598614545
564	5.367090213	6.490434214	7.103868747	7.606970431	8.355874529	6.862445105	8.673607191	6.35747059	5.939805032	3.902170662	3.343440603	4.91349045	3.885559595	4.290638391	4.522539601	6.585177808	6.329374447	3.284133559	2.914970379	4.641429019	4.817760381	4.129262437	3.449448052	5.387816133	6.570319575
565	5.342229059	6.460804326	7.072234748	7.600157792	8.369505467	6.867259752	8.650293466	6.337281341	5.907608073	3.880749102	3.32063991	4.894186317	3.850788007	4.272057607	4.516754114	6.581390022	6.306266797	3.2653607	2.892188488	4.619398047	4.800742949	4.103735059	3.424786351	5.362475748	6.534873359
566	5.313743838	6.4263026	7.037452421	7.591913511	8.372844633	6.868573639	8.617630823	6.318758394	5.869820778	3.859877795	3.298453827	4.867804194	3.815155925	4.24862739	4.511372336	6.569126812	6.277702552	3.247732699	2.867868071	4.589086994	4.779216228	4.07797375	3.402611006	5.336171395	6.502552318
567	5.283380224	6.387276868	6.995769971	7.578816992	8.376229594	6.867414013	8.580919377	6.298673832	5.829971854	3.835985785	3.271564893	4.841983811	3.777258539	4.225634276	4.504281262	6.558523903	6.248456709	3.226662687	2.841410595	4.557077812	4.757300709	4.050084146	3.376115622	5.305952422	6.465243447
568	5.250820405	6.344699164	6.948207412	7.561451659	8.381960933	6.865069374	8.542689566	6.276432338	5.789110123	3.809659987	3.239707293	4.817727467	3.737571564	4.202863008	4.493953247	6.550754737	6.219049866	3.201977906	2.813234334	4.525429982	4.734825726	4.0200495	3.344359709	5.27195715	6.422484832
569	5.213489661	6.30045791	6.901310685	7.544690954	8.384331639	6.863594429	8.503194856	6.254062138	5.745939442	3.786089823	3.207902724	4.789008983	3.69863584	4.174068465	4.478985514	6.537732371	6.185569707	3.177945475	2.784976166	4.492030552	4.706944456	3.990056613	3.312420558	5.237604008	6.381813192
570	5.174175565	6.252858791	6.850669154	7.528112484	8.385591595	6.858086116	8.461604412	6.225876979	5.699425797	3.758506771	3.176187301	4.76063504	3.656756889	4.147915302	4.46826865	6.523638994	6.150005493	3.155090623	2.755838755	4.457510154	4.679892768	3.954968295	3.279834485	5.204334392	6.337717344
571	5.134966585	6.205868123	6.797237087	7.511935752	8.387239727	6.850749371	8.417669695	6.194507307	5.652458962	3.729739143	3.146252233	4.732558964	3.613114118	4.122472699	4.460793364	6.511537668	6.11278363	3.131369225	2.726453745	4.422662789	4.65363611	3.918686132	3.24873218	5.172255441	6.292407301
572	5.097759671	6.164911612	6.744189427	7.496316208	8.390289052	6.846383662	8.371901804	6.165874035	5.609130905	3.705826949	3.119556017	4.703386321	3.571096927	4.092604334	4.451542851	6.503621212	6.074538803	3.104505414	2.697870464	4.38869902	4.626314455	3.888274014	3.221399143	5.140709868	6.250609586
573	5.064807545	6.124829981	6.696481466	7.481709605	8.3900561	6.843052409	8.331055126	6.140701439	5.566992277	3.682804459	3.090767948	4.67862229	3.536421581	4.068740187	4.441867602	6.493642567	6.043893086	3.086685901	2.670285069	4.360753682	4.605528564	3.861541559	3.193035348	5.111110248	6.211741905
574	5.03399577	6.08467782	6.654700436	7.466827218	8.391265961	6.840772647	8.296241766	6.118769762	5.52688442	3.66122116	3.062567591	4.656380606	3.505436581	4.048770146	4.432137594	6.481518052	6.018935436	3.071893062	2.645511376	4.335212533	4.588586832	3.835286076	3.166247629	5.08313897	6.175021798
575	5.002987754	6.045412455	6.617123832	7.451477103	8.397737368	6.83993017	8.266356801	6.099228105	5.489334332	3.641461629	3.038085361	4.634403784	3.473485581	4.029094106	4.423370873	6.469425856	5.995284764	3.053671323	2.624446163	4.308842083	4.57189138	3.808016741	3.143301878	5.056528123	6.139817373
576	4.972381978	6.013582817	6.577382657	7.440909576	8.403390637	6.841642373	8.237219486	6.080919432	5.451819588	3.620289867	3.017505331	4.614763833	3.438454767	4.009019882	4.419875136	6.463695284	5.966503751	3.036424583	2.604298442	4.286874916	4.556082633	3.786385574	3.12044014	5.033008153	6.106998289
577	4.941546989	5.981737533	6.539914604	7.432364495	8.411916435	6.843929396	8.208743826	6.06141492	5.41972319	3.603636148	2.997639285	4.594730816	3.409171462	3.991690017	4.416333945	6.462520738	5.94199213	3.020571831	2.58531772	4.264509452	4.53975078	3.765945331	3.100481434	5.00980015	6.078033283
578	4.911760594	5.94859934	6.507304569	7.425192033	8.424354103	6.846115712	8.18152538	6.042028888	5.393511632	3.592429571	2.977587271	4.574516061	3.387322054	3.977484989	4.411241138	6.462964736	5.924931999	3.006233948	2.566874691	4.241473814	4.52315868	3.744938047	3.084330251	4.987696137	6.053543128
579	4.88759784	5.92426566	6.478366755	7.422983273	8.43702366	6.849204661	8.156174396	6.031202706	5.364015226	3.578102864	2.960408181	4.559888477	3.361147848	3.961451419	4.409759591	6.459846608	5.9071822	2.993220297	2.545390898	4.225955438	4.509323318	3.726530101	3.069324902	4.974710534	6.033190293
580	4.866408997	5.90168098	6.452411498	7.421899963	8.449655933	6.858946723	8.137404284	6.020723904	5.337550511	3.566022738	2.943396788	4.544961787	3.338274722	3.946257067	4.412450833	6.457888061	5.889836193	2.979958787	2.529415838	4.212470557	4.497569024	3.708603251	3.054943386	4.960536174	6.010946904
581	4.847164019	5.879291295	6.428391485	7.421914262	8.462925301	6.87130934	8.123478027	6.009964791	5.315137907	3.555764874	2.927860429	4.53137587	3.318532216	3.934043332	4.415562006	6.457995934	5.874675903	2.96796929	2.518022734	4.198063806	4.487740514	3.692434111	3.041161808	4.94486113	5.988376741
582	4.829388578	5.858334615	6.405052643	7.425098823	8.478436395	6.875933657	8.108423128	6.002534382	5.294927469	3.543817539	2.917364739	4.525044371	3.297507688	3.926844064	4.412241947	6.459081051	5.864346481	2.960686823	2.504441722	4.180783836	4.479840383	3.681197332	3.028396024	4.933122237	5.971910556
583	4.812623824	5.843633094	6.386480447	7.425616709	8.494711524	6.881989591	8.097829505	5.999118987	5.275309268	3.53570654	2.905838922	4.516317054	3.279416511	3.916808175	4.412029553	6.460664408	5.85157462	2.9526993	2.494734944	4.16824004	4.478436478	3.671009453	3.015726448	4.922329933	5.959016873
584	4.799509351	5.83139715	6.372624815	7.425425842	8.509517227	6.890754904	8.09062709	5.997668943	5.25521806	3.528565234	2.893016819	4.506034555	3.263004916	3.908094771	4.414054915	6.463278979	5.839815872	2.944214523	2.486477122	4.159354889	4.476436184	3.660030588	3.003910065	4.912539845	5.947734342
585	4.791636651	5.816561577	6.361534699	7.428058284	8.521814592	6.900842402	8.08354461	5.995263669	5.234996899	3.518777888	2.880839973	4.49737267	3.246348732	3.90594245	4.415084262	6.4676292	5.834158745	2.937087361	2.475806122	4.150320864	4.466200722	3.647465621	2.994129034	4.904277882	5.93643251
586	4.777043482	5.8036155	6.347261432	7.431807454	8.541082986	6.90649486	8.069874752	5.989476149	5.22189722	3.514093124	2.874919136	4.488201223	3.232816099	3.898394077	4.415607134	6.473342784	5.829440845	2.9330085	2.464242344	4.135815631	4.459648801	3.635080574	2.986789593	4.895802832	5.926017452
587	4.762537247	5.791457999	6.33154205	7.435590183	8.557279719	6.913428667	8.061006634	5.984571044	5.211597079	3.509844606	2.867402189	4.481233014	3.22116728	3.89151481	4.41724273	6.479668452	5.823411745	2.93117868	2.455378557	4.125044631	4.455958362	3.626296554	2.98012601	4.889290624	5.915937297
588	4.753299425	5.779842623	6.316669161	7.43978198	8.566971919	6.925592293	8.061591463	5.984375358	5.201017693	3.503422741	2.854687334	4.47736225	3.210059554	3.889356071	4.421701824	6.485836554	5.815676025	2.928917794	2.450264004	4.12252322	4.452556944	3.621285384	2.973454634	4.885854421	5.90703775
589	4.743678726	5.772739113	6.302304326	7.44822019	8.592886431	6.938118317	8.050211962	5.990373512	5.194783797	3.501778942	2.849479582	4.470964921	3.199399494	3.884931954	4.431179768	6.490919971	5.810242859	2.918348067	2.44175104	4.114227284	4.445100027	3.609774836	2.970172238	4.882269384	5.904586742
590	4.733544617	5.763998406	6.297206727	7.464358652	8.61832339	6.955423251	8.041325199	5.992079586	5.183655766	3.500876598	2.844422449	4.46180309	3.184253812	3.877735156	4.440005482	6.497543958	5.803731076	2.906383249	2.432516909	4.107666472	4.438752555	3.599074384	2.964245635	4.879019125	5.903395946
591	4.726272163	5.754027612	6.300301876	7.484174112	8.638863061	6.975672537	8.041155784	5.989797	5.169861438	3.499766423	2.838290848	4.454618481	3.16829381	3.871293475	4.445718149	6.50645709	5.797250595	2.898566607	2.424476363	4.105122585	4.435823576	3.593325885	2.956366332	4.876511817	5.90148214
592	4.730267165	5.750544885	6.298613209	7.494462001	8.664306832	6.98986669	8.047158198	5.996623226	5.169636212	3.501098569	2.836780731	4.460955258	3.165737266	3.874493285	4.449142535	6.516517343	5.797138595	2.899633079	2.418731656	4.103129434	4.435418243	3.593742506	2.955159648	4.874943308	5.89995046
593	4.730688585	5.754700146	6.300130117	7.505925175	8.689217889	7.004644749	8.060191383	6.006641105	5.164728752	3.500110923	2.834200833	4.46606913	3.163256494	3.878482129	4.457418713	6.526679126	5.798531036	2.900804151	2.41540165	4.10306843	4.438887047	3.593045596	2.95388965	4.877286826	5.905949058
594	4.727578518	5.763846345	6.304916737	7.522759312	8.713539094	7.021709825	8.076138733	6.019114105	5.157101179	3.498081148	2.830924888	4.469872281	3.161168372	3.883067655	4.469787282	6.539480806	5.80523165	2.901625274	2.414909522	4.105688447	4.445045588	3.59154507	2.952529912	4.883754025	5.914107248
595	4.727287718	5.772953211	6.31028488	7.546131015	8.739095793	7.040509427	8.088974729	6.03451226	5.157092193	3.498545424	2.829703093	4.477705039	3.164475385	3.891311017	4.481681954	6.558244486	5.823391735	2.904954283	2.417452531	4.111379969	4.451445553	3.592784101	2.953617031	4.892530587	5.914211692
596	4.730387349	5.778505408	6.317415116	7.566742132	8.767770726	7.054949599	8.102578639	6.048288114	5.166138017	3.495518951	2.828876365	4.480952827	3.162317981	3.901531465	4.491568839	6.572189841	5.836130877	2.908372454	2.418829723	4.116460544	4.455808284	3.59439089	2.956849152	4.893613641	5.918964547
597	4.730816481	5.784133017	6.326239162	7.584683415	8.795863217	7.071463227	8.118257673	6.059094007	5.174424172	3.495843655	2.828358297	4.486611788	3.161040975	3.910075266	4.501559056	6.581933035	5.84880234	2.91121643	2.419606712	4.123422841	4.462531387	3.59782485	2.960196127	4.891534013	5.925886999
598	4.724816879	5.79249764	6.336093383	7.601699216	8.820017009	7.096118181	8.135678686	6.06850976	5.17405658	3.504420479	2.827686055	4.500651827	3.165694322	3.914492285	4.513561712	6.591002248	5.867516268	2.913749193	2.421028	4.133583165	4.47488762	3.603328189	2.961818781	4.891554745	5.930110719
599	4.726009055	5.793844429	6.344745903	7.617092099	8.84344907	7.121954361	8.149045058	6.088857439	5.177224405	3.505840449	2.823148632	4.510716244	3.158525479	3.919176066	4.525126328	6.605275458	5.881128799	2.91952366	2.422807371	4.136795126	4.484627449	3.602365421	2.96277783	4.886871252	5.929027372
600	4.726071702	5.79578514	6.352600906	7.633179693	8.867862594	7.146255715	8.161205016	6.105028046	5.182625577	3.507038957	2.819554402	4.517500595	3.153409911	3.925413474	4.531662345	6.615722364	5.889358587	2.921957462	2.42316524	4.140005909	4.493498441	3.600391626	2.961727336	4.882592022	5.930996419
601	4.720502841	5.799721801	6.359448752	7.650505268	8.893859761	7.16824967	8.172959381	6.10946371	5.18723738	3.51139064	2.818224019	4.522148195	3.15540642	3.93237226	4.533436572	6.620092587	5.895073225	2.919044113	2.420916972	4.14598487	4.50265203	3.600567273	2.960036877	4.881149346	5.937806639
602	4.712966841	5.792059836	6.363874838	7.666421558	8.921020969	7.190712753	8.180135257	6.111578546	5.185519242	3.512797914	2.812253123	4.525193576	3.14804858	3.93492513	4.541198949	6.631867412	5.907840016	2.918762794	2.41528588	4.147443672	4.51109095	3.600286003	2.966407452	4.878703419	5.936549012
603	4.714995581	5.782438129	6.364320952	7.678481346	8.944231262	7.214548515	8.184567009	6.114495625	5.181050846	3.514261759	2.805876839	4.52902578	3.140845506	3.937441506	4.550309729	6.645069493	5.916342067	2.921185564	2.41346668	4.146726066	4.520133857	3.598462919	2.967232774	4.874684073	5.932991103
604	4.72116078	5.772850452	6.361360846	7.688608085	8.964363894	7.238348948	8.187292732	6.120015601	5.174509756	3.515492103	2.799939905	4.531838682	3.135046329	3.940506331	4.557352209	6.657043396	5.920481617	2.923710462	2.414066215	4.143569879	4.527227658	3.596700007	2.961341221	4.869552169	5.929543967
605	4.711414887	5.760076092	6.357473625	7.70270083	8.987306106	7.258532027	8.189061313	6.128458837	5.16466009	3.513843473	2.793021847	4.528156692	3.126284599	3.94201837	4.558881257	6.666752692	5.928676855	2.920781388	2.408566266	4.135995959	4.526465124	3.599087519	2.957061044	4.864884637	5.926934875
606	4.698912478	5.756201998	6.346609533	7.711981029	9.009463331	7.270703853	8.191899266	6.131503819	5.15348312	3.512665359	2.785503384	4.528139296	3.117707781	3.940106303	4.561521258	6.677698046	5.93145638	2.920152822	2.402346952	4.135253786	4.527094247	3.597653249	2.948849542	4.8611284	5.921932081
607	4.684331848	5.754140548	6.330109073	7.715231051	9.027889998	7.276277788	8.189821543	6.132580142	5.138644895	3.508231502	2.777685397	4.52663142	3.110343885	3.934194025	4.564968507	6.686736014	5.924245894	2.918792578	2.395816982	4.134833109	4.52630208	3.588974044	2.939190537	4.858568487	5.913667989
608	4.666063934	5.742144875	6.31175911	7.714124799	9.040753193	7.279120174	8.176223193	6.137270568	5.1176156	3.49606077	2.770407683	4.515126231	3.104068443	3.925182101	4.567306797	6.689970884	5.906323669	2.91146452	2.388738167	4.12382387	4.519075044	3.573326661	2.932133326	4.857690128	5.90330033
609	4.653029505	5.73056701	6.291202391	7.711351122	9.056477876	7.282775129	8.164314261	6.131448032	5.097917567	3.485872769	2.768635194	4.503138267	3.094501232	3.919919237	4.573768702	6.698113595	5.895174364	2.906312252	2.387542786	4.1105866	4.518320988	3.568121984	2.921489085	4.861794773	5.901346587
610	4.640999602	5.719002327	6.272331921	7.71150442	9.071353789	7.282423245	8.154955593	6.12391504	5.081460491	3.477473121	2.765892672	4.49368485	3.083135329	3.916798026	4.580791331	6.705674417	5.883090418	2.901115466	2.384638755	4.100178715	4.514436895	3.560252778	2.911572078	4.86762902	5.897625277
611	4.625422726	5.706561903	6.255969604	7.716194133	9.082587549	7.275081182	8.145540843	6.121922265	5.066607435	3.469918582	2.757324121	4.486681623	3.071487049	3.912998829	4.585047527	6.708432226	5.86333692	2.894706406	2.375122963	4.093021132	4.5018496	3.540767366	2.905445575	4.871501794	5.885687773
612	4.605521353	5.694846652	6.231081216	7.717856325	9.095590529	7.266256637	8.127009592	6.117739144	5.042496043	3.464993843	2.747207393	4.475602419	3.058426318	3.905687895	4.586758212	6.712911982	5.843976949	2.895006639	2.368724595	4.075248365	4.49761057	3.526868378	2.898053115	4.870036849	5.880022772
613	4.590549677	5.686409961	6.207921702	7.716060798	9.108482011	7.261846177	8.112779329	6.113938827	5.020639478	3.459350779	2.740438972	4.461490205	3.04336691	3.898712789	4.593367846	6.7195279	5.822147955	2.890331475	2.361173362	4.060326195	4.493696745	3.516781732	2.889872023	4.873382614	5.875469049
614	4.581792056	5.679664528	6.190193041	7.713764466	9.12351244	7.262336959	8.105522395	6.111169914	5.003862081	3.452945442	2.738304886	4.444746555	3.027878359	3.893822155	4.605091757	6.726903494	5.796792323	2.879800526	2.351844803	4.050923733	4.487970217	3.508095512	2.880528998	4.883156142	5.870291648
615	4.568809873	5.665602725	6.171702284	7.719684541	9.150375821	7.259509725	8.091702518	6.107512676	4.981597462	3.451359332	2.737209367	4.423919374	3.016879202	3.890138594	4.611613495	6.73014768	5.768046944	2.879503901	2.346018268	4.033494846	4.487526049	3.497228873	2.867577879	4.88886769	5.868215
616	4.554452345	5.658239285	6.159951957	7.726614573	9.17644713	7.263466931	8.080320128	6.100066141	4.964796319	3.445467142	2.736000466	4.408050525	3.010365641	3.88450221	4.613313965	6.738572405	5.750244654	2.87553874	2.337127445	4.014251927	4.484874393	3.48640258	2.858240765	4.889608293	5.863300315
617	4.53970039	5.653975018	6.15063109	7.735503117	9.201958649	7.275111759	8.071406688	6.091499575	4.951722358	3.437262516	2.732904942	4.397993497	3.004965924	3.878774244	4.614184024	6.750080672	5.744423533	2.866213712	2.327490293	3.999836096	4.478354475	3.474752013	2.854566121	4.886872118	5.857461358
618	4.525434144	5.640353168	6.133609925	7.750992333	9.233120938	7.290349619	8.061095504	6.087991558	4.934522911	3.434645713	2.726250106	4.390107838	2.995090356	3.877594303	4.620698961	6.756365976	5.743660167	2.856244032	2.323815682	3.997503115	4.469577563	3.460580756	2.85540198	4.884518736	5.856737982
619	4.517622255	5.634445153	6.125883016	7.765822413	9.251627903	7.303049713	8.058602566	6.093724094	4.927492829	3.435335787	2.721103541	4.390262178	2.985507624	3.877310446	4.623253898	6.755966021	5.745765517	2.857524095	2.31764359	3.995846509	4.467103526	3.460375803	2.853773263	4.887038393	5.857359331
620	4.515588035	5.629916412	6.124388478	7.779125972	9.266821751	7.32037524	8.060759127	6.099571097	4.925434199	3.43496707	2.717514169	4.395900697	2.974881454	3.878704301	4.623793961	6.758228511	5.75213992	2.863465656	2.312387764	3.995062707	4.469413965	3.465150122	2.850439945	4.890071337	5.858818845
621	4.516649642	5.618824358	6.122148224	7.791451077	9.290865245	7.349079853	8.063219973	6.097828042	4.921226113	3.430438232	2.714124058	4.402899545	2.962809042	3.882455601	4.626057521	6.771798769	5.764368201	2.864970539	2.312090976	3.997682672	4.472220473	3.463661841	2.848067794	4.888353622	5.860624654
622	4.517937366	5.615573336	6.117658512	7.800971146	9.311661348	7.373629827	8.073048522	6.108929397	4.924533003	3.429200185	2.708111444	4.410369059	2.962696727	3.882661865	4.627720617	6.786420222	5.778006585	2.866927098	2.308772894	4.003684722	4.470965692	3.468774728	2.847515425	4.884665121	5.857801236
623	4.518858489	5.617931995	6.118689487	7.81307049	9.333236903	7.398565843	8.084620188	6.120141113	4.930123111	3.430465695	2.708298112	4.417942164	2.962270036	3.885081439	4.630114335	6.795268883	5.795667439	2.868693916	2.304065446	4.009187706	4.47180101	3.477388833	2.850675208	4.881859133	5.858024037
624	4.520872956	5.62300412	6.128175435	7.830376968	9.358328583	7.427968057	8.095159579	6.124673292	4.934835074	3.433381228	2.716960398	4.425685339	2.954594869	3.892621287	4.634450227	6.799091412	5.81798238	2.870274752	2.299637106	4.0132264	4.4784766	3.485882085	2.856300595	4.882101968	5.865261493
625	4.530810608	5.62974139	6.135410847	7.847719916	9.384794819	7.462761055	8.110807282	6.136319248	4.943360861	3.4386667	2.71850694	4.434505376	2.949759782	3.899320984	4.6417927	6.817359792	5.840219896	2.87447071	2.294383223	4.023501392	4.487093992	3.491979313	2.854411537	4.887282189	5.872191711
626	4.539164981	5.638017822	6.143891775	7.867875121	9.406983905	7.491412992	8.133637777	6.154218573	4.954183653	3.446354877	2.715972455	4.44427446	2.950644295	3.904385678	4.646267227	6.835328595	5.859690249	2.878408978	2.294498982	4.031378494	4.496921399	3.50004679	2.855937445	4.886296075	5.881354219
627	4.543837025	5.646340354	6.156116636	7.890049614	9.425230266	7.511229663	8.159678799	6.174222339	4.965331576	3.455472554	2.714039593	4.454110931	2.955063836	3.911463975	4.649525467	6.850856066	5.876576778	2.881280029	2.300323217	4.035402042	4.507199008	3.509614456	2.862062343	4.881373365	5.891531311
628	4.549944698	5.651301015	6.174619353	7.909357936	9.446035338	7.528020308	8.17762912	6.187530874	4.973995212	3.463875928	2.720683165	4.462059712	2.954770862	3.930054431	4.661347004	6.87433894	5.894473193	2.884138291	2.306518649	4.041088646	4.516988427	3.515293056	2.864310161	4.889156177	5.897520248
629	4.557463996	5.662631192	6.19053958	7.938855344	9.471715002	7.546700085	8.200109361	6.202928994	4.980931072	3.472557972	2.723852758	4.472426557	2.957302004	3.944731665	4.675830424	6.894215469	5.907641081	2.888804275	2.306687873	4.047500344	4.531107503	3.516714172	2.865977833	4.896980256	5.904352133
630	4.562240052	5.676532932	6.20180639	7.971537824	9.497515505	7.566281583	8.223460531	6.220578199	4.986555958	3.480888023	2.722173232	4.48335178	2.961022558	3.954603793	4.690426592	6.909235153	5.915830792	2.893471507	2.306104502	4.055308826	4.547789779	3.516747934	2.869015628	4.903417195	5.916458776
631	4.55919118	5.684623577	6.209844283	7.993244082	9.516677293	7.583133556	8.238184422	6.237402464	4.991200932	3.487657437	2.718929074	4.490449965	2.961351911	3.964194134	4.704137405	6.922381403	5.92102708	2.89518176	2.313639315	4.065058828	4.562273364	3.519299429	2.874864117	4.910584492	5.936243272
632	4.557507209	5.696761152	6.222684441	8.01107718	9.541949034	7.598154541	8.245539264	6.253381656	4.994053341	3.492106959	2.72035158	4.492045462	2.963394269	3.969206987	4.724727335	6.93663121	5.923113634	2.898344813	2.313053942	4.072125301	4.570576809	3.519022516	2.881414409	4.913734053	5.942691161
633	4.55597362	5.705610092	6.231533185	8.02875689	9.568968462	7.613233388	8.251426133	6.26318878	4.992729327	3.494510233	2.721793169	4.490220671	2.962306601	3.975553294	4.742096758	6.950112119	5.92453516	2.898528814	2.310867149	4.073104302	4.574427972	3.514878086	2.884142952	4.916204008	5.944784478
634	4.551191332	5.70362155	6.229119551	8.047393937	9.591982952	7.628347747	8.258740374	6.264481269	4.985677213	3.495201663	2.718839148	4.487645303	2.954565652	3.986443804	4.748625445	6.96052599	5.92577993	2.893080224	2.313615827	4.067671429	4.576129115	3.50803537	2.880676492	4.920343183	5.950809009
635	4.538715167	5.69183108	6.225892636	8.060059051	9.611734859	7.634305024	8.254907757	6.269724999	4.975714983	3.493738912	2.716685059	4.486801504	2.948146632	3.988562062	4.75773525	6.967516808	5.9175295	2.892383198	2.313092759	4.065723896	4.575594196	3.505976456	2.878190673	4.918970652	5.944144189
636	4.520833322	5.680551845	6.216588508	8.066564635	9.627440277	7.640539215	8.246854386	6.269637643	4.959332468	3.490715568	2.709418873	4.482065854	2.939470075	3.984986989	4.76630798	6.971715891	5.909903763	2.889068242	2.306824163	4.062456765	4.570165337	3.499552427	2.872473913	4.915723944	5.934084008
637	4.500129045	5.672017969	6.198596497	8.068711817	9.639452827	7.650349405	8.237045624	6.260243472	4.93567546	3.485821086	2.695881507	4.471707717	2.926906355	3.979203785	4.770775361	6.974103603	5.906067883	2.880410843	2.295866444	4.054678735	4.561304423	3.485223951	2.862807888	4.912073547	5.924056656
638	4.480320404	5.653816753	6.174284307	8.072501001	9.650047176	7.654926337	8.217898635	6.247164992	4.908178688	3.476836034	2.683734756	4.461133371	2.912603181	3.975394432	4.76610879	6.976768519	5.896198788	2.872612554	2.28716304	4.041969759	4.559628305	3.469231465	2.856106412	4.905038342	5.905021208
639	4.453982282	5.62872605	6.145460581	8.068357652	9.660010043	7.659473788	8.198125553	6.235153284	4.880553602	3.465062652	2.672454165	4.44908945	2.898343928	3.965569476	4.764117102	6.975668764	5.880012147	2.865788007	2.278791277	4.029859954	4.551303605	3.455920163	2.845174424	4.894556892	5.882513051
640	4.42068349	5.600026817	6.113864499	8.056337085	9.668515636	7.663752922	8.177850529	6.223005038	4.852426002	3.452024533	2.659410817	4.436041474	2.882976159	3.95071924	4.765038834	6.971473248	5.858560428	2.858957841	2.268642073	4.018678365	4.535956545	3.443870425	2.829728889	4.882204623	5.859731559
641	4.385124021	5.572635272	6.081352444	8.043514905	9.673244815	7.663876323	8.151203181	6.204577498	4.820118816	3.439802414	2.639633888	4.423542569	2.862904929	3.938567581	4.76068291	6.96841408	5.834734818	2.849847225	2.253794402	4.004925821	4.522814478	3.426756307	2.814358022	4.871222296	5.83909837
642	4.354724978	5.542776414	6.04870805	8.035245561	9.678558484	7.662626949	8.121197597	6.182928995	4.784196142	3.428519569	2.6186149	4.408515782	2.842980663	3.921815423	4.755839267	6.963307096	5.814041105	2.837053223	2.235956695	3.988923134	4.511504034	3.413088598	2.799638863	4.854962781	5.818723561
643	4.323587487	5.512655387	6.01498198	8.023764061	9.680721509	7.6629838	8.094236791	6.158975976	4.74936416	3.415179313	2.600165693	4.391071327	2.823622104	3.902671537	4.748000418	6.955591606	5.795514991	2.825034813	2.220899815	3.971226046	4.500135653	3.398801531	2.784514687	4.837248155	5.796537061
644	4.283609487	5.484992191	5.978831991	7.999698213	9.675148774	7.666866404	8.075465683	6.133542902	4.719927261	3.397648929	2.586581953	4.372859183	2.803950529	3.885834133	4.734352779	6.945898344	5.776318789	2.81874276	2.213650852	3.952712863	4.486456266	3.37787036	2.767974733	4.824140394	5.771064042
645	4.252069713	5.451830182	5.942932372	7.982436915	9.6726615	7.665385048	8.049550697	6.110710567	4.684358977	3.391575153	2.57214931	4.359482691	2.784645357	3.871144509	4.72820385	6.937763847	5.759986933	2.80972963	2.201128065	3.934837064	4.473696151	3.363608869	2.756846783	4.810489293	5.747763374
646	4.22209162	5.419732461	5.907989554	7.968065544	9.672227803	7.664510652	8.017944218	6.090314319	4.649593184	3.387283634	2.556063158	4.346608994	2.768144911	3.857823909	4.722156367	6.932736583	5.74709633	2.797771189	2.186419428	3.919190643	4.462524959	3.351958982	2.745450828	4.796008971	5.725770462
647	4.187842893	5.394793745	5.875669168	7.952985913	9.672583036	7.669277742	7.987266041	6.072249142	4.622227582	3.376154776	2.539598452	4.331264036	2.755408023	3.844912747	4.711455622	6.931205999	5.735812198	2.785038709	2.174035808	3.907322595	4.453185263	3.338396266	2.730397322	4.782264473	5.704924294
648	4.157184081	5.375645175	5.851878262	7.944918256	9.676989184	7.675379007	7.973963652	6.059206885	4.599733507	3.363410842	2.528111567	4.319134517	2.742041717	3.830735604	4.709280796	6.930612971	5.716434088	2.777843655	2.166153506	3.901468679	4.445705346	3.324031434	2.721316255	4.774809677	5.690194037
649	4.130563701	5.356168291	5.830579103	7.943207883	9.686376144	7.680796439	7.961518861	6.045850365	4.579229418	3.355306434	2.520632013	4.310681053	2.728451117	3.820189498	4.711044524	6.935400094	5.702109901	2.771366665	2.157003169	3.896580114	4.440678317	3.313816034	2.714011108	4.770880145	5.680074501
650	4.109202418	5.336510961	5.810587077	7.946473943	9.699446152	7.68639578	7.945130707	6.03331091	4.561115142	3.353391406	2.515673933	4.305275463	2.716542013	3.815534521	4.713986288	6.944776379	5.696669036	2.765389885	2.14728191	3.889930202	4.437481102	3.308730653	2.707345376	4.768833247	5.673258511
651	4.096051207	5.326302645	5.797954838	7.952861307	9.711547014	7.697846603	7.937153252	6.033779278	4.550937464	3.352645989	2.510944656	4.300355333	2.710956315	3.816091774	4.717798169	6.949568795	5.68986678	2.767198036	2.148377463	3.880989678	4.432624442	3.303974586	2.70504315	4.768421848	5.668636973
652	4.086874743	5.320087412	5.789545812	7.958855835	9.725547172	7.709785638	7.933558504	6.031090364	4.544011824	3.353681485	2.506609181	4.300027457	2.706003973	3.81519079	4.726137363	6.958702864	5.688831121	2.768989548	2.147111616	3.879301271	4.437042577	3.300572997	2.703459953	4.77200263	5.666844809
653	4.078778626	5.314240326	5.782663366	7.960949219	9.740112367	7.720635536	7.933150726	6.024968389	4.536918721	3.35469518	2.503654031	4.303213873	2.700806848	3.811776271	4.733849316	6.969616709	5.693419433	2.770853385	2.143792914	3.882067491	4.447138289	3.299419285	2.701376302	4.778186464	5.667539005
654	4.069112857	5.305360208	5.774116247	7.955822316	9.751775539	7.730393426	7.935275421	6.02323924	4.526435175	3.352758272	2.503732058	4.305839592	2.696896063	3.808006016	4.730781404	6.973807433	5.699754532	2.776757018	2.145662839	3.879400582	4.451042065	3.301486037	2.698685632	4.7831561	5.669746124
655	4.053079126	5.296537249	5.758357931	7.955240672	9.763995139	7.735814575	7.931255879	6.017190142	4.516251199	3.350966063	2.503193877	4.304628187	2.69414245	3.804416959	4.733047791	6.980882016	5.700368905	2.778727915	2.147574468	3.878455869	4.45569453	3.297898382	2.696102703	4.780665722	5.667563617
656	4.030567669	5.282020924	5.73622943	7.959412924	9.775925855	7.745025077	7.916765424	6.003690434	4.502863196	3.348855381	2.498103703	4.297836825	2.688145196	3.799046146	4.739818301	6.988867644	5.693893452	2.773275966	2.143571917	3.876472101	4.453980481	3.288458894	2.693675253	4.773115741	5.660513897
657	4.004579555	5.257003991	5.710978924	7.963769533	9.785603672	7.76400517	7.892479353	5.983817544	4.482566069	3.345688712	2.486119375	4.285687898	2.674864621	3.790008271	4.745210962	6.993004681	5.68178818	2.760312715	2.130576162	3.869258492	4.440165789	3.276645475	2.690171599	4.765617565	5.650458384
658	3.981123654	5.231516322	5.681044457	7.959800771	9.79373054	7.770048421	7.872403764	5.969799394	4.458579637	3.34546952	2.471547502	4.271200545	2.65703167	3.779051721	4.745999363	6.992991217	5.664991735	2.746546198	2.121431611	3.859187923	4.434735855	3.267196943	2.677262172	4.757758496	5.639535095
659	3.956634498	5.20858713	5.653113234	7.949367705	9.797901275	7.771501145	7.852503771	5.951238734	4.433416789	3.337789769	2.459204427	4.261136337	2.642393625	3.768054172	4.741215794	6.991893953	5.648344236	2.738703367	2.114426082	3.845083554	4.430875238	3.25907093	2.66629753	4.754314243	5.626577561
660	3.928318013	5.186539261	5.628539051	7.9352491	9.798006976	7.774546073	7.829262888	5.924869755	4.408571923	3.320796838	2.449627865	4.256054766	2.632546157	3.756592968	4.732806023	6.990710906	5.635145928	2.737564094	2.107068352	3.828624574	4.423107642	3.250053688	2.661645949	4.754720808	5.610655336
661	3.898462854	5.155182268	5.597989492	7.920711322	9.798909209	7.774671709	7.804435521	5.909358781	4.386419175	3.314554068	2.434309796	4.243174109	2.615414168	3.739372207	4.728999446	6.984851017	5.629066067	2.732395141	2.098508942	3.820050226	4.413630372	3.236694531	2.64938858	4.745553513	5.592232484
662	3.864101863	5.125430755	5.562091014	7.903277015	9.799131505	7.773646424	7.782313258	5.89276115	4.360338137	3.309010583	2.421598911	4.228194694	2.600866975	3.720874844	4.725842422	6.978542463	5.612491659	2.727482992	2.089420842	3.814782363	4.404598056	3.221998677	2.638765594	4.736257647	5.574907514
663	3.827124552	5.101285768	5.52552955	7.884540047	9.799055507	7.773095736	7.762651031	5.870512295	4.329714301	3.301200292	2.413170217	4.215267009	2.590063139	3.704194528	4.721007772	6.97404929	5.586498362	2.721917413	2.080781768	3.807271364	4.397557013	3.207787496	2.631647714	4.728620357	5.559073462
664	3.794530503	5.080478374	5.49842665	7.870485176	9.800969603	7.774731346	7.739862093	5.843829705	4.29966259	3.294539764	2.404033975	4.208409374	2.575146737	3.69161922	4.712901094	6.972226675	5.57231226	2.708803369	2.074220856	3.788820595	4.39385251	3.194849095	2.622778037	4.716576115	5.541383896
665	3.766704288	5.058502929	5.474098945	7.859713998	9.803489376	7.781322541	7.720400343	5.823543034	4.276088202	3.286112981	2.396237275	4.196956217	2.563430857	3.681235278	4.707575205	6.969055047	5.559037323	2.703638043	2.065514641	3.776496131	4.387443678	3.186290015	2.613082179	4.711126134	5.528796063
666	3.743180566	5.037462922	5.453763598	7.851837066	9.807039189	7.791126942	7.70528081	5.81066545	4.257305091	3.277335146	2.389509513	4.185575777	2.555283252	3.673367569	4.704575421	6.965972122	5.547451752	2.702514122	2.056989699	3.770404858	4.378563682	3.179203082	2.604995176	4.709254636	5.519144836
667	3.722472488	5.022082606	5.440892121	7.846443565	9.812595766	7.800116861	7.69344606	5.801585753	4.238276951	3.271277806	2.382846919	4.184387718	2.548107711	3.668690413	4.700948176	6.966698704	5.542025341	2.694365149	2.053684874	3.763988146	4.370833497	3.168576255	2.601402789	4.702860442	5.507238886
668	3.70284058	5.008744501	5.429061792	7.842855331	9.81816929	7.805035704	7.686747001	5.795440896	4.222567324	3.266279158	2.376595868	4.181728874	2.538092271	3.661328252	4.700214284	6.971830714	5.540784424	2.691291328	2.056230079	3.762626404	4.373678649	3.161351274	2.597189672	4.701641947	5.503842311
669	3.68458504	4.999187895	5.420148521	7.83937049	9.827913642	7.811511017	7.682604615	5.788789782	4.212529709	3.266177045	2.371618269	4.178154988	2.530131805	3.6549687	4.701756281	6.975533875	5.538837034	2.693465035	2.058751926	3.761808762	4.378791726	3.15810817	2.593603282	4.70389317	5.503610576
670	3.669472385	4.994802601	5.416073129	7.836408226	9.844350651	7.824975162	7.678814745	5.78088094	4.209285089	3.273067517	2.369577126	4.176500463	2.528905746	3.653493051	4.705231034	6.974790951	5.533958367	2.698117882	2.056501828	3.758812893	4.379059156	3.158092835	2.592592563	4.70691867	5.501187735
671	3.663647096	4.991643016	5.411903513	7.843595134	9.858047649	7.842926415	7.677589891	5.783834651	4.210631078	3.278074223	2.376262455	4.179639087	2.53126494	3.653215289	4.71535831	6.98359142	5.53733743	2.699863866	2.054196964	3.767241939	4.388138595	3.160945171	2.594293612	4.713328215	5.5037814
672	3.662093435	4.991215307	5.410563196	7.857531717	9.874859021	7.86043858	7.682457871	5.789422695	4.211743816	3.283869881	2.380476709	4.183421974	2.534467148	3.657090935	4.726114518	6.996049435	5.544670681	2.700851707	2.056465186	3.771695854	4.398478623	3.162557895	2.594799461	4.7196538	5.513108722
673	3.661825041	4.994500885	5.414585345	7.873921464	9.896297599	7.875505615	7.694614058	5.794680103	4.211611824	3.291479334	2.379084772	4.187408403	2.537466978	3.664934427	4.734265867	7.008669038	5.552897764	2.703562257	2.063340927	3.768761904	4.405562505	3.162430262	2.595221862	4.726160991	5.526995669
674	3.663901008	5.001404058	5.426460375	7.886910997	9.913782132	7.891434397	7.712587043	5.809271661	4.216335728	3.297845154	2.38547833	4.199459883	2.542114113	3.669322533	4.741567819	7.024006612	5.562205447	2.711029063	2.065912338	3.781129747	4.411300363	3.167069784	2.607800437	4.741803121	5.535238856
675	3.672497513	5.009068109	5.436923899	7.904281976	9.935535455	7.908649967	7.724216321	5.821596897	4.224354607	3.303177293	2.393969423	4.212637035	2.548866842	3.678832978	4.754020451	7.041623294	5.57457232	2.719025163	2.069905153	3.79143339	4.42000024	3.173973581	2.620478399	4.755659828	5.549592435
676	3.684550113	5.019641371	5.446792008	7.925647087	9.961960509	7.92616114	7.73298628	5.8327433	4.235420299	3.309453584	2.402239301	4.224387312	2.556909543	3.692220768	4.771271748	7.061007314	5.590607487	2.727521314	2.077425311	3.798686039	4.433637737	3.183255828	2.629642861	4.766873208	5.569458044
677	3.691104906	5.039336684	5.464542941	7.944697855	9.988018503	7.941595138	7.754828222	5.853108712	4.249908058	3.320379206	2.409524652	4.234796582	2.564258575	3.701030581	4.787984943	7.081447323	5.609944226	2.739492671	2.0885586	3.813008247	4.452526595	3.196648333	2.637055325	4.781681928	5.585337538
678	3.706486884	5.06035453	5.486010531	7.967863707	10.01887068	7.968872657	7.783301028	5.877587966	4.26822958	3.331056694	2.426256917	4.248716346	2.575640392	3.714712033	4.802813487	7.10088058	5.634200573	2.750464313	2.100057766	3.827872372	4.470902539	3.211203778	2.644897425	4.798019871	5.607213745
679	3.729315128	5.08188559	5.513098171	7.99876291	10.05391102	8.002597639	7.814305599	5.905611436	4.290399601	3.344695204	2.445153925	4.265891434	2.59026973	3.734158434	4.820639435	7.123099944	5.660400147	2.761235158	2.110951996	3.844130536	4.488927649	3.225833336	2.658780804	4.817123591	5.636798558
680	3.754765448	5.106266687	5.549120262	8.039193148	10.09127489	8.032285954	7.845806446	5.938103394	4.316649366	3.365519034	2.456355116	4.285157893	2.60619516	3.757841245	4.84703997	7.152816563	5.685819956	2.774522203	2.12192162	3.864280817	4.509102245	3.240675498	2.683132972	4.840982643	5.672705567
681	3.791863774	5.141475065	5.594102517	8.082251645	10.13424991	8.06299717	7.891548019	5.978037264	4.349270699	3.384283472	2.480811696	4.312599927	2.62706709	3.787016095	4.87282009	7.184722834	5.722354112	2.793442103	2.140015958	3.885407604	4.534516129	3.259765677	2.704141513	4.870049566	5.710175445
682	3.844586044	5.18877584	5.647980058	8.136375185	10.18307841	8.097698519	7.945633485	6.028451213	4.392857136	3.403972298	2.509570156	4.347411427	2.654734691	3.821497729	4.903267175	7.221288855	5.768294331	2.817848807	2.162191566	3.913762986	4.566600191	3.285434332	2.727849962	4.905208815	5.753146744
683	3.911597615	5.247954574	5.711742214	8.206434521	10.23824501	8.138692162	8.004258347	6.090880995	4.450718491	3.429276306	2.536425557	4.387908821	2.689386045	3.861613452	4.942392982	7.264637808	5.821116379	2.846658585	2.185922405	3.952919011	4.60555396	3.318900212	2.759914917	4.94708154	5.80660442
684	3.975461639	5.317805947	5.789455859	8.281307801	10.3039445	8.188294938	8.077663531	6.162764042	4.522551897	3.466573737	2.575661171	4.432025617	2.726831836	3.909923071	4.985764806	7.313003696	5.881514666	2.877046788	2.214454874	3.995522948	4.648975482	3.359584752	2.797405615	4.996111761	5.876500259
685	4.063453128	5.40697814	5.890759996	8.364479104	10.37344507	8.23922495	8.176572097	6.252451417	4.612266886	3.507357512	2.628989758	4.490106859	2.773504789	3.969984935	5.030571665	7.371164508	5.958242014	2.918350111	2.251875201	4.044629141	4.702783453	3.410532284	2.839395373	5.054042182	5.959823874
686	4.189795835	5.52204203	6.024614777	8.467656875	10.45121767	8.296653487	8.305671805	6.368669564	4.726218571	3.552453513	2.696535919	4.568754074	2.836654183	4.047750702	5.084060058	7.444846644	6.058694533	2.973158603	2.3008425	4.105794616	4.771771165	3.47395416	2.890297562	5.125567075	6.06216643
687	4.338013424	5.655793856	6.187700968	8.607384645	10.55258508	8.382539271	8.445182553	6.510428313	4.863714312	3.613239838	2.768324355	4.662083272	2.921070747	4.146434222	5.166950319	7.534071272	6.177516943	3.026281989	2.356146559	4.182378404	4.852026874	3.543282748	2.958779221	5.212934188	6.192959781
688	4.502351489	5.813275592	6.379048948	8.785212008	10.68196331	8.482844237	8.606712432	6.668970471	5.023143892	3.691784847	2.844305479	4.75848455	3.007370042	4.258288733	5.261358729	7.632706021	6.312516271	3.081278895	2.419200102	4.275156453	4.937095694	3.618850831	3.037536233	5.313156731	6.344907005
689	4.67963763	5.99026128	6.589726238	8.980174042	10.82995973	8.588588358	8.791697864	6.838758665	5.196389783	3.778329992	2.9293254	4.859915285	3.094785071	4.380196772	5.35853245	7.738120323	6.459104397	3.144335946	2.487868132	4.379798371	5.030990683	3.703182391	3.122843268	5.421096538	6.509454653
690	4.880902702	6.189151297	6.82139533	9.173363137	10.98825707	8.701251085	9.008674976	7.029295392	5.385279526	3.86307683	3.036678226	4.983963516	3.20053461	4.520250976	5.462938556	7.858366802	6.623709299	3.227564969	2.56414329	4.496616948	5.150085102	3.806376076	3.219562015	5.539527579	6.690551913
691	5.098017075	6.415166764	7.085965781	9.38678841	11.15542959	8.824500436	9.251267432	7.240058943	5.598547382	3.960688399	3.151574476	5.120506208	3.326133493	4.668178525	5.578621313	7.98961006	6.804895435	3.316956021	2.652101466	4.623001798	5.279149261	3.924600038	3.332803131	5.676688264	6.89598677
692	5.338115108	6.672252855	7.387071892	9.621878194	11.335607	8.966598752	9.521312893	7.474937935	5.839297224	4.073820695	3.282781449	5.2739012	3.470345311	4.834010579	5.702588933	8.133350769	7.010571513	3.419368233	2.758233657	4.766434995	5.42073134	4.058701989	3.459019444	5.832883897	7.124939201
693	5.607171892	6.962719104	7.725224076	9.877988564	11.53457506	9.132629871	9.823688087	7.738061693	6.10874473	4.202307405	3.438807561	5.44917671	3.632605652	5.027702194	5.832786036	8.29186573	7.246944227	3.542627454	2.886987931	4.933799366	5.580545233	4.210016382	3.595735335	6.008592464	7.37761354
694	5.894374829	7.286172432	8.099856136	10.16778371	11.75985361	9.308482691	10.17127569	8.033901863	6.406440197	4.343773411	3.602294849	5.641322694	3.820418039	5.239260399	5.979126629	8.465419865	7.501195409	3.677647701	3.030615181	5.118306062	5.761676134	4.377003866	3.754146749	6.214168072	7.668597344
695	6.198930537	7.632438342	8.502162459	10.47893966	12.00353348	9.496967206	10.5487912	8.343833918	6.724483177	4.503831997	3.777899389	5.84503469	4.026717109	5.464026516	6.138971998	8.654636717	7.778497189	3.823488792	3.186716182	5.321009319	5.959729674	4.560864867	3.931638024	6.439344968	7.986227044
696	6.516834308	7.992230698	8.9229474	10.79909079	12.25646642	9.69872617	10.94253673	8.657417994	7.054781246	4.680120913	3.968030069	6.057413781	4.24541561	5.698368151	6.307197109	8.856059522	8.076637129	3.977954671	3.353137733	5.53990994	6.169309389	4.760666487	4.12256925	6.675516747	8.318375472
697	6.844129419	8.368745978	9.365669504	11.1282452	12.51532767	9.914069491	11.35834277	8.993091593	7.398122935	4.856540477	4.173258833	6.286576988	4.480388186	5.945899349	6.480212789	9.063108641	8.383268828	4.138915627	3.532071512	5.772034198	6.389728845	4.976603996	4.322134621	6.9254808	8.662172069
698	7.180123619	8.75935662	9.818767444	11.46166361	12.78258198	10.1346731	11.79129968	9.341214573	7.759155371	5.043943441	4.385389254	6.524898576	4.730239908	6.209018692	6.659021625	9.277558039	8.706965862	4.31274381	3.723283906	6.014826351	6.618545389	5.203821518	4.529718806	7.193525615	9.026420839
699	7.526170325	9.168250987	10.28592085	11.803891	13.05963586	10.36294574	12.24510024	9.702002625	8.137967464	5.24604798	4.604371949	6.770028738	4.995596863	6.485657906	6.845135392	9.501709624	9.049181654	4.498793994	3.925856868	6.269032986	6.855956328	5.442613114	4.748592688	7.481100884	9.412312265
700	7.876377126	9.596184435	10.77276874	12.16124028	13.3404026	10.60632031	12.72088346	10.07541741	8.521526144	5.456441294	4.832726356	7.0182054	5.273002005	6.762859441	7.036604188	9.734195227	9.39761434	4.685756225	4.133507979	6.532918772	7.099701	5.693368584	4.982387161	7.781517994	9.806871397
701	8.231336139	10.02958717	11.26808003	12.52171316	13.63052138	10.85483892	13.20565979	10.45215279	8.91215766	5.674412747	5.073530014	7.274601561	5.562999759	7.049380208	7.235758613	9.974000151	9.7543685	4.881873017	4.350639924	6.811087006	7.349740391	5.956951197	5.225835974	8.090977239	10.20805929
702	8.580499085	10.459229	11.76318703	12.88298426	13.92519108	11.10247227	13.69567966	10.82323263	9.305557981	5.897823139	5.318860672	7.534092106	5.859272768	7.339064915	7.436879311	10.21694625	10.11103122	5.07860916	4.576402821	7.093840432	7.603818257	6.228369763	5.475985484	8.404169409	10.61053145
703	8.914886349	10.8819305	12.25428514	13.24711026	14.21736184	11.34691785	14.19262637	11.18415284	9.696857648	6.124870561	5.55898706	7.789098508	6.155088524	7.623237143	7.633078461	10.45881275	10.45916104	5.264626361	4.807689156	7.369206702	7.859341879	6.50203529	5.731100404	8.717372243	11.0099258
704	9.252818543	11.29820586	12.73921554	13.60021989	14.50088232	11.59443912	14.68346066	11.54700595	10.07612421	6.348036531	5.800282388	8.035428881	6.451680838	7.90834007	7.829503979	10.69761599	10.80967304	5.45726984	5.031607667	7.647692182	8.109128227	6.780850828	5.985518192	9.032675546	11.40234131
705	9.59014638	11.71444745	13.21576869	13.94585373	14.7841058	11.84160102	15.17249622	11.90448086	10.45070958	6.573901471	6.046880498	8.279857766	6.755329266	8.194242662	8.025438697	10.93616594	11.15853503	5.653378764	5.254237027	7.926556937	8.356565353	7.064387782	6.242715908	9.348439502	11.79105784
706	9.920463803	12.13416913	13.68559126	14.29008088	15.07283905	12.08655172	15.66587274	12.2525912	10.82762309	6.807451475	6.30032617	8.52769717	7.069354611	8.480972933	8.220796505	11.17765835	11.50309408	5.848586261	5.482795239	8.203888745	8.605423386	7.352648326	6.506030627	9.664763565	12.18022183
707	10.23732882	12.54540405	14.1604147	14.63571566	15.35393261	12.33593153	16.16322796	12.6059335	11.19974961	7.038672325	6.551938337	8.770514597	7.38134881	8.769980756	8.419672924	11.42312481	11.84987865	6.043880169	5.716783001	8.483238273	8.851676076	7.64571342	6.771336614	9.985601145	12.5698709
708	10.55452211	12.95601714	14.63161808	14.97828271	15.63031428	12.58321876	16.6635266	12.95714225	11.57126571	7.273604199	6.806396071	9.013429862	7.69993435	9.059680824	8.618190419	11.66359607	12.1972784	6.237224942	5.952221879	8.767729035	9.099495544	7.94208313	7.037018375	10.31429146	12.95673874
709	10.87530488	13.36757022	15.09779957	15.31668943	15.90676736	12.8279658	17.16735038	13.30430088	11.94458073	7.515232126	7.06509985	9.260087803	8.028303132	9.349093861	8.815371187	11.89894339	12.54333108	6.429601058	6.187633349	9.056941282	9.34983313	8.242649871	7.305477836	10.64994716	13.34117891
710	11.185031	13.76952662	15.56898653	15.65551289	16.19246199	13.08013143	17.67809819	13.65507019	12.31993546	7.76196484	7.323298174	9.513182586	8.361539373	9.638352456	9.015144282	12.14349568	12.8835003	6.626814444	6.424643242	9.344022053	9.597218713	8.552732789	7.586066985	10.9845305	13.7293442
711	11.49695511	14.17865686	16.04043856	15.99422889	16.47852399	13.33162347	18.19650628	14.00207376	12.69247394	8.01095349	7.590060286	9.764604362	8.695510841	9.928714283	9.215356701	12.38977184	13.23555055	6.826423424	6.669463124	9.634796418	9.849486036	8.868674493	7.87279426	11.32264354	14.12101664
712	11.812474	14.59170346	16.50807213	16.3321424	16.76355733	13.58200018	18.72083838	14.34739841	13.0643323	8.265191914	7.865162244	10.01340924	9.033416848	10.2211027	9.418408102	12.63848094	13.5946176	7.029670146	6.921771131	9.930718574	10.10587076	9.189771017	8.16228067	11.66778963	14.51518749
713	12.12726996	14.99486948	16.96834722	16.66789572	17.04997273	13.83479145	19.24723918	14.6980303	13.44180678	8.531163245	8.142921132	10.26245345	9.383095367	10.51591458	9.628635312	12.89346136	13.94241153	7.23939893	7.176960841	10.23037035	10.36049787	9.516532586	8.451413108	12.02298829	14.9094726
714	12.43472516	15.39416927	17.41916555	17.00057444	17.33485741	14.08350161	19.77168554	15.04596135	13.81268059	8.798135711	8.421862132	10.51107949	9.738587356	10.81314036	9.835227104	13.1431825	14.29795718	7.448350489	7.435631594	10.52675611	10.61489598	9.843644518	8.740849877	12.37948772	15.30603824
715	12.74184415	15.78906103	17.8588692	17.32495536	17.61327525	14.32830011	20.29594617	15.39136984	14.17775646	9.06434737	8.703871662	10.75980354	10.09898859	11.10676522	10.03799065	13.3887239	14.65803829	7.655930672	7.694939047	10.81915291	10.87013277	10.17021962	9.029013862	12.73775622	15.69916484
716	13.06465392	16.18766181	18.29894902	17.64431957	17.88785793	14.57684157	20.83674827	15.74404268	14.55032023	9.338162582	8.998127628	11.01591055	10.47325829	11.39853279	10.24406296	13.64114629	15.02531435	7.869643845	7.95988267	11.11715109	11.13259782	10.50499849	9.321808	13.10813214	16.0921894
717	13.39739058	16.60037537	18.76020969	17.97164948	18.16791371	14.83195773	21.40122927	16.10164577	14.93752712	9.632215275	9.302672074	11.28787218	10.86380321	11.70503031	10.45288661	13.90765933	15.41463185	8.100175729	8.244965867	11.43292738	11.39866408	10.85464522	9.626875693	13.4894402	16.49903523
718	13.74366917	17.0522309	19.26617973	18.32964324	18.47130192	15.09834012	22.00599801	16.48505869	15.35867796	9.948670584	9.628925425	11.57762023	11.27911621	12.02693423	10.6793368	14.1894409	15.82735557	8.342711503	8.551560055	11.77397693	11.68056935	11.22294561	9.961775021	13.896166	16.93602713
719	14.08031575	17.52374282	19.79378484	18.70982433	18.79409489	15.36709577	22.62314586	16.882879	15.79612945	10.27212294	9.965605313	11.86887082	11.69872314	12.34530199	10.92201065	14.47491199	16.23826455	8.581005656	8.861321178	12.12383979	11.9730571	11.59547709	10.3180302	14.31717215	17.39050943
720	14.3832895	17.96623546	20.30396514	19.08587192	19.12760571	15.64226978	23.21931923	17.26127742	16.2114476	10.60471854	10.29758697	12.15328559	12.09863305	12.65183287	11.17240245	14.77299186	16.63345053	8.818352397	9.163386159	12.46751564	12.26475019	11.96981582	10.66922839	14.73200908	17.84152151
721	14.6701335	18.36608086	20.75599901	19.43075597	19.44612793	15.91139548	23.77963988	17.62020424	16.58664707	10.91020306	10.60150332	12.41343558	12.47702328	12.94573926	11.40351949	15.05545597	16.99459676	9.043980058	9.45087319	12.78434324	12.54347215	12.3350502	10.99395515	15.13076812	18.27111309
722	14.95972161	18.74475971	21.17130262	19.75321653	19.75050558	16.1729106	24.32833764	17.9719084	16.9377498	11.19879053	10.8915222	12.66303497	12.8523658	13.23659074	11.61859654	15.32625541	17.34387882	9.264786976	9.736103301	13.08604376	12.81487336	12.69393482	11.29891761	15.52385899	18.6841881
723	15.26213627	19.13417634	21.59785473	20.07586183	20.05058133	16.42329888	24.90282991	18.32581282	17.29209529	11.507422	11.20217922	12.93306832	13.24894061	13.53317693	11.83716926	15.6070352	17.72663044	9.49536461	10.03997259	13.39991534	13.09147494	13.04949588	11.60214584	15.92776391	19.09007535
724	15.5639994	19.53757757	22.04571848	20.4111215	20.35488268	16.67665701	25.49228295	18.68642638	17.67505226	11.83300565	11.52106364	13.20819308	13.6530323	13.83332728	12.07002538	15.89372808	18.12514399	9.736962279	10.35259792	13.73047113	13.37427521	13.41411153	11.93186388	16.34467093	19.51414816
725	15.86173869	19.94304167	22.50009622	20.74974207	20.66443005	16.93355778	26.07855366	19.04897362	18.06879249	12.16199479	11.84087241	13.48023965	14.05650807	14.12764265	12.30803139	16.18023335	18.51874948	9.979318575	10.66514261	14.06475861	13.65623544	13.7826853	12.27366862	16.76617477	19.94532997
726	16.15372415	20.33053658	22.93302927	21.07553026	20.97712064	17.19027718	26.64426353	19.40637469	18.4393273	12.47854146	12.15603207	13.74514543	14.45512713	14.4073514	12.53516553	16.46155625	18.88938516	10.20990168	10.97130948	14.38433305	13.93062041	14.14566495	12.5977474	17.18148332	20.36198213
727	16.42787545	20.70333597	23.34208392	21.39782935	21.27822935	17.43990768	27.205316	19.75472315	18.79045758	12.79582703	12.45924571	14.00462012	14.8396069	14.68060997	12.75262219	16.74007499	19.25522362	10.44002505	11.27694303	14.69722722	14.20908218	14.49788064	12.90966657	17.58657825	20.77241129
728	16.69082058	21.06138854	23.74432977	21.7096465	21.57666941	17.68262906	27.75972624	20.0898829	19.13294617	13.10960851	12.75780462	14.26025413	15.21811411	14.95007341	12.97231847	17.01746975	19.61695702	10.67180103	11.58130484	15.00597835	14.48241908	14.84455698	13.2174132	17.98874568	21.17783976
729	16.94753382	21.40764836	24.14937645	22.00633028	21.8777772	17.91862255	28.30182824	20.4129217	19.47291288	13.41567317	13.05492703	14.5114173	15.59362332	15.21423689	13.19853636	17.29202952	19.97075993	10.90266968	11.88132114	15.30949543	14.74251777	15.18735358	13.52535184	18.38968053	21.57564218
730	17.19009033	21.75896823	24.53637501	22.30515172	22.16831503	18.14832558	28.83766532	20.75148862	19.8061288	13.72738103	13.3403527	14.75770773	15.95315023	15.46874049	13.41114249	17.55890989	20.31766763	11.12673225	12.17844314	15.60599389	15.00288261	15.52017444	13.83290087	18.77857331	21.96381318
731	17.42493392	22.10561795	24.91080776	22.5993315	22.45946214	18.37585383	29.35807287	21.07911419	20.12852264	14.02842578	13.61757749	14.99591108	16.30116405	15.71260073	13.62202437	17.82476953	20.65504303	11.34315838	12.47091793	15.89862202	15.26238717	15.84738267	14.13553394	19.1590701	22.34304349
732	17.65175105	22.43349721	25.26729891	22.88231572	22.74938236	18.59973928	29.85507035	21.38237256	20.43274252	14.31098582	13.8840777	15.22272767	16.63689193	15.94487982	13.83201401	18.08755585	20.97675787	11.55132091	12.7545748	16.18191995	15.51610166	16.16684919	14.4248595	19.53089716	22.71183431
733	17.86947284	22.73468147	25.59802551	23.15780634	23.02864752	18.81893066	30.33918625	21.67452365	20.71456861	14.58684264	14.13632254	15.44059607	16.9625251	16.17168867	14.03296279	18.34081213	21.28087166	11.75736678	13.03113671	16.44665843	15.76123584	16.47660544	14.69308989	19.89909635	23.07658512
734	18.08223114	23.01249151	25.91076252	23.41844853	23.29552174	19.02814633	30.80105298	21.96016758	20.98610338	14.85480364	14.37739554	15.65314749	17.27448416	16.38868065	14.22401093	18.58224002	21.5738885	11.95330205	13.29241099	16.699078	15.99377738	16.77206634	14.94989211	20.24984578	23.41662857
735	18.2905782	23.28008107	26.21488381	23.66627889	23.552822	19.2287823	31.2499002	22.24191805	21.25441181	15.1154815	14.61251671	15.86166011	17.57776388	16.59947078	14.41083193	18.81592131	21.86364055	12.14311723	13.54719724	16.94667805	16.21722797	17.05758171	15.20154782	20.58616422	23.74056118
736	18.48661146	23.54750417	26.51109041	23.90040973	23.79846935	19.41942516	31.68912652	22.51162514	21.51598511	15.36239755	14.84130185	16.0602663	17.87202279	16.80458776	14.59683605	19.04214767	22.14953741	12.33061792	13.80454376	17.1903274	16.43313969	17.33415445	15.44631373	20.91026499	24.06204749
737	18.67309338	23.81216343	26.79674381	24.135866	24.03606405	19.60643302	32.10448769	22.76828187	21.76844097	15.61171792	15.06382908	16.2543715	18.1540187	16.9989871	14.77128185	19.2619882	22.42602656	12.51002118	14.04690346	17.42218388	16.64420428	17.59611727	15.67938535	21.2299345	24.37499901
738	18.85127862	24.06189217	27.07054252	24.36395738	24.27023849	19.78598057	32.50293098	23.01519991	22.00801892	15.85591256	15.27873207	16.4413534	18.4219039	17.18318576	14.94030365	19.47534579	22.68663532	12.68207289	14.27568273	17.64122433	16.85078401	17.84532564	15.90401842	21.53876188	24.67397226
739	19.02232607	24.29022663	27.33291664	24.57637801	24.5039096	19.955285	32.8942836	23.25656698	22.23413163	16.0862471	15.48498466	16.61916982	18.67698167	17.36032899	15.1117363	19.68325419	22.93081174	12.84953839	14.49788313	17.85084434	17.05190568	18.08640756	16.12471425	21.83130517	24.95672052
740	19.17941852	24.51973342	27.57933128	24.78438622	24.72109571	20.12043932	33.25862381	23.48273733	22.45083434	16.30422803	15.67476398	16.78847906	18.91887082	17.53150057	15.27402127	19.88247413	23.17325522	13.00845986	14.71391705	18.05773029	17.23568988	18.31707797	16.33335839	22.11284764	25.22676898
741	19.3284782	24.73322502	27.81329098	24.98246345	24.92716548	20.28038492	33.60545786	23.69977013	22.65709499	16.51122633	15.85519381	16.95036051	19.1530769	17.68941655	15.42546541	20.07040104	23.40464833	13.16086051	14.9206012	18.2527989	17.41013351	18.53280637	16.52889235	22.37796802	25.48014817
742	19.4721364	24.9225975	28.03602683	25.16738231	25.12521256	20.43298687	33.94000124	23.90902012	22.85159149	16.7077987	16.02966079	17.10366725	19.37887705	17.83242212	15.5663545	20.24719701	23.62016173	13.30692597	15.1152206	18.43157567	17.57946692	18.73279345	16.71203923	22.62643093	25.71709095
743	19.60627781	25.10198622	28.24569846	25.3426885	25.31193887	20.57573628	34.25963029	24.1018223	23.03391025	16.89472272	16.19485799	17.24345066	19.58359989	17.97135433	15.70004281	20.41968677	23.82832965	13.44337579	15.29699209	18.60115779	17.73981039	18.92427184	16.88751237	22.87233188	25.94843439
744	19.73345864	25.27445094	28.4342697	25.51118851	25.49213277	20.71083745	34.55128799	24.28380732	23.20574467	17.06779187	16.34429667	17.37451827	19.77438092	18.10699654	15.83048527	20.57955281	24.017987	13.56904984	15.4694908	18.76012598	17.8886433	19.11036754	17.05105074	23.10507996	26.16928433
745	19.8574998	25.43963835	28.60679403	25.67372463	25.66583851	20.83963475	34.82080534	24.45871223	23.36816382	17.23104656	16.48343078	17.50121814	19.95522815	18.23741113	15.95696781	20.72928509	24.19424763	13.68749231	15.63237673	18.90912821	18.02789608	19.2873967	17.20398994	23.32008296	26.37798297
746	19.98242977	25.59217433	28.77676162	25.82746405	25.82742871	20.96133316	35.08516507	24.62707453	23.51966893	17.39262476	16.62531898	17.62653927	20.1263331	18.35598421	16.0734434	20.87697741	24.37178692	13.80456778	15.78020365	19.04799381	18.16125864	19.44335951	17.34957082	23.51306824	26.57150324
747	20.09235569	25.73874069	28.94213766	25.96756275	25.98152972	21.07737276	35.34183769	24.78325067	23.66603773	17.53869795	16.75196291	17.73959049	20.28485275	18.46252892	16.18417028	21.01916676	24.5373667	13.91098999	15.92200183	19.18254469	18.29006208	19.59566119	17.48341903	23.69851395	26.74970692
748	20.19084676	25.87546514	29.09788668	26.10081146	26.12703733	21.18931577	35.5821893	24.93222033	23.80623078	17.67256881	16.86938768	17.84396012	20.43257469	18.56441757	16.29014235	21.15352833	24.69357408	14.01073592	16.06007708	19.3113188	18.41342302	19.74138354	17.60836903	23.88020415	26.91786821
749	20.28694785	25.99728873	29.23937377	26.23514629	26.26271485	21.29797204	35.79854022	25.07997319	23.93762143	17.80209699	16.98776157	17.94680393	20.57273971	18.66927705	16.39149807	21.27795083	24.84587016	14.1100853	16.19331632	19.43046747	18.52911677	19.87345339	17.72887335	24.05703609	27.08207103
750	20.38215194	26.11283378	29.37734143	26.35832897	26.39694599	21.3981	36.00731636	25.21473919	24.06125811	17.92772275	17.0945739	18.04710601	20.70784797	18.76698189	16.4876132	21.39091636	24.98756898	14.20183828	16.31293258	19.5371668	18.63168244	20.00045769	17.84404714	24.21907876	27.24210634
751	20.47138381	26.22869056	29.50734019	26.47302159	26.5252165	21.49450989	36.20581157	25.34128594	24.17849101	18.04762336	17.18979536	18.13932001	20.831935	18.85614374	16.58168868	21.49901088	25.11887529	14.28540747	16.42007884	19.63871685	18.72846132	20.116457	17.95496084	24.36860413	27.38566822
752	20.55173407	26.34452324	29.62569797	26.5835175	26.64444027	21.58937484	36.39153753	25.46395389	24.28924058	18.15984351	17.27712306	18.22177188	20.94251403	18.9375238	16.6742972	21.60547937	25.24187983	14.36241837	16.51897934	19.73826839	18.82360391	20.21994663	18.06086647	24.50899128	27.51088687
753	20.62734882	26.44433321	29.73496778	26.69594153	26.76003252	21.67543167	36.56915856	25.58280771	24.38917956	18.26378099	17.36727121	18.30455011	21.04846332	19.01443628	16.75946832	21.70326038	25.36232174	14.43908867	16.61982563	19.82496873	18.90967335	20.32614176	18.15691114	24.64295222	27.64768912
754	20.70362409	26.53268179	29.8418781	26.80123567	26.86795306	21.76038509	36.73716097	25.69150743	24.48772938	18.35776618	17.45323136	18.38324199	21.15126543	19.09063117	16.83562811	21.79878064	25.47869615	14.5106803	16.71613046	19.91262249	18.99327156	20.42537047	18.24512962	24.77383644	27.77967876
755	20.77903	26.61637701	29.94800124	26.89837217	26.96980663	21.84504328	36.89511766	25.79206714	24.58636372	18.4467358	17.53331764	18.45578915	21.24973357	19.16483333	16.90757784	21.89370228	25.58895348	14.57598152	16.80443531	20.0012796	19.07598269	20.51625462	18.3283473	24.90096655	27.89906705
756	20.84386677	26.70639934	30.04981815	26.99376734	27.07263085	21.92240374	37.04276941	25.89464582	24.67825378	18.54302196	17.61043048	18.52129048	21.33866889	19.2294322	16.98737872	21.98459172	25.68905358	14.63648671	16.88313384	20.07682624	19.15410227	20.60472176	18.41069546	25.01808654	28.00385454
757	20.91985401	26.7846302	30.14462848	27.09263892	27.17277419	22.01580265	37.18076391	26.00317142	24.76164008	18.63044518	17.69071674	18.5934061	21.42973213	19.29877405	17.06399112	22.0757819	25.79179087	14.6973622	16.95768689	20.13858222	19.23064847	20.69450116	18.47960777	25.1436504	28.11768961
758	21.0264451	26.85636105	30.23638086	27.19023113	27.27790726	22.12245847	37.32156859	26.12461657	24.82685388	18.71156577	17.77330464	18.66507461	21.54387557	19.38961802	17.13811726	22.17739482	25.89305737	14.75830166	17.034736	20.1920084	19.31532814	20.80253015	18.52088383	25.28741045	28.23849304
759	21.20542943	26.94900906	30.34663555	27.29215035	27.41861546	22.24436588	37.51408135	26.28959603	24.87407194	18.81095649	17.86952197	18.73446582	21.73328611	19.54211199	17.22917824	22.32401611	26.00380985	14.82972154	17.13940002	20.2585945	19.44005622	20.97525368	18.5239954	25.4846545	28.37732454
760	21.35581657	27.07171972	30.47834263	27.40036923	27.52776431	22.31380467	37.78965245	26.42540994	25.04265624	18.91956968	17.98256184	18.87551113	21.90180537	19.68248553	17.32274813	22.44802532	26.19581376	14.93613833	17.27825526	20.37976777	19.56563064	21.1014357	18.61259241	25.63406694	28.55328529
761	21.42310979	27.20565302	30.61523278	27.50031475	27.56958023	22.32132469	38.03330335	26.50819554	25.32171896	19.02886582	18.11469126	19.04338115	21.98782093	19.73637169	17.39771707	22.51519032	26.42541146	15.04257866	17.39796736	20.51196816	19.64426505	21.12004127	18.78456533	25.73545679	28.72257392
762	21.38578665	27.25366716	30.66780839	27.53184098	27.54787712	22.31661627	37.99809935	26.52312151	25.43951272	19.0745765	18.18197333	19.05929122	21.95125364	19.6639755	17.40327656	22.5015811	26.46325245	15.04102223	17.37400603	20.50713046	19.6129328	21.0480294	18.85244527	25.78877443	28.73603593
763	21.38557152	27.27757232	30.69104526	27.56182841	27.58653917	22.34817191	38.04964921	26.55760372	25.45253666	19.10211932	18.1820163	19.06929483	21.96673943	19.67808419	17.42112125	22.52214832	26.48999661	15.06673753	17.37610334	20.51368568	19.61440954	21.06048762	18.86770285	25.80886971	28.75716687
764	21.38140942	27.30410514	30.72018098	27.6101526	27.65140277	22.39320903	38.11615467	26.58814719	25.46518207	19.12590205	18.18204493	19.0812627	21.97602256	19.70145365	17.46587498	22.55095876	26.5153992	15.08247559	17.40370674	20.54840717	19.63561209	21.08408077	18.90830586	25.81409626	28.7825184
765	21.37715173	27.34173095	30.76898687	27.68057918	27.72964101	22.44784053	38.17633218	26.62327624	25.50004222	19.15673842	18.20243972	19.09994718	21.97976403	19.71815078	17.52667782	22.58927978	26.54524607	15.09199807	17.44592985	20.6011137	19.67334085	21.11305346	18.97874423	25.83142311	28.81921311
766	21.40688263	27.38670398	30.83797776	27.77223608	27.83364703	22.52739972	38.25440912	26.69634028	25.52230946	19.20446144	18.22920202	19.12950276	22.02084189	19.75936685	17.58237896	22.66140343	26.58516398	15.1290065	17.49048928	20.64962676	19.73626119	21.19305736	19.03934445	25.89064261	28.88448201
767	21.45319212	27.44520154	30.90982768	27.86541231	27.940989	22.6136125	38.34534692	26.77893295	25.54396498	19.25630191	18.26167206	19.16370301	22.07397248	19.81970705	17.64705898	22.74154255	26.63505544	15.1692509	17.5466115	20.7078679	19.80026152	21.28013748	19.0980714	25.9647146	28.96192361
768	21.50629527	27.50691753	30.98319075	27.95110632	28.04316299	22.69671172	38.44481969	26.85983541	25.5748256	19.31161331	18.30030457	19.20253892	22.13082993	19.88467673	17.71630677	22.81724166	26.6961274	15.21141347	17.60609286	20.76827243	19.86373843	21.36157778	19.1568227	26.04041496	29.04229478
769	21.55856858	27.55899318	31.05859675	28.02171536	28.13319929	22.76791389	38.54707648	26.93133885	25.62289704	19.37062513	18.34557191	19.24707766	22.18623321	19.93880831	17.78128428	22.87928298	26.76810568	15.25762734	17.65760726	20.81963791	19.92850851	21.43048661	19.21484296	26.10811212	29.11776
770	21.60999571	27.6121875	31.13348669	28.09095774	28.22089705	22.83415764	38.64765905	27.00628697	25.6733594	19.42144595	18.39296296	19.29873384	22.23732607	19.99334378	17.84041028	22.94752843	26.83089394	15.301257	17.7070127	20.87629946	19.99461873	21.49713137	19.27069221	26.18027875	29.19447015
771	21.65880693	27.66733947	31.20410619	28.16177773	28.30329692	22.90175578	38.74673794	27.07974758	25.72738142	19.47217153	18.43964351	19.34772868	22.28752397	20.04437423	17.89682791	23.01421176	26.89080505	15.34357438	17.75860944	20.92812498	20.05143797	21.5612484	19.32683044	26.25041325	29.26897999
772	21.70432488	27.72244959	31.26757543	28.23311216	28.3775633	22.97166214	38.84290546	27.14650297	25.78597575	19.52864938	18.48330648	19.38800245	22.33990666	20.08801293	17.95221395	23.07225148	26.955674	15.38567325	17.81352654	20.96830541	20.09378845	21.61961784	19.38265977	26.3135011	29.33848035
773	21.75222191	27.77138445	31.32627635	28.29653389	28.45072149	23.02803405	38.92785223	27.21255967	25.84246125	19.57944904	18.52294038	19.43429639	22.3946462	20.12812146	18.00057196	23.13457207	27.02661353	15.42553216	17.86405236	21.01636523	20.14311298	21.66492274	19.42493313	26.38319845	29.40952833
774	21.79858323	27.82525615	31.38741671	28.36728015	28.52081033	23.079269	39.01611172	27.2757033	25.90193748	19.62687738	18.56626244	19.48114546	22.44818701	20.1737096	18.05192174	23.19558778	27.09693366	15.46055112	17.91142645	21.06646393	20.19450447	21.7099301	19.47266704	26.44879325	29.48287158
775	21.84207344	27.8839054	31.45188841	28.44587178	28.58860994	23.131266	39.11247415	27.33618399	25.964045	19.67303663	18.61390697	19.52646928	22.49745355	20.22502888	18.1084508	23.25269709	27.16390475	15.49322841	17.95574588	21.11458962	20.24540848	21.76095548	19.52962273	26.50816248	29.55745282
776	21.88498757	27.92858512	31.51027505	28.50913916	28.65931992	23.18595933	39.20727859	27.39741117	26.01874032	19.71928107	18.65544185	19.57376273	22.53854591	20.26826848	18.16014069	23.307085	27.23050932	15.53471284	17.99410153	21.15920963	20.29760328	21.81534429	19.57577816	26.57244462	29.62996233
777	21.93146524	27.97868392	31.5758497	28.57366792	28.73116455	23.2429557	39.29918808	27.46714008	26.07940843	19.76710776	18.69569875	19.61863706	22.58576626	20.3158624	18.21043035	23.36488596	27.29346715	15.57186348	18.03571806	21.20499949	20.34534278	21.86757268	19.6204022	26.63810616	29.69310382
778	21.97920818	28.03506718	31.64710743	28.64109193	28.80061924	23.30127886	39.38638864	27.54088908	26.14182391	19.81511357	18.73662081	19.66119228	22.63706658	20.36619104	18.26171196	23.42368687	27.35422673	15.60575055	18.08131958	21.25079162	20.39218957	21.91531747	19.67028735	26.70266481	29.75518617
779	22.02243356	28.08924313	31.71458783	28.70627015	28.86287279	23.35850543	39.46696627	27.60687178	26.19342605	19.86008166	18.77898667	19.70329647	22.68181613	20.41065383	18.31550021	23.4765183	27.41597072	15.64333292	18.12677353	21.29251532	20.44513185	21.95813397	19.73008244	26.76286398	29.83058043
780	22.0678234	28.13645953	31.77643286	28.7746582	28.92918709	23.41100494	39.55067236	27.66709024	26.24938099	19.90856597	18.82524583	19.74682353	22.72439748	20.45087894	18.36919952	23.53510591	27.48191997	15.67962569	18.17176327	21.33960997	20.4936906	22.00785822	19.77867649	26.82100598	29.8967828
781	22.1160753	28.182175	31.83532171	28.84544614	28.99632314	23.46449804	39.6381955	27.72645837	26.3069532	19.95702726	18.87385232	19.79309087	22.76534047	20.49290796	18.42134497	23.59240225	27.54987186	15.71384411	18.21622832	21.3847779	20.53982664	22.06059317	19.82114403	26.88400975	29.95931084
782	22.16593921	28.23268422	31.89451645	28.91528607	29.05986137	23.5232508	39.72739781	27.78875939	26.36198222	20.00172615	18.92103288	19.84192752	22.80592279	20.54068015	18.47174212	23.64199457	27.61638726	15.74733071	18.25969747	21.4217742	20.58669316	22.11026017	19.86689491	26.95475448	30.02665861
783	22.21285428	28.28859047	31.95316007	28.97482982	29.12061424	23.57740118	39.81210193	27.84840189	26.41794506	20.04535068	18.9558657	19.88832954	22.85218882	20.5856849	18.52400346	23.6938079	27.67652849	15.78660246	18.2981458	21.46041204	20.63093504	22.15509991	19.92019513	27.01657244	30.09638796
784	22.25755058	28.33947969	32.01384034	29.03266863	29.18915726	23.63186742	39.89852587	27.912234	26.47751486	20.0904092	18.99540681	19.93154899	22.90015327	20.62928528	18.57492696	23.74935387	27.74201643	15.82626384	18.33928571	21.50559928	20.67743959	22.20092719	19.97050112	27.07191318	30.16051682
785	22.30105552	28.38142422	32.07509075	29.09286532	29.26287266	23.68699822	39.98554165	27.97918079	26.53958139	20.13659533	19.04346578	19.97262215	22.94729863	20.67160041	18.62289172	23.80621799	27.81487344	15.8627537	18.3839973	21.55433841	20.72571641	22.24725161	20.01290773	27.12651198	30.21899796
786	22.34589361	28.42103963	32.13003639	29.15234296	29.31756477	23.73622198	40.0598442	28.03538959	26.59841501	20.17973846	19.08175153	20.01624047	22.99498055	20.7105928	18.66983787	23.8563639	27.88253041	15.89650037	18.42228485	21.59147253	20.76669573	22.28307941	20.05219192	27.19346437	30.2870115
787	22.38604089	28.46456151	32.17730224	29.21921547	29.36882316	23.78105489	40.13771178	28.09266357	26.65280848	20.22476703	19.12025955	20.05997629	23.04135581	20.75225372	18.71871094	23.91017709	27.9470364	15.92805435	18.46052838	21.62496865	20.8078837	22.3197707	20.09560362	27.25751323	30.35357529
788	22.42750187	28.50935162	32.22114253	29.2864754	29.42226214	23.82548471	40.21888492	28.14906232	26.70413072	20.27029415	19.16300258	20.10431671	23.08623437	20.79578511	18.76753521	23.96478971	28.00962778	15.95971493	18.49899271	21.6600334	20.851634	22.36112031	20.1403427	27.31504006	30.41863319
789	22.48146549	28.54811713	32.26996551	29.33961095	29.47931526	23.87496231	40.29489303	28.19686616	26.75577324	20.31168121	19.21070609	20.15029348	23.13010038	20.83662192	18.81178395	24.01079657	28.07185006	15.99441435	18.53551966	21.70111957	20.89750629	22.40723543	20.17840981	27.36838243	30.48612717
790	22.52924068	28.6027709	32.33660413	29.40368239	29.54004696	23.92780337	40.3796291	28.26027849	26.81683013	20.35416569	19.24921755	20.19188425	23.17550624	20.87900354	18.86309955	24.06092355	28.13949406	16.02992373	18.58112006	21.74768514	20.94113424	22.45979391	20.22724724	27.43348841	30.54733065
791	22.57195943	28.66001689	32.40916073	29.47022795	29.60783673	23.98638348	40.46595914	28.33055482	26.87961105	20.40413456	19.28857485	20.23344473	23.22260777	20.92211869	18.91787814	24.11897852	28.20821988	16.0668862	18.62789311	21.79564492	20.99032543	22.51157213	20.27916762	27.50043007	30.60952128
792	22.6147561	28.70658307	32.47535531	29.53070078	29.68272538	24.05001489	40.54831855	28.39460261	26.93571933	20.46259288	19.3379441	20.27992077	23.27065844	20.96641763	18.97111902	24.18427218	28.27380844	16.1047128	18.66811348	21.841616	21.05049661	22.55719266	20.32609223	27.55911205	30.68016492
793	22.66009024	28.76082251	32.54661645	29.60688656	29.74812589	24.10210624	40.64678239	28.45108813	26.98803123	20.50744981	19.37997579	20.32899072	23.31728662	21.0228578	19.02585884	24.24678271	28.34118494	16.13408408	18.7113522	21.88869241	21.10805036	22.60646788	20.38074364	27.62293255	30.75284609
794	22.70439351	28.81653476	32.61155936	29.67737592	29.81258468	24.15154262	40.73940539	28.50864316	27.0441716	20.54939666	19.42029003	20.37506959	23.36059626	21.07193477	19.07825253	24.30103122	28.40887713	16.16666571	18.75621799	21.93366649	21.15471396	22.65314448	20.43454708	27.68350674	30.8242201
795	22.74733161	28.86793171	32.66588576	29.73434667	29.87724675	24.2024543	40.81736137	28.56890724	27.1047554	20.59310394	19.46283018	20.41762445	23.40122905	21.10768704	19.12672646	24.34755353	28.47310177	16.20662762	18.80077501	21.97361771	21.19126181	22.69478182	20.48176169	27.73813782	30.89093653
796	22.79433744	28.90879861	32.71511852	29.79271586	29.92900545	24.24993498	40.89295904	28.62142614	27.15897511	20.63158843	19.50929908	20.46499394	23.44386721	21.14595614	19.17370344	24.39574821	28.52514172	16.24625929	18.8432332	22.00501773	21.23206484	22.7353321	20.52046067	27.79383525	30.94853519
797	22.83540878	28.95653994	32.7714218	29.85166779	29.98897464	24.30385403	40.97313988	28.67957994	27.21786153	20.67763256	19.54869507	20.50929103	23.49013114	21.18892034	19.22049045	24.44825128	28.59043839	16.28541487	18.88325245	22.04383292	21.27970607	22.78150286	20.56946011	27.85567997	31.01320466
798	22.87631121	29.00747543	32.8335734	29.91220899	30.0544749	24.36100222	41.05785929	28.74260578	27.2790268	20.72713073	19.58445665	20.55017709	23.53545459	21.23427721	19.2705567	24.50323722	28.66157845	16.32258845	18.92237528	22.08824652	21.33064215	22.83433885	20.62695935	27.9216668	31.08545083
799	22.93050826	29.04959386	32.89480795	29.97677964	30.11356852	24.41310117	41.14415822	28.80393262	27.33549667	20.76945829	19.6278087	20.59167778	23.5739762	21.27777266	19.32817493	24.55701858	28.71800167	16.35684383	18.96369701	22.12914845	21.37803868	22.89109159	20.68127382	27.98692626	31.15851415
800	22.97944885	29.09122628	32.95561683	30.04295367	30.17831335	24.45995506	41.21988718	28.85231488	27.39005298	20.81427691	19.67316785	20.63426983	23.62188994	21.32455384	19.37580547	24.60603759	28.78283195	16.38723451	19.00009192	22.17758091	21.41822022	22.9284428	20.72604776	28.05279757	31.22242363
801	23.02179217	29.13608767	33.01084535	30.10801084	30.23958333	24.50905296	41.29853769	28.9039378	27.4452126	20.85888993	19.71872941	20.67909087	23.67221275	21.36884336	19.42039736	24.65679714	28.85173271	16.42054304	19.0387812	22.22181846	21.46011249	22.96097651	20.7677253	28.11320463	31.28495689
802	23.06167318	29.18517617	33.05868953	30.17002628	30.29105278	24.56442358	41.38879418	28.97129782	27.50163815	20.90026107	19.76275531	20.72593057	23.71629312	21.4057402	19.47052163	24.71377781	28.91701208	16.46031524	19.08491799	22.25368226	21.51040532	23.00605686	20.81307448	28.16480085	31.35382108
803	23.11394482	29.23434436	33.11500498	30.23263012	30.35416156	24.61233312	41.46398674	29.03452471	27.55433154	20.94435031	19.80305721	20.77185721	23.75908881	21.44178437	19.52358052	24.76784244	28.98189102	16.49364734	19.12617993	22.29658297	21.55868239	23.06351008	20.85907225	28.22034207	31.42382663
804	23.16360451	29.28763729	33.18218804	30.30058568	30.42711408	24.66385783	41.53998589	29.09440499	27.61401419	20.99365852	19.84624114	20.81715372	23.80500691	21.48783106	19.57833199	24.82414882	29.04933129	16.52981534	19.17448494	22.34313336	21.60965398	23.11891055	20.91257473	28.28281346	31.49920992
805	23.204864	29.34394548	33.25446339	30.37189739	30.50283681	24.72229186	41.62767489	29.15356494	27.67998568	21.04626508	19.8915449	20.86303908	23.85365616	21.54262623	19.63416248	24.88580571	29.11811457	16.57061206	19.22971385	22.39016626	21.66323786	23.16686295	20.97209983	28.348777	31.57416045
806	23.24608819	29.39581604	33.31585632	30.43604803	30.56808973	24.78106223	41.73473382	29.21863107	27.73572662	21.09501425	19.92746358	20.91339179	23.8988611	21.58826535	19.69284577	24.95487087	29.18208316	16.60709047	19.27496001	22.44246977	21.71287737	23.21557616	21.02506809	28.40596988	31.62743167
807	23.28795887	29.44447113	33.37572241	30.49769213	30.63141887	24.83451027	41.81717963	29.27616618	27.79027162	21.14082192	19.96923966	20.95687332	23.93876334	21.63307203	19.74369978	25.01354457	29.24496425	16.64610214	19.31324714	22.49432907	21.75996379	23.2615123	21.07304457	28.46863386	31.69015613
808	23.33114603	29.48956105	33.43425649	30.55580585	30.68939258	24.88208021	41.88011795	29.32942652	27.843524	21.18350896	20.01293476	20.99604807	23.97750352	21.67486546	19.78962006	25.0630138	29.30423864	16.6845506	19.34927661	22.53916862	21.80568967	23.30473658	21.11792392	28.53605387	31.75918141
809	23.37514074	29.52953808	33.48701148	30.60708719	30.73436135	24.92515609	41.94873182	29.38649556	27.89202266	21.22220453	20.04688105	21.03833266	24.02104412	21.70786944	19.83803061	25.11148872	29.35580953	16.71493903	19.38787024	22.56989518	21.85031884	23.34556147	21.16116803	28.59977642	31.81707631
810	23.42088522	29.56523881	33.53236626	30.66204208	30.78524675	24.9663022	42.01992218	29.4316908	27.94769219	21.25750514	20.08358452	21.07809351	24.06471404	21.74382318	19.88182462	25.15365972	29.42320773	16.74028504	19.42083952	22.59585809	21.890814	23.38264371	21.19875944	28.65561351	31.88044289
811	23.46813546	29.59955138	33.57348875	30.71659422	30.83042248	25.00880976	42.08593659	29.47509145	28.00099014	21.29962789	20.12476876	21.12022152	24.10772626	21.77943615	19.92205779	25.19273577	29.49391468	16.76877474	19.45119461	22.62371443	21.92672089	23.41892281	21.22953456	28.70866097	31.94035695
812	23.51537739	29.63361832	33.6130434	30.76507217	30.86236298	25.05259669	42.14123644	29.52491892	28.04547984	21.35323959	20.16867521	21.16578096	24.15073315	21.81191836	19.96124274	25.23058054	29.55716376	16.80528253	19.48269902	22.65561316	21.95880235	23.45409748	21.25536892	28.76393192	31.99039661
813	23.55429197	29.65892793	33.6447644	30.80002407	30.90319443	25.08315553	42.18505457	29.56596512	28.09454253	21.39729514	20.20504796	21.19320462	24.19589107	21.84717905	20.00028342	25.25582724	29.62702494	16.83975092	19.51383131	22.67855662	21.98725903	23.47088475	21.28377007	28.81738255	32.04328689
814	23.5894391	29.67798579	33.67760026	30.83965828	30.94079639	25.10950257	42.24265162	29.60072972	28.14592684	21.43959209	20.24566089	21.22431085	24.23512388	21.88365113	20.03635604	25.28729631	29.69480682	16.87478949	19.54281109	22.69892663	22.01806044	23.48775353	21.31763299	28.87156229	32.09347412
815	23.62510763	29.69968717	33.71684641	30.89074167	30.9749811	25.14188391	42.31866629	29.63580636	28.19847346	21.48503874	20.29174588	21.26722472	24.26953884	21.91890227	20.07139477	25.33096863	29.75853498	16.90905781	19.57292343	22.72609356	22.05416482	23.51463186	21.35554206	28.9251206	32.1405027
816	23.666038	29.74349606	33.76245604	30.94334085	31.02328498	25.19358839	42.38685075	29.68496985	28.25246533	21.53561757	20.32961701	21.31080745	24.31428389	21.94896834	20.11457548	25.37414404	29.82644818	16.93562635	19.6152337	22.77456176	22.09438472	23.54983764	21.38901801	28.97119138	32.19093962
817	23.71222154	29.79086991	33.81671334	31.00732479	31.077105	25.24266235	42.46158348	29.73637371	28.31536384	21.57700713	20.36092162	21.35662952	24.35939039	21.98687353	20.16645001	25.42817487	29.89816114	16.96718231	19.65920654	22.82609763	22.13353882	23.59581818	21.43828993	29.02184248	32.25802963
818	23.75580165	29.8408172	33.87699908	31.07723102	31.14119462	25.29059847	42.55118226	29.79226985	28.3804734	21.61058258	20.39451922	21.4034374	24.40183757	22.03560957	20.2208745	25.488199	29.96417369	17.00478971	19.70389891	22.87408372	22.18261578	23.64863106	21.50376516	29.07931099	32.34009497
819	23.78986692	29.89845933	33.9411857	31.14439819	31.22198757	25.34802774	42.65909059	29.85918345	28.4384588	21.64552856	20.43955722	21.45090175	24.44208798	22.09127824	20.27226166	25.54635847	30.01707575	17.04584686	19.7526692	22.91964187	22.25355138	23.70411775	21.57615195	29.14199898	32.42726433
820	23.83275641	29.96154207	34.02797095	31.2206375	31.30562179	25.41686907	42.77386575	29.93335328	28.50310027	21.68767414	20.47728664	21.50772264	24.48046732	22.13391378	20.3404159	25.61848162	30.08561926	17.09925524	19.81033389	22.98188489	22.31764566	23.77824915	21.64461545	29.20727264	32.50418989
821	23.88011004	30.01740768	34.09992197	31.28359081	31.37262653	25.47388124	42.84040272	30.00020268	28.55060943	21.73755206	20.52236589	21.55532652	24.5275239	22.17499048	20.40064479	25.68480875	30.14658349	17.13830509	19.85703187	23.02636274	22.36509159	23.83737713	21.68936276	29.28460599	32.57101091
822	23.92907625	30.06316101	34.14586533	31.32924492	31.42185814	25.51264644	42.85847749	30.05562104	28.5790833	21.79487396	20.58074133	21.58978374	24.58647299	22.22321417	20.44331654	25.73602887	30.19587553	17.15750415	19.88846564	23.04423869	22.40072113	23.86779566	21.71281727	29.37016134	32.63410578
823	23.9560602	30.08564792	34.18899021	31.37248356	31.46028382	25.54170042	42.94080804	30.08319644	28.62623713	21.8334961	20.60271354	21.625498	24.61596153	22.24946138	20.4736677	25.75880256	30.26330263	17.19495304	19.92056932	23.08089018	22.43635993	23.88396798	21.75185251	29.3780368	32.67688278
824	23.99910626	30.13576765	34.26054226	31.44164473	31.52445558	25.59247435	43.07589454	30.13938156	28.69847444	21.87087552	20.63138927	21.67968423	24.63964333	22.28993276	20.52884466	25.81393211	30.33645721	17.2378246	19.97021791	23.14138162	22.49190396	23.93629697	21.82033673	29.41873965	32.74429048
825	24.05211657	30.2054973	34.34113028	31.52069215	31.60276915	25.65873479	43.19633184	30.21543542	28.76790502	21.90857529	20.67186565	21.7365329	24.67367251	22.34169258	20.59932212	25.89252033	30.39752628	17.27324673	20.02528343	23.20174414	22.55430849	24.01028938	21.89404923	29.50368453	32.82968341
826	24.09091859	30.26003747	34.39775048	31.58165424	31.6671939	25.72135306	43.23554526	30.27155282	28.80322347	21.94704309	20.70932829	21.77121696	24.73478502	22.38459111	20.65651159	25.94982374	30.4461047	17.30030626	20.06639915	23.23416237	22.60088724	24.05675364	21.93840879	29.5811762	32.90569886
827	24.1283292	30.28858913	34.4463985	31.62932604	31.71541197	25.7614634	43.29093968	30.31912958	28.84859724	21.98076589	20.74934396	21.80352505	24.78192071	22.42083764	20.69246098	25.99753242	30.50210448	17.3306014	20.09871144	23.26567922	22.64090221	24.08875728	21.96273679	29.64784298	32.96479826
828	24.16601888	30.31298915	34.49462344	31.67554441	31.76333311	25.79742409	43.35995793	30.36272784	28.90429715	22.01270026	20.78743108	21.84025396	24.81360033	22.45824145	20.72643188	26.04184464	30.56442527	17.36521672	20.1316349	23.30184813	22.6801969	24.1207738	21.99328681	29.70100492	33.01946017
829	24.20049352	30.35821903	34.54398258	31.73028874	31.82435613	25.85023507	43.41794599	30.40409623	28.9567779	22.04702971	20.81669966	21.881963	24.83911507	22.50141412	20.77914304	26.0867631	30.6234181	17.40051367	20.17281945	23.34176587	22.7218145	24.16420522	22.05195879	29.7410809	33.08277162
830	24.23152706	30.40962386	34.5885381	31.7921438	31.87743491	25.89970925	43.49981126	30.4493944	29.00563401	22.09466752	20.84958915	21.92436632	24.8789026	22.53728142	20.83787722	26.14112511	30.68368305	17.43877015	20.22086884	23.39251284	22.76701036	24.209089	22.10626763	29.79491225	33.14863853
831	24.26561448	30.45680751	34.6486981	31.8537385	31.93055665	25.94754509	43.57776605	30.49836082	29.05538601	22.13947602	20.87715556	21.96324449	24.92569738	22.57322418	20.88946765	26.19542305	30.74749529	17.47344777	20.26153626	23.43551642	22.81853467	24.25050098	22.15168217	29.85533946	33.2217196
832	24.3061857	30.49814631	34.72661365	31.91473794	31.9898308	25.99573526	43.64275384	30.55222588	29.1090594	22.17479947	20.9013548	22.00119487	24.97096303	22.61366262	20.93296595	26.2461056	30.81257172	17.50442631	20.29470903	23.4682231	22.87395255	24.29198901	22.1940001	29.91547412	33.30288615
833	24.34818113	30.54122111	34.78149453	31.98336723	32.04940191	26.03800365	43.71658633	30.6127908	29.16141966	22.2081731	20.94524106	22.05026338	25.00155547	22.65155386	20.98330495	26.2964926	30.860657	17.5410195	20.34446847	23.51522488	22.91493929	24.35050578	22.25138652	29.96699216	33.38043875
834	24.38636043	30.58647668	34.84831444	32.04593788	32.1170536	26.09142068	43.80534032	30.66665548	29.21789635	22.24519851	20.98813374	22.09913292	25.0340805	22.69651761	21.04292856	26.35144562	30.91430696	17.57646397	20.39026794	23.56785435	22.96562033	24.39982704	22.30445131	30.021441	33.44526499
835	24.42405362	30.63475209	34.91962308	32.10207696	32.18494138	26.14921274	43.89062823	30.71746938	29.27189565	22.28625407	21.02294909	22.14514239	25.07142507	22.74460514	21.10147181	26.41401341	30.97680284	17.61158987	20.43052633	23.61868629	23.02278841	24.44203391	22.35380559	30.08205782	33.50439266
836	24.46927795	30.68792802	34.97320218	32.16045677	32.24101042	26.19615273	43.94791646	30.77829488	29.31478781	22.32986583	21.05181666	22.19124947	25.11160622	22.78716287	21.14535111	26.48643247	31.04338101	17.65125263	20.47400987	23.66264094	23.07240507	24.49426264	22.41063429	30.14948441	33.57530385
837	24.50371237	30.74043475	35.02973547	32.22411439	32.29230591	26.24951372	44.02340622	30.83090069	29.36592921	22.37419655	21.0961272	22.23606276	25.16082111	22.82409577	21.19654748	26.54928568	31.10339016	17.68674125	20.52192669	23.71115483	23.11955556	24.55068433	22.46551139	30.21435818	33.64740887
838	24.53535959	30.78738842	35.09172452	32.28642979	32.34783829	26.30337874	44.11182195	30.88354996	29.4228514	22.41846685	21.14144505	22.27552215	25.20591134	22.86828195	21.25316321	26.59912234	31.15598364	17.72006439	20.56692978	23.75785199	23.16769035	24.60198649	22.51868601	30.28217326	33.71821898
839	24.57371965	30.82792467	35.15598906	32.34197482	32.41261596	26.35246075	44.19829607	30.94223102	29.47834879	22.4607072	21.17538303	22.31087578	25.23819448	22.92342902	21.30756152	26.64099543	31.20552286	17.75504021	20.60551813	23.7974704	23.21836195	24.64485805	22.5705926	30.35301543	33.78720519
840	24.62091129	30.87444043	35.21269034	32.39692044	32.48132236	26.40944199	44.26972704	30.9914703	29.52311227	22.49461402	21.21583738	22.36657232	25.27508135	22.9557704	21.34657429	26.6991361	31.2687682	17.79730065	20.65520678	23.84017807	23.26898877	24.70200157	22.61769047	30.39950933	33.85802259
841	24.6604605	30.92609455	35.27176549	32.45615445	32.54078214	26.46437463	44.33923011	31.04077534	29.57654743	22.52949458	21.25675882	22.41090783	25.31886728	22.98641702	21.39784273	26.75882673	31.33620135	17.83571349	20.69758847	23.88283585	23.31871648	24.74861753	22.66987821	30.45190056	33.93368469
842	24.69249594	30.97966855	35.33425373	32.5199127	32.59285275	26.51468175	44.41552716	31.09290068	29.63867222	22.57251233	21.29380486	22.43944016	25.36646898	23.02566889	21.46285863	26.81332988	31.40056701	17.86855201	20.73454393	23.92598114	23.36706741	24.78585272	22.72711638	30.52014629	34.01028459
843	24.73594304	31.02893115	35.39070493	32.58276714	32.65611847	26.56578953	44.50276446	31.14254774	29.68692839	22.62910775	21.32387039	22.47783129	25.40817136	23.07199032	21.51302885	26.864235	31.45612247	17.90456411	20.79134797	23.97428671	23.41350799	24.84465189	22.7777229	30.5916919	34.07534168
844	24.77633337	31.07152626	35.44995847	32.65077945	32.72192641	26.60991615	44.57536248	31.19217099	29.73759639	22.67070414	21.35862943	22.53053305	25.4481913	23.11400085	21.55972604	26.91345516	31.51261922	17.93292398	20.83972674	24.01767856	23.460113	24.89252057	22.82716362	30.64779562	34.13294958
845	24.80898633	31.11527214	35.51195313	32.71043931	32.78009106	26.65080184	44.64251102	31.24239475	29.79091207	22.70404002	21.3964331	22.58617666	25.49001291	23.15410778	21.60766123	26.96452452	31.57470947	17.96215875	20.88060765	24.06013366	23.5095559	24.93502619	22.87886671	30.7014749	34.19762612
846	24.83579438	31.16738069	35.57303229	32.7504082	32.82399319	26.69554674	44.72063447	31.29331959	29.84336586	22.74652513	21.43266685	22.6296777	25.53521951	23.19849317	21.65921651	27.02010919	31.64268791	18.00373749	20.92370355	24.10836223	23.56307867	24.98653327	22.9348053	30.77152525	34.28123185
847	24.87895112	31.20199918	35.62327553	32.81497021	32.87516766	26.74308029	44.78315356	31.34358382	29.90066323	22.79390084	21.47607532	22.66854832	25.56932117	23.24143477	21.70863138	27.07181546	31.69965793	18.04245351	20.96627998	24.15123129	23.61040308	25.0285415	22.98789492	30.82780993	34.34849885
848	24.91999447	31.23545467	35.67532921	32.88097929	32.92422937	26.78853948	44.83828693	31.38791564	29.94847328	22.83974174	21.51610664	22.70091043	25.6102335	23.2812251	21.7536879	27.12350406	31.75123109	18.07368945	21.00585564	24.18979176	23.65209755	25.07041062	23.03752557	30.884567	34.41052011
849	24.94985128	31.27909567	35.73597268	32.93345157	32.96952545	26.83047732	44.89600062	31.42759557	29.98625243	22.88076632	21.54793464	22.7316265	25.66225536	23.31957406	21.79729343	27.17746156	31.8053931	18.1022121	21.04315031	24.22842504	23.69205216	25.11746642	23.08407875	30.94874643	34.47678192
850	24.98415971	31.32461099	35.79214624	32.98204109	33.03077484	26.87192476	44.95852261	31.47666418	30.04667101	22.91606742	21.57849156	22.78189367	25.68750686	23.3645833	21.8512111	27.22617418	31.86855251	18.15264615	21.08349121	24.27494003	23.73591631	25.1574052	23.12330209	30.99745287	34.54016778
851	25.0252561	31.36050317	35.83707181	33.03598962	33.08894215	26.91653043	45.04068178	31.52449772	30.09982524	22.96009283	21.61816346	22.83199967	25.72117082	23.39169359	21.90122176	27.27361135	31.93110946	18.18905188	21.12439688	24.31871734	23.78767246	25.19870373	23.17341667	31.04717767	34.59758019
852	25.06882126	31.39438354	35.87844015	33.08960402	33.13353282	26.96100495	45.1170549	31.57008698	30.1420493	23.00856893	21.66445524	22.8703025	25.76778968	23.41259123	21.94493937	27.32143826	31.98762391	18.20951564	21.1623294	24.3535785	23.83641695	25.24152962	23.22698755	31.10677359	34.65434439
853	25.10994461	31.4486178	35.93791087	33.13380765	33.16574424	27.00202355	45.15008574	31.62187564	30.18924228	23.04998895	21.70961129	22.89604458	25.81790423	23.46245053	21.99153151	27.37447098	32.0409496	18.2356061	21.1977138	24.38135345	23.86851154	25.28564146	23.26686944	31.18454589	34.72599451
854	25.14632825	31.49612939	36.00858724	33.18391405	33.22011951	27.03499938	45.23180331	31.66595318	30.23309839	23.07967931	21.7307567	22.94972977	25.85793649	23.51276941	22.03736158	27.41969343	32.08690271	18.27142143	21.24426016	24.42931832	23.91563091	25.32801753	23.30932037	31.23288515	34.78709573
855	25.18114364	31.53743303	36.06842679	33.24257373	33.28670801	27.08227161	45.34896742	31.70578525	30.28623902	23.10914943	21.75001605	23.01308433	25.89054605	23.55376676	22.08710886	27.46485205	32.14982299	18.3161538	21.29752128	24.48714159	23.97094911	25.37313555	23.36429769	31.27062968	34.8464801
856	25.21668249	31.57554714	36.10459604	33.30140738	33.34321436	27.14997124	45.45172687	31.74597309	30.35012611	23.1485199	21.78822063	23.05674609	25.9215993	23.58375524	22.13989203	27.51538363	32.23550307	18.36027363	21.3444003	24.53460064	24.0178667	25.42219864	23.42726446	31.3229518	34.91205278
857	25.25915829	31.61261041	36.16356204	33.34676355	33.38921181	27.19229868	45.50253476	31.79399227	30.39647135	23.20072523	21.83348268	23.08380864	25.96161106	23.62783067	22.19035049	27.56881955	32.2960456	18.39049736	21.37782293	24.57119819	24.05721181	25.47771327	23.47309518	31.39433492	34.98358697
858	25.29703793	31.65284449	36.21909879	33.39539424	33.43159641	27.23062511	45.53929967	31.84079862	30.44259461	23.2483555	21.87153004	23.11706857	25.99987489	23.66123971	22.23381065	27.62281479	32.35129777	18.41892275	21.41124174	24.61298902	24.10321804	25.52620752	23.51749606	31.46452848	35.05578375
859	25.33004174	31.69572251	36.26923193	33.45459554	33.47646097	27.27427965	45.58617275	31.88729514	30.49537719	23.28813019	21.90110195	23.16134038	26.03745566	23.68643445	22.27348514	27.67781932	32.40933241	18.45089396	21.45153807	24.66186323	24.15493935	25.56654855	23.56694244	31.52617418	35.12509479
860	25.36741061	31.73355073	36.33384371	33.52014237	33.52747694	27.31936976	45.65454234	31.94220777	30.54920833	23.32810012	21.93193209	23.20161346	26.0853918	23.73219697	22.31842657	27.73412423	32.46391801	18.48382035	21.49789828	24.70297497	24.19295502	25.60730942	23.61661212	31.57988675	35.18495023
861	25.40402809	31.76586999	36.38038875	33.57704472	33.57812445	27.35332087	45.73714119	31.98161436	30.59859796	23.36488326	21.96984706	23.24584007	26.13325353	23.78044956	22.36421433	27.77604226	32.51679903	18.51790922	21.53680786	24.73184336	24.23428031	25.64509185	23.66794215	31.63328007	35.24583539
862	25.43727852	31.80135031	36.41864036	33.62757951	33.62841506	27.38857772	45.8099588	32.01793022	30.64680274	23.40110523	22.005235	23.28847426	26.17347368	23.82479014	22.41581743	27.81588872	32.57219708	18.55542732	21.57251061	24.7619811	24.27835904	25.68507665	23.71675026	31.68878996	35.31036847
863	25.46674099	31.84856757	36.46897792	33.67945474	33.67816317	27.43939736	45.85133246	32.06842796	30.69770597	23.4400448	22.0296182	23.32327873	26.20261575	23.86241182	22.47609395	27.86911513	32.63208609	18.59647454	21.61302645	24.80806598	24.32004388	25.73188268	23.75986621	31.74754594	35.3771547
864	25.50110913	31.89839527	36.52969186	33.73488553	33.7126847	27.48102215	45.88318604	32.1056785	30.74040122	23.47802277	22.07393523	23.364131	26.23325096	23.89213615	22.52218981	27.91237014	32.68054045	18.62498858	21.65104126	24.85474322	24.35835351	25.7724676	23.81074538	31.81572323	35.43579365
865	25.53189194	31.9416657	36.59376217	33.78235347	33.75343882	27.51930951	45.92716691	32.14696327	30.77912482	23.51886366	22.11916996	23.39819912	26.27442012	23.92486182	22.56208814	27.95587135	32.7271628	18.65489704	21.69048551	24.89072392	24.40615193	25.81744032	23.85661758	31.88465135	35.50263707
866	25.56011896	31.97529533	36.65246243	33.82331756	33.81166106	27.5606112	45.99987393	32.19815151	30.82046091	23.56302775	22.15047799	23.42846467	26.32543463	23.96646692	22.60431488	28.00757687	32.78318575	18.69375061	21.73430553	24.91987376	24.4661016	25.86992811	23.89531288	31.94281778	35.5797501
867	25.60651397	32.00353517	36.68475061	33.88399732	33.869334	27.60450335	46.10603777	32.23002818	30.87029636	23.59819789	22.15997287	23.49222862	26.36112781	24.00842226	22.65073813	28.06307049	32.85670277	18.72918955	21.77826019	24.97465838	24.5129844	25.90977171	23.94503959	31.96438787	35.62719089
868	25.64592209	32.0376443	36.73368369	33.94292424	33.91890505	27.64980308	46.18556919	32.27649752	30.92158471	23.63778536	22.19755942	23.54814443	26.39414153	24.04299293	22.69995144	28.11094853	32.91997283	18.76647563	21.81719188	25.02195574	24.55537921	25.94688862	23.99947507	32.0079969	35.68687785
869	25.67907271	32.07798733	36.79397457	33.99581437	33.96007088	27.69621011	46.23756445	32.32746213	30.97304595	23.67953638	22.25211656	23.58581011	26.43328127	24.07468451	22.74989815	28.15095476	32.97278087	18.8015104	21.85308781	25.05776733	24.59340792	25.9837706	24.05324548	32.07453625	35.75590403
870	25.71718384	32.12076582	36.84345141	34.04717474	33.9987654	27.74373014	46.29066141	32.35994694	31.02657457	23.71725326	22.28989691	23.61231436	26.48378086	24.11327636	22.79928067	28.19128563	33.02929573	18.82922007	21.89243512	25.091996	24.6275602	26.02181201	24.10306874	32.14054263	35.81721389
871	25.74562714	32.16521461	36.89767467	34.09424244	34.04228769	27.77378942	46.35405088	32.40157209	31.06954283	23.76140089	22.326333	23.65044062	26.51499227	24.14672924	22.83795885	28.24964655	33.09265939	18.85868819	21.93634139	25.12530939	24.67627844	26.0669175	24.14625115	32.19359128	35.88981021
872	25.7813166	32.20581111	36.95204557	34.14342512	34.08615082	27.80650581	46.41009755	32.44568527	31.12086825	23.80167585	22.35658339	23.69400742	26.54215822	24.18237028	22.8778789	28.30961753	33.15025293	18.89284648	21.98251904	25.16600705	24.72605975	26.11270547	24.19299575	32.25234666	35.95936766
873	25.83073655	32.24001891	37.00375706	34.19762054	34.12856866	27.85479804	46.4554793	32.48471912	31.18648496	23.83406928	22.38028746	23.73435007	26.58035986	24.22578496	22.92600619	28.35893853	33.19763342	18.92960299	22.0275168	25.21520687	24.76663446	26.15561284	24.2472184	32.32507306	36.01794809
874	25.86335633	32.27327478	37.06328876	34.2486876	34.1811065	27.90093376	46.53937068	32.52018557	31.22789495	23.87912149	22.41464619	23.7666962	26.63125353	24.27379421	22.96873468	28.40918362	33.2587025	18.95497213	22.06688746	25.25477929	24.80771136	26.20567504	24.2930535	32.38343756	36.08624616
875	25.8916856	32.31429018	37.11195777	34.30074209	34.22807369	27.94733414	46.60596791	32.55737728	31.26990891	23.92153179	22.45433425	23.80511937	26.67184919	24.31550018	23.01849626	28.45610118	33.3145832	18.98982383	22.10323901	25.28964034	24.84670706	26.24633938	24.33874471	32.43204423	36.15499099
876	25.92523907	32.35879589	37.15389154	34.35320415	34.27088213	27.99139812	46.65209286	32.59953041	31.31814615	23.9571206	22.49685071	23.84867943	26.70185815	24.34904754	23.07173377	28.49799628	33.37043285	19.02999049	22.14045345	25.32433542	24.88951747	26.28325158	24.38342684	32.47954269	36.21960138
877	25.97134856	32.39363128	37.20861111	34.40313723	34.32232708	28.02796189	46.71063852	32.64762159	31.36563943	23.98986401	22.54054928	23.88683445	26.7376092	24.38002763	23.11454379	28.53595723	33.44571377	19.05521949	22.1832705	25.36368659	24.94654015	26.33644179	24.42134184	32.53820454	36.27892954
878	26.00938333	32.428161	37.25544151	34.4612389	34.36620276	28.05881694	46.75970296	32.68502132	31.40573618	24.02635528	22.5715088	23.9379082	26.77786945	24.4149219	23.15415499	28.58931403	33.49423343	19.09102084	22.2256718	25.40022935	24.99366379	26.37642626	24.46841559	32.59865292	36.33959215
879	26.04390939	32.46776317	37.29945472	34.51596962	34.40325608	28.09017104	46.81015128	32.72200342	31.45165248	24.06648395	22.60123589	23.98449308	26.81335311	24.45599133	23.20115914	28.63984851	33.54530154	19.13103056	22.26464436	25.44060995	25.03134997	26.41489108	24.51923289	32.65766293	36.39816715
880	26.08090216	32.51174324	37.35056869	34.55867597	34.43805304	28.12824975	46.87271641	32.76723838	31.51227377	24.10840659	22.63897783	24.01415934	26.84036738	24.50123363	23.26005047	28.6737407	33.62486255	19.16551418	22.3000423	25.48796174	25.06831914	26.46271641	24.5669647	32.71408979	36.45441591
881	26.1092427	32.53802236	37.41909291	34.60616069	34.47360028	28.17712505	46.93638827	32.8018427	31.56530659	24.15012673	22.66388134	24.05813121	26.88128483	24.53752624	23.3116617	28.72103934	33.69141325	19.19522468	22.33839426	25.52200368	25.12412532	26.49704088	24.61655671	32.76980447	36.52878385
882	26.14928823	32.57506055	37.47470728	34.65896496	34.52080456	28.22035255	46.98889136	32.83748793	31.61820041	24.19041726	22.69716423	24.10237851	26.9299473	24.57571845	23.35448755	28.77043731	33.73858609	19.22929023	22.38057987	25.55260666	25.17290903	26.5248549	24.66073842	32.82144371	36.58906784
883	26.19431858	32.62090997	37.51014969	34.71146003	34.57347232	28.25315365	47.03473857	32.87734856	31.6718053	24.22776415	22.7427456	24.14097971	26.97290847	24.61753722	23.39517286	28.81945702	33.77969135	19.266322	22.42148238	25.58705848	25.20937676	26.55818034	24.70067175	32.8718553	36.63639717
884	26.21162983	32.64396125	37.54222299	34.75282083	34.60936242	28.28316616	47.09567895	32.91637835	31.72096316	24.26100496	22.78764552	24.17694892	26.99096942	24.65602388	23.44866436	28.87508622	33.8474678	19.29502438	22.45092855	25.63019028	25.24959605	26.61387655	24.74641324	32.93067211	36.70575542
885	26.24599469	32.68245223	37.58786582	34.80071853	34.64702273	28.32122935	47.14948607	32.94392576	31.76159263	24.29977112	22.82632927	24.2111377	27.03759752	24.6837826	23.49608118	28.90834873	33.89969616	19.32509938	22.48725019	25.67441672	25.28738494	26.66103456	24.78837083	32.99566966	36.76705149
886	26.29303216	32.72249211	37.64142884	34.8512985	34.69195227	28.36103182	47.199343	32.9735869	31.80311765	24.34099811	22.85976163	24.24706781	27.09184359	24.71241025	23.53918107	28.94382723	33.9508375	19.35980407	22.53094599	25.71738374	25.32984602	26.69792684	24.82912763	33.05668786	36.82705235
887	26.33547055	32.74505526	37.69242235	34.89865517	34.74204711	28.39575589	47.25309367	33.0182521	31.85553324	24.37884371	22.89067137	24.28826407	27.12309508	24.75416018	23.58270982	29.00834719	34.02060548	19.39831307	22.57583106	25.75805832	25.38095729	26.73256798	24.87447402	33.1044726	36.8962149
888	26.36500609	32.77914718	37.74855214	34.96056912	34.77882294	28.44603921	47.31049061	33.05415273	31.91517022	24.41397556	22.91870369	24.33806016	27.16385597	24.79885768	23.61856534	29.06793903	34.08137406	19.43136658	22.61205263	25.79861465	25.4169059	26.78106147	24.93371965	33.14722968	36.95859125
889	26.40153493	32.81549631	37.7985809	35.01446319	34.81211864	28.48444382	47.36162638	33.09081883	31.96709276	24.45578856	22.94878395	24.38058317	27.1948416	24.83837859	23.66347055	29.11682055	34.13481405	19.46017513	22.64567318	25.82439043	25.45376282	26.81520136	24.97640177	33.20164519	37.01691446
890	26.44167911	32.84867948	37.84347038	35.05382527	34.84460263	28.50729704	47.40198085	33.13020097	32.01050892	24.50147265	22.9835249	24.41276967	27.21599563	24.8710395	23.71592187	29.15701862	34.18461191	19.48641713	22.67998655	25.84173195	25.49916646	26.8353137	25.00319654	33.26671283	37.07347631
891	26.44915489	32.87972328	37.90085436	35.09364663	34.86779439	28.5433609	47.43329531	33.16286835	32.06301421	24.53171041	23.02246893	24.44833846	27.25414116	24.90264555	23.74949151	29.19858721	34.234975	19.51132083	22.71377586	25.88505688	25.54881494	26.88042979	25.05655734	33.31816604	37.12867663
892	26.4741249	32.91064593	37.93324839	35.13031655	34.88374729	28.56672978	47.4665417	33.18482461	32.10383163	24.56331908	23.06176274	24.48030543	27.28988732	24.9302599	23.78142036	29.22553661	34.29306509	19.54127128	22.74200335	25.91804054	25.56863699	26.91816201	25.09410387	33.36985454	37.18015522
893	26.50912417	32.9358034	37.94776363	35.16535298	34.89720417	28.58186692	47.49480181	33.20414642	32.1405435	24.60038567	23.09833859	24.50937208	27.31681033	24.94938607	23.81399747	29.24576394	34.34965729	19.5722813	22.76525869	25.93246107	25.58272503	26.93857305	25.1139082	33.4173584	37.22578129
894	26.53155107	32.94852158	37.96692152	35.20024453	34.9135201	28.60087749	47.50753785	33.22981702	32.18489315	24.64122254	23.12864752	24.53747727	27.33733144	24.95847587	23.84502604	29.27344006	34.39529691	19.59760059	22.78543507	25.93209895	25.62429413	26.94269803	25.12833128	33.45521589	37.26385359
895	26.55944299	32.95702729	38.00066185	35.22712247	34.93330692	28.61502781	47.51593372	33.24213284	32.20654262	24.67329574	23.1426756	24.5585782	27.38550756	24.97819448	23.87310077	29.30535459	34.46150711	19.61938132	22.79694724	25.93235792	25.63528494	26.95359134	25.1476188	33.51033921	37.29423039
896	26.60027994	32.95350755	38.02252486	35.25362526	34.94224868	28.62710119	47.53150916	33.25473512	32.23241579	24.70560475	23.16227099	24.58031199	27.42536889	25.00549932	23.89909975	29.32770072	34.52697494	19.64292578	22.81213896	25.95134355	25.65315568	26.96766588	25.17719386	33.55330848	37.32246383
897	26.64807673	32.94655126	38.02594199	35.2824657	34.94162484	28.64323859	47.55918401	33.27203752	32.27704021	24.74245001	23.20094027	24.60983196	27.44336423	25.03411378	23.92616102	29.34056034	34.579859	19.67270665	22.83723819	25.98956521	25.69584454	26.98267924	25.21216002	33.57702255	37.35632796
898	26.67131758	32.98069206	38.05169457	35.30475086	34.96570785	28.67481908	47.58957701	33.27496269	32.32402852	24.77665284	23.25383427	24.65249078	27.48057505	25.05419452	23.96197796	29.37368019	34.63568994	19.71240224	22.86431015	26.012809	25.73220109	27.00203584	25.22872883	33.62609409	37.4082288
899	26.71095775	33.01543959	38.08830055	35.33434026	34.99514705	28.71481279	47.64977515	33.29332512	32.3599825	24.81216205	23.27656442	24.68870511	27.51742992	25.09690107	24.00006643	29.39664213	34.67514597	19.73808577	22.89479073	26.05008026	25.76135097	27.04228518	25.25688837	33.66241589	37.45504594
900	26.76263048	33.04028225	38.12129359	35.37597742	35.03553048	28.75747262	47.73545306	33.32987638	32.39395629	24.84879501	23.28127275	24.72746451	27.55570011	25.15656914	24.04171371	29.42247296	34.72170027	19.75720467	22.93801112	26.09435196	25.79319891	27.0990518	25.29657401	33.69411799	37.49836209
901	26.80434782	33.06341793	38.14381082	35.42916212	35.09746962	28.79813121	47.82805714	33.37391691	32.44383249	24.88276719	23.30420563	24.78527462	27.60162399	25.21011034	24.09009344	29.47824268	34.80408849	19.79005458	23.00005264	26.12898591	25.84089581	27.15677772	25.33811017	33.74442105	37.55265801
902	26.84835996	33.12255184	38.21516581	35.49421809	35.16640402	28.84107883	47.93879615	33.42206838	32.50442911	24.89721339	23.34101543	24.84143347	27.64152659	25.25016448	24.14126232	29.55679215	34.86359453	19.83769364	23.04912357	26.1811668	25.89663476	27.20679929	25.40068639	33.79882635	37.6383005
903	26.87543863	33.17157718	38.2909589	35.55850906	35.22270818	28.88321068	48.01228412	33.46615557	32.57218246	24.92902653	23.37946922	24.88985516	27.66494296	25.27839658	24.19503189	29.62611311	34.90911353	19.87925779	23.09386926	26.23739341	25.94684369	27.25813863	25.47776714	33.86195978	37.72502362
904	26.88665724	33.1969918	38.34550508	35.61586073	35.2575089	28.92107751	48.02875276	33.50267321	32.63569204	24.98482527	23.4167859	24.9240739	27.67993574	25.30070646	24.24902278	29.67092014	34.95285453	19.9089935	23.13390831	26.28301634	25.98779662	27.30389763	25.55145445	33.93346818	37.7973744
905	26.91145529	33.23605403	38.38547778	35.67014243	35.27012256	28.94974679	48.00964748	33.53301574	32.67017879	25.02626196	23.46666414	24.92881579	27.72012932	25.32553085	24.29831143	29.6951969	35.00333081	19.94461763	23.14714706	26.30332385	26.02994604	27.30589554	25.58860873	34.00665657	37.86727062
906	26.92869433	33.27655992	38.44438376	35.70833161	35.28850838	28.98395588	47.98634076	33.56221499	32.69547358	25.07315031	23.50971212	24.94329639	27.75720792	25.3557242	24.33004602	29.74053702	35.03951258	19.96337007	23.16335016	26.31855603	26.05224736	27.33166965	25.61596175	34.06769913	37.90913254
907	26.94664346	33.29890663	38.49891845	35.73357053	35.31570921	29.0160061	47.99841106	33.58498228	32.72056937	25.11572281	23.53907691	24.97660933	27.78982045	25.38784032	24.34789269	29.78845656	35.07900647	19.97815181	23.18875497	26.33209685	26.06928476	27.36980199	25.63444001	34.10878185	37.93627564
908	26.98344263	33.28379959	38.50470218	35.75606753	35.34277851	29.03083233	48.07893739	33.59288274	32.75086025	25.1333934	23.5520019	25.02303977	27.82424087	25.41615507	24.36595187	29.79872266	35.15010846	20.01221166	23.220529	26.34474651	26.10763247	27.38189933	25.63878994	34.12596334	37.9761684
909	27.03362711	33.29839259	38.53839706	35.78724087	35.36887725	29.06210707	48.14248163	33.60632208	32.78963338	25.14449279	23.55685469	25.07250828	27.8580587	25.46502104	24.41625881	29.82466024	35.22334258	20.03540832	23.26690808	26.39176129	26.14960081	27.42261716	25.6545881	34.14078206	38.01969363
910	27.06583374	33.3351051	38.5747381	35.82216396	35.39351953	29.09185778	48.19592652	33.63323738	32.83900178	25.18189658	23.56876029	25.11037932	27.88512879	25.49813405	24.46403708	29.85760243	35.28274886	20.05979574	23.30462085	26.43829711	26.19063981	27.45515413	25.70372151	34.17753194	38.07310787
911	27.07944672	33.37529942	38.59572859	35.85784063	35.41755552	29.10996907	48.24198776	33.67559173	32.89036012	25.24203249	23.59981591	25.13711147	27.90728418	25.50531947	24.49492897	29.89170144	35.32303214	20.0916777	23.3244582	26.45885556	26.22506042	27.4673287	25.77317399	34.23945649	38.13284711
912	27.13349072	33.40057848	38.61519414	35.89942384	35.44342176	29.12803297	48.25244696	33.73283492	32.91675887	25.25433589	23.66103473	25.18012147	27.93991952	25.53152233	24.54572608	29.94083344	35.35047789	20.11990605	23.34590084	26.45428916	26.23993054	27.50749112	25.79173926	34.29621055	38.17637348
913	27.16288974	33.42153659	38.6535239	35.94061826	35.4714535	29.17317836	48.26300496	33.76370542	32.94390465	25.29326166	23.69288667	25.20092319	27.97963268	25.56435857	24.58770601	29.97560038	35.39487806	20.13573227	23.37575296	26.4841792	26.28022817	27.54792422	25.82008094	34.35578703	38.22394916
914	27.17275794	33.44038361	38.70453758	35.97252369	35.50106189	29.21970967	48.29514883	33.77540394	32.98385209	25.34311487	23.70394244	25.21865764	28.01784747	25.60472285	24.61520873	30.00098131	35.4572158	20.15690118	23.40887745	26.53130055	26.32848071	27.57941887	25.859238	34.4059778	38.26635326
915	27.19782918	33.45735172	38.74877535	35.99257611	35.53124014	29.23025208	48.35965352	33.79623063	33.03691619	25.35923679	23.72869898	25.2672439	28.04530458	25.65302132	24.63425819	30.03541434	35.5231348	20.20379824	23.43645223	26.55140375	26.34858497	27.60215116	25.89013619	34.43365013	38.29161271
916	27.26201078	33.4748922	38.7763448	36.05285082	35.56110501	29.27155772	48.43079941	33.8347294	33.05914417	25.37386839	23.75533827	25.30074312	28.07568319	25.68461988	24.6660887	30.08002372	35.57933188	20.22426271	23.47240976	26.57155001	26.38127008	27.63832368	25.92467126	34.47512735	38.35889269
917	27.30880949	33.51419267	38.8153936	36.11419861	35.61250039	29.32599468	48.51840172	33.86764649	33.09113	25.40296726	23.78617204	25.33623093	28.10477148	25.71444562	24.71411596	30.13116879	35.63064502	20.24766062	23.52208015	26.61332135	26.42170348	27.68381317	25.97150187	34.52603306	38.42436436
918	27.32007979	33.57430572	38.87554303	36.15703813	35.68394909	29.37392313	48.60772687	33.89518747	33.14844318	25.44353741	23.8134537	25.38127119	28.12837511	25.74984446	24.76991088	30.18465836	35.6778243	20.28579407	23.57617632	26.67382497	26.46719508	27.73369865	26.02840308	34.58090758	38.47329961
919	27.35079986	33.62198207	38.93541083	36.20844619	35.73891124	29.40783448	48.64567583	33.9621242	33.19785513	25.46701203	23.81099859	25.42170115	28.14517513	25.78090063	24.81276938	30.23908831	35.71431474	20.31164747	23.60584286	26.71537322	26.52766048	27.78973119	26.07802465	34.64227603	38.55565589
920	27.35632681	33.66736352	38.99006672	36.25679394	35.78012626	29.43844152	48.65435059	34.01059909	33.23849417	25.49619767	23.83996196	25.4489409	28.16690585	25.81403008	24.84916309	30.28910759	35.72610002	20.34157741	23.64230674	26.75747318	26.58350668	27.82612789	26.14198726	34.6879344	38.62136618
921	27.35534953	33.69931236	39.04646224	36.3014835	35.81768301	29.4692729	48.66058671	34.03757095	33.26469397	25.51552435	23.88279078	25.4703922	28.18557913	25.85343268	24.88862487	30.33467755	35.73923007	20.37183557	23.67106497	26.79399969	26.6225717	27.84880101	26.19578241	34.72829235	38.67443843
922	27.37956401	33.70790611	39.10903558	36.3428088	35.85900409	29.49980445	48.68669395	34.05682238	33.27623017	25.50885641	23.90111636	25.49569398	28.19243832	25.89705395	24.93714716	30.37619809	35.78557468	20.39408488	23.67458392	26.81229324	26.63987481	27.87290794	26.20836958	34.7799202	38.73183126
923	27.41372424	33.73510388	39.13952041	36.36778936	35.87212479	29.51980492	48.70736275	34.06929476	33.3107119	25.54071948	23.90891423	25.50631497	28.22143118	25.90938257	24.96729524	30.40492423	35.83835604	20.41455008	23.72196166	26.80980421	26.65551812	27.89689146	26.21380762	34.82131107	38.77224951
924	27.43280295	33.76590363	39.14517091	36.39164452	35.87072182	29.5447617	48.72402304	34.07559396	33.35071778	25.57504946	23.91306252	25.52694042	28.25400022	25.91197166	24.99313762	30.43353826	35.8868602	20.42997267	23.75591565	26.81848484	26.69520561	27.90761221	26.22932059	34.84797285	38.81050037
925	27.42441675	33.78215631	39.14492675	36.41676985	35.86673872	29.56831402	48.7280355	34.07642301	33.38505108	25.59465983	23.92355516	25.559098	28.26854681	25.91297978	25.02077266	30.45795746	35.92849363	20.44081298	23.75094397	26.84292684	26.74334957	27.8991093	26.25114395	34.86626549	38.84593593
926	27.3955082	33.76803167	39.17207726	36.42239939	35.86467264	29.54646074	48.69231721	34.07272336	33.42112283	25.62493387	23.95763748	25.5649386	28.24371297	25.89235626	25.04063119	30.44548916	35.97414054	20.45515918	23.74482101	26.8423084	26.72028985	27.87751016	26.24506359	34.89878789	38.8504993
927	27.40051222	33.7506435	39.18191518	36.45206556	35.84173537	29.54295208	48.61610151	34.07665096	33.44019203	25.64489974	23.96963531	25.55150793	28.230819	25.87105752	25.04142184	30.43320752	35.98831187	20.45749641	23.73574663	26.82948848	26.69901839	27.83916147	26.25017313	34.91919943	38.86138248
928	27.40731936	33.73489523	39.17091938	36.4649666	35.80361874	29.5353268	48.5237529	34.07149872	33.4268402	25.65744743	23.96060901	25.53424661	28.23847454	25.85259486	25.02171049	30.42825899	35.98390178	20.46417504	23.71929659	26.80438417	26.69042871	27.80033986	26.2548931	34.92931267	38.871418
929	27.35670393	33.71371346	39.14704819	36.40133469	35.76419467	29.47867903	48.4455589	34.0316727	33.37351044	25.66922878	23.95033358	25.52861345	28.2568251	25.83317991	24.98782784	30.42017946	35.99075925	20.49154596	23.69240783	26.76444296	26.67891757	27.77721652	26.23216986	34.93772201	38.8569842
930	27.32187486	33.65492251	39.09101526	36.36491697	35.70552818	29.44318315	48.3408022	33.97648699	33.33963356	25.64723525	23.95585161	25.50070834	28.261269	25.80334029	24.97171025	30.35329251	36.00999098	20.44613307	23.68929212	26.71608996	26.61410393	27.71719142	26.19775614	34.92510603	38.81077738
931	27.26811359	33.59233341	39.01905008	36.33100889	35.64384318	29.42365884	48.25936847	33.91948999	33.30033118	25.62695287	23.95918869	25.47481453	28.26365333	25.76313149	24.95791037	30.26900002	36.0002671	20.43507691	23.65896376	26.68646689	26.57247646	27.6549587	26.14703897	34.91690181	38.76314119
932	27.2136753	33.53637475	38.92420233	36.27413982	35.59767185	29.40791999	48.2309022	33.87363001	33.23608143	25.63344564	23.92496038	25.46795434	28.26931738	25.72948428	24.93869539	30.20699493	35.96584009	20.50145815	23.58832767	26.67015198	26.59422355	27.62250844	26.08463917	34.91239388	38.72679431
933	27.33153767	33.41683975	38.73857819	36.19519796	35.57813204	29.37864953	48.20365941	33.84503257	33.16181617	25.64572639	23.79712778	25.46487153	28.26117953	25.75267746	24.93348656	30.17699124	36.02811304	20.48832359	23.57536047	26.58052241	26.60154821	27.62304365	26.03928537	34.84658249	38.66579589
934	27.33215357	33.33872412	38.63047436	36.16741281	35.55670669	29.33091645	48.23794476	33.74466055	33.0850293	25.64794094	23.73727038	25.4965353	28.23809127	25.79696818	24.85800064	30.13261928	36.08477198	20.48020051	23.5872806	26.58627562	26.60049013	27.59480274	25.98605745	34.75921612	38.60667262
935	27.29626606	33.28278916	38.61209334	36.16534366	35.58525865	29.33556363	48.26383401	33.70213045	33.06455413	25.60969333	23.73018429	25.53144086	28.22373329	25.8061811	24.79047378	30.11501229	36.12746845	20.50151773	23.59590347	26.63537943	26.60309704	27.60229374	25.95264839	34.71942436	38.58420869
936	27.40807954	33.20852214	38.61966622	36.14950511	35.70069264	29.43486505	48.24091375	33.83993861	33.12533862	25.5394484	23.6986962	25.54316029	28.23894335	25.77330362	24.84330486	30.18245997	36.18180536	20.54305036	23.59529301	26.61751083	26.62578238	27.69996807	25.97285105	34.76708796	38.62374018
937	27.46908109	33.2534577	38.70580465	36.23837476	35.78514704	29.45858327	48.47013052	33.88900502	33.10981446	25.57288315	23.69993399	25.64409249	28.25310215	25.89362693	24.95642527	30.32028671	36.24065607	20.57896384	23.66888605	26.64194175	26.6727851	27.70812149	26.02077996	34.80915717	38.72139706
938	27.4572216	33.31712222	38.83244541	36.31559476	35.79853137	29.52063579	48.57114273	33.89058883	33.19511983	25.58327525	23.76818712	25.69291138	28.25637174	25.93012518	25.01316734	30.35844191	36.24885639	20.59916703	23.72470062	26.68944778	26.72735313	27.67820413	26.09306194	34.79924265	38.78054891
939	27.39917796	33.37821537	38.92519946	36.34463072	35.75891228	29.5898025	48.49992217	33.89473416	33.33950913	25.56678553	23.83638516	25.66287554	28.24067724	25.85977721	25.02381497	30.31528316	36.22800276	20.59606041	23.73709538	26.72955921	26.75196049	27.64688433	26.16341319	34.79196877	38.81074098
940	27.33391766	33.46656801	38.91400332	36.34244594	35.70748246	29.55870368	48.40495951	33.9395879	33.38596712	25.59181268	23.79764873	25.59727909	28.1983292	25.78701691	25.06547686	30.31061073	36.23600837	20.56379138	23.72463075	26.73251212	26.70543026	27.63034031	26.19687133	34.88867145	38.8806897
941	27.36617704	33.51883783	39.01050077	36.3541488	35.71728041	29.54711641	48.35044423	33.98117455	33.3317778	25.61818454	23.78807914	25.58858569	28.14557913	25.79671669	25.05565917	30.33710109	36.22880921	20.56090941	23.74260347	26.71089585	26.71768107	27.63772406	26.19783927	34.95542274	38.90575822
942	27.40650395	33.50989056	39.04319845	36.36572712	35.75619681	29.53638943	48.29037232	33.96776098	33.27312803	25.60772393	23.7575129	25.59863965	28.12297628	25.80009533	25.04393297	30.37086329	36.22508553	20.57966252	23.75024783	26.67434753	26.74192921	27.64131775	26.14070604	34.9919834	38.90028726
943	27.37197944	33.43590998	38.88898271	36.36461386	35.7810797	29.50927818	48.20109937	33.89144519	33.2735931	25.54555548	23.67104876	25.58892829	28.14285212	25.74620257	25.07373266	30.39135588	36.2403976	20.59755492	23.71749776	26.63496252	26.73123697	27.6210802	26.04002731	35.00285655	38.88842046
944	27.32270454	33.36539568	38.86468208	36.38885043	35.77334773	29.53271099	48.21131004	33.92460533	33.2140759	25.508448	23.66240205	25.59855574	28.0936718	25.84104595	25.09937474	30.41199594	36.24229362	20.57244978	23.71432366	26.6138707	26.743869	27.6103752	26.0810693	34.93624062	38.87523832
945	27.32781572	33.34750219	38.86985729	36.36443398	35.75292347	29.57189314	48.25429695	33.90911619	33.16324422	25.47938087	23.64882781	25.61490805	28.0586628	25.84872989	25.07777426	30.37026096	36.2673227	20.59307242	23.70622941	26.62146944	26.75387331	27.56906464	26.09925162	34.8790662	38.88427576
946	27.34332482	33.36517082	38.84763494	36.29029798	35.72596776	29.58524103	48.25842371	33.86517993	33.13793035	25.4454368	23.60272217	25.62547705	28.04447798	25.753454	25.03651346	30.32491032	36.2864446	20.62536243	23.69064928	26.64408804	26.72851797	27.52236419	26.04811831	34.85746489	38.90919187
947	27.26590251	33.35391252	38.78552992	36.2237745	35.69473225	29.54510329	48.17158477	33.91172128	33.11911757	25.39701888	23.53646021	25.61898783	28.00751721	25.69878161	25.04207402	30.38999421	36.24108386	20.57068732	23.68486587	26.65001616	26.65304824	27.5254575	25.9758373	34.84721255	38.91873249
948	27.22333707	33.31184567	38.80133386	36.24198739	35.72431827	29.55577719	48.09947523	33.8875337	33.14014103	25.35301406	23.44510489	25.58612001	27.97583426	25.75888146	25.0187923	30.40109462	36.21753932	20.55445689	23.68810046	26.61599166	26.70581514	27.49459438	25.96637066	34.81851799	38.86249967
949	27.19677663	33.32688001	38.81387521	36.26586115	35.75916503	29.59125462	48.04816496	33.84148903	33.12316123	25.29648073	23.40640418	25.55396775	27.9140005	25.76259382	25.00900242	30.37155792	36.18730624	20.56538192	23.67311114	26.57403649	26.73706333	27.44723684	25.97045451	34.82252906	38.80910333
950	27.18174361	33.3840642	38.77560546	36.24754122	35.75865971	29.61260677	48.00537525	33.82822656	33.04502173	25.23114843	23.42435015	25.54296082	27.81623099	25.65071245	25.02836528	30.3362675	36.14941284	20.57144282	23.63177418	26.54730334	26.67751906	27.39872761	25.94469724	34.85440613	38.8126943
951	27.25040806	33.25186845	38.73747524	36.22940004	35.73286659	29.58474027	47.95297494	33.8761716	33.00188402	25.2131228	23.35311162	25.55831263	27.74335892	25.62254926	25.01972701	30.32522925	36.18972353	20.53078004	23.59313424	26.53517687	26.67839856	27.33588126	25.88604278	34.78379181	38.88653743
952	27.17580005	33.16938725	38.73237546	36.20982421	35.69543868	29.54377216	47.91134074	33.86296505	32.98485197	25.15010398	23.28201623	25.56728512	27.69607908	25.59170986	24.99144769	30.35319748	36.17079821	20.51610662	23.58216497	26.48159227	26.68025486	27.29155041	25.8327956	34.70897007	38.90448788
953	27.03804623	33.16709795	38.72536009	36.18644962	35.67552236	29.53836339	47.87678971	33.83408823	32.9528653	25.05694021	23.20724134	25.53746971	27.65588375	25.55186199	24.96380991	30.36486388	36.10098794	20.51857937	23.58023502	26.41955518	26.67656726	27.25852859	25.79077258	34.66614664	38.85500244
954	27.00421936	33.18878863	38.67435301	36.1553225	35.68867553	29.59062191	47.83418456	33.861782	32.87040373	24.98258981	23.10814784	25.4614006	27.6000113	25.52336781	24.95896278	30.30347448	36.04194164	20.5058546	23.5530062	26.40375559	26.66705295	27.21154605	25.75141893	34.65647545	38.78110147
955	26.99425379	33.15978929	38.67058264	36.10794092	35.64652187	29.54451972	47.7518319	33.76588789	32.82339985	24.91581623	23.04504402	25.45850805	27.54505582	25.53451434	24.97217257	30.2671933	36.01080983	20.49991946	23.48659528	26.40073116	26.58508447	27.11006631	25.70110175	34.60722066	38.73223491
956	26.93666185	33.11698861	38.61453617	36.08607148	35.59695692	29.53562792	47.70766008	33.74834528	32.7798278	24.83272446	23.0069156	25.44794315	27.466036	25.49488225	24.94891088	30.26962358	35.96284051	20.50604474	23.45216734	26.35526169	26.56877941	27.07336076	25.67039828	34.58075555	38.74849438
957	26.85776109	33.07887942	38.53450929	36.08928419	35.57626888	29.57393766	47.68279314	33.8211206	32.73478598	24.75566681	22.96634086	25.40571366	27.38422962	25.40758004	24.90123835	30.29403842	35.89869292	20.50110078	23.46538189	26.28980835	26.61638022	27.08968644	25.65357092	34.58478685	38.79282886
958	26.88552774	33.0368156	38.60143133	36.06944751	35.59657722	29.51715662	47.55242792	33.7698246	32.72047953	24.75600413	22.88660745	25.38478749	27.37127425	25.38472272	24.9143694	30.29787302	35.87359869	20.4352561	23.47527108	26.30968588	26.56244445	26.99716295	25.60393068	34.55824201	38.74997899
959	26.92976018	33.01620794	38.59694766	36.06630561	35.62116644	29.52610509	47.51741166	33.75312858	32.69482059	24.68578915	22.86292845	25.39681016	27.30601423	25.41971299	24.86993026	30.28325853	35.94183256	20.41390054	23.50608879	26.29261109	26.56970296	26.97617521	25.58036545	34.52659955	38.75005514
960	26.94865907	33.01341765	38.569266	36.05082348	35.64292403	29.537538	47.54497634	33.76456472	32.67898083	24.63366289	22.86521495	25.42177826	27.25864758	25.43175776	24.85347383	30.27989487	35.97602141	20.41471838	23.51791089	26.26479854	26.61516133	26.99826806	25.5862869	34.5211961	38.7803574
961	26.92389327	33.02166782	38.60172812	36.01283896	35.65670987	29.50273819	47.56494414	33.77439147	32.69339296	24.67195434	22.84452014	25.43423651	27.28603654	25.37578148	24.93018149	30.30484407	35.90080973	20.40594432	23.49037209	26.2668225	26.64029057	27.00374972	25.60818268	34.54937319	38.80551853
962	26.86174197	33.04751695	38.71558762	36.04423954	35.63331839	29.57046739	47.56639918	33.79633551	32.72027606	24.66918714	22.77956923	25.41446137	27.27896873	25.35561789	24.97419355	30.31884733	35.91810095	20.42366479	23.4980785	26.28134076	26.60384508	26.98320288	25.62977041	34.54312874	38.82836139
963	26.83287091	33.0842499	38.74270337	36.04944568	35.65071286	29.62118049	47.55500218	33.80691983	32.70534053	24.63293428	22.75262359	25.42459036	27.24742363	25.3947963	25.00194222	30.32663517	35.92101126	20.42980453	23.50161686	26.27850603	26.60939342	27.00108765	25.61187694	34.54117651	38.82338076
964	26.86427411	33.10476593	38.70107107	36.05460101	35.71593421	29.6483098	47.56014655	33.82117522	32.68453885	24.60269551	22.75605844	25.45233573	27.22081847	25.46159685	25.01680984	30.36745975	35.90701182	20.42386452	23.51213807	26.29179195	26.65430628	27.0505828	25.59192079	34.5628539	38.83416216
965	26.93838537	33.08743414	38.70821514	36.13691737	35.78834007	29.7018434	47.61539666	33.86808573	32.73088806	24.62444051	22.73618639	25.45147999	27.23363045	25.49527146	25.02087757	30.47737284	35.92874891	20.42566366	23.56061033	26.37169262	26.68039071	27.08417247	25.63908624	34.61076863	38.92605093
966	26.91712713	33.15009914	38.74716996	36.1833328	35.81400926	29.71781001	47.68330117	33.89832813	32.75516493	24.62591704	22.73362257	25.48660926	27.25789036	25.49766306	25.05338268	30.49269471	35.97315456	20.42322213	23.59227183	26.38562918	26.74506758	27.10381421	25.68144465	34.65571515	38.9864325
967	26.90194174	33.21250446	38.80613634	36.2078567	35.83094579	29.74777835	47.71479912	33.92021843	32.79044537	24.62122569	22.7419007	25.53112915	27.26487576	25.49235712	25.09040379	30.50670168	36.00889208	20.4333707	23.60761859	26.3915115	26.79044749	27.10325252	25.72445061	34.68398127	39.04343142
968	26.93135647	33.23730271	38.87156959	36.2349132	35.8515485	29.79407355	47.70106534	33.94620552	32.84385868	24.62987595	22.75608386	25.55721519	27.25139275	25.49389264	25.11807272	30.56253681	36.01854032	20.46741444	23.62541398	26.41999846	26.7959744	27.09914605	25.7667645	34.70089508	39.11076813
969	26.91766255	33.2779432	38.92927176	36.28345363	35.83156718	29.76564312	47.6898737	33.98614757	32.86596761	24.66775175	22.78218137	25.5483591	27.2496604	25.49965831	25.14896788	30.58518756	36.0044485	20.5300878	23.68578795	26.42930939	26.81342567	27.1463243	25.78015884	34.73639994	39.15499273
970	26.9043801	33.31517067	39.00863839	36.32095538	35.83479511	29.77735407	47.65249045	34.01605003	32.86630998	24.66976139	22.8126364	25.54987065	27.25638142	25.49745225	25.17928284	30.61825624	36.02410128	20.52604673	23.67709844	26.4223675	26.84286863	27.14390867	25.84788457	34.77260647	39.20342277
971	26.93102196	33.33217359	39.04571439	36.33610287	35.85077572	29.81464901	47.63227324	34.03648095	32.86289243	24.65698207	22.82594954	25.55464934	27.26605374	25.49816311	25.19418713	30.6438007	36.0476813	20.49643604	23.66038661	26.4245121	26.86232829	27.12197836	25.89284263	34.79998862	39.24863096
972	27.00798712	33.31686542	38.98755562	36.33067717	35.86005977	29.8364573	47.67198103	34.052521	32.87105423	24.66731352	22.81288816	25.55122352	27.27581589	25.51758928	25.18806143	30.64134184	36.03944926	20.5107029	23.71438798	26.45953939	26.85591478	27.13732853	25.83863645	34.81925572	39.27615778
973	27.00026141	33.27750352	38.97521701	36.33550129	35.9154089	29.87435543	47.70630475	34.05283997	32.87012176	24.68232206	22.84612958	25.59219598	27.30304984	25.55771127	25.21463621	30.6609925	36.07634934	20.55501707	23.73455911	26.50945402	26.87664041	27.16686834	25.86221584	34.87275486	39.29161977
974	27.19185529	33.9669119	39.67907624	36.81058526	36.18144938	30.11437044	47.12024937	34.71289164	32.82247561	25.23115751	23.49881507	25.41624024	27.72401967	25.78748308	25.77414556	31.91575977	36.29107549	20.58039744	23.99577382	26.41129691	27.39597438	27.34690432	25.95320566	36.04924869	39.90825727
975	27.22348373	33.98714946	39.68545895	36.84717488	36.19227592	30.110496	47.10761776	34.73868357	32.82474302	25.25987009	23.51141823	25.46631296	27.76393588	25.82553998	25.77828651	31.92529935	36.32088436	20.56089945	24.03346851	26.47561439	27.45413764	27.38221099	26.00736559	36.07448518	39.91633362
976	27.28568743	34.00724293	39.67313573	36.89156633	36.21551467	30.11586982	47.13606062	34.73548695	32.84352782	25.27669802	23.50509688	25.48641824	27.8047705	25.85839073	25.75583397	31.93459009	36.34367458	20.54407594	24.10879422	26.5325379	27.49544591	27.42551857	26.05712851	36.08731062	39.95162353
977	27.31588273	34.03284661	39.69741595	36.94349417	36.25258383	30.13070927	47.16706622	34.76973502	32.90160349	25.26070109	23.53070689	25.49692007	27.86777856	25.89160445	25.76519418	31.96267059	36.37526169	20.54958219	24.1212249	26.59675563	27.50764249	27.46757505	26.09394918	36.1552675	40.01019048
978	27.30731788	34.11206587	39.75507809	36.98460509	36.25934773	30.14234795	47.20525545	34.82302955	32.93220396	25.23835989	23.55992917	25.52358014	27.89559605	25.94488475	25.793918	32.01170062	36.39982086	20.5695112	24.12238245	26.6290566	27.54056163	27.52143764	26.10527073	36.24145118	40.08606698
979	27.32526552	34.16438875	39.80603359	37.02957825	36.2981087	30.18271072	47.28136062	34.85355459	32.96219491	25.26631291	23.57644327	25.53124967	27.92435499	25.99589274	25.84579291	32.08882902	36.41875607	20.61825157	24.18046454	26.63185812	27.55551926	27.55910736	26.12431972	36.28249354	40.17648529
980	27.33210442	34.19189383	39.85708757	37.0831345	36.35309743	30.23838022	47.35115484	34.86855735	33.01807007	25.31653089	23.59953342	25.56463123	27.94921903	26.04190553	25.91617613	32.12646417	36.45222395	20.66572313	24.21965623	26.63954923	27.56267947	27.58143807	26.14662755	36.30392418	40.26773692
981	27.35862582	34.23091519	39.89975971	37.12863413	36.39318057	30.26742966	47.40337049	34.89844061	33.05904142	25.35551092	23.63241932	25.59963191	27.97661945	26.0806537	25.97303948	32.16701581	36.49152302	20.70832443	24.24997732	26.66224904	27.58411794	27.61238061	26.18483294	36.34021675	40.3431617
982	27.39262558	34.26091911	39.93299035	37.17750623	36.43188903	30.25651441	47.45773725	34.91577717	33.07934308	25.4106884	23.66083091	25.63285772	28.00136675	26.12221537	26.02886311	32.17866269	36.53953729	20.76827797	24.29413606	26.68711194	27.61601052	27.63646112	26.24542234	36.34093857	40.39876857
983	27.42476691	34.29065328	39.97568167	37.21502777	36.47724613	30.29581094	47.52081244	34.95061584	33.11153482	25.45863055	23.69443999	25.66825848	28.03226435	26.15462553	26.07750402	32.22653299	36.58140815	20.8027999	24.32926638	26.72227597	27.65378559	27.66995927	26.30109223	36.38109296	40.45813407
984	27.47029598	34.33859845	40.01758735	37.23937106	36.52218738	30.35727332	47.56664713	35.0099107	33.14124083	25.49115205	23.74924597	25.7194761	28.06139431	26.16475125	26.11889748	32.30809971	36.63031857	20.82152444	24.33521705	26.78052626	27.69688348	27.71216218	26.37102993	36.46146697	40.51575372
985	27.51240597	34.36704742	40.06242443	37.27067418	36.55659942	30.3940789	47.60938989	35.05832069	33.19359643	25.53258527	23.79299988	25.76440578	28.10096806	26.19833747	26.1609521	32.36031937	36.68162056	20.84286656	24.36317391	26.82357561	27.74522131	27.7568737	26.41997134	36.52808505	40.5759656
986	27.55246242	34.36948442	40.10863844	37.29693701	36.58407312	30.43275866	47.65571276	35.12119889	33.25895252	25.58480444	23.836093	25.80061055	28.14956926	26.24647682	26.20348807	32.40791009	36.7287091	20.85348142	24.40501698	26.86565785	27.80252473	27.80347245	26.45565773	36.59904531	40.63325658
987	27.58085274	34.40285206	40.17564809	37.332637	36.63805186	30.50826842	47.72035171	35.133915	33.32351647	25.6276363	23.8561849	25.85360795	28.18805774	26.28466054	26.23301652	32.45719371	36.77282901	20.87307686	24.45033247	26.89274261	27.87901477	27.84806721	26.4954336	36.65576688	40.69306248
988	27.6059269	34.45929642	40.23417378	37.3705598	36.66541936	30.52235843	47.78098771	35.1654081	33.38241122	25.67245034	23.88618658	25.90905211	28.23831887	26.32046448	26.2622345	32.50781374	36.85895714	20.90666889	24.4936899	26.93759922	27.92796207	27.91451487	26.55450278	36.72912063	40.7656073
989	27.65519389	34.48507528	40.26735456	37.43232201	36.6991421	30.54991528	47.82603947	35.20134124	33.41848141	25.73271677	23.9061329	25.93898036	28.28185745	26.3665438	26.31154038	32.5322902	36.90391355	20.92929781	24.53760105	26.98930482	27.95794085	27.98272167	26.60997864	36.78175761	40.81528454
990	27.69767679	34.53268487	40.31555808	37.49262963	36.76396753	30.62054509	47.86829485	35.21242771	33.43617185	25.79783373	23.92837171	25.97565827	28.31341139	26.40666101	26.36295682	32.59667476	36.92104362	20.97032816	24.57352937	27.01552654	27.99633678	28.05246061	26.68606761	36.83533044	40.87014508
991	27.71290715	34.58807398	40.37288845	37.54656759	36.81014837	30.651306	47.93699814	35.24264563	33.46539578	25.85241181	23.98585096	26.01600395	28.33684224	26.44959803	26.42241067	32.66633496	36.96587684	21.01310885	24.60644428	27.08062868	28.0249674	28.1035924	26.7461958	36.88987405	40.94241937
992	27.73618968	34.63032346	40.43537775	37.61673473	36.87259147	30.68440746	47.98265316	35.25944186	33.52552866	25.91379401	24.0369613	26.05147363	28.37476081	26.50162295	26.47804117	32.70638161	37.01379673	21.04822805	24.63688719	27.15584464	28.08596706	28.14977296	26.77708812	36.9242342	40.98004846
993	27.76744133	34.689098	40.50863448	37.66988695	36.93196968	30.73250348	48.03268845	35.29816683	33.5777548	25.97033471	24.09529013	26.08271475	28.44388168	26.54337082	26.52994242	32.76414941	37.08569141	21.10371992	24.67938267	27.18090325	28.16066113	28.19752962	26.83538472	36.98354084	41.03910172
994	27.80061391	34.73015653	40.57332031	37.71130722	36.96958405	30.74872543	48.11265893	35.3857018	33.61779248	25.99902388	24.15056778	26.10882094	28.49222653	26.58180763	26.56098415	32.8040847	37.15550041	21.13413841	24.75448254	27.21995194	28.19904394	28.23763624	26.88636132	37.06142396	41.14799656
995	27.8295037	34.75084534	40.64498201	37.76070955	37.02136386	30.75955985	48.17079021	35.43656779	33.70215516	26.05934813	24.1946927	26.14448555	28.53986894	26.61253977	26.58446864	32.84533096	37.22393271	21.1638524	24.81782086	27.26591523	28.25552627	28.29279651	26.93040948	37.1244728	41.22498821
996	27.87932684	34.79345221	40.70955849	37.82029721	37.0639104	30.79297734	48.24017691	35.47906377	33.78531901	26.12070991	24.24359276	26.18423137	28.59912099	26.65153757	26.63246289	32.90717144	37.28685642	21.20468409	24.87255116	27.30625356	28.30873675	28.35378384	26.99630614	37.18354356	41.29872254
997	27.96735519	34.82808106	40.76140871	37.88604075	37.09615277	30.83549011	48.31398802	35.51932831	33.89530072	26.18008677	24.29314476	26.2326573	28.64964205	26.69688756	26.70288469	32.98926322	37.31064288	21.24363785	24.92997349	27.32362005	28.33817382	28.41564509	27.08065093	37.23698823	41.39407359
998	28.02695102	34.87565688	40.81639956	37.93845062	37.13347815	30.88220964	48.39383828	35.56492959	33.96071387	26.23527455	24.33996883	26.28626378	28.69953629	26.74359257	26.75810544	33.0459533	37.35953099	21.27740462	24.97938226	27.37536115	28.38343719	28.48746958	27.14615679	37.30234466	41.47109093
999	28.08323622	34.94865483	40.87279438	37.99047739	37.17152799	30.94392564	48.48675655	35.59641978	34.0240952	26.3122587	24.3850992	26.34990245	28.75566837	26.78764747	26.82423485	33.10801299	37.41914458	21.31535942	25.00331382	27.44774161	28.44745926	28.57920797	27.21070635	37.3585197	41.51244384
1000	28.1326974	35.01502065	40.9360745	38.06308282	37.20213662	31.01457237	48.57371845	35.6204083	34.07162082	26.35781717	24.43686291	26.4006947	28.83758435	26.84643623	26.87760865	33.16895935	37.50916469	21.36845215	25.06171052	27.51908558	28.50120818	28.65388655	27.30370043	37.43517652	41.58647885
1001	28.16737287	35.05519661	40.98561322	38.1197886	37.24889073	31.06461046	48.63115279	35.67159233	34.07660426	26.38104109	24.49171972	26.45679885	28.89885729	26.91675938	26.92151722	33.20772487	37.58255499	21.40953517	25.12606991	27.57929179	28.55089007	28.71428402	27.35512275	37.53390843	41.67819334
1002	28.1945497	35.10374613	41.05288674	38.17733583	37.3068178	31.1083655	48.67357757	35.70147569	34.10472811	26.43880203	24.5627664	26.4994874	28.96629991	26.96412402	26.97324816	33.26969741	37.6519903	21.44821075	25.15420234	27.64594513	28.62228962	28.77589643	27.40181487	37.63751408	41.74465583
1003	28.2243538	35.14571153	41.12057726	38.24947797	37.36678275	31.14405904	48.73672644	35.71863798	34.19176093	26.48808868	24.62163935	26.52882411	29.04092492	27.03232526	27.0175434	33.34608214	37.7234186	21.49241657	25.2066805	27.70064823	28.68536299	28.82138021	27.47218262	37.71679855	41.82177104
1004	28.28326858	35.20379354	41.15204445	38.30550788	37.42792478	31.17334345	48.81429171	35.78228986	34.26067349	26.54260141	24.66681485	26.55076594	29.10467968	27.11822027	27.07805664	33.40704852	37.77579577	21.52112824	25.25425832	27.72816844	28.75511105	28.88706465	27.51917104	37.77875854	41.86710769
1005	28.3579034	35.2682451	41.20552856	38.34574304	37.47953302	31.21444672	48.89247275	35.84961869	34.32908867	26.62901388	24.72349542	26.59483846	29.16256763	27.18052516	27.14980081	33.46637092	37.83287624	21.55357731	25.27814298	27.76280491	28.81376113	28.98008979	27.58102729	37.83620376	41.90846087
1006	28.41112976	35.29155632	41.27546024	38.39876791	37.53122126	31.26421824	48.99959423	35.91097864	34.42503349	26.68811052	24.79730771	26.65355646	29.22034787	27.24669769	27.20209957	33.52210313	37.90873869	21.59316235	25.33326191	27.81847984	28.85539287	29.05212888	27.67049021	37.8929518	41.98519678
1007	28.45514184	35.33194113	41.35358763	38.4682957	37.58423536	31.30638958	49.09007913	35.97743916	34.48888856	26.73663117	24.8615649	26.70278998	29.26899855	27.29805724	27.25805561	33.56621519	37.97634072	21.61934885	25.3942717	27.8698566	28.90674216	29.13070066	27.74418554	37.96342853	42.0499813
1008	28.51051394	35.39266798	41.44222984	38.54503323	37.62933039	31.35303598	49.13886594	36.02311867	34.52851252	26.80466416	24.92170818	26.76953534	29.31662933	27.33254964	27.31672829	33.61756374	38.03883813	21.6615662	25.46079334	27.9155951	28.95133489	29.21891819	27.80702848	38.05130575	42.12133606
1009	28.57321892	35.43544042	41.50508892	38.62210936	37.66928257	31.41487816	49.22519402	36.0509238	34.58285205	26.86431492	24.98389304	26.81417218	29.382616	27.38160149	27.36672488	33.67494927	38.0793234	21.70762319	25.53747536	27.96464874	28.99619477	29.27097228	27.88194631	38.14817001	42.20452204
1010	28.63349965	35.49446746	41.56231338	38.68638204	37.72346788	31.45692156	49.32774955	36.08530301	34.63425705	26.92510157	25.02431305	26.85496839	29.44947859	27.44415952	27.41632805	33.72052526	38.14115174	21.7356105	25.58636108	28.01473261	29.05067753	29.32040834	27.94604086	38.23931643	42.26880794
1011	28.68749508	35.55168168	41.63154917	38.75954534	37.77147763	31.50318447	49.40199693	36.1249158	34.68801816	26.99192581	25.0749935	26.90496848	29.51231153	27.50205622	27.46645082	33.78102748	38.20871169	21.77291406	25.63370188	28.06359445	29.10851785	29.37858239	28.00555622	38.32683257	42.33900073
1012	28.74094287	35.60323417	41.69990415	38.83809668	37.8167878	31.54982908	49.45979194	36.15937071	34.74361297	27.0770691	25.12989258	26.96497874	29.58077927	27.56942715	27.51781782	33.85444105	38.28851683	21.8225961	25.66783275	28.10795563	29.16528367	29.42900752	28.05335475	38.41490013	42.4107628
1013	28.79109098	35.6435498	41.76938318	38.90970359	37.84920797	31.61235219	49.53470584	36.18981679	34.82562739	27.1463012	25.21461631	27.00196386	29.65043794	27.62352335	27.57402155	33.93689821	38.34777627	21.86752978	25.69370923	28.15214453	29.23103015	29.47846854	28.13118959	38.49732294	42.4950997
1014	28.84007922	35.71334839	41.84616764	38.95257555	37.90271655	31.66427547	49.61073218	36.25505255	34.89851994	27.20430132	25.27713318	27.05423826	29.71719717	27.66835024	27.62244127	33.98999105	38.42999326	21.89832309	25.72508985	28.20780719	29.29866013	29.56562224	28.20355985	38.56488177	42.56451312
1015	28.8915178	35.79246925	41.93524996	39.01320661	37.96163031	31.72557831	49.67357819	36.32245462	34.95097761	27.26981632	25.32918183	27.11004539	29.78783216	27.71859559	27.66954662	34.05308966	38.48967443	21.94752055	25.78603199	28.25998435	29.36963938	29.65299749	28.25768426	38.63038286	42.62956233
1016	28.94988712	35.862154	42.00940401	39.06213181	38.00452361	31.77862572	49.75744146	36.36532695	35.02441283	27.32000819	25.40123211	27.14722696	29.85737608	27.77261884	27.73195665	34.10597375	38.53697628	21.98513586	25.8411691	28.30221559	29.43351868	29.73219535	28.33827774	38.69811327	42.70536428
1017	29.0104202	35.91526972	42.08127958	39.0911774	38.05414602	31.81281693	49.84528721	36.43854562	35.08624049	27.36984378	25.46234274	27.20884667	29.92908605	27.81839454	27.79835961	34.14208686	38.62135054	22.01713108	25.88960271	28.36739939	29.47874414	29.80322066	28.4134515	38.77130961	42.76128796
1018	29.06937702	35.96339816	42.16935419	39.16720826	38.11131904	31.84643928	49.90759497	36.49549405	35.13597481	27.42952667	25.51738897	27.27148989	29.98251992	27.87495011	27.8628742	34.21617339	38.68336307	22.06806674	25.94473972	28.42887146	29.53886111	29.8657724	28.47302823	38.85664621	42.82059749
1019	29.12006529	36.00914395	42.23475167	39.26187999	38.15956246	31.87579733	49.96974939	36.52741105	35.20878619	27.49030488	25.58188885	27.31342105	30.03436453	27.92075502	27.92366657	34.28665518	38.73281663	22.09883475	26.01104497	28.47141676	29.59639436	29.93874521	28.55666333	38.93404275	42.91649772
1020	29.16615711	36.04818862	42.27747861	39.33379981	38.21110382	31.92354042	50.06136712	36.5755813	35.28627895	27.560358	25.65072256	27.36768963	30.08867375	27.93943361	27.98381433	34.34073528	38.80778347	22.12639628	26.09468267	28.53310475	29.63696151	30.00819087	28.63541479	39.00776578	43.01075888
1021	29.2168617	36.08633934	42.32922864	39.41014713	38.28359502	31.9778669	50.15108715	36.61437002	35.36605448	27.62993472	25.70022922	27.4220826	30.13814958	27.99621311	28.05063538	34.41155331	38.87993144	22.16734299	26.16970876	28.60518023	29.70257147	30.07837508	28.69607418	39.08555739	43.10127435
1022	29.2702684	36.12380939	42.38594456	39.48969105	38.35244568	32.0050535	50.24153481	36.66081505	35.43753926	27.70882881	25.74505329	27.46535287	30.21369464	28.07327077	28.12170718	34.45668075	38.95794632	22.19968991	26.23209926	28.66938173	29.75679975	30.14424687	28.76999218	39.164187	43.19271021
1023	29.31625363	36.15954464	42.44685431	39.54310903	38.38891602	32.0344836	50.34005782	36.7115179	35.51198043	27.7973994	25.79878781	27.51766347	30.27260128	28.12692896	28.18225979	34.49264162	39.05144508	22.23377206	26.27932443	28.74001138	29.7913942	30.20119699	28.83361741	39.23484902	43.27342328
1024	29.36472888	36.19617557	42.51379127	39.58760118	38.42191294	32.0894416	50.39775635	36.74520488	35.57030685	27.86107194	25.84780665	27.5658088	30.32379967	28.19554727	28.22807559	34.55080785	39.12699114	22.27191325	26.30321781	28.80512831	29.84454363	30.26119839	28.87997108	39.28394571	43.3326833
1025	29.4244901	36.24827655	42.57767952	39.64478526	38.46338543	32.14334785	50.46741134	36.79191578	35.62510654	27.92079756	25.90614319	27.60927872	30.39081249	28.26240913	28.28165154	34.60700255	39.201066	22.32178428	26.34370217	28.86591037	29.90557386	30.33217078	28.94743479	39.34546053	43.4002043
1026	29.49375576	36.31386897	42.64250531	39.70809013	38.507139	32.20355771	50.53223432	36.84281815	35.66783358	27.97511639	25.96961948	27.64597827	30.47250771	28.32908018	28.3255576	34.65845456	39.26209221	22.38308819	26.3842464	28.91240888	29.96687286	30.4151437	29.02863944	39.40136071	43.46748678
1027	29.54956841	36.39788419	42.70383932	39.76960167	38.53858821	32.26853426	50.61828483	36.89179737	35.72463861	28.03507091	26.04179695	27.68922584	30.5366832	28.37131293	28.37279779	34.7258802	39.33436237	22.43715993	26.43163493	28.97656974	30.04058244	30.49075557	29.10519064	39.45431229	43.54561462
1028	29.6069109	36.46691246	42.76150429	39.83396139	38.58620297	32.32782599	50.69719596	36.9318368	35.76542875	28.08715447	26.12581328	27.73861632	30.61071525	28.44480147	28.43712158	34.80442831	39.41074132	22.48628562	26.48195193	29.03216298	30.12425371	30.55462442	29.17533469	39.52272891	43.61786772
1029	29.66733971	36.51774587	42.81043054	39.89724861	38.64014294	32.36262361	50.79161555	36.99010576	35.82792015	28.15477255	26.19133805	27.78246624	30.67531404	28.51351591	28.50642131	34.86396293	39.48642623	22.53416828	26.55260407	29.06942332	30.18518972	30.62124748	29.25399467	39.60808408	43.70577624
1030	29.70779095	36.56316792	42.86838749	39.95150925	38.67726789	32.39871488	50.88393937	37.03834728	35.90191649	28.24566937	26.23452821	27.82526966	30.7194475	28.55900298	28.55234369	34.91352188	39.55047881	22.54258201	26.60013358	29.10531181	30.21104224	30.66689055	29.31282884	39.67712	43.79410244
1031	29.76116317	36.58524648	42.93392391	40.00000618	38.74318911	32.44481235	50.95673553	37.06672643	35.9632457	28.32458787	26.29237781	27.88057838	30.78402582	28.61770416	28.59157921	34.95703235	39.60797317	22.56220918	26.64144254	29.1319329	30.23708062	30.72778338	29.3636294	39.74922312	43.88237484
1032	29.81168983	36.62414148	42.98719062	40.05349877	38.81713254	32.4907092	51.0190803	37.10660657	36.04808627	28.39191826	26.34235521	27.92769845	30.84146926	28.66090239	28.64246895	34.99676883	39.66378297	22.60013222	26.68802479	29.17837043	30.27486008	30.80515803	29.42381738	39.81520175	43.96805529
1033	29.8559857	36.69400287	43.05669243	40.11792693	38.87450435	32.53625691	51.08357694	37.14413871	36.11921344	28.46710992	26.38791944	27.97367856	30.90244849	28.71941872	28.69256003	35.0478411	39.7242984	22.63544684	26.71828776	29.23699526	30.31393866	30.87568094	29.4906858	39.8850948	44.03034336
1034	29.9190879	36.76223649	43.1368415	40.1751942	38.92553791	32.56408266	51.13441132	37.17307752	36.16717536	28.52359952	26.46474652	28.02616939	30.97536366	28.781647	28.7526017	35.11007939	39.80341733	22.69796827	26.76235499	29.28218744	30.38190473	30.95753667	29.56223349	39.97454647	44.09197906
1035	29.96800966	36.80789252	43.21052679	40.24076588	38.96462336	32.59772166	51.18660864	37.22418661	36.24519039	28.57329848	26.53732935	28.07728149	31.02840149	28.82249463	28.82635745	35.17828997	39.88132348	22.74727132	26.81429138	29.32481149	30.44751118	31.0200144	29.61813613	40.05379821	44.15606579
1036	30.01996506	36.83123273	43.29373076	40.32527601	39.0075169	32.64599693	51.26423523	37.27910198	36.32379379	28.64192191	26.59509248	28.12915039	31.07648647	28.87937172	28.88787916	35.24508662	39.94055994	22.77879401	26.86499049	29.37382021	30.49941236	31.07154192	29.66020982	40.1310454	44.20296825
1037	30.07589593	36.85336952	43.36994288	40.39225336	39.05027208	32.68562717	51.33526752	37.33543804	36.39404779	28.70521219	26.65620493	28.18067496	31.13946567	28.9182201	28.94465612	35.2986155	39.98482771	22.83149435	26.92374575	29.42608968	30.56639235	31.1359293	29.7225358	40.21510883	44.27041654
1038	30.12364535	36.89246807	43.42785705	40.44849118	39.09485421	32.72568289	51.40066646	37.39419582	36.45957609	28.76826817	26.70685764	28.22449583	31.20159823	28.96302017	28.99649005	35.35342691	40.0419083	22.8757119	26.97972562	29.48061863	30.61870617	31.18799687	29.78494877	40.2927854	44.34608871
1039	30.15605744	36.9400485	43.45593572	40.50581166	39.15545392	32.76727957	51.47930628	37.46624421	36.52701214	28.8479522	26.73922158	28.26580293	31.26383511	29.0183056	29.0386617	35.40137696	40.09279882	22.9158648	27.04016857	29.55650627	30.66013041	31.22203234	29.84488978	40.3671697	44.4354861
1040	30.20222323	36.98846939	43.50737188	40.55524238	39.19757458	32.80943679	51.54665586	37.5142913	36.58373254	28.91299775	26.78649132	28.29995625	31.32735056	29.06397711	29.08136106	35.45844061	40.15402701	22.95457925	27.08692445	29.61610423	30.70329785	31.2751017	29.91077896	40.43578871	44.50872159
1041	30.26263718	37.05895779	43.56155802	40.57641839	39.22937574	32.84868159	51.59302388	37.55426573	36.62292596	28.96222824	26.83952571	28.30741331	31.40593474	29.09865794	29.1216206	35.51490718	40.2422253	22.99285138	27.13118556	29.66437647	30.73265445	31.33633543	29.9951716	40.49874158	44.59188824
1042	30.30641022	37.10852026	43.61105052	40.62004974	39.26442771	32.89050336	51.64930047	37.59095482	36.67847983	29.01665635	26.88992208	28.34962986	31.46426903	29.14375437	29.16809229	35.57875867	40.30311008	23.02751654	27.16753895	29.71302944	30.78200782	31.38695205	30.05467149	40.55557777	44.65870677
1043	30.34984596	37.1423356	43.66408163	40.67657849	39.29447255	32.93781924	51.71031421	37.61503098	36.7440814	29.06852338	26.9461294	28.40450185	31.50906336	29.1894499	29.21322899	35.65571041	40.35580181	23.05439772	27.18674498	29.76495384	30.83786108	31.43832571	30.10044476	40.60022087	44.70556167
1044	30.37931636	37.18084878	43.72491801	40.73309073	39.31907128	32.98130415	51.77231669	37.63627535	36.80488563	29.12718063	26.99439286	28.47215646	31.56654106	29.2370156	29.26816902	35.7224521	40.38827805	23.09401538	27.22208704	29.80579545	30.90963869	31.49709178	30.15565781	40.65623153	44.76418235
1045	30.4093902	37.2238085	43.78205715	40.78087344	39.36047586	33.01872885	51.83151266	37.66671995	36.85622688	29.19060994	27.04509251	28.53246954	31.61208986	29.28253767	29.32284644	35.77807759	40.43496579	23.13321843	27.24600441	29.83040359	30.98624586	31.55123579	30.19410247	40.70743941	44.81697312
1046	30.42961108	37.25632914	43.84477729	40.82524285	39.3928841	33.05712267	51.88090334	37.70720671	36.90398266	29.25157032	27.07789021	28.58164233	31.63995669	29.32643491	29.36592024	35.83233244	40.47675262	23.16018205	27.2751699	29.86071252	31.02598243	31.59656809	30.24345336	40.78000843	44.87646309
1047	30.43771162	37.31474682	43.90825117	40.87926261	39.44818517	33.09777443	51.94449857	37.74779957	36.94069514	29.31416048	27.12859872	28.61094427	31.69994498	29.36909373	29.41380452	35.87774693	40.51894572	23.20202457	27.32436862	29.90093524	31.05112122	31.63681142	30.29258672	40.86000511	44.94867939
1048	30.46618577	37.37433833	43.96224373	40.92995205	39.52458141	33.14149676	52.00320752	37.80087407	36.99121387	29.36824171	27.19104365	28.62231704	31.75491907	29.40742943	29.44926827	35.91050206	40.57791208	23.24298689	27.35617995	29.94450965	31.08412797	31.68993734	30.33698943	40.91925353	45.00395004
1049	30.50291043	37.4257707	44.02307525	40.97413885	39.57684976	33.1754706	52.05176573	37.84526104	37.0567805	29.41268407	27.25324906	28.65771256	31.79585157	29.4519773	29.49922382	35.94991572	40.62252773	23.25429604	27.38879882	29.98741046	31.10622281	31.73448546	30.40891116	40.96489822	45.04774431
1050	30.53469606	37.47855975	44.06973589	41.02085394	39.62382935	33.21535136	52.11181935	37.8726594	37.11308999	29.46346909	27.31269454	28.70376155	31.85669394	29.49668988	29.5451235	35.98778631	40.6636666	23.2855806	27.43839448	30.02477188	31.14149336	31.77890446	30.47641935	41.02686149	45.10376839
1051	30.57945748	37.52103551	44.12058488	41.07083334	39.65323903	33.24455759	52.15372019	37.8996618	37.16153098	29.50931446	27.35543509	28.73722825	31.90668042	29.54194138	29.58315635	36.03023122	40.71643109	23.31306069	27.48109033	30.06059509	31.179968	31.82661059	30.52676828	41.09320869	45.16965457
1052	30.65759399	37.54454451	44.18981686	41.12059316	39.63976072	33.25671663	52.17888966	37.90879436	37.20112691	29.55116594	27.37866057	28.77167309	31.94770615	29.58776933	29.62113384	36.0789336	40.78682458	23.32705004	27.51943401	30.08241176	31.22618973	31.88432474	30.57487045	41.16445609	45.23964397
1053	30.6972525	37.58242635	44.23812271	41.1672956	39.66918778	33.27741786	52.21016243	37.93914835	37.24498176	29.59887719	27.42070156	28.80230718	31.98498098	29.62968463	29.65850525	36.11594597	40.84012604	23.34545858	27.55668103	30.11291639	31.26654935	31.92997022	30.62613265	41.22693247	45.3025105
1054	30.71664557	37.62862493	44.26812837	41.21998848	39.72042749	33.29034795	52.22812662	37.97535955	37.28518501	29.6453198	27.45982829	28.81626213	32.02017896	29.6768943	29.68072392	36.14770357	40.88992723	23.37529209	27.5931066	30.15039424	31.3075675	31.96901257	30.65385513	41.30323488	45.38722001
1055	30.755185	37.66366737	44.30504643	41.26596749	39.74925394	33.32250978	52.26543322	38.01298841	37.33060824	29.69457503	27.50368722	28.84815029	32.05651418	29.71168928	29.71650348	36.1920422	40.9385602	23.39952503	27.63256868	30.18693507	31.35209388	32.01404158	30.69925731	41.35766669	45.44618711
1056	30.79275748	37.6967838	44.33122591	41.29141143	39.77854035	33.37465147	52.31646057	38.07419112	37.38503848	29.7554737	27.56204385	28.89673612	32.08432168	29.733942	29.75590574	36.23126425	40.97332651	23.41095865	27.67128653	30.22059787	31.39548352	32.06599064	30.76488324	41.38258465	45.47669136
1057	30.82575258	37.7275524	44.37173828	41.33584337	39.81577096	33.42023774	52.36226126	38.1100364	37.42895877	29.80519862	27.61146977	28.93235437	32.12280412	29.76206164	29.80142483	36.27254844	41.01804281	23.43640227	27.70869772	30.25657188	31.44152075	32.10400866	30.82006251	41.43053195	45.51960469
1058	30.86432657	37.74503523	44.42398075	41.40727964	39.84109647	33.47689005	52.41274374	38.12644187	37.46756094	29.85024399	27.65431222	28.96708937	32.1720808	29.78729734	29.86368154	36.3282258	41.07027394	23.47406369	27.75628714	30.29876491	31.50979346	32.13534502	30.87824907	41.48630021	45.55733777
1059	30.89876156	37.77216443	44.46747193	41.45381718	39.87308148	33.52395413	52.46238042	38.15459556	37.50601332	29.89346835	27.69436151	28.99982604	32.21645279	29.81517633	29.9114028	36.3786471	41.12275876	23.50709219	27.79355942	30.33633346	31.54852533	32.16697287	30.92747961	41.53900141	45.60232993
1060	30.92299286	37.80230203	44.50698598	41.4938206	39.92375132	33.57467221	52.51362626	38.17672903	37.53960296	29.93443845	27.73234836	29.02841176	32.26152956	29.84403976	29.95909478	36.4216212	41.18135037	23.54280521	27.81946993	30.37013447	31.5661265	32.18436281	30.97244071	41.59616978	45.64691418
1061	30.9488667	37.83887355	44.55835712	41.53344854	39.9737475	33.59145139	52.55680935	38.19805756	37.57134969	29.9710075	27.78160654	29.04924774	32.3027277	29.87298997	30.0045255	36.47201859	41.2419971	23.57677846	27.84764618	30.40672977	31.58884481	32.21147315	31.01651993	41.66251812	45.70877937
1062	30.98427644	37.87555248	44.63047475	41.56096908	40.00184175	33.62119868	52.60162662	38.23889799	37.61774358	29.99103251	27.79993464	29.0713118	32.34788755	29.91476117	30.03342115	36.52087055	41.27994078	23.60843049	27.87398692	30.44807274	31.61458635	32.25689099	31.04902038	41.7154428	45.75618393
1063	31.02459475	37.91668139	44.67942314	41.58286996	40.02052642	33.66871268	52.6690441	38.28880917	37.64721654	30.01292589	27.82556675	29.11071538	32.38966287	29.95283711	30.04804332	36.55611611	41.32296042	23.65232986	27.90725857	30.4816413	31.64494879	32.2860976	31.07301789	41.75119438	45.81317414
1064	31.05215579	37.95224786	44.71914353	41.62125806	40.03848202	33.69042154	52.72106203	38.34075329	37.67229646	30.05214377	27.86348091	29.14576044	32.43150877	29.97891029	30.07280939	36.59309317	41.3594328	23.6831164	27.95006725	30.51457633	31.69545588	32.31846069	31.10513514	41.8128449	45.86678056
1065	31.07997881	37.98020448	44.77314777	41.67415691	40.05790833	33.72788111	52.75663733	38.38767761	37.72304717	30.09920338	27.87275326	29.17618996	32.46359512	30.00770475	30.11446099	36.61269227	41.39613098	23.71771884	27.97900689	30.55307835	31.74757789	32.36061286	31.14445992	41.87998034	45.89176194
1066	31.11441427	38.01155993	44.82202349	41.72117255	40.07955908	33.76156487	52.78537287	38.42286419	37.76357639	30.13554224	27.89443753	29.2052799	32.4914285	30.04501262	30.14423661	36.64564734	41.44105982	23.74181325	28.01314596	30.58181797	31.78233177	32.40429374	31.1863765	41.92648667	45.92563534
1067	31.15718941	38.04402008	44.85248887	41.77283756	40.09765689	33.79041903	52.79053565	38.44216369	37.80562772	30.18864127	27.92684285	29.2325499	32.49943496	30.07832326	30.17482065	36.6882743	41.50281533	23.75232822	28.05321241	30.59777788	31.79554775	32.45724417	31.24215885	41.97071454	45.95387892
1068	31.18650509	38.06646385	44.89218592	41.81396573	40.12554455	33.82009436	52.82262635	38.47591382	37.84386768	30.22258109	27.94617152	29.26132894	32.53547667	30.11354041	30.21228458	36.72577239	41.54373463	23.7744392	28.08228351	30.62943268	31.82651684	32.49751217	31.28029647	42.01324706	45.98943836
1069	31.2065746	38.0825341	44.95137443	41.85461056	40.15691866	33.85486038	52.85893405	38.51220018	37.8834032	30.23039345	27.95221026	29.292821	32.58557946	30.16907515	30.24643068	36.76556181	41.57256871	23.79273445	28.10277681	30.66473608	31.85217011	32.53410512	31.30757446	42.0303264	46.02386126
1070	31.24178752	38.10537107	44.9904476	41.89006133	40.1960986	33.88862247	52.89613511	38.5396075	37.91578779	30.2532808	27.97219986	29.31446485	32.62680625	30.20631193	30.27749274	36.79747957	41.61156965	23.81539322	28.1328358	30.69546835	31.89105372	32.57295034	31.34441122	42.06691695	46.06440597
1071	31.27644938	38.11723674	45.00054914	41.91383753	40.25805948	33.9253915	52.95351012	38.57453595	37.93984381	30.28272094	27.9851608	29.32881618	32.68812366	30.22166854	30.31520775	36.82299941	41.64977195	23.85312603	28.1597054	30.73514948	31.9492515	32.60404066	31.37480341	42.12177135	46.11401612
1072	31.31010324	38.14010762	45.03674439	41.94486134	40.29404612	33.95337293	52.99514883	38.59755122	37.9695319	30.31007075	28.01632712	29.3493569	32.72698788	30.25060779	30.35215251	36.84928011	41.68482809	23.87767074	28.18891346	30.7681434	31.99438735	32.6369983	31.40948743	42.16383872	46.15841595
1073	31.37362163	38.17294487	45.09252438	41.98059446	40.32289229	33.97470788	53.018732	38.60122296	37.99699917	30.32983783	28.07674222	29.35490375	32.74027777	30.28536858	30.38211447	36.86229563	41.72562237	23.88979303	28.22747849	30.79106807	32.04321768	32.68359183	31.46030549	42.20595076	46.19686842
1074	31.40536164	38.20523242	45.13086407	42.00691946	40.34740031	33.99843968	53.05585111	38.61321596	38.02591543	30.36069859	28.11077766	29.38093547	32.76482078	30.31649915	30.41715312	36.89360603	41.76323755	23.91308879	28.2594731	30.82029813	32.08534108	32.71435123	31.50106537	42.24258514	46.24265818
1075	31.39188358	38.24925916	45.17243514	42.01945115	40.34515073	34.01503674	53.10228908	38.6104735	38.06673241	30.40605044	28.15290696	29.43028256	32.79326401	30.35590644	30.47409083	36.93980057	41.78781516	23.94222206	28.28695352	30.85644103	32.12248735	32.72669637	31.53932892	42.27527726	46.30380581
1076	31.41383368	38.28120977	45.21087729	42.04919174	40.36162013	34.03624711	53.14221103	38.63336655	38.0937887	30.44074392	28.1748997	29.46920042	32.81564959	30.38472279	30.50596914	36.97944231	41.82013624	23.96444279	28.31439547	30.88405079	32.15369951	32.74656166	31.57073813	42.30414272	46.34800606
1077	31.45206295	38.30979537	45.23960351	42.08464298	40.38268231	34.06038214	53.19175335	38.68167117	38.10862244	30.47520439	28.16260203	29.51661022	32.84329959	30.40603604	30.51140981	37.02868602	41.85282655	23.98135618	28.35134	30.90869938	32.17927576	32.75686634	31.59925405	42.32921479	46.38204398
1078	31.47232561	38.34368348	45.26320624	42.12210806	40.41739605	34.0938462	53.22419188	38.71798148	38.12939028	30.51225857	28.15680314	29.55958796	32.8557404	30.42062358	30.52956783	37.07217327	41.89696424	24.01138732	28.36818892	30.93212272	32.19795627	32.78023876	31.61574727	42.34586138	46.42672761
1079	31.50053084	38.35778445	45.28202135	42.15470025	40.44593718	34.1162155	53.25811478	38.7466285	38.1453694	30.54155426	28.16704469	29.58798102	32.86938278	30.44340031	30.55951936	37.10405203	41.94559247	24.03760401	28.38450444	30.95291716	32.2233829	32.8072531	31.63753421	42.36673607	46.45853999
1080	31.55332893	38.34693041	45.2993187	42.19840143	40.48059809	34.12869336	53.28738732	38.78622237	38.15272142	30.56372183	28.17703065	29.5989858	32.87160756	30.46553106	30.57959404	37.12344408	42.00948122	24.05593044	28.39271519	30.96755634	32.24789335	32.84711279	31.64682182	42.38027189	46.46723024
1081	31.58374904	38.36343089	45.30924	42.23343365	40.50850647	34.15751636	53.31527612	38.82209773	38.16480314	30.57572859	28.19398603	29.62450386	32.88292144	30.48660585	30.61825703	37.15025319	42.0470917	24.08232877	28.41119388	30.98496119	32.26798772	32.87388128	31.67276008	42.40763974	46.49807541
1082	31.59099205	38.37587818	45.29762713	42.25753975	40.52916635	34.19095932	53.34214334	38.8401675	38.17478659	30.57983062	28.22878181	29.64611886	32.89774048	30.51441118	30.69557294	37.16679147	42.07731288	24.12497578	28.42250593	31.00122628	32.28624859	32.90520497	31.71605397	42.44195308	46.5404496
1083	31.6171619	38.40522367	45.31632368	42.2841913	40.56274975	34.2238172	53.36477616	38.86474574	38.1936479	30.59097308	28.25554283	29.67152323	32.91166519	30.53366402	30.73296243	37.19673542	42.11416922	24.14677008	28.44747071	31.02221546	32.31127391	32.9205116	31.73848906	42.47630734	46.5762822
1084	31.65956796	38.47024738	45.35766446	42.32233308	40.60933197	34.26787505	53.37440488	38.91033715	38.20838208	30.58608456	28.28437823	29.71132055	32.92926291	30.53959097	30.75163162	37.24465872	42.13536498	24.15786302	28.49253217	31.04767181	32.33064687	32.91347203	31.7563272	42.5229782	46.61606383
1085	31.68211728	38.49787965	45.37950553	42.34049324	40.63847326	34.30525918	53.39590548	38.928862	38.24005583	30.59979705	28.30425865	29.73208744	32.93911313	30.55793629	30.77962073	37.27070496	42.16700836	24.17380309	28.51778439	31.06636016	32.3582047	32.92815254	31.77598499	42.55545668	46.65463868
1086	31.69245185	38.52201366	45.40314514	42.33745768	40.66891133	34.3393254	53.41756274	38.92713252	38.29660364	30.63751401	28.33460486	29.73783791	32.93519856	30.5874144	30.79989966	37.2967195	42.21902678	24.18023434	28.54295338	31.08260082	32.40298134	32.94349263	31.78293398	42.58853493	46.69780551
1087	31.71222109	38.53116037	45.42516494	42.34689136	40.68993345	34.37088939	53.44633663	38.92730609	38.33344621	30.6546682	28.33978426	29.75377892	32.95091151	30.60299485	30.81776195	37.31155749	42.253453	24.1922633	28.55892045	31.10071436	32.43534521	32.96355126	31.79617743	42.60815713	46.7257693
1088	31.72397096	38.49737369	45.43143517	42.34328086	40.6929373	34.41318341	53.50327701	38.91096366	38.37472888	30.6733236	28.31509309	29.76587898	32.98386985	30.61699807	30.84030672	37.29112769	42.27704389	24.20679017	28.55130631	31.11568642	32.46784604	33.00464828	31.82165049	42.61467658	46.74533094
1089	31.7426156	38.49723179	45.44647481	42.36020137	40.70148347	34.43398714	53.52696096	38.90955465	38.4066486	30.67927458	28.3061203	29.77970543	32.99809012	30.62933445	30.85698322	37.30347897	42.2999645	24.22450939	28.56301572	31.130494	32.4905326	33.02961841	31.83608023	42.62202172	46.76799027
1090	31.77545465	38.51312799	45.47285796	42.40419998	40.70869014	34.43258071	53.52237141	38.90175798	38.42786249	30.66535964	28.28487378	29.80043489	33.02305825	30.62697708	30.86302951	37.33213668	42.32086332	24.24262379	28.59202537	31.15042235	32.50567586	33.05047646	31.84104372	42.61005856	46.77742968
1091	31.80161978	38.51813961	45.49665179	42.42873344	40.71726939	34.44082604	53.53841431	38.90950949	38.44502827	30.65942449	28.2747245	29.81893662	33.03183683	30.63286448	30.87078728	37.35382421	42.33648642	24.26413588	28.60129536	31.16767255	32.51852258	33.06426575	31.84920904	42.61504755	46.79240001
1092	31.82929822	38.53302942	45.52817785	42.46092987	40.7239851	34.43963019	53.55471139	38.95530786	38.46316327	30.64405526	28.28315789	29.83247759	33.00415578	30.63941829	30.87942019	37.39751696	42.33621991	24.30202056	28.6009973	31.18847083	32.51391067	33.0652861	31.85999863	42.63231821	46.8230349
1093	31.85020253	38.54564047	45.54421695	42.4803783	40.73067611	34.44169974	53.5600103	38.97008853	38.46932804	30.63676627	28.28104283	29.84892776	32.99459211	30.65335018	30.88613355	37.42610617	42.34828925	24.32431221	28.61080383	31.19598209	32.52190077	33.07060463	31.8625846	42.64265654	46.83860267
1094	31.86693923	38.55434198	45.55357311	42.48924348	40.73810515	34.44622175	53.56560548	38.97510211	38.46589337	30.63394565	28.27651388	29.86703625	32.98937204	30.67223908	30.89064068	37.44665843	42.36405401	24.34029946	28.61914931	31.1967205	32.53395875	33.07441562	31.86120536	42.65414368	46.8472516
1095	31.87720139	38.54946379	45.55657931	42.47564655	40.74694971	34.45628231	53.59187213	38.97004663	38.44294194	30.63657142	28.26784073	29.89032741	32.9845335	30.70013873	30.88534197	37.45677234	42.37621126	24.35058527	28.61105069	31.19413949	32.54924238	33.07460042	31.85313356	42.67302926	46.84575368
1096	31.89521948	38.55161677	45.56628334	42.47756162	40.75897237	34.46965708	53.59204268	38.97822653	38.43965964	30.64286342	28.26684877	29.9072027	32.99232523	30.71559409	30.89844113	37.45920114	42.40506325	24.35994522	28.62018974	31.18385623	32.5650862	33.07243071	31.85648997	42.68773191	46.85124088
1097	31.90718648	38.55876756	45.56445204	42.48096978	40.77286289	34.4849861	53.56229708	38.97162306	38.43087442	30.65819869	28.26182189	29.91971015	33.01399303	30.73706706	30.92062178	37.45060542	42.45403145	24.35668071	28.64895644	31.14614101	32.59392731	33.06781677	31.85977019	42.70165771	46.84229246
1098	31.92925924	38.56593916	45.57079373	42.47823256	40.78440864	34.49748949	53.55122805	38.97555239	38.43518651	30.66483273	28.26662357	29.93857549	33.02929292	30.7451163	30.9369241	37.44571844	42.48776296	24.36312396	28.66465681	31.14576959	32.6048298	33.06888776	31.86035864	42.70417161	46.8583508
1099	31.96772363	38.56835142	45.59780718	42.47745811	40.80497318	34.52058359	53.53471501	39.0029959	38.45943153	30.67625248	28.28989527	29.96225377	33.05724896	30.73524977	30.96249654	37.41899955	42.53562322	24.37534259	28.67937799	31.16552451	32.60610183	33.06712056	31.86926052	42.70379624	46.8967504
1100	31.99054051	38.57467149	45.59839088	42.4686524	40.80962135	34.53070097	53.54106789	39.01157217	38.46913239	30.67791235	28.29256708	29.97669932	33.06786853	30.73616029	30.98200551	37.42305735	42.55369532	24.38242889	28.68530249	31.16925286	32.61092454	33.06837726	31.87240965	42.70228225	46.91599163
1101	32.01292033	38.60009837	45.58341422	42.43433165	40.80405918	34.53108953	53.56925036	39.00169991	38.48035513	30.65903655	28.29210202	29.99364112	33.06442302	30.73426425	31.00190745	37.45125431	42.54390319	24.3876622	28.6888456	31.19166755	32.60785487	33.0887716	31.86730526	42.68095509	46.94120612
1102	32.0263912	38.59789079	45.5681687	42.43453533	40.79821445	34.53058013	53.57633535	39.00289157	38.48357814	30.66479061	28.28443916	30.00285766	33.07157574	30.73857201	31.0086784	37.46287467	42.551771	24.39339959	28.68791373	31.19285253	32.60923191	33.08239447	31.86337224	42.67731113	46.95804382
1103	32.02303124	38.57274219	45.52025758	42.46242778	40.77752265	34.52742071	53.59315937	39.00476447	38.47412035	30.68304523	28.2569104	29.99664465	33.08226688	30.75470978	31.01213463	37.49126613	42.54409656	24.39616999	28.67245307	31.16026	32.61263321	33.04922532	31.86127873	42.69400398	46.96416455
1104	32.0307274	38.56084705	45.51237241	42.46548335	40.76898285	34.51957685	53.60247923	39.01322719	38.47369343	30.69494826	28.24191364	29.99934551	33.08162886	30.75738233	31.0095888	37.49898559	42.55274578	24.40194487	28.66360459	31.15368326	32.61691542	33.03774181	31.85906091	42.69275266	46.96712064
1105	32.0361266	38.5317581	45.53504258	42.47887922	40.76754678	34.49960616	53.59323273	39.03271801	38.47537868	30.73049544	28.22980406	30.00838775	33.08481853	30.75791762	30.97718628	37.47804343	42.58518613	24.41736923	28.65386423	31.15169723	32.62055288	33.02691288	31.85011451	42.68590274	46.97080046
1106	32.04568131	38.51875606	45.5378152	42.48380735	40.76074067	34.48677674	53.5844059	39.04178219	38.47336004	30.7424565	28.21568002	30.00904774	33.07877379	30.75494283	30.9679927	37.47249795	42.60650041	24.41941034	28.64749947	31.15683155	32.62662802	33.01126055	31.84638523	42.67957162	46.96601508
1107	32.05849813	38.52714984	45.56835429	42.45444281	40.75768441	34.47356103	53.57571152	39.04676637	38.47607805	30.72937601	28.19897446	30.00281686	33.04052796	30.73602502	30.9848114	37.46622003	42.61760374	24.40889336	28.64098492	31.18523441	32.63522672	33.01127644	31.85017042	42.65843881	46.92456942
1108	32.07976215	38.52693882	45.57453907	42.44333423	40.75074163	34.46118887	53.57037947	39.05864896	38.47484647	30.72434357	28.18916589	30.00231725	33.02475866	30.72324667	30.97822981	37.46093067	42.64282846	24.40764185	28.63817054	31.20073831	32.64597311	33.00068572	31.85062816	42.64538102	46.91890046
1109	32.11430266	38.53242153	45.54924177	42.4448598	40.73237589	34.45255461	53.56074124	39.07315778	38.4645402	30.70173112	28.17941765	30.00338538	33.01614535	30.70334854	30.95782338	37.45906548	42.67517344	24.40262293	28.63983614	31.20870463	32.66541094	32.97438376	31.85310526	42.63975505	46.93650227
1110	32.14776052	38.53194151	45.5142364	42.46182286	40.71860027	34.43879543	53.54598022	39.08346506	38.45434386	30.69614301	28.18017872	29.99481162	33.01663545	30.70560048	30.95169152	37.46614787	42.71665088	24.39444721	28.64355319	31.23649464	32.68237474	32.9371763	31.85035627	42.63832686	46.95517015
1111	32.16957009	38.52282333	45.48815934	42.44326676	40.71096823	34.43799759	53.52599149	39.08125204	38.44774292	30.69564919	28.16475346	29.99502618	33.01590455	30.68920894	30.93847906	37.46214315	42.75345168	24.396622	28.6517483	31.23341322	32.67930284	32.92093583	31.845843	42.61602139	46.9649063
1112	32.19892323	38.50575579	45.44627382	42.40277558	40.70883648	34.43788112	53.5093336	39.08746343	38.44556443	30.70767561	28.14554648	30.00816136	33.02948337	30.66363193	30.90116547	37.45470378	42.81341661	24.41398381	28.66796558	31.20699802	32.66420935	32.92026964	31.83701344	42.58581988	47.0098934
1113	32.20924486	38.48651818	45.43405651	42.37703307	40.70141023	34.4527622	53.48886148	39.0693811	38.43311118	30.71366662	28.13497414	30.0034809	33.03488157	30.65193142	30.88051019	37.4409838	42.84649178	24.42367603	28.67744878	31.19644988	32.66005626	32.90042156	31.83013488	42.54887885	47.00465921
1114	32.18182947	38.44790194	45.44443564	42.31879686	40.7034116	34.50969918	53.44753742	38.99810414	38.40931344	30.73040856	28.10934627	29.99624492	33.02027204	30.63909245	30.88309514	37.42229841	42.85921813	24.43521533	28.69058807	31.17279117	32.64608537	32.88204806	31.81906467	42.47473885	46.93293351
1115	32.18510007	38.4262437	45.44676055	42.29068809	40.68982141	34.51878214	53.41449348	38.97071041	38.40237958	30.7364521	28.09748568	29.97459101	33.04842266	30.62580667	30.86544483	37.39371667	42.87549296	24.44360434	28.70048787	31.14890006	32.61401619	32.85742144	31.80693824	42.43399047	46.92353966
1116	32.20353878	38.41443926	45.50214347	42.30630826	40.66298424	34.51178951	53.39840577	38.95041472	38.40851073	30.73052156	28.11039997	29.90855959	33.13668995	30.63494472	30.81612342	37.34686414	42.86969726	24.45587036	28.71201559	31.14018656	32.57148358	32.81504115	31.79265926	42.39895907	46.94022182
1117	32.20914148	38.39378619	45.49359085	42.28922535	40.63643711	34.49493579	53.36351589	38.93701482	38.38749304	30.74245417	28.11652661	29.89465156	33.16353366	30.61959356	30.80114813	37.29753631	42.88998047	24.45796297	28.70486599	31.10644846	32.53788235	32.77469611	31.7850652	42.37667961	46.92273979
1118	32.22870463	38.38534081	45.41011462	42.25665241	40.59259233	34.4166474	53.31334209	38.96998164	38.38269417	30.77912274	28.14542622	29.90649758	33.19738534	30.58182127	30.82566839	37.22477544	42.93634307	24.43254276	28.68544462	31.03526205	32.46150054	32.72979677	31.80196261	42.38085356	46.92618905
1119	32.2268196	38.34737508	45.36289275	42.24105577	40.55800248	34.37354844	53.25701934	38.96840772	38.3410408	30.77801693	28.12702494	29.90344265	33.20680342	30.54756276	30.81060876	37.16828499	42.95218277	24.44242244	28.65753388	30.98868899	32.42102371	32.68939238	31.7739629	42.39057	46.90937679
1120	32.19376822	38.25833774	45.29277365	42.23990699	40.51538283	34.3474186	53.22230886	38.96797355	38.22019698	30.77693444	28.08155289	29.94541288	33.12242375	30.50139169	30.80668247	37.10696897	42.96511963	24.49020012	28.59484757	30.93133249	32.43635464	32.6711453	31.73677012	42.45888261	46.85323371
1121	32.16234594	38.21124388	45.21820832	42.21415441	40.49171494	34.32094949	53.12050876	38.94249601	38.14296431	30.74037596	28.03393321	29.96779556	33.07701688	30.4556979	30.77551704	37.06977914	42.96605597	24.50206905	28.54841044	30.90300713	32.43454965	32.60529121	31.66750067	42.46432952	46.78548889
1122	32.11932625	38.20038576	45.19881373	42.1997517	40.51307117	34.31623197	52.93325962	38.85706172	38.05912231	30.64062099	27.92706475	29.96684215	33.07770221	30.41521936	30.65884426	37.11099455	42.92846502	24.5316105	28.52681834	30.95479234	32.44201375	32.52054703	31.52195165	42.43272553	46.70107956
1123	32.06383658	38.16446578	45.13286706	42.15965907	40.50025699	34.29607009	52.808149	38.81306583	37.99983386	30.55253412	27.84036115	29.95762727	33.02666789	30.37200214	30.60834165	37.0787538	42.89368481	24.52940557	28.47650464	30.93006273	32.44578497	32.4438765	31.41035506	42.41531566	46.63261573
1124	31.9872735	38.16342089	45.00530517	42.09411594	40.48171251	34.29275281	52.71359457	38.79696088	37.97659123	30.444854	27.76778262	29.95353733	32.94988706	30.35312709	30.57418562	37.00992255	42.87065852	24.47472532	28.43401353	30.9100138	32.47600536	32.37308054	31.31556126	42.38082099	46.54890386
1125	31.94178382	38.14137666	44.90832106	42.00700227	40.47961953	34.26194197	52.56476622	38.74723545	37.99363771	30.35771798	27.72736126	29.94584798	32.8713856	30.2981766	30.58454157	36.96072658	42.83550604	24.40581232	28.35850337	30.83890393	32.48068208	32.22996314	31.20323316	42.31280463	46.49638024
1126	31.87153758	38.07996142	44.84732276	41.90654412	40.41190968	34.17975237	52.47204388	38.71009341	37.96388773	30.28634783	27.62644206	29.88523446	32.72380426	30.21715882	30.65155667	36.9054743	42.7482247	24.3987697	28.23955689	30.69836784	32.42002717	32.12134906	31.12719329	42.26629523	46.3613239
1127	31.75677535	38.01271386	44.81765544	41.8260592	40.33629658	34.14066313	52.41415536	38.69725923	37.92914013	30.20470515	27.56321818	29.805462	32.58355574	30.1075813	30.66995217	36.82713776	42.6478818	24.36676322	28.09698914	30.5547321	32.31967552	32.02409309	31.02994762	42.23158927	46.25141798
1128	31.67969865	37.92459397	44.76090245	41.754612	40.28498305	34.07803834	52.30748954	38.66289298	37.83626897	30.05206861	27.46234093	29.73078521	32.46691061	30.02164284	30.61664346	36.74973945	42.54484683	24.28971149	28.01316582	30.44771238	32.22868276	31.93051789	30.93570087	42.13654992	46.13973341
1129	31.62870984	37.84675187	44.75232776	41.7161742	40.25313507	33.9890769	52.2108589	38.62235125	37.69696491	29.88297535	27.36172971	29.66617404	32.36491512	29.91849091	30.52684254	36.71502952	42.43667125	24.20282578	27.95958665	30.36315577	32.09606078	31.85370049	30.85783881	41.99757572	45.97603828
1130	31.52462732	37.73842695	44.66326096	41.61602665	40.16985176	33.94598976	52.03028019	38.55364294	37.56751382	29.70665079	27.23352688	29.5516516	32.23445903	29.84564783	30.43137904	36.62236927	42.30343418	24.10946194	27.86308905	30.26628808	31.98566698	31.72999125	30.7497637	41.87719229	45.85533916
1131	31.43808601	37.60938602	44.50836903	41.49617039	40.10013712	33.93902877	51.82841794	38.48751795	37.43038809	29.48506968	27.09708786	29.42078815	32.14042807	29.83955755	30.29060739	36.47785943	42.17144546	23.97105055	27.80255563	30.2029815	31.91200385	31.6262376	30.65376964	41.75973906	45.80189765
1132	31.33984927	37.47871383	44.43571749	41.40657364	39.99840299	33.87702229	51.61731192	38.41208581	37.29137842	29.29518225	26.94722358	29.30400063	31.99088612	29.73772723	30.15588715	36.38719619	42.02957928	23.88173002	27.69631527	30.10052455	31.81247789	31.47817343	30.52121912	41.60983153	45.69198502
1133	31.20972036	37.33411144	44.41269284	41.30864053	39.83799617	33.83039826	51.32292386	38.31489779	37.1535613	29.13555634	26.79093905	29.15563347	31.81150224	29.60394934	30.0149602	36.32233903	41.88133879	23.82214277	27.52299885	29.97571745	31.68504392	31.26482957	30.35581281	41.4579929	45.57178874
1134	31.09400302	37.22488731	44.3233669	41.19443891	39.73997471	33.74315433	51.11742847	38.22677339	37.00983933	28.95662273	26.62797923	29.04057659	31.62243131	29.46911707	29.89503178	36.23580366	41.71718344	23.74725058	27.41684914	29.86060576	31.58865805	31.10613211	30.21347544	41.29120109	45.43513515
1135	30.9853907	37.11623614	44.26256592	41.12888136	39.66334317	33.5901934	50.96560467	38.1456166	36.85313307	28.75483653	26.46347873	28.96253447	31.40604099	29.28883461	29.77163521	36.17281405	41.54616788	23.68326321	27.35133691	29.74561305	31.50450175	30.97990399	30.06158667	41.09177701	45.26889987
1136	30.86937621	37.02454215	44.14080103	41.01141978	39.57549049	33.51096896	50.79540209	38.05616471	36.70825117	28.59204881	26.28859956	28.8543054	31.22425898	29.14527135	29.65758805	36.05978262	41.38612624	23.60331649	27.25522913	29.6269175	31.40193412	30.82019924	29.92069439	40.92326878	45.14593124
1137	30.76482532	36.99237221	43.95126514	40.83565548	39.5280729	33.45457113	50.65152069	37.94701326	36.57811077	28.44510124	26.09906149	28.73954262	31.03344207	29.00825933	29.5657897	35.9040623	41.19202834	23.5157074	27.16864758	29.50343481	31.32098551	30.65394965	29.80727044	40.77553522	45.02619081
1138	30.62311215	36.88476985	43.77132548	40.67172521	39.42563703	33.38349968	50.47989497	37.84679588	36.42302735	28.29994824	25.90932872	28.62625615	30.86622521	28.88806048	29.45306811	35.77432208	41.03325458	23.42637304	27.07054314	29.3862623	31.20941319	30.49035909	29.65647285	40.60225552	44.8948692
1139	30.46451725	36.72115542	43.53042281	40.49108264	39.26393963	33.35382892	50.29400481	37.784786	36.25472806	28.18110602	25.67202575	28.49252705	30.74761499	28.78635666	29.31646073	35.63790171	40.8968	23.32129044	26.94791788	29.2738714	31.07589828	30.31356845	29.47186105	40.39778599	44.79499798
1140	30.30424555	36.59590315	43.36526182	40.31760354	39.14822206	33.2777195	50.0852368	37.66912815	36.08209047	28.02144352	25.49023529	28.37286865	30.5692845	28.66325511	29.18778189	35.49726301	40.74689413	23.2226841	26.8223248	29.13789836	30.94232014	30.12257908	29.30520194	40.21805995	44.66507964
1141	30.09255289	36.4639073	43.21854868	40.11494497	39.03755932	33.1680456	49.84379007	37.51245278	35.87931835	27.84077055	25.33213165	28.2608244	30.36675059	28.53697144	29.03948248	35.3712592	40.58632839	23.12017985	26.69203863	28.98542738	30.79565143	29.93001712	29.11087285	40.03242604	44.52876378
1142	29.89224294	36.29970418	43.08702888	39.94434885	38.89918701	33.03616371	49.59141779	37.356262	35.68248008	27.6402673	25.16555235	28.12518205	30.12908024	28.40787675	28.92962561	35.20201376	40.44954764	23.02153727	26.55662488	28.82916976	30.60898498	29.7162519	28.94215061	39.84907941	44.33519285
1143	29.76617548	36.17480194	42.94779923	39.7909291	38.78711363	32.90663392	49.33219624	37.198078	35.47895717	27.41557185	25.00902379	28.01199678	29.87427159	28.24390388	28.79113194	35.02030582	40.27517118	22.90030157	26.40195993	28.67650291	30.46381372	29.47305235	28.77825426	39.64574056	44.10019906
1144	29.61827864	36.00671901	42.79000307	39.64767968	38.67784486	32.79833206	49.07896589	37.01834704	35.28848139	27.19131747	24.88079223	27.89902667	29.62611983	28.07324395	28.66830699	34.85126822	40.12599809	22.77640029	26.22985894	28.50062256	30.30944108	29.22825961	28.63355526	39.46515962	43.87050832
1145	29.44264124	35.74427418	42.58584364	39.47781219	38.51224227	32.67888222	48.82277499	36.89289725	35.08957003	26.94653627	24.66288344	27.75977359	29.38664807	27.88563696	28.55175437	34.68280584	39.95187109	22.67920057	26.08367098	28.2992838	30.14841694	28.97684975	28.48324542	39.25197255	43.60421385
1146	29.28997115	35.52807151	42.34193238	39.29601945	38.3585079	32.55286003	48.53330711	36.81206661	34.84611771	26.71751507	24.43133548	27.62211611	29.14023037	27.67642404	28.39209098	34.52301609	39.78124812	22.57186799	25.92849773	28.10520739	30.02714723	28.73894497	28.29164248	38.99074901	43.37068726
1147	29.11411336	35.34459794	42.12186904	39.10311693	38.22871066	32.42948017	48.22316496	36.69225885	34.62197114	26.48631113	24.20451529	27.46772095	28.90503953	27.50244801	28.2634445	34.36509028	39.57022702	22.46833291	25.74725572	27.91478331	29.87125259	28.52406207	28.08669871	38.78292064	43.17063383
1148	28.89080869	35.17534014	41.92270773	38.87647983	38.12725154	32.28231592	47.86032229	36.56784098	34.39420752	26.25406568	23.9364982	27.27778523	28.67456664	27.33398529	28.16634652	34.20922889	39.32251416	22.39180503	25.54637592	27.69994717	29.69389391	28.32185805	27.86407863	38.60968537	43.03188571
1149	28.72344431	35.01388924	41.70748197	38.68269612	37.99850408	32.18623066	47.58914036	36.45198755	34.19439932	26.02752044	23.73979513	27.14195747	28.46406725	27.18456567	28.02867152	34.07055829	39.11270004	22.29829534	25.39157831	27.53007052	29.53969738	28.14367222	27.6511157	38.42510653	42.8494572
1150	28.60489551	34.90727785	41.49492301	38.50854763	37.87592574	32.14241097	47.35773388	36.33188393	34.0113717	25.82780459	23.59021474	27.03869874	28.2934148	27.07872232	27.87184718	33.95078951	38.90681666	22.19983479	25.2348976	27.40416749	29.38094553	28.02082287	27.40156569	38.26613655	42.67960221
1151	28.46910556	34.78919039	41.32232335	38.35595103	37.76314459	32.05833254	47.14426497	36.22873004	33.86012957	25.63165162	23.44454732	26.9307957	28.11381563	26.95644885	27.76295607	33.83958882	38.70913895	22.11209325	25.11133017	27.27278574	29.26517336	27.87306528	27.24201137	38.10591074	42.51192854
1152	28.34574955	34.65673741	41.14591952	38.22293888	37.65107923	31.98706342	46.98291139	36.15189455	33.74719535	25.42691407	23.33872617	26.83986208	27.93223154	26.83771601	27.65465081	33.73752334	38.53493021	22.03051659	25.03795531	27.14694097	29.18124637	27.71846548	27.13344719	37.9303974	42.31068499
1153	28.24130631	34.57615566	41.03892401	38.11449046	37.55585135	31.90972673	46.83289646	36.06778649	33.6267511	25.28521712	23.23318772	26.75887114	27.7880439	26.73989187	27.57085824	33.65930926	38.39126856	21.95422851	24.94934633	27.05244425	29.10928461	27.59852165	27.03152766	37.80630366	42.19665371
1154	28.15136844	34.55049777	41.00888965	38.030793	37.46470175	31.80966885	46.70803653	35.97089102	33.52822984	25.18268489	23.1435273	26.68238983	27.66095828	26.65862484	27.54312109	33.60255569	38.27005683	21.87695092	24.86520884	26.98011659	29.07132403	27.4922633	26.99434501	37.71429295	42.12256049
1155	28.06947388	34.48512332	40.92622195	37.95772023	37.4100348	31.73877953	46.58281682	35.91666344	33.431329	25.08368069	23.04832551	26.61513325	27.55272318	26.5789129	27.48922807	33.55421538	38.15388512	21.80909482	24.79245392	26.91854812	29.01404566	27.39976342	26.92632663	37.63450925	42.06753481
1156	28.00468832	34.41286106	40.84105899	37.90561061	37.37734478	31.67691791	46.47012187	35.87557013	33.33331455	25.00723005	22.96359937	26.55150385	27.46784447	26.50985722	27.42900524	33.52150195	38.05122538	21.74122051	24.71321957	26.87388532	28.95534397	27.32467259	26.84913016	37.59201589	42.05906799
1157	27.93325573	34.3609177	40.7870775	37.85071092	37.34019747	31.63533957	46.37926403	35.85125869	33.25518738	24.95334393	22.87610384	26.53007571	27.40767651	26.43972226	27.36852609	33.49699809	37.97648729	21.7137571	24.67560761	26.8403923	28.91034644	27.27379842	26.76766801	37.53026425	42.05263137
1158	27.87311975	34.30820948	40.70790017	37.79670157	37.30918145	31.61294439	46.29093499	35.84630951	33.16352022	24.8918874	22.78392525	26.48407958	27.32763012	26.38101024	27.31580105	33.46300686	37.89992964	21.6581878	24.65248975	26.8051725	28.84713993	27.21507754	26.7217105	37.45601013	42.01842869
1159	27.81698389	34.26155327	40.62690044	37.74382643	37.30689611	31.57576461	46.21925639	35.83179917	33.10490021	24.82518585	22.72487135	26.43291752	27.25931245	26.34323916	27.26265184	33.40876367	37.82632041	21.61694951	24.62987445	26.77109494	28.80115888	27.16356969	26.66511355	37.38966054	41.99220922
1160	27.7846665	34.22998209	40.59252237	37.68909878	37.28798289	31.5679735	46.15930969	35.80681662	33.07438479	24.76174063	22.67267746	26.40935703	27.2035579	26.31231305	27.235949	33.36933522	37.78947622	21.58555741	24.61608354	26.74012904	28.7701833	27.13740585	26.64045121	37.32726729	41.95376895
1161	27.76456148	34.21076162	40.57811748	37.65243395	37.23635416	31.57113918	46.11677067	35.77328752	33.03069308	24.69977315	22.6216553	26.36410699	27.15031865	26.27786096	27.20626393	33.33793355	37.75597328	21.53169093	24.58242387	26.70898236	28.73406507	27.11671386	26.64056462	37.29813148	41.9105158
1162	27.74604501	34.16562195	40.55555692	37.63051552	37.21427843	31.55764163	46.08534225	35.75415196	33.00381132	24.63433611	22.58553962	26.33334454	27.10604091	26.24347206	27.1816656	33.3182386	37.7154702	21.49191525	24.54468704	26.67701402	28.71828685	27.10078507	26.60802968	37.27159881	41.88763848
1163	27.73721228	34.1257017	40.53774808	37.61673794	37.19642228	31.54886598	46.04791915	35.75083799	32.98428262	24.59465972	22.539434	26.31676345	27.0630082	26.20998698	27.16404974	33.30481483	37.67766152	21.45747611	24.51054662	26.65117292	28.7069542	27.08047163	26.57017567	37.23747794	41.86822543
1164	27.70837159	34.1041458	40.50977892	37.59656826	37.16859974	31.52624942	46.02201763	35.74275129	32.95710668	24.57618255	22.49943218	26.27973361	27.02707874	26.18679423	27.13221094	33.28625693	37.6324148	21.43760169	24.48418674	26.63795204	28.68928503	27.06550905	26.54910731	37.19736221	41.85042166
1165	27.68354735	34.07342013	40.46149987	37.56249345	37.15986714	31.50679683	46.00575305	35.7213882	32.93132824	24.55838972	22.48260897	26.2521524	26.99486604	26.16718862	27.09652863	33.27925498	37.59331321	21.43419916	24.47430189	26.61942637	28.68999113	27.04737868	26.52554735	37.13480569	41.84197534
1166	27.65679005	34.05396536	40.43186124	37.53485439	37.14839888	31.49320051	45.98155925	35.70479981	32.91075369	24.54124587	22.46266198	26.23237046	26.96243702	26.14981199	27.0762529	33.27154544	37.56612355	21.42393513	24.45955158	26.60920243	28.68162684	27.02401417	26.50514236	37.10396127	41.83119025
1167	27.61653628	34.04459944	40.40736193	37.48891026	37.13732832	31.4831293	45.94564166	35.6837769	32.90094112	24.54099086	22.45273752	26.21512899	26.93992652	26.13571648	27.06160987	33.26432162	37.54227422	21.43087865	24.44555006	26.61133326	28.66706707	26.99775535	26.49797121	37.0870448	41.81440395
1168	27.59064529	34.03066947	40.38578248	37.47231973	37.12778993	31.47263258	45.93080047	35.66915094	32.88020966	24.51771104	22.4325392	26.19974887	26.91087102	26.12599244	27.0490868	33.26181607	37.52370791	21.41838461	24.43672829	26.60735359	28.66061174	26.98338411	26.4876144	37.0705231	41.80902909
1169	27.57129218	34.0197383	40.36602343	37.47989395	37.1196866	31.46319169	45.92073652	35.65326772	32.8453146	24.47376733	22.4083324	26.19634408	26.86632934	26.12232094	27.04687538	33.26143024	37.52419791	21.38451364	24.42667839	26.604118	28.65113238	26.96227372	26.47298734	37.07436859	41.8062444
1170	27.55576669	34.01085345	40.35438639	37.47496774	37.11209527	31.45325753	45.91439438	35.64433068	32.83400526	24.45306406	22.38733601	26.18375445	26.8412703	26.11026702	27.04390596	33.26457482	37.5090573	21.36642302	24.42300716	26.60221424	28.64831684	26.95062848	26.45648857	37.06833259	41.81214867
1171	27.54831288	34.00059057	40.34869013	37.47807193	37.1007657	31.43711619	45.92433905	35.63916811	32.83034726	24.42840522	22.35626897	26.16232115	26.82109407	26.0954213	27.03650448	33.28081389	37.49256528	21.34964239	24.43569598	26.59982284	28.65834016	26.95690421	26.44310301	37.05883463	41.83756967
1172	27.54188519	33.99584206	40.33761257	37.47003966	37.09347507	31.432065	45.92426112	35.63104022	32.82949059	24.41538335	22.33375432	26.14872437	26.80683798	26.08537871	27.03460845	33.28030822	37.47756989	21.33885674	24.43059371	26.58905199	28.65982508	26.9505179	26.43074367	37.04274446	41.84308614
1173	27.54201209	34.00050502	40.3301447	37.4539632	37.08666677	31.43007665	45.92748114	35.62168995	32.84536384	24.4219426	22.31703333	26.13381712	26.80631999	26.07366992	27.03997525	33.27904144	37.45882165	21.33816452	24.41706504	26.57604477	28.66062232	26.9393645	26.41183329	37.02655779	41.84741231
1174	27.52754915	33.99246204	40.32615113	37.43374589	37.09622675	31.44546754	45.91804818	35.62743537	32.85582293	24.42214881	22.30851147	26.12454749	26.80265423	26.06097388	27.04478357	33.26879275	37.42690945	21.33207315	24.40806298	26.56021335	28.66625448	26.93100944	26.39794928	36.99635476	41.84604535
1175	27.5192939	33.97027329	40.31406039	37.40713643	37.09495003	31.45005688	45.88653387	35.61690387	32.84163148	24.40858087	22.28527659	26.13157247	26.79315735	26.05112609	27.04345491	33.23586608	37.41946012	21.32390836	24.39333424	26.54316546	28.65685003	26.91558011	26.3918777	36.97146038	41.82600918
1176	27.53235003	33.95217611	40.27994433	37.39631323	37.09016986	31.45011986	45.85655724	35.60498525	32.83246313	24.38890281	22.28279351	26.1351938	26.77941657	26.0337926	27.02874752	33.21101366	37.40321125	21.31554823	24.38533183	26.53594614	28.6520924	26.89273867	26.3997727	36.95906045	41.81205135
1177	27.53789354	33.93464638	40.25878412	37.39508607	37.08227129	31.4367483	45.83065747	35.59430994	32.82518756	24.36442557	22.27237641	26.13070314	26.76945557	26.01318232	27.0154687	33.19332701	37.38957242	21.29888978	24.38729872	26.52433591	28.64962424	26.86294673	26.40424929	36.94999349	41.81120764
1178	27.54359546	33.90708591	40.26176517	37.38048027	37.06669591	31.40991903	45.82684172	35.5882224	32.80644093	24.35411474	22.24651336	26.12441373	26.76385021	25.99835039	27.00340377	33.1707147	37.3907492	21.28892073	24.38535064	26.51075071	28.63201118	26.83973862	26.40199232	36.95487505	41.79310869
1179	27.54633452	33.90351667	40.24506634	37.36581271	37.03579957	31.38584681	45.82667291	35.5926974	32.8090961	24.34791262	22.23430666	26.10309716	26.75325433	25.98792114	26.98391791	33.1646667	37.37887652	21.28000091	24.37843842	26.49927282	28.61898305	26.83392957	26.39734575	36.96334174	41.7799972
1180	27.52549982	33.89036024	40.23319022	37.35139486	37.01076373	31.36441686	45.81228198	35.58533966	32.79505464	24.32876276	22.21411481	26.07803357	26.74811895	25.98383702	26.97905934	33.16465801	37.37253772	21.26668877	24.35613916	26.48116751	28.60316873	26.82628348	26.37856848	36.96325254	41.76353803
1181	27.51012572	33.86454566	40.22452313	37.32979993	36.99969958	31.35717607	45.79943661	35.56586734	32.76010255	24.30202761	22.19878995	26.06224834	26.73047231	25.97165295	26.97671623	33.16503093	37.36995744	21.25789669	24.33869808	26.4707005	28.59119848	26.80675217	26.36348254	36.96872329	41.74426316
1182	27.49636202	33.85930926	40.19727294	37.30701168	36.9836037	31.35191282	45.75970282	35.5540889	32.74162613	24.27239047	22.18616884	26.04939605	26.71815971	25.96486455	26.96469203	33.1704406	37.35838654	21.26044272	24.32561537	26.46827117	28.58558192	26.79490901	26.34485219	36.96860651	41.75572596
1183	27.48704168	33.83273031	40.17789288	37.29163213	36.98485855	31.33915502	45.72758953	35.54838177	32.72371672	24.24751595	22.1657023	26.03501829	26.70561472	25.97146237	26.96022929	33.16698301	37.35147333	21.25967181	24.30711176	26.45901444	28.58024123	26.78700663	26.32918707	36.95030042	41.76063999
1184	27.48671089	33.81343955	40.16655308	37.27907343	36.98634775	31.33495474	45.72502598	35.53321394	32.70782307	24.23459812	22.15484133	26.03175793	26.679542	25.96143747	26.96015086	33.15363271	37.34398938	21.24849849	24.30556219	26.45424203	28.58142429	26.77919498	26.32311999	36.93904719	41.75939327
1185	27.47992588	33.81200463	40.15607664	37.26803941	36.97952516	31.32848216	45.69656179	35.52027031	32.69713953	24.22095561	22.14604166	26.02614014	26.66282051	25.94762703	26.95323617	33.15078817	37.32750907	21.24203877	24.29562917	26.44231609	28.57669675	26.77286113	26.31348769	36.929204	41.75545665
1186	27.46928467	33.82796645	40.14571699	37.25996993	36.96546067	31.310439	45.64316451	35.51116412	32.70307418	24.21931033	22.14461503	26.02041016	26.64726541	25.92693363	26.93780439	33.15355301	37.29651947	21.23402112	24.27519407	26.41964265	28.56328748	26.78343352	26.30321135	36.91412616	41.73910572
1187	27.46552842	33.8302707	40.13724022	37.25308101	36.95519528	31.30961642	45.61615119	35.5011785	32.69698838	24.20779909	22.136727	26.01259604	26.63161883	25.91424805	26.93270779	33.15324887	37.28284754	21.2240679	24.2671426	26.40947922	28.56403072	26.77893216	26.29828011	36.90415225	41.72875199
1188	27.45878868	33.84410838	40.13012604	37.24337587	36.93649201	31.324183	45.58141712	35.48342211	32.68518303	24.184822	22.12974657	26.00522508	26.61922203	25.89516148	26.92765754	33.15538584	37.27377098	21.21068335	24.26649617	26.39888913	28.57020092	26.75685663	26.28986877	36.90278791	41.71854422
1189	27.46043522	33.84605187	40.12858839	37.24260045	36.93165856	31.3271934	45.5642792	35.47745499	32.67190758	24.17260758	22.11652825	25.99454746	26.60725078	25.887074	26.92512501	33.15666365	37.25727622	21.2093617	24.26017587	26.39394365	28.57075429	26.74725544	26.29056378	36.89469289	41.71163551
1190	27.47139047	33.84340697	40.12767243	37.24764233	36.93786451	31.33330004	45.56604153	35.47813993	32.65685932	24.16186487	22.09979779	25.9751943	26.59602238	25.88964725	26.92801346	33.16268038	37.24107444	21.21308798	24.25623081	26.40025243	28.57549134	26.74377184	26.29991516	36.88146593	41.70806093
1191	27.48141297	33.82032577	40.13760152	37.25094606	36.93682238	31.33702222	45.58014147	35.48276134	32.63982372	24.16169469	22.07415554	25.97682532	26.58361195	25.89089422	26.93304608	33.14212481	37.24181283	21.21456686	24.25482981	26.40471764	28.58159374	26.7373223	26.30931831	36.8767188	41.70329481
1192	27.48374982	33.8041289	40.14387329	37.26023129	36.9247151	31.32904757	45.57990497	35.48905045	32.62286954	24.16615629	22.0533896	25.97926637	26.56922018	25.88884603	26.93527124	33.12522992	37.22920862	21.21531614	24.25072591	26.39779473	28.58230851	26.72832414	26.31464151	36.87131215	41.70174499
1193	27.48625302	33.80298527	40.14797173	37.26547139	36.91610056	31.32785992	45.5808803	35.49818253	32.62727773	24.17571229	22.05199713	25.98263493	26.56193309	25.88475456	26.92931727	33.13918304	37.21402021	21.21635842	24.24740131	26.39243717	28.58588721	26.73195208	26.32827967	36.86055597	41.71416344
1194	27.48230202	33.78834653	40.15004964	37.26227919	36.89297129	31.32036196	45.57190972	35.51403334	32.64564833	24.19124551	22.04851153	25.98935225	26.55756888	25.89055023	26.91510799	33.13457475	37.21528631	21.21031354	24.23517057	26.37570947	28.58225938	26.7351116	26.32648918	36.85643661	41.7184813
1195	27.47723914	33.78090006	40.1389466	37.26105127	36.87118966	31.3152077	45.56524699	35.52691142	32.66724062	24.19494988	22.0556183	25.98779935	26.55331819	25.89651507	26.90878768	33.13369111	37.22462277	21.20020685	24.22003874	26.37073787	28.58717257	26.73986254	26.32075705	36.85707902	41.729688
1196	27.48274769	33.77825656	40.14077705	37.25996857	36.87975816	31.31827979	45.57078866	35.53751615	32.69276847	24.19149497	22.06737549	25.98127341	26.54980393	25.90069493	26.91190461	33.15102148	37.23344896	21.20605378	24.21486749	26.38222643	28.58306325	26.74629294	26.33391813	36.85881868	41.73926755
1197	27.48138179	33.77743626	40.15063623	37.26494314	36.89294095	31.30691086	45.57522903	35.54236842	32.69880946	24.19493252	22.06638738	25.9824421	26.56052807	25.91680641	26.9245965	33.14968496	37.2502363	21.21751489	24.2142189	26.38366403	28.57135974	26.75232815	26.34276697	36.8697685	41.74045272
1198	27.48215957	33.78475655	40.16343745	37.2806291	36.912971	31.30706205	45.59157337	35.54456836	32.70338828	24.19660866	22.07003203	25.98952151	26.58021569	25.93076826	26.9456553	33.1589926	37.27228699	21.22911571	24.22197878	26.39750617	28.58852185	26.75289646	26.35732947	36.89034534	41.75160573
1199	27.49390773	33.80251197	40.18040579	37.30252151	36.93850808	31.3212217	45.60728615	35.55563435	32.71556094	24.20081636	22.07383704	25.99723995	26.59732159	25.9369447	26.96218126	33.18716847	37.28580515	21.25189417	24.2438208	26.42521863	28.60485639	26.75697763	26.37757011	36.91621177	41.7720092
1200	27.49867852	33.82478724	40.19738037	37.32002446	36.94610112	31.33906105	45.60978532	35.56770893	32.71696842	24.21213928	22.07412504	26.00680499	26.62273231	25.94648985	26.97941645	33.20200186	37.29225134	21.26669486	24.25956102	26.44503667	28.62107734	26.78051193	26.38505356	36.94499925	41.79739628
1201	27.51679631	33.83681715	40.22744826	37.34000773	36.96354398	31.36971506	45.62102913	35.58420626	32.72128878	24.2274155	22.08507632	26.0157748	26.64780303	25.9500039	27.00140975	33.21428844	37.30591758	21.28009242	24.2726609	26.4670359	28.65144713	26.805243	26.39566461	36.9745244	41.82569517
1202	27.54798434	33.86778182	40.25133381	37.36511552	36.98331126	31.39772788	45.62978996	35.5991555	32.7335991	24.25930578	22.10173944	26.03293761	26.65825366	25.9475457	27.02471135	33.23552852	37.32616879	21.29496338	24.29856543	26.49442472	28.67169801	26.82152727	26.41259693	36.99431507	41.86312003
1203	27.56981449	33.89443314	40.27360892	37.37467993	36.99605619	31.41940901	45.64749446	35.61312947	32.7461332	24.28389074	22.12307985	26.04947245	26.67174335	25.96257125	27.05122505	33.24839487	37.34386079	21.29764772	24.32803182	26.50318569	28.69008662	26.84592478	26.43629974	37.01122629	41.88169249
1204	27.59796518	33.90803583	40.30693414	37.38750578	37.02130022	31.43330411	45.67681881	35.64002864	32.76855759	24.29456837	22.15250706	26.06571124	26.69803256	25.98124091	27.06993529	33.26419088	37.37588813	21.30478626	24.3493423	26.50819542	28.70870194	26.87470362	26.46862374	37.0346514	41.88958998
1205	27.63467494	33.94138009	40.32780358	37.411708	37.04410804	31.44183433	45.70004231	35.66724181	32.80437406	24.31237483	22.17691205	26.0880091	26.71594535	25.99698762	27.08189113	33.28730296	37.40421861	21.31581754	24.36440389	26.52347778	28.72620989	26.9069556	26.49055562	37.0642668	41.91535402
1206	27.66599308	33.97276697	40.35629959	37.44020805	37.0686135	31.45786873	45.729414	35.69264743	32.83490722	24.32996001	22.20192434	26.11173813	26.73755174	26.02361764	27.09961498	33.31040592	37.43040938	21.33029915	24.38244242	26.54194844	28.75174796	26.93593744	26.51505571	37.09889978	41.93938937
1207	27.69085017	34.00065092	40.39067353	37.47086078	37.09172255	31.47679702	45.76414899	35.72320282	32.86694704	24.3366967	22.22869993	26.13688641	26.76334211	26.06206477	27.11714217	33.33023244	37.45096103	21.34700713	24.39519573	26.55864178	28.78195748	26.97448275	26.53654433	37.14077412	41.95437121
1208	27.72487386	34.03203917	40.43443894	37.51518021	37.12400326	31.49585715	45.79530338	35.75673932	32.8964123	24.3583843	22.24719048	26.16017487	26.79933041	26.09271689	27.14088931	33.35857585	37.49007444	21.36995763	24.4056137	26.59582238	28.81110597	27.00069953	26.56833384	37.18732738	41.99262717
1209	27.76615691	34.06549181	40.46090326	37.55481178	37.15702004	31.52064004	45.8289059	35.78832663	32.92766887	24.39568175	22.26228209	26.17926771	26.82583427	26.12145313	27.16926657	33.38930108	37.51828031	21.38972954	24.42796189	26.63558796	28.8419257	27.01982951	26.59836605	37.23365563	42.05191158
1210	27.78778981	34.08706191	40.49644422	37.5946061	37.18589854	31.55308439	45.87276837	35.82127283	32.95877447	24.42786669	22.28674332	26.20482692	26.8615513	26.15893542	27.20321673	33.41716062	37.5474924	21.41306115	24.46096615	26.665822	28.87483953	27.03296868	26.63902454	37.27755814	42.09554258
1211	27.80626682	34.11670141	40.53806458	37.64220461	37.2084705	31.58226351	45.92061471	35.8519581	32.99626005	24.46435827	22.30229077	26.22512969	26.91262724	26.18682749	27.24330944	33.4553899	37.59120161	21.43454931	24.4887977	26.70421417	28.90468816	27.05525349	26.68558162	37.32569808	42.15288544
1212	27.83112151	34.14840767	40.57368023	37.67521102	37.23411381	31.61844834	45.96639535	35.88303824	33.03249247	24.49875301	22.33297158	26.24735929	26.94817205	26.21798003	27.27929389	33.49769242	37.61916715	21.45798097	24.52311869	26.73153823	28.93049912	27.10473116	26.7188082	37.36699912	42.20878857
1213	27.85244103	34.17655732	40.62111534	37.72072476	37.26666213	31.65590956	46.01280416	35.91200702	33.0749926	24.53152972	22.36804857	26.28431297	26.9754633	26.25039797	27.31819752	33.54273697	37.65368505	21.48851487	24.55702032	26.75503636	28.96314847	27.15161917	26.76111486	37.39965453	42.24413787
1214	27.8920889	34.21267257	40.66975774	37.77505523	37.30394394	31.68537217	46.06387456	35.94171112	33.11961178	24.56491963	22.3947976	26.31749332	27.0029651	26.27631049	27.35423252	33.59391945	37.70128572	21.51210183	24.58635127	26.78351624	29.00316755	27.20457237	26.8085967	37.43950826	42.27993954
1215	27.94794906	34.24991078	40.70918968	37.81253419	37.35557435	31.71968336	46.12177131	35.99059394	33.16055052	24.59353022	22.43112046	26.34563121	27.02735758	26.31973435	27.38317719	33.6349845	37.7404901	21.53388757	24.61663762	26.81331703	29.03734163	27.26209212	26.85043341	37.4876498	42.32683118
1216	27.99728232	34.28178804	40.75294271	37.87214349	37.41026565	31.75188613	46.18621775	36.04233815	33.20228007	24.62238516	22.45995991	26.38125044	27.06302996	26.36390285	27.42378058	33.66727195	37.78146302	21.55885012	24.64005444	26.8540862	29.07911408	27.29941846	26.90161949	37.53810317	42.37703879
1217	28.03836138	34.32750253	40.79962101	37.92506282	37.45719197	31.78119307	46.25396131	36.08251324	33.23354279	24.65965121	22.48742809	26.41397449	27.10222014	26.39851902	27.46548971	33.70166629	37.83179535	21.58810118	24.67127292	26.89232721	29.12448616	27.34238652	26.94828534	37.59642631	42.42495974
1218	28.07255245	34.38016462	40.85494692	37.96444444	37.50153843	31.82055648	46.32341231	36.11955362	33.27185351	24.69434973	22.52229252	26.43682626	27.14432857	26.44517816	27.51710578	33.74958319	37.87317874	21.61879531	24.71026915	26.92529618	29.16540534	27.38279975	26.98136523	37.65854704	42.4824064
1219	28.10279917	34.41990933	40.91969541	38.02201842	37.54040253	31.86573673	46.37754372	36.16115297	33.32403011	24.72588873	22.56231721	26.46444146	27.19465159	26.4879898	27.57489739	33.81113357	37.91340992	21.65033304	24.74907868	26.9663067	29.20784097	27.42539655	27.02339439	37.71232658	42.53976614
1220	28.13010622	34.46163372	40.97883993	38.0741418	37.57823478	31.91518825	46.43562378	36.20776037	33.37934365	24.76518444	22.60102732	26.49386158	27.24292171	26.5183614	27.6166733	33.86847355	37.96776438	21.67873374	24.79470174	27.01163631	29.25059722	27.48175682	27.07648447	37.77080811	42.59763212
1221	28.16974315	34.51035197	41.04334062	38.136563	37.62319271	31.95931357	46.49943228	36.25776563	33.43552011	24.80295657	22.63767367	26.52669325	27.28740862	26.5617387	27.66448355	33.92351256	38.02199112	21.70545886	24.84529312	27.05452824	29.28797204	27.53027975	27.12893445	37.83466394	42.66489618
1222	28.21960605	34.55596727	41.1094311	38.20340338	37.67290231	32.00777727	46.56057908	36.31371822	33.48886383	24.85081717	22.67611764	26.57023309	27.3355737	26.60483743	27.71447073	33.97613003	38.08242917	21.73849702	24.89039773	27.10331039	29.32605797	27.58408167	27.1868837	37.89807143	42.73421382
1223	28.26454264	34.60854638	41.16912691	38.25517507	37.7193555	32.06178632	46.63078763	36.36311564	33.53684262	24.91097765	22.70507457	26.61910779	27.38259325	26.63959693	27.76283638	34.02273332	38.1486815	21.77775826	24.92987465	27.15216904	29.37904301	27.6367643	27.24595788	37.96066319	42.79938071
1224	28.3222395	34.66101836	41.23925686	38.30440093	37.77066258	32.10710826	46.70088948	36.40762056	33.58780478	24.96285449	22.73934517	26.66149661	27.41787465	26.68994895	27.82073401	34.07026665	38.21285761	21.8211419	24.97395519	27.19037051	29.43449205	27.68284328	27.3016272	38.02218054	42.86131033
1225	28.38230916	34.7076697	41.31401886	38.35413871	37.82273424	32.16226084	46.76525329	36.45186826	33.64342141	25.00984649	22.77337148	26.70429381	27.46097562	26.73764539	27.86655237	34.12367643	38.27296285	21.85264893	25.01973094	27.23232318	29.49363562	27.7368443	27.35611233	38.08299636	42.92481994
1226	28.4364033	34.76252354	41.37962437	38.40871789	37.8769743	32.21824916	46.8305205	36.50081392	33.69462734	25.05750832	22.80541298	26.74984327	27.5078421	26.78265976	27.91105441	34.17772779	38.33139409	21.88698577	25.06473723	27.27751564	29.54905355	27.79111498	27.41034726	38.14093679	42.98623752
1227	28.48621687	34.8241753	41.43787121	38.46504796	37.9281393	32.27829529	46.89513106	36.55201914	33.74378713	25.10044096	22.83445037	26.79822988	27.56037129	26.82797932	27.9465941	34.23234708	38.38551932	21.91913664	25.11177912	27.32617963	29.60846221	27.84676252	27.46653484	38.19458008	43.0455071
1228	28.54102294	34.88303417	41.50086407	38.53229007	38.00180719	32.32815293	46.96690091	36.60672609	33.7980912	25.14288005	22.87540808	26.83745742	27.60374409	26.88332635	27.99094824	34.28751058	38.44389486	21.95307129	25.15642102	27.37987457	29.65245451	27.90355465	27.52306517	38.25509968	43.10993654
1229	28.59100187	34.93881517	41.56432294	38.60042747	38.07236386	32.3770747	47.02770364	36.65778807	33.8486686	25.18856461	22.90830034	26.87530989	27.65117841	26.92272021	28.03897609	34.34547682	38.50833261	21.9866409	25.19317023	27.4334951	29.69834022	27.95735549	27.57436318	38.3140857	43.18258599
1230	28.6369908	34.99867915	41.62563049	38.66042795	38.1232815	32.41864266	47.09229309	36.71641931	33.8974138	25.23215742	22.94132222	26.91333803	27.6917739	26.95918505	28.09398461	34.39603865	38.57541609	22.03152668	25.23144073	27.48304353	29.74951451	28.00039901	27.62223235	38.3696758	43.25202907
1231	28.68138649	35.04120788	41.69392705	38.71830992	38.17710652	32.45524192	47.16906622	36.76922869	33.956701	25.27543834	22.98169021	26.94841654	27.72282556	27.00434912	28.15240172	34.44961141	38.6358488	22.07498359	25.26524929	27.54317928	29.79256583	28.04600265	27.66768602	38.42672506	43.31972251
1232	28.73288273	35.08370456	41.75489651	38.77086296	38.22451611	32.49486153	47.23233701	36.82137387	34.01364141	25.32069234	23.01802687	26.99034072	27.75914268	27.04315908	28.20416158	34.50239119	38.69613362	22.11313603	25.30749289	27.59476634	29.84190981	28.09575219	27.71987035	38.4793178	43.38749303
1233	28.78218904	35.13191685	41.8128976	38.82360295	38.26838282	32.53928102	47.2921242	36.87732197	34.07341888	25.36626265	23.05914497	27.04209416	27.79970275	27.08413556	28.24856527	34.55105599	38.74921547	22.14730139	25.36171898	27.64286257	29.8922328	28.14619915	27.76859024	38.5423744	43.44682283
1234	28.81920488	35.17234275	41.86096943	38.88117604	38.31881294	32.59521699	47.35310638	36.92181469	34.12895483	25.4123547	23.10026854	27.08722886	27.84463465	27.12115163	28.29129028	34.61288731	38.79624577	22.18147409	25.40982297	27.69240807	29.93115791	28.20618672	27.80845036	38.6092623	43.50643212
1235	28.86616367	35.22445759	41.9022372	38.92884983	38.36887171	32.65559057	47.41201436	36.95910218	34.17736218	25.46550898	23.14147085	27.12518986	27.88865729	27.16064814	28.33643067	34.66484659	38.84956287	22.21478613	25.45695941	27.7379633	29.98856936	28.26642165	27.85684969	38.67563437	43.58529945
1236	28.91187502	35.27174912	41.95872218	38.98256043	38.41231206	32.70840098	47.47178197	36.99723769	34.23177215	25.51810658	23.18071353	27.16087324	27.93803798	27.20736503	28.38132823	34.71487852	38.90257576	22.24916992	25.50467888	27.78176624	30.04781951	28.32299176	27.905062	38.74387224	43.66397522
1237	28.9553021	35.3101674	42.01953928	39.04326769	38.45686693	32.75705521	47.53954849	37.04435322	34.28391395	25.56036457	23.21478797	27.18402038	27.99438572	27.24907845	28.4296598	34.775641	38.95985991	22.28436829	25.55231454	27.81607222	30.09531026	28.37792642	27.95309593	38.80375813	43.72249122
1238	29.00440075	35.35113406	42.08279082	39.09562894	38.51700882	32.80605839	47.61161575	37.09493565	34.33633961	25.60967529	23.25091159	27.21239379	28.04680723	27.29824658	28.47672315	34.82352694	39.01972619	22.3177717	25.59604246	27.85569792	30.14210804	28.42299944	28.01434628	38.85469606	43.77484814
1239	29.05031903	35.38128634	42.14549853	39.15116837	38.58153579	32.84941923	47.67317301	37.14315214	34.39334837	25.65813826	23.29366554	27.252965	28.09629223	27.34481034	28.51661226	34.86884198	39.07864127	22.35530655	25.64105786	27.88762411	30.17929073	28.46926525	28.0749153	38.90602231	43.8280914
1240	29.09692753	35.41382821	42.20198252	39.20498121	38.64015995	32.88972217	47.73122171	37.18766341	34.44350999	25.69235886	23.34102007	27.29599793	28.14810922	27.38010631	28.55858103	34.91767099	39.13789127	22.39445277	25.68636203	27.92146298	30.22340425	28.51180455	28.12701164	38.96515779	43.87022704
1241	29.13552757	35.45392206	42.25589904	39.2491823	38.69217658	32.9411661	47.80115885	37.22907735	34.48850733	25.7359252	23.380184	27.34594724	28.19013817	27.41698	28.60104042	34.9629479	39.19580201	22.43729519	25.7274734	27.96525493	30.27126175	28.54822397	28.17646198	39.02781723	43.92321011
1242	29.18193321	35.49520652	42.30573855	39.29683998	38.73194743	32.98848556	47.86236243	37.26348523	34.53910914	25.78150972	23.4208368	27.39507143	28.21961309	27.45767183	28.64609581	35.00693391	39.2512398	22.48058848	25.76912003	28.0019609	30.32041371	28.58992665	28.22152485	39.09283143	43.98898091
1243	29.23799098	35.54420936	42.3617321	39.34826805	38.77045285	33.03583878	47.91778095	37.30551437	34.5874654	25.81478158	23.45772321	27.43519782	28.25799804	27.50093926	28.69994896	35.06029163	39.30821002	22.51549041	25.80867348	28.04632863	30.37014333	28.63306225	28.26380074	39.15571878	44.03833999
1244	29.2827333	35.59566769	42.41903383	39.39887333	38.81528364	33.09514792	47.98273142	37.36671942	34.63665645	25.85069121	23.48218933	27.47491905	28.29525234	27.54410386	28.74939068	35.11712085	39.36658611	22.54278388	25.84499727	28.0940937	30.40759131	28.67419772	28.30531291	39.20959592	44.090073
1245	29.3273486	35.64429548	42.47068394	39.44713453	38.86122402	33.14445896	48.03580022	37.41748468	34.68560436	25.88701833	23.51542534	27.51190047	28.33346079	27.58722419	28.79329049	35.16429215	39.4183805	22.5722506	25.88015577	28.13637582	30.44690318	28.71868034	28.34664853	39.2584802	44.14385654
1246	29.37397149	35.69504644	42.51946329	39.49378861	38.91643698	33.19346246	48.07352861	37.47243097	34.73607371	25.92193629	23.55690355	27.54186663	28.3744232	27.63267272	28.83359536	35.20635731	39.46253914	22.59603242	25.91288916	28.17955304	30.48363289	28.7744234	28.38697643	39.29017083	44.19512703
1247	29.41554265	35.74066152	42.56714831	39.53734667	38.96002067	33.23132597	48.12083524	37.51373993	34.77875005	25.95822284	23.59033086	27.5799342	28.41761657	27.67453236	28.86937449	35.24865181	39.51236695	22.62557992	25.94854162	28.21788454	30.5188933	28.82034589	28.42932389	39.33164793	44.24763116
1248	29.45052942	35.78331367	42.6105441	39.57750329	39.00177107	33.26105964	48.16985582	37.54984227	34.81769746	25.99721962	23.62352702	27.62348336	28.46547481	27.71410981	28.89797061	35.28415469	39.56056075	22.66025546	25.98437618	28.25194593	30.55286636	28.86205947	28.47260418	39.3716059	44.30525336
1249	29.48976388	35.82443868	42.65307434	39.62066241	39.03473207	33.28148339	48.21122627	37.56845571	34.8558581	26.03122453	23.65628487	27.65911842	28.50351289	27.75611184	28.92813401	35.32063842	39.60874414	22.6924302	26.01804073	28.28147304	30.58830031	28.90209527	28.51488502	39.42411222	44.36103705
1250	29.52649819	35.85920051	42.70312755	39.66017313	39.06619161	33.31175041	48.26537978	37.58659342	34.89964152	26.07048209	23.67703128	27.69403923	28.53727771	27.79388765	28.95886906	35.37240203	39.66656231	22.71795383	26.0569051	28.3134688	30.61888793	28.94489275	28.55823631	39.47816397	44.40585932
1251	29.57212758	35.89702737	42.74371757	39.69837272	39.09086754	33.34406455	48.32656351	37.627122	34.94741185	26.10342057	23.70195382	27.73261178	28.57788272	27.82616017	28.99450938	35.41374444	39.71650633	22.73916384	26.08006063	28.3461478	30.65884326	28.98102075	28.59680615	39.53512916	44.45084277
1252	29.61315159	35.93246113	42.78449909	39.73535841	39.11588348	33.37982937	48.38142994	37.67227411	35.00636246	26.13260078	23.73145171	27.75849087	28.61096732	27.86043748	29.03147284	35.44784628	39.75405243	22.75272379	26.10718313	28.37979204	30.69975113	29.01968154	28.63504612	39.5848637	44.48855353
1253	29.6395883	35.95538476	42.8277714	39.76910478	39.14835963	33.41934443	48.42628344	37.71845612	35.06023623	26.16717476	23.75955595	27.7755061	28.64247472	27.883719	29.07012955	35.48481412	39.79802164	22.77857874	26.13827845	28.41454559	30.73402801	29.05752522	28.67770109	39.62231845	44.52551043
1254	29.66438352	35.98284555	42.86428941	39.80446261	39.17964656	33.44382847	48.46163301	37.76027201	35.09148556	26.20132922	23.79040655	27.79827643	28.68210276	27.90653403	29.10753785	35.51133059	39.838966	22.80939706	26.1581354	28.43638356	30.76878549	29.08337785	28.7114917	39.6543353	44.57364273
1255	29.68614897	36.00995529	42.89890992	39.84433579	39.2157956	33.45787744	48.48561834	37.78694768	35.12559871	26.23766269	23.82511772	27.81913319	28.71676002	27.93707108	29.14011628	35.54793034	39.87259086	22.83513199	26.18415891	28.4634362	30.79753842	29.10396072	28.74890515	39.68171942	44.62465036
1256	29.70751563	36.0300999	42.92774347	39.88737684	39.25680387	33.49008735	48.49637638	37.81427922	35.1560436	26.27535029	23.85576122	27.83855531	28.74549295	27.95923274	29.18020179	35.5857351	39.90890824	22.86024949	26.19992873	28.4870809	30.81750137	29.13038951	28.78703792	39.71874551	44.66678142
1257	29.74044119	36.05779463	42.96057871	39.92919695	39.29303329	33.52436638	48.51169922	37.83665964	35.18926187	26.30936321	23.87985679	27.86360074	28.77947278	27.98698526	29.20588451	35.61550333	39.94026774	22.87535827	26.21413858	28.49508772	30.84444615	29.15537753	28.81123488	39.76031094	44.70745557
1258	29.78501912	36.08909375	42.99357295	39.97000796	39.32140206	33.54819393	48.53880889	37.86633739	35.23647689	26.33917936	23.90687568	27.88904676	28.80990115	28.02047534	29.2221182	35.64639822	39.96969384	22.893915	26.24529257	28.51778674	30.87032878	29.1722024	28.8432126	39.79728868	44.74825275
1259	29.82380535	36.10742568	43.01863009	40.01200909	39.33878754	33.57638425	48.57225945	37.90673824	35.27118803	26.3662348	23.91982935	27.91615886	28.82745496	28.04620185	29.24647355	35.66572926	40.00368361	22.91381189	26.26577132	28.54201092	30.88326614	29.19036173	28.86318463	39.83415333	44.77217895
1260	29.85144313	36.12657707	43.04924885	40.04089559	39.3510121	33.60529433	48.61955723	37.93735978	35.30025982	26.3931162	23.92859133	27.9423128	28.85776584	28.06316747	29.26894295	35.6954997	40.04174397	22.92496685	26.28318481	28.56186873	30.90960031	29.21027256	28.87213841	39.87167146	44.78870003
1261	29.88384099	36.14842697	43.08072071	40.06463569	39.36280557	33.62968162	48.66960846	37.96627861	35.33569921	26.42127984	23.94700157	27.97155404	28.88757058	28.07902593	29.29645459	35.73208089	40.07855294	22.94054202	26.30322837	28.59022708	30.93341729	29.21914211	28.89037987	39.90861636	44.81253555
1262	29.91252428	36.16344121	43.10646185	40.08323894	39.3802242	33.65556734	48.70276359	37.9964747	35.3622565	26.44905854	23.96572643	28.00493058	28.91173542	28.0955594	29.33070217	35.76004697	40.11078219	22.96005006	26.31878365	28.60714227	30.94332804	29.23461343	28.8996913	39.93622323	44.84076764
1263	29.94026748	36.18642373	43.14938073	40.10258271	39.41120523	33.68972069	48.73126181	38.02630451	35.38179951	26.47007696	23.9885865	28.03272339	28.93978336	28.10199528	29.35434331	35.78896232	40.13984141	22.97562997	26.33184138	28.61633154	30.96804177	29.25857673	28.91684634	39.96196361	44.85837611
1264	29.97087215	36.21306528	43.18314395	40.12855849	39.44270068	33.7187799	48.75744336	38.05074905	35.3988524	26.48849807	24.00938529	28.05678529	28.95998199	28.12193441	29.377952	35.81497904	40.16811761	22.99232072	26.34515532	28.63029132	30.9939174	29.27836293	28.94146608	39.98759921	44.8804144
1265	30.00742918	36.24920124	43.21338235	40.16148029	39.48793414	33.7388007	48.76709938	38.06941576	35.40328617	26.49915923	24.03578121	28.08279357	28.96610944	28.15557866	29.39169842	35.83783643	40.19506822	23.0171039	26.36396804	28.64444257	31.01614723	29.29278676	28.97811163	39.99932013	44.916158
1266	30.03711177	36.27571452	43.24267955	40.19111015	39.51736843	33.76109032	48.79256242	38.09047105	35.41212898	26.51547204	24.04896995	28.09824453	28.98556972	28.18836891	29.41948755	35.86065808	40.22081113	23.04043841	26.37886633	28.65305318	31.04067847	29.31818311	29.00551713	40.02485041	44.94080713
1267	30.06641898	36.30219806	43.26384211	40.2220157	39.53842203	33.78423128	48.82570455	38.10458445	35.42604127	26.53522623	24.05020889	28.09898897	29.00898159	28.2329264	29.45715967	35.87720434	40.24515603	23.05796155	26.38549796	28.65768531	31.07551234	29.34704058	29.03343392	40.05898262	44.95299527
1268	30.08898507	36.32311382	43.28698808	40.2473058	39.56240168	33.80545318	48.85465351	38.12573637	35.43502632	26.54883894	24.05645919	28.10942418	29.02708505	28.26083362	29.48500269	35.89903415	40.26870217	23.07583164	26.40170585	28.67243647	31.10340804	29.3700933	29.05778841	40.09205147	44.97682914
1269	30.10626948	36.33553639	43.31050059	40.26715146	39.57870059	33.82232634	48.88515086	38.14911924	35.43633771	26.55860307	24.0562964	28.11881954	29.04852421	28.2854226	29.51796829	35.92486784	40.29145588	23.1026498	26.42212152	28.68586869	31.12430473	29.39796067	29.07981089	40.12982464	45.00673195
1270	30.12029796	36.34764042	43.34377168	40.29371568	39.60167428	33.84350347	48.92269696	38.18028901	35.45304166	26.57272512	24.05998454	28.12688779	29.06331168	28.29783931	29.53349588	35.94270472	40.30649713	23.11526811	26.44169105	28.70127235	31.14769173	29.41838652	29.09407814	40.16638837	45.02794707
1271	30.13508588	36.37015013	43.35816018	40.316568	39.62874293	33.86625815	48.94568858	38.2025229	35.46842654	26.58574041	24.07790696	28.14133613	29.07557753	28.30736773	29.53398182	35.9602643	40.32524333	23.10893196	26.46999109	28.73235615	31.17589061	29.42780882	29.10507835	40.19209933	45.04965276
1272	30.14228118	36.39568423	43.38000139	40.34437249	39.65518171	33.88438947	48.95831807	38.21723354	35.46161499	26.58492126	24.10291824	28.15542914	29.08338823	28.31926449	29.53910205	35.98498066	40.33800115	23.11607633	26.48546259	28.76104411	31.19993566	29.45182259	29.12564276	40.21234983	45.06325649
1273	30.15670191	36.41803895	43.4072732	40.36495906	39.6721518	33.89388933	48.96275246	38.23323471	35.46928073	26.59222915	24.11964918	28.16623832	29.08599604	28.33183052	29.55079343	36.00957566	40.35172953	23.12082387	26.50355196	28.77962143	31.21943425	29.45880298	29.13820398	40.22058166	45.08525511
1274	30.17379921	36.43779594	43.43283577	40.37360394	39.68744274	33.90278778	48.96130826	38.24643584	35.48282466	26.60111078	24.12268773	28.17369963	29.08966703	28.34358994	29.56416378	36.03245617	40.37372426	23.1324366	26.5253128	28.79893837	31.24194364	29.4658192	29.14967096	40.22405926	45.1058557
1275	30.17604226	36.45150474	43.46279641	40.38164156	39.71394352	33.91036332	48.95535681	38.25869802	35.48672595	26.60296518	24.10753357	28.18160207	29.08504318	28.34439549	29.59584036	36.04511251	40.39888197	23.15986752	26.5343205	28.81575836	31.27036617	29.48019614	29.16216867	40.24251225	45.12686647
1276	30.17494729	36.45174196	43.48517088	40.38748192	39.73155265	33.93319025	48.95471178	38.2848701	35.50198176	26.61016189	24.08965582	28.18314088	29.07981074	28.33684817	29.62409241	36.05381674	40.40985134	23.17994959	26.55313056	28.82215296	31.29001472	29.48356088	29.16910065	40.26132632	45.16538991
1277	30.16971376	36.45421676	43.48456929	40.39790107	39.74620157	33.96381148	48.96152127	38.3051619	35.52007306	26.61985443	24.07522742	28.18359284	29.08388244	28.32950851	29.63129653	36.064139	40.41839194	23.1951734	26.57447697	28.82661534	31.30121304	29.48830352	29.1809874	40.27435136	45.19579033
1278	30.16576197	36.46483027	43.48072706	40.41035212	39.76389454	33.98445068	48.96023624	38.31087396	35.52804205	26.62481272	24.06201243	28.18520895	29.07655919	28.32573071	29.63994905	36.07643752	40.43493881	23.20501283	26.57725323	28.83006439	31.30509178	29.48784846	29.18595072	40.28825791	45.21150177
1279	30.16285153	36.47156356	43.48448986	40.41999087	39.7748372	33.99508251	48.95271811	38.32657622	35.53522954	26.62630497	24.06051413	28.18013442	29.06758969	28.31868386	29.64566346	36.08965618	40.43375837	23.20673232	26.57909581	28.8255463	31.30262007	29.47752797	29.18443155	40.29381222	45.22239071
1280	30.16307766	36.47443784	43.48286797	40.43485758	39.78376327	34.00278234	48.93459589	38.33516501	35.53410391	26.62173789	24.05796531	28.17663853	29.05693622	28.30862083	29.64441165	36.10345786	40.43257185	23.20227511	26.575149	28.82369833	31.30133956	29.46071738	29.18723136	40.29283745	45.21896296
1281	30.17066262	36.47434572	43.48713506	40.44048713	39.79454927	34.01627091	48.91130775	38.3315799	35.52088701	26.60399405	24.04631363	28.17152034	29.04317907	28.30986937	29.64966492	36.1156687	40.4342903	23.20804064	26.5657597	28.81610557	31.29721019	29.44191252	29.1956793	40.2907655	45.20749901
1282	30.16453981	36.46617669	43.49063382	40.44269881	39.79878652	34.02267651	48.89734872	38.33826167	35.50126036	26.58920014	24.03477727	28.16688103	29.03215458	28.30688735	29.65901132	36.10808936	40.42585157	23.2238538	26.56062556	28.80276873	31.29445458	29.43147685	29.19945917	40.28759687	45.20440116
1283	30.15438967	36.44753761	43.4898381	40.44356464	39.79057862	34.03300239	48.88814454	38.34465943	35.48736847	26.57580414	24.01861225	28.1629409	29.00382092	28.29911499	29.6635844	36.10094548	40.42378972	23.23436801	26.54853001	28.80197005	31.2873253	29.41777394	29.19559656	40.27622305	45.20307078
1284	30.14666738	36.43182282	43.48564938	40.43492892	39.78965732	34.04699628	48.86817508	38.34417526	35.47767099	26.55787683	24.0018195	28.15024718	28.98077944	28.29691835	29.66993033	36.10347033	40.41677105	23.24382921	26.53976004	28.79784535	31.27187397	29.40034078	29.19397369	40.2616356	45.19374713
1285	30.13336373	36.42540768	43.47262024	40.42796473	39.78875835	34.05254744	48.84028741	38.34409179	35.46118667	26.53668328	23.98490834	28.13519652	28.95808653	28.27757488	29.66991966	36.10014661	40.4081673	23.24048925	26.52542034	28.78792488	31.25807064	29.38234647	29.18688941	40.25077071	45.18190577
1286	30.11417431	36.42872606	43.45446881	40.42235553	39.78847473	34.05329762	48.80375798	38.34557996	35.45107718	26.51287236	23.97081276	28.11329779	28.92609337	28.23646544	29.67193489	36.09536399	40.39985366	23.21827349	26.50102587	28.77990752	31.24405257	29.36698033	29.16862065	40.24631583	45.1652326
1287	30.09332142	36.42263831	43.43258647	40.41111066	39.78618703	34.04794204	48.76225498	38.34216834	35.42851111	26.48729821	23.947138	28.09477567	28.90227097	28.2097055	29.66352856	36.08645917	40.38536469	23.20757792	26.48348736	28.76856266	31.22838845	29.34203835	29.14989407	40.23162227	45.14819936
1288	30.06912159	36.42826746	43.39819071	40.39578575	39.7866248	34.0323304	48.70698432	38.3342537	35.3907116	26.45733859	23.92007198	28.07592503	28.89303191	28.1764686	29.64158329	36.07844634	40.36435213	23.19537818	26.46711337	28.74887731	31.21152463	29.31073088	29.13468501	40.21591445	45.12776438
1289	30.04299226	36.41203869	43.37076742	40.37743171	39.7776023	34.02131045	48.66247772	38.32668884	35.35893358	26.4278608	23.8898704	28.05404438	28.86450479	28.15022044	29.62281275	36.05853264	40.34832807	23.18079895	26.44975967	28.72791924	31.19351725	29.27818945	29.11012996	40.1913515	45.11077523
1290	30.00669669	36.3719005	43.35054534	40.35946958	39.75966625	34.00377314	48.62280633	38.3197352	35.3257729	26.40246152	23.8499246	28.03247252	28.83102126	28.13907769	29.60140284	36.02297325	40.33072159	23.17188273	26.43622574	28.71113628	31.17457203	29.24202071	29.07112271	40.15957425	45.09678623
1291	29.97758109	36.3436923	43.31869198	40.33243954	39.74769295	33.99146754	48.56999444	38.30867327	35.29311911	26.36987938	23.81675642	28.00481195	28.79257904	28.11817607	29.58244058	35.9938992	40.31329031	23.15656577	26.41825699	28.68304594	31.15278851	29.19979048	29.03976773	40.12113804	45.07576246
1292	29.95476816	36.30919763	43.27579818	40.29663888	39.73774585	33.99285628	48.51247091	38.298244	35.26167065	26.33205409	23.78744109	27.96833246	28.73956917	28.09161734	29.56647461	35.96233734	40.30146421	23.1301114	26.40619985	28.63811119	31.12746322	29.14990083	29.0103477	40.06868402	45.05775739
1293	29.92441278	36.27958126	43.23698025	40.26097109	39.726977	33.97947437	48.4557804	38.27468486	35.22524155	26.28942627	23.74987151	27.93690926	28.69274871	28.06767984	29.54510709	35.9296815	40.27877598	23.10945143	26.37761473	28.60452799	31.10236593	29.10254565	28.97697573	40.02276106	45.02626288
1294	29.89299519	36.25946299	43.19533945	40.22106902	39.71829953	33.95582564	48.39375776	38.23790039	35.18573906	26.2414656	23.71193733	27.90598995	28.64483439	28.04591783	29.52460399	35.89597315	40.25490924	23.09292548	26.33613727	28.57501857	31.07415605	29.05046245	28.94372069	39.97133713	44.98410204
1295	29.85976194	36.23263701	43.14921626	40.17061247	39.70754571	33.93461744	48.32002136	38.20804828	35.14617314	26.18865959	23.66484529	27.8718057	28.59499646	28.01551406	29.49125319	35.86814664	40.21804693	23.06903566	26.29148901	28.53532794	31.05059806	29.00039803	28.9097528	39.92533888	44.9365381
1296	29.82005575	36.19736484	43.10079947	40.12547627	39.69130202	33.91046484	48.25161351	38.16890571	35.10359346	26.13083285	23.61397547	27.83780043	28.54677554	27.97647233	29.46109089	35.8322171	40.16663583	23.04646893	26.25337295	28.49610701	31.02255255	28.94780921	28.86116383	39.88376615	44.89035601
1297	29.77874318	36.15620792	43.06306225	40.0817449	39.6467887	33.88287857	48.18649295	38.13989594	35.04665285	26.07160819	23.55228918	27.807142	28.49015855	27.9335655	29.43010188	35.79157304	40.10763144	23.03680781	26.20970205	28.45996931	30.98357049	28.89199838	28.7999671	39.84251283	44.82532144
1298	29.73604753	36.1012657	43.01670567	40.02890118	39.59474092	33.87059763	48.10057476	38.11600921	34.98661797	26.00986851	23.49467781	27.77391769	28.42752494	27.88988537	29.38277429	35.74941786	40.05697509	23.01712645	26.17093572	28.40567761	30.93210141	28.83026482	28.73947919	39.78722851	44.7649376
1299	29.69247069	36.04681074	42.96339365	39.97432518	39.55044266	33.85279805	48.01442891	38.06586986	34.92304063	25.94280161	23.45298562	27.73495751	28.36185515	27.83864272	29.33296139	35.70473139	40.00406432	22.98725273	26.13655184	28.35468139	30.88540923	28.75540903	28.6767528	39.72435799	44.71248059
1300	29.63399426	35.98228236	42.92602923	39.9166947	39.5027873	33.82464142	47.93084494	38.015881	34.84668603	25.88339738	23.39386007	27.69034424	28.2874659	27.77981776	29.27600927	35.64721418	39.95228703	22.94778877	26.07759492	28.30608911	30.8375345	28.67546505	28.61619632	39.65224808	44.63409418
1301	29.58166172	35.9263248	42.86772675	39.85551459	39.46260001	33.79585066	47.83428834	37.97737785	34.77274089	25.8214584	23.33680802	27.64253313	28.20821152	27.7246054	29.21217373	35.58891788	39.9142717	22.89107069	26.01191827	28.25008202	30.7820167	28.59669183	28.55861921	39.56325695	44.55245916
1302	29.53231697	35.88605194	42.78420867	39.78589027	39.4286484	33.76380679	47.75139121	37.9415175	34.69608739	25.75448313	23.26617614	27.59011363	28.13106607	27.65827743	29.16185761	35.5341827	39.84685732	22.83220711	25.95855221	28.20479311	30.72668931	28.52159068	28.49102944	39.47709886	44.46519127
1303	29.46553408	35.83730084	42.71181704	39.71405377	39.38653569	33.71801991	47.66670632	37.90032286	34.60665195	25.6876096	23.17113212	27.53152572	28.0506889	27.57933288	29.10961381	35.46955341	39.76899594	22.77902949	25.89704968	28.14166386	30.65581286	28.44692356	28.41928971	39.38710754	44.37695335
1304	29.40974485	35.78701309	42.63512863	39.63989351	39.33617706	33.66975158	47.57923636	37.85684677	34.51335298	25.60751806	23.0961536	27.47227686	27.97117968	27.50988951	29.05453315	35.41306251	39.70115996	22.73476012	25.84448421	28.06632567	30.58580737	28.36993655	28.34952906	39.29122428	44.30081545
1305	29.3543328	35.71207775	42.54765677	39.55026599	39.28590979	33.62864954	47.48714249	37.80371981	34.41999679	25.51934975	23.01562691	27.4133522	27.89722129	27.43782365	28.99079171	35.35019643	39.61223199	22.68919034	25.79509859	27.99817446	30.52241725	28.28856805	28.27294679	39.19985063	44.21963321
1306	29.2770026	35.60514165	42.4653248	39.46133241	39.23171326	33.56551512	47.36973652	37.73535315	34.32065964	25.43450031	22.93518681	27.34824743	27.81166442	27.36088903	28.91713182	35.27736605	39.52532925	22.64204587	25.7193924	27.91154512	30.46042802	28.19194769	28.18719133	39.11493603	44.12967075
1307	29.20268329	35.49526901	42.37818263	39.3791829	39.16454994	33.50920374	47.26350393	37.66700448	34.21987212	25.34433065	22.86950218	27.28217058	27.71380584	27.29428116	28.84810124	35.20334238	39.44615472	22.60480676	25.64067633	27.8258302	30.39464911	28.08070666	28.09854705	39.02054836	44.0213014
1308	29.12672383	35.39906526	42.27648626	39.28718774	39.10081182	33.45095893	47.15099069	37.59753872	34.11725578	25.24812246	22.78637689	27.2150042	27.61076567	27.22688288	28.77504044	35.11773908	39.35700541	22.55366503	25.56271247	27.7367864	30.3229165	27.97082366	28.0016918	38.91511913	43.91244811
1309	29.04093441	35.305205	42.14917301	39.19227317	39.03460465	33.38632065	47.03307066	37.52090356	34.01713255	25.15317424	22.69143878	27.15180917	27.49048084	27.17164566	28.69964427	35.0171259	39.26023036	22.49163568	25.47544599	27.64512038	30.24416301	27.85289765	27.89328608	38.80483572	43.78827645
1310	28.95289799	35.21796293	42.03538263	39.08919637	38.96819192	33.32582137	46.9071283	37.44691311	33.90267727	25.04755471	22.59941811	27.07220359	27.37802512	27.09735567	28.62032341	34.92209901	39.16220426	22.43084373	25.38791711	27.55124551	30.16476336	27.73883642	27.77796319	38.68515328	43.67423526
1311	28.87067188	35.15645565	41.9191604	38.97031647	38.90862799	33.27412557	46.7790133	37.37904732	33.77834442	24.92270846	22.50185246	26.98364457	27.26412942	27.0160267	28.53967572	34.82029019	39.06102983	22.36620171	25.30797488	27.4482566	30.08122522	27.62539366	27.65276776	38.54372794	43.57315893
1312	28.77822898	35.06378212	41.79837162	38.85806427	38.83388079	33.20264505	46.63478944	37.3007278	33.65686233	24.80885994	22.39824942	26.89326027	27.15112456	26.92910742	28.45286322	34.72012628	38.9486028	22.29534794	25.21507969	27.34835129	29.9980669	27.50479626	27.52800044	38.4145988	43.44535821
1313	28.66509956	34.95647451	41.6834072	38.74982374	38.75553524	33.12095958	46.47102398	37.21337104	33.52614198	24.69502214	22.29296901	26.78806189	27.04507069	26.82693119	28.36391751	34.62639777	38.82819857	22.21289364	25.10876886	27.25877704	29.91509756	27.38215193	27.39124401	38.29055212	43.30797184
1314	28.57229933	34.84672436	41.56015804	38.62668343	38.66491571	33.04253291	46.3222089	37.13436363	33.39568604	24.58093537	22.18137725	26.69246425	26.93226335	26.72857382	28.26250349	34.52370261	38.70393082	22.14321973	25.00355017	27.16174208	29.82310193	27.25701494	27.26652317	38.15624749	43.16270644
1315	28.49694483	34.71270382	41.42851878	38.49981728	38.55176406	32.9541155	46.18515307	37.05836586	33.2758613	24.47984416	22.06059378	26.5998552	26.8238233	26.63306737	28.1429192	34.41328711	38.57440099	22.08256517	24.88993584	27.06425382	29.7309023	27.12675825	27.15259678	38.02533891	42.98598703
1316	28.40397331	34.59338073	41.2980385	38.37436174	38.44412114	32.87316076	46.02704559	36.96981525	33.13927205	24.36192811	21.94250743	26.50610345	26.69389153	26.52742648	28.03733037	34.30235201	38.43865919	22.00800106	24.78183172	26.96003507	29.62679469	26.99880822	27.02724674	37.87989202	42.82792852
1317	28.31725885	34.48267348	41.16442475	38.23226859	38.32530763	32.80495686	45.84962881	36.88811168	32.98914983	24.23228488	21.8188562	26.4095788	26.54430437	26.41118246	27.93329652	34.18923476	38.29133746	21.94223445	24.6774284	26.84632433	29.5072908	26.87334625	26.90309471	37.71982238	42.67944984
1318	28.21736374	34.36915944	41.02650179	38.10285544	38.21594835	32.72476229	45.69219992	36.78789532	32.84477692	24.10694106	21.70375487	26.32127212	26.40180567	26.30324809	27.82579831	34.07244594	38.14962764	21.86460356	24.56939332	26.73284048	29.39372524	26.74092902	26.7733242	37.55832024	42.52230619
1319	28.10102272	34.26251585	40.88609597	37.98614764	38.10570844	32.63769906	45.53036327	36.65880077	32.69807605	23.976814	21.59729656	26.23846219	26.24497041	26.18931922	27.72329348	33.948148	37.99791228	21.77172289	24.46356776	26.61755464	29.27166499	26.60905583	26.6356223	37.38407808	42.36645945
1320	27.97366581	34.14843888	40.74178826	37.86494167	38.01350808	32.54523315	45.36778911	36.54291514	32.53846414	23.8324993	21.47872065	26.15953611	26.09411798	26.08234477	27.62171543	33.833699	37.85692087	21.66431434	24.35251987	26.49133776	29.1523969	26.46076436	26.49360387	37.21494673	42.20913009
1321	27.85205002	34.0185651	40.59822797	37.73443275	37.91688171	32.45416868	45.23785542	36.43208777	32.3822292	23.71216743	21.36578095	26.07245664	25.95747367	25.99857064	27.51658162	33.71822803	37.73079767	21.56712795	24.2425672	26.36423661	29.05227846	26.31088589	26.36234871	37.05776777	42.03608536
1322	27.73980687	33.89450298	40.45778631	37.58051203	37.82353612	32.35831703	45.08422021	36.33230415	32.2221037	23.59463701	21.24233634	25.98379349	25.82941096	25.89706325	27.39755278	33.59526516	37.60895894	21.48450298	24.13179231	26.23665264	28.95072362	26.17265003	26.22036544	36.89311928	41.88162103
1323	27.62181251	33.76245968	40.30298284	37.4203469	37.7280976	32.26013769	44.8974923	36.2449001	32.0778922	23.45484271	21.10643641	25.87986862	25.68851232	25.77762119	27.28118902	33.47619032	37.49358221	21.40771017	24.00290712	26.09722649	28.84768241	26.03470254	26.06409868	36.72924162	41.7256556
1324	27.51213459	33.64975265	40.16115878	37.2558868	37.6138104	32.15876582	44.71806727	36.15267057	31.92231732	23.32366153	20.97792549	25.76609692	25.54301245	25.65986482	27.17187529	33.34716119	37.37214118	21.3282144	23.88398748	25.96267906	28.73952864	25.89868771	25.92492035	36.55316909	41.57711187
1325	27.40037809	33.54010601	40.00908554	37.1047048	37.49671246	32.06174945	44.51766033	36.04033474	31.76242926	23.17589249	20.84609206	25.66640106	25.40176393	25.53046235	27.04478001	33.20534063	37.24446591	21.25140047	23.76530515	25.8344726	28.61005527	25.74481314	25.77296528	36.35987498	41.43719095
1326	27.26358254	33.39977493	39.80621563	36.964748	37.37879399	31.97368722	44.33978658	35.91964485	31.61527317	23.02266041	20.71610978	25.5549236	25.25114195	25.38851729	26.90720277	33.06611519	37.10681626	21.15403802	23.63901449	25.69842229	28.47386381	25.59219427	25.61592263	36.18607669	41.2646173
1327	27.13068288	33.24612234	39.6169849	36.81629746	37.24224491	31.88142032	44.16716217	35.79814307	31.44229721	22.87896282	20.59053878	25.43492451	25.09465254	25.24814382	26.76879345	32.91917552	36.94458352	21.04607503	23.51549215	25.56926932	28.3319833	25.42982426	25.4527373	36.02645273	41.05135816
1328	26.99073973	33.07896997	39.42828135	36.67266364	37.1058399	31.7764749	43.94863836	35.65121946	31.25522127	22.72717415	20.46452471	25.32290634	24.9449554	25.1148727	26.62296858	32.76100157	36.75897061	20.93956769	23.38673436	25.44225588	28.19004749	25.24548362	25.27487987	35.86023209	40.83734333
1329	26.84613919	32.89643661	39.23055528	36.50471412	36.96353775	31.65466296	43.72699643	35.50272534	31.07765864	22.57539473	20.32307651	25.19541111	24.79430315	24.98730523	26.4836803	32.60244749	36.57677737	20.84138765	23.23808299	25.30930365	28.05272829	25.06100403	25.11723951	35.66093857	40.635651
1330	26.71386658	32.73215336	39.06600177	36.31677328	36.82050007	31.51825973	43.48158142	35.34264823	30.87659947	22.41422462	20.17168178	25.06863924	24.62356201	24.84584417	26.35161684	32.4230634	36.39504597	20.75069604	23.08348183	25.16736455	27.90566916	24.86403403	24.9552706	35.44622729	40.41772042
1331	26.56445609	32.56547915	38.87089382	36.13009145	36.67500325	31.38124063	43.23227212	35.18021519	30.67596152	22.26107116	20.02145072	24.93667585	24.43526825	24.69370538	26.20432941	32.24999387	36.19851465	20.64524923	22.93845636	25.0158791	27.75118592	24.67254973	24.78741687	35.24926854	40.20270015
1332	26.40742809	32.40174228	38.66514543	35.93201857	36.53453564	31.23354956	42.95877786	34.99937065	30.47455168	22.11087796	19.85421304	24.80036224	24.22263033	24.5395941	26.05450363	32.07543919	36.00361169	20.54389218	22.80389979	24.84751164	27.59330586	24.46647545	24.63821893	35.03582813	40.01643154
1333	26.2475015	32.23819617	38.46623068	35.73584642	36.3791904	31.09816769	42.71511812	34.84743101	30.27077834	21.96193307	19.71093398	24.66355841	24.03531267	24.39106014	25.90894784	31.90974513	35.80277813	20.43135773	22.65571543	24.68639555	27.43318376	24.28471588	24.46688697	34.84391106	39.79710115
1334	26.08634688	32.08763935	38.25470899	35.54288472	36.20791894	30.96315407	42.48152863	34.71099773	30.05688071	21.82577626	19.58518483	24.52146506	23.83277352	24.22749516	25.75656859	31.74574225	35.56643361	20.29452819	22.50497791	24.51871452	27.25841352	24.13326296	24.26406848	34.6961357	39.53864093
1335	25.93099494	31.93486623	38.06801802	35.35295723	36.06332013	30.84509936	42.26765065	34.58080274	29.87344985	21.69118343	19.46253353	24.39707542	23.66291057	24.08078334	25.60868753	31.60180009	35.37856598	20.18187327	22.36594085	24.37351232	27.10504677	23.96500032	24.09639389	34.51980832	39.33069523
1336	25.76520926	31.77805092	37.90525641	35.15295755	35.92470164	30.73934263	42.07855285	34.47235167	29.69024215	21.55454374	19.35793797	24.28162412	23.53406691	23.94189852	25.46837266	31.47724032	35.21998215	20.07496924	22.2197328	24.23671149	26.94986529	23.79017003	23.94036431	34.3273271	39.13417447
1337	25.63018014	31.63359615	37.74423773	34.98534783	35.79782451	30.64478398	41.89147435	34.35017667	29.526453	21.42704632	19.24851029	24.17328912	23.39895448	23.82519724	25.33646154	31.34429986	35.06538017	19.97601068	22.09566319	24.10825717	26.81850902	23.63605787	23.78888831	34.14922397	38.95558957
1338	25.49864263	31.49771765	37.58750246	34.82527772	35.69889972	30.57144805	41.70952411	34.2195299	29.40167779	21.30577018	19.14003121	24.07208598	23.26929428	23.72586755	25.1889024	31.22216247	34.92649651	19.88615751	21.98881459	24.00137877	26.70988039	23.48005906	23.65088757	33.9638586	38.8015946
1339	25.38642111	31.36450391	37.45341562	34.68507817	35.59011602	30.48099358	41.55117842	34.11161275	29.26223303	21.18732571	19.03149538	23.98325097	23.14613059	23.61860921	25.06870706	31.09492932	34.81117797	19.80660473	21.88821405	23.88355652	26.60504978	23.33907676	23.51824807	33.79522622	38.65977718
1340	25.32502255	31.23156039	37.34070092	34.57059407	35.46297251	30.3879564	41.39622435	33.99979468	29.1079172	21.04963899	18.90894643	23.89569731	23.02126936	23.5358231	24.97863135	30.93518615	34.70139481	19.73057349	21.78659356	23.74526547	26.51674963	23.21963901	23.37830835	33.63218701	38.53037669
1341	25.23299642	31.10975867	37.21253941	34.44811537	35.34840329	30.29658556	41.25635667	33.89907642	28.97973895	20.94820832	18.79989561	23.8245896	22.90902113	23.44084548	24.87512184	30.80895647	34.60379558	19.6656913	21.71033834	23.63402889	26.43133783	23.08838187	23.24823203	33.4634262	38.40595775
1342	25.10621259	30.9824741	37.07180643	34.32623118	35.22037137	30.17013139	41.16336257	33.81753019	28.84845181	20.86994019	18.6803279	23.78856808	22.79907319	23.29823299	24.75564734	30.68861971	34.5567668	19.6149478	21.66920334	23.52336654	26.35028801	22.93034505	23.11399233	33.28058952	38.29830567
1343	25.0134818	30.85964928	36.94072867	34.21459065	35.11002915	30.08281981	41.03131734	33.72877041	28.72003943	20.79283258	18.57822362	23.72210947	22.69204649	23.18201747	24.65862172	30.57720819	34.48280522	19.55957359	21.60822163	23.42274307	26.26451002	22.79797032	23.00338016	33.10804292	38.18811162
1344	24.91399562	30.7423738	36.77647134	34.08795791	34.98407631	30.0255412	40.85715214	33.62033506	28.58737811	20.73284035	18.4875952	23.64204073	22.58299451	23.07085349	24.56840199	30.48415361	34.38238396	19.50172547	21.56390923	23.34452476	26.1703412	22.66065279	22.90376621	32.91762614	38.07093915
1345	24.81864867	30.5919426	36.63107888	33.98799475	34.9305944	29.94644726	40.68850495	33.53100879	28.49023031	20.69908547	18.39547001	23.55405733	22.48743103	22.96599473	24.46756481	30.40740945	34.30071099	19.46062244	21.48575627	23.25947882	26.07643469	22.53294092	22.7940364	32.69763698	37.94306128
1346	24.78055172	30.447785	36.54188249	33.93095564	34.85709588	29.88360998	40.51048439	33.47873426	28.37667516	20.65623501	18.33545933	23.43248304	22.39256518	22.851728	24.3818063	30.26166444	34.20903183	19.40046917	21.37872824	23.17964242	25.99840194	22.43556161	22.74755674	32.53261361	37.81837592
1347	24.75286436	30.32003552	36.44493906	33.84610641	34.7279816	29.84934325	40.28450496	33.4179585	28.30805118	20.58869564	18.3021347	23.30643124	22.28089269	22.74319916	24.29926016	30.11185829	34.08367206	19.35795679	21.26940375	23.07188501	25.88117447	22.30941382	22.66899267	32.368206	37.65392227
1348	24.70142797	30.22614115	36.3415351	33.71198631	34.58144129	29.78912387	40.14900562	33.38265507	28.33123835	20.54349657	18.26333336	23.20635645	22.18309147	22.64900288	24.17468844	30.0156475	33.93952958	19.34506049	21.21117317	22.91615527	25.78611439	22.1535967	22.55314815	32.23259464	37.52190044
1349	24.67096633	30.15125663	36.3201255	33.56171514	34.33977978	29.68377092	40.14867982	33.31486522	28.33432215	20.53277213	18.23101991	23.11213272	22.06992715	22.50394569	24.03342282	29.8154246	33.77515502	19.28039649	21.18073156	22.80814761	25.66051072	21.97676549	22.51123097	32.15651265	37.38803099
1461	7.560076357	10.52427746	12.56540869	13.91572176	16.20768899	13.76580191	14.69592094	13.68976726	8.829598856	6.489453217	5.437762078	8.341042147	5.424755726	7.823121653	9.485628254	12.50657841	11.83585355	6.491060533	5.525714052	7.301299877	9.344856384	5.889212224	6.163458484	11.31573152	12.9118349
1462	7.596700516	10.50057407	12.56114936	13.95762865	16.23036805	13.74917359	14.72104003	13.68342745	8.856506162	6.518964764	5.444526883	8.350946376	5.445850653	7.83879525	9.494864753	12.51146305	11.84764656	6.48766232	5.530581096	7.327041732	9.340790997	5.896094538	6.151788999	11.28122711	12.92633819
1463	7.626005511	10.49882936	12.56982073	13.98699177	16.24724929	13.75026768	14.74974902	13.67786999	8.867976195	6.542415504	5.453128461	8.363264742	5.465384497	7.844857956	9.505819731	12.52192777	11.85856055	6.493422169	5.550533762	7.333577967	9.342484407	5.895854021	6.144170251	11.27836667	12.96432469
1464	7.710517072	10.50924135	12.57266564	14.00056253	16.28901365	13.77266007	14.79559347	13.68837184	8.873444493	6.535618375	5.436772017	8.364889368	5.503436377	7.824716987	9.521225581	12.53752573	11.87461825	6.501702083	5.58613164	7.321710653	9.341196486	5.867359796	6.11776186	11.27867772	13.0488802
1465	7.734129247	10.5328718	12.59046128	14.01828371	16.29920129	13.78433645	14.8320507	13.69659999	8.894500065	6.561132952	5.451489978	8.368640294	5.525649887	7.829534447	9.529931009	12.550156	11.89582976	6.506791542	5.609557476	7.326919315	9.354089107	5.872851945	6.120053353	11.29793413	13.09934037
1466	7.68195339	10.58441699	12.62132999	14.038774	16.25286016	13.7955562	14.86796863	13.69904019	8.902765814	6.642627466	5.501162799	8.368346552	5.53311192	7.855406671	9.521587064	12.54354472	11.90181658	6.506979685	5.643267745	7.323982536	9.377962547	5.899466635	6.150485489	11.35826816	13.15316565
1467	7.705429446	10.61816666	12.66486266	14.06842485	16.26584477	13.80750857	14.9058921	13.71195199	8.92112884	6.665143783	5.522952667	8.386845005	5.555770579	7.873242136	9.526319786	12.57779178	11.91920502	6.51489814	5.665949739	7.336071783	9.405071362	5.932266047	6.166492857	11.40452236	13.18972038
1468	7.74580548	10.65560602	12.72367376	14.09514654	16.30887954	13.79257673	14.9387374	13.72351118	8.969930253	6.648532923	5.526456509	8.413576787	5.584730612	7.888377419	9.531086926	12.65251616	11.95417098	6.521423968	5.676778645	7.37154552	9.443502473	6.004249874	6.178307104	11.44107939	13.17630933
1469	7.78423974	10.69718224	12.78292988	14.12325612	16.34586427	13.81783357	14.98221778	13.75523741	9.013031911	6.654876258	5.559877727	8.436899466	5.608680667	7.933603933	9.557404156	12.7017315	11.99003175	6.53845911	5.686530862	7.413595748	9.484997823	6.046537262	6.206447723	11.50348115	13.20635912
1470	7.88446545	10.72919293	12.84635058	14.15967582	16.41600064	13.87842942	15.01127531	13.787289	9.044638359	6.627716787	5.605751984	8.487303636	5.642605865	8.004641245	9.600053478	12.78163568	12.02299646	6.575592637	5.667729043	7.464325485	9.523687466	6.071697986	6.2329725	11.59243034	13.24821287
1471	7.94980365	10.77788163	12.93087868	14.20250335	16.47752969	13.92971507	15.06953583	13.85819158	9.076087686	6.629095437	5.634961147	8.521374672	5.67305175	8.038648716	9.636778717	12.82138782	12.07014402	6.597293121	5.690426874	7.508070752	9.576005392	6.103776295	6.266574562	11.65149287	13.29662916
1472	7.956024526	10.82594877	13.01895403	14.23475169	16.51812737	13.99755597	15.1613173	13.96144652	9.105376551	6.665305815	5.683200014	8.525640595	5.674025589	8.072688918	9.687254281	12.78629711	12.12449157	6.606407002	5.725932093	7.555252944	9.647010915	6.122948601	6.31781382	11.70198537	13.37066136
1473	7.998590946	10.88858809	13.10795856	14.28259694	16.56777871	14.06005932	15.22587846	14.05932292	9.148410908	6.689904402	5.711167326	8.549715608	5.699978248	8.103350943	9.727631856	12.8083641	12.18052219	6.629803902	5.764551445	7.59509758	9.703384818	6.140805583	6.375113916	11.76275917	13.44018215
1474	8.083389295	10.963395	13.22323522	14.35393389	16.62719558	14.12549375	15.28270092	14.19152369	9.177497408	6.707298895	5.691628195	8.574793991	5.746371006	8.07914773	9.75072624	12.83671959	12.24011191	6.650651303	5.851829967	7.621368237	9.747459436	6.155585938	6.450545962	11.80159219	13.49373162
1475	8.108842688	11.02144914	13.30301576	14.39932962	16.68078696	14.16435808	15.34618348	14.27730607	9.231489176	6.733451981	5.703224922	8.607414073	5.780145704	8.111705297	9.786569029	12.8790519	12.29213497	6.674958096	5.889740418	7.653434867	9.798433856	6.181523712	6.491652124	11.84793114	13.55998458
1476	8.09576268	11.06088347	13.33581347	14.42312271	16.71238083	14.18008146	15.37838232	14.32261755	9.313396529	6.766573208	5.734252991	8.645437221	5.808687581	8.19911865	9.826491669	12.95952419	12.34092709	6.712112988	5.874686356	7.692169583	9.851068626	6.19482121	6.508393409	11.90119538	13.62948134
1477	8.114008501	11.12632759	13.39821154	14.46462162	16.7653269	14.20952145	15.43201912	14.39317186	9.38247671	6.801742096	5.757318763	8.687344711	5.851127094	8.247572502	9.865054085	13.01587446	12.39433596	6.74072649	5.906022438	7.723874591	9.889580606	6.22964534	6.54506071	11.96314385	13.70304095
1478	8.087810782	11.19525511	13.46786243	14.50171735	16.83991811	14.2164076	15.50889017	14.44882104	9.461703028	6.828461933	5.784587838	8.740142847	5.894740443	8.282173876	9.911096499	13.06542043	12.42319884	6.745604544	5.938889272	7.740064822	9.928309837	6.285096585	6.557038878	12.02063877	13.78942499
1479	8.119275938	11.2660501	13.52964728	14.54698845	16.89902345	14.23977535	15.58665193	14.52084234	9.521730236	6.869369939	5.809839831	8.787413432	5.938080214	8.330068484	9.945654778	13.11965384	12.48629642	6.780662235	5.981701063	7.77217704	9.964953411	6.337516064	6.589911225	12.0842351	13.86773527
1480	8.197847421	11.33890232	13.57557691	14.58589288	16.95493756	14.26095182	15.65404541	14.61973562	9.561227783	6.932954072	5.827640012	8.827356287	5.983619275	8.370699288	9.970120815	13.15645435	12.57101628	6.830402822	6.053348244	7.806657514	9.987557732	6.403183316	6.653265978	12.16984839	13.94260799
1481	8.285717445	11.44800108	13.67567209	14.66316692	17.01488804	14.32898059	15.74643668	14.69973244	9.615003281	6.968474425	5.848649412	8.880472866	6.043450881	8.407872614	9.998619277	13.21502079	12.66103949	6.881161438	6.118015217	7.845886237	10.01013336	6.454204648	6.714137207	12.2376313	14.0189459
1482	8.341130796	11.52232569	13.75853404	14.75767892	17.07528684	14.40461647	15.86741669	14.76097884	9.657725352	6.997840594	5.879425858	8.931643985	6.088717253	8.462549636	10.03178925	13.2906064	12.71798466	6.936098297	6.179070984	7.885326338	10.03039008	6.492637752	6.743903437	12.28272479	14.07986003
1483	8.387433486	11.56774217	13.80477505	14.80885079	17.12397993	14.46287782	15.95150814	14.85957449	9.691743465	7.042594854	5.924568989	8.965310512	6.139138609	8.526626663	10.0684079	13.35980977	12.79197013	6.997486022	6.226363684	7.937808096	10.07838662	6.524753676	6.781940382	12.34080848	14.16201148
1484	8.426085972	11.6107725	13.8957679	14.88638501	17.18132075	14.52830685	16.04465042	14.94353244	9.779498426	7.073774172	5.984129086	9.02043717	6.188450922	8.560054004	10.11925192	13.43584157	12.8611584	7.026552415	6.256895265	8.006213586	10.14434989	6.559044702	6.811061993	12.42516779	14.26646141
1485	8.474257979	11.63779145	13.98970694	14.9751666	17.25217867	14.59838743	16.15102792	14.98786523	9.851497144	7.111244823	6.035098658	9.074582959	6.238106912	8.593248013	10.17107457	13.47870129	12.90668388	7.045244675	6.30012325	8.065205767	10.21385672	6.601600112	6.838354167	12.50449133	14.35649615
1486	8.551678757	11.66098824	14.07164059	15.04687643	17.33205616	14.63285636	16.23816979	15.06248132	9.905065859	7.144074165	6.067778678	9.111504295	6.281020183	8.656751083	10.22664299	13.52816639	12.96371261	7.080897173	6.341036895	8.114835751	10.2864258	6.635136459	6.87980148	12.59074538	14.4447926
1487	8.615538104	11.72203387	14.15621765	15.12967706	17.41287799	14.69311904	16.32873527	15.13717062	9.977567396	7.162286037	6.089815166	9.141482171	6.31115136	8.715794217	10.26910956	13.57677306	13.04266526	7.110392008	6.379749732	8.171042918	10.34475349	6.678176881	6.919831851	12.66303926	14.54194262
1488	8.662905539	11.80080058	14.23378257	15.20614772	17.48818575	14.76202193	16.40551686	15.21175823	10.02759097	7.183160781	6.117373258	9.169032093	6.357708419	8.767540851	10.29940053	13.61579128	13.1138858	7.147850239	6.440775699	8.216091074	10.40322932	6.731811427	6.972423008	12.70721078	14.63199784
1489	8.718569103	11.87794049	14.32184692	15.2723586	17.55649564	14.81971067	16.493737	15.31808032	10.08356985	7.209904941	6.15253011	9.215024394	6.400808712	8.828032877	10.34859451	13.69314545	13.18204909	7.197653339	6.507833163	8.248271825	10.449631	6.780178721	7.025152837	12.76859309	14.72049982
1490	8.77294774	11.97280963	14.43160801	15.34318028	17.60963162	14.89343622	16.5806506	15.40851913	10.15891699	7.251292479	6.193623152	9.275339442	6.46466158	8.874099133	10.37866268	13.76750634	13.268323	7.243863244	6.555748716	8.299187885	10.48802414	6.829254269	7.079006504	12.83340955	14.79943472
1491	8.838510967	12.0512382	14.55209737	15.41524248	17.67235174	14.95604097	16.65281142	15.48799934	10.23184167	7.300173892	6.237188268	9.348383765	6.534310418	8.90356603	10.41775737	13.8402931	13.34180473	7.293598223	6.592252408	8.357536949	10.54410274	6.878974018	7.138942795	12.90942938	14.87634553
1492	8.890894296	12.11755453	14.65539896	15.47836004	17.75043373	15.01772917	16.75271445	15.56355806	10.30293503	7.340706091	6.263337183	9.403517145	6.581121165	8.941287299	10.49008401	13.91844089	13.40224252	7.334220015	6.63744599	8.409263408	10.59172998	6.914988737	7.176333524	12.9898463	14.96451212
1493	8.943102698	12.19817477	14.74971581	15.54252717	17.81873471	15.06714592	16.85311476	15.63529643	10.36247386	7.371474549	6.282160784	9.438221792	6.632423029	8.980464796	10.54534529	13.98365168	13.46032132	7.369910066	6.677704312	8.469396632	10.64164673	6.950543006	7.209732434	13.06723888	15.04193386
1494	9.007116567	12.271723	14.84012131	15.61048532	17.8768212	15.12115313	16.95549452	15.7005562	10.41936406	7.410042029	6.318862741	9.476798574	6.670745597	9.019719394	10.60038262	14.03977914	13.51976647	7.407916022	6.724417027	8.519687527	10.69951176	6.991264709	7.247933213	13.13565846	15.12637725
1495	9.074411488	12.34452211	14.91733011	15.67226538	17.92406472	15.17233715	17.07505045	15.75120165	10.46981947	7.447519876	6.363558858	9.496978863	6.689534209	9.050306735	10.66287009	14.07951893	13.57692665	7.436582164	6.785271449	8.5677095	10.7703683	7.036538999	7.276706824	13.19644821	15.2241476
1496	9.128527531	12.41395751	14.99395896	15.74270787	17.98339642	15.22674424	17.16904163	15.82396199	10.53228402	7.490076841	6.400262974	9.53868048	6.730196177	9.101664703	10.71964718	14.1320906	13.6387189	7.474952755	6.827943765	8.614568856	10.8312631	7.087256116	7.320651306	13.26549244	15.31130452
1497	9.194953321	12.48298832	15.07095184	15.82350686	18.03819695	15.2854119	17.25122469	15.90427264	10.59693556	7.542794804	6.445961863	9.593845047	6.776209715	9.169315229	10.76933328	14.18210456	13.70140097	7.525710074	6.861804902	8.658666818	10.89302567	7.142445752	7.377961538	13.33137648	15.39207381
1498	9.240857918	12.55429268	15.15517711	15.90287415	18.1045818	15.34299862	17.34763222	15.98592261	10.66192902	7.585787696	6.484735951	9.641022855	6.820177898	9.221685786	10.82126869	14.24127761	13.76986482	7.564299132	6.905081695	8.703762582	10.95303183	7.191317074	7.427891396	13.40466333	15.48602651
1499	9.255900097	12.62521938	15.23578672	15.98674137	18.18439017	15.39728017	17.43945814	16.08484929	10.73447468	7.632075388	6.516408776	9.687431128	6.871447619	9.279415123	10.88203167	14.31241642	13.84072461	7.596657342	6.942813695	8.749688207	11.01374997	7.241431576	7.479043363	13.49341415	15.587469
1500	9.30703792	12.69742027	15.32563056	16.06208818	18.26055513	15.45936468	17.53669231	16.17107546	10.80065079	7.665989268	6.550490752	9.748263328	6.920933291	9.332047921	10.93054827	14.37554667	13.92072076	7.638566156	6.992847214	8.796431183	11.07553576	7.295334885	7.530676947	13.56857374	15.68274455
1501	9.373582466	12.77067042	15.42880532	16.14466266	18.34333876	15.52492802	17.65168545	16.24598681	10.86248522	7.681434745	6.579146323	9.821011813	6.971036872	9.374097773	10.96657209	14.44121484	14.01186375	7.678519559	7.055976019	8.841496915	11.13881068	7.347384649	7.579187735	13.63594625	15.78567039
1502	9.440264051	12.85304031	15.53318095	16.21339382	18.42270762	15.59449206	17.75391343	16.33847452	10.92953592	7.72225493	6.628444974	9.877057672	7.023168022	9.422540828	11.01609304	14.50737879	14.0990256	7.72827873	7.110980034	8.895080158	11.19680628	7.407368114	7.637704772	13.71835051	15.87911767
1503	9.526084755	12.93993516	15.64167327	16.26195647	18.49897256	15.67574708	17.85229289	16.44394636	11.00277608	7.770568127	6.688194333	9.936395412	7.077092863	9.475164617	11.06782168	14.56799568	14.19180135	7.793336288	7.165765692	8.95276574	11.25559707	7.480646811	7.706953322	13.80461802	15.96480054
1504	9.593487377	13.02821033	15.74545706	16.33529624	18.58077396	15.74388409	17.94830897	16.53688673	11.0751278	7.815473133	6.738735469	9.990809639	7.132108425	9.530424563	11.11950838	14.63697323	14.28047878	7.845712293	7.224493439	9.013898953	11.31064362	7.542350956	7.765367969	13.88658761	16.05895774
1505	9.649549485	13.1350628	15.85078918	16.41278037	18.66650045	15.81227143	18.03625771	16.6323528	11.1452036	7.877041071	6.806736522	10.02575905	7.183495821	9.584175592	11.17585508	14.71300637	14.36952626	7.893267635	7.286603915	9.082793232	11.357922	7.603564315	7.825245509	13.97240863	16.14796736
1506	9.713590963	13.21763992	15.95865176	16.49637594	18.74297601	15.87657426	18.13534449	16.7270212	11.21977031	7.923612421	6.85243358	10.07756196	7.245727599	9.641370384	11.2353986	14.78477196	14.45336297	7.944526132	7.341193454	9.145854766	11.41566932	7.65589962	7.883267055	14.06432528	16.24844149
1507	9.778472548	13.28292166	16.06980994	16.60118896	18.82422229	15.9260474	18.23381516	16.81086796	11.29387298	7.955066698	6.876493603	10.14132821	7.317884338	9.705809209	11.29564161	14.85397785	14.53232473	7.996061818	7.392591166	9.209360074	11.4701679	7.695729008	7.930829215	14.15461786	16.36060402
1508	9.841359889	13.35793534	16.16587094	16.68404352	18.8977246	15.98889807	18.33865326	16.90294861	11.37259319	7.994619811	6.912646888	10.20168233	7.380508133	9.764642472	11.35572355	14.9286264	14.61312109	8.039475778	7.451098799	9.271326516	11.53541641	7.748130045	7.986364565	14.24493993	16.46457405
1509	9.904833003	13.42091507	16.26097805	16.75960489	18.95373625	16.05717918	18.45707664	17.00312217	11.45935589	8.034914191	6.947583513	10.263873	7.446326891	9.821197876	11.42176816	15.00728084	14.69165037	8.079739769	7.507138045	9.332543515	11.61309814	7.798351119	8.045374812	14.35009849	16.57264914
1510	9.969964892	13.49704935	16.35398053	16.83326759	19.02677023	16.12433507	18.56696478	17.09661081	11.53890619	8.079731762	6.986593113	10.32479689	7.505768355	9.881756026	11.48194559	15.08398658	14.76809287	8.128108882	7.564910198	9.388800327	11.68579881	7.852558512	8.105166324	14.43948995	16.6775804
1511	10.03207937	13.59028987	16.42852359	16.89197058	19.10387942	16.19899671	18.67859211	17.18986592	11.62293754	8.123891264	7.026668337	10.38943577	7.558848063	9.943184974	11.53997701	15.16575341	14.84549759	8.171725734	7.629968707	9.440415854	11.76659853	7.919332651	8.171782903	14.51280088	16.77479431
1512	10.09588116	13.6729006	16.51954054	16.96691351	19.18311543	16.26822903	18.77736729	17.278912	11.69555104	8.173815377	7.069828375	10.44913947	7.614820152	10.00371318	11.59345106	15.24146107	14.92465453	8.22093427	7.691403013	9.49666322	11.83886465	7.977794241	8.229132143	14.59836235	16.87608386
1513	10.16626986	13.75752327	16.6215898	17.04848141	19.27520088	16.33740144	18.86246658	17.36696804	11.75614215	8.236022684	7.11723119	10.50355179	7.672356511	10.06471046	11.64276569	15.31257397	14.99935712	8.282323438	7.75065999	9.547487235	11.90824671	8.032178283	8.282383539	14.68658296	16.98094469
1514	10.23289716	13.83777839	16.72221723	17.13045738	19.35695439	16.39999659	18.96340654	17.45509082	11.82637487	8.287435295	7.162978102	10.56181971	7.723734977	10.12584185	11.69676292	15.38278161	15.08232165	8.334539195	7.807655381	9.609093712	11.97019685	8.090415106	8.342114753	14.77290968	17.08647723
1515	10.30055714	13.90645686	16.82695346	17.22075253	19.43892272	16.45542659	19.06722875	17.53947342	11.89690131	8.334852654	7.211171302	10.6205614	7.762106382	10.18733669	11.74715614	15.44761743	15.16871063	8.379393397	7.86800196	9.682901467	12.02291062	8.145039064	8.396917696	14.86457353	17.19349202
1516	10.36139133	13.98783172	16.92854974	17.30856333	19.51641937	16.51690305	19.16865308	17.62512161	11.96674661	8.385451559	7.259998224	10.67629466	7.819411698	10.24969553	11.80233874	15.52334496	15.2587585	8.43138333	7.92594183	9.749117731	12.08074526	8.205574541	8.457412481	14.95060102	17.30173392
1517	10.41507941	14.07274859	17.03584657	17.39409199	19.58729083	16.57735301	19.27927723	17.70630232	12.03872735	8.433724753	7.310321498	10.73544794	7.886777291	10.31897009	11.86520126	15.60737828	15.35898821	8.491109923	7.973123298	9.820378887	12.13580046	8.274846927	8.530495166	15.03072826	17.41428116
1518	10.47832397	14.16166182	17.13597221	17.48404756	19.66210862	16.64006863	19.38747246	17.80101899	12.1137369	8.483396187	7.358164974	10.79144094	7.950301007	10.3781022	11.92307573	15.68388899	15.45150895	8.542835751	8.031872737	9.883565527	12.19503378	8.335549625	8.592694507	15.11749845	17.52156164
1519	10.54143054	14.26748697	17.22642875	17.58935199	19.73368841	16.70812214	19.49117767	17.90715774	12.18747365	8.534702549	7.406808467	10.84022931	8.028550065	10.42725231	11.97904033	15.7658058	15.5472383	8.594433132	8.101142776	9.937087155	12.2605281	8.399835267	8.651182169	15.20772474	17.62460283
1520	10.60345285	14.35582334	17.32776732	17.6728927	19.80742431	16.77318588	19.59454401	18.00313671	12.26344533	8.588413366	7.453136268	10.89787649	8.094806375	10.48547056	12.0369868	15.83955477	15.63718758	8.642798065	8.162155098	9.997098867	12.32298251	8.456086941	8.70811218	15.29614168	17.73131729
1521	10.67475812	14.43521673	17.43214992	17.73938362	19.88345391	16.83591634	19.70327497	18.10567089	12.3482988	8.643094992	7.492003163	10.96136791	8.145787813	10.54661716	12.09267212	15.8989542	15.71841173	8.680275762	8.226572745	10.05629479	12.38169252	8.497019987	8.759722365	15.3902617	17.84052493
1522	10.73721288	14.51772369	17.53441661	17.82041525	19.95873092	16.90185429	19.80931846	18.19981719	12.4276906	8.693471742	7.540712084	11.02039999	8.206797221	10.60238795	12.15376188	15.96946879	15.80419715	8.727111096	8.287185872	10.11866714	12.44850732	8.552998841	8.816654059	15.47825376	17.94680341
1523	10.78635562	14.59161719	17.64701101	17.89268317	20.040347	16.97150383	19.90948016	18.28438071	12.50084663	8.74736319	7.600119139	11.08177494	8.276158434	10.66079083	12.22557933	16.04746018	15.89298993	8.777588656	8.338973813	10.19110031	12.51436487	8.612940156	8.873270995	15.56038447	18.0544124
1524	10.84914278	14.67115263	17.7504839	17.97307983	20.11638296	17.03800891	20.01075939	18.37033909	12.58125718	8.799021618	7.648343311	11.14200979	8.338383094	10.71797488	12.28401892	16.11957712	15.97710147	8.828150738	8.39489841	10.2522593	12.58613561	8.67410128	8.931138666	15.64475407	18.16406419
1525	10.91840042	14.75914886	17.846962	18.07908432	20.18789392	17.10710675	20.11630907	18.45620429	12.66967716	8.84584206	7.692919034	11.19491842	8.395631046	10.76919495	12.33599859	16.1960908	16.06460564	8.884825709	8.448904839	10.30391175	12.67834492	8.750875668	8.990081855	15.72592694	18.27214676
1526	10.98873995	14.84452229	17.94594842	18.16594031	20.2626356	17.16971016	20.21809162	18.54309312	12.74825064	8.89451175	7.742202496	11.25482673	8.459776602	10.82080107	12.39296743	16.26670471	16.14414316	8.937664602	8.509973052	10.3619579	12.74947612	8.813599787	9.052763304	15.81079259	18.38105518
1527	11.0727585	14.92761576	18.04370354	18.24109553	20.33128907	17.22496418	20.31608771	18.62745061	12.8309664	8.942952727	7.784284023	11.32470757	8.52933121	10.87591256	12.44274817	16.3255755	16.20538063	8.992586576	8.585867974	10.41594007	12.81352661	8.864017037	9.121468351	15.89885838	18.49584959
1528	11.14471712	15.01191062	18.14116386	18.3187762	20.40436746	17.28496806	20.4152914	18.70998453	12.90365057	8.993848244	7.832292081	11.38480719	8.588660285	10.93082502	12.50031185	16.39263909	16.28400944	9.042382991	8.645798446	10.47637595	12.8784692	8.920379868	9.185470269	15.98668666	18.60246458
1529	11.20856757	15.09967454	18.2359852	18.38912824	20.48710683	17.34550274	20.51454297	18.79517154	12.95604578	9.046785609	7.89445932	11.44202169	8.64557031	10.97844329	12.5681828	16.46518056	16.37265325	9.085270368	8.699009636	10.55324409	12.92761429	8.974063591	9.251435163	16.07881722	18.70593376
1530	11.27332213	15.18374197	18.3338903	18.46309296	20.56555004	17.40601829	20.61378059	18.87901976	13.02425876	9.098697322	7.946512395	11.50243816	8.707482431	11.03354805	12.62986793	16.53591125	16.4560855	9.133087303	8.754250723	10.61652693	12.98438987	9.029199055	9.31659533	16.16840557	18.80719067
1531	11.33321074	15.26618406	18.43798244	18.5411525	20.64451965	17.46979671	20.71472947	18.96091763	13.09762354	9.155250599	7.99653494	11.5604867	8.770096354	11.09553758	12.69943267	16.60655044	16.54485041	9.177890605	8.801764364	10.67611328	13.04712624	9.084090114	9.378714384	16.261154	18.90428683
1532	11.39292495	15.350255	18.53130633	18.61571307	20.72182673	17.53196355	20.81076767	19.03860435	13.16898771	9.204995625	8.041845597	11.61839904	8.819929639	11.15867492	12.74714165	16.68265976	16.63878227	9.22657741	8.845929812	10.72949762	13.10862116	9.149180133	9.438462104	16.34409459	19.00108764
1533	11.46596033	15.42981227	18.63273729	18.68947466	20.79809254	17.58074092	20.91251429	19.12488481	13.25309138	9.247537775	8.074363005	11.6717896	8.872170753	11.21276197	12.79063852	16.75547119	16.7209535	9.289034937	8.897559124	10.77611381	13.16937433	9.217591709	9.505374461	16.42596552	19.09575895
1534	11.5384658	15.5027035	18.73534564	18.7589201	20.86407958	17.63328899	21.01953382	19.21025796	13.33310383	9.290774712	8.109308731	11.73055127	8.930269123	11.26822881	12.84488479	16.82071695	16.79895004	9.348579863	8.964534262	10.82544423	13.22599476	9.280836818	9.562757689	16.50852281	19.19202847
1535	11.59731321	15.57285278	18.82699565	18.82327641	20.92572163	17.697027	21.11552868	19.28715604	13.40328248	9.340925832	8.145354544	11.77629754	8.991811794	11.30994771	12.90342142	16.88847971	16.87633685	9.403823708	9.028491044	10.89096644	13.28765049	9.344223593	9.614568868	16.57944163	19.28806056
1536	11.65874469	15.64881838	18.9250766	18.89355733	20.99424347	17.75741953	21.22096819	19.36772005	13.4739432	9.38724389	8.182493771	11.82125586	9.049584532	11.34891319	12.96786538	16.94423405	16.95895135	9.458974422	9.093320087	10.95129904	13.35145199	9.414072654	9.672140721	16.66231983	19.38735729
1537	11.72161668	15.72985409	19.0139254	18.96653016	21.06337921	17.82826446	21.32734646	19.44664428	13.54502427	9.431472486	8.226219546	11.88199215	9.115928144	11.40096616	13.02390386	17.0071081	17.04630238	9.507618747	9.171061817	11.00720039	13.41330013	9.460126749	9.727578754	16.75210561	19.48074117
1538	11.7865668	15.80566237	19.10433891	19.03093842	21.12780093	17.89598045	21.42273112	19.51430233	13.62031817	9.481777294	8.280762251	11.93621703	9.186909417	11.4540736	13.08033412	17.0719736	17.13113439	9.547926721	9.228578087	11.07463177	13.47979187	9.506508011	9.78038212	16.8335316	19.57125379
1539	11.85709152	15.88457444	19.19581993	19.09718765	21.19655082	17.94321333	21.52428173	19.59292784	13.69939531	9.530843477	8.34090151	11.99988746	9.24994813	11.51969193	13.12191922	17.13923353	17.21252785	9.586655738	9.282123801	11.13532117	13.54263953	9.561663773	9.83752173	16.92384405	19.66609608
1540	11.92449997	15.96345573	19.29085323	19.16695921	21.27194217	17.99538832	21.62191892	19.68035403	13.77531231	9.571926895	8.391309556	12.0699527	9.309114468	11.58714764	13.15323699	17.22108844	17.30224623	9.628892165	9.339997442	11.19849571	13.60038845	9.602836259	9.896507471	17.01093175	19.76531629
1541	11.98093946	16.03631552	19.39385602	19.23449263	21.34441739	18.04752644	21.7125165	19.76009904	13.8465969	9.613842766	8.436889294	12.1267671	9.368919355	11.64612078	13.1926937	17.28961825	17.37849897	9.665975014	9.384394753	11.27454996	13.65768869	9.663938604	9.945350263	17.08326641	19.88128231
1542	12.03999371	16.11811068	19.48981088	19.31539139	21.41021839	18.08923409	21.80651997	19.84299251	13.91709139	9.65871318	8.480571195	12.18389452	9.429269596	11.70990708	13.23896554	17.35481523	17.44430258	9.710452435	9.441901657	11.34050727	13.71675975	9.733925695	10.00445573	17.15183285	19.99141336
1543	12.10320354	16.19997559	19.58551281	19.39275704	21.47210235	18.14351716	21.90282512	19.92492027	13.9917467	9.695506901	8.524398123	12.24470101	9.483395936	11.77100361	13.29841998	17.42023583	17.5350753	9.76918168	9.500978567	11.40376157	13.77394346	9.788256104	10.07042269	17.22140439	20.10255285
1544	12.16966506	16.2764999	19.68512098	19.46060868	21.53286033	18.19262951	21.99597029	20.00142338	14.0632496	9.737003201	8.565744808	12.2929313	9.542555869	11.82900982	13.35589582	17.48027468	17.61482518	9.815664612	9.546220523	11.459681	13.83563784	9.850180831	10.12998184	17.2948486	20.21658895
1545	12.23620541	16.35821615	19.77118923	19.54589097	21.58693364	18.23551644	22.07965337	20.0910411	14.12717337	9.785729796	8.609094582	12.34884867	9.60551054	11.88247977	13.41252173	17.54103496	17.68994112	9.861302302	9.597153345	11.51014545	13.90324159	9.913183626	10.20661429	17.37392624	20.30539437
1546	12.29650584	16.43191974	19.85453576	19.62661872	21.64068348	18.29600597	22.17463493	20.17963071	14.19477053	9.839915664	8.655223742	12.41395097	9.665991249	11.9314754	13.47305378	17.60203256	17.77243957	9.913107371	9.65437972	11.55955092	13.97484719	9.96468077	10.28052404	17.46215465	20.39645305
1547	12.35825033	16.50046627	19.94684732	19.70277529	21.70488171	18.35936893	22.26881149	20.25875232	14.25937559	9.898850495	8.68243595	12.46648926	9.721316775	11.98228786	13.5235277	17.6644299	17.83914116	9.949138739	9.716417417	11.60994621	14.04310154	10.02372583	10.33841518	17.5538333	20.49738176
1548	12.41191849	16.57053981	20.02650579	19.78983335	21.76875011	18.42602592	22.35755812	20.33431265	14.32270515	9.953867414	8.71479926	12.51840533	9.773610594	12.03024414	13.57172121	17.73471631	17.9072468	9.992086314	9.783670437	11.67017037	14.09588875	10.08562995	10.40450397	17.63763538	20.58841716
1549	12.47099492	16.63596575	20.10740307	19.85374067	21.82662854	18.50271716	22.46202644	20.39807964	14.39650217	10.01097775	8.760098833	12.5661535	9.833181669	12.09165014	13.62869102	17.80773645	17.99307715	10.0432266	9.851835386	11.72970909	14.14703473	10.1460625	10.46058188	17.71606609	20.68160382
1550	12.53379928	16.70594742	20.19124268	19.9104153	21.89517765	18.57303804	22.55438239	20.46697181	14.47483722	10.06243288	8.803511739	12.61453253	9.895302875	12.15959201	13.68535517	17.86922033	18.08235846	10.08669757	9.913572696	11.79132169	14.1996902	10.21388251	10.51296871	17.79793724	20.78804705
1551	12.59447951	16.78607277	20.27054331	19.97700637	21.96639734	18.63636768	22.63793005	20.54433213	14.54027008	10.10389065	8.856014443	12.6657563	9.966944922	12.21726968	13.73930862	17.92783438	18.15462832	10.13484203	9.959633955	11.84851233	14.25742832	10.27479734	10.58478689	17.87267514	20.88273196
1552	12.66949018	16.87769662	20.35116504	20.04092241	22.02393175	18.69164653	22.73171733	20.63620895	14.60319009	10.14719822	8.910064336	12.7162834	10.03965021	12.27817689	13.79677393	17.97908368	18.22811916	10.18544132	10.00853709	11.8986015	14.32166682	10.32654461	10.65140939	17.94169544	20.96818245
1553	12.73456065	16.96793127	20.43348266	20.11528057	22.08621295	18.73949245	22.82121105	20.72699449	14.67960476	10.19328279	8.965200776	12.77354042	10.10520402	12.33277706	13.84697907	18.03477431	18.30489359	10.2357158	10.06016019	11.95225835	14.38108244	10.3768153	10.71486213	18.01993493	21.06168267
1554	12.78662829	17.05016723	20.52695952	20.19401578	22.15251751	18.79681167	22.9079089	20.80135575	14.75256596	10.24267719	9.015031646	12.82996374	10.16358373	12.37520477	13.89144975	18.1035809	18.37359565	10.28039866	10.10396065	12.01468019	14.43705875	10.42136314	10.77510211	18.09783129	21.15487404
1555	12.84711894	17.12727621	20.6191942	20.27010651	22.2101504	18.85345367	23.00883035	20.86245872	14.82950324	10.30037427	9.060538897	12.88673921	10.20517287	12.42584991	13.93873869	18.16390504	18.44294497	10.32563202	10.16150905	12.07703424	14.49174778	10.47832232	10.82581532	18.17182206	21.25062118
1556	12.90346691	17.19074056	20.70334225	20.33934341	22.26816116	18.90178516	23.10813368	20.90265041	14.91475391	10.35885945	9.108522501	12.94915868	10.25366822	12.47300757	13.98561506	18.22421866	18.51316094	10.37404116	10.22316623	12.147716	14.55055564	10.54703025	10.87341356	18.24496832	21.33762628
1557	12.96002687	17.25105284	20.78201287	20.40299247	22.3291989	18.94416609	23.19925577	20.95831862	14.99463168	10.40808446	9.142852281	13.01719411	10.31107216	12.51240108	14.03216783	18.28328789	18.58169433	10.41149831	10.28244308	12.21839539	14.60786707	10.61292251	10.92035408	18.32017443	21.42053977
1558	13.02181071	17.32415266	20.85730948	20.46571022	22.39005295	18.98014243	23.29391388	21.03612249	15.06447101	10.45035159	9.176078674	13.0779904	10.37012433	12.56389567	14.08156257	18.34493948	18.65544261	10.45409691	10.34843554	12.26633983	14.66720392	10.67791672	10.97434046	18.40556838	21.50712119
1559	13.07953547	17.40216941	20.92825307	20.52101265	22.44872962	19.0210051	23.37205632	21.11747913	15.12541919	10.48564699	9.216612262	13.12720017	10.43989457	12.60944651	14.13294692	18.41487751	18.74138724	10.49767645	10.40102136	12.31342471	14.72469723	10.73142384	11.03052889	18.48846501	21.59365834
1560	13.13560994	17.47474196	21.00036848	20.58679141	22.50517231	19.06689298	23.44082191	21.20229706	15.19253032	10.52621153	9.254830655	13.17217545	10.50605167	12.64945473	14.17473226	18.4751269	18.82998417	10.52648943	10.45198212	12.35888113	14.77591615	10.79192297	11.07824375	18.57141821	21.68187945
1561	13.1879453	17.53813864	21.08573763	20.64763613	22.55856333	19.11558533	23.51884589	21.27359493	15.25370834	10.57224672	9.297696432	13.21691772	10.56657352	12.69635863	14.21689143	18.53030904	18.91108751	10.56276572	10.50161656	12.40636021	14.82647516	10.84952975	11.13214134	18.64610339	21.76838887
1562	13.23966023	17.60006362	21.1862067	20.70621056	22.60856152	19.17889014	23.59794897	21.33018354	15.30349256	10.62799583	9.350739016	13.25066362	10.62093081	12.74871936	14.25864231	18.57910321	18.9881441	10.60172216	10.54285187	12.44951297	14.87489106	10.90648011	11.19161365	18.71121581	21.86190575
1563	13.294513	17.65624707	21.27756716	20.76344516	22.65970201	19.22788105	23.67583521	21.39836416	15.36271727	10.66878998	9.395142615	13.29509375	10.67379385	12.79816855	14.29869233	18.62679835	19.06276043	10.63932987	10.58872867	12.50653578	14.9224098	10.95706948	11.25093508	18.77847508	21.94606874
1564	13.34325506	17.69261052	21.37955939	20.81730501	22.70695813	19.27221858	23.76110224	21.46585689	15.42714978	10.70803632	9.438011341	13.35050872	10.72414074	12.85111895	14.33440843	18.66548747	19.13663693	10.67782347	10.63974466	12.57542248	14.9649948	11.00407928	11.31441105	18.84355131	22.02375555
1565	13.39894128	17.75346707	21.4629172	20.87910838	22.75644461	19.31540703	23.83886504	21.53509841	15.4871733	10.74630783	9.475316058	13.39444764	10.77169086	12.89655026	14.37584195	18.7170159	19.20628533	10.7159538	10.68377459	12.62850581	15.01375625	11.05271243	11.36938463	18.91006034	22.1046285
1566	13.46382413	17.83087533	21.53435174	20.94703331	22.8083074	19.34979291	23.9054237	21.61515019	15.54708717	10.77412247	9.505231738	13.43094421	10.81239364	12.93637856	14.41865144	18.77355031	19.2696779	10.75322548	10.72653025	12.68298804	15.06557288	11.0982219	11.42480283	18.9791807	22.18564221
1567	13.52551339	17.89459928	21.60778447	21.00870386	22.86159688	19.39586106	23.98567877	21.68179342	15.61553807	10.80929969	9.545652811	13.47384411	10.85971134	12.98640463	14.46725536	18.82912251	19.33549908	10.79476761	10.76735342	12.73121587	15.12146797	11.14782809	11.4707897	19.04333664	22.26703348
1568	13.58726584	17.95966205	21.67481666	21.07700351	22.91576083	19.44425109	24.07558048	21.73593761	15.6920593	10.85020774	9.585806792	13.51101498	10.9086022	13.0396046	14.52091422	18.89340136	19.40044388	10.83724113	10.80058602	12.76522912	15.18502558	11.20225305	11.50235495	19.10383847	22.34609992
1569	13.64965881	18.02752968	21.74567725	21.13682363	22.97345604	19.49244999	24.15909031	21.80638822	15.75524022	10.88803103	9.630352889	13.55697462	10.96287036	13.08831329	14.56973061	18.95073573	19.46508942	10.88203752	10.84458266	12.81224805	15.24295745	11.25541574	11.55087905	19.16779426	22.42715406
1570	13.71659756	18.08787176	21.81524537	21.18282887	23.03307284	19.55118725	24.24345253	21.88487587	15.81865093	10.92232539	9.690004213	13.61674471	11.02246937	13.14206787	14.62308028	19.00432642	19.53036923	10.93600802	10.88814375	12.86610817	15.304739	11.31006055	11.59975861	19.22639453	22.51250954
1571	13.77377409	18.15691778	21.88854799	21.24379009	23.09469847	19.60470874	24.32887304	21.95172576	15.87693593	10.96534376	9.726685517	13.67050576	11.07854673	13.19226289	14.67058158	19.05782174	19.6006548	10.97208175	10.940993	12.91541007	15.35475243	11.35813861	11.65018123	19.3038667	22.59474269
1572	13.8277144	18.23745992	21.95767737	21.30763158	23.16031657	19.65431307	24.41150376	22.02440812	15.91454149	11.01228179	9.749143883	13.7257739	11.13411744	13.22813212	14.70937515	19.10607285	19.66994083	10.99806867	11.00676111	12.96794278	15.38873894	11.39916597	11.71074137	19.39519883	22.67633862
1573	13.87913509	18.31439935	22.03902608	21.37441128	23.22224665	19.7044025	24.49347628	22.08722836	15.97226323	11.05905067	9.78368856	13.77840809	11.1919289	13.27816713	14.75670295	19.16237321	19.73525055	11.03295553	11.06598313	13.01599094	15.43932028	11.44751365	11.76837697	19.47271648	22.75598371
1574	13.9231689	18.39505277	22.13430232	21.45228053	23.28953746	19.75375743	24.57806337	22.12614582	16.04323971	11.11033616	9.807282996	13.83045234	11.24942493	13.34556527	14.80752203	19.21992696	19.80016045	11.05766507	11.13190886	13.05311788	15.49177324	11.49139325	11.82604072	19.55331671	22.82985178
1575	13.97300408	18.46271036	22.21523845	21.5173646	23.34275976	19.80078864	24.66841618	22.1895103	16.10877401	11.15700816	9.848176033	13.87311295	11.31078894	13.39399662	14.85278939	19.27691022	19.87007616	11.09793578	11.18668699	13.10620825	15.55006629	11.5452399	11.88170217	19.62899918	22.91084032
1576	14.01701324	18.51979856	22.29281777	21.57550441	23.38012584	19.84609961	24.75516127	22.25798675	16.17518265	11.20258559	9.905775105	13.89958634	11.37513825	13.43516785	14.89695742	19.33733674	19.93781137	11.14878503	11.23112496	13.16430963	15.62178937	11.61583927	11.93748021	19.69194811	22.98504084
1577	14.06703982	18.5826547	22.36986283	21.63769091	23.43006039	19.88732368	24.8375422	22.32891518	16.24588255	11.24961204	9.950738977	13.9446501	11.43665306	13.48279545	14.94631644	19.39502781	20.00590422	11.19722363	11.27823521	13.21699581	15.681086	11.67396521	11.99299151	19.76093996	23.07503163
1578	14.11518773	18.63485321	22.43265253	21.69009755	23.47523581	19.92032226	24.92274507	22.4183955	16.31759486	11.29369778	9.997015986	13.99356883	11.49922706	13.51537903	14.99189665	19.45073361	20.0767066	11.25505492	11.31749029	13.27875051	15.73260057	11.72245074	12.04155148	19.83638914	23.17939808
1579	14.17035678	18.69793578	22.51171529	21.75539092	23.5310127	19.96603862	25.0081287	22.49149867	16.38352478	11.3401212	10.04087936	14.04439855	11.55308	13.56080278	15.03857296	19.50913971	20.15148943	11.29831285	11.36182514	13.33507713	15.78492323	11.77708218	12.09259307	19.90698314	23.27047451
1580	14.2407062	18.77029127	22.6067732	21.83207864	23.60021976	20.00907973	25.08727929	22.55699783	16.4499303	11.38457978	10.08088972	14.11359163	11.60261086	13.62376884	15.08962745	19.56818011	20.22830991	11.33436804	11.40892549	13.38092195	15.83328629	11.83204474	12.14801823	19.97047687	23.36901328
1581	14.29824625	18.84299211	22.6873837	21.89646832	23.66026469	20.06203573	25.16595729	22.6225765	16.51499776	11.43154893	10.12090425	14.16417868	11.65204713	13.67232133	15.13673991	19.62955112	20.29594333	11.37501516	11.45553535	13.43180144	15.88635927	11.88111945	12.19939462	20.03571418	23.45333577
1582	14.35241353	18.91921751	22.76481215	21.96411579	23.71837924	20.1304812	25.24879967	22.68146306	16.57768061	11.48487263	10.15800284	14.20280203	11.6952248	13.7176893	15.17985835	19.69177783	20.36376596	11.40796496	11.50443819	13.48572905	15.94274516	11.93270459	12.24592522	20.09874418	23.52177899
1583	14.40856121	18.98487809	22.83797508	22.02397812	23.77394785	20.19020594	25.32621549	22.73932865	16.63605223	11.5312385	10.19634343	14.239865	11.7426368	13.76888855	15.23039819	19.74552621	20.42977479	11.44547421	11.55218875	13.5399173	15.99563738	11.98250928	12.29582643	20.16456194	23.59407906
1584	14.45557767	19.05604321	22.89851076	22.06549492	23.8206081	20.2532236	25.3931843	22.79597874	16.69264944	11.57864592	10.23384637	14.26616288	11.78795414	13.81145884	15.28803467	19.79300587	20.48349455	11.49225306	11.59862882	13.59488191	16.04879024	12.02036807	12.34414437	20.23003501	23.66018601
1585	14.50531108	19.11327555	22.9685082	22.13074181	23.88087729	20.30602856	25.47065677	22.85487258	16.74988001	11.62058985	10.27259776	14.30355623	11.84207091	13.85920212	15.33775299	19.84954699	20.54646429	11.53268844	11.64628665	13.6483238	16.0990421	12.06877229	12.39605408	20.29845989	23.73323841
1586	14.56227412	19.14918462	23.04335629	22.20332057	23.95475885	20.35156973	25.55585958	22.90941895	16.79796997	11.65191329	10.31293081	14.33784294	11.90265435	13.91576424	15.38529943	19.90667211	20.61692739	11.57015421	11.68962896	13.70518253	16.14681328	12.12967589	12.45444749	20.37451625	23.81432362
1587	14.61701559	19.20598985	23.11697123	22.27415516	24.01366103	20.40463157	25.63511817	22.96908946	16.85596785	11.68887371	10.35454218	14.38498848	11.95560287	13.96644289	15.43409829	19.96869425	20.68999263	11.60317064	11.74133859	13.75827605	16.19222777	12.176753	12.50672868	20.4427241	23.88170567
1588	14.67193743	19.266215	23.19799288	22.36188455	24.06852224	20.45401575	25.71590622	23.02602704	16.92524576	11.72621287	10.39711896	14.44775553	12.01315849	14.01594586	15.47273585	20.04215728	20.76408962	11.62965591	11.80411601	13.80723121	16.23311848	12.21978078	12.56319833	20.50804916	23.93552594
1589	14.72201674	19.32474015	23.27105269	22.43821925	24.13073401	20.50786209	25.79611046	23.09714566	16.98604822	11.76732878	10.43365898	14.50239612	12.0648441	14.06994752	15.527109	20.11126448	20.83795307	11.66360853	11.85828734	13.85564397	16.28008519	12.26888828	12.61185317	20.57646768	24.01035997
1590	14.76713265	19.39654753	23.3353929	22.51338915	24.18719554	20.57243278	25.87454754	23.1944804	17.04737175	11.814091	10.47092148	14.56145643	12.10927166	14.12839435	15.60021344	20.1810152	20.92522153	11.6961173	11.91626979	13.898845	16.32592968	12.31128022	12.64598518	20.64630954	24.09037851
1591	14.81578741	19.45749905	23.40876047	22.57793119	24.24533798	20.625586	25.95364826	23.26381245	17.10575549	11.85813907	10.50661562	14.61871226	12.1574407	14.17703164	15.65551405	20.24027292	20.99581494	11.73227945	11.96341567	13.94931296	16.37770932	12.35629137	12.69136944	20.71098069	24.16967083
1592	14.86087096	19.50591317	23.47955806	22.63185636	24.31829501	20.67026342	26.03293626	23.32414015	17.15684836	11.8979801	10.5352766	14.67728565	12.20797329	14.22398913	15.7116631	20.3002253	21.05319131	11.77463333	11.99870671	14.00607754	16.44216296	12.40837119	12.74149424	20.77393013	24.2702708
1593	14.90924412	19.56956491	23.55814865	22.68898502	24.37919026	20.72142215	26.11136018	23.38960349	17.21117945	11.94410079	10.57185087	14.72274469	12.25435503	14.26745628	15.75996506	20.35398514	21.11703655	11.82219259	12.03769152	14.05113525	16.49399423	12.45979804	12.79206427	20.83437521	24.35687392
1594	14.96487064	19.64293955	23.65327843	22.73378943	24.42416117	20.77228194	26.19369453	23.42962616	17.26934192	11.9978043	10.61650567	14.76424875	12.29757329	14.30151729	15.78737887	20.38930466	21.17357265	11.87209056	12.07006649	14.09727114	16.53981618	12.51098935	12.84821534	20.8857266	24.42560882
1595	15.02272321	19.705373	23.73692589	22.79332234	24.48227431	20.82449345	26.26600729	23.49359618	17.32651528	12.04413752	10.65532857	14.80433617	12.34370707	14.34290395	15.83313585	20.44025066	21.24106229	11.91870471	12.11624263	14.14873798	16.59014892	12.56499523	12.90219954	20.95048434	24.50497294
1596	15.08666865	19.77057673	23.82324528	22.86661421	24.54128728	20.88336364	26.33226945	23.5945519	17.38526546	12.09077454	10.69171904	14.82526979	12.3855066	14.38615639	15.89036323	20.49751561	21.31694619	11.97701819	12.17127394	14.19086956	16.63480692	12.62329779	12.95388575	21.02572976	24.59460399
1597	15.14002713	19.83421576	23.89694983	22.93819461	24.61009572	20.93625898	26.40196058	23.66539987	17.44327133	12.13919754	10.72734573	14.86866036	12.43661287	14.43111988	15.9425071	20.55328107	21.39374747	12.02041958	12.21723103	14.2435359	16.68812918	12.67900436	13.00434557	21.09325436	24.67511556
1598	15.18555274	19.88696583	23.95604	23.02175943	24.70325149	20.98398695	26.46149541	23.72002644	17.49371519	12.18527727	10.76052595	14.92781982	12.49765255	14.48108187	16.0017312	20.61715411	21.48520886	12.05688967	12.27189077	14.31788079	16.75132451	12.73520167	13.05582529	21.16062092	24.75591536
1599	15.23967851	19.95201659	24.02412196	23.0897245	24.77016012	21.03879455	26.53836633	23.78526297	17.55624329	12.22597811	10.79478431	14.97990277	12.55334098	14.52673433	16.05349006	20.67942885	21.55366021	12.08976696	12.31857529	14.37010068	16.81409163	12.78548143	13.11173408	21.23325347	24.83583773
1600	15.28744119	20.03343621	24.08770896	23.14238143	24.82279798	21.09168299	26.63074385	23.84270226	17.62552312	12.27046221	10.83086747	15.04070686	12.61477831	14.57068587	16.10055075	20.73466779	21.60457942	12.10794692	12.3459705	14.40489791	16.87963567	12.8347065	13.1690088	21.30670842	24.90778917
1601	15.34320987	20.09698639	24.16363939	23.20709767	24.88724038	21.15096268	26.71330176	23.90213323	17.69324563	12.30805096	10.86769117	15.09027422	12.66952589	14.61810274	16.14541201	20.80048394	21.67427858	12.13850327	12.39322225	14.44954496	16.94171128	12.8852156	13.22596819	21.37909606	24.9844051
1602	15.42543455	20.15152051	24.25075145	23.27176832	24.93521268	21.2215875	26.80065939	23.97713913	17.77318616	12.33177468	10.90267153	15.12956051	12.71710327	14.66114205	16.17797879	20.87514212	21.73876469	12.16552674	12.45236484	14.48516157	17.0059225	12.92944748	13.29182803	21.45436028	25.0585379
1603	15.48348059	20.21421671	24.33068476	23.3336298	24.99685602	21.28330965	26.88291557	24.04407267	17.83940964	12.36614844	10.93797649	15.17584355	12.76455042	14.71032511	16.22553053	20.94734018	21.80993345	12.20535533	12.50595106	14.52718062	17.06267008	12.97509171	13.3441714	21.53184454	25.13671143
1604	15.52060859	20.26678998	24.41498444	23.40266375	25.08498994	21.34233791	26.95729701	24.08774284	17.89862947	12.40279702	10.97160393	15.22231756	12.80450469	14.76774895	16.28285935	21.03451498	21.90381915	12.26096247	12.56815922	14.58283757	17.10762613	13.02137284	13.38227081	21.608964	25.21740992
1605	15.56858157	20.32553647	24.48906896	23.47142838	25.15296979	21.40393027	27.03648376	24.15143915	17.95633257	12.44196117	11.01307572	15.26697257	12.85398324	14.82153549	16.33381842	21.09768889	21.98326491	12.31000513	12.62394367	14.63675656	17.16545854	13.07053627	13.43413907	21.68152686	25.29974827
1606	15.60471742	20.39414429	24.54977113	23.53067905	25.20734094	21.46497415	27.11697465	24.23133217	18.00708675	12.48601367	11.05969564	15.31433151	12.90756895	14.87947482	16.38961326	21.1395069	22.04961865	12.36160278	12.67117609	14.69283576	17.23212995	13.11949402	13.48375692	21.75510345	25.39070121
1607	15.65673122	20.45805561	24.62031949	23.59656749	25.27323823	21.52119747	27.19437446	24.30406867	18.06211791	12.5269513	11.1029142	15.3565777	12.96092153	14.93012678	16.4482982	21.1943246	22.11969654	12.41178184	12.7196365	14.74838476	17.2944872	13.17117328	13.53340948	21.83026918	25.47743847
1608	15.72716169	20.51704867	24.688258	23.67649131	25.33774658	21.57413513	27.26349377	24.38799618	18.1131858	12.56415746	11.15227091	15.38837778	13.02101501	14.97177693	16.49619312	21.23754477	22.18726877	12.46143724	12.77050993	14.80056386	17.36427027	13.22855957	13.59474678	21.89797912	25.56522813
1609	15.79447307	20.58448786	24.76270627	23.74217078	25.40501058	21.63050503	27.3396447	24.46012836	18.16432062	12.60593326	11.19207611	15.43205816	13.07516918	15.01885876	16.5472845	21.29819043	22.25477466	12.50628067	12.82012218	14.84957912	17.4194855	13.27659453	13.65064548	21.9669588	25.64854031
1610	15.86736353	20.65789524	24.85318889	23.79449071	25.47722432	21.68410126	27.42103591	24.51433997	18.21132092	12.64770565	11.22063615	15.47886659	13.12778061	15.06618197	16.61512605	21.37306882	22.31767276	12.54712965	12.87137536	14.8973154	17.45463079	13.31702279	13.6991682	22.04496058	25.72319179
1611	15.92429253	20.72344524	24.92799845	23.85510377	25.54901629	21.73635877	27.49844877	24.5782249	18.26871572	12.6960859	11.26162771	15.52785914	13.17464939	15.10979583	16.66766836	21.44324118	22.38840741	12.59143006	12.91336459	14.94186881	17.49993759	13.36586748	13.75122859	22.11487449	25.79625696
1612	15.97250173	20.79693794	24.99069707	23.90848706	25.62234616	21.79502971	27.58601775	24.64759743	18.32860681	12.75860358	11.30636998	15.58904218	13.21079039	15.15771047	16.70965487	21.52075701	22.47132703	12.63649756	12.9374941	14.9860243	17.54372519	13.41738556	13.80366733	22.17329639	25.85767958
1613	16.02363587	20.85366173	25.05701454	23.9714914	25.68832759	21.84540403	27.65694954	24.70195537	18.39165429	12.8077548	11.34671617	15.63729883	13.25613153	15.19583446	16.75725621	21.58170821	22.54286608	12.67956904	12.97693091	15.0310154	17.5926898	13.4663801	13.84847003	22.23974709	25.92974554
1614	16.06625907	20.89254606	25.11431759	24.0534711	25.75227212	21.88269408	27.7087782	24.74702741	18.47227789	12.85164975	11.39755053	15.67861812	13.3045108	15.21829082	16.79783857	21.64098143	22.60788483	12.7239876	13.01962203	15.0672785	17.65195807	13.51515196	13.89073227	22.30957939	26.01250746
1615	16.11621808	20.94641438	25.18060977	24.11865484	25.82009157	21.92694287	27.77392153	24.80478687	18.53635389	12.8904346	11.43004115	15.72348276	13.35104679	15.25515393	16.84449261	21.69839003	22.67391531	12.76351895	13.06273978	15.11296624	17.70661369	13.56780331	13.93665279	22.37609297	26.09060514
1616	16.17425589	20.99496055	25.25978733	24.17585531	25.88480015	21.96943881	27.83791682	24.85708873	18.59598999	12.91701703	11.43968003	15.76080364	13.40675034	15.29704119	16.89854785	21.74296592	22.73445271	12.79344985	13.1220574	15.16041602	17.76393588	13.62298265	13.97793925	22.44175463	26.17304344
1617	16.22328074	21.0426714	25.33216971	24.23398652	25.94724353	22.0207999	27.89827636	24.91921427	18.6533128	12.95142052	11.46585011	15.80364119	13.45374674	15.33866688	16.94179424	21.79178526	22.79547026	12.82834918	13.1706655	15.21107203	17.80973738	13.67208291	14.03209015	22.50747853	26.25252015
1618	16.2698653	21.10012477	25.40769357	24.28328444	26.01592146	22.07610834	27.9667805	25.00776744	18.69526047	12.99218332	11.49643472	15.85320608	13.4895794	15.38720945	16.97817513	21.84066808	22.85918355	12.87111026	13.20830489	15.27474186	17.84584507	13.7258273	14.09612607	22.5776496	26.32579144
1619	16.31743288	21.15527375	25.47364311	24.33679875	26.0693676	22.13951396	28.03092991	25.07700156	18.74279213	13.02728349	11.52472162	15.89466525	13.52867413	15.43733644	17.01866424	21.89048147	22.92358954	12.9091936	13.25521431	15.33168155	17.88877047	13.77008792	14.14928766	22.63676547	26.39889187
1620	16.35909258	21.20555606	25.52754944	24.39958931	26.11114928	22.22520987	28.08689214	25.1279635	18.79135266	13.05821865	11.56695521	15.93989639	13.56315179	15.4850588	17.05785647	21.93649366	22.98868758	12.94290365	13.30581637	15.39210504	17.92789492	13.79648151	14.20992067	22.68633653	26.47619891
1621	16.40674041	21.25860003	25.58864053	24.45637586	26.15864199	22.28282667	28.14538858	25.18620448	18.84227781	13.09005929	11.59528385	15.97600258	13.60097304	15.53186058	17.10297945	21.99034563	23.04983262	12.97956349	13.35185259	15.44234599	17.97075269	13.83450852	14.25480997	22.74039191	26.54376663
1622	16.46108265	21.31623219	25.6490086	24.50638634	26.20150543	22.33187624	28.20285009	25.24551378	18.90155323	13.11907754	11.60408802	16.0043969	13.64370171	15.58643596	17.15536674	22.05792136	23.11068401	13.01453051	13.39925793	15.48420738	18.01723853	13.88244609	14.28410462	22.79245	26.60127198
1623	16.5092407	21.36767737	25.70690505	24.55801675	26.25300365	22.37888331	28.26625646	25.29909551	18.95246951	13.1537666	11.62475778	16.03619792	13.68692232	15.62895111	17.20218808	22.10860225	23.16619276	13.04680749	13.44162432	15.52239646	18.06123004	13.92569318	14.32070638	22.84240943	26.66741361
1624	16.56128619	21.41401428	25.76924498	24.60490371	26.30792573	22.40763747	28.32949743	25.35288337	18.99377411	13.19059911	11.64394387	16.05865406	13.73800773	15.66698575	17.25035711	22.15490584	23.21521312	13.08456194	13.48382537	15.55013399	18.10367348	13.9690252	14.3487916	22.89737269	26.73987032
1625	16.60133514	21.46802802	25.82727209	24.65708786	26.35949373	22.43745652	28.39719293	25.41060033	19.04512497	13.2301937	11.66956999	16.08763818	13.78014873	15.70313182	17.28957753	22.19938621	23.26887606	13.11850057	13.5157245	15.58246942	18.14692019	14.01046598	14.38558985	22.95175866	26.79917113
1626	16.62915977	21.52941517	25.87891323	24.71987818	26.41509999	22.46488327	28.47461265	25.46730024	19.102476	13.28147546	11.7095563	16.11918804	13.8128796	15.7359821	17.32444922	22.22616842	23.32381187	13.14720605	13.53692802	15.61920061	18.2019178	14.04918409	14.43402526	22.99360597	26.85411634
1627	16.66265394	21.58281306	25.93389634	24.77156595	26.46383818	22.49914391	28.54459612	25.5185594	19.15110634	13.3153182	11.74377101	16.15542707	13.8529582	15.76180731	17.3600973	22.26635461	23.37797594	13.17379906	13.56845178	15.65279946	18.24503041	14.08585886	14.47527936	23.04905056	26.91195748
1628	16.69278654	21.63863344	25.99097672	24.82055479	26.5100999	22.53080746	28.61430125	25.56852011	19.20273318	13.34182248	11.77798363	16.19686375	13.89348775	15.78350123	17.39283761	22.31470173	23.4385749	13.2011008	13.59333756	15.68433659	18.2800712	14.1209175	14.51961403	23.11440092	26.95850109
1629	16.72537214	21.68173691	26.04251049	24.86856025	26.55643292	22.56901142	28.68437686	25.62298825	19.25466708	13.36938764	11.8086968	16.23867653	13.93137896	15.79235234	17.41860571	22.36330854	23.48371347	13.21768424	13.63016976	15.71494694	18.31198663	14.15930985	14.5532813	23.17996237	27.01478239
1630	16.75592969	21.71561721	26.10595064	24.90486561	26.59248668	22.61354054	28.74298695	25.6709944	19.29092712	13.39174244	11.83962675	16.28314416	13.96683348	15.80873834	17.44862232	22.4108355	23.53619896	13.23355736	13.68008858	15.74882707	18.34630392	14.18842679	14.57797822	23.24155771	27.07753135
1631	16.79023938	21.74461569	26.16087844	24.93879053	26.63195799	22.66032391	28.80023064	25.72586855	19.32076294	13.4122004	11.86430115	16.31882436	13.998484	15.84109693	17.47315018	22.45416196	23.5901292	13.25958188	13.72357846	15.77906421	18.3853528	14.20919311	14.60133457	23.28705733	27.13613045
1632	16.82816815	21.76879845	26.20878156	24.9866551	26.6798076	22.6917457	28.85071869	25.79371941	19.35964822	13.43899494	11.89200717	16.35449802	14.02643421	15.8854598	17.49226553	22.49108633	23.64055376	13.285437	13.76185523	15.81785165	18.43231075	14.22322778	14.62768866	23.31080711	27.19012439
1633	16.87802169	21.79980056	26.26120185	25.03553313	26.72738445	22.72105962	28.88798472	25.85069059	19.39728209	13.47296952	11.92225058	16.38507859	14.04890401	15.93650732	17.52109107	22.52596826	23.70331164	13.30822304	13.78933345	15.85884782	18.47235516	14.24495042	14.66671724	23.33293014	27.23581785
1634	16.94172819	21.8485754	26.29405667	25.07559427	26.76315643	22.76426631	28.92658545	25.89006742	19.43239714	13.50328472	11.94826226	16.4143392	14.08343502	15.97808764	17.55230988	22.55520872	23.75592583	13.33122347	13.80472623	15.89195521	18.50784018	14.2843311	14.71049354	23.37130626	27.29220204
1635	16.98778439	21.8976861	26.34013798	25.11989986	26.79989243	22.80545419	28.98194207	25.91939066	19.46740251	13.53939903	11.97101734	16.45313838	14.12109028	16.01138181	17.58408428	22.58919255	23.8081564	13.36083217	13.82360969	15.91945026	18.54666476	14.32191868	14.74351551	23.41071347	27.35249238
1636	17.02747824	21.94986948	26.39460906	25.16413868	26.83837562	22.84596467	29.02612361	25.93612616	19.5121837	13.58024311	11.99480005	16.48834393	14.15006529	16.03062555	17.62149131	22.62331248	23.86626277	13.39446674	13.85294232	15.94248561	18.59311472	14.36965939	14.76825899	23.46275088	27.40637876
1637	17.06432042	21.99875979	26.44670856	25.18593078	26.86689654	22.88069791	29.06279424	25.95747927	19.56045157	13.61380187	12.01896272	16.52241899	14.18356176	16.03790698	17.6555739	22.65390085	23.9075097	13.42670993	13.88281866	15.97222533	18.63303658	14.42118909	14.78549905	23.51332754	27.46197685
1638	17.09520595	22.02855827	26.50277916	25.2248885	26.90492354	22.90470874	29.10757932	26.00141085	19.59818421	13.64570196	12.04304823	16.55511111	14.2167792	16.05878205	17.69239621	22.69079165	23.94175357	13.45561039	13.92291651	16.00048723	18.65963399	14.45633482	14.80378551	23.55347043	27.5161625
1639	17.13583633	22.0635689	26.55147241	25.27623672	26.95511887	22.92620033	29.14978891	26.04980727	19.65012657	13.66361246	12.07080308	16.58185376	14.24521816	16.0855791	17.73693916	22.7373459	23.98799564	13.48639714	13.9635847	16.02575218	18.6843276	14.48999394	14.83608039	23.6022047	27.56231803
1640	17.17173311	22.09623452	26.58065405	25.29802739	26.98734012	22.956738	29.19148942	26.09654817	19.70329921	13.67212512	12.08599146	16.60616145	14.26845091	16.10402952	17.77870174	22.78521367	24.03044393	13.50295399	13.98058015	16.05482028	18.6993121	14.52247632	14.87171183	23.64101807	27.60763866
1641	17.19962506	22.12989502	26.60458998	25.3366393	27.01517357	23.00066903	29.23902846	26.13192391	19.73733333	13.68946478	12.10697617	16.62882894	14.28952597	16.13954039	17.81021588	22.81766355	24.06929923	13.5157311	13.99522948	16.08142758	18.71746066	14.54510547	14.89927336	23.67691661	27.64317026
1642	17.22698007	22.17190313	26.65555925	25.37728577	27.04459505	23.03292979	29.28608707	26.15547159	19.77739489	13.70811946	12.14179483	16.64631819	14.30316725	16.16961989	17.83205919	22.83763439	24.10892942	13.53607285	14.0147742	16.11520677	18.75257686	14.56124522	14.9194315	23.70741997	27.6638463
1643	17.24880773	22.20848261	26.68940079	25.38834794	27.06775483	23.06550842	29.31315836	26.1891943	19.80461115	13.72478506	12.15241635	16.66614028	14.32583785	16.18054162	17.84245192	22.85223295	24.12421217	13.54106932	14.0318628	16.15291456	18.78559027	14.57103619	14.931062	23.73248604	27.6899192
1644	17.27394095	22.24386788	26.70705803	25.40696007	27.09926072	23.09831958	29.35385295	26.22250657	19.81830098	13.74235112	12.16254583	16.68910681	14.36872435	16.20010452	17.85205931	22.86158835	24.14552279	13.54813699	14.06384423	16.17726769	18.80896493	14.58369924	14.9418736	23.75946196	27.72461347
1645	17.28878663	22.27014564	26.74466351	25.43562585	27.12592203	23.11559093	29.40347972	26.25930108	19.84473457	13.75519485	12.18094682	16.7097954	14.40499073	16.22024147	17.8704907	22.87764583	24.1826545	13.56739408	14.09465106	16.18770497	18.82781094	14.59915561	14.96460266	23.78705878	27.76213469
1646	17.29265005	22.29298949	26.76154409	25.45695037	27.152358	23.1384871	29.43539481	26.29104371	19.86384324	13.77712705	12.1849845	16.73165622	14.43873472	16.2365876	17.89053284	22.91298838	24.2210634	13.58753936	14.10964153	16.19306689	18.83697222	14.61216611	14.99575829	23.81783362	27.79503222
1647	17.30672923	22.31319873	26.77933427	25.47919803	27.1791672	23.1477933	29.47066154	26.30195255	19.89158975	13.80483444	12.20104225	16.75902307	14.47101867	16.2507647	17.90206934	22.94276635	24.26123066	13.61005189	14.12796031	16.20361531	18.84716517	14.63221783	15.03086352	23.83409595	27.82899377
1648	17.32339417	22.33673112	26.82976545	25.50607049	27.19696469	23.14849372	29.48482884	26.31343278	19.92973354	13.82217517	12.22000744	16.78408794	14.48581733	16.26939331	17.91605895	22.96904995	24.28797571	13.63984909	14.14403772	16.22053461	18.86671833	14.6505319	15.06089403	23.85846945	27.85411616
1649	17.34642339	22.36969129	26.87366406	25.52615965	27.20534885	23.15899318	29.49995113	26.3327137	19.94770609	13.84937042	12.22369938	16.79854787	14.49708922	16.28242622	17.93317995	22.99524985	24.31138243	13.66059199	14.15392397	16.24292893	18.88624713	14.66295357	15.07883672	23.89772278	27.87092582
1650	17.36395051	22.38965927	26.90522706	25.54243011	27.21262139	23.17064679	29.52341853	26.3653168	19.96584632	13.8725421	12.22782333	16.8142128	14.51512107	16.28927208	17.93507181	22.99491468	24.32972078	13.6703019	14.17291493	16.26744206	18.90845596	14.68652494	15.08869558	23.92599274	27.90462163
1651	17.37019978	22.40572396	26.92070412	25.55505018	27.23915482	23.19875066	29.54140247	26.39372727	19.99560822	13.86796076	12.23269147	16.82326579	14.53262212	16.30768069	17.95454664	23.01440873	24.34545273	13.67996405	14.18666906	16.28215868	18.9249643	14.71549306	15.09282721	23.9471881	27.93050182
1652	17.38422449	22.42233389	26.92175997	25.56282905	27.26170786	23.22518498	29.57429778	26.40493135	20.01330933	13.86925331	12.24610192	16.82440073	14.55566216	16.3222668	17.9869702	23.04886041	24.37463461	13.68674058	14.18541307	16.28882467	18.93275057	14.73393333	15.09033078	23.9670048	27.95008673
1653	17.4045909	22.42941821	26.9308472	25.56897536	27.27808266	23.23078755	29.60010545	26.40833579	20.02406177	13.88013503	12.2581337	16.83130421	14.56981279	16.331437	17.99693021	23.06425638	24.38456311	13.69047522	14.20019072	16.29537489	18.93504874	14.74942526	15.08573524	23.97784418	27.97591976
1654	17.42988749	22.43194509	26.94703113	25.57280725	27.30129631	23.23090552	29.62525399	26.40654645	20.05081699	13.87664723	12.257226	16.83734295	14.576559	16.34257529	18.0035923	23.07585139	24.37490664	13.68871689	14.20775388	16.2947435	18.93536888	14.75784063	15.08702862	23.9782949	27.99598775
1655	17.45244816	22.42858763	26.96956168	25.58655939	27.29856667	23.22771266	29.64316082	26.41607744	20.07244683	13.8795242	12.26772402	16.84098918	14.59168785	16.34749632	18.00345916	23.07918523	24.3805458	13.6971017	14.20849407	16.29583931	18.94911693	14.75545862	15.09438145	23.98449557	28.01076838
1656	17.46605521	22.42766731	26.985528	25.6084746	27.28472951	23.22051269	29.64903844	26.43307875	20.08121043	13.88516087	12.27533567	16.84094508	14.59977419	16.3584582	17.99669536	23.07012169	24.38150049	13.70556913	14.22633424	16.31069711	18.95594575	14.75738561	15.10135408	23.98408415	28.01983486
1657	17.47881068	22.42492105	26.97994894	25.6287329	27.28484434	23.21783875	29.65253739	26.44958307	20.09548297	13.88445486	12.27295008	16.8426649	14.61041099	16.37783529	17.99085976	23.06344771	24.37459276	13.70834182	14.22711501	16.31780563	18.95381173	14.76171289	15.10565347	23.97295657	28.03462532
1658	17.48883724	22.42814402	26.96496328	25.63386913	27.27338086	23.21751584	29.64358447	26.4615839	20.11101296	13.88695486	12.29297529	16.83676865	14.62167815	16.39571138	17.99532613	23.07604365	24.38539603	13.71911393	14.22539504	16.32295007	18.96910495	14.75798342	15.11250092	23.97042507	28.02971861
1659	17.50410548	22.44255059	26.95074442	25.62428861	27.25623999	23.21146066	29.65044216	26.46746037	20.11831544	13.88736059	12.29986292	16.82285027	14.61968342	16.40622043	17.99827322	23.07554763	24.39988025	13.71884623	14.23457212	16.33304302	18.97290386	14.76063444	15.12436027	23.98058876	28.02686646
1660	17.51214834	22.43335624	26.94860278	25.61774728	27.24722902	23.20505536	29.66434129	26.47368332	20.12152621	13.89721402	12.28771679	16.83159979	14.6202161	16.40199298	17.97821831	23.06203404	24.41262237	13.70859766	14.2378241	16.32080831	18.97296163	14.7650679	15.13263613	23.99385793	28.04133279
1661	17.49267681	22.42093918	26.96298222	25.61487686	27.24208049	23.19855597	29.66545821	26.47953866	20.12835942	13.90369985	12.29224717	16.84135728	14.62129479	16.39483224	17.96888503	23.05146277	24.43821904	13.69751537	14.24091787	16.30872951	18.99028813	14.75408997	15.13134011	24.00186151	28.03603642
1662	17.46836587	22.41723866	26.97112088	25.62044668	27.24503115	23.18641428	29.67388558	26.48775068	20.1286387	13.90188766	12.28332978	16.85165736	14.62373289	16.38384888	17.96033189	23.04361399	24.4531421	13.68261314	14.25358751	16.31570709	18.99190596	14.75107387	15.14037878	24.00668197	28.03894809
1663	17.4502094	22.40995376	26.96853351	25.62402714	27.25607142	23.16955977	29.67390341	26.48098462	20.12086349	13.90544622	12.26778666	16.8780056	14.63336644	16.36639647	17.95516009	23.0563398	24.45327103	13.67005373	14.26182322	16.32194828	18.98462569	14.75261866	15.1419236	23.99920752	28.04696234
1664	17.44923804	22.42720419	26.95725752	25.62266302	27.26235802	23.17133544	29.66497399	26.46652764	20.10857499	13.90690477	12.26886812	16.8814269	14.63631647	16.3468134	17.97754148	23.06390799	24.44974516	13.66503062	14.26713228	16.32830167	18.97881508	14.74914104	15.13269073	23.98420867	28.047084
1665	17.46629142	22.43936076	26.93557898	25.61479515	27.24461791	23.18037509	29.67439445	26.4592121	20.09879585	13.9050214	12.26939862	16.87578651	14.63872663	16.33552211	17.98247502	23.06321013	24.44259691	13.66254994	14.26923844	16.33362608	18.96615831	14.74805875	15.14493556	23.96791394	28.04384019
1666	17.48716864	22.43933591	26.91598344	25.59492624	27.20976693	23.18884397	29.68326187	26.43871695	20.09914484	13.91071286	12.26525998	16.87681625	14.6446493	16.33808982	17.97409937	23.06122804	24.44854803	13.66772588	14.25911407	16.3395279	18.95571154	14.74740388	15.14777195	23.95210959	28.04289566
1667	17.50311239	22.44586752	26.90204307	25.58717178	27.18147037	23.20546102	29.68373506	26.42262149	20.10303356	13.91956638	12.27149931	16.8625748	14.65270756	16.34658051	17.97878599	23.03698804	24.45401718	13.6849392	14.25985654	16.35418471	18.94372216	14.74901963	15.13394022	23.94169918	28.05126333
1668	17.50258686	22.4287804	26.90122378	25.57867206	27.15946718	23.19760794	29.68653161	26.42361128	20.10936894	13.91447341	12.2895786	16.84646177	14.65101979	16.3627769	17.96743436	23.0066156	24.43927317	13.68971656	14.25483503	16.37433943	18.93383276	14.74682901	15.12653892	23.93324588	28.05141719
1669	17.49664796	22.42574134	26.91219036	25.55588124	27.15421601	23.1777587	29.67809665	26.41595073	20.11924201	13.91102441	12.30443781	16.84128433	14.65089148	16.36635964	17.95262165	22.99686336	24.42763797	13.68495534	14.24511782	16.38863566	18.93981714	14.75738423	15.11804414	23.92783196	28.05266145
1670	17.49206292	22.43731529	26.91795879	25.54831953	27.15921773	23.16131152	29.65748307	26.39835611	20.12370161	13.90214221	12.31572682	16.84079983	14.65517787	16.34888202	17.96388922	22.99091481	24.42099973	13.67651032	14.24449059	16.39389518	18.93891441	14.77789475	15.11482932	23.92971239	28.05211716
1671	17.48583148	22.42068466	26.92013845	25.54937987	27.15516893	23.14666433	29.64778572	26.39362956	20.11655186	13.88740881	12.31565379	16.84668858	14.63855381	16.34138386	17.97673385	22.97938891	24.40158546	13.66079066	14.23423076	16.39070229	18.93497354	14.78496881	15.1222009	23.92555935	28.032831
1672	17.48926348	22.41047268	26.91452858	25.54547577	27.1528739	23.12614344	29.64306212	26.38621251	20.11281719	13.8844709	12.3043731	16.86039526	14.639979	16.34352648	17.96827399	22.9755295	24.39669484	13.65007203	14.22915053	16.38302446	18.93702556	14.78907903	15.12842556	23.90377819	28.02383348
1673	17.49305257	22.40811079	26.90040709	25.54485126	27.13994634	23.11284173	29.61687806	26.36133773	20.10606293	13.88254318	12.29141491	16.85661911	14.64724011	16.34360176	17.96109505	22.96587481	24.3845268	13.64083475	14.23128117	16.37570201	18.91798389	14.78396234	15.12448293	23.89149422	28.02475809
1674	17.4742627	22.39636094	26.89103786	25.53701583	27.12610773	23.1180211	29.5989649	26.35556402	20.09250239	13.87816779	12.27705282	16.8397361	14.64110713	16.35620424	17.95424908	22.95139199	24.35245754	13.6322011	14.22916953	16.36126943	18.90472332	14.76294229	15.11754071	23.87147509	28.00829917
1675	17.46869314	22.39614364	26.88269955	25.51440518	27.11460215	23.10344423	29.57402289	26.35468205	20.0883126	13.87406682	12.28395174	16.83114382	14.64811151	16.36451136	17.93671802	22.94401924	24.33390346	13.62925945	14.22824366	16.35033849	18.90614349	14.7440643	15.11028003	23.84589908	27.9982752
1676	17.47552098	22.40354418	26.87094572	25.49206442	27.08385311	23.08102225	29.53251036	26.32420339	20.08449939	13.87473183	12.29709085	16.82046746	14.64155705	16.34822984	17.92406013	22.94017119	24.31413377	13.63536313	14.22627883	16.3353897	18.89142062	14.73200115	15.09893321	23.84476431	27.98221264
1677	17.45556761	22.38691939	26.85517392	25.47241545	27.05461845	23.05043963	29.52834724	26.31100507	20.0882746	13.8603447	12.28693028	16.81365535	14.62211586	16.33232719	17.91477443	22.92414689	24.30037792	13.64079571	14.21780214	16.32119266	18.88151131	14.71971594	15.10473693	23.82448758	27.9555544
1678	17.44368834	22.36194027	26.83870424	25.44556831	27.03210166	23.00694203	29.52356363	26.30730815	20.08804417	13.8435514	12.28359824	16.8156769	14.61131578	16.31188916	17.90430046	22.89614883	24.28755165	13.64087856	14.20132945	16.32701475	18.88390634	14.71365842	15.11781068	23.8098717	27.94527608
1679	17.43646182	22.34795038	26.82402582	25.42758166	27.01374576	22.9750593	29.48938312	26.27950348	20.07257182	13.83888935	12.27858685	16.82318535	14.60028609	16.27759537	17.88710993	22.87836241	24.27123804	13.64072634	14.17993683	16.32410324	18.86350904	14.71124977	15.11476551	23.81212053	27.92565688
1680	17.41027737	22.3222966	26.80362422	25.41399142	27.00472761	22.94633603	29.4512691	26.26166529	20.06114849	13.82132594	12.25461764	16.82075258	14.59643716	16.26267268	17.86748675	22.86627814	24.26570959	13.6257873	14.15423872	16.32094101	18.84896046	14.70438172	15.10869594	23.80390947	27.9045771
1681	17.38853381	22.30155934	26.77766635	25.38635562	26.97544936	22.92663787	29.4085518	26.2266526	20.04496111	13.81044559	12.24791377	16.80966752	14.59826514	16.24482037	17.85619614	22.8558797	24.25511404	13.60260525	14.13852056	16.31511348	18.85159865	14.70836786	15.10024116	23.80730605	27.89289107
1682	17.3724461	22.28597077	26.73313672	25.35506402	26.93537389	22.91747055	29.36736185	26.15945283	20.03698604	13.80179478	12.24390623	16.80203514	14.57781381	16.21850614	17.84300055	22.8421537	24.23624883	13.5834679	14.13888159	16.2968049	18.81762846	14.70311229	15.06711814	23.79332123	27.87297002
1683	17.35391358	22.26193159	26.68692987	25.31970721	26.90111751	22.90045971	29.33629505	26.10054109	20.02340007	13.78207709	12.22468616	16.77216795	14.57172346	16.20359571	17.81349378	22.82016458	24.21861556	13.56491052	14.13047896	16.28075105	18.79225914	14.6849945	15.04460136	23.76636496	27.85233689
1684	17.33476866	22.24951923	26.66934935	25.2825227	26.85698839	22.87645677	29.2991797	26.05348501	19.98625405	13.77479797	12.21978716	16.73619999	14.56797542	16.18009468	17.78894989	22.78574922	24.1944415	13.54613748	14.11619836	16.25504501	18.7827597	14.66422104	15.03507978	23.7394735	27.81666898
1685	17.32464098	22.23664514	26.63613958	25.25885651	26.82659819	22.85546745	29.25816559	26.0174562	19.95868325	13.76619445	12.22235149	16.71883812	14.5416596	16.16269284	17.78049863	22.73851762	24.15693559	13.52870174	14.09601073	16.2377912	18.73746979	14.61512012	15.00377911	23.70534805	27.759316
1686	17.32232947	22.21671409	26.60064648	25.23768184	26.79597784	22.82314591	29.21849087	25.99009377	19.91891136	13.75358459	12.21763615	16.68790105	14.53531216	16.14847245	17.76864614	22.70741733	24.12616754	13.51307406	14.06158675	16.22991048	18.70824709	14.5674633	14.98692106	23.67709581	27.71132725
1687	17.31587779	22.19238185	26.57443994	25.20619727	26.74504657	22.78516486	29.17067654	25.96207347	19.87261257	13.74218316	12.21865246	16.65050786	14.50676458	16.12673347	17.74787368	22.6823692	24.1013692	13.49271623	14.04074036	16.21366874	18.69742908	14.54229763	14.96511743	23.64279261	27.66906391
1688	17.28575838	22.16261466	26.53845098	25.16936033	26.69872566	22.76135475	29.16011275	25.92840872	19.87726592	13.72341215	12.20573065	16.63345546	14.475266	16.1179338	17.7274511	22.67035101	24.06570469	13.47287219	14.00732196	16.18220365	18.65989838	14.53564612	14.94068757	23.62060773	27.62154658
1689	17.26377101	22.12512121	26.50374644	25.13361391	26.65234423	22.72346204	29.12397512	25.89833251	19.86029599	13.70968809	12.18539595	16.61499584	14.45833028	16.09703995	17.70096761	22.64591832	24.03890642	13.45506996	13.98755807	16.154853	18.63463761	14.52839293	14.91454102	23.59057011	27.58753355
1690	17.23764829	22.07930356	26.47504927	25.10451741	26.61791615	22.68555125	29.0717224	25.87650922	19.84765443	13.69426964	12.15495724	16.61736573	14.44466369	16.06868038	17.65953566	22.61162609	24.02085843	13.44692928	13.9792401	16.1199257	18.60753821	14.54029042	14.88202336	23.55824972	27.54777776
1691	17.2179653	22.02634924	26.42624032	25.05962777	26.58598592	22.64151147	29.0229814	25.83247967	19.81911362	13.67964702	12.12779225	16.60547168	14.43140734	16.05754397	17.64425088	22.58888488	23.9905404	13.42667531	13.96401921	16.09893897	18.57962373	14.51202296	14.87049497	23.5404142	27.52285612
1692	17.20057191	21.98661269	26.37696092	25.01180138	26.53548828	22.59042887	28.96188651	25.79122242	19.77943358	13.65818432	12.10735019	16.57954076	14.40987105	16.03898257	17.6184832	22.56226465	23.9630166	13.40143241	13.96460562	16.06936062	18.57235394	14.49216303	14.83782209	23.51996939	27.51915802
1693	17.16086307	21.95739703	26.34185658	24.97387067	26.50281554	22.54769929	28.92029106	25.73798632	19.74779747	13.62458842	12.07553501	16.5662721	14.36741698	16.029442	17.59291296	22.52989084	23.92681275	13.37501708	13.93635702	16.02844622	18.54922072	14.46007973	14.81675623	23.50591965	27.50930107
1694	17.1379082	21.93483721	26.30070434	24.93348244	26.45447651	22.51187914	28.88971933	25.69378647	19.71013553	13.61044337	12.06131778	16.53327577	14.33460734	16.01370905	17.57606913	22.49718829	23.87686678	13.35368167	13.9038569	15.99638768	18.53772868	14.42607462	14.79650876	23.45958479	27.46806217
1695	17.1193804	21.91655395	26.27246603	24.9075572	26.40259312	22.48513948	28.86649494	25.65001887	19.69462004	13.59860428	12.05435581	16.50295313	14.31448168	15.97530337	17.55191547	22.47393171	23.83184975	13.33757513	13.88454348	15.97282933	18.51694602	14.41459271	14.76485559	23.40311934	27.42664248
1696	17.08549898	21.87236015	26.24518634	24.88986263	26.38063478	22.46584085	28.85105914	25.60692317	19.67491484	13.5765737	12.03830671	16.48437396	14.29198928	15.94422516	17.52183235	22.43780044	23.79257145	13.33006321	13.84796773	15.95276726	18.4843433	14.39676099	14.75076726	23.36266879	27.36693409
1697	17.07020867	21.82123243	26.20360877	24.86204515	26.36362961	22.45734745	28.82015716	25.56870736	19.63360394	13.55229873	12.03599744	16.46058249	14.28337056	15.92510339	17.48485039	22.40922276	23.75527965	13.3352383	13.82397593	15.9511638	18.45557478	14.37199613	14.7424786	23.33506557	27.31452539
1698	17.06093434	21.79586928	26.17932802	24.8387909	26.33177084	22.44141403	28.75840718	25.53045538	19.60283055	13.52580712	12.02764452	16.43648724	14.28125142	15.90361286	17.44493212	22.3881823	23.73746611	13.32641405	13.81058211	15.93659355	18.429472	14.34512774	14.71647776	23.3114529	27.29130763
1699	17.03487781	21.78053724	26.14746644	24.80662733	26.29381992	22.41114071	28.68811342	25.51277477	19.56961766	13.50493309	12.02049375	16.41836518	14.24967864	15.87915552	17.41489037	22.35582425	23.71502371	13.31031077	13.79448472	15.91100722	18.41209253	14.30525975	14.68745385	23.29844397	27.25620512
1700	17.00976202	21.76858325	26.08410029	24.75950702	26.24796958	22.38365382	28.61843767	25.49657229	19.54337418	13.48698464	12.00738857	16.40174634	14.21312178	15.84955857	17.38571508	22.33400351	23.67256326	13.29052689	13.78046937	15.88653348	18.37498413	14.28051532	14.65860751	23.29172076	27.23458336
1701	16.98410573	21.74568692	26.02505539	24.71547292	26.20151005	22.34211222	28.54392298	25.47874513	19.53208756	13.47837608	11.97983248	16.36910094	14.18815861	15.82180081	17.35779507	22.30546646	23.63508764	13.25238538	13.75652151	15.85269741	18.33745606	14.25517167	14.61955446	23.26347454	27.21583267
1702	16.94603769	21.70284439	25.96516131	24.68432113	26.17015329	22.30116802	28.49346103	25.45063729	19.51921047	13.46843212	11.95614619	16.3406417	14.15450459	15.79402517	17.33206303	22.2751975	23.61209172	13.22491714	13.72977642	15.83837041	18.2942328	14.22131268	14.58984205	23.22804612	27.17341503
1703	16.92122276	21.65320033	25.90132981	24.66599283	26.14281887	22.27746159	28.45029522	25.40006038	19.49256615	13.44151954	11.92189244	16.31983368	14.14457376	15.77330096	17.30651422	22.25936621	23.59282996	13.20004657	13.70146951	15.81001223	18.24368103	14.2039876	14.57874145	23.19726263	27.13300268
1704	16.90627584	21.60312511	25.8778603	24.64764437	26.11481313	22.24070163	28.40583672	25.3466596	19.46232663	13.41382274	11.89873048	16.28763099	14.13915632	15.766171	17.2841327	22.21983118	23.57558707	13.16673589	13.66647447	15.77149316	18.21376682	14.17409246	14.56947149	23.15712101	27.08809475
1705	16.87497495	21.572888	25.87192553	24.62306449	26.07700052	22.20955506	28.3676562	25.28323524	19.42769933	13.38033236	11.89650315	16.264382	14.11876638	15.75295926	17.26933542	22.16661094	23.54779446	13.14475302	13.64309849	15.73702354	18.18031942	14.14835398	14.54949872	23.10430214	27.02606415
1706	16.8402584	21.54862923	25.84642239	24.57997707	26.02616719	22.19692786	28.32733159	25.22772447	19.37637449	13.35435657	11.8729278	16.25048423	14.0861308	15.73763973	17.25094866	22.13008538	23.48468364	13.12434687	13.6158619	15.70117727	18.14987587	14.1283511	14.52664255	23.06630846	26.97117032
1707	16.79692383	21.50691226	25.81937877	24.5264193	25.97585514	22.16893801	28.29300669	25.20187758	19.33415117	13.33785008	11.85151684	16.21542156	14.03905341	15.71058715	17.21780023	22.08144459	23.41373809	13.09829298	13.56977198	15.67578863	18.11704077	14.10553906	14.49714376	23.02757687	26.92929657
1708	16.7541474	21.47577461	25.78961019	24.4671502	25.93319348	22.12963405	28.24623518	25.16851252	19.30198832	13.31363867	11.84039299	16.18356896	14.00209337	15.65762033	17.18486364	22.04475787	23.36437988	13.07515051	13.53348039	15.65246197	18.07629741	14.08733947	14.45460255	22.97475803	26.88130932
1709	16.73121286	21.44319016	25.74197473	24.40808093	25.88909051	22.09557286	28.19958231	25.1332466	19.26147474	13.29851327	11.80531251	16.15317906	13.97039044	15.60700635	17.15510101	22.03214601	23.32312069	13.05675872	13.49916903	15.64497765	18.05317429	14.05135837	14.41611099	22.93546685	26.8355454
1710	16.70217035	21.39017015	25.68246105	24.35420586	25.84962262	22.03679394	28.15053595	25.1116337	19.22314924	13.26869234	11.78231955	16.10890381	13.94989534	15.56399113	17.12304531	21.99921446	23.29564361	13.0300125	13.45787056	15.62297462	18.01796093	14.0194412	14.37620939	22.87833477	26.79497563
1711	16.66692615	21.36676726	25.61171807	24.29082023	25.82298628	21.96923418	28.0932503	25.08034696	19.18711694	13.22871273	11.77797605	16.0786433	13.92387249	15.52342786	17.09203005	21.9612963	23.26681991	13.00514075	13.43291742	15.58643958	17.97900738	13.98970318	14.32431913	22.82623941	26.74353398
1712	16.63580562	21.3409214	25.52379174	24.24967091	25.78310288	21.92626053	28.0457151	25.04691318	19.14628784	13.20317456	11.75822686	16.06305102	13.89164628	15.49608059	17.05492578	21.92153493	23.21235471	12.99338566	13.41626494	15.55918891	17.94628077	13.95090482	14.28307228	22.7894535	26.69207504
1713	16.59103209	21.28443228	25.45527003	24.21323861	25.72576706	21.88608574	27.99501665	25.00621181	19.10476157	13.17321922	11.73138038	16.0479355	13.85958119	15.47494711	17.03039201	21.87429073	23.15680123	12.96852975	13.38590946	15.51721437	17.91286513	13.91165935	14.2472124	22.73069553	26.62598313
1714	16.54278907	21.2480312	25.41442561	24.17173564	25.67322925	21.85296884	27.94870225	24.94856327	19.05948501	13.14334264	11.70622316	16.02607808	13.81414506	15.45633548	17.01853545	21.83265687	23.10627975	12.94057531	13.35973415	15.472707	17.89429694	13.86720592	14.20294999	22.6865653	26.55167961
1715	16.50091657	21.20911785	25.36938387	24.14314024	25.62061158	21.82188437	27.89003023	24.86607749	19.01803039	13.1088147	11.66360034	16.00126554	13.78314167	15.43593813	16.97914726	21.78347981	23.05281269	12.92020164	13.3288228	15.43873667	17.87683648	13.8286025	14.17282227	22.64923445	26.49223963
1716	16.45742972	21.1556045	25.33514911	24.09895517	25.55775485	21.78745002	27.81626893	24.78380345	18.97812104	13.07418979	11.61884735	15.96325393	13.75034269	15.41748781	16.94833323	21.7341022	23.00218114	12.88455981	13.27697176	15.40506689	17.85676835	13.78724723	14.15463458	22.60429784	26.43146548
1717	16.41791378	21.09969244	25.30269687	24.06341082	25.51492818	21.74934393	27.74538778	24.73491125	18.93719511	13.04715872	11.5917016	15.92533392	13.72014615	15.40290131	16.9270569	21.69291658	22.95128517	12.86424356	13.23726328	15.3624041	17.82234985	13.7547041	14.12034581	22.58154651	26.38341112
1718	16.37206482	21.0405641	25.25010047	24.02284474	25.47270247	21.70714186	27.66255733	24.68240267	18.9165634	13.01633565	11.5559204	15.89715416	13.703891	15.36296465	16.87744688	21.65076393	22.88904289	12.85645881	13.21008193	15.330069	17.77664534	13.73574267	14.08148914	22.55875436	26.35098036
1719	16.32620062	20.98928929	25.21236368	23.96579327	25.40839933	21.68647095	27.60912432	24.63765605	18.8970951	12.99250243	11.52612007	15.86191291	13.67650412	15.3188685	16.85159814	21.60936066	22.83539932	12.82822651	13.18076519	15.29743898	17.73298505	13.69316551	14.04438532	22.50540433	26.31627339
1720	16.29963052	20.94401978	25.1770142	23.92615209	25.37561276	21.65766829	27.58272611	24.60493501	18.85917502	12.97259289	11.50761999	15.83414833	13.65759152	15.2797951	16.83897159	21.57963489	22.80795903	12.80148031	13.17176608	15.26288796	17.68828954	13.63878356	13.98983733	22.44008292	26.2835157
1721	16.26930778	20.91581255	25.11444556	23.87149445	25.34357	21.62345761	27.53316329	24.55228209	18.82587303	12.94424423	11.47681331	15.80534029	13.62437096	15.23206713	16.80393976	21.5439118	22.79082105	12.77450352	13.16137144	15.24507181	17.6327956	13.58139149	13.94816459	22.38707951	26.24815973
1722	16.23797089	20.87994204	25.04803167	23.81132705	25.30136877	21.61013478	27.49546647	24.51092626	18.77756641	12.92526133	11.46229875	15.77024812	13.58097567	15.20698988	16.76718775	21.50117927	22.77545354	12.73929052	13.13372949	15.22349369	17.58900605	13.52403338	13.92096248	22.32667206	26.20823422
1723	16.21539601	20.8331604	24.98324966	23.76378386	25.2806742	21.57770583	27.44381021	24.49152269	18.71739404	12.90977501	11.45429516	15.74748401	13.55006657	15.1749014	16.73350557	21.48566869	22.74797276	12.72066928	13.1109732	15.21713139	17.55218489	13.4919921	13.89868151	22.28070412	26.15204999
1724	16.18395181	20.80248606	24.92771163	23.70744055	25.23647078	21.55510164	27.36329689	24.45648393	18.67546547	12.87770168	11.43510684	15.72067273	13.51091104	15.13593299	16.70055947	21.46057945	22.72586493	12.70888709	13.07976713	15.19244774	17.51431187	13.46916323	13.8805672	22.25499108	26.07798632
1725	16.15006737	20.77137559	24.88960905	23.65987271	25.19041045	21.5438167	27.30991733	24.41298313	18.63549611	12.84218775	11.41738029	15.68786929	13.4803054	15.11333676	16.65682841	21.41297188	22.69569801	12.67988157	13.0553094	15.1461039	17.50567987	13.44478488	13.84531775	22.20886425	26.02223862
1726	16.11895248	20.75095065	24.85393076	23.63031447	25.16519579	21.50157331	27.25834592	24.3772318	18.59426894	12.79977774	11.39114001	15.66359643	13.44805499	15.0755461	16.62693908	21.38442853	22.63663756	12.65328425	13.02435946	15.12004512	17.49182883	13.42844776	13.81750711	22.16518366	25.95967408
1727	16.10553527	20.73939529	24.80698409	23.6060986	25.12930676	21.4750633	27.21818955	24.3285902	18.55723359	12.76075831	11.37355333	15.63847973	13.41109038	15.05928214	16.61768832	21.36161545	22.59542076	12.63616074	12.98369859	15.08097036	17.47596083	13.39037164	13.79200574	22.13108063	25.89133636
1728	16.08290742	20.71298426	24.7582996	23.57540849	25.09457852	21.4562854	27.20631128	24.27381347	18.5156632	12.73391916	11.3506155	15.60580284	13.37166905	15.05877382	16.59716689	21.33730025	22.54664242	12.62338887	12.95636013	15.05574546	17.46083942	13.3432527	13.76423671	22.0995817	25.85193357
1729	16.04177568	20.67564614	24.71681164	23.55657064	25.06528666	21.43077332	27.18053357	24.23736092	18.46677183	12.71522027	11.32968157	15.57130341	13.32894854	15.04685223	16.57749087	21.33305005	22.49494782	12.60963866	12.91286609	15.06025702	17.42343347	13.31399372	13.75292297	22.05072217	25.80546194
1730	16.02260716	20.64614618	24.67127221	23.53882125	25.03689219	21.41971401	27.14941322	24.22233159	18.44136545	12.71021709	11.32313871	15.54362349	13.30301776	15.03833297	16.5582288	21.3444492	22.48356827	12.60413567	12.88307024	15.03940776	17.40039771	13.2745423	13.72881303	22.00421025	25.75547152
1731	15.99965245	20.61655288	24.64498747	23.51512207	25.02721776	21.40708371	27.11628104	24.20289121	18.43200148	12.70691604	11.2908488	15.53724456	13.28334989	15.01545472	16.52878899	21.33011151	22.46551325	12.59916344	12.88543183	15.01594606	17.38370437	13.24620255	13.68822715	21.97637413	25.71387114
1732	15.96231083	20.5745795	24.62794967	23.51555598	25.02622052	21.39524687	27.06702521	24.19712423	18.41185964	12.71704069	11.26377661	15.54025212	13.26383104	14.99151978	16.51074923	21.29858921	22.43380561	12.56829892	12.88263299	15.00058043	17.35786591	13.23987939	13.65482529	21.92605531	25.68592242
1733	15.92562344	20.54328975	24.58932374	23.50283363	25.03316948	21.38446513	27.02432318	24.20187963	18.38230379	12.70987028	11.234239	15.52824263	13.24726298	14.96602788	16.48905195	21.28089225	22.40383306	12.53850108	12.87194328	14.9642248	17.36217397	13.22997061	13.62349666	21.89337844	25.66314984
1734	15.87596817	20.53012006	24.5419045	23.48915646	25.04122676	21.38656173	26.9889062	24.18234584	18.33587241	12.68496538	11.20475694	15.51035821	13.21734464	14.93265407	16.45968851	21.24474787	22.35722079	12.51749267	12.85115997	14.93986944	17.35316631	13.21148637	13.59568751	21.8813404	25.6404322
1735	15.82712742	20.51101899	24.49596182	23.48422728	25.03135776	21.39608818	26.94921267	24.16939148	18.29378113	12.67422735	11.18188769	15.4779002	13.18262164	14.90070024	16.43634507	21.21033186	22.31614372	12.48315522	12.81644672	14.91919368	17.32787512	13.18793306	13.58372732	21.85673966	25.63004762
1736	15.79505313	20.47337139	24.49033439	23.46680914	25.03257594	21.39058053	26.92807638	24.1547277	18.27292378	12.62477284	11.14602997	15.4402186	13.15445809	14.86953454	16.41762806	21.19846307	22.29797541	12.45737019	12.76863645	14.89696652	17.32312472	13.14933818	13.5686228	21.8463524	25.60586017
1737	15.7683798	20.43615729	24.48249759	23.46500647	25.012126	21.38596981	26.92123347	24.12904735	18.25414469	12.58020995	11.13922231	15.42883147	13.12509011	14.85008862	16.41276115	21.18418586	22.28037357	12.44916694	12.73410938	14.87754	17.29197605	13.10347823	13.54166346	21.8381681	25.58307261
1738	15.75374418	20.38971998	24.46045611	23.45325168	24.97530681	21.37459415	26.89775637	24.10563184	18.22766291	12.56563308	11.11206627	15.41845396	13.1146965	14.83822119	16.41622408	21.15507642	22.26731744	12.43625828	12.72878625	14.84342315	17.25220842	13.08541519	13.52585023	21.82294401	25.55358866
1739	15.73183322	20.33668402	24.45455708	23.43671698	24.97538682	21.3416894	26.88310302	24.08377769	18.18879074	12.53711497	11.07529255	15.38668962	13.09590189	14.82746687	16.41734688	21.11938673	22.24380352	12.41898176	12.7213493	14.81384388	17.20440631	13.06170621	13.51273622	21.80518704	25.50420755
1740	15.69133255	20.32108634	24.3928548	23.41430224	24.96414013	21.30817698	26.85251936	24.08015585	18.13995961	12.52775569	11.05911882	15.34597009	13.05652317	14.82142339	16.39506349	21.09566818	22.18973643	12.40935887	12.71194315	14.77483832	17.16730971	13.038511	13.48783978	21.77073847	25.45251916
1741	15.66852204	20.30736434	24.32384819	23.36502126	24.94319823	21.27549732	26.79075328	24.07281311	18.09729179	12.51396846	11.01162779	15.30747291	13.02271067	14.79888573	16.36199723	21.07314823	22.13587293	12.40299061	12.70129304	14.72764906	17.15711498	13.03737248	13.46321001	21.72504968	25.39291879
1742	15.64417284	20.27256914	24.28018518	23.31998392	24.93958258	21.2344304	26.75702167	24.05199833	18.05158654	12.4760393	10.97744534	15.27705849	12.97049631	14.76180111	16.31992447	21.04788085	22.07841607	12.37251718	12.66724268	14.70168597	17.13907607	12.99665399	13.44448348	21.67535959	25.32490274
1743	15.60352449	20.2308134	24.22962148	23.27140352	24.90566959	21.19902513	26.71265531	24.03276791	17.99844706	12.43768254	10.96659429	15.24754881	12.91867165	14.73764755	16.2748441	21.01991696	22.02931327	12.34391112	12.62980468	14.67512986	17.14327469	12.94711724	13.42110941	21.62503758	25.26699243
1744	15.56823126	20.17220215	24.19157986	23.23277802	24.85762805	21.17356559	26.66078342	23.98538277	17.93543761	12.39194339	10.95409458	15.21922901	12.87796768	14.71318613	16.25260434	20.98034467	21.99672608	12.31259598	12.59458783	14.63930006	17.14070564	12.92689744	13.39648652	21.57932981	25.20969591
1745	15.52939616	20.11712769	24.16310777	23.19862879	24.84038594	21.15938754	26.61738314	23.92416478	17.86621114	12.35177436	10.9478252	15.18523348	12.83341344	14.68793555	16.23139122	20.9173277	21.94398574	12.26984841	12.55253848	14.61547716	17.10392381	12.87528397	13.35773188	21.5496024	25.14638731
1746	15.50378233	20.06617513	24.13684257	23.14710099	24.81501193	21.15858597	26.54610787	23.87530467	17.81402916	12.32046366	10.92654802	15.13357393	12.797583	14.66166455	16.20642913	20.86489024	21.90178327	12.24396561	12.5257422	14.59332954	17.07549478	12.8289744	13.28966671	21.49411055	25.08172029
1747	15.47057794	20.02944577	24.10084734	23.10121166	24.78478765	21.15795204	26.47606902	23.81133535	17.76085614	12.2804464	10.88372544	15.08823132	12.7562054	14.62331076	16.1858561	20.84283297	21.86805672	12.20412466	12.48851509	14.55523924	17.02481967	12.80042212	13.22817315	21.41727292	25.02143997
1748	15.41931973	19.99384904	24.05231297	23.0556674	24.75907985	21.15208391	26.40405143	23.74323922	17.71032818	12.253517	10.8399591	15.05280559	12.71070197	14.58179149	16.16108181	20.82099647	21.82557135	12.16670479	12.44934309	14.51139447	16.93388539	12.74074737	13.1914489	21.36093172	24.96892522
1749	15.37692521	19.94751187	23.99050284	23.00608281	24.72437007	21.12569269	26.32410436	23.70970513	17.66237944	12.23953935	10.79246673	15.01630036	12.66654882	14.53198252	16.12206132	20.80025093	21.79177545	12.13711009	12.4185792	14.46876617	16.8650867	12.69389167	13.16075035	21.28745767	24.8977389
1750	15.31271337	19.91722104	23.92911769	22.95391586	24.69708734	21.08229793	26.25405235	23.67944352	17.60839575	12.21747669	10.75449768	14.98812978	12.62579233	14.47190996	16.09713761	20.76635194	21.73582853	12.10381655	12.36143644	14.41061884	16.81822725	12.65695352	13.12718854	21.2419275	24.84425273
1751	15.25578478	19.88383063	23.88343001	22.90773348	24.65471052	21.04128458	26.18437852	23.64353111	17.57301268	12.19137876	10.72395903	14.96297826	12.57927829	14.43546426	16.07835215	20.70812701	21.66882995	12.07044046	12.30779777	14.34958829	16.78470676	12.62388752	13.09430299	21.21687488	24.79303773
1752	15.22764368	19.84349917	23.82206308	22.85194955	24.59992274	20.99166406	26.10313859	23.62673583	17.52767586	12.14436647	10.66306658	14.93499072	12.53789468	14.3964043	16.03878247	20.63162197	21.59704717	12.02610197	12.26359936	14.3125804	16.77724112	12.59086919	13.03977459	21.15815184	24.71486811
1753	15.18593669	19.79791273	23.7498238	22.7885496	24.53920894	20.9538701	26.02982359	23.57067462	17.48173816	12.0893662	10.62470102	14.89512245	12.51578502	14.3474847	16.00122449	20.56380013	21.51693651	11.98738519	12.19673561	14.28516004	16.7608509	12.54285503	12.97438065	21.10680358	24.64168293
1754	15.13883044	19.74191417	23.69088069	22.74637778	24.47001254	20.92397534	25.98143927	23.50055439	17.44341948	12.04945626	10.60837935	14.83948314	12.48254355	14.32313834	15.96491337	20.52253962	21.46691672	11.94382476	12.13929235	14.25092921	16.72026028	12.49062887	12.92750282	21.04800839	24.57571573
1755	15.07926776	19.67763271	23.61516548	22.69466566	24.41866191	20.87818727	25.92844015	23.4489996	17.38177542	12.00574681	10.573777	14.78772773	12.45191111	14.27992745	15.91987671	20.48340981	21.41700852	11.90996729	12.11201246	14.22737833	16.67711453	12.43723961	12.88326566	20.98787612	24.50191455
1756	15.01846446	19.61829703	23.56626784	22.65768532	24.37140747	20.84698648	25.86527052	23.38868764	17.33120706	11.99851789	10.56295365	14.74012734	12.39810112	14.25086967	15.85868681	20.45409107	21.36231078	11.89944334	12.07637545	14.2014882	16.64437815	12.39883698	12.83412394	20.94371447	24.44558574
1757	14.97535446	19.56246632	23.50349945	22.61164361	24.32007682	20.80924983	25.80886884	23.34152698	17.28752373	11.97148308	10.54240136	14.7003692	12.34828432	14.2078933	15.81296931	20.41138405	21.30209732	11.87301365	12.04593644	14.16152161	16.60044387	12.35840367	12.79346978	20.89498705	24.38082655
1758	14.94986887	19.50104814	23.41569492	22.56192783	24.2564706	20.76236088	25.73884806	23.30668408	17.25048746	11.93242703	10.49858816	14.68112068	12.28096854	14.16403605	15.75587495	20.35793142	21.20477414	11.84744738	12.02749917	14.10845679	16.53981758	12.33025838	12.76768574	20.85317936	24.28713355
1759	14.90431854	19.45156184	23.33791964	22.51299966	24.20143133	20.72756789	25.68188505	23.25897914	17.21386187	11.90299426	10.46661055	14.64064758	12.22865291	14.12270998	15.71967472	20.30895222	21.14084352	11.81758499	11.99518466	14.06917054	16.49579985	12.29298217	12.72396334	20.79742447	24.22534157
1760	14.84613928	19.41000512	23.25870936	22.44604834	24.15921364	20.69967609	25.65312997	23.21049147	17.17977143	11.86911276	10.4448276	14.58586479	12.20079164	14.05620097	15.71592966	20.25268363	21.10451794	11.771587	11.9603569	14.02314617	16.46528431	12.25331969	12.6670496	20.73244266	24.17881126
1761	14.79180061	19.36177391	23.18186914	22.39880836	24.11608242	20.65596694	25.59468237	23.15001783	17.13460974	11.83156409	10.42266466	14.5461871	12.15261779	14.0139016	15.68477839	20.20493518	21.05908274	11.7393438	11.92401261	13.9756259	16.41766421	12.20915422	12.62530609	20.66761454	24.11734799
1762	14.71646388	19.3253527	23.10477105	22.36412742	24.07357199	20.61303106	25.51383658	23.07714169	17.07994037	11.7962281	10.40580141	14.49518758	12.08665608	13.98943888	15.65523449	20.1550207	21.03197347	11.7131703	11.87697566	13.95040311	16.35953009	12.15216608	12.57797121	20.5861274	24.07841049
1763	14.66296453	19.27126871	23.04573181	22.31964043	24.03695656	20.57207105	25.44643331	23.02726411	17.02840738	11.76362929	10.37683188	14.46421071	12.0407494	13.95187615	15.62241144	20.11228794	20.98329707	11.69664693	11.84242793	13.91621514	16.31606802	12.09843719	12.55216145	20.52270192	24.01919848
1764	14.64329327	19.20105878	22.993714	22.28755154	23.99787261	20.51228075	25.36558722	22.97210165	16.97677607	11.7223879	10.34982438	14.45803953	11.99470119	13.92455201	15.56381906	20.08621412	20.89759542	11.69985157	11.81037729	13.86950497	16.25988718	12.04032181	12.56226134	20.46454219	23.93368228
1765	14.60593194	19.1430889	22.94801683	22.24259775	23.9664273	20.47680843	25.30538504	22.93819301	16.93460709	11.68822676	10.31447887	14.43753104	11.95512635	13.88387058	15.53029033	20.05587642	20.85048249	11.67942424	11.77395038	13.83086378	16.21629295	11.98819653	12.53779006	20.42045825	23.88059101
1766	14.55991974	19.07096198	22.91814533	22.1867945	23.94534217	20.45765584	25.26525815	22.93587063	16.90159674	11.67008627	10.2553193	14.42274838	11.94534714	13.81909902	15.51410396	20.02252122	20.82687588	11.65312842	11.74798746	13.78870527	16.20691097	11.93165224	12.49283419	20.39991473	23.82393981
1767	14.52598185	19.03704793	22.88544227	22.13864217	23.92567841	20.42683494	25.21793094	22.90062328	16.85868707	11.64558034	10.21412714	14.40914298	11.90704188	13.79572208	15.48677926	19.99063893	20.78657282	11.62395454	11.71720103	13.75180179	16.17950426	11.89867733	12.45875034	20.35990682	23.78930835
1768	14.48393219	19.02273443	22.86005489	22.08531845	23.91979135	20.4012032	25.17644168	22.85132075	16.81274197	11.6087897	10.17320738	14.39310537	11.84490036	13.79100749	15.45769104	19.95217292	20.76577619	11.56602697	11.67860645	13.71086678	16.13697241	11.88771943	12.41378395	20.31687029	23.79876452
1769	14.46217436	19.0056533	22.83322111	22.04415244	23.89086527	20.36897997	25.13485953	22.8224456	16.75653302	11.59233147	10.14306926	14.37333059	11.80169291	13.77303519	15.43902712	19.9293426	20.73444137	11.53873635	11.64747325	13.68103807	16.10936769	11.85773095	12.37327899	20.27822517	23.76150361
1770	14.4684722	19.02101248	22.81850085	21.99839422	23.85358886	20.33056439	25.09150274	22.78952196	16.68347242	11.59375598	10.12552622	14.35222887	11.74947653	13.78765271	15.42948582	19.92630861	20.68042403	11.53305601	11.61889521	13.6759002	16.0951091	11.83924904	12.35316849	20.23428027	23.71644104
1771	14.44784639	19.01134335	22.7819032	21.97445455	23.82270861	20.30304755	25.05582815	22.77444037	16.62768265	11.57750472	10.10856204	14.32640424	11.71920479	13.75733001	15.40490571	19.91222514	20.6302896	11.51663878	11.58531874	13.64521932	16.06082092	11.81418463	12.32662114	20.19400979	23.6650176
1772	14.41737335	18.9977446	22.72041723	21.97597314	23.76801283	20.2736023	25.01866205	22.79426915	16.56665296	11.56220792	10.1076366	14.29312934	11.71527991	13.67471157	15.37555032	19.90572703	20.57486175	11.50950892	11.5474709	13.60883471	16.0156456	11.75554661	12.27639071	20.15839718	23.57455415
1773	14.40173363	18.97125618	22.67810429	21.95517868	23.74035846	20.25946796	24.9953528	22.79311564	16.53873145	11.55164741	10.09696358	14.2595469	11.69935965	13.64572961	15.35879974	19.88538107	20.54446187	11.50111227	11.51477312	13.58301596	15.97866056	11.737578	12.25438061	20.11897136	23.51161908
1774	14.38159294	18.92753175	22.63166396	21.94677631	23.7390536	20.25752344	24.99232573	22.78368513	16.54770618	11.52874678	10.07886503	14.22013328	11.68818997	13.62532103	15.33259336	19.84199277	20.52088515	11.48141677	11.4888044	13.54522702	15.92988596	11.75667098	12.25600155	20.06717761	23.45350778
1775	14.36710861	18.8896948	22.59601037	21.91521415	23.70522523	20.26046383	24.96723896	22.75507232	16.52076805	11.51345688	10.07616229	14.20281961	11.6714484	13.61347619	15.31606304	19.81095263	20.492002	11.47140712	11.4566018	13.50627202	15.89625036	11.74587233	12.23604385	20.03785202	23.41484769
1776	14.37968247	18.83188096	22.58004058	21.84989862	23.66001209	20.28997718	24.95204969	22.72022731	16.49524522	11.51658885	10.07675806	14.188229	11.64908791	13.6409141	15.33401579	19.79054284	20.48890979	11.47515285	11.41602358	13.46884114	15.87680018	11.74477879	12.22785004	20.02617754	23.40351452
1777	14.37337182	18.79094021	22.55261598	21.8290847	23.64001793	20.2798427	24.90286747	22.66792454	16.46068824	11.50176316	10.07822165	14.18613553	11.62230684	13.63155167	15.31538179	19.75586613	20.47412938	11.47273408	11.38558172	13.43728987	15.86165239	11.7171498	12.1960283	20.00860023	23.36987882
1778	14.3510817	18.76198081	22.51833707	21.81744431	23.61580588	20.25069765	24.8054843	22.57487477	16.39688132	11.47125881	10.09437864	14.21823361	11.59069975	13.59460095	15.26800332	19.71175886	20.44185115	11.47718681	11.35698786	13.39113049	15.85198965	11.65288668	12.13298082	19.99884909	23.34435585
1779	14.33098136	18.75404918	22.45904657	21.82124904	23.62917591	20.20843641	24.76838491	22.57754626	16.37073909	11.42623695	10.06963805	14.20683465	11.57185157	13.60830142	15.21246572	19.68043901	20.41175851	11.47622679	11.34545042	13.37309025	15.82828977	11.60535836	12.10038162	20.00567037	23.31401671
1780	14.29671995	18.75005198	22.44927364	21.82855913	23.64478918	20.16402681	24.73283472	22.53614579	16.35736442	11.40948999	10.05450863	14.18402733	11.55664334	13.60482168	15.18073317	19.64090627	20.37883803	11.4490314	11.34414638	13.38612824	15.80992769	11.57174711	12.06437548	19.98219616	23.24773026
1781	14.33029102	18.75317914	22.44618146	21.79915332	23.68185852	20.12201554	24.67646066	22.5077712	16.37345382	11.39050204	10.0177454	14.15762492	11.57142932	13.57175631	15.17636016	19.62546662	20.3738327	11.42064427	11.37965956	13.37526441	15.78957679	11.54469516	12.06766802	19.96764974	23.228062
1782	14.31658649	18.74519616	22.4096266	21.77063341	23.6906947	20.1149671	24.66796385	22.5244173	16.37691468	11.40346475	10.01080035	14.12903569	11.57666561	13.56728618	15.17856156	19.64374663	20.37701201	11.40896972	11.36959721	13.37961978	15.78201683	11.53164765	12.09153731	19.95310176	23.22071951
1783	14.26595642	18.71535545	22.4338049	21.73012376	23.65086163	20.10903448	24.66230678	22.49203661	16.3810473	11.44067861	10.02469023	14.11932137	11.56900568	13.52375997	15.21175828	19.66660954	20.3643102	11.41383012	11.34300605	13.40265059	15.79947937	11.54485477	12.11635087	19.89490801	23.18147992
1784	14.25763892	18.69720196	22.44646179	21.71055423	23.60657645	20.10368929	24.61413178	22.45369182	16.37607565	11.46209258	10.00948363	14.15040884	11.57984797	13.46187912	15.20845586	19.66071133	20.37641549	11.40831804	11.34766393	13.38150302	15.81283717	11.53631122	12.124399	19.86313167	23.18940184
1785	14.22453826	18.69374811	22.43342865	21.73436127	23.54426611	20.13228758	24.64394337	22.44328071	16.32743099	11.49599449	9.996485804	14.16231065	11.56340492	13.45552024	15.17917678	19.61730136	20.34130397	11.40638656	11.3445811	13.35580418	15.8327971	11.52499975	12.09572407	19.84736074	23.16971524
1786	13.90623766	18.58444411	22.44144762	21.97721977	23.2998369	20.09843613	24.37125383	22.38623145	16.55591134	11.53905593	9.456680227	14.2203418	11.53201124	13.36234612	15.39878176	18.91051302	20.35784354	11.35793531	11.34800003	13.6007402	15.41474113	11.19597779	11.68226152	19.33489	22.88204003
1787	13.90833561	18.59064095	22.50222156	21.95230424	23.30878863	20.043001	24.29209174	22.39876072	16.57331024	11.51498503	9.462600638	14.25665727	11.53850219	13.37979552	15.37689906	18.87875663	20.38644437	11.35289774	11.32691072	13.56082165	15.42184247	11.16042799	11.69195885	19.29278146	22.93777287
1788	13.7987653	18.62039815	22.54410137	21.80521258	23.21753872	19.93867692	24.19958238	22.503667	16.53847397	11.42399303	9.437528182	14.21117239	11.60021721	13.37329367	15.41015844	18.88291352	20.48137528	11.39984288	11.20766297	13.56275064	15.47154815	11.1557889	11.73075063	19.16423047	23.06394521
1789	13.79006706	18.49174416	22.58853845	21.73724584	23.17352577	19.89674845	24.18586686	22.50267675	16.46824712	11.40552848	9.398514939	14.20501357	11.59953665	13.326128	15.34413834	18.8571992	20.50796804	11.40497835	11.15551283	13.55159323	15.50032049	11.13300933	11.73816575	19.10063886	23.04566523
1961	4.108328461	5.250319045	6.524002405	7.897121445	9.880143515	9.045610316	7.977098904	7.559663989	4.769362419	4.061032153	2.66359224	4.379882759	2.946655658	4.368446008	6.036602631	8.027787279	7.245800456	2.678816273	2.04792404	4.046279512	4.624439823	2.996401249	2.608017091	6.327469325	5.985560575
1962	4.350042977	5.066935315	6.234044531	7.981716236	9.874017302	9.290589285	8.055717226	7.300698494	4.79658146	3.729684834	2.674962168	4.475651762	2.900331768	4.217831145	5.932345065	7.894002063	7.316075134	2.784185392	2.02691305	4.117911637	4.832196707	3.079180611	2.652502232	6.347966315	6.31366921
1963	4.206767083	5.079474616	6.101330587	8.104280844	9.847488517	9.294998366	8.040019095	7.365030619	4.858150674	3.581133746	2.675354857	4.508610442	2.91762237	4.221648667	5.957129377	7.882105283	7.158977077	2.82038393	2.06817824	4.142770467	4.918934493	3.11639489	2.732218976	6.355354117	6.489207856
1964	3.844357475	5.163391224	5.899174293	8.230344063	9.685432464	9.20751286	7.986113518	7.385213302	4.984489166	3.325737858	2.691742904	4.467295584	2.987712717	4.334332729	6.050121794	7.84898789	6.745419189	2.756162892	2.180282111	4.07173129	4.999941622	3.150599994	2.838912429	6.330526541	6.739987056
1965	3.749310601	5.206241394	5.849914637	8.302065159	9.76019305	9.150303287	7.96868004	7.452108083	4.932056966	3.352781004	2.67475964	4.506761837	2.965135717	4.362841341	6.031696943	7.848871587	6.642191601	2.810440975	2.233790722	4.043597646	5.050173307	3.186544655	2.889315635	6.357673181	6.794620887
1966	3.53544371	5.313147924	5.834604336	8.33630187	9.924394373	8.958578719	7.863302973	7.695551028	4.789741347	3.53081814	2.628245614	4.636167808	2.937605937	4.404785278	5.951337588	7.928144344	6.554841284	2.960187859	2.272656072	4.034868473	5.019667961	3.213198262	2.938792608	6.42317139	6.743913056
1967	3.526272544	5.321510906	5.85502878	8.408604251	10.04826973	8.979386953	7.882732676	7.759683398	4.736538244	3.612476149	2.613087736	4.619674751	2.894590309	4.407864158	5.978786559	7.938335857	6.568353237	2.978142473	2.290793241	4.016691516	5.075821351	3.23148431	2.961619427	6.437699721	6.713907029
1968	3.724513422	5.277482963	5.950425699	8.503960163	10.2731104	9.06472505	7.991801508	7.691509812	4.615691845	3.826754954	2.582508802	4.533139129	2.746648737	4.375643104	5.976994089	7.884744093	6.753190987	2.950242261	2.296223521	3.954916982	5.173533049	3.276004697	2.979106743	6.458876454	6.575351726
1969	3.802674265	5.268734589	5.985603584	8.551905206	10.37469814	9.155861369	8.042325418	7.719334809	4.573279441	3.87608488	2.582566292	4.503564807	2.723206769	4.384215641	6.032796484	7.8959646	6.791502743	2.980033531	2.308925992	3.938398853	5.251965461	3.27962001	2.972047929	6.460136271	6.561802373
1970	3.870370421	5.229716093	6.050390616	8.573566971	10.46339282	9.421324327	8.111603692	7.791781065	4.620527426	3.785588668	2.626078761	4.373518007	2.743599017	4.337979581	6.195384476	7.923405694	6.790597818	2.932583632	2.2785402	3.951873031	5.378513266	3.23032352	2.928481441	6.429048227	6.556066252
1971	3.914450848	5.218690393	6.059992498	8.632369907	10.48571161	9.513428408	8.16049159	7.811624532	4.6435855	3.766849733	2.636986447	4.36499604	2.772421309	4.380820089	6.29334222	7.954562559	6.795992925	2.970727379	2.302247836	3.967258089	5.444928591	3.221727421	2.913669533	6.406385746	6.612708411
1972	3.884371053	5.190313814	5.987034322	8.671110898	10.42808765	9.52031577	8.146020074	7.812107407	4.643974167	3.757045557	2.653869063	4.454947747	2.816600929	4.517236167	6.394124573	8.002214226	6.755382474	3.113569623	2.388933253	3.989653284	5.514920403	3.206789506	2.873912842	6.390100892	6.723035726
1973	3.953821888	5.238282969	5.958847274	8.719711204	10.38194587	9.522741277	8.209016243	7.838019401	4.672875739	3.700903528	2.641996337	4.539143696	2.93715141	4.590114258	6.456338449	8.053767121	6.720094532	3.219396417	2.425448091	3.995418433	5.516204266	3.237177225	2.85050707	6.352836859	6.887008357
1974	4.0018937	5.27942444	6.000240645	8.79380203	10.3832598	9.535240646	8.242735902	7.861847431	4.695802788	3.716208504	2.644735925	4.589500182	2.983815746	4.667615829	6.477822399	8.106380566	6.735439489	3.285937778	2.449667482	4.048156432	5.507159469	3.224294116	2.895393422	6.354767707	6.984004923
1975	4.057102099	5.365157347	6.034383675	8.935907787	10.33580816	9.474458989	8.250537285	7.858267703	4.745095785	3.770727616	2.617874805	4.657664421	3.044563709	4.793328669	6.464036161	8.162529473	6.78682326	3.370140657	2.486231745	4.142995422	5.449615166	3.203407263	2.999117414	6.346766807	7.112612527
1976	4.10261917	5.36297863	6.132369527	8.989839885	10.402479	9.508880005	8.324630305	7.87684613	4.744030638	3.822428191	2.640692345	4.706332965	3.036966413	4.839544065	6.47821127	8.205460054	6.826186836	3.38653003	2.496153502	4.175152873	5.445828593	3.208737592	3.052944913	6.379764831	7.158665553
1977	4.14984998	5.338929138	6.336724497	9.000174092	10.57553162	9.603537082	8.436820372	7.904500371	4.685786935	3.89261663	2.690874329	4.735654172	2.974277075	4.827873277	6.456892859	8.236921085	6.869653783	3.348718391	2.45143795	4.197405771	5.420524144	3.198027792	3.139982291	6.445080977	7.139459354
1978	4.211964613	5.330495268	6.453160404	9.04760246	10.66626413	9.667921748	8.522301999	7.959534405	4.715319544	3.951125007	2.7315281	4.753569384	2.948338285	4.848100692	6.470461842	8.294548024	6.929903978	3.326369528	2.464433709	4.233609521	5.443416417	3.20981228	3.1857124	6.506639552	7.16126906
1979	4.302773339	5.223542858	6.559318633	9.066882274	10.7764341	9.765413142	8.673524529	8.037774595	4.734413352	4.054897769	2.810776058	4.76737738	2.868049165	4.842823219	6.536853465	8.357473734	7.001289103	3.24864368	2.509811172	4.233227721	5.515746865	3.253671833	3.199830322	6.60847966	7.170594165
1980	4.33654789	5.248577975	6.656772291	9.126771769	10.86120813	9.813670125	8.739360561	8.089071582	4.80805022	4.081848748	2.839760695	4.786679179	2.860221208	4.871954402	6.551697226	8.423733423	7.068722283	3.239817527	2.530968574	4.264805462	5.563391813	3.292702686	3.214878612	6.661786074	7.183853882
1981	4.375383879	5.38306165	6.756299041	9.249325197	10.8940207	9.816953838	8.725325428	8.152060878	5.00118447	4.051693856	2.831687581	4.770992025	2.931310761	4.9367506	6.540027283	8.551012697	7.173590917	3.256754447	2.552763495	4.347805001	5.617663689	3.31240425	3.195878955	6.699215821	7.194541465
1982	4.389727217	5.457080413	6.816976334	9.323452913	10.96076424	9.859250218	8.761454856	8.217246406	5.106218626	4.058607403	2.845711769	4.793055309	2.948282207	4.973826886	6.540773331	8.602671942	7.239442191	3.279324549	2.580955622	4.396503123	5.670156018	3.364393909	3.225227349	6.74000099	7.230682783
1983	4.291289576	5.593760001	6.845997527	9.380630561	11.04544635	9.896962046	8.806029695	8.272650821	5.232348522	4.041351437	2.853259169	4.847113554	2.955529213	5.013836712	6.517742599	8.603165896	7.276329025	3.359475372	2.593299679	4.426692824	5.730669773	3.472959099	3.271083118	6.736788678	7.280202839
1984	4.296405052	5.661245613	6.893554307	9.448357599	11.12826794	9.942210347	8.831554145	8.316332072	5.286769952	4.032616006	2.857319985	4.897050859	2.975815069	5.049355975	6.515421786	8.619504749	7.325357695	3.400389968	2.62017944	4.46220624	5.775386775	3.533853423	3.316384245	6.772042604	7.321642203
1985	4.339974738	5.693759826	6.936558871	9.513376126	11.21653601	10.0005531	8.857716041	8.360421132	5.297361977	4.034265549	2.864315433	4.953094637	2.992350335	5.078748785	6.52356414	8.626049414	7.371412823	3.429071364	2.657888451	4.496472657	5.815000225	3.584071495	3.375216897	6.824320753	7.369645442
1986	4.434993685	5.673244808	6.964044133	9.569084376	11.32973518	10.09744287	8.911564829	8.434448729	5.247466622	4.069648846	2.880034652	5.031367463	2.988261704	5.085555072	6.546923576	8.583716842	7.405101976	3.443655036	2.725718788	4.526404973	5.865612194	3.648949889	3.489032329	6.911387022	7.452798534
1987	4.492875874	5.671575245	6.98132687	9.618969116	11.3989487	10.16518297	8.933096567	8.464173498	5.211883746	4.081183255	2.907091349	5.073453253	2.990842754	5.121493012	6.570629471	8.609116881	7.446298719	3.460299248	2.75973498	4.560421385	5.881025658	3.666634847	3.533107744	6.960420357	7.495190802
1988	4.620480534	5.615420223	7.00844271	9.69257516	11.47768108	10.24285866	8.913375332	8.430064366	5.108585278	4.087502449	2.953915247	5.117334744	3.009126335	5.189262741	6.608910892	8.669815432	7.500682914	3.465271781	2.79318301	4.608483974	5.857025067	3.632910016	3.54749448	7.039424841	7.503621467
1989	4.661842965	5.637890086	7.027292912	9.724346032	11.5079089	10.28061406	8.929457532	8.479367617	5.0805313	4.078872363	2.953464577	5.137540355	3.021089527	5.212738581	6.635739329	8.726116687	7.545380103	3.470721042	2.814738974	4.633733909	5.872958002	3.627749918	3.569674336	7.055045736	7.545673768
1990	4.642779711	5.711255948	6.997885668	9.727166716	11.48808367	10.30439344	8.96000033	8.573443702	5.058122208	4.04874077	2.951652773	5.113258213	3.027992624	5.236844325	6.648949877	8.824384518	7.581692059	3.484775718	2.802545132	4.663044845	5.893236439	3.62181117	3.559505004	7.002813549	7.602658335
1991	4.637368845	5.747856804	7.021976512	9.726913679	11.48315439	10.32052821	8.991373973	8.639117854	5.076531158	4.052449381	2.9381186	5.126563763	3.018386716	5.237214538	6.696324766	8.886529911	7.628447449	3.478248529	2.827992421	4.664106626	5.909780994	3.600901389	3.581439263	6.998596365	7.649860089
[truncated: 509 more rows]
