# Supplementary material for: Field spectroscopy data from non-arable, grass-dominated objects in an intensively used agricultural landscape in East Anglia, UK
Source: Data Brief. 2019 Nov 28;28:104888. doi: 10.1016/j.dib.2019.104888 (PMC6920490; doi:10.1016/j.dib.2019.104888)
Supplement: Multimedia component 1 [file mmc1.zip › Table 20 SVC_Metadata.csv]

Metadata for spectra recorded with the SVC HR-1024i in 2013.
Times are GMT (Greenwich Mean Time; British Winter Time)
Month	Day	Spectra_Name	Date	Vegetation category	Instrument	Scan Integr Time Ref1 (ms)	Scan Integr Time Ref2 (ms)	Scan Integr Time Ref3 (ms)	Scan Integr Time Target1 (ms)	Scan Integr Time Target2 (ms)	Scan Integr Time Target3 (ms)	ScanMethodRef	ScanMethodTarget	No Coadds Ref1	No Coadds Ref2	No Coadds Ref3	No Coadds Target1	No Coadds Target2	No Coadds Target3	Scan time Ref (s)	Scan time Target (s)	Integration type Ref	Integration type Target	Lens	Units	Date	Ref GPS time	Ref time	Target GPS time	Target time	Time diff (s)
5	1	gr050113_000	01/05/2013	Cat 3	HR-1024i	10	20	10	100	40	10	Time-based	Time-based	200	87	156	20	46	156	2	2	AI	AI	8	Radiance	05/01/2013	103823	10:38:23	103841	10:38:41	00:00:18
5	1	m1_001	01/05/2013	Cat 3	HR-1024i	10	20	10	50	40	10	Time-based	Time-based	200	87	156	40	46	156	2	2	AI	AI	8	Radiance	05/01/2013	100936	10:09:36	100953	10:09:53	00:00:17
5	1	m1_002	01/05/2013	Cat 3	HR-1024i	10	20	10	70	40	10	Time-based	Time-based	200	87	156	28	46	156	2	2	AI	AI	8	Radiance	05/01/2013	101225	10:12:25	101246	10:12:46	00:00:21
5	1	m1_003	01/05/2013	Cat 3	HR-1024i	10	20	10	70	40	10	Time-based	Time-based	200	87	156	28	46	156	2	2	AI	AI	8	Radiance	05/01/2013	101401	10:14:01	101416	10:14:16	00:00:15
5	1	m1_004	01/05/2013	Cat 3	HR-1024i	10	20	10	70	40	10	Time-based	Time-based	200	87	156	28	46	156	2	2	AI	AI	8	Radiance	05/01/2013	101509	10:15:09	101528	10:15:28	00:00:19
5	1	m1_006	01/05/2013	Cat 3	HR-1024i	10	20	10	70	40	10	Time-based	Time-based	200	87	156	28	46	156	2	2	AI	AI	8	Radiance	05/01/2013	101901	10:19:01	101920	10:19:20	00:00:19
5	1	m1_007	01/05/2013	Cat 3	HR-1024i	10	20	10	100	40	10	Time-based	Time-based	200	87	156	20	46	156	2	2	AI	AI	8	Radiance	05/01/2013	102027	10:20:27	102041	10:20:41	00:00:14
5	1	m1_008	01/05/2013	Cat 3	HR-1024i	10	20	10	50	40	10	Time-based	Time-based	200	87	156	40	46	156	2	2	AI	AI	8	Radiance	05/01/2013	102144	10:21:44	102158	10:21:58	00:00:14
5	1	m1_009	01/05/2013	Cat 3	HR-1024i	10	20	10	100	40	10	Time-based	Time-based	200	87	156	20	46	156	2	2	AI	AI	8	Radiance	05/01/2013	102249	10:22:49	102301	10:23:01	00:00:12
5	1	m1_010	01/05/2013	Cat 3	HR-1024i	10	20	10	70	40	10	Time-based	Time-based	200	87	156	28	46	156	2	2	AI	AI	8	Radiance	05/01/2013	102410	10:24:10	102421	10:24:21	00:00:11
5	1	m1_011	01/05/2013	Cat 3	HR-1024i	10	20	10	100	40	10	Time-based	Time-based	200	87	156	20	46	156	2	2	AI	AI	8	Radiance	05/01/2013	102643	10:26:43	102656	10:26:56	00:00:13
5	1	m1_012	01/05/2013	Cat 3	HR-1024i	10	20	10	100	40	10	Time-based	Time-based	200	87	156	20	46	156	2	2	AI	AI	8	Radiance	05/01/2013	102841	10:28:41	102854	10:28:54	00:00:13
5	1	m1_013	01/05/2013	Cat 3	HR-1024i	10	20	10	50	40	10	Time-based	Time-based	200	87	156	40	46	156	2	2	AI	AI	8	Radiance	05/01/2013	102949	10:29:49	103001	10:30:01	00:00:12
5	1	m1_014	01/05/2013	Cat 3	HR-1024i	10	20	10	100	40	10	Time-based	Time-based	200	87	156	20	46	156	2	2	AI	AI	8	Radiance	05/01/2013	103115	10:31:15	103128	10:31:28	00:00:13
5	1	m1_015	01/05/2013	Cat 3	HR-1024i	10	20	10	70	40	10	Time-based	Time-based	200	87	156	28	46	156	2	2	AI	AI	8	Radiance	05/01/2013	103115	10:31:15	103247	10:32:47	00:01:32
5	1	m1_018	01/05/2013	Cat 3	HR-1024i	10	20	10	50	40	10	Time-based	Time-based	200	87	156	40	46	156	2	2	AI	AI	8	Radiance	05/01/2013	104046	10:40:46	104103	10:41:03	00:00:17
5	1	m1_019	01/05/2013	Cat 3	HR-1024i	10	20	10	70	40	10	Time-based	Time-based	200	87	156	28	46	156	2	2	AI	AI	8	Radiance	05/01/2013	104203	10:42:03	104225	10:42:25	00:00:22
5	1	m1_020	01/05/2013	Cat 3	HR-1024i	10	20	10	50	40	10	Time-based	Time-based	200	87	156	40	46	156	2	2	AI	AI	8	Radiance	05/01/2013	104332	10:43:32	104346	10:43:46	00:00:14
5	1	m1b_000	01/05/2013	Cat 3	HR-1024i	10	20	10	70	40	10	Time-based	Time-based	200	87	156	28	46	156	2	2	AI	AI	8	Radiance	05/01/2013	105008	10:50:08	105018	10:50:18	00:00:10
5	1	m1b_001	01/05/2013	Cat 3	HR-1024i	10	20	10	100	40	10	Time-based	Time-based	200	87	156	20	46	156	2	2	AI	AI	8	Radiance	05/01/2013	105146	10:51:46	105158	10:51:58	00:00:12
5	1	m1b_002	01/05/2013	Cat 3	HR-1024i	10	20	10	50	40	10	Time-based	Time-based	200	87	156	40	46	156	2	2	AI	AI	8	Radiance	05/01/2013	105248	10:52:48	105301	10:53:01	00:00:13
5	1	m2_000	01/05/2013	Cat 8	HR-1024i	10	20	10	40	40	10	Time-based	Time-based	200	87	156	50	46	156	2	2	AI	AI	8	Radiance	05/01/2013	105539	10:55:39	105558	10:55:58	00:00:19
5	1	m2_001	01/05/2013	Cat 8	HR-1024i	10	20	10	50	40	10	Time-based	Time-based	200	87	156	40	46	156	2	2	AI	AI	8	Radiance	05/01/2013	105656	10:56:56	105715	10:57:15	00:00:19
5	1	m2_002	01/05/2013	Cat 8	HR-1024i	10	20	10	50	40	10	Time-based	Time-based	200	87	156	40	46	156	2	2	AI	AI	8	Radiance	05/01/2013	105809	10:58:09	105820	10:58:20	00:00:11
5	1	m2_003	01/05/2013	Cat 8	HR-1024i	10	20	10	70	40	10	Time-based	Time-based	200	87	156	28	46	156	2	2	AI	AI	8	Radiance	05/01/2013	105917	10:59:17	105932	10:59:32	00:00:15
5	1	m2_004	01/05/2013	Cat 8	HR-1024i	10	20	10	40	40	10	Time-based	Time-based	200	87	156	50	46	156	2	2	AI	AI	8	Radiance	05/01/2013	110017	11:00:17	110033	11:00:33	00:00:16
5	1	m2_005	01/05/2013	Cat 8	HR-1024i	10	20	10	100	40	10	Time-based	Time-based	200	87	156	20	46	156	2	2	AI	AI	8	Radiance	05/01/2013	110122	11:01:22	110140	11:01:40	00:00:18
5	1	m2_006	01/05/2013	Cat 8	HR-1024i	10	20	10	70	40	10	Time-based	Time-based	200	87	156	28	46	156	2	2	AI	AI	8	Radiance	05/01/2013	110332	11:03:32	110345	11:03:45	00:00:13
5	1	m2_007	01/05/2013	Cat 8	HR-1024i	10	20	10	50	40	10	Time-based	Time-based	200	87	156	40	46	156	2	2	AI	AI	8	Radiance	05/01/2013	110640	11:06:40	110651	11:06:51	00:00:11
5	1	m2_008	01/05/2013	Cat 8	HR-1024i	10	20	10	70	40	10	Time-based	Time-based	200	87	156	28	46	156	2	2	AI	AI	8	Radiance	05/01/2013	110907	11:09:07	110920	11:09:20	00:00:13
5	1	m2_009	01/05/2013	Cat 8	HR-1024i	10	20	10	70	40	10	Time-based	Time-based	200	87	156	28	46	156	2	2	AI	AI	8	Radiance	05/01/2013	111039	11:10:39	111053	11:10:53	00:00:14
5	1	m2_010	01/05/2013	Cat 8	HR-1024i	10	20	10	100	40	10	Time-based	Time-based	200	87	156	20	46	156	2	2	AI	AI	8	Radiance	05/01/2013	111144	11:11:44	111155	11:11:55	00:00:11
5	1	m2_011	01/05/2013	Cat 8	HR-1024i	10	20	10	70	40	10	Time-based	Time-based	200	87	156	28	46	156	2	2	AI	AI	8	Radiance	05/01/2013	111355	11:13:55	111407	11:14:07	00:00:12
5	1	m2_012	01/05/2013	Cat 8	HR-1024i	10	20	10	70	40	10	Time-based	Time-based	200	87	156	28	46	156	2	2	AI	AI	8	Radiance	05/01/2013	111459	11:14:59	111509	11:15:09	00:00:10
5	1	m2_013	01/05/2013	Cat 8	HR-1024i	10	20	10	50	40	10	Time-based	Time-based	200	87	156	40	46	156	2	2	AI	AI	8	Radiance	05/01/2013	111602	11:16:02	111611	11:16:11	00:00:09
5	1	m2_014	01/05/2013	Cat 8	HR-1024i	10	20	10	70	40	10	Time-based	Time-based	200	87	156	28	46	156	2	2	AI	AI	8	Radiance	05/01/2013	111654	11:16:54	111704	11:17:04	00:00:10
5	1	m2_015	01/05/2013	Cat 8	HR-1024i	10	20	10	70	40	10	Time-based	Time-based	200	87	156	28	46	156	2	2	AI	AI	8	Radiance	05/01/2013	111747	11:17:47	111758	11:17:58	00:00:11
5	1	m2_016	01/05/2013	Cat 8	HR-1024i	10	20	10	70	40	10	Time-based	Time-based	200	87	156	28	46	156	2	2	AI	AI	8	Radiance	05/01/2013	111846	11:18:46	111854	11:18:54	00:00:08
5	1	m2_017	01/05/2013	Cat 8	HR-1024i	10	20	10	100	40	10	Time-based	Time-based	200	87	156	20	46	156	2	2	AI	AI	8	Radiance	05/01/2013	112041	11:20:41	112049	11:20:49	00:00:08
5	1	m2_018	01/05/2013	Cat 8	HR-1024i	10	20	10	50	40	10	Time-based	Time-based	200	87	156	40	46	156	2	2	AI	AI	8	Radiance	05/01/2013	112202	11:22:02	112210	11:22:10	00:00:08
5	1	m3_000	01/05/2013	Cat 8	HR-1024i	10	20	10	100	40	10	Time-based	Time-based	200	87	156	20	46	156	2	2	AI	AI	8	Radiance	05/01/2013	112844	11:28:44	112855	11:28:55	00:00:11
5	1	m3_001	01/05/2013	Cat 8	HR-1024i	10	20	10	50	40	10	Time-based	Time-based	200	87	156	40	46	156	2	2	AI	AI	8	Radiance	05/01/2013	112943	11:29:43	112953	11:29:53	00:00:10
5	1	m3_002	01/05/2013	Cat 8	HR-1024i	10	20	10	70	40	10	Time-based	Time-based	200	87	156	28	46	156	2	2	AI	AI	8	Radiance	05/01/2013	113056	11:30:56	113106	11:31:06	00:00:10
5	1	m3_003	01/05/2013	Cat 8	HR-1024i	10	20	10	70	40	10	Time-based	Time-based	200	87	156	28	46	156	2	2	AI	AI	8	Radiance	05/01/2013	113154	11:31:54	113203	11:32:03	00:00:09
5	1	m3_004	01/05/2013	Cat 8	HR-1024i	10	20	10	100	40	10	Time-based	Time-based	200	87	156	20	46	156	2	2	AI	AI	8	Radiance	05/01/2013	113251	11:32:51	113300	11:33:00	00:00:09
5	1	m3_005	01/05/2013	Cat 8	HR-1024i	10	20	10	70	40	10	Time-based	Time-based	200	87	156	28	46	156	2	2	AI	AI	8	Radiance	05/01/2013	113341	11:33:41	113353	11:33:53	00:00:12
5	1	m3_006	01/05/2013	Cat 8	HR-1024i	10	20	10	50	40	10	Time-based	Time-based	200	87	156	40	46	156	2	2	AI	AI	8	Radiance	05/01/2013	113633	11:36:33	113643	11:36:43	00:00:10
5	1	m3_007	01/05/2013	Cat 8	HR-1024i	10	20	10	50	40	10	Time-based	Time-based	200	87	156	40	46	156	2	2	AI	AI	8	Radiance	05/01/2013	113806	11:38:06	113814	11:38:14	00:00:08
5	1	m3_008	01/05/2013	Cat 8	HR-1024i	10	20	10	100	40	10	Time-based	Time-based	200	87	156	20	46	156	2	2	AI	AI	8	Radiance	05/01/2013	113903	11:39:03	113915	11:39:15	00:00:12
5	1	m3_009	01/05/2013	Cat 8	HR-1024i	10	20	10	100	40	10	Time-based	Time-based	200	87	156	20	46	156	2	2	AI	AI	8	Radiance	05/01/2013	114009	11:40:09	114020	11:40:20	00:00:11
5	1	m3_010	01/05/2013	Cat 8	HR-1024i	10	20	10	50	40	10	Time-based	Time-based	200	87	156	40	46	156	2	2	AI	AI	8	Radiance	05/01/2013	114102	11:41:02	114115	11:41:15	00:00:13
5	1	m3_011	01/05/2013	Cat 8	HR-1024i	10	20	10	100	40	10	Time-based	Time-based	200	87	156	20	46	156	2	2	AI	AI	8	Radiance	05/01/2013	114308	11:43:08	114320	11:43:20	00:00:12
5	1	m3_012	01/05/2013	Cat 8	HR-1024i	10	20	10	40	40	10	Time-based	Time-based	200	87	156	50	46	156	2	2	AI	AI	8	Radiance	05/01/2013	114353	11:43:53	114404	11:44:04	00:00:11
5	1	m3_013	01/05/2013	Cat 8	HR-1024i	10	20	10	70	40	10	Time-based	Time-based	200	87	156	28	46	156	2	2	AI	AI	8	Radiance	05/01/2013	114450	11:44:50	114502	11:45:02	00:00:12
5	1	m3_014	01/05/2013	Cat 8	HR-1024i	10	20	10	70	40	10	Time-based	Time-based	200	87	156	28	46	156	2	2	AI	AI	8	Radiance	05/01/2013	114544	11:45:44	114555	11:45:55	00:00:11
5	1	m3_015	01/05/2013	Cat 8	HR-1024i	10	20	10	40	40	10	Time-based	Time-based	200	87	156	50	46	156	2	2	AI	AI	8	Radiance	05/01/2013	114649	11:46:49	114703	11:47:03	00:00:14
5	1	m3_016	01/05/2013	Cat 8	HR-1024i	10	20	10	50	40	10	Time-based	Time-based	200	87	156	40	46	156	2	2	AI	AI	8	Radiance	05/01/2013	114846	11:48:46	114858	11:48:58	00:00:12
5	1	m3_017	01/05/2013	Cat 8	HR-1024i	10	20	10	50	40	10	Time-based	Time-based	200	87	156	40	46	156	2	2	AI	AI	8	Radiance	05/01/2013	114956	11:49:56	115008	11:50:08	00:00:12
5	1	m4_001	01/05/2013	Cat 10	HR-1024i	10	20	10	50	40	10	Time-based	Time-based	200	87	156	40	46	156	2	2	AI	AI	8	Radiance	05/01/2013	121415	12:14:15	121426	12:14:26	00:00:11
5	1	m4_002	01/05/2013	Cat 10	HR-1024i	10	20	10	50	40	10	Time-based	Time-based	200	87	156	40	46	156	2	2	AI	AI	8	Radiance	05/01/2013	121517	12:15:17	121532	12:15:32	00:00:15
5	1	m4_003	01/05/2013	Cat 10	HR-1024i	10	20	10	70	40	10	Time-based	Time-based	200	87	156	28	46	156	2	2	AI	AI	8	Radiance	05/01/2013	121610	12:16:10	121622	12:16:22	00:00:12
5	1	m4_004	01/05/2013	Cat 10	HR-1024i	10	20	10	40	40	10	Time-based	Time-based	200	87	156	50	46	156	2	2	AI	AI	8	Radiance	05/01/2013	121710	12:17:10	121719	12:17:19	00:00:09
5	1	m4_005	01/05/2013	Cat 10	HR-1024i	10	20	10	30	40	10	Time-based	Time-based	200	87	156	66	46	156	2	2	AI	AI	8	Radiance	05/01/2013	121808	12:18:08	121819	12:18:19	00:00:11
5	1	m4_006	01/05/2013	Cat 10	HR-1024i	10	20	10	50	40	10	Time-based	Time-based	200	87	156	40	46	156	2	2	AI	AI	8	Radiance	05/01/2013	121906	12:19:06	121918	12:19:18	00:00:12
5	1	m4_007	01/05/2013	Cat 10	HR-1024i	10	20	10	70	40	10	Time-based	Time-based	200	87	156	28	46	156	2	2	AI	AI	8	Radiance	05/01/2013	122115	12:21:15	122125	12:21:25	00:00:10
5	1	m4_008	01/05/2013	Cat 10	HR-1024i	10	20	10	70	40	10	Time-based	Time-based	200	87	156	28	46	156	2	2	AI	AI	8	Radiance	05/01/2013	122211	12:22:11	122221	12:22:21	00:00:10
5	1	m4_009	01/05/2013	Cat 10	HR-1024i	10	20	10	70	40	10	Time-based	Time-based	200	87	156	28	46	156	2	2	AI	AI	8	Radiance	05/01/2013	122305	12:23:05	122315	12:23:15	00:00:10
5	1	m4_010	01/05/2013	Cat 10	HR-1024i	10	20	10	50	40	10	Time-based	Time-based	200	87	156	40	46	156	2	2	AI	AI	8	Radiance	05/01/2013	122510	12:25:10	122525	12:25:25	00:00:15
5	1	m4_011	01/05/2013	Cat 10	HR-1024i	10	20	10	50	40	10	Time-based	Time-based	200	87	156	40	46	156	2	2	AI	AI	8	Radiance	05/01/2013	122614	12:26:14	122628	12:26:28	00:00:14
5	1	m5_000	01/05/2013	Cat 5	HR-1024i	10	20	10	70	40	10	Time-based	Time-based	200	87	156	28	46	156	2	2	AI	AI	8	Radiance	05/01/2013	124146	12:41:46	124157	12:41:57	00:00:11
5	1	m5_001	01/05/2013	Cat 5	HR-1024i	10	20	10	70	40	10	Time-based	Time-based	200	87	156	28	46	156	2	2	AI	AI	8	Radiance	05/01/2013	124238	12:42:38	124248	12:42:48	00:00:10
5	1	m5_002	01/05/2013	Cat 5	HR-1024i	10	20	10	70	40	10	Time-based	Time-based	200	87	156	28	46	156	2	2	AI	AI	8	Radiance	05/01/2013	124328	12:43:28	124337	12:43:37	00:00:09
5	1	m5_003	01/05/2013	Cat 5	HR-1024i	10	20	10	70	40	10	Time-based	Time-based	200	87	156	28	46	156	2	2	AI	AI	8	Radiance	05/01/2013	124421	12:44:21	124431	12:44:31	00:00:10
5	1	m5_004	01/05/2013	Cat 5	HR-1024i	10	20	10	50	40	10	Time-based	Time-based	200	87	156	40	46	156	2	2	AI	AI	8	Radiance	05/01/2013	124512	12:45:12	124521	12:45:21	00:00:09
5	1	m5_005	01/05/2013	Cat 5	HR-1024i	10	20	10	70	40	10	Time-based	Time-based	200	87	156	28	46	156	2	2	AI	AI	8	Radiance	05/01/2013	124559	12:45:59	124610	12:46:10	00:00:11
5	1	m5_006	01/05/2013	Cat 5	HR-1024i	10	20	10	100	40	10	Time-based	Time-based	200	87	156	20	46	156	2	2	AI	AI	8	Radiance	05/01/2013	124650	12:46:50	124659	12:46:59	00:00:09
5	1	m5_007	01/05/2013	Cat 5	HR-1024i	10	20	10	40	40	10	Time-based	Time-based	200	87	156	50	46	156	2	2	AI	AI	8	Radiance	05/01/2013	124733	12:47:33	124742	12:47:42	00:00:09
5	1	m5_010	01/05/2013	Cat 5	HR-1024i	10	20	10	70	40	10	Time-based	Time-based	200	87	156	28	46	156	2	2	AI	AI	8	Radiance	05/01/2013	125241	12:52:41	125251	12:52:51	00:00:10
5	1	m5_011	01/05/2013	Cat 5	HR-1024i	10	20	10	50	40	10	Time-based	Time-based	200	87	156	40	46	156	2	2	AI	AI	8	Radiance	05/01/2013	125325	12:53:25	125334	12:53:34	00:00:09
5	1	m5_012	01/05/2013	Cat 5	HR-1024i	10	20	10	100	40	10	Time-based	Time-based	200	87	156	20	46	156	2	2	AI	AI	8	Radiance	05/01/2013	125509	12:55:09	125519	12:55:19	00:00:10
5	1	m5_013	01/05/2013	Cat 5	HR-1024i	10	20	10	50	40	10	Time-based	Time-based	200	87	156	40	46	156	2	2	AI	AI	8	Radiance	05/01/2013	125556	12:55:56	125605	12:56:05	00:00:09
5	1	m5_014	01/05/2013	Cat 5	HR-1024i	10	20	10	40	40	10	Time-based	Time-based	200	87	156	50	46	156	2	2	AI	AI	8	Radiance	05/01/2013	125640	12:56:40	125651	12:56:51	00:00:11
5	1	m5_016	01/05/2013	Cat 5	HR-1024i	10	20	10	100	40	10	Time-based	Time-based	200	87	156	20	46	156	2	2	AI	AI	8	Radiance	05/01/2013	125804	12:58:04	125815	12:58:15	00:00:11
5	1	m5_017	01/05/2013	Cat 5	HR-1024i	10	20	10	70	40	10	Time-based	Time-based	200	87	156	28	46	156	2	2	AI	AI	8	Radiance	05/01/2013	130002	13:00:02	130010	13:00:10	00:00:08
5	1	m5_018	01/05/2013	Cat 5	HR-1024i	10	20	10	50	40	10	Time-based	Time-based	200	87	156	40	46	156	2	2	AI	AI	8	Radiance	05/01/2013	130050	13:00:50	130100	13:01:00	00:00:10
5	1	m5_019	01/05/2013	Cat 5	HR-1024i	10	20	10	70	40	10	Time-based	Time-based	200	87	156	28	46	156	2	2	AI	AI	8	Radiance	05/01/2013	130137	13:01:37	130148	13:01:48	00:00:11
5	1	m5_020	01/05/2013	Cat 5	HR-1024i	10	20	10	40	40	10	Time-based	Time-based	200	87	156	50	46	156	2	2	AI	AI	8	Radiance	05/01/2013	130226	13:02:26	130236	13:02:36	00:00:10
5	1	m6_000	01/05/2013	Cat 7	HR-1024i	10	20	10	30	40	10	Time-based	Time-based	200	87	156	66	46	156	2	2	AI	AI	8	Radiance	05/01/2013	132351	13:23:51	132407	13:24:07	00:00:16
5	1	m6_001	01/05/2013	Cat 7	HR-1024i	10	20	10	50	40	10	Time-based	Time-based	200	87	156	40	46	156	2	2	AI	AI	8	Radiance	05/01/2013	132449	13:24:49	132509	13:25:09	00:00:20
5	1	m6_002	01/05/2013	Cat 7	HR-1024i	10	20	10	50	40	10	Time-based	Time-based	200	87	156	40	46	156	2	2	AI	AI	8	Radiance	05/01/2013	132543	13:25:43	132559	13:25:59	00:00:16
5	1	m6_003	01/05/2013	Cat 7	HR-1024i	10	20	10	70	40	10	Time-based	Time-based	200	87	156	28	46	156	2	2	AI	AI	8	Radiance	05/01/2013	132632	13:26:32	132652	13:26:52	00:00:20
5	1	m6_004	01/05/2013	Cat 7	HR-1024i	10	20	10	30	40	10	Time-based	Time-based	200	87	156	66	46	156	2	2	AI	AI	8	Radiance	05/01/2013	132734	13:27:34	132753	13:27:53	00:00:19
5	1	m6_005	01/05/2013	Cat 7	HR-1024i	10	20	10	50	40	10	Time-based	Time-based	200	87	156	40	46	156	2	2	AI	AI	8	Radiance	05/01/2013	133050	13:30:50	133110	13:31:10	00:00:20
5	1	m6_006	01/05/2013	Cat 7	HR-1024i	10	20	10	50	40	10	Time-based	Time-based	200	87	156	40	46	156	2	2	AI	AI	8	Radiance	05/01/2013	133134	13:31:34	133152	13:31:52	00:00:18
5	1	m6_007	01/05/2013	Cat 7	HR-1024i	10	20	10	70	40	10	Time-based	Time-based	200	87	156	28	46	156	2	2	AI	AI	8	Radiance	05/01/2013	133217	13:32:17	133233	13:32:33	00:00:16
5	1	m6_008	01/05/2013	Cat 7	HR-1024i	10	20	10	50	40	10	Time-based	Time-based	200	87	156	40	46	156	2	2	AI	AI	8	Radiance	05/01/2013	133258	13:32:58	133317	13:33:17	00:00:19
5	1	m6_009	01/05/2013	Cat 7	HR-1024i	10	20	10	50	40	10	Time-based	Time-based	200	87	156	40	46	156	2	2	AI	AI	8	Radiance	05/01/2013	133347	13:33:47	133407	13:34:07	00:00:20
5	1	m7_000	01/05/2013	Cat 7	HR-1024i	10	20	10	40	40	10	Time-based	Time-based	200	87	156	50	46	156	2	2	AI	AI	8	Radiance	05/01/2013	134532	13:45:32	134549	13:45:49	00:00:17
5	1	m7_001	01/05/2013	Cat 7	HR-1024i	10	20	10	50	40	10	Time-based	Time-based	200	87	156	40	46	156	2	2	AI	AI	8	Radiance	05/01/2013	134626	13:46:26	134641	13:46:41	00:00:15
5	1	m7_002	01/05/2013	Cat 7	HR-1024i	10	20	10	30	40	10	Time-based	Time-based	200	87	156	66	46	156	2	2	AI	AI	8	Radiance	05/01/2013	134717	13:47:17	134736	13:47:36	00:00:19
5	1	m7_003	01/05/2013	Cat 7	HR-1024i	10	20	10	50	40	10	Time-based	Time-based	200	87	156	40	46	156	2	2	AI	AI	8	Radiance	05/01/2013	134818	13:48:18	134838	13:48:38	00:00:20
5	1	m7_004	01/05/2013	Cat 7	HR-1024i	10	20	10	30	40	10	Time-based	Time-based	200	87	156	66	46	156	2	2	AI	AI	8	Radiance	05/01/2013	134927	13:49:27	134954	13:49:54	00:00:27
5	1	m7_005	01/05/2013	Cat 7	HR-1024i	10	20	10	40	40	10	Time-based	Time-based	200	87	156	50	46	156	2	2	AI	AI	8	Radiance	05/01/2013	135220	13:52:20	135240	13:52:40	00:00:20
5	1	m7_006	01/05/2013	Cat 7	HR-1024i	10	30	10	40	40	10	Time-based	Time-based	200	61	156	50	46	156	2	2	AI	AI	8	Radiance	05/01/2013	135334	13:53:34	135354	13:53:54	00:00:20
5	1	m7_007	01/05/2013	Cat 7	HR-1024i	10	30	10	50	40	10	Time-based	Time-based	200	61	156	40	46	156	2	2	AI	AI	8	Radiance	05/01/2013	135430	13:54:30	135447	13:54:47	00:00:17
5	1	m7_008	01/05/2013	Cat 7	HR-1024i	10	20	10	30	40	10	Time-based	Time-based	200	87	156	66	46	156	2	2	AI	AI	8	Radiance	05/01/2013	135518	13:55:18	135537	13:55:37	00:00:19
5	1	m7_009	01/05/2013	Cat 7	HR-1024i	10	20	10	40	40	10	Time-based	Time-based	200	87	156	50	46	156	2	2	AI	AI	8	Radiance	05/01/2013	135607	13:56:07	135627	13:56:27	00:00:20
5	1	m7_010	01/05/2013	Cat 7	HR-1024i	10	20	10	50	40	10	Time-based	Time-based	200	87	156	40	46	156	2	2	AI	AI	8	Radiance	05/01/2013	135930	13:59:30	135943	13:59:43	00:00:13
5	1	m7_011	01/05/2013	Cat 7	HR-1024i	10	20	10	30	40	10	Time-based	Time-based	200	87	156	66	46	156	2	2	AI	AI	8	Radiance	05/01/2013	140011	14:00:11	140026	14:00:26	00:00:15
5	1	m7_012	01/05/2013	Cat 7	HR-1024i	10	30	10	50	40	10	Time-based	Time-based	200	61	156	40	46	156	2	2	AI	AI	8	Radiance	05/01/2013	140100	14:01:00	140120	14:01:20	00:00:20
5	1	m7_013	01/05/2013	Cat 7	HR-1024i	10	20	10	50	40	10	Time-based	Time-based	200	87	156	40	46	156	2	2	AI	AI	8	Radiance	05/01/2013	140153	14:01:53	140213	14:02:13	00:00:20
5	1	m7_014	01/05/2013	Cat 7	HR-1024i	10	30	10	50	40	10	Time-based	Time-based	200	61	156	40	46	156	2	2	AI	AI	8	Radiance	05/01/2013	140245	14:02:45	140301	14:03:01	00:00:16
5	27	m1_000	27/05/2013	Cat 1	HR-1024i	10	20	10	50	40	10	Time-based	Time-based	100	43	78	20	23	78	1	1	AI	AI	8	Radiance	5/27/2013	93506	09:35:06	93516	09:35:16	00:00:10
5	27	m1_001	27/05/2013	Cat 1	HR-1024i	10	30	10	100	40	10	Time-based	Time-based	100	30	78	10	23	78	1	1	AI	AI	8	Radiance	5/27/2013	93721	09:37:21	93732	09:37:32	00:00:11
5	27	m1_002	27/05/2013	Cat 1	HR-1024i	10	20	10	50	40	10	Time-based	Time-based	100	43	78	20	23	78	1	1	AI	AI	8	Radiance	5/27/2013	93909	09:39:09	93917	09:39:17	00:00:08
5	27	m1_003	27/05/2013	Cat 1	HR-1024i	10	20	10	100	40	10	Time-based	Time-based	100	43	78	10	23	78	1	1	AI	AI	8	Radiance	5/27/2013	94120	09:41:20	94129	09:41:29	00:00:09
5	27	m1_005	27/05/2013	Cat 1	HR-1024i	10	20	10	50	40	10	Time-based	Time-based	100	43	78	20	23	78	1	1	AI	AI	8	Radiance	5/27/2013	94355	09:43:55	94404	09:44:04	00:00:09
5	27	m1_006	27/05/2013	Cat 1	HR-1024i	10	20	10	30	40	10	Time-based	Time-based	100	43	78	33	23	78	1	1	AI	AI	8	Radiance	5/27/2013	94733	09:47:33	94744	09:47:44	00:00:11
5	27	m1_007	27/05/2013	Cat 1	HR-1024i	10	20	10	50	40	10	Time-based	Time-based	100	43	78	20	23	78	1	1	AI	AI	8	Radiance	5/27/2013	94922	09:49:22	94930	09:49:30	00:00:08
5	27	m1_009	27/05/2013	Cat 1	HR-1024i	10	20	10	50	40	10	Time-based	Time-based	100	43	78	20	23	78	1	1	AI	AI	8	Radiance	5/27/2013	95221	09:52:21	95229	09:52:29	00:00:08
5	27	m1_010	27/05/2013	Cat 1	HR-1024i	10	20	10	50	40	10	Time-based	Time-based	100	43	78	20	23	78	1	1	AI	AI	8	Radiance	5/27/2013	95350	09:53:50	95403	09:54:03	00:00:13
5	27	m1_011	27/05/2013	Cat 1	HR-1024i	10	20	10	70	40	10	Time-based	Time-based	100	43	78	14	23	78	1	1	AI	AI	8	Radiance	5/27/2013	95548	09:55:48	95557	09:55:57	00:00:09
5	27	m1_012	27/05/2013	Cat 1	HR-1024i	10	20	10	50	40	10	Time-based	Time-based	100	43	78	20	23	78	1	1	AI	AI	8	Radiance	5/27/2013	95842	09:58:42	95850	09:58:50	00:00:08
5	27	m1_013	27/05/2013	Cat 1	HR-1024i	10	20	10	50	40	10	Time-based	Time-based	100	43	78	20	23	78	1	1	AI	AI	8	Radiance	5/27/2013	100036	10:00:36	100052	10:00:52	00:00:16
5	27	m1_014	27/05/2013	Cat 1	HR-1024i	10	20	10	50	40	10	Time-based	Time-based	100	43	78	20	23	78	1	1	AI	AI	8	Radiance	5/27/2013	100222	10:02:22	100230	10:02:30	00:00:08
5	27	m1_015	27/05/2013	Cat 1	HR-1024i	10	20	10	50	40	10	Time-based	Time-based	100	43	78	20	23	78	1	1	AI	AI	8	Radiance	5/27/2013	100438	10:04:38	100445	10:04:45	00:00:07
5	27	m1_016	27/05/2013	Cat 1	HR-1024i	10	20	10	50	40	10	Time-based	Time-based	100	43	78	20	23	78	1	1	AI	AI	8	Radiance	5/27/2013	100646	10:06:46	100653	10:06:53	00:00:07
5	27	m1_017	27/05/2013	Cat 1	HR-1024i	10	20	10	40	40	10	Time-based	Time-based	100	43	78	25	23	78	1	1	AI	AI	8	Radiance	5/27/2013	100942	10:09:42	100949	10:09:49	00:00:07
5	27	m1_019	27/05/2013	Cat 1	HR-1024i	10	20	10	70	40	10	Time-based	Time-based	100	43	78	14	23	78	1	1	AI	AI	8	Radiance	5/27/2013	102048	10:20:48	102057	10:20:57	00:00:09
5	27	m1_020	27/05/2013	Cat 1	HR-1024i	10	20	10	50	40	10	Time-based	Time-based	100	43	78	20	23	78	1	1	AI	AI	8	Radiance	5/27/2013	102244	10:22:44	102252	10:22:52	00:00:08
5	27	m1_021	27/05/2013	Cat 1	HR-1024i	10	20	10	50	40	10	Time-based	Time-based	100	43	78	20	23	78	1	1	AI	AI	8	Radiance	5/27/2013	102433	10:24:33	102439	10:24:39	00:00:06
5	27	m1_023	27/05/2013	Cat 1	HR-1024i	10	20	10	30	40	10	Time-based	Time-based	100	43	78	33	23	78	1	1	AI	AI	8	Radiance	5/27/2013	102703	10:27:03	102710	10:27:10	00:00:07
5	27	m2_000	27/05/2013	Cat 6	HR-1024i	10	20	10	50	40	10	Time-based	Time-based	100	43	78	20	23	78	1	1	AI	AI	8	Radiance	5/27/2013	103140	10:31:40	103147	10:31:47	00:00:07
5	27	m2_001	27/05/2013	Cat 6	HR-1024i	10	20	10	50	40	10	Time-based	Time-based	100	43	78	20	23	78	1	1	AI	AI	8	Radiance	5/27/2013	103320	10:33:20	103326	10:33:26	00:00:06
5	27	m2_002	27/05/2013	Cat 6	HR-1024i	10	20	10	70	40	10	Time-based	Time-based	100	43	78	14	23	78	1	1	AI	AI	8	Radiance	5/27/2013	103513	10:35:13	103519	10:35:19	00:00:06
5	3	gr050513_005	03/05/2013	Cat 12	HR-1024i	10	30	10	40	40	10	Time-based	Time-based	200	61	156	50	46	156	2	2	AI	AI	8	Radiance	05/03/2013	104745	10:47:45	104803	10:48:03	00:00:18
5	3	gr050513_007	03/05/2013	Cat 12	HR-1024i	10	20	10	50	40	10	Time-based	Time-based	200	87	156	40	46	156	2	2	AI	AI	8	Radiance	05/03/2013	105142	10:51:42	105158	10:51:58	00:00:16
5	3	gr050513_008	03/05/2013	Cat 12	HR-1024i	10	20	10	70	40	10	Time-based	Time-based	200	87	156	28	46	156	2	2	AI	AI	8	Radiance	05/03/2013	105404	10:54:04	105426	10:54:26	00:00:22
5	3	gr050513_009	03/05/2013	Cat 12	HR-1024i	10	20	10	50	40	10	Time-based	Time-based	200	87	156	40	46	156	2	2	AI	AI	8	Radiance	05/03/2013	105536	10:55:36	105557	10:55:57	00:00:21
5	3	gr050513_011	03/05/2013	Cat 12	HR-1024i	10	20	10	50	40	10	Time-based	Time-based	200	87	156	40	46	156	2	2	AI	AI	8	Radiance	05/03/2013	105722	10:57:22	105744	10:57:44	00:00:22
5	3	gr050513_012	03/05/2013	Cat 12	HR-1024i	10	20	10	50	40	10	Time-based	Time-based	200	87	156	40	46	156	2	2	AI	AI	8	Radiance	05/03/2013	105853	10:58:53	105917	10:59:17	00:00:24
5	3	gr050513_013	03/05/2013	Cat 12	HR-1024i	10	20	10	70	40	10	Time-based	Time-based	200	87	156	28	46	156	2	2	AI	AI	8	Radiance	05/03/2013	110022	11:00:22	110050	11:00:50	00:00:28
5	3	gr050513_014	03/05/2013	Cat 12	HR-1024i	10	20	10	50	40	10	Time-based	Time-based	200	87	156	40	46	156	2	2	AI	AI	8	Radiance	05/03/2013	110155	11:01:55	110218	11:02:18	00:00:23
5	3	gr050513_015	03/05/2013	Cat 12	HR-1024i	10	20	10	50	40	10	Time-based	Time-based	200	87	156	40	46	156	2	2	AI	AI	8	Radiance	05/03/2013	110327	11:03:27	110353	11:03:53	00:00:26
5	3	gr050513_016	03/05/2013	Cat 12	HR-1024i	10	20	10	50	40	10	Time-based	Time-based	200	87	156	40	46	156	2	2	AI	AI	8	Radiance	05/03/2013	110503	11:05:03	110530	11:05:30	00:00:27
5	3	gr050513_017	03/05/2013	Cat 12	HR-1024i	10	20	10	40	40	10	Time-based	Time-based	200	87	156	50	46	156	2	2	AI	AI	8	Radiance	05/03/2013	110641	11:06:41	110709	11:07:09	00:00:28
5	3	gr050513_018	03/05/2013	Cat 12	HR-1024i	10	20	10	50	40	10	Time-based	Time-based	200	87	156	40	46	156	2	2	AI	AI	8	Radiance	05/03/2013	110825	11:08:25	110852	11:08:52	00:00:27
5	3	gr050513_019	03/05/2013	Cat 12	HR-1024i	10	20	10	70	40	10	Time-based	Time-based	200	87	156	28	46	156	2	2	AI	AI	8	Radiance	05/03/2013	110958	11:09:58	111019	11:10:19	00:00:21
5	3	gr050513_020	03/05/2013	Cat 12	HR-1024i	10	20	10	70	40	10	Time-based	Time-based	200	87	156	28	46	156	2	2	AI	AI	8	Radiance	05/03/2013	111128	11:11:28	111158	11:11:58	00:00:30
5	3	gr050513_021	03/05/2013	Cat 12	HR-1024i	10	20	10	50	40	10	Time-based	Time-based	200	87	156	40	46	156	2	2	AI	AI	8	Radiance	05/03/2013	111306	11:13:06	111333	11:13:33	00:00:27
5	3	gr050513_022	03/05/2013	Cat 12	HR-1024i	10	20	10	40	40	10	Time-based	Time-based	200	87	156	50	46	156	2	2	AI	AI	8	Radiance	05/03/2013	111442	11:14:42	111507	11:15:07	00:00:25
5	3	gr050513_023	03/05/2013	Cat 12	HR-1024i	10	20	10	50	40	10	Time-based	Time-based	200	87	156	40	46	156	2	2	AI	AI	8	Radiance	05/03/2013	111615	11:16:15	111632	11:16:32	00:00:17
5	3	gr050513_024	03/05/2013	Cat 12	HR-1024i	10	20	10	50	40	10	Time-based	Time-based	200	87	156	40	46	156	2	2	AI	AI	8	Radiance	05/03/2013	111736	11:17:36	111753	11:17:53	00:00:17
5	3	gr050513_025	03/05/2013	Cat 12	HR-1024i	10	20	10	70	40	10	Time-based	Time-based	200	87	156	28	46	156	2	2	AI	AI	8	Radiance	05/03/2013	111900	11:19:00	111925	11:19:25	00:00:25
5	3	gr050513_026	03/05/2013	Cat 12	HR-1024i	10	20	10	40	40	10	Time-based	Time-based	200	87	156	50	46	156	2	2	AI	AI	8	Radiance	05/03/2013	112102	11:21:02	112125	11:21:25	00:00:23
5	3	gr050513_027	03/05/2013	Cat 12	HR-1024i	10	20	10	50	40	10	Time-based	Time-based	200	87	156	40	46	156	2	2	AI	AI	8	Radiance	05/03/2013	112246	11:22:46	112308	11:23:08	00:00:22
5	3	gr050513_028	03/05/2013	Cat 12	HR-1024i	10	20	10	50	40	10	Time-based	Time-based	200	87	156	40	46	156	2	2	AI	AI	8	Radiance	05/03/2013	112413	11:24:13	112434	11:24:34	00:00:21
5	3	gr050513_029	03/05/2013	Cat 12	HR-1024i	10	20	10	50	40	10	Time-based	Time-based	200	87	156	40	46	156	2	2	AI	AI	8	Radiance	05/03/2013	112545	11:25:45	112619	11:26:19	00:00:34
5	3	gr050513_030	03/05/2013	Cat 12	HR-1024i	10	20	10	50	40	10	Time-based	Time-based	200	87	156	40	46	156	2	2	AI	AI	8	Radiance	05/03/2013	112725	11:27:25	112746	11:27:46	00:00:21
5	3	gr050513_031	03/05/2013	Cat 12	HR-1024i	10	20	10	50	40	10	Time-based	Time-based	200	87	156	40	46	156	2	2	AI	AI	8	Radiance	05/03/2013	112842	11:28:42	112906	11:29:06	00:00:24
5	3	gr050513_032	03/05/2013	Cat 12	HR-1024i	10	20	10	50	40	10	Time-based	Time-based	200	87	156	40	46	156	2	2	AI	AI	8	Radiance	05/03/2013	112959	11:29:59	113024	11:30:24	00:00:25
5	3	gr050513_033	03/05/2013	Cat 12	HR-1024i	10	20	10	50	40	10	Time-based	Time-based	200	87	156	40	46	156	2	2	AI	AI	8	Radiance	05/03/2013	113117	11:31:17	113139	11:31:39	00:00:22
5	3	gr050513_034	03/05/2013	Cat 12	HR-1024i	10	20	10	50	40	10	Time-based	Time-based	200	87	156	40	46	156	2	2	AI	AI	8	Radiance	05/03/2013	113242	11:32:42	113304	11:33:04	00:00:22
5	3	gr050513_035	03/05/2013	Cat 12	HR-1024i	10	20	10	50	40	10	Time-based	Time-based	200	87	156	40	46	156	2	2	AI	AI	8	Radiance	05/03/2013	113402	11:34:02	113425	11:34:25	00:00:23
5	3	gr050513_036	03/05/2013	Cat 12	HR-1024i	10	20	10	50	40	10	Time-based	Time-based	200	87	156	40	46	156	2	2	AI	AI	8	Radiance	05/03/2013	113527	11:35:27	113553	11:35:53	00:00:26
5	3	gr050513_037	03/05/2013	Cat 12	HR-1024i	10	20	10	50	40	10	Time-based	Time-based	200	87	156	40	46	156	2	2	AI	AI	8	Radiance	05/03/2013	113703	11:37:03	113726	11:37:26	00:00:23
5	3	gr050513_038	03/05/2013	Cat 11	HR-1024i	10	20	10	100	40	10	Time-based	Time-based	200	87	156	20	46	156	2	2	AI	AI	8	Radiance	05/03/2013	114949	11:49:49	115008	11:50:08	00:00:19
5	3	gr050513_039	03/05/2013	Cat 11	HR-1024i	10	20	10	50	40	10	Time-based	Time-based	200	87	156	40	46	156	2	2	AI	AI	8	Radiance	05/03/2013	114949	11:49:49	115022	11:50:22	00:00:33
5	3	gr050513_040	03/05/2013	Cat 11	HR-1024i	10	20	10	150	40	10	Time-based	Time-based	200	87	156	13	46	156	2	2	AI	AI	8	Radiance	05/03/2013	114949	11:49:49	115036	11:50:36	00:00:47
5	3	gr050513_041	03/05/2013	Cat 11	HR-1024i	10	20	10	70	40	10	Time-based	Time-based	200	87	156	28	46	156	2	2	AI	AI	8	Radiance	05/03/2013	115059	11:50:59	115123	11:51:23	00:00:24
5	3	gr050513_042	03/05/2013	Cat 11	HR-1024i	10	20	10	200	40	10	Time-based	Time-based	200	87	156	10	46	156	2	2	AI	AI	8	Radiance	05/03/2013	115059	11:50:59	115138	11:51:38	00:00:39
5	3	gr050513_043	03/05/2013	Cat 11	HR-1024i	10	20	10	150	40	10	Time-based	Time-based	200	87	156	13	46	156	2	2	AI	AI	8	Radiance	05/03/2013	115059	11:50:59	115154	11:51:54	00:00:55
5	3	gr050513_044	03/05/2013	Cat 11	HR-1024i	10	20	10	70	40	10	Time-based	Time-based	200	87	156	28	46	156	2	2	AI	AI	8	Radiance	05/03/2013	115241	11:52:41	115258	11:52:58	00:00:17
5	3	gr050513_045	03/05/2013	Cat 11	HR-1024i	10	20	10	70	40	10	Time-based	Time-based	200	87	156	28	46	156	2	2	AI	AI	8	Radiance	05/03/2013	115241	11:52:41	115315	11:53:15	00:00:34
5	3	gr050513_046	03/05/2013	Cat 11	HR-1024i	10	20	10	70	40	10	Time-based	Time-based	200	87	156	28	46	156	2	2	AI	AI	8	Radiance	05/03/2013	115241	11:52:41	115330	11:53:30	00:00:49
5	3	gr050513_047	03/05/2013	Cat 11	HR-1024i	10	20	10	70	40	10	Time-based	Time-based	200	87	156	28	46	156	2	2	AI	AI	8	Radiance	05/03/2013	115433	11:54:33	115501	11:55:01	00:00:28
5	3	gr050513_048	03/05/2013	Cat 11	HR-1024i	10	20	10	100	40	10	Time-based	Time-based	200	87	156	20	46	156	2	2	AI	AI	8	Radiance	05/03/2013	115433	11:54:33	115521	11:55:21	00:00:48
5	3	gr050513_049	03/05/2013	Cat 11	HR-1024i	10	20	10	100	40	10	Time-based	Time-based	200	87	156	20	46	156	2	2	AI	AI	8	Radiance	05/03/2013	115616	11:56:16	115652	11:56:52	00:00:36
5	3	gr050513_050	03/05/2013	Cat 11	HR-1024i	10	20	10	100	40	10	Time-based	Time-based	200	87	156	20	46	156	2	2	AI	AI	8	Radiance	05/03/2013	115616	11:56:16	115713	11:57:13	00:00:57
5	3	gr050513_051	03/05/2013	Cat 11	HR-1024i	10	20	10	100	40	10	Time-based	Time-based	200	87	156	20	46	156	2	2	AI	AI	8	Radiance	05/03/2013	115616	11:56:16	115733	11:57:33	00:01:17
5	3	gr050513_052	03/05/2013	Cat 11	HR-1024i	10	20	10	150	40	10	Time-based	Time-based	200	87	156	13	46	156	2	2	AI	AI	8	Radiance	05/03/2013	120237	12:02:37	120257	12:02:57	00:00:20
5	3	gr050513_053	03/05/2013	Cat 11	HR-1024i	10	20	10	100	40	10	Time-based	Time-based	200	87	156	20	46	156	2	2	AI	AI	8	Radiance	05/03/2013	120237	12:02:37	120319	12:03:19	00:00:42
5	3	gr050513_054	03/05/2013	Cat 11	HR-1024i	10	20	10	100	40	10	Time-based	Time-based	200	87	156	20	46	156	2	2	AI	AI	8	Radiance	05/03/2013	120237	12:02:37	120341	12:03:41	00:01:04
5	3	gr050513_055	03/05/2013	Cat 11	HR-1024i	10	20	10	100	40	10	Time-based	Time-based	200	87	156	20	46	156	2	2	AI	AI	8	Radiance	05/03/2013	120416	12:04:16	120445	12:04:45	00:00:29
5	3	gr050513_057	03/05/2013	Cat 13	HR-1024i	10	20	10	50	40	10	Time-based	Time-based	200	87	156	40	46	156	2	2	AI	AI	8	Radiance	05/03/2013	120800	12:08:00	120842	12:08:42	00:00:42
5	3	gr050513_058	03/05/2013	Cat 13	HR-1024i	10	20	10	30	40	10	Time-based	Time-based	200	87	156	66	46	156	2	2	AI	AI	8	Radiance	05/03/2013	120800	12:08:00	120903	12:09:03	00:01:03
5	3	gr050513_059	03/05/2013	Cat 13	HR-1024i	10	20	10	70	40	10	Time-based	Time-based	200	87	156	28	46	156	2	2	AI	AI	8	Radiance	05/03/2013	121009	12:10:09	121109	12:11:09	00:01:00
5	3	gr050513_060	03/05/2013	Cat 13	HR-1024i	10	20	10	40	40	10	Time-based	Time-based	200	87	156	50	46	156	2	2	AI	AI	8	Radiance	05/03/2013	121009	12:10:09	121129	12:11:29	00:01:20
5	3	gr050513_061	03/05/2013	Cat 13	HR-1024i	10	20	10	50	40	10	Time-based	Time-based	200	87	156	40	46	156	2	2	AI	AI	8	Radiance	05/03/2013	121009	12:10:09	121152	12:11:52	00:01:43
5	3	gr050513_062	03/05/2013	Cat 13	HR-1024i	10	20	10	50	40	10	Time-based	Time-based	200	87	156	40	46	156	2	2	AI	AI	8	Radiance	05/03/2013	121253	12:12:53	121346	12:13:46	00:00:53
5	3	gr050513_063	03/05/2013	Cat 13	HR-1024i	10	20	10	50	40	10	Time-based	Time-based	200	87	156	40	46	156	2	2	AI	AI	8	Radiance	05/03/2013	121253	12:12:53	121413	12:14:13	00:01:20
5	3	gr050513_064	03/05/2013	Cat 13	HR-1024i	10	20	10	100	40	10	Time-based	Time-based	200	87	156	20	46	156	2	2	AI	AI	8	Radiance	05/03/2013	121253	12:12:53	121448	12:14:48	00:01:55
5	3	gr050513_065	03/05/2013	Cat 13	HR-1024i	10	20	10	50	40	10	Time-based	Time-based	200	87	156	40	46	156	2	2	AI	AI	8	Radiance	05/03/2013	121652	12:16:52	121720	12:17:20	00:00:28
5	3	gr050513_066	03/05/2013	Cat 13	HR-1024i	10	20	10	100	40	10	Time-based	Time-based	200	87	156	20	46	156	2	2	AI	AI	8	Radiance	05/03/2013	121652	12:16:52	121744	12:17:44	00:00:52
5	3	gr050513_067	03/05/2013	Cat 13	HR-1024i	10	20	10	30	40	10	Time-based	Time-based	200	87	156	66	46	156	2	2	AI	AI	8	Radiance	05/03/2013	121652	12:16:52	121810	12:18:10	00:01:18
6	2	m1_000	02/06/2013	Cat 1	HR-1024i	10	30	10	50	40	10	Time-based	Time-based	100	30	78	20	23	78	1	1	AI	AI	8	Radiance	06/02/2013	90120	09:01:20	90131	09:01:31	00:00:11
6	2	m1_001	02/06/2013	Cat 1	HR-1024i	10	30	10	50	40	10	Time-based	Time-based	100	30	78	20	23	78	1	1	AI	AI	8	Radiance	06/02/2013	90336	09:03:36	90353	09:03:53	00:00:17
6	2	m1_002	02/06/2013	Cat 1	HR-1024i	10	20	10	50	40	10	Time-based	Time-based	100	43	78	20	23	78	1	1	AI	AI	8	Radiance	06/02/2013	90506	09:05:06	90524	09:05:24	00:00:18
6	2	m1_003	02/06/2013	Cat 1	HR-1024i	10	20	10	50	40	10	Time-based	Time-based	100	43	78	20	23	78	1	1	AI	AI	8	Radiance	06/02/2013	90637	09:06:37	90647	09:06:47	00:00:10
6	2	m1_004	02/06/2013	Cat 1	HR-1024i	10	20	10	50	40	10	Time-based	Time-based	100	43	78	20	23	78	1	1	AI	AI	8	Radiance	06/02/2013	90932	09:09:32	90941	09:09:41	00:00:09
6	2	m1_005	02/06/2013	Cat 1	HR-1024i	10	20	10	50	40	10	Time-based	Time-based	100	43	78	20	23	78	1	1	AI	AI	8	Radiance	06/02/2013	92919	09:29:19	92932	09:29:32	00:00:13
6	2	m1_006	02/06/2013	Cat 1	HR-1024i	10	20	10	50	40	10	Time-based	Time-based	100	43	78	20	23	78	1	1	AI	AI	8	Radiance	06/02/2013	93504	09:35:04	93517	09:35:17	00:00:13
6	2	m1_007	02/06/2013	Cat 1	HR-1024i	10	20	10	70	40	10	Time-based	Time-based	100	43	78	14	23	78	1	1	AI	AI	8	Radiance	06/02/2013	93621	09:36:21	93634	09:36:34	00:00:13
6	2	m1_008	02/06/2013	Cat 1	HR-1024i	10	20	10	50	40	10	Time-based	Time-based	100	43	78	20	23	78	1	1	AI	AI	8	Radiance	06/02/2013	93753	09:37:53	93803	09:38:03	00:00:10
6	2	m1_009	02/06/2013	Cat 1	HR-1024i	10	20	10	50	40	10	Time-based	Time-based	100	43	78	20	23	78	1	1	AI	AI	8	Radiance	06/02/2013	93857	09:38:57	93912	09:39:12	00:00:15
6	3	m1_000	03/06/2013	Cat 1	HR-1024i	10	20	10	50	40	10	Time-based	Time-based	100	43	78	20	23	78	1	1	AI	AI	8	Radiance	06/03/2013	91041	09:10:41	91054	09:10:54	00:00:13
6	3	m1_001	03/06/2013	Cat 1	HR-1024i	10	30	10	50	40	10	Time-based	Time-based	100	30	78	20	23	78	1	1	AI	AI	8	Radiance	06/03/2013	91340	09:13:40	91353	09:13:53	00:00:13
6	3	m1_002	03/06/2013	Cat 1	HR-1024i	10	30	10	50	40	10	Time-based	Time-based	100	30	78	20	23	78	1	1	AI	AI	8	Radiance	06/03/2013	91548	09:15:48	91600	09:16:00	00:00:12
6	3	m1_003	03/06/2013	Cat 1	HR-1024i	10	20	10	50	40	10	Time-based	Time-based	100	43	78	20	23	78	1	1	AI	AI	8	Radiance	06/03/2013	91716	09:17:16	91730	09:17:30	00:00:14
6	3	m1_004	03/06/2013	Cat 1	HR-1024i	10	30	10	50	40	10	Time-based	Time-based	100	30	78	20	23	78	1	1	AI	AI	8	Radiance	06/03/2013	91923	09:19:23	91943	09:19:43	00:00:20
6	3	m1_005	03/06/2013	Cat 1	HR-1024i	10	20	10	50	40	10	Time-based	Time-based	100	43	78	20	23	78	1	1	AI	AI	8	Radiance	06/03/2013	92055	09:20:55	92111	09:21:11	00:00:16
6	3	m1_006	03/06/2013	Cat 1	HR-1024i	10	20	10	50	40	10	Time-based	Time-based	100	43	78	20	23	78	1	1	AI	AI	8	Radiance	06/03/2013	92315	09:23:15	92328	09:23:28	00:00:13
6	3	m1_007	03/06/2013	Cat 1	HR-1024i	10	30	10	50	40	10	Time-based	Time-based	100	30	78	20	23	78	1	1	AI	AI	8	Radiance	06/03/2013	92440	09:24:40	92454	09:24:54	00:00:14
6	3	m1_008	03/06/2013	Cat 1	HR-1024i	10	20	10	50	40	10	Time-based	Time-based	100	43	78	20	23	78	1	1	AI	AI	8	Radiance	06/03/2013	92637	09:26:37	92651	09:26:51	00:00:14
6	3	m1_009	03/06/2013	Cat 1	HR-1024i	10	20	10	50	40	10	Time-based	Time-based	100	43	78	20	23	78	1	1	AI	AI	8	Radiance	06/03/2013	92806	09:28:06	92820	09:28:20	00:00:14
6	3	m2_000	03/06/2013	Cat 9	HR-1024i	10	20	10	50	40	10	Time-based	Time-based	100	43	78	20	23	78	1	1	AI	AI	8	Radiance	06/03/2013	93159	09:31:59	93209	09:32:09	00:00:10
6	3	m2_001	03/06/2013	Cat 9	HR-1024i	10	20	10	50	40	10	Time-based	Time-based	100	43	78	20	23	78	1	1	AI	AI	8	Radiance	06/03/2013	93347	09:33:47	93359	09:33:59	00:00:12
6	3	m2_002	03/06/2013	Cat 9	HR-1024i	10	30	10	50	40	10	Time-based	Time-based	100	30	78	20	23	78	1	1	AI	AI	8	Radiance	06/03/2013	93515	09:35:15	93529	09:35:29	00:00:14
6	3	m2_003	03/06/2013	Cat 9	HR-1024i	10	20	10	50	40	10	Time-based	Time-based	100	43	78	20	23	78	1	1	AI	AI	8	Radiance	06/03/2013	93719	09:37:19	93731	09:37:31	00:00:12
6	3	m2_004	03/06/2013	Cat 9	HR-1024i	10	20	10	50	40	10	Time-based	Time-based	100	43	78	20	23	78	1	1	AI	AI	8	Radiance	06/03/2013	93851	09:38:51	93904	09:39:04	00:00:13
6	3	m2_005	03/06/2013	Cat 9	HR-1024i	10	20	10	70	40	10	Time-based	Time-based	100	43	78	14	23	78	1	1	AI	AI	8	Radiance	06/03/2013	94035	09:40:35	94047	09:40:47	00:00:12
6	3	m2_006	03/06/2013	Cat 9	HR-1024i	10	20	10	50	40	10	Time-based	Time-based	100	43	78	20	23	78	1	1	AI	AI	8	Radiance	06/03/2013	94155	09:41:55	94207	09:42:07	00:00:12
6	3	m2_007	03/06/2013	Cat 9	HR-1024i	10	20	10	50	40	10	Time-based	Time-based	100	43	78	20	23	78	1	1	AI	AI	8	Radiance	06/03/2013	94402	09:44:02	94413	09:44:13	00:00:11
6	3	m2_008	03/06/2013	Cat 9	HR-1024i	10	20	10	50	40	10	Time-based	Time-based	100	43	78	20	23	78	1	1	AI	AI	8	Radiance	06/03/2013	94517	09:45:17	94528	09:45:28	00:00:11
6	3	m2_009	03/06/2013	Cat 9	HR-1024i	10	20	10	50	40	10	Time-based	Time-based	100	43	78	20	23	78	1	1	AI	AI	8	Radiance	06/03/2013	94714	09:47:14	94727	09:47:27	00:00:13
6	3	m2_010	03/06/2013	Cat 9	HR-1024i	10	20	10	50	40	10	Time-based	Time-based	100	43	78	20	23	78	1	1	AI	AI	8	Radiance	06/03/2013	94856	09:48:56	94910	09:49:10	00:00:14
6	3	m2_011	03/06/2013	Cat 9	HR-1024i	10	20	10	50	40	10	Time-based	Time-based	100	43	78	20	23	78	1	1	AI	AI	8	Radiance	06/03/2013	95054	09:50:54	95104	09:51:04	00:00:10
6	3	m2_012	03/06/2013	Cat 9	HR-1024i	10	20	10	40	40	10	Time-based	Time-based	100	43	78	25	23	78	1	1	AI	AI	8	Radiance	06/03/2013	95220	09:52:20	95232	09:52:32	00:00:12
6	3	m2_013	03/06/2013	Cat 9	HR-1024i	10	20	10	50	40	10	Time-based	Time-based	100	43	78	20	23	78	1	1	AI	AI	8	Radiance	06/03/2013	95434	09:54:34	95448	09:54:48	00:00:14
6	3	m2_014	03/06/2013	Cat 9	HR-1024i	10	20	10	50	40	10	Time-based	Time-based	100	43	78	20	23	78	1	1	AI	AI	8	Radiance	06/03/2013	95602	09:56:02	95614	09:56:14	00:00:12
6	3	m2_015	03/06/2013	Cat 9	HR-1024i	10	20	10	50	40	10	Time-based	Time-based	100	43	78	20	23	78	1	1	AI	AI	8	Radiance	06/03/2013	95748	09:57:48	95801	09:58:01	00:00:13
6	3	m2_016	03/06/2013	Cat 9	HR-1024i	10	20	10	50	40	10	Time-based	Time-based	100	43	78	20	23	78	1	1	AI	AI	8	Radiance	06/03/2013	95914	09:59:14	95927	09:59:27	00:00:13
6	3	m2_017	03/06/2013	Cat 9	HR-1024i	10	20	10	50	40	10	Time-based	Time-based	100	43	78	20	23	78	1	1	AI	AI	8	Radiance	06/03/2013	100117	10:01:17	100131	10:01:31	00:00:14
6	3	m2_018	03/06/2013	Cat 9	HR-1024i	10	20	10	40	40	10	Time-based	Time-based	100	43	78	25	23	78	1	1	AI	AI	8	Radiance	06/03/2013	100246	10:02:46	100301	10:03:01	00:00:15
6	3	m2_019	03/06/2013	Cat 9	HR-1024i	10	20	10	50	40	10	Time-based	Time-based	100	43	78	20	23	78	1	1	AI	AI	8	Radiance	06/03/2013	100505	10:05:05	100518	10:05:18	00:00:13
6	3	m2_020	03/06/2013	Cat 9	HR-1024i	10	20	10	50	40	10	Time-based	Time-based	100	43	78	20	23	78	1	1	AI	AI	8	Radiance	06/03/2013	100650	10:06:50	100704	10:07:04	00:00:14
6	3	m2_021	03/06/2013	Cat 9	HR-1024i	10	20	10	50	40	10	Time-based	Time-based	100	43	78	20	23	78	1	1	AI	AI	8	Radiance	06/03/2013	100831	10:08:31	100843	10:08:43	00:00:12
6	3	m2_022	03/06/2013	Cat 9	HR-1024i	10	20	10	50	40	10	Time-based	Time-based	100	43	78	20	23	78	1	1	AI	AI	8	Radiance	06/03/2013	100952	10:09:52	101004	10:10:04	00:00:12
6	3	m2_023	03/06/2013	Cat 9	HR-1024i	10	20	10	50	40	10	Time-based	Time-based	100	43	78	20	23	78	1	1	AI	AI	8	Radiance	06/03/2013	101155	10:11:55	101210	10:12:10	00:00:15
6	3	m2_024	03/06/2013	Cat 9	HR-1024i	10	20	10	70	40	10	Time-based	Time-based	100	43	78	14	23	78	1	1	AI	AI	8	Radiance	06/03/2013	101323	10:13:23	101335	10:13:35	00:00:12
6	3	m2_025	03/06/2013	Cat 9	HR-1024i	10	20	10	70	40	10	Time-based	Time-based	100	43	78	14	23	78	1	1	AI	AI	8	Radiance	06/03/2013	101510	10:15:10	101525	10:15:25	00:00:15
6	3	m2_026	03/06/2013	Cat 9	HR-1024i	10	20	10	50	40	10	Time-based	Time-based	100	43	78	20	23	78	1	1	AI	AI	8	Radiance	06/03/2013	101704	10:17:04	101717	10:17:17	00:00:13
6	3	m2_027	03/06/2013	Cat 9	HR-1024i	10	20	10	50	40	10	Time-based	Time-based	100	43	78	20	23	78	1	1	AI	AI	8	Radiance	06/03/2013	101908	10:19:08	101919	10:19:19	00:00:11
6	3	m2_028	03/06/2013	Cat 9	HR-1024i	10	20	10	50	40	10	Time-based	Time-based	100	43	78	20	23	78	1	1	AI	AI	8	Radiance	06/03/2013	102038	10:20:38	102057	10:20:57	00:00:19
6	3	m2_029	03/06/2013	Cat 9	HR-1024i	10	20	10	70	40	10	Time-based	Time-based	100	43	78	14	23	78	1	1	AI	AI	8	Radiance	06/03/2013	102314	10:23:14	102330	10:23:30	00:00:16
6	3	m3_000	03/06/2013	Cat 6	HR-1024i	10	20	10	50	40	10	Time-based	Time-based	100	43	78	20	23	78	1	1	AI	AI	8	Radiance	06/03/2013	102842	10:28:42	102856	10:28:56	00:00:14
6	3	m3_001	03/06/2013	Cat 6	HR-1024i	10	20	10	50	40	10	Time-based	Time-based	100	43	78	20	23	78	1	1	AI	AI	8	Radiance	06/03/2013	103016	10:30:16	103032	10:30:32	00:00:16
6	3	m3_002	03/06/2013	Cat 6	HR-1024i	10	20	10	50	40	10	Time-based	Time-based	100	43	78	20	23	78	1	1	AI	AI	8	Radiance	06/03/2013	103150	10:31:50	103202	10:32:02	00:00:12
6	3	m3_003	03/06/2013	Cat 6	HR-1024i	10	20	10	50	40	10	Time-based	Time-based	100	43	78	20	23	78	1	1	AI	AI	8	Radiance	06/03/2013	103325	10:33:25	103340	10:33:40	00:00:15
6	3	m3_004	03/06/2013	Cat 6	HR-1024i	10	20	10	50	40	10	Time-based	Time-based	100	43	78	20	23	78	1	1	AI	AI	8	Radiance	06/03/2013	103452	10:34:52	103507	10:35:07	00:00:15
6	3	m3_005	03/06/2013	Cat 6	HR-1024i	10	20	10	50	40	10	Time-based	Time-based	100	43	78	20	23	78	1	1	AI	AI	8	Radiance	06/03/2013	103622	10:36:22	103636	10:36:36	00:00:14
6	3	m3_006	03/06/2013	Cat 6	HR-1024i	10	20	10	50	40	10	Time-based	Time-based	100	43	78	20	23	78	1	1	AI	AI	8	Radiance	06/03/2013	103755	10:37:55	103807	10:38:07	00:00:12
6	3	m3_007	03/06/2013	Cat 6	HR-1024i	10	20	10	50	40	10	Time-based	Time-based	100	43	78	20	23	78	1	1	AI	AI	8	Radiance	06/03/2013	103915	10:39:15	103927	10:39:27	00:00:12
6	3	m3_008	03/06/2013	Cat 6	HR-1024i	10	20	10	50	40	10	Time-based	Time-based	100	43	78	20	23	78	1	1	AI	AI	8	Radiance	06/03/2013	104043	10:40:43	104055	10:40:55	00:00:12
6	3	m3_009	03/06/2013	Cat 6	HR-1024i	10	20	10	40	40	10	Time-based	Time-based	100	43	78	25	23	78	1	1	AI	AI	8	Radiance	06/03/2013	104206	10:42:06	104218	10:42:18	00:00:12
6	3	m3_010	03/06/2013	Cat 6	HR-1024i	10	20	10	50	40	10	Time-based	Time-based	100	43	78	20	23	78	1	1	AI	AI	8	Radiance	06/03/2013	104418	10:44:18	104432	10:44:32	00:00:14
6	3	m3_011	03/06/2013	Cat 6	HR-1024i	10	20	10	40	40	10	Time-based	Time-based	100	43	78	25	23	78	1	1	AI	AI	8	Radiance	06/03/2013	104603	10:46:03	104615	10:46:15	00:00:12
6	3	m3_012	03/06/2013	Cat 6	HR-1024i	10	20	10	50	40	10	Time-based	Time-based	100	43	78	20	23	78	1	1	AI	AI	8	Radiance	06/03/2013	105040	10:50:40	105051	10:50:51	00:00:11
6	3	m3_013	03/06/2013	Cat 6	HR-1024i	10	20	10	50	40	10	Time-based	Time-based	100	43	78	20	23	78	1	1	AI	AI	8	Radiance	06/03/2013	105219	10:52:19	105230	10:52:30	00:00:11
6	3	m3_014	03/06/2013	Cat 6	HR-1024i	10	20	10	50	40	10	Time-based	Time-based	100	43	78	20	23	78	1	1	AI	AI	8	Radiance	06/03/2013	105842	10:58:42	105853	10:58:53	00:00:11
6	3	m3_015	03/06/2013	Cat 6	HR-1024i	10	20	10	50	40	10	Time-based	Time-based	100	43	78	20	23	78	1	1	AI	AI	8	Radiance	06/03/2013	110004	11:00:04	110019	11:00:19	00:00:15
6	3	m3_016	03/06/2013	Cat 6	HR-1024i	10	20	10	40	40	10	Time-based	Time-based	100	43	78	25	23	78	1	1	AI	AI	8	Radiance	06/03/2013	110158	11:01:58	110209	11:02:09	00:00:11
6	4	m3_000	04/06/2013	Cat 6	HR-1024i	10	20	10	50	40	10	Time-based	Time-based	100	43	78	20	23	78	1	1	AI	AI	8	Radiance	06/04/2013	100052	10:00:52	100105	10:01:05	00:00:13
6	4	m3_001	04/06/2013	Cat 6	HR-1024i	10	20	10	70	40	10	Time-based	Time-based	100	43	78	14	23	78	1	1	AI	AI	8	Radiance	06/04/2013	100252	10:02:52	100304	10:03:04	00:00:12
6	4	m3_002	04/06/2013	Cat 6	HR-1024i	10	20	10	50	40	10	Time-based	Time-based	100	43	78	20	23	78	1	1	AI	AI	8	Radiance	06/04/2013	100443	10:04:43	100456	10:04:56	00:00:13
6	4	m3_003	04/06/2013	Cat 6	HR-1024i	10	20	10	70	40	10	Time-based	Time-based	100	43	78	14	23	78	1	1	AI	AI	8	Radiance	06/04/2013	100618	10:06:18	100626	10:06:26	00:00:08
6	4	m3_004	04/06/2013	Cat 6	HR-1024i	10	20	10	50	40	10	Time-based	Time-based	100	43	78	20	23	78	1	1	AI	AI	8	Radiance	06/04/2013	100806	10:08:06	100813	10:08:13	00:00:07
6	4	m3_005	04/06/2013	Cat 6	HR-1024i	10	20	10	50	40	10	Time-based	Time-based	100	43	78	20	23	78	1	1	AI	AI	8	Radiance	06/04/2013	100919	10:09:19	100927	10:09:27	00:00:08
6	4	m3_006	04/06/2013	Cat 6	HR-1024i	10	20	10	50	40	10	Time-based	Time-based	100	43	78	20	23	78	1	1	AI	AI	8	Radiance	06/04/2013	101117	10:11:17	101125	10:11:25	00:00:08
6	4	m3_007	04/06/2013	Cat 6	HR-1024i	10	20	10	50	40	10	Time-based	Time-based	100	43	78	20	23	78	1	1	AI	AI	8	Radiance	06/04/2013	101256	10:12:56	101304	10:13:04	00:00:08
6	4	m3_009	04/06/2013	Cat 6	HR-1024i	10	20	10	50	40	10	Time-based	Time-based	100	43	78	20	23	78	1	1	AI	AI	8	Radiance	06/04/2013	101500	10:15:00	101508	10:15:08	00:00:08
6	4	m3_010	04/06/2013	Cat 6	HR-1024i	10	20	10	50	40	10	Time-based	Time-based	100	43	78	20	23	78	1	1	AI	AI	8	Radiance	06/04/2013	101613	10:16:13	101621	10:16:21	00:00:08
6	4	m3_011	04/06/2013	Cat 6	HR-1024i	10	20	10	50	40	10	Time-based	Time-based	100	43	78	20	23	78	1	1	AI	AI	8	Radiance	06/04/2013	101804	10:18:04	101811	10:18:11	00:00:07
6	4	m3_012	04/06/2013	Cat 6	HR-1024i	10	20	10	50	40	10	Time-based	Time-based	100	43	78	20	23	78	1	1	AI	AI	8	Radiance	06/04/2013	101937	10:19:37	101944	10:19:44	00:00:07
6	4	m3_013	04/06/2013	Cat 6	HR-1024i	10	20	10	50	40	10	Time-based	Time-based	100	43	78	20	23	78	1	1	AI	AI	8	Radiance	06/04/2013	102135	10:21:35	102142	10:21:42	00:00:07
6	4	m4_000	04/06/2013	Cat 7	HR-1024i	10	20	10	30	40	10	Time-based	Time-based	100	43	78	33	23	78	1	1	AI	AI	8	Radiance	06/04/2013	102825	10:28:25	102842	10:28:42	00:00:17
6	4	m4_001	04/06/2013	Cat 7	HR-1024i	10	20	10	30	40	10	Time-based	Time-based	100	43	78	33	23	78	1	1	AI	AI	8	Radiance	06/04/2013	103033	10:30:33	103055	10:30:55	00:00:22
6	4	m4_002	04/06/2013	Cat 7	HR-1024i	10	20	10	30	40	10	Time-based	Time-based	100	43	78	33	23	78	1	1	AI	AI	8	Radiance	06/04/2013	103224	10:32:24	103237	10:32:37	00:00:13
6	4	m4_003	04/06/2013	Cat 7	HR-1024i	10	20	10	30	40	10	Time-based	Time-based	100	43	78	33	23	78	1	1	AI	AI	8	Radiance	06/04/2013	103414	10:34:14	103429	10:34:29	00:00:15
6	4	m4_004	04/06/2013	Cat 7	HR-1024i	10	20	10	30	40	10	Time-based	Time-based	100	43	78	33	23	78	1	1	AI	AI	8	Radiance	06/04/2013	103803	10:38:03	103817	10:38:17	00:00:14
6	4	m4_005	04/06/2013	Cat 7	HR-1024i	10	20	10	30	40	10	Time-based	Time-based	100	43	78	33	23	78	1	1	AI	AI	8	Radiance	06/04/2013	104025	10:40:25	104041	10:40:41	00:00:16
6	4	m4_006	04/06/2013	Cat 7	HR-1024i	10	20	10	30	40	10	Time-based	Time-based	100	43	78	33	23	78	1	1	AI	AI	8	Radiance	06/04/2013	104139	10:41:39	104152	10:41:52	00:00:13
6	4	m4_007	04/06/2013	Cat 7	HR-1024i	10	20	10	30	40	10	Time-based	Time-based	100	43	78	33	23	78	1	1	AI	AI	8	Radiance	06/04/2013	104339	10:43:39	104354	10:43:54	00:00:15
6	4	m4_008	04/06/2013	Cat 7	HR-1024i	10	20	10	30	40	10	Time-based	Time-based	100	43	78	33	23	78	1	1	AI	AI	8	Radiance	06/04/2013	104452	10:44:52	104507	10:45:07	00:00:15
6	4	m4_009	04/06/2013	Cat 7	HR-1024i	10	20	10	50	40	10	Time-based	Time-based	100	43	78	20	23	78	1	1	AI	AI	8	Radiance	06/04/2013	104813	10:48:13	104830	10:48:30	00:00:17
6	4	m5_000	04/06/2013	Cat 2	HR-1024i	10	20	10	50	40	10	Time-based	Time-based	100	43	78	20	23	78	1	1	AI	AI	8	Radiance	06/04/2013	105627	10:56:27	105639	10:56:39	00:00:12
6	4	m5_001	04/06/2013	Cat 2	HR-1024i	10	20	10	50	40	10	Time-based	Time-based	100	43	78	20	23	78	1	1	AI	AI	8	Radiance	06/04/2013	105756	10:57:56	105808	10:58:08	00:00:12
6	4	m5_002	04/06/2013	Cat 2	HR-1024i	10	20	10	30	40	10	Time-based	Time-based	100	43	78	33	23	78	1	1	AI	AI	8	Radiance	06/04/2013	105951	10:59:51	110002	11:00:02	00:00:11
6	4	m5_003	04/06/2013	Cat 2	HR-1024i	10	20	10	70	40	10	Time-based	Time-based	100	43	78	14	23	78	1	1	AI	AI	8	Radiance	06/04/2013	110113	11:01:13	110126	11:01:26	00:00:13
6	4	m5_004	04/06/2013	Cat 2	HR-1024i	10	20	10	50	40	10	Time-based	Time-based	100	43	78	20	23	78	1	1	AI	AI	8	Radiance	06/04/2013	110245	11:02:45	110257	11:02:57	00:00:12
6	4	m5_005	04/06/2013	Cat 2	HR-1024i	10	20	10	50	40	10	Time-based	Time-based	100	43	78	20	23	78	1	1	AI	AI	8	Radiance	06/04/2013	110452	11:04:52	110507	11:05:07	00:00:15
6	4	m5_006	04/06/2013	Cat 2	HR-1024i	10	20	10	50	40	10	Time-based	Time-based	100	43	78	20	23	78	1	1	AI	AI	8	Radiance	06/04/2013	110724	11:07:24	110735	11:07:35	00:00:11
6	4	m5_007	04/06/2013	Cat 2	HR-1024i	10	20	10	40	40	10	Time-based	Time-based	100	43	78	25	23	78	1	1	AI	AI	8	Radiance	06/04/2013	110956	11:09:56	111015	11:10:15	00:00:19
6	4	m5_008	04/06/2013	Cat 2	HR-1024i	10	20	10	50	40	10	Time-based	Time-based	100	43	78	20	23	78	1	1	AI	AI	8	Radiance	06/04/2013	111131	11:11:31	111146	11:11:46	00:00:15
6	4	m5_009	04/06/2013	Cat 2	HR-1024i	10	20	10	70	40	10	Time-based	Time-based	100	43	78	14	23	78	1	1	AI	AI	8	Radiance	06/04/2013	111426	11:14:26	111441	11:14:41	00:00:15
6	4	m5_010	04/06/2013	Cat 2	HR-1024i	10	20	10	50	40	10	Time-based	Time-based	100	43	78	20	23	78	1	1	AI	AI	8	Radiance	06/04/2013	111558	11:15:58	111611	11:16:11	00:00:13
6	4	m5_011	04/06/2013	Cat 2	HR-1024i	10	20	10	30	40	10	Time-based	Time-based	100	43	78	33	23	78	1	1	AI	AI	8	Radiance	06/04/2013	111909	11:19:09	111921	11:19:21	00:00:12
6	4	m5_012	04/06/2013	Cat 2	HR-1024i	10	20	10	50	40	10	Time-based	Time-based	100	43	78	20	23	78	1	1	AI	AI	8	Radiance	06/04/2013	112043	11:20:43	112057	11:20:57	00:00:14
6	4	m5_013	04/06/2013	Cat 2	HR-1024i	10	20	10	50	40	10	Time-based	Time-based	100	43	78	20	23	78	1	1	AI	AI	8	Radiance	06/04/2013	112246	11:22:46	112301	11:23:01	00:00:15
6	4	m5_014	04/06/2013	Cat 2	HR-1024i	10	20	10	50	40	10	Time-based	Time-based	100	43	78	20	23	78	1	1	AI	AI	8	Radiance	06/04/2013	112426	11:24:26	112439	11:24:39	00:00:13
6	4	m5_015	04/06/2013	Cat 2	HR-1024i	10	20	10	50	40	10	Time-based	Time-based	100	43	78	20	23	78	1	1	AI	AI	8	Radiance	06/04/2013	113038	11:30:38	113051	11:30:51	00:00:13
6	4	m5_016	04/06/2013	Cat 2	HR-1024i	10	20	10	50	40	10	Time-based	Time-based	100	43	78	20	23	78	1	1	AI	AI	8	Radiance	06/04/2013	113442	11:34:42	113455	11:34:55	00:00:13
6	4	m5_017	04/06/2013	Cat 2	HR-1024i	10	20	10	50	40	10	Time-based	Time-based	100	43	78	20	23	78	1	1	AI	AI	8	Radiance	06/04/2013	113653	11:36:53	113705	11:37:05	00:00:12
6	4	m5_018	04/06/2013	Cat 2	HR-1024i	10	20	10	50	40	10	Time-based	Time-based	100	43	78	20	23	78	1	1	AI	AI	8	Radiance	06/04/2013	113844	11:38:44	113859	11:38:59	00:00:15
6	4	m5_019	04/06/2013	Cat 2	HR-1024i	10	20	10	50	40	10	Time-based	Time-based	100	43	78	20	23	78	1	1	AI	AI	8	Radiance	06/04/2013	114039	11:40:39	114051	11:40:51	00:00:12
6	6	m1_000	06/06/2013	Cat 8	HR-1024i	10	20	10	40	40	10	Time-based	Time-based	100	43	78	25	23	78	1	1	AI	AI	8	Radiance	06/06/2013	114305	11:43:05	114314	11:43:14	00:00:09
6	6	m1_001	06/06/2013	Cat 8	HR-1024i	10	20	10	50	40	10	Time-based	Time-based	100	43	78	20	23	78	1	1	AI	AI	8	Radiance	06/06/2013	114423	11:44:23	114432	11:44:32	00:00:09
6	6	m1_002	06/06/2013	Cat 8	HR-1024i	10	20	10	50	40	10	Time-based	Time-based	100	43	78	20	23	78	1	1	AI	AI	8	Radiance	06/06/2013	114700	11:47:00	114709	11:47:09	00:00:09
6	6	m1_003	06/06/2013	Cat 8	HR-1024i	10	20	10	50	40	10	Time-based	Time-based	100	43	78	20	23	78	1	1	AI	AI	8	Radiance	06/06/2013	114757	11:47:57	114807	11:48:07	00:00:10
6	6	m1_004	06/06/2013	Cat 8	HR-1024i	10	20	10	40	40	10	Time-based	Time-based	100	43	78	25	23	78	1	1	AI	AI	8	Radiance	06/06/2013	114900	11:49:00	114909	11:49:09	00:00:09
6	6	m1_005	06/06/2013	Cat 8	HR-1024i	10	20	10	50	40	10	Time-based	Time-based	100	43	78	20	23	78	1	1	AI	AI	8	Radiance	06/06/2013	115002	11:50:02	115013	11:50:13	00:00:11
6	6	m1_006	06/06/2013	Cat 8	HR-1024i	10	20	10	50	40	10	Time-based	Time-based	100	43	78	20	23	78	1	1	AI	AI	8	Radiance	06/06/2013	115114	11:51:14	115123	11:51:23	00:00:09
6	6	m1_007	06/06/2013	Cat 8	HR-1024i	10	20	10	50	40	10	Time-based	Time-based	100	43	78	20	23	78	1	1	AI	AI	8	Radiance	06/06/2013	115221	11:52:21	115230	11:52:30	00:00:09
6	6	m1_008	06/06/2013	Cat 8	HR-1024i	10	20	10	50	40	10	Time-based	Time-based	100	43	78	20	23	78	1	1	AI	AI	8	Radiance	06/06/2013	115322	11:53:22	115334	11:53:34	00:00:12
6	6	m1_009	06/06/2013	Cat 8	HR-1024i	10	20	10	70	40	10	Time-based	Time-based	100	43	78	14	23	78	1	1	AI	AI	8	Radiance	06/06/2013	115431	11:54:31	115442	11:54:42	00:00:11
6	6	m1_010	06/06/2013	Cat 8	HR-1024i	10	20	10	50	40	10	Time-based	Time-based	100	43	78	20	23	78	1	1	AI	AI	8	Radiance	06/06/2013	115541	11:55:41	115550	11:55:50	00:00:09
6	6	m1_011	06/06/2013	Cat 8	HR-1024i	10	20	10	50	40	10	Time-based	Time-based	100	43	78	20	23	78	1	1	AI	AI	8	Radiance	06/06/2013	115639	11:56:39	115647	11:56:47	00:00:08
6	6	m1_012	06/06/2013	Cat 8	HR-1024i	10	20	10	40	40	10	Time-based	Time-based	100	43	78	25	23	78	1	1	AI	AI	8	Radiance	06/06/2013	115737	11:57:37	115745	11:57:45	00:00:08
6	6	m1_013	06/06/2013	Cat 8	HR-1024i	10	20	10	40	40	10	Time-based	Time-based	100	43	78	25	23	78	1	1	AI	AI	8	Radiance	06/06/2013	115832	11:58:32	115844	11:58:44	00:00:12
6	6	m1_014	06/06/2013	Cat 8	HR-1024i	10	20	10	40	40	10	Time-based	Time-based	100	43	78	25	23	78	1	1	AI	AI	8	Radiance	06/06/2013	115946	11:59:46	115957	11:59:57	00:00:11
6	6	m2_000	06/06/2013	Cat 3	HR-1024i	10	20	10	70	40	10	Time-based	Time-based	100	43	78	14	23	78	1	1	AI	AI	8	Radiance	06/06/2013	120529	12:05:29	120537	12:05:37	00:00:08
6	6	m2_001	06/06/2013	Cat 3	HR-1024i	10	20	10	70	40	10	Time-based	Time-based	100	43	78	14	23	78	1	1	AI	AI	8	Radiance	06/06/2013	120646	12:06:46	120658	12:06:58	00:00:12
6	6	m2_002	06/06/2013	Cat 3	HR-1024i	10	20	10	40	40	10	Time-based	Time-based	100	43	78	25	23	78	1	1	AI	AI	8	Radiance	06/06/2013	120808	12:08:08	120817	12:08:17	00:00:09
6	6	m2_003	06/06/2013	Cat 3	HR-1024i	10	20	10	70	40	10	Time-based	Time-based	100	43	78	14	23	78	1	1	AI	AI	8	Radiance	06/06/2013	120922	12:09:22	120931	12:09:31	00:00:09
6	6	m2_004	06/06/2013	Cat 3	HR-1024i	10	20	10	70	40	10	Time-based	Time-based	100	43	78	14	23	78	1	1	AI	AI	8	Radiance	06/06/2013	121017	12:10:17	121026	12:10:26	00:00:09
6	6	m2_005	06/06/2013	Cat 3	HR-1024i	10	20	10	50	40	10	Time-based	Time-based	100	43	78	20	23	78	1	1	AI	AI	8	Radiance	06/06/2013	121144	12:11:44	121152	12:11:52	00:00:08
6	6	m2_006	06/06/2013	Cat 3	HR-1024i	10	20	10	70	40	10	Time-based	Time-based	100	43	78	14	23	78	1	1	AI	AI	8	Radiance	06/06/2013	121256	12:12:56	121307	12:13:07	00:00:11
6	6	m2_007	06/06/2013	Cat 3	HR-1024i	10	20	10	70	40	10	Time-based	Time-based	100	43	78	14	23	78	1	1	AI	AI	8	Radiance	06/06/2013	121402	12:14:02	121411	12:14:11	00:00:09
6	6	m2_008	06/06/2013	Cat 3	HR-1024i	10	20	10	70	40	10	Time-based	Time-based	100	43	78	14	23	78	1	1	AI	AI	8	Radiance	06/06/2013	121511	12:15:11	121524	12:15:24	00:00:13
6	6	m2_009	06/06/2013	Cat 3	HR-1024i	10	20	10	70	40	10	Time-based	Time-based	100	43	78	14	23	78	1	1	AI	AI	8	Radiance	06/06/2013	121616	12:16:16	121626	12:16:26	00:00:10
6	6	m2_010	06/06/2013	Cat 3	HR-1024i	10	20	10	50	40	10	Time-based	Time-based	100	43	78	20	23	78	1	1	AI	AI	8	Radiance	06/06/2013	121730	12:17:30	121739	12:17:39	00:00:09
6	6	m2_011	06/06/2013	Cat 3	HR-1024i	10	20	10	50	40	10	Time-based	Time-based	100	43	78	20	23	78	1	1	AI	AI	8	Radiance	06/06/2013	121847	12:18:47	121904	12:19:04	00:00:17
6	6	m2_012	06/06/2013	Cat 3	HR-1024i	10	20	10	70	40	10	Time-based	Time-based	100	43	78	14	23	78	1	1	AI	AI	8	Radiance	06/06/2013	122007	12:20:07	122015	12:20:15	00:00:08
6	6	m2_013	06/06/2013	Cat 3	HR-1024i	10	20	10	50	40	10	Time-based	Time-based	100	43	78	20	23	78	1	1	AI	AI	8	Radiance	06/06/2013	122111	12:21:11	122120	12:21:20	00:00:09
6	6	m2_014	06/06/2013	Cat 3	HR-1024i	10	20	10	70	40	10	Time-based	Time-based	100	43	78	14	23	78	1	1	AI	AI	8	Radiance	06/06/2013	122213	12:22:13	122223	12:22:23	00:00:10
6	6	m3_000	06/06/2013	Cat 8	HR-1024i	10	20	10	50	40	10	Time-based	Time-based	100	43	78	20	23	78	1	1	AI	AI	8	Radiance	06/06/2013	122735	12:27:35	122746	12:27:46	00:00:11
6	6	m3_001	06/06/2013	Cat 8	HR-1024i	10	20	10	70	40	10	Time-based	Time-based	100	43	78	14	23	78	1	1	AI	AI	8	Radiance	06/06/2013	122903	12:29:03	122910	12:29:10	00:00:07
6	6	m3_002	06/06/2013	Cat 8	HR-1024i	10	20	10	50	40	10	Time-based	Time-based	100	43	78	20	23	78	1	1	AI	AI	8	Radiance	06/06/2013	123016	12:30:16	123024	12:30:24	00:00:08
6	6	m3_003	06/06/2013	Cat 8	HR-1024i	10	20	10	50	40	10	Time-based	Time-based	100	43	78	20	23	78	1	1	AI	AI	8	Radiance	06/06/2013	123233	12:32:33	123244	12:32:44	00:00:11
6	6	m3_004	06/06/2013	Cat 8	HR-1024i	10	20	10	50	40	10	Time-based	Time-based	100	43	78	20	23	78	1	1	AI	AI	8	Radiance	06/06/2013	123451	12:34:51	123500	12:35:00	00:00:09
6	6	m3_005	06/06/2013	Cat 8	HR-1024i	10	20	10	50	40	10	Time-based	Time-based	100	43	78	20	23	78	1	1	AI	AI	8	Radiance	06/06/2013	123553	12:35:53	123601	12:36:01	00:00:08
6	6	m3_006	06/06/2013	Cat 8	HR-1024i	10	20	10	50	40	10	Time-based	Time-based	100	43	78	20	23	78	1	1	AI	AI	8	Radiance	06/06/2013	123659	12:36:59	123709	12:37:09	00:00:10
6	6	m3_007	06/06/2013	Cat 8	HR-1024i	10	20	10	70	40	10	Time-based	Time-based	100	43	78	14	23	78	1	1	AI	AI	8	Radiance	06/06/2013	123804	12:38:04	123815	12:38:15	00:00:11
6	6	m3_008	06/06/2013	Cat 8	HR-1024i	10	20	10	50	40	10	Time-based	Time-based	100	43	78	20	23	78	1	1	AI	AI	8	Radiance	06/06/2013	123907	12:39:07	123916	12:39:16	00:00:09
6	6	m3_009	06/06/2013	Cat 8	HR-1024i	10	20	10	70	40	10	Time-based	Time-based	100	43	78	14	23	78	1	1	AI	AI	8	Radiance	06/06/2013	124010	12:40:10	124018	12:40:18	00:00:08
6	6	m3_010	06/06/2013	Cat 8	HR-1024i	10	20	10	50	40	10	Time-based	Time-based	100	43	78	20	23	78	1	1	AI	AI	8	Radiance	06/06/2013	124117	12:41:17	124125	12:41:25	00:00:08
6	6	m3_011	06/06/2013	Cat 8	HR-1024i	10	20	10	70	40	10	Time-based	Time-based	100	43	78	14	23	78	1	1	AI	AI	8	Radiance	06/06/2013	124231	12:42:31	124240	12:42:40	00:00:09
6	6	m3_012	06/06/2013	Cat 8	HR-1024i	10	20	10	70	40	10	Time-based	Time-based	100	43	78	14	23	78	1	1	AI	AI	8	Radiance	06/06/2013	124334	12:43:34	124342	12:43:42	00:00:08
6	6	m3_013	06/06/2013	Cat 8	HR-1024i	10	20	10	50	40	10	Time-based	Time-based	100	43	78	20	23	78	1	1	AI	AI	8	Radiance	06/06/2013	124427	12:44:27	124435	12:44:35	00:00:08
6	6	m3_014	06/06/2013	Cat 8	HR-1024i	10	20	10	50	40	10	Time-based	Time-based	100	43	78	20	23	78	1	1	AI	AI	8	Radiance	06/06/2013	124525	12:45:25	124532	12:45:32	00:00:07
6	6	m3_015	06/06/2013	Cat 8	HR-1024i	10	20	10	50	40	10	Time-based	Time-based	100	43	78	20	23	78	1	1	AI	AI	8	Radiance	06/06/2013	124618	12:46:18	124628	12:46:28	00:00:10
6	6	m3_016	06/06/2013	Cat 8	HR-1024i	10	20	10	70	40	10	Time-based	Time-based	100	43	78	14	23	78	1	1	AI	AI	8	Radiance	06/06/2013	124737	12:47:37	124747	12:47:47	00:00:10
6	6	m3_017	06/06/2013	Cat 8	HR-1024i	10	20	10	50	40	10	Time-based	Time-based	100	43	78	20	23	78	1	1	AI	AI	8	Radiance	06/06/2013	124840	12:48:40	124848	12:48:48	00:00:08
6	6	m3_018	06/06/2013	Cat 8	HR-1024i	10	20	10	70	40	10	Time-based	Time-based	100	43	78	14	23	78	1	1	AI	AI	8	Radiance	06/06/2013	124936	12:49:36	124947	12:49:47	00:00:11
6	6	m3_019	06/06/2013	Cat 8	HR-1024i	10	20	10	50	40	10	Time-based	Time-based	100	43	78	20	23	78	1	1	AI	AI	8	Radiance	06/06/2013	125028	12:50:28	125037	12:50:37	00:00:09
6	6	m4_000	06/06/2013	Cat 5	HR-1024i	10	20	10	50	40	10	Time-based	Time-based	100	43	78	20	23	78	1	1	AI	AI	8	Radiance	06/06/2013	131105	13:11:05	131120	13:11:20	00:00:15
6	6	m4_001	06/06/2013	Cat 5	HR-1024i	10	20	10	70	40	10	Time-based	Time-based	100	43	78	14	23	78	1	1	AI	AI	8	Radiance	06/06/2013	131249	13:12:49	131257	13:12:57	00:00:08
6	6	m4_002	06/06/2013	Cat 5	HR-1024i	10	20	10	70	40	10	Time-based	Time-based	100	43	78	14	23	78	1	1	AI	AI	8	Radiance	06/06/2013	131356	13:13:56	131406	13:14:06	00:00:10
6	6	m4_003	06/06/2013	Cat 5	HR-1024i	10	20	10	50	40	10	Time-based	Time-based	100	43	78	20	23	78	1	1	AI	AI	8	Radiance	06/06/2013	131505	13:15:05	131514	13:15:14	00:00:09
6	6	m4_004	06/06/2013	Cat 5	HR-1024i	10	20	10	50	40	10	Time-based	Time-based	100	43	78	20	23	78	1	1	AI	AI	8	Radiance	06/06/2013	131610	13:16:10	131621	13:16:21	00:00:11
6	6	m4_005	06/06/2013	Cat 5	HR-1024i	10	20	10	50	40	10	Time-based	Time-based	100	43	78	20	23	78	1	1	AI	AI	8	Radiance	06/06/2013	131722	13:17:22	131731	13:17:31	00:00:09
6	6	m4_006	06/06/2013	Cat 5	HR-1024i	10	20	10	40	40	10	Time-based	Time-based	100	43	78	25	23	78	1	1	AI	AI	8	Radiance	06/06/2013	131900	13:19:00	131911	13:19:11	00:00:11
6	6	m4_007	06/06/2013	Cat 5	HR-1024i	10	20	10	50	40	10	Time-based	Time-based	100	43	78	20	23	78	1	1	AI	AI	8	Radiance	06/06/2013	132004	13:20:04	132011	13:20:11	00:00:07
6	6	m4_008	06/06/2013	Cat 5	HR-1024i	10	20	10	50	40	10	Time-based	Time-based	100	43	78	20	23	78	1	1	AI	AI	8	Radiance	06/06/2013	132100	13:21:00	132110	13:21:10	00:00:10
6	6	m4_009	06/06/2013	Cat 5	HR-1024i	10	20	10	50	40	10	Time-based	Time-based	100	43	78	20	23	78	1	1	AI	AI	8	Radiance	06/06/2013	132208	13:22:08	132217	13:22:17	00:00:09
6	6	m4_010	06/06/2013	Cat 5	HR-1024i	10	20	10	50	40	10	Time-based	Time-based	100	43	78	20	23	78	1	1	AI	AI	8	Radiance	06/06/2013	132313	13:23:13	132323	13:23:23	00:00:10
6	6	m4_011	06/06/2013	Cat 5	HR-1024i	10	20	10	70	40	10	Time-based	Time-based	100	43	78	14	23	78	1	1	AI	AI	8	Radiance	06/06/2013	132427	13:24:27	132436	13:24:36	00:00:09
6	6	m4_012	06/06/2013	Cat 5	HR-1024i	10	20	10	70	40	10	Time-based	Time-based	100	43	78	14	23	78	1	1	AI	AI	8	Radiance	06/06/2013	132526	13:25:26	132533	13:25:33	00:00:07
6	6	m4_013	06/06/2013	Cat 5	HR-1024i	10	20	10	50	40	10	Time-based	Time-based	100	43	78	20	23	78	1	1	AI	AI	8	Radiance	06/06/2013	132637	13:26:37	132649	13:26:49	00:00:12
6	6	m4_014	06/06/2013	Cat 5	HR-1024i	10	20	10	50	40	10	Time-based	Time-based	100	43	78	20	23	78	1	1	AI	AI	8	Radiance	06/06/2013	132754	13:27:54	132802	13:28:02	00:00:08
6	6	m4_015	06/06/2013	Cat 5	HR-1024i	10	20	10	50	40	10	Time-based	Time-based	100	43	78	20	23	78	1	1	AI	AI	8	Radiance	06/06/2013	132901	13:29:01	132912	13:29:12	00:00:11
6	6	m4_016	06/06/2013	Cat 5	HR-1024i	10	20	10	70	40	10	Time-based	Time-based	100	43	78	14	23	78	1	1	AI	AI	8	Radiance	06/06/2013	133004	13:30:04	133014	13:30:14	00:00:10
6	6	m4_017	06/06/2013	Cat 5	HR-1024i	10	20	10	50	40	10	Time-based	Time-based	100	43	78	20	23	78	1	1	AI	AI	8	Radiance	06/06/2013	133101	13:31:01	133110	13:31:10	00:00:09
6	6	m4_018	06/06/2013	Cat 5	HR-1024i	10	20	10	50	40	10	Time-based	Time-based	100	43	78	20	23	78	1	1	AI	AI	8	Radiance	06/06/2013	133200	13:32:00	133212	13:32:12	00:00:12
6	6	m4_019	06/06/2013	Cat 5	HR-1024i	10	20	10	50	40	10	Time-based	Time-based	100	43	78	20	23	78	1	1	AI	AI	8	Radiance	06/06/2013	133308	13:33:08	133319	13:33:19	00:00:11
6	6	m5_000	06/06/2013	Cat 10	HR-1024i	10	20	10	40	40	10	Time-based	Time-based	100	43	78	25	23	78	1	1	AI	AI	8	Radiance	06/06/2013	134748	13:47:48	134756	13:47:56	00:00:08
6	6	m5_001	06/06/2013	Cat 10	HR-1024i	10	20	10	50	40	10	Time-based	Time-based	100	43	78	20	23	78	1	1	AI	AI	8	Radiance	06/06/2013	134931	13:49:31	134939	13:49:39	00:00:08
6	6	m5_002	06/06/2013	Cat 10	HR-1024i	10	20	10	40	40	10	Time-based	Time-based	100	43	78	25	23	78	1	1	AI	AI	8	Radiance	06/06/2013	135030	13:50:30	135040	13:50:40	00:00:10
6	6	m5_003	06/06/2013	Cat 10	HR-1024i	10	20	10	50	40	10	Time-based	Time-based	100	43	78	20	23	78	1	1	AI	AI	8	Radiance	06/06/2013	135135	13:51:35	135144	13:51:44	00:00:09
6	6	m5_004	06/06/2013	Cat 10	HR-1024i	10	20	10	50	40	10	Time-based	Time-based	100	43	78	20	23	78	1	1	AI	AI	8	Radiance	06/06/2013	135239	13:52:39	135248	13:52:48	00:00:09
6	6	m5_005	06/06/2013	Cat 10	HR-1024i	10	20	10	30	40	10	Time-based	Time-based	100	43	78	33	23	78	1	1	AI	AI	8	Radiance	06/06/2013	135354	13:53:54	135403	13:54:03	00:00:09
6	6	m5_006	06/06/2013	Cat 10	HR-1024i	10	20	10	40	40	10	Time-based	Time-based	100	43	78	25	23	78	1	1	AI	AI	8	Radiance	06/06/2013	135449	13:54:49	135457	13:54:57	00:00:08
6	6	m5_007	06/06/2013	Cat 10	HR-1024i	10	20	10	30	40	10	Time-based	Time-based	100	43	78	33	23	78	1	1	AI	AI	8	Radiance	06/06/2013	135543	13:55:43	135551	13:55:51	00:00:08
6	6	m5_008	06/06/2013	Cat 10	HR-1024i	10	20	10	40	40	10	Time-based	Time-based	100	43	78	25	23	78	1	1	AI	AI	8	Radiance	06/06/2013	135730	13:57:30	135738	13:57:38	00:00:08
6	6	m5_009	06/06/2013	Cat 10	HR-1024i	10	20	10	30	40	10	Time-based	Time-based	100	43	78	33	23	78	1	1	AI	AI	8	Radiance	06/06/2013	135833	13:58:33	135840	13:58:40	00:00:07
6	6	m5_010	06/06/2013	Cat 10	HR-1024i	10	20	10	50	40	10	Time-based	Time-based	100	43	78	20	23	78	1	1	AI	AI	8	Radiance	06/06/2013	135955	13:59:55	140003	14:00:03	00:00:08
6	6	m5_011	06/06/2013	Cat 10	HR-1024i	10	20	10	50	40	10	Time-based	Time-based	100	43	78	20	23	78	1	1	AI	AI	8	Radiance	06/06/2013	140109	14:01:09	140121	14:01:21	00:00:12
6	6	m5_012	06/06/2013	Cat 10	HR-1024i	10	20	10	30	40	10	Time-based	Time-based	100	43	78	33	23	78	1	1	AI	AI	8	Radiance	06/06/2013	140231	14:02:31	140238	14:02:38	00:00:07
6	6	m5_013	06/06/2013	Cat 10	HR-1024i	10	20	10	40	40	10	Time-based	Time-based	100	43	78	25	23	78	1	1	AI	AI	8	Radiance	06/06/2013	140335	14:03:35	140343	14:03:43	00:00:08
6	6	m5_014	06/06/2013	Cat 10	HR-1024i	10	20	10	50	40	10	Time-based	Time-based	100	43	78	20	23	78	1	1	AI	AI	8	Radiance	06/06/2013	140439	14:04:39	140447	14:04:47	00:00:08
6	6	m5_015	06/06/2013	Cat 10	HR-1024i	10	20	10	40	40	10	Time-based	Time-based	100	43	78	25	23	78	1	1	AI	AI	8	Radiance	06/06/2013	140538	14:05:38	140550	14:05:50	00:00:12
6	6	m5_016	06/06/2013	Cat 10	HR-1024i	10	20	10	50	40	10	Time-based	Time-based	100	43	78	20	23	78	1	1	AI	AI	8	Radiance	06/06/2013	140646	14:06:46	140654	14:06:54	00:00:08
6	6	m5_017	06/06/2013	Cat 10	HR-1024i	10	20	10	50	40	10	Time-based	Time-based	100	43	78	20	23	78	1	1	AI	AI	8	Radiance	06/06/2013	140750	14:07:50	140758	14:07:58	00:00:08
6	6	m5_018	06/06/2013	Cat 10	HR-1024i	10	20	10	50	40	10	Time-based	Time-based	100	43	78	20	23	78	1	1	AI	AI	8	Radiance	06/06/2013	140851	14:08:51	140900	14:09:00	00:00:09
6	6	m5_019	06/06/2013	Cat 10	HR-1024i	10	20	10	40	40	10	Time-based	Time-based	100	43	78	25	23	78	1	1	AI	AI	8	Radiance	06/06/2013	140957	14:09:57	141006	14:10:06	00:00:09
6	7	m1_000	07/06/2013	Cat 7	HR-1024i	10	20	10	50	40	10	Time-based	Time-based	100	43	78	20	23	78	1	1	AI	AI	8	Radiance	06/07/2013	94408	09:44:08	94422	09:44:22	00:00:14
6	7	m1_001	07/06/2013	Cat 7	HR-1024i	10	20	10	30	40	10	Time-based	Time-based	100	43	78	33	23	78	1	1	AI	AI	8	Radiance	06/07/2013	94610	09:46:10	94628	09:46:28	00:00:18
6	7	m1_002	07/06/2013	Cat 7	HR-1024i	10	20	10	50	40	10	Time-based	Time-based	100	43	78	20	23	78	1	1	AI	AI	8	Radiance	06/07/2013	94851	09:48:51	94909	09:49:09	00:00:18
6	7	m1_003	07/06/2013	Cat 7	HR-1024i	10	20	10	50	40	10	Time-based	Time-based	100	43	78	20	23	78	1	1	AI	AI	8	Radiance	06/07/2013	95025	09:50:25	95043	09:50:43	00:00:18
6	7	m1_004	07/06/2013	Cat 7	HR-1024i	10	20	10	30	30	10	Time-based	Time-based	100	43	78	33	30	78	1	1	AI	AI	8	Radiance	06/07/2013	95303	09:53:03	95320	09:53:20	00:00:17
6	7	m1_005	07/06/2013	Cat 7	HR-1024i	10	20	10	50	40	10	Time-based	Time-based	100	43	78	20	23	78	1	1	AI	AI	8	Radiance	06/07/2013	95510	09:55:10	95530	09:55:30	00:00:20
6	7	m1_006	07/06/2013	Cat 7	HR-1024i	10	20	10	30	40	10	Time-based	Time-based	100	43	78	33	23	78	1	1	AI	AI	8	Radiance	06/07/2013	95849	09:58:49	95907	09:59:07	00:00:18
6	7	m1_007	07/06/2013	Cat 7	HR-1024i	10	20	10	30	40	10	Time-based	Time-based	100	43	78	33	23	78	1	1	AI	AI	8	Radiance	06/07/2013	100024	10:00:24	100039	10:00:39	00:00:15
6	7	m1_008	07/06/2013	Cat 7	HR-1024i	10	20	10	30	40	10	Time-based	Time-based	100	43	78	33	23	78	1	1	AI	AI	8	Radiance	06/07/2013	100250	10:02:50	100309	10:03:09	00:00:19
6	7	m1_009	07/06/2013	Cat 7	HR-1024i	10	20	10	30	40	10	Time-based	Time-based	100	43	78	33	23	78	1	1	AI	AI	8	Radiance	06/07/2013	100433	10:04:33	100453	10:04:53	00:00:20
6	7	m2_000	07/06/2013	Cat 7	HR-1024i	10	20	10	50	40	10	Time-based	Time-based	100	43	78	20	23	78	1	1	AI	AI	8	Radiance	06/07/2013	115654	11:56:54	115704	11:57:04	00:00:10
6	7	m2_001	07/06/2013	Cat 7	HR-1024i	10	20	10	30	40	10	Time-based	Time-based	100	43	78	33	23	78	1	1	AI	AI	8	Radiance	06/07/2013	115814	11:58:14	115826	11:58:26	00:00:12
6	7	m2_002	07/06/2013	Cat 7	HR-1024i	10	20	10	40	40	10	Time-based	Time-based	100	43	78	25	23	78	1	1	AI	AI	8	Radiance	06/07/2013	120041	12:00:41	120058	12:00:58	00:00:17
6	7	m2_003	07/06/2013	Cat 7	HR-1024i	10	20	10	30	40	10	Time-based	Time-based	100	43	78	33	23	78	1	1	AI	AI	8	Radiance	06/07/2013	120316	12:03:16	120337	12:03:37	00:00:21
6	7	m2_004	07/06/2013	Cat 7	HR-1024i	10	20	10	20	30	10	Time-based	Time-based	100	43	78	50	30	78	1	1	AI	AI	8	Radiance	06/07/2013	120452	12:04:52	120509	12:05:09	00:00:17
6	7	m2_005	07/06/2013	Cat 7	HR-1024i	10	20	10	50	40	10	Time-based	Time-based	100	43	78	20	23	78	1	1	AI	AI	8	Radiance	06/07/2013	120729	12:07:29	120742	12:07:42	00:00:13
6	7	m2_006	07/06/2013	Cat 7	HR-1024i	10	20	10	30	40	10	Time-based	Time-based	100	43	78	33	23	78	1	1	AI	AI	8	Radiance	06/07/2013	120849	12:08:49	120905	12:09:05	00:00:16
6	7	m2_007	07/06/2013	Cat 7	HR-1024i	10	20	10	30	40	10	Time-based	Time-based	100	43	78	33	23	78	1	1	AI	AI	8	Radiance	06/07/2013	121154	12:11:54	121209	12:12:09	00:00:15
6	7	m2_008	07/06/2013	Cat 7	HR-1024i	10	20	10	20	30	10	Time-based	Time-based	100	43	78	50	30	78	1	1	AI	AI	8	Radiance	06/07/2013	121413	12:14:13	121427	12:14:27	00:00:14
6	7	m2_009	07/06/2013	Cat 7	HR-1024i	10	20	10	40	40	10	Time-based	Time-based	100	43	78	25	23	78	1	1	AI	AI	8	Radiance	06/07/2013	121608	12:16:08	121626	12:16:26	00:00:18
6	7	m3_000	07/06/2013	Cat 4	HR-1024i	10	20	10	70	40	10	Time-based	Time-based	100	43	78	14	23	78	1	1	AI	AI	8	Radiance	06/07/2013	123010	12:30:10	123017	12:30:17	00:00:07
6	7	m3_001	07/06/2013	Cat 4	HR-1024i	10	20	10	50	40	10	Time-based	Time-based	100	43	78	20	23	78	1	1	AI	AI	8	Radiance	06/07/2013	123148	12:31:48	123159	12:31:59	00:00:11
6	7	m3_002	07/06/2013	Cat 4	HR-1024i	10	20	10	70	40	10	Time-based	Time-based	100	43	78	14	23	78	1	1	AI	AI	8	Radiance	06/07/2013	123351	12:33:51	123359	12:33:59	00:00:08
6	7	m3_003	07/06/2013	Cat 4	HR-1024i	10	20	10	50	40	10	Time-based	Time-based	100	43	78	20	23	78	1	1	AI	AI	8	Radiance	06/07/2013	123519	12:35:19	123527	12:35:27	00:00:08
6	7	m3_004	07/06/2013	Cat 4	HR-1024i	10	20	10	50	40	10	Time-based	Time-based	100	43	78	20	23	78	1	1	AI	AI	8	Radiance	06/07/2013	123802	12:38:02	123810	12:38:10	00:00:08
6	7	m3_005	07/06/2013	Cat 4	HR-1024i	10	20	10	50	40	10	Time-based	Time-based	100	43	78	20	23	78	1	1	AI	AI	8	Radiance	06/07/2013	123937	12:39:37	123945	12:39:45	00:00:08
6	7	m3_006	07/06/2013	Cat 4	HR-1024i	10	20	10	40	40	10	Time-based	Time-based	100	43	78	25	23	78	1	1	AI	AI	8	Radiance	06/07/2013	124122	12:41:22	124129	12:41:29	00:00:07
6	7	m3_007	07/06/2013	Cat 4	HR-1024i	10	20	10	70	40	10	Time-based	Time-based	100	43	78	14	23	78	1	1	AI	AI	8	Radiance	06/07/2013	124256	12:42:56	124304	12:43:04	00:00:08
6	7	m3_008	07/06/2013	Cat 4	HR-1024i	10	20	10	70	40	10	Time-based	Time-based	100	43	78	14	23	78	1	1	AI	AI	8	Radiance	06/07/2013	124431	12:44:31	124439	12:44:39	00:00:08
6	7	m3_009	07/06/2013	Cat 4	HR-1024i	10	20	10	50	40	10	Time-based	Time-based	100	43	78	20	23	78	1	1	AI	AI	8	Radiance	06/07/2013	124540	12:45:40	124548	12:45:48	00:00:08
6	7	m3_010	07/06/2013	Cat 4	HR-1024i	10	20	10	70	40	10	Time-based	Time-based	100	43	78	14	23	78	1	1	AI	AI	8	Radiance	06/07/2013	124736	12:47:36	124746	12:47:46	00:00:10
6	7	m3_011	07/06/2013	Cat 4	HR-1024i	10	20	10	70	40	10	Time-based	Time-based	100	43	78	14	23	78	1	1	AI	AI	8	Radiance	06/07/2013	124846	12:48:46	124854	12:48:54	00:00:08
6	7	m3_012	07/06/2013	Cat 4	HR-1024i	10	20	10	50	40	10	Time-based	Time-based	100	43	78	20	23	78	1	1	AI	AI	8	Radiance	06/07/2013	125102	12:51:02	125111	12:51:11	00:00:09
6	7	m3_013	07/06/2013	Cat 4	HR-1024i	10	20	10	50	40	10	Time-based	Time-based	100	43	78	20	23	78	1	1	AI	AI	8	Radiance	06/07/2013	125212	12:52:12	125219	12:52:19	00:00:07
6	7	m3_014	07/06/2013	Cat 4	HR-1024i	10	20	10	70	40	10	Time-based	Time-based	100	43	78	14	23	78	1	1	AI	AI	8	Radiance	06/07/2013	125354	12:53:54	125401	12:54:01	00:00:07
6	7	m3_015	07/06/2013	Cat 4	HR-1024i	10	20	10	50	40	10	Time-based	Time-based	100	43	78	20	23	78	1	1	AI	AI	8	Radiance	06/07/2013	125501	12:55:01	125508	12:55:08	00:00:07
6	7	m3_016	07/06/2013	Cat 4	HR-1024i	10	20	10	50	40	10	Time-based	Time-based	100	43	78	20	23	78	1	1	AI	AI	8	Radiance	06/07/2013	125657	12:56:57	125704	12:57:04	00:00:07
6	7	m3_017	07/06/2013	Cat 4	HR-1024i	10	20	10	50	40	10	Time-based	Time-based	100	43	78	20	23	78	1	1	AI	AI	8	Radiance	06/07/2013	125822	12:58:22	125829	12:58:29	00:00:07
6	7	m3_018	07/06/2013	Cat 4	HR-1024i	10	20	10	50	40	10	Time-based	Time-based	100	43	78	20	23	78	1	1	AI	AI	8	Radiance	06/07/2013	130026	13:00:26	130036	13:00:36	00:00:10
6	7	m3_019	07/06/2013	Cat 4	HR-1024i	10	20	10	70	40	10	Time-based	Time-based	100	43	78	14	23	78	1	1	AI	AI	8	Radiance	06/07/2013	130213	13:02:13	130220	13:02:20	00:00:07
6	7	m3_020	07/06/2013	Cat 4	HR-1024i	10	20	10	70	40	10	Time-based	Time-based	100	43	78	14	23	78	1	1	AI	AI	8	Radiance	06/07/2013	130353	13:03:53	130403	13:04:03	00:00:10
6	7	m3_021	07/06/2013	Cat 4	HR-1024i	10	20	10	50	40	10	Time-based	Time-based	100	43	78	20	23	78	1	1	AI	AI	8	Radiance	06/07/2013	130539	13:05:39	130546	13:05:46	00:00:07
6	7	m3_022	07/06/2013	Cat 4	HR-1024i	10	20	10	70	40	10	Time-based	Time-based	100	43	78	14	23	78	1	1	AI	AI	8	Radiance	06/07/2013	130810	13:08:10	130817	13:08:17	00:00:07
6	7	m3_023	07/06/2013	Cat 4	HR-1024i	10	20	10	50	40	10	Time-based	Time-based	100	43	78	20	23	78	1	1	AI	AI	8	Radiance	06/07/2013	130946	13:09:46	130956	13:09:56	00:00:10
6	7	m3_024	07/06/2013	Cat 4	HR-1024i	10	20	10	40	40	10	Time-based	Time-based	100	43	78	25	23	78	1	1	AI	AI	8	Radiance	06/07/2013	131129	13:11:29	131136	13:11:36	00:00:07
6	7	m3_025	07/06/2013	Cat 4	HR-1024i	10	20	10	70	40	10	Time-based	Time-based	100	43	78	14	23	78	1	1	AI	AI	8	Radiance	06/07/2013	131250	13:12:50	131257	13:12:57	00:00:07
6	7	m3_026	07/06/2013	Cat 4	HR-1024i	10	20	10	50	40	10	Time-based	Time-based	100	43	78	20	23	78	1	1	AI	AI	8	Radiance	06/07/2013	131515	13:15:15	131522	13:15:22	00:00:07
6	7	m3_027	07/06/2013	Cat 4	HR-1024i	10	20	10	50	40	10	Time-based	Time-based	100	43	78	20	23	78	1	1	AI	AI	8	Radiance	06/07/2013	131635	13:16:35	131642	13:16:42	00:00:07
7	11	m1_000	11/07/2013	Cat 2	HR-1024i	10	20	10	70	40	10	Time-based	Time-based	100	43	78	14	23	78	1	1	AI	AI	8	Radiance	07/11/2013	121009	12:10:09	121020	12:10:20	00:00:11
7	11	m1_001	11/07/2013	Cat 2	HR-1024i	10	20	10	70	40	10	Time-based	Time-based	100	43	78	14	23	78	1	1	AI	AI	8	Radiance	07/11/2013	121133	12:11:33	121144	12:11:44	00:00:11
7	11	m1_002	11/07/2013	Cat 2	HR-1024i	10	20	10	70	40	10	Time-based	Time-based	100	43	78	14	23	78	1	1	AI	AI	8	Radiance	07/11/2013	121239	12:12:39	121250	12:12:50	00:00:11
7	11	m1_003	11/07/2013	Cat 2	HR-1024i	10	20	10	100	40	10	Time-based	Time-based	100	43	78	10	23	78	1	1	AI	AI	8	Radiance	07/11/2013	121353	12:13:53	121403	12:14:03	00:00:10
7	11	m1_004	11/07/2013	Cat 2	HR-1024i	10	20	10	100	40	10	Time-based	Time-based	100	43	78	10	23	78	1	1	AI	AI	8	Radiance	07/11/2013	121508	12:15:08	121518	12:15:18	00:00:10
7	11	m1_005	11/07/2013	Cat 2	HR-1024i	10	20	10	40	40	10	Time-based	Time-based	100	43	78	25	23	78	1	1	AI	AI	8	Radiance	07/11/2013	121626	12:16:26	121637	12:16:37	00:00:11
7	11	m1_006	11/07/2013	Cat 2	HR-1024i	10	20	10	150	40	10	Time-based	Time-based	100	43	78	6	23	78	1	1	AI	AI	8	Radiance	07/11/2013	121734	12:17:34	121745	12:17:45	00:00:11
7	11	m1_007	11/07/2013	Cat 2	HR-1024i	10	20	10	70	40	10	Time-based	Time-based	100	43	78	14	23	78	1	1	AI	AI	8	Radiance	07/11/2013	121852	12:18:52	121902	12:19:02	00:00:10
7	11	m1_008	11/07/2013	Cat 2	HR-1024i	10	20	10	100	40	10	Time-based	Time-based	100	43	78	10	23	78	1	1	AI	AI	8	Radiance	07/11/2013	121951	12:19:51	122002	12:20:02	00:00:11
7	11	m1_009	11/07/2013	Cat 2	HR-1024i	10	20	10	70	40	10	Time-based	Time-based	100	43	78	14	23	78	1	1	AI	AI	8	Radiance	07/11/2013	122127	12:21:27	122138	12:21:38	00:00:11
7	11	m1_010	11/07/2013	Cat 2	HR-1024i	10	20	10	70	40	10	Time-based	Time-based	100	43	78	14	23	78	1	1	AI	AI	8	Radiance	07/11/2013	122326	12:23:26	122337	12:23:37	00:00:11
7	11	m1_011	11/07/2013	Cat 2	HR-1024i	10	20	10	70	40	10	Time-based	Time-based	100	43	78	14	23	78	1	1	AI	AI	8	Radiance	07/11/2013	122453	12:24:53	122506	12:25:06	00:00:13
7	11	m1_012	11/07/2013	Cat 2	HR-1024i	10	20	10	50	40	10	Time-based	Time-based	100	43	78	20	23	78	1	1	AI	AI	8	Radiance	07/11/2013	122630	12:26:30	122641	12:26:41	00:00:11
7	11	m1_013	11/07/2013	Cat 2	HR-1024i	10	20	10	70	40	10	Time-based	Time-based	100	43	78	14	23	78	1	1	AI	AI	8	Radiance	07/11/2013	122731	12:27:31	122741	12:27:41	00:00:10
7	11	m1_014	11/07/2013	Cat 2	HR-1024i	10	20	10	70	40	10	Time-based	Time-based	100	43	78	14	23	78	1	1	AI	AI	8	Radiance	07/11/2013	122840	12:28:40	122852	12:28:52	00:00:12
7	11	m1_015	11/07/2013	Cat 2	HR-1024i	10	20	10	50	40	10	Time-based	Time-based	100	43	78	20	23	78	1	1	AI	AI	8	Radiance	07/11/2013	122949	12:29:49	123000	12:30:00	00:00:11
7	11	m1_016	11/07/2013	Cat 2	HR-1024i	10	20	10	100	40	10	Time-based	Time-based	100	43	78	10	23	78	1	1	AI	AI	8	Radiance	07/11/2013	123101	12:31:01	123112	12:31:12	00:00:11
7	11	m1_017	11/07/2013	Cat 2	HR-1024i	10	20	10	70	40	10	Time-based	Time-based	100	43	78	14	23	78	1	1	AI	AI	8	Radiance	07/11/2013	123219	12:32:19	123231	12:32:31	00:00:12
7	11	m1_018	11/07/2013	Cat 2	HR-1024i	10	20	10	100	40	10	Time-based	Time-based	100	43	78	10	23	78	1	1	AI	AI	8	Radiance	07/11/2013	123332	12:33:32	123343	12:33:43	00:00:11
7	11	m1_019	11/07/2013	Cat 2	HR-1024i	10	20	10	50	40	10	Time-based	Time-based	100	43	78	20	23	78	1	1	AI	AI	8	Radiance	07/11/2013	123450	12:34:50	123501	12:35:01	00:00:11
7	11	m1_020	11/07/2013	Cat 2	HR-1024i	10	20	10	100	40	10	Time-based	Time-based	100	43	78	10	23	78	1	1	AI	AI	8	Radiance	07/11/2013	123549	12:35:49	123600	12:36:00	00:00:11
7	11	m2_000	11/07/2013	Cat 6	HR-1024i	10	20	10	70	40	10	Time-based	Time-based	100	43	78	14	23	78	1	1	AI	AI	8	Radiance	07/11/2013	125144	12:51:44	125151	12:51:51	00:00:07
7	11	m2_001	11/07/2013	Cat 6	HR-1024i	10	20	10	70	40	10	Time-based	Time-based	100	43	78	14	23	78	1	1	AI	AI	8	Radiance	07/11/2013	125333	12:53:33	125339	12:53:39	00:00:06
7	11	m2_002	11/07/2013	Cat 6	HR-1024i	10	20	10	50	40	10	Time-based	Time-based	100	43	78	20	23	78	1	1	AI	AI	8	Radiance	07/11/2013	125434	12:54:34	125441	12:54:41	00:00:07
7	11	m2_003	11/07/2013	Cat 6	HR-1024i	10	20	10	100	40	10	Time-based	Time-based	100	43	78	10	23	78	1	1	AI	AI	8	Radiance	07/11/2013	125537	12:55:37	125544	12:55:44	00:00:07
7	11	m2_004	11/07/2013	Cat 6	HR-1024i	10	20	10	70	40	10	Time-based	Time-based	100	43	78	14	23	78	1	1	AI	AI	8	Radiance	07/11/2013	125636	12:56:36	125643	12:56:43	00:00:07
7	11	m2_005	11/07/2013	Cat 6	HR-1024i	10	20	10	70	40	10	Time-based	Time-based	100	43	78	14	23	78	1	1	AI	AI	8	Radiance	07/11/2013	125742	12:57:42	125749	12:57:49	00:00:07
7	11	m2_006	11/07/2013	Cat 6	HR-1024i	10	20	10	100	40	10	Time-based	Time-based	100	43	78	10	23	78	1	1	AI	AI	8	Radiance	07/11/2013	125843	12:58:43	125852	12:58:52	00:00:09
7	11	m2_007	11/07/2013	Cat 6	HR-1024i	10	20	10	50	40	10	Time-based	Time-based	100	43	78	20	23	78	1	1	AI	AI	8	Radiance	07/11/2013	125946	12:59:46	125953	12:59:53	00:00:07
7	11	m2_008	11/07/2013	Cat 6	HR-1024i	10	20	10	50	40	10	Time-based	Time-based	100	43	78	20	23	78	1	1	AI	AI	8	Radiance	07/11/2013	130049	13:00:49	130056	13:00:56	00:00:07
7	11	m2_009	11/07/2013	Cat 6	HR-1024i	10	20	10	100	40	10	Time-based	Time-based	100	43	78	10	23	78	1	1	AI	AI	8	Radiance	07/11/2013	130147	13:01:47	130154	13:01:54	00:00:07
7	11	m2_010	11/07/2013	Cat 6	HR-1024i	10	20	10	100	40	10	Time-based	Time-based	100	43	78	10	23	78	1	1	AI	AI	8	Radiance	07/11/2013	130301	13:03:01	130309	13:03:09	00:00:08
7	11	m2_011	11/07/2013	Cat 6	HR-1024i	10	20	10	70	40	10	Time-based	Time-based	100	43	78	14	23	78	1	1	AI	AI	8	Radiance	07/11/2013	130405	13:04:05	130412	13:04:12	00:00:07
7	11	m2_012	11/07/2013	Cat 6	HR-1024i	10	20	10	50	40	10	Time-based	Time-based	100	43	78	20	23	78	1	1	AI	AI	8	Radiance	07/11/2013	130519	13:05:19	130527	13:05:27	00:00:08
7	17	gr080213_082	17/07/2013	Cat 6	HR-1024i	10	20	10	70	40	10	Time-based	Time-based	100	43	78	14	23	78	1	1	AI	AI	8	Radiance	7/17/2013	124020	12:40:20	124047	12:40:47	00:00:27
7	19	m1_000	19/07/2013	Cat 4	HR-1024i	10	20	10	50	40	10	Time-based	Time-based	100	43	78	20	23	78	1	1	AI	AI	8	Radiance	7/19/2013	92252	09:22:52	92306	09:23:06	00:00:14
7	19	m1_001	19/07/2013	Cat 4	HR-1024i	10	30	10	70	40	10	Time-based	Time-based	100	30	78	14	23	78	1	1	AI	AI	8	Radiance	7/19/2013	92433	09:24:33	92452	09:24:52	00:00:19
7	19	m1_002	19/07/2013	Cat 4	HR-1024i	10	30	10	70	40	10	Time-based	Time-based	100	30	78	14	23	78	1	1	AI	AI	8	Radiance	7/19/2013	92605	09:26:05	92619	09:26:19	00:00:14
7	19	m1_003	19/07/2013	Cat 4	HR-1024i	10	20	10	200	40	10	Time-based	Time-based	100	43	78	5	23	78	1	1	AI	AI	8	Radiance	7/19/2013	92749	09:27:49	92804	09:28:04	00:00:15
7	19	m1_004	19/07/2013	Cat 4	HR-1024i	10	20	10	30	40	10	Time-based	Time-based	100	43	78	33	23	78	1	1	AI	AI	8	Radiance	7/19/2013	92902	09:29:02	92918	09:29:18	00:00:16
7	19	m1_005	19/07/2013	Cat 4	HR-1024i	10	20	10	50	40	10	Time-based	Time-based	100	43	78	20	23	78	1	1	AI	AI	8	Radiance	7/19/2013	93044	09:30:44	93103	09:31:03	00:00:19
7	19	m1_006	19/07/2013	Cat 4	HR-1024i	10	20	10	30	40	10	Time-based	Time-based	100	43	78	33	23	78	1	1	AI	AI	8	Radiance	7/19/2013	93223	09:32:23	93249	09:32:49	00:00:26
7	19	m1_007	19/07/2013	Cat 4	HR-1024i	10	20	10	70	40	10	Time-based	Time-based	100	43	78	14	23	78	1	1	AI	AI	8	Radiance	7/19/2013	93348	09:33:48	93410	09:34:10	00:00:22
7	19	m2_000	19/07/2013	Cat 4	HR-1024i	10	20	10	50	40	10	Time-based	Time-based	100	43	78	20	23	78	1	1	AI	AI	8	Radiance	7/19/2013	94532	09:45:32	94543	09:45:43	00:00:11
7	19	m2_001	19/07/2013	Cat 4	HR-1024i	10	20	10	100	40	10	Time-based	Time-based	100	43	78	10	23	78	1	1	AI	AI	8	Radiance	7/19/2013	94647	09:46:47	94659	09:46:59	00:00:12
7	19	m2_002	19/07/2013	Cat 4	HR-1024i	10	20	10	100	40	10	Time-based	Time-based	100	43	78	10	23	78	1	1	AI	AI	8	Radiance	7/19/2013	94748	09:47:48	94801	09:48:01	00:00:13
7	19	m2_003	19/07/2013	Cat 4	HR-1024i	10	30	10	70	40	10	Time-based	Time-based	100	30	78	14	23	78	1	1	AI	AI	8	Radiance	7/19/2013	94907	09:49:07	94933	09:49:33	00:00:26
7	19	m2_004	19/07/2013	Cat 4	HR-1024i	10	30	10	100	40	10	Time-based	Time-based	100	30	78	10	23	78	1	1	AI	AI	8	Radiance	7/19/2013	95021	09:50:21	95034	09:50:34	00:00:13
7	19	m2_005	19/07/2013	Cat 4	HR-1024i	10	20	10	100	40	10	Time-based	Time-based	100	43	78	10	23	78	1	1	AI	AI	8	Radiance	7/19/2013	95126	09:51:26	95139	09:51:39	00:00:13
7	19	m2_006	19/07/2013	Cat 4	HR-1024i	10	20	10	50	40	10	Time-based	Time-based	100	43	78	20	23	78	1	1	AI	AI	8	Radiance	7/19/2013	95258	09:52:58	95312	09:53:12	00:00:14
7	19	m2_007	19/07/2013	Cat 4	HR-1024i	10	20	10	50	40	10	Time-based	Time-based	100	43	78	20	23	78	1	1	AI	AI	8	Radiance	7/19/2013	95406	09:54:06	95420	09:54:20	00:00:14
7	19	m2_008	19/07/2013	Cat 4	HR-1024i	10	20	10	50	40	10	Time-based	Time-based	100	43	78	20	23	78	1	1	AI	AI	8	Radiance	7/19/2013	95515	09:55:15	95528	09:55:28	00:00:13
7	19	m2_009	19/07/2013	Cat 4	HR-1024i	10	20	10	70	40	10	Time-based	Time-based	100	43	78	14	23	78	1	1	AI	AI	8	Radiance	7/19/2013	95617	09:56:17	95631	09:56:31	00:00:14
7	19	m2_010	19/07/2013	Cat 4	HR-1024i	10	20	10	70	40	10	Time-based	Time-based	100	43	78	14	23	78	1	1	AI	AI	8	Radiance	7/19/2013	95741	09:57:41	95755	09:57:55	00:00:14
7	19	m2_011	19/07/2013	Cat 4	HR-1024i	10	20	10	40	40	10	Time-based	Time-based	100	43	78	25	23	78	1	1	AI	AI	8	Radiance	7/19/2013	100024	10:00:24	100040	10:00:40	00:00:16
7	19	m3_001	19/07/2013	Cat 7	HR-1024i	10	20	10	50	40	10	Time-based	Time-based	100	43	78	20	23	78	1	1	AI	AI	8	Radiance	7/19/2013	101417	10:14:17	101426	10:14:26	00:00:09
7	19	m3_002	19/07/2013	Cat 7	HR-1024i	10	20	10	70	40	10	Time-based	Time-based	100	43	78	14	23	78	1	1	AI	AI	8	Radiance	7/19/2013	101522	10:15:22	101533	10:15:33	00:00:11
7	19	m3_003	19/07/2013	Cat 7	HR-1024i	10	20	10	100	40	10	Time-based	Time-based	100	43	78	10	23	78	1	1	AI	AI	8	Radiance	7/19/2013	101638	10:16:38	101654	10:16:54	00:00:16
7	19	m3_004	19/07/2013	Cat 7	HR-1024i	10	20	10	50	40	10	Time-based	Time-based	100	43	78	20	23	78	1	1	AI	AI	8	Radiance	7/19/2013	101753	10:17:53	101803	10:18:03	00:00:10
7	19	m3_005	19/07/2013	Cat 7	HR-1024i	10	20	10	70	40	10	Time-based	Time-based	100	43	78	14	23	78	1	1	AI	AI	8	Radiance	7/19/2013	101859	10:18:59	101910	10:19:10	00:00:11
7	19	m3_006	19/07/2013	Cat 7	HR-1024i	10	20	10	70	40	10	Time-based	Time-based	100	43	78	14	23	78	1	1	AI	AI	8	Radiance	7/19/2013	102042	10:20:42	102052	10:20:52	00:00:10
7	19	m3_007	19/07/2013	Cat 7	HR-1024i	10	20	10	50	40	10	Time-based	Time-based	100	43	78	20	23	78	1	1	AI	AI	8	Radiance	7/19/2013	102157	10:21:57	102208	10:22:08	00:00:11
7	19	m3_008	19/07/2013	Cat 7	HR-1024i	10	20	10	70	40	10	Time-based	Time-based	100	43	78	14	23	78	1	1	AI	AI	8	Radiance	7/19/2013	102304	10:23:04	102315	10:23:15	00:00:11
7	19	m3_009	19/07/2013	Cat 7	HR-1024i	10	20	10	70	40	10	Time-based	Time-based	100	43	78	14	23	78	1	1	AI	AI	8	Radiance	7/19/2013	102431	10:24:31	102441	10:24:41	00:00:10
7	19	m3_010	19/07/2013	Cat 7	HR-1024i	10	20	10	50	40	10	Time-based	Time-based	100	43	78	20	23	78	1	1	AI	AI	8	Radiance	7/19/2013	102540	10:25:40	102550	10:25:50	00:00:10
7	19	m3_011	19/07/2013	Cat 7	HR-1024i	10	20	10	70	40	10	Time-based	Time-based	100	43	78	14	23	78	1	1	AI	AI	8	Radiance	7/19/2013	102707	10:27:07	102724	10:27:24	00:00:17
7	19	m3_012	19/07/2013	Cat 7	HR-1024i	10	20	10	100	40	10	Time-based	Time-based	100	43	78	10	23	78	1	1	AI	AI	8	Radiance	7/19/2013	102824	10:28:24	102838	10:28:38	00:00:14
7	19	m3_013	19/07/2013	Cat 7	HR-1024i	10	20	10	50	40	10	Time-based	Time-based	100	43	78	20	23	78	1	1	AI	AI	8	Radiance	7/19/2013	103010	10:30:10	103023	10:30:23	00:00:13
7	19	m3_014	19/07/2013	Cat 7	HR-1024i	10	20	10	70	40	10	Time-based	Time-based	100	43	78	14	23	78	1	1	AI	AI	8	Radiance	7/19/2013	103127	10:31:27	103138	10:31:38	00:00:11
7	19	m3_015	19/07/2013	Cat 7	HR-1024i	10	20	10	50	40	10	Time-based	Time-based	100	43	78	20	23	78	1	1	AI	AI	8	Radiance	7/19/2013	103239	10:32:39	103253	10:32:53	00:00:14
7	19	m3_016	19/07/2013	Cat 7	HR-1024i	10	20	10	50	40	10	Time-based	Time-based	100	43	78	20	23	78	1	1	AI	AI	8	Radiance	7/19/2013	103424	10:34:24	103436	10:34:36	00:00:12
7	19	m3_017	19/07/2013	Cat 7	HR-1024i	10	20	10	50	40	10	Time-based	Time-based	100	43	78	20	23	78	1	1	AI	AI	8	Radiance	7/19/2013	103528	10:35:28	103540	10:35:40	00:00:12
7	19	m3_018	19/07/2013	Cat 7	HR-1024i	10	20	10	70	40	10	Time-based	Time-based	100	43	78	14	23	78	1	1	AI	AI	8	Radiance	7/19/2013	103646	10:36:46	103658	10:36:58	00:00:12
7	19	m3_019	19/07/2013	Cat 7	HR-1024i	10	20	10	50	40	10	Time-based	Time-based	100	43	78	20	23	78	1	1	AI	AI	8	Radiance	7/19/2013	103756	10:37:56	103807	10:38:07	00:00:11
7	19	m3_020	19/07/2013	Cat 7	HR-1024i	10	20	10	50	40	10	Time-based	Time-based	100	43	78	20	23	78	1	1	AI	AI	8	Radiance	7/19/2013	103905	10:39:05	103916	10:39:16	00:00:11
7	19	m3_021	19/07/2013	Cat 4	HR-1024i	10	20	10	70	40	10	Time-based	Time-based	100	43	78	14	23	78	1	1	AI	AI	8	Radiance	7/19/2013	104008	10:40:08	104018	10:40:18	00:00:10
7	19	m3_022	19/07/2013	Cat 4	HR-1024i	10	20	10	50	40	10	Time-based	Time-based	100	43	78	20	23	78	1	1	AI	AI	8	Radiance	7/19/2013	104121	10:41:21	104133	10:41:33	00:00:12
7	19	m3_023	19/07/2013	Cat 4	HR-1024i	10	20	10	70	40	10	Time-based	Time-based	100	43	78	14	23	78	1	1	AI	AI	8	Radiance	7/19/2013	104231	10:42:31	104241	10:42:41	00:00:10
7	19	m3_024	19/07/2013	Cat 4	HR-1024i	10	20	10	70	40	10	Time-based	Time-based	100	43	78	14	23	78	1	1	AI	AI	8	Radiance	7/19/2013	104341	10:43:41	104354	10:43:54	00:00:13
7	19	m3_025	19/07/2013	Cat 4	HR-1024i	10	20	10	70	40	10	Time-based	Time-based	100	43	78	14	23	78	1	1	AI	AI	8	Radiance	7/19/2013	104458	10:44:58	104512	10:45:12	00:00:14
7	19	m3_026	19/07/2013	Cat 4	HR-1024i	10	20	10	50	40	10	Time-based	Time-based	100	43	78	20	23	78	1	1	AI	AI	8	Radiance	7/19/2013	104604	10:46:04	104615	10:46:15	00:00:11
7	19	m3_027	19/07/2013	Cat 4	HR-1024i	10	20	10	70	40	10	Time-based	Time-based	100	43	78	14	23	78	1	1	AI	AI	8	Radiance	7/19/2013	104714	10:47:14	104725	10:47:25	00:00:11
7	19	m3_028	19/07/2013	Cat 4	HR-1024i	10	20	10	70	40	10	Time-based	Time-based	100	43	78	14	23	78	1	1	AI	AI	8	Radiance	7/19/2013	104831	10:48:31	104846	10:48:46	00:00:15
7	19	m3_029	19/07/2013	Cat 4	HR-1024i	10	20	10	70	40	10	Time-based	Time-based	100	43	78	14	23	78	1	1	AI	AI	8	Radiance	7/19/2013	104953	10:49:53	105003	10:50:03	00:00:10
7	19	m3_030	19/07/2013	Cat 4	HR-1024i	10	20	10	50	40	10	Time-based	Time-based	100	43	78	20	23	78	1	1	AI	AI	8	Radiance	7/19/2013	105113	10:51:13	105124	10:51:24	00:00:11
7	6	m1_000	06/07/2013	Cat 1	HR-1024i	10	20	10	50	40	10	Time-based	Time-based	100	43	78	20	23	78	1	1	AI	AI	8	Radiance	07/06/2013	95037	09:50:37	95047	09:50:47	00:00:10
7	6	m1_001	06/07/2013	Cat 1	HR-1024i	10	20	10	50	40	10	Time-based	Time-based	100	43	78	20	23	78	1	1	AI	AI	8	Radiance	07/06/2013	95206	09:52:06	95218	09:52:18	00:00:12
7	6	m1_002	06/07/2013	Cat 1	HR-1024i	10	20	10	50	40	10	Time-based	Time-based	100	43	78	20	23	78	1	1	AI	AI	8	Radiance	07/06/2013	95320	09:53:20	95329	09:53:29	00:00:09
7	6	m1_003	06/07/2013	Cat 1	HR-1024i	10	20	10	70	40	10	Time-based	Time-based	100	43	78	14	23	78	1	1	AI	AI	8	Radiance	07/06/2013	95423	09:54:23	95433	09:54:33	00:00:10
7	6	m1_004	06/07/2013	Cat 1	HR-1024i	10	20	10	100	40	10	Time-based	Time-based	100	43	78	10	23	78	1	1	AI	AI	8	Radiance	07/06/2013	95550	09:55:50	95600	09:56:00	00:00:10
7	6	m1_005	06/07/2013	Cat 1	HR-1024i	10	20	10	70	40	10	Time-based	Time-based	100	43	78	14	23	78	1	1	AI	AI	8	Radiance	07/06/2013	95715	09:57:15	95728	09:57:28	00:00:13
7	6	m1_006	06/07/2013	Cat 1	HR-1024i	10	20	10	50	40	10	Time-based	Time-based	100	43	78	20	23	78	1	1	AI	AI	8	Radiance	07/06/2013	95823	09:58:23	95833	09:58:33	00:00:10
7	6	m1_007	06/07/2013	Cat 1	HR-1024i	10	20	10	50	40	10	Time-based	Time-based	100	43	78	20	23	78	1	1	AI	AI	8	Radiance	07/06/2013	95929	09:59:29	95940	09:59:40	00:00:11
7	6	m1_008	06/07/2013	Cat 1	HR-1024i	10	20	10	40	40	10	Time-based	Time-based	100	43	78	25	23	78	1	1	AI	AI	8	Radiance	07/06/2013	100059	10:00:59	100110	10:01:10	00:00:11
7	6	m2_000	06/07/2013	Cat 9	HR-1024i	10	20	10	70	40	10	Time-based	Time-based	100	43	78	14	23	78	1	1	AI	AI	8	Radiance	07/06/2013	100514	10:05:14	100522	10:05:22	00:00:08
7	6	m2_001	06/07/2013	Cat 9	HR-1024i	10	20	10	100	40	10	Time-based	Time-based	100	43	78	10	23	78	1	1	AI	AI	8	Radiance	07/06/2013	100747	10:07:47	100756	10:07:56	00:00:09
7	6	m2_002	06/07/2013	Cat 9	HR-1024i	10	20	10	70	40	10	Time-based	Time-based	100	43	78	14	23	78	1	1	AI	AI	8	Radiance	07/06/2013	100945	10:09:45	100954	10:09:54	00:00:09
7	6	m2_003	06/07/2013	Cat 9	HR-1024i	10	20	10	50	40	10	Time-based	Time-based	100	43	78	20	23	78	1	1	AI	AI	8	Radiance	07/06/2013	101125	10:11:25	101133	10:11:33	00:00:08
7	6	m2_004	06/07/2013	Cat 9	HR-1024i	10	20	10	70	40	10	Time-based	Time-based	100	43	78	14	23	78	1	1	AI	AI	8	Radiance	07/06/2013	101238	10:12:38	101246	10:12:46	00:00:08
7	6	m2_005	06/07/2013	Cat 9	HR-1024i	10	20	10	70	40	10	Time-based	Time-based	100	43	78	14	23	78	1	1	AI	AI	8	Radiance	07/06/2013	101415	10:14:15	101423	10:14:23	00:00:08
7	6	m2_006	06/07/2013	Cat 9	HR-1024i	10	20	10	70	40	10	Time-based	Time-based	100	43	78	14	23	78	1	1	AI	AI	8	Radiance	07/06/2013	101523	10:15:23	101531	10:15:31	00:00:08
7	6	m2_007	06/07/2013	Cat 9	HR-1024i	10	20	10	70	40	10	Time-based	Time-based	100	43	78	14	23	78	1	1	AI	AI	8	Radiance	07/06/2013	101638	10:16:38	101646	10:16:46	00:00:08
7	6	m2_008	06/07/2013	Cat 9	HR-1024i	10	20	10	50	40	10	Time-based	Time-based	100	43	78	20	23	78	1	1	AI	AI	8	Radiance	07/06/2013	101758	10:17:58	101806	10:18:06	00:00:08
7	6	m2_009	06/07/2013	Cat 9	HR-1024i	10	20	10	50	40	10	Time-based	Time-based	100	43	78	20	23	78	1	1	AI	AI	8	Radiance	07/06/2013	101904	10:19:04	101915	10:19:15	00:00:11
7	6	m2_010	06/07/2013	Cat 9	HR-1024i	10	20	10	70	40	10	Time-based	Time-based	100	43	78	14	23	78	1	1	AI	AI	8	Radiance	07/06/2013	102016	10:20:16	102024	10:20:24	00:00:08
7	6	m2_011	06/07/2013	Cat 9	HR-1024i	10	20	10	70	40	10	Time-based	Time-based	100	43	78	14	23	78	1	1	AI	AI	8	Radiance	07/06/2013	102148	10:21:48	102157	10:21:57	00:00:09
7	6	m2_012	06/07/2013	Cat 9	HR-1024i	10	20	10	50	40	10	Time-based	Time-based	100	43	78	20	23	78	1	1	AI	AI	8	Radiance	07/06/2013	102307	10:23:07	102316	10:23:16	00:00:09
7	6	m2_013	06/07/2013	Cat 9	HR-1024i	10	20	10	70	40	10	Time-based	Time-based	100	43	78	14	23	78	1	1	AI	AI	8	Radiance	07/06/2013	102434	10:24:34	102441	10:24:41	00:00:07
7	6	m2_014	06/07/2013	Cat 9	HR-1024i	10	20	10	50	40	10	Time-based	Time-based	100	43	78	20	23	78	1	1	AI	AI	8	Radiance	07/06/2013	102603	10:26:03	102613	10:26:13	00:00:10
7	6	m2_015	06/07/2013	Cat 9	HR-1024i	10	20	10	40	40	10	Time-based	Time-based	100	43	78	25	23	78	1	1	AI	AI	8	Radiance	07/06/2013	102717	10:27:17	102726	10:27:26	00:00:09
7	6	m2_016	06/07/2013	Cat 9	HR-1024i	10	20	10	50	40	10	Time-based	Time-based	100	43	78	20	23	78	1	1	AI	AI	8	Radiance	07/06/2013	103228	10:32:28	103235	10:32:35	00:00:07
7	6	m2_017	06/07/2013	Cat 9	HR-1024i	10	20	10	50	40	10	Time-based	Time-based	100	43	78	20	23	78	1	1	AI	AI	8	Radiance	07/06/2013	103448	10:34:48	103456	10:34:56	00:00:08
7	6	m2_018	06/07/2013	Cat 9	HR-1024i	10	20	10	50	40	10	Time-based	Time-based	100	43	78	20	23	78	1	1	AI	AI	8	Radiance	07/06/2013	103604	10:36:04	103615	10:36:15	00:00:11
7	6	m2_019	06/07/2013	Cat 9	HR-1024i	10	20	10	50	40	10	Time-based	Time-based	100	43	78	20	23	78	1	1	AI	AI	8	Radiance	07/06/2013	103716	10:37:16	103723	10:37:23	00:00:07
7	6	m3_000	06/07/2013	Cat 1	HR-1024i	10	20	10	50	40	10	Time-based	Time-based	100	43	78	20	23	78	1	1	AI	AI	8	Radiance	07/06/2013	104021	10:40:21	104033	10:40:33	00:00:12
7	6	m3_001	06/07/2013	Cat 1	HR-1024i	10	20	10	30	40	10	Time-based	Time-based	100	43	78	33	23	78	1	1	AI	AI	8	Radiance	07/06/2013	104158	10:41:58	104209	10:42:09	00:00:11
7	6	m3_002	06/07/2013	Cat 1	HR-1024i	10	20	10	70	40	10	Time-based	Time-based	100	43	78	14	23	78	1	1	AI	AI	8	Radiance	07/06/2013	104312	10:43:12	104325	10:43:25	00:00:13
7	6	m3_003	06/07/2013	Cat 1	HR-1024i	10	20	10	70	40	10	Time-based	Time-based	100	43	78	14	23	78	1	1	AI	AI	8	Radiance	07/06/2013	104430	10:44:30	104441	10:44:41	00:00:11
7	6	m3_004	06/07/2013	Cat 1	HR-1024i	10	20	10	40	40	10	Time-based	Time-based	100	43	78	25	23	78	1	1	AI	AI	8	Radiance	07/06/2013	104540	10:45:40	104555	10:45:55	00:00:15
7	6	m3_005	06/07/2013	Cat 1	HR-1024i	10	20	10	50	40	10	Time-based	Time-based	100	43	78	20	23	78	1	1	AI	AI	8	Radiance	07/06/2013	104652	10:46:52	104704	10:47:04	00:00:12
7	6	m3_006	06/07/2013	Cat 1	HR-1024i	10	20	10	50	40	10	Time-based	Time-based	100	43	78	20	23	78	1	1	AI	AI	8	Radiance	07/06/2013	104754	10:47:54	104805	10:48:05	00:00:11
7	6	m3_007	06/07/2013	Cat 1	HR-1024i	10	20	10	40	40	10	Time-based	Time-based	100	43	78	25	23	78	1	1	AI	AI	8	Radiance	07/06/2013	104854	10:48:54	104908	10:49:08	00:00:14
7	6	m3_008	06/07/2013	Cat 1	HR-1024i	10	20	10	50	40	10	Time-based	Time-based	100	43	78	20	23	78	1	1	AI	AI	8	Radiance	07/06/2013	105001	10:50:01	105014	10:50:14	00:00:13
7	6	m3_009	06/07/2013	Cat 1	HR-1024i	10	20	10	70	40	10	Time-based	Time-based	100	43	78	14	23	78	1	1	AI	AI	8	Radiance	07/06/2013	105116	10:51:16	105127	10:51:27	00:00:11
7	6	m3_010	06/07/2013	Cat 1	HR-1024i	10	20	10	70	40	10	Time-based	Time-based	100	43	78	14	23	78	1	1	AI	AI	8	Radiance	07/06/2013	105230	10:52:30	105242	10:52:42	00:00:12
7	6	m3_011	06/07/2013	Cat 1	HR-1024i	10	20	10	70	40	10	Time-based	Time-based	100	43	78	14	23	78	1	1	AI	AI	8	Radiance	07/06/2013	105344	10:53:44	105358	10:53:58	00:00:14
7	6	m3_012	06/07/2013	Cat 1	HR-1024i	10	20	10	50	40	10	Time-based	Time-based	100	43	78	20	23	78	1	1	AI	AI	8	Radiance	07/06/2013	105501	10:55:01	105514	10:55:14	00:00:13
7	6	m3_013	06/07/2013	Cat 1	HR-1024i	10	20	10	50	40	10	Time-based	Time-based	100	43	78	20	23	78	1	1	AI	AI	8	Radiance	07/06/2013	105628	10:56:28	105640	10:56:40	00:00:12
7	6	m3_014	06/07/2013	Cat 1	HR-1024i	10	20	10	50	40	10	Time-based	Time-based	100	43	78	20	23	78	1	1	AI	AI	8	Radiance	07/06/2013	105735	10:57:35	105746	10:57:46	00:00:11
7	6	m4_000	06/07/2013	Cat 1	HR-1024i	10	20	10	50	40	10	Time-based	Time-based	100	43	78	20	23	78	1	1	AI	AI	8	Radiance	07/06/2013	110305	11:03:05	110319	11:03:19	00:00:14
7	6	m4_001	06/07/2013	Cat 1	HR-1024i	10	20	10	40	40	10	Time-based	Time-based	100	43	78	25	23	78	1	1	AI	AI	8	Radiance	07/06/2013	110524	11:05:24	110531	11:05:31	00:00:07
7	6	m4_002	06/07/2013	Cat 1	HR-1024i	10	20	10	40	40	10	Time-based	Time-based	100	43	78	25	23	78	1	1	AI	AI	8	Radiance	07/06/2013	110637	11:06:37	110648	11:06:48	00:00:11
7	6	m4_003	06/07/2013	Cat 1	HR-1024i	10	20	10	40	40	10	Time-based	Time-based	100	43	78	25	23	78	1	1	AI	AI	8	Radiance	07/06/2013	110739	11:07:39	110750	11:07:50	00:00:11
7	6	m4_004	06/07/2013	Cat 1	HR-1024i	10	20	10	50	40	10	Time-based	Time-based	100	43	78	20	23	78	1	1	AI	AI	8	Radiance	07/06/2013	110844	11:08:44	110856	11:08:56	00:00:12
7	6	m4_005	06/07/2013	Cat 1	HR-1024i	10	20	10	50	40	10	Time-based	Time-based	100	43	78	20	23	78	1	1	AI	AI	8	Radiance	07/06/2013	110942	11:09:42	110955	11:09:55	00:00:13
7	6	m4_006	06/07/2013	Cat 1	HR-1024i	10	20	10	50	40	10	Time-based	Time-based	100	43	78	20	23	78	1	1	AI	AI	8	Radiance	07/06/2013	111049	11:10:49	111059	11:10:59	00:00:10
7	6	m4_007	06/07/2013	Cat 1	HR-1024i	10	20	10	50	40	10	Time-based	Time-based	100	43	78	20	23	78	1	1	AI	AI	8	Radiance	07/06/2013	111156	11:11:56	111205	11:12:05	00:00:09
7	6	m4_008	06/07/2013	Cat 1	HR-1024i	10	20	10	50	40	10	Time-based	Time-based	100	43	78	20	23	78	1	1	AI	AI	8	Radiance	07/06/2013	111315	11:13:15	111329	11:13:29	00:00:14
7	6	m4_009	06/07/2013	Cat 1	HR-1024i	10	20	10	30	30	10	Time-based	Time-based	100	43	78	33	30	78	1	1	AI	AI	8	Radiance	07/06/2013	111438	11:14:38	111451	11:14:51	00:00:13
7	6	m4_010	06/07/2013	Cat 1	HR-1024i	10	20	10	50	40	10	Time-based	Time-based	100	43	78	20	23	78	1	1	AI	AI	8	Radiance	07/06/2013	111736	11:17:36	111749	11:17:49	00:00:13
7	6	m4_011	06/07/2013	Cat 1	HR-1024i	10	20	10	50	40	10	Time-based	Time-based	100	43	78	20	23	78	1	1	AI	AI	8	Radiance	07/06/2013	111919	11:19:19	111931	11:19:31	00:00:12
7	6	m4_012	06/07/2013	Cat 1	HR-1024i	10	20	10	50	40	10	Time-based	Time-based	100	43	78	20	23	78	1	1	AI	AI	8	Radiance	07/06/2013	112026	11:20:26	112037	11:20:37	00:00:11
7	6	m4_013	06/07/2013	Cat 1	HR-1024i	10	20	10	50	40	10	Time-based	Time-based	100	43	78	20	23	78	1	1	AI	AI	8	Radiance	07/06/2013	112126	11:21:26	112139	11:21:39	00:00:13
7	6	m4_014	06/07/2013	Cat 1	HR-1024i	10	20	10	50	40	10	Time-based	Time-based	100	43	78	20	23	78	1	1	AI	AI	8	Radiance	07/06/2013	112238	11:22:38	112250	11:22:50	00:00:12
7	9	m1_000	09/07/2013	Cat 8	HR-1024i	10	30	10	50	40	10	Time-based	Time-based	100	30	78	20	23	78	1	1	AI	AI	8	Radiance	07/09/2013	91514	09:15:14	91524	09:15:24	00:00:10
7	9	m1_001	09/07/2013	Cat 8	HR-1024i	10	30	10	70	40	10	Time-based	Time-based	100	30	78	14	23	78	1	1	AI	AI	8	Radiance	07/09/2013	91735	09:17:35	91743	09:17:43	00:00:08
7	9	m1_002	09/07/2013	Cat 8	HR-1024i	10	30	10	70	40	10	Time-based	Time-based	100	30	78	14	23	78	1	1	AI	AI	8	Radiance	07/09/2013	91902	09:19:02	91911	09:19:11	00:00:09
7	9	m1_003	09/07/2013	Cat 8	HR-1024i	10	30	10	70	40	10	Time-based	Time-based	100	30	78	14	23	78	1	1	AI	AI	8	Radiance	07/09/2013	92009	09:20:09	92017	09:20:17	00:00:08
7	9	m1_004	09/07/2013	Cat 8	HR-1024i	10	30	10	50	40	10	Time-based	Time-based	100	30	78	20	23	78	1	1	AI	AI	8	Radiance	07/09/2013	92110	09:21:10	92117	09:21:17	00:00:07
7	9	m1_005	09/07/2013	Cat 8	HR-1024i	10	30	10	70	40	10	Time-based	Time-based	100	30	78	14	23	78	1	1	AI	AI	8	Radiance	07/09/2013	92210	09:22:10	92218	09:22:18	00:00:08
7	9	m1_006	09/07/2013	Cat 8	HR-1024i	10	20	10	70	40	10	Time-based	Time-based	100	43	78	14	23	78	1	1	AI	AI	8	Radiance	07/09/2013	92310	09:23:10	92316	09:23:16	00:00:06
7	9	m1_007	09/07/2013	Cat 8	HR-1024i	10	20	10	50	40	10	Time-based	Time-based	100	43	78	20	23	78	1	1	AI	AI	8	Radiance	07/09/2013	92416	09:24:16	92424	09:24:24	00:00:08
7	9	m1_008	09/07/2013	Cat 8	HR-1024i	10	20	10	70	40	10	Time-based	Time-based	100	43	78	14	23	78	1	1	AI	AI	8	Radiance	07/09/2013	92538	09:25:38	92546	09:25:46	00:00:08
7	9	m1_009	09/07/2013	Cat 8	HR-1024i	10	20	10	70	40	10	Time-based	Time-based	100	43	78	14	23	78	1	1	AI	AI	8	Radiance	07/09/2013	92705	09:27:05	92712	09:27:12	00:00:07
7	9	m1_010	09/07/2013	Cat 8	HR-1024i	10	20	10	40	40	10	Time-based	Time-based	100	43	78	25	23	78	1	1	AI	AI	8	Radiance	07/09/2013	92827	09:28:27	92837	09:28:37	00:00:10
7	9	m1_011	09/07/2013	Cat 8	HR-1024i	10	20	10	50	40	10	Time-based	Time-based	100	43	78	20	23	78	1	1	AI	AI	8	Radiance	07/09/2013	93009	09:30:09	93016	09:30:16	00:00:07
7	9	m1_012	09/07/2013	Cat 8	HR-1024i	10	20	10	70	40	10	Time-based	Time-based	100	43	78	14	23	78	1	1	AI	AI	8	Radiance	07/09/2013	93112	09:31:12	93120	09:31:20	00:00:08
7	9	m1_013	09/07/2013	Cat 8	HR-1024i	10	20	10	40	40	10	Time-based	Time-based	100	43	78	25	23	78	1	1	AI	AI	8	Radiance	07/09/2013	93214	09:32:14	93222	09:32:22	00:00:08
7	9	m1_014	09/07/2013	Cat 8	HR-1024i	10	20	10	70	40	10	Time-based	Time-based	100	43	78	14	23	78	1	1	AI	AI	8	Radiance	07/09/2013	93347	09:33:47	93354	09:33:54	00:00:07
7	9	m1_015	09/07/2013	Cat 8	HR-1024i	10	30	10	50	40	10	Time-based	Time-based	100	30	78	20	23	78	1	1	AI	AI	8	Radiance	07/09/2013	93454	09:34:54	93502	09:35:02	00:00:08
7	9	m1_016	09/07/2013	Cat 8	HR-1024i	10	20	10	50	40	10	Time-based	Time-based	100	43	78	20	23	78	1	1	AI	AI	8	Radiance	07/09/2013	93606	09:36:06	93613	09:36:13	00:00:07
7	9	m1_017	09/07/2013	Cat 8	HR-1024i	10	20	10	50	40	10	Time-based	Time-based	100	43	78	20	23	78	1	1	AI	AI	8	Radiance	07/09/2013	93717	09:37:17	93725	09:37:25	00:00:08
7	9	m1_018	09/07/2013	Cat 8	HR-1024i	10	20	10	70	40	10	Time-based	Time-based	100	43	78	14	23	78	1	1	AI	AI	8	Radiance	07/09/2013	93821	09:38:21	93828	09:38:28	00:00:07
7	9	m1_019	09/07/2013	Cat 8	HR-1024i	10	20	10	70	40	10	Time-based	Time-based	100	43	78	14	23	78	1	1	AI	AI	8	Radiance	07/09/2013	93916	09:39:16	93923	09:39:23	00:00:07
7	9	m3_000	09/07/2013	Cat 3	HR-1024i	10	20	10	100	40	10	Time-based	Time-based	100	43	78	10	23	78	1	1	AI	AI	8	Radiance	07/09/2013	103139	10:31:39	103147	10:31:47	00:00:08
7	9	m3_001	09/07/2013	Cat 3	HR-1024i	10	20	10	70	40	10	Time-based	Time-based	100	43	78	14	23	78	1	1	AI	AI	8	Radiance	07/09/2013	103304	10:33:04	103311	10:33:11	00:00:07
7	9	m3_002	09/07/2013	Cat 3	HR-1024i	10	20	10	70	40	10	Time-based	Time-based	100	43	78	14	23	78	1	1	AI	AI	8	Radiance	07/09/2013	103408	10:34:08	103416	10:34:16	00:00:08
7	9	m3_003	09/07/2013	Cat 3	HR-1024i	10	20	10	100	40	10	Time-based	Time-based	100	43	78	10	23	78	1	1	AI	AI	8	Radiance	07/09/2013	103510	10:35:10	103517	10:35:17	00:00:07
7	9	m3_004	09/07/2013	Cat 3	HR-1024i	10	20	10	50	40	10	Time-based	Time-based	100	43	78	20	23	78	1	1	AI	AI	8	Radiance	07/09/2013	103621	10:36:21	103628	10:36:28	00:00:07
7	9	m3_005	09/07/2013	Cat 3	HR-1024i	10	20	10	50	40	10	Time-based	Time-based	100	43	78	20	23	78	1	1	AI	AI	8	Radiance	07/09/2013	103724	10:37:24	103731	10:37:31	00:00:07
7	9	m3_006	09/07/2013	Cat 3	HR-1024i	10	20	10	70	40	10	Time-based	Time-based	100	43	78	14	23	78	1	1	AI	AI	8	Radiance	07/09/2013	103830	10:38:30	103838	10:38:38	00:00:08
7	9	m3_007	09/07/2013	Cat 3	HR-1024i	10	20	10	70	40	10	Time-based	Time-based	100	43	78	14	23	78	1	1	AI	AI	8	Radiance	07/09/2013	103937	10:39:37	103944	10:39:44	00:00:07
7	9	m3_008	09/07/2013	Cat 3	HR-1024i	10	20	10	50	40	10	Time-based	Time-based	100	43	78	20	23	78	1	1	AI	AI	8	Radiance	07/09/2013	104036	10:40:36	104044	10:40:44	00:00:08
7	9	m3_009	09/07/2013	Cat 3	HR-1024i	10	20	10	70	40	10	Time-based	Time-based	100	43	78	14	23	78	1	1	AI	AI	8	Radiance	07/09/2013	104141	10:41:41	104148	10:41:48	00:00:07
7	9	m3_010	09/07/2013	Cat 3	HR-1024i	10	20	10	50	40	10	Time-based	Time-based	100	43	78	20	23	78	1	1	AI	AI	8	Radiance	07/09/2013	104241	10:42:41	104248	10:42:48	00:00:07
7	9	m3_011	09/07/2013	Cat 3	HR-1024i	10	20	10	70	40	10	Time-based	Time-based	100	43	78	14	23	78	1	1	AI	AI	8	Radiance	07/09/2013	104341	10:43:41	104348	10:43:48	00:00:07
7	9	m3_012	09/07/2013	Cat 3	HR-1024i	10	20	10	50	40	10	Time-based	Time-based	100	43	78	20	23	78	1	1	AI	AI	8	Radiance	07/09/2013	104443	10:44:43	104451	10:44:51	00:00:08
7	9	m3_013	09/07/2013	Cat 3	HR-1024i	10	20	10	70	40	10	Time-based	Time-based	100	43	78	14	23	78	1	1	AI	AI	8	Radiance	07/09/2013	104541	10:45:41	104549	10:45:49	00:00:08
7	9	m3_014	09/07/2013	Cat 3	HR-1024i	10	20	10	70	40	10	Time-based	Time-based	100	43	78	14	23	78	1	1	AI	AI	8	Radiance	07/09/2013	104639	10:46:39	104646	10:46:46	00:00:07
7	9	m3_015	09/07/2013	Cat 3	HR-1024i	10	20	10	50	40	10	Time-based	Time-based	100	43	78	20	23	78	1	1	AI	AI	8	Radiance	07/09/2013	104733	10:47:33	104741	10:47:41	00:00:08
7	9	m3_016	09/07/2013	Cat 3	HR-1024i	10	20	10	70	40	10	Time-based	Time-based	100	43	78	14	23	78	1	1	AI	AI	8	Radiance	07/09/2013	104833	10:48:33	104839	10:48:39	00:00:06
7	9	m3_017	09/07/2013	Cat 3	HR-1024i	10	20	10	70	40	10	Time-based	Time-based	100	43	78	14	23	78	1	1	AI	AI	8	Radiance	07/09/2013	104933	10:49:33	104944	10:49:44	00:00:11
7	9	m3_018	09/07/2013	Cat 3	HR-1024i	10	20	10	70	40	10	Time-based	Time-based	100	43	78	14	23	78	1	1	AI	AI	8	Radiance	07/09/2013	105046	10:50:46	105053	10:50:53	00:00:07
7	9	m3_019	09/07/2013	Cat 3	HR-1024i	10	20	10	50	40	10	Time-based	Time-based	100	43	78	20	23	78	1	1	AI	AI	8	Radiance	07/09/2013	105142	10:51:42	105148	10:51:48	00:00:06
7	9	m4_000	09/07/2013	Cat 5	HR-1024i	10	20	10	50	40	10	Time-based	Time-based	100	43	78	20	23	78	1	1	AI	AI	8	Radiance	07/09/2013	105711	10:57:11	105718	10:57:18	00:00:07
7	9	m4_001	09/07/2013	Cat 5	HR-1024i	10	20	10	70	40	10	Time-based	Time-based	100	43	78	14	23	78	1	1	AI	AI	8	Radiance	07/09/2013	105821	10:58:21	105829	10:58:29	00:00:08
7	9	m4_002	09/07/2013	Cat 5	HR-1024i	10	20	10	70	40	10	Time-based	Time-based	100	43	78	14	23	78	1	1	AI	AI	8	Radiance	07/09/2013	105924	10:59:24	105934	10:59:34	00:00:10
7	9	m4_003	09/07/2013	Cat 5	HR-1024i	10	20	10	50	40	10	Time-based	Time-based	100	43	78	20	23	78	1	1	AI	AI	8	Radiance	07/09/2013	114210	11:42:10	114218	11:42:18	00:00:08
7	9	m4_004	09/07/2013	Cat 5	HR-1024i	10	20	10	50	40	10	Time-based	Time-based	100	43	78	20	23	78	1	1	AI	AI	8	Radiance	07/09/2013	114333	11:43:33	114340	11:43:40	00:00:07
7	9	m4_005	09/07/2013	Cat 5	HR-1024i	10	20	10	50	40	10	Time-based	Time-based	100	43	78	20	23	78	1	1	AI	AI	8	Radiance	07/09/2013	114501	11:45:01	114508	11:45:08	00:00:07
7	9	m4_006	09/07/2013	Cat 5	HR-1024i	10	20	10	50	40	10	Time-based	Time-based	100	43	78	20	23	78	1	1	AI	AI	8	Radiance	07/09/2013	114618	11:46:18	114626	11:46:26	00:00:08
7	9	m4_007	09/07/2013	Cat 5	HR-1024i	10	20	10	70	40	10	Time-based	Time-based	100	43	78	14	23	78	1	1	AI	AI	8	Radiance	07/09/2013	114726	11:47:26	114735	11:47:35	00:00:09
7	9	m4_008	09/07/2013	Cat 5	HR-1024i	10	20	10	50	40	10	Time-based	Time-based	100	43	78	20	23	78	1	1	AI	AI	8	Radiance	07/09/2013	114833	11:48:33	114842	11:48:42	00:00:09
7	9	m4_009	09/07/2013	Cat 5	HR-1024i	10	20	10	70	40	10	Time-based	Time-based	100	43	78	14	23	78	1	1	AI	AI	8	Radiance	07/09/2013	114942	11:49:42	114949	11:49:49	00:00:07
7	9	m4_010	09/07/2013	Cat 5	HR-1024i	10	20	10	50	40	10	Time-based	Time-based	100	43	78	20	23	78	1	1	AI	AI	8	Radiance	07/09/2013	115047	11:50:47	115055	11:50:55	00:00:08
7	9	m4_011	09/07/2013	Cat 5	HR-1024i	10	20	10	40	40	10	Time-based	Time-based	100	43	78	25	23	78	1	1	AI	AI	8	Radiance	07/09/2013	115152	11:51:52	115201	11:52:01	00:00:09
7	9	m4_012	09/07/2013	Cat 5	HR-1024i	10	20	10	70	40	10	Time-based	Time-based	100	43	78	14	23	78	1	1	AI	AI	8	Radiance	07/09/2013	115254	11:52:54	115302	11:53:02	00:00:08
7	9	m4_013	09/07/2013	Cat 5	HR-1024i	10	20	10	50	40	10	Time-based	Time-based	100	43	78	20	23	78	1	1	AI	AI	8	Radiance	07/09/2013	115402	11:54:02	115410	11:54:10	00:00:08
7	9	m4_014	09/07/2013	Cat 5	HR-1024i	10	20	10	50	40	10	Time-based	Time-based	100	43	78	20	23	78	1	1	AI	AI	8	Radiance	07/09/2013	115502	11:55:02	115509	11:55:09	00:00:07
7	9	m4_015	09/07/2013	Cat 5	HR-1024i	10	20	10	50	40	10	Time-based	Time-based	100	43	78	20	23	78	1	1	AI	AI	8	Radiance	07/09/2013	115610	11:56:10	115617	11:56:17	00:00:07
7	9	m4_016	09/07/2013	Cat 5	HR-1024i	10	20	10	40	40	10	Time-based	Time-based	100	43	78	25	23	78	1	1	AI	AI	8	Radiance	07/09/2013	115709	11:57:09	115717	11:57:17	00:00:08
7	9	m4_017	09/07/2013	Cat 5	HR-1024i	10	20	10	50	40	10	Time-based	Time-based	100	43	78	20	23	78	1	1	AI	AI	8	Radiance	07/09/2013	115834	11:58:34	115844	11:58:44	00:00:10
7	9	m4_018	09/07/2013	Cat 5	HR-1024i	10	20	10	50	40	10	Time-based	Time-based	100	43	78	20	23	78	1	1	AI	AI	8	Radiance	07/09/2013	115941	11:59:41	115948	11:59:48	00:00:07
7	9	m4_019	09/07/2013	Cat 5	HR-1024i	10	20	10	40	40	10	Time-based	Time-based	100	43	78	25	23	78	1	1	AI	AI	8	Radiance	07/09/2013	120053	12:00:53	120100	12:01:00	00:00:07
7	9	m5_000	09/07/2013	Cat 10	HR-1024i	10	20	10	40	40	10	Time-based	Time-based	100	43	78	25	23	78	1	1	AI	AI	8	Radiance	07/09/2013	121639	12:16:39	121647	12:16:47	00:00:08
7	9	m5_001	09/07/2013	Cat 10	HR-1024i	10	20	10	40	40	10	Time-based	Time-based	100	43	78	25	23	78	1	1	AI	AI	8	Radiance	07/09/2013	121835	12:18:35	121842	12:18:42	00:00:07
7	9	m5_002	09/07/2013	Cat 10	HR-1024i	10	20	10	40	40	10	Time-based	Time-based	100	43	78	25	23	78	1	1	AI	AI	8	Radiance	07/09/2013	121947	12:19:47	121954	12:19:54	00:00:07
7	9	m5_003	09/07/2013	Cat 10	HR-1024i	10	20	10	40	40	10	Time-based	Time-based	100	43	78	25	23	78	1	1	AI	AI	8	Radiance	07/09/2013	122055	12:20:55	122103	12:21:03	00:00:08
7	9	m5_004	09/07/2013	Cat 10	HR-1024i	10	20	10	30	40	10	Time-based	Time-based	100	43	78	33	23	78	1	1	AI	AI	8	Radiance	07/09/2013	122156	12:21:56	122204	12:22:04	00:00:08
7	9	m5_005	09/07/2013	Cat 10	HR-1024i	10	20	10	50	40	10	Time-based	Time-based	100	43	78	20	23	78	1	1	AI	AI	8	Radiance	07/09/2013	122308	12:23:08	122315	12:23:15	00:00:07
7	9	m5_006	09/07/2013	Cat 10	HR-1024i	10	20	10	50	40	10	Time-based	Time-based	100	43	78	20	23	78	1	1	AI	AI	8	Radiance	07/09/2013	122414	12:24:14	122443	12:24:43	00:00:29
7	9	m5_007	09/07/2013	Cat 10	HR-1024i	10	20	10	50	40	10	Time-based	Time-based	100	43	78	20	23	78	1	1	AI	AI	8	Radiance	07/09/2013	122958	12:29:58	123006	12:30:06	00:00:08
7	9	m5_008	09/07/2013	Cat 10	HR-1024i	10	20	10	50	40	10	Time-based	Time-based	100	43	78	20	23	78	1	1	AI	AI	8	Radiance	07/09/2013	123134	12:31:34	123142	12:31:42	00:00:08
7	9	m5_009	09/07/2013	Cat 10	HR-1024i	10	20	10	50	40	10	Time-based	Time-based	100	43	78	20	23	78	1	1	AI	AI	8	Radiance	07/09/2013	123246	12:32:46	123254	12:32:54	00:00:08
7	9	m5_010	09/07/2013	Cat 10	HR-1024i	10	20	10	50	40	10	Time-based	Time-based	100	43	78	20	23	78	1	1	AI	AI	8	Radiance	07/09/2013	123400	12:34:00	123406	12:34:06	00:00:06
7	9	m5_011	09/07/2013	Cat 10	HR-1024i	10	20	10	50	40	10	Time-based	Time-based	100	43	78	20	23	78	1	1	AI	AI	8	Radiance	07/09/2013	123504	12:35:04	123511	12:35:11	00:00:07
7	9	m5_012	09/07/2013	Cat 10	HR-1024i	10	20	10	40	40	10	Time-based	Time-based	100	43	78	25	23	78	1	1	AI	AI	8	Radiance	07/09/2013	123612	12:36:12	123620	12:36:20	00:00:08
7	9	m5_013	09/07/2013	Cat 10	HR-1024i	10	20	10	50	40	10	Time-based	Time-based	100	43	78	20	23	78	1	1	AI	AI	8	Radiance	07/09/2013	123713	12:37:13	123721	12:37:21	00:00:08
7	9	m5_014	09/07/2013	Cat 10	HR-1024i	10	20	10	40	40	10	Time-based	Time-based	100	43	78	25	23	78	1	1	AI	AI	8	Radiance	07/09/2013	123827	12:38:27	123834	12:38:34	00:00:07
7	9	m5_015	09/07/2013	Cat 10	HR-1024i	10	20	10	50	40	10	Time-based	Time-based	100	43	78	20	23	78	1	1	AI	AI	8	Radiance	07/09/2013	123928	12:39:28	123935	12:39:35	00:00:07
7	9	m5_016	09/07/2013	Cat 10	HR-1024i	10	20	10	50	40	10	Time-based	Time-based	100	43	78	20	23	78	1	1	AI	AI	8	Radiance	07/09/2013	124044	12:40:44	124051	12:40:51	00:00:07
7	9	m5_017	09/07/2013	Cat 10	HR-1024i	10	20	10	50	40	10	Time-based	Time-based	100	43	78	20	23	78	1	1	AI	AI	8	Radiance	07/09/2013	124238	12:42:38	124245	12:42:45	00:00:07
7	9	m5_018	09/07/2013	Cat 10	HR-1024i	10	20	10	50	40	10	Time-based	Time-based	100	43	78	20	23	78	1	1	AI	AI	8	Radiance	07/09/2013	124401	12:44:01	124409	12:44:09	00:00:08
7	9	m5_019	09/07/2013	Cat 10	HR-1024i	10	20	10	50	40	10	Time-based	Time-based	100	43	78	20	23	78	1	1	AI	AI	8	Radiance	07/09/2013	124519	12:45:19	124525	12:45:25	00:00:06
7	9	m6_000	09/07/2013	Cat 8	HR-1024i	10	20	10	50	40	10	Time-based	Time-based	100	43	78	20	23	78	1	1	AI	AI	8	Radiance	07/09/2013	130054	13:00:54	130105	13:01:05	00:00:11
7	9	m6_001	09/07/2013	Cat 8	HR-1024i	10	20	10	50	40	10	Time-based	Time-based	100	43	78	20	23	78	1	1	AI	AI	8	Radiance	07/09/2013	130220	13:02:20	130231	13:02:31	00:00:11
7	9	m6_002	09/07/2013	Cat 8	HR-1024i	10	20	10	70	40	10	Time-based	Time-based	100	43	78	14	23	78	1	1	AI	AI	8	Radiance	07/09/2013	130324	13:03:24	130335	13:03:35	00:00:11
7	9	m6_003	09/07/2013	Cat 8	HR-1024i	10	20	10	50	40	10	Time-based	Time-based	100	43	78	20	23	78	1	1	AI	AI	8	Radiance	07/09/2013	130447	13:04:47	130459	13:04:59	00:00:12
7	9	m6_004	09/07/2013	Cat 8	HR-1024i	10	20	10	50	40	10	Time-based	Time-based	100	43	78	20	23	78	1	1	AI	AI	8	Radiance	07/09/2013	130633	13:06:33	130643	13:06:43	00:00:10
7	9	m6_005	09/07/2013	Cat 8	HR-1024i	10	20	10	50	40	10	Time-based	Time-based	100	43	78	20	23	78	1	1	AI	AI	8	Radiance	07/09/2013	130832	13:08:32	130849	13:08:49	00:00:17
7	9	m6_006	09/07/2013	Cat 8	HR-1024i	10	20	10	50	40	10	Time-based	Time-based	100	43	78	20	23	78	1	1	AI	AI	8	Radiance	07/09/2013	131009	13:10:09	131016	13:10:16	00:00:07
7	9	m6_007	09/07/2013	Cat 8	HR-1024i	10	20	10	50	40	10	Time-based	Time-based	100	43	78	20	23	78	1	1	AI	AI	8	Radiance	07/09/2013	131118	13:11:18	131131	13:11:31	00:00:13
7	9	m6_008	09/07/2013	Cat 8	HR-1024i	10	20	10	50	40	10	Time-based	Time-based	100	43	78	20	23	78	1	1	AI	AI	8	Radiance	07/09/2013	131313	13:13:13	131325	13:13:25	00:00:12
7	9	m6_009	09/07/2013	Cat 8	HR-1024i	10	20	10	50	40	10	Time-based	Time-based	100	43	78	20	23	78	1	1	AI	AI	8	Radiance	07/09/2013	131427	13:14:27	131438	13:14:38	00:00:11
7	9	m6_010	09/07/2013	Cat 8	HR-1024i	10	20	10	50	40	10	Time-based	Time-based	100	43	78	20	23	78	1	1	AI	AI	8	Radiance	07/09/2013	131540	13:15:40	131551	13:15:51	00:00:11
7	9	m6_011	09/07/2013	Cat 8	HR-1024i	10	20	10	50	40	10	Time-based	Time-based	100	43	78	20	23	78	1	1	AI	AI	8	Radiance	07/09/2013	131655	13:16:55	131707	13:17:07	00:00:12
7	9	m6_012	09/07/2013	Cat 8	HR-1024i	10	20	10	50	40	10	Time-based	Time-based	100	43	78	20	23	78	1	1	AI	AI	8	Radiance	07/09/2013	131857	13:18:57	131909	13:19:09	00:00:12
7	9	m6_013	09/07/2013	Cat 8	HR-1024i	10	20	10	70	40	10	Time-based	Time-based	100	43	78	14	23	78	1	1	AI	AI	8	Radiance	07/09/2013	132027	13:20:27	132037	13:20:37	00:00:10
7	9	m6_014	09/07/2013	Cat 8	HR-1024i	10	20	10	50	40	10	Time-based	Time-based	100	43	78	20	23	78	1	1	AI	AI	8	Radiance	07/09/2013	132152	13:21:52	132203	13:22:03	00:00:11
7	9	m6_015	09/07/2013	Cat 8	HR-1024i	10	20	10	70	40	10	Time-based	Time-based	100	43	78	14	23	78	1	1	AI	AI	8	Radiance	07/09/2013	132326	13:23:26	132336	13:23:36	00:00:10
7	9	m6_016	09/07/2013	Cat 8	HR-1024i	10	20	10	40	40	10	Time-based	Time-based	100	43	78	25	23	78	1	1	AI	AI	8	Radiance	07/09/2013	132446	13:24:46	132457	13:24:57	00:00:11
7	9	m6_017	09/07/2013	Cat 8	HR-1024i	10	20	10	30	40	10	Time-based	Time-based	100	43	78	33	23	78	1	1	AI	AI	8	Radiance	07/09/2013	132635	13:26:35	132649	13:26:49	00:00:14
7	9	m6_018	09/07/2013	Cat 8	HR-1024i	10	20	10	50	40	10	Time-based	Time-based	100	43	78	20	23	78	1	1	AI	AI	8	Radiance	07/09/2013	132804	13:28:04	132814	13:28:14	00:00:10
7	9	m6_019	09/07/2013	Cat 8	HR-1024i	10	20	10	50	40	10	Time-based	Time-based	100	43	78	20	23	78	1	1	AI	AI	8	Radiance	07/09/2013	132951	13:29:51	133002	13:30:02	00:00:11
8	31	m1_000	31/08/2013	Cat 2	HR-1024i	10	30	10	70	40	10	Time-based	Time-based	100	30	78	14	23	78	1	1	AI	AI	8	Radiance	8/31/2013	95324	09:53:24	95333	09:53:33	00:00:09
8	31	m1_001	31/08/2013	Cat 2	HR-1024i	10	30	10	100	40	10	Time-based	Time-based	100	30	78	10	23	78	1	1	AI	AI	8	Radiance	8/31/2013	95442	09:54:42	95452	09:54:52	00:00:10
8	31	m1_002	31/08/2013	Cat 2	HR-1024i	10	30	10	70	40	10	Time-based	Time-based	100	30	78	14	23	78	1	1	AI	AI	8	Radiance	8/31/2013	95553	09:55:53	95605	09:56:05	00:00:12
8	31	m1_003	31/08/2013	Cat 2	HR-1024i	10	30	10	70	40	10	Time-based	Time-based	100	30	78	14	23	78	1	1	AI	AI	8	Radiance	8/31/2013	95700	09:57:00	95712	09:57:12	00:00:12
8	31	m1_004	31/08/2013	Cat 2	HR-1024i	10	30	10	100	40	10	Time-based	Time-based	100	30	78	10	23	78	1	1	AI	AI	8	Radiance	8/31/2013	95903	09:59:03	95913	09:59:13	00:00:10
8	31	m1_005	31/08/2013	Cat 2	HR-1024i	10	30	10	70	40	10	Time-based	Time-based	100	30	78	14	23	78	1	1	AI	AI	8	Radiance	8/31/2013	100040	10:00:40	100050	10:00:50	00:00:10
8	31	m1_006	31/08/2013	Cat 2	HR-1024i	10	30	10	70	40	10	Time-based	Time-based	100	30	78	14	23	78	1	1	AI	AI	8	Radiance	8/31/2013	100150	10:01:50	100202	10:02:02	00:00:12
8	31	m1_007	31/08/2013	Cat 2	HR-1024i	10	30	10	50	40	10	Time-based	Time-based	100	30	78	20	23	78	1	1	AI	AI	8	Radiance	8/31/2013	100253	10:02:53	100305	10:03:05	00:00:12
8	31	m1_008	31/08/2013	Cat 2	HR-1024i	10	30	10	70	40	10	Time-based	Time-based	100	30	78	14	23	78	1	1	AI	AI	8	Radiance	8/31/2013	100430	10:04:30	100444	10:04:44	00:00:14
8	31	m1_009	31/08/2013	Cat 2	HR-1024i	10	30	10	100	40	10	Time-based	Time-based	100	30	78	10	23	78	1	1	AI	AI	8	Radiance	8/31/2013	100545	10:05:45	100555	10:05:55	00:00:10
8	31	m2_000	31/08/2013	Cat 1	HR-1024i	10	30	10	100	40	10	Time-based	Time-based	100	30	78	10	23	78	1	1	AI	AI	8	Radiance	8/31/2013	101311	10:13:11	101319	10:13:19	00:00:08
8	31	m2_001	31/08/2013	Cat 1	HR-1024i	10	30	10	100	40	10	Time-based	Time-based	100	30	78	10	23	78	1	1	AI	AI	8	Radiance	8/31/2013	101407	10:14:07	101417	10:14:17	00:00:10
8	31	m2_002	31/08/2013	Cat 1	HR-1024i	10	30	10	70	40	10	Time-based	Time-based	100	30	78	14	23	78	1	1	AI	AI	8	Radiance	8/31/2013	101508	10:15:08	101516	10:15:16	00:00:08
8	31	m2_003	31/08/2013	Cat 1	HR-1024i	10	30	10	200	40	10	Time-based	Time-based	100	30	78	5	23	78	1	1	AI	AI	8	Radiance	8/31/2013	101607	10:16:07	101615	10:16:15	00:00:08
8	31	m2_004	31/08/2013	Cat 1	HR-1024i	10	30	10	100	40	10	Time-based	Time-based	100	30	78	10	23	78	1	1	AI	AI	8	Radiance	8/31/2013	101710	10:17:10	101718	10:17:18	00:00:08
8	31	m2_005	31/08/2013	Cat 1	HR-1024i	10	30	10	100	40	10	Time-based	Time-based	100	30	78	10	23	78	1	1	AI	AI	8	Radiance	8/31/2013	101803	10:18:03	101811	10:18:11	00:00:08
8	31	m2_006	31/08/2013	Cat 1	HR-1024i	10	30	10	100	40	10	Time-based	Time-based	100	30	78	10	23	78	1	1	AI	AI	8	Radiance	8/31/2013	101859	10:18:59	101907	10:19:07	00:00:08
8	31	m2_007	31/08/2013	Cat 1	HR-1024i	10	30	10	100	40	10	Time-based	Time-based	100	30	78	10	23	78	1	1	AI	AI	8	Radiance	8/31/2013	101959	10:19:59	102007	10:20:07	00:00:08
8	31	m2_008	31/08/2013	Cat 1	HR-1024i	10	30	10	70	40	10	Time-based	Time-based	100	30	78	14	23	78	1	1	AI	AI	8	Radiance	8/31/2013	102105	10:21:05	102116	10:21:16	00:00:11
8	31	m2_009	31/08/2013	Cat 1	HR-1024i	10	30	10	150	40	10	Time-based	Time-based	100	30	78	6	23	78	1	1	AI	AI	8	Radiance	8/31/2013	102209	10:22:09	102216	10:22:16	00:00:07
8	31	m2_010	31/08/2013	Cat 2	HR-1024i	10	30	10	150	40	10	Time-based	Time-based	100	30	78	6	23	78	1	1	AI	AI	8	Radiance	8/31/2013	102353	10:23:53	102401	10:24:01	00:00:08
8	31	m2_011	31/08/2013	Cat 2	HR-1024i	10	30	10	200	40	10	Time-based	Time-based	100	30	78	5	23	78	1	1	AI	AI	8	Radiance	8/31/2013	102514	10:25:14	102523	10:25:23	00:00:09
8	31	m2_012	31/08/2013	Cat 2	HR-1024i	10	30	10	100	40	10	Time-based	Time-based	100	30	78	10	23	78	1	1	AI	AI	8	Radiance	8/31/2013	102612	10:26:12	102620	10:26:20	00:00:08
8	31	m2_013	31/08/2013	Cat 2	HR-1024i	10	30	10	200	40	10	Time-based	Time-based	100	30	78	5	23	78	1	1	AI	AI	8	Radiance	8/31/2013	102708	10:27:08	102716	10:27:16	00:00:08
8	31	m2_014	31/08/2013	Cat 2	HR-1024i	10	30	10	200	40	10	Time-based	Time-based	100	30	78	5	23	78	1	1	AI	AI	8	Radiance	8/31/2013	102807	10:28:07	102814	10:28:14	00:00:07
8	31	m2_015	31/08/2013	Cat 2	HR-1024i	10	30	10	100	40	10	Time-based	Time-based	100	30	78	10	23	78	1	1	AI	AI	8	Radiance	8/31/2013	102923	10:29:23	102930	10:29:30	00:00:07
8	31	m2_016	31/08/2013	Cat 2	HR-1024i	10	30	10	70	40	10	Time-based	Time-based	100	30	78	14	23	78	1	1	AI	AI	8	Radiance	8/31/2013	103019	10:30:19	103027	10:30:27	00:00:08
8	31	m2_017	31/08/2013	Cat 2	HR-1024i	10	30	10	150	40	10	Time-based	Time-based	100	30	78	6	23	78	1	1	AI	AI	8	Radiance	8/31/2013	103121	10:31:21	103128	10:31:28	00:00:07
8	31	m2_018	31/08/2013	Cat 2	HR-1024i	10	30	10	100	40	10	Time-based	Time-based	100	30	78	10	23	78	1	1	AI	AI	8	Radiance	8/31/2013	103222	10:32:22	103230	10:32:30	00:00:08
8	31	m2_019	31/08/2013	Cat 2	HR-1024i	10	30	10	50	40	10	Time-based	Time-based	100	30	78	20	23	78	1	1	AI	AI	8	Radiance	8/31/2013	103315	10:33:15	103322	10:33:22	00:00:07
