# Supplementary material for: Field spectroscopy data from non-arable, grass-dominated objects in an intensively used agricultural landscape in East Anglia, UK
Source: Data Brief. 2019 Nov 28;28:104888. doi: 10.1016/j.dib.2019.104888 (PMC6920490; doi:10.1016/j.dib.2019.104888)
Supplement: Multimedia component 1 [file mmc1.zip › Table 22 ASD_Plant_species_data.xlsx]

## Sheet: Sheet1
Cover values (%) of all vascular plant species recorded in sample plots of 4 m2. Each column denotes one sample plot.
Vegetation category	Arr	Arr	Arr	Dac	Dac	Dac	Dac
Achillea millefolium			2
Agrostis capillaris		2		7
Anchusa arvensis					1
Arctium minus				1
Arrhenatherum elatius	60	75	90
Artemisia vulgaris			1		4
Bromus hordeaceus		1
Centaurea scabiosa			5
Cirsium arvense			1	3		4
Cirsium vulgare		1
Convolvulus arvensis	2		1
Cynosurus cristatus		1
Dactylis glomerata	40	12	1	50	90	95	97
Elytrigia repens		4		2
Festuca arundinacea						1
Festuca pratensis	1
Festuca rubra	1	8		45	20		1
Geranium dissectum		1
Glechoma hederacea	1
Heracleum sphondylium	2	5	3
Lotus corniculatus							1
Myosotis arvensis	1
Phleum pratense agg		2	1	1	1
Plantago lanceolata			1	15	3
Ranunculus repens				2
Rubus fruticosus agg	4	1	4
Rumex crispus		1
Senecio jacobaea					1
Torilis japonica			1
Tragopogon pratensis			1
Trifolium pratense		1
Urtica dioica	1
