# Supplementary material for: Field spectroscopy data from non-arable, grass-dominated objects in an intensively used agricultural landscape in East Anglia, UK
Source: Data Brief. 2019 Nov 28;28:104888. doi: 10.1016/j.dib.2019.104888 (PMC6920490; doi:10.1016/j.dib.2019.104888)
Supplement: Multimedia component 1 [file mmc1.zip › Table 23 SVC_Plant_species_data.xlsx]

## Sheet: Sheet1
Cover values (%) of all vascular plant species recorded in sample plots of 4 m2. Each column denotes one sample plot.
Vegetation category	Cat 1	Cat 1	Cat 1	Cat 2	Cat 2	Cat 3	Cat 3	Cat 4	Cat 4	Cat 5	Cat 5	Cat 6	Cat 6	Cat 7	Cat 7	Cat 8	Cat 8	Cat 8	Cat 8	Cat 9	Cat 9	Cat 10	Cat 10	Cat 11	Cat 11	Cat 12	Cat 12	Cat 13	Cat 13
Achillea millefolium		0.5
Agrimonia eupatoria																						0.5	0.5
Agrostis capillaris												4	8
Agrostis stolonifera					5							1						0.5	1	1	2					30	50
Alopecurus pratensis																										2	30
Anisantha sterilis			2	3	1														0.5		0.5
Anthriscus sylvestris																												0.5	0.5
Arctium minus																					0.5
Arrhenatherum elatius	98	90	70		2					7	10	3	0.5	4	2					3	4		4						0.5
Artemisia vulgaris															3
Ballota nigra															1
Bellis perennis																		0.5	6
Bromus hordeaceus			0.5	2	0.5							0.5	0.5					0.5	0.5	3
Carex hirta																										1
Centaurea nigra								0.5	0.5									3				1	0.5
Centaurium erythraea													0.5
Cerastium fontanum		1										1	0.5													0.5
Chamerion angustifolium															4
Cirsium arvense	3	2				0.5				0.5	0.5	1	0.5	5		0.5				2								5
Cirsium vulgare				1
Convolvulus arvensis			0.5				1	1								0.5	0.5	0.5	0.5		0.5
Crepis biennis													0.5
Crepis capillaris																						0.5
Crepis vesicaria										0.5
Cynosurus cristatus													0.5				1
Dactylis glomerata	1	1	3	40	60	0.5		0.5	0.5	2	3	3	1			1	1	2	5	10	12	1	2
Daucus carota																						0.5
Elytrigia repens		7	20		6	1			0.5					15	1	0.5		1	2							10	1		7
Epilobium hirsutum																												15	45
Equisetum arvense			2
Erodium cicutarium																0.5		0.5
Festuca arundinacea							1	80	74										3
Festuca pratensis						40	50			8	10		5			2	1						1
Festuca rubra agg.						27	6	2	3	70	75	45	35			7	22	0.5	0.5			2	10			20	4
Fraxinus excelsior							0.5									0.5
Galium aparine			1											1	2													1
Geranium dissectum			0.5			0.5	0.5			0.5	0.5					0.5	0.5	0.5
Geranium molle				0.5	0.5
Geranium sp.								0.5															0.5
Glechoma hederacea														1														8
Heracleum sphondylium	1		1			0.5	0.5	1	0.5	1	1					0.5		0.5	0.5							0.5		0.5	0.5
Holcus lanatus		2	1									17	10					0.5			45		2			6	1
Hordeum murinum				0.5
Hypochaeris radicata												0.5	0.5
Lamium album			6											5														5
Leontodon autumnalis																		1
Lolium multiflorum																						20	12
Lolium perenne				38	2		1	2	4			0.5	7			70	58	45	20	38		15	10
Malva sylvestris			0.5	4
Medicago arabica																				33	7
Medicago lupulina																							0.5
Odontites vernus																0.5		0.5	1
Phleum bertolonii							2
Phleum pratense agg.						2	1	2	0.5	1						4	3	0.5	2			2	2
Picris echioides						10	13		1	0.5						3	2	6	5			0.5	0.5
Plantago lanceolata		3	9	25	23	12	2	0.5	0.5			35	15			1	3	25	27	28	30	5	20
Plantago major						0.5	2		1								0.5				0.5	0.5	0.5
Poa pratensis agg.			0.5	3	2	2	8	8	1	0.5	0.5	0.5	0.5			8	5	5	15	3		0.5				30	12
Poa trivialis		2	0.5					0.5	2		1			7	3	1			2	7	15							20
Prunella vulgaris												0.5
Prunus sp.										0.5
Prunus spinosa								0.5
Ranunculus ficaria																													0.5
Ranunculus repens																		1	4			0.5	0.5			0.5
Rosa canina agg.																			0.5
Rubus fruticosus agg.											1				6									100	100			1
Rumex obtusifolius														5	8						2
Senecio erucifolius						0.5	0.5	0.5	0.5							0.5	0.5	0.5	0.5
Senecio jacobaea						0.5	0.5	0.5	0.5			0.5				0.5	0.5	0.5
Silene latifolia														1
Sonchus oleraceus							0.5									0.5	0.5
Taraxacum						3	4	0.5		1	2					0.5	2	3	2			0.5
Taraxacum officinale agg.				1	0.5							2	7							2	0.5
Torilis japonica																												0.5
Tragopogon pratensis		1				0.5												0.5		1
Trifolium campestre																					2
Trifolium dubium						3	4		3				25			8	3	8	8	1
Trifolium repens							4						1								10	30	2
Urtica dioica			4											77	77													50	22
Vicia sativa		0.5										1	1							1	0.5
Vicia sp.								0.5	0.5			0.5
Vicia tetrasperma												0.5	0.5					0.5	0.5
Viola hirta								0.5
