# Supplementary material for: Field spectroscopy data from non-arable, grass-dominated objects in an intensively used agricultural landscape in East Anglia, UK
Source: Data Brief. 2019 Nov 28;28:104888. doi: 10.1016/j.dib.2019.104888 (PMC6920490; doi:10.1016/j.dib.2019.104888)
Supplement: Multimedia component 1 [file mmc1.zip › Table 3 ASD_13_Sept_2012.csv]

Wavelength	X9.13.2012.dac2.001	X9.13.2012.dac2.003	X9.13.2012.dac2.005	X9.13.2012.dac2.007	X9.13.2012.dac2.009	X9.13.2012.dac2.011	X9.13.2012.dac2.013	X9.13.2012.dac2.015	X9.13.2012.dac2.017	X9.13.2012.dac2.019	X9.13.2012.dac2.021	X9.13.2012.dac2.024	X9.13.2012.dac2.026	X9.13.2012.dac2.028	X9.13.2012.dac2.030	X9.13.2012.dac2.032	X9.13.2012.dac2.034	X9.13.2012.dac2.036	X9.13.2012.dac2.038	X9.13.2012.dac2.040	X9.13.2012.dac2.043	X9.13.2012.dac2.045	X9.13.2012.dac2.047	X9.13.2012.dac2.049	X9.13.2012.dac3.001	X9.13.2012.dac3.003	X9.13.2012.dac3.005	X9.13.2012.dac3.007	X9.13.2012.dac3.009	X9.13.2012.dac3.011	X9.13.2012.dac3.015	X9.13.2012.dac3.017	X9.13.2012.dac3.019	X9.13.2012.dac3.021	X9.13.2012.dac3.029	X9.13.2012.dac3.031	X9.13.2012.dac3.035	X9.13.2012.dac3.037	X9.13.2012.dac3.039
400	1.863746046	1.712930808	1.768861197	1.746284079	1.490796137	2.267840789	1.620891751	2.2128026	1.854582927	1.380810504	1.31298841	1.652814332	2.32487868	1.733940572	2.213531874	2.251984457	2.508366946	1.79268424	2.515084547	2.07731476	1.988567872	1.823521707	1.462649132	2.2432684	1.772944983	1.471963496	1.408974366	2.105034011	1.651161329	1.924404832	2.719477574	1.865181089	2.570909099	1.708785492	1.826488429	2.054108871	1.227486578	2.148111974	1.640248892
401	1.893816138	1.746271534	1.791194468	1.766107037	1.501647734	2.288993427	1.632498546	2.231327712	1.870137767	1.404656027	1.33724523	1.666402132	2.344715613	1.747361294	2.22603323	2.276394049	2.528363266	1.813999033	2.533173385	2.093294012	2.009786796	1.839369845	1.47376322	2.24585431	1.777953313	1.484242966	1.420052763	2.12479116	1.669893586	1.935536103	2.743599422	1.891282788	2.585747891	1.72828242	1.829173686	2.080210303	1.243899557	2.162678903	1.658206568
402	1.887228119	1.749427301	1.789304904	1.762601265	1.498951974	2.294103827	1.636962327	2.215238576	1.867451285	1.407712718	1.33394189	1.680071764	2.372082895	1.770665846	2.240689471	2.29550186	2.54493833	1.83467425	2.551998652	2.127502479	2.028797264	1.857294379	1.490613424	2.269729726	1.804704272	1.511096672	1.438022489	2.14823198	1.689410606	1.961714761	2.780654095	1.908749259	2.603510019	1.73773265	1.840228577	2.108177297	1.2613396	2.182907073	1.67299021
403	1.897273773	1.755576471	1.798324	1.774620848	1.508795388	2.305005212	1.657169648	2.224098364	1.873160085	1.416136464	1.337853354	1.696060105	2.397478401	1.792239166	2.259896935	2.317531658	2.560960044	1.856934081	2.576645294	2.148145274	2.045961586	1.874295606	1.504501341	2.297180855	1.825878422	1.533493826	1.45504776	2.174211899	1.705401203	1.986253637	2.811404291	1.92093571	2.627600683	1.75083396	1.859919456	2.135951427	1.279456947	2.213051193	1.696795092
404	1.936251696	1.776160088	1.82661817	1.808581354	1.533041778	2.328782077	1.691039388	2.267155599	1.894217846	1.438165172	1.361288395	1.713333551	2.417748991	1.808922587	2.284172415	2.342921371	2.577827422	1.880660211	2.607420289	2.150936604	2.06277571	1.888738639	1.512925766	2.318656333	1.836141674	1.545728096	1.468151896	2.201585438	1.718490406	2.003629102	2.83182036	1.934946698	2.655227085	1.771303278	1.882469213	2.155991801	1.292280597	2.242243971	1.722875986
405	1.9536384	1.787404181	1.843027742	1.82105976	1.536689158	2.350468346	1.699060192	2.278448619	1.909018591	1.453256499	1.382508396	1.726912034	2.438162517	1.82834814	2.311239894	2.357348467	2.592144449	1.90013369	2.638956991	2.171221013	2.079566567	1.89836784	1.520433655	2.337077171	1.865303949	1.560671986	1.481015275	2.22862505	1.736518672	2.025171857	2.859531794	1.962823023	2.674399247	1.786704837	1.893657668	2.147841409	1.282388407	2.233562209	1.711757654
406	1.967842644	1.801551012	1.861082568	1.844037634	1.553600716	2.383175646	1.70880266	2.296422801	1.929358771	1.46825175	1.399042113	1.743937528	2.465936727	1.856605173	2.341300078	2.390652348	2.61973584	1.923268085	2.669320475	2.198787842	2.107743227	1.920572538	1.54210065	2.365827024	1.89039607	1.579863759	1.498125092	2.254884251	1.758790239	2.047762214	2.893861349	1.98338793	2.69295579	1.796827732	1.906327872	2.160378829	1.28408935	2.24285181	1.723403128
407	1.986039843	1.821522583	1.880935165	1.871410341	1.577461004	2.417895303	1.722252879	2.321234584	1.95561931	1.484390778	1.409551089	1.762180379	2.492024954	1.87825671	2.366639507	2.426564819	2.647210362	1.943209584	2.693173942	2.219654534	2.132796522	1.941534964	1.561501636	2.392408856	1.903579403	1.597708623	1.517517708	2.27594221	1.779645305	2.067777279	2.92764337	1.997685285	2.716665482	1.810455617	1.925034858	2.186784418	1.298264347	2.270625254	1.752120241
408	2.010894517	1.846442518	1.899073323	1.88680458	1.58919219	2.440765868	1.734272111	2.342556718	1.983500156	1.500316078	1.416625665	1.776563313	2.505293529	1.876767898	2.380519501	2.437989912	2.656041447	1.951999426	2.708164812	2.223375311	2.136703451	1.941635553	1.556839847	2.400168308	1.906074149	1.60691158	1.535280835	2.288913076	1.793143885	2.082674311	2.952823534	2.015254609	2.748988504	1.83719021	1.949661995	2.202993684	1.313835238	2.297915083	1.770814007
409	2.030913652	1.872275312	1.920936657	1.913358957	1.598933759	2.47719653	1.759291512	2.380751961	2.007622131	1.506771917	1.444885008	1.791880938	2.541997819	1.910335274	2.414894031	2.475205037	2.693728349	1.986147333	2.748823172	2.259101778	2.169770374	1.968050322	1.579852533	2.436214491	1.931145597	1.617393207	1.558092506	2.319388914	1.814513743	2.106463112	2.987853594	2.041608814	2.779798619	1.858070103	1.967444664	2.240199214	1.33847941	2.335177195	1.802467173
410	2.04866789	1.896020628	1.941229204	1.943805698	1.611954183	2.517094664	1.78260271	2.414050976	2.028201215	1.516500508	1.468980765	1.812360165	2.577809791	1.945939117	2.448420619	2.511959758	2.733968478	2.019913949	2.789729523	2.29418991	2.205451244	1.996540873	1.607929163	2.469555561	1.957955541	1.635074185	1.583563778	2.348600009	1.837016701	2.132601221	3.026272012	2.069006394	2.807780314	1.872425846	1.984234373	2.277218328	1.357642239	2.36786453	1.832236933
411	2.067358036	1.916431187	1.956346309	1.969815094	1.628892621	2.549743628	1.796770938	2.431904014	2.046328114	1.534266719	1.47615801	1.83557133	2.599882593	1.962563333	2.470653	2.534810253	2.759288436	2.039244097	2.816549882	2.310433306	2.226638409	2.012339668	1.625072811	2.483886415	1.973596603	1.658209481	1.607190871	2.366305062	1.855254104	2.156100957	3.061305114	2.091467782	2.834107607	1.886613986	2.004810155	2.300415696	1.364246246	2.388020303	1.850354729
412	2.088163329	1.934187815	1.96743114	1.986223017	1.642298686	2.569121406	1.816000318	2.455971833	2.061727779	1.54278787	1.490443647	1.84395314	2.633975707	1.985062129	2.506993825	2.576219342	2.787408643	2.069160462	2.851817917	2.338481507	2.254082889	2.038184251	1.647521148	2.511197087	1.99521147	1.670679535	1.621191894	2.390301711	1.871154988	2.180437092	3.090489237	2.109285064	2.861434227	1.918246592	2.027264902	2.322288008	1.368305499	2.403850739	1.863334696
413	2.10808126	1.955815933	1.979599618	2.008194984	1.65318849	2.593165305	1.830587845	2.47348361	2.08536794	1.555752355	1.502343187	1.858386407	2.659861781	2.00217714	2.538572343	2.607241933	2.809087364	2.092255921	2.88289876	2.361395048	2.272987843	2.051980032	1.658813039	2.534973329	2.007802625	1.6788678	1.634629807	2.410123014	1.887477839	2.20155575	3.121274845	2.124543219	2.898293945	1.949083016	2.053013278	2.339630331	1.382103599	2.424308625	1.881488508
414	2.128431116	1.979031316	1.998108244	2.033543024	1.66723453	2.624489927	1.842206775	2.490658266	2.112780863	1.574163869	1.514919696	1.879562404	2.680417522	2.017449816	2.563616465	2.63024338	2.828451959	2.112246476	2.911390718	2.380000042	2.290926606	2.060697994	1.66442138	2.555917643	2.018041591	1.690091261	1.651776031	2.430172829	1.906598642	2.221855426	3.153749031	2.141535736	2.93624594	1.973523911	2.076407285	2.361216009	1.404411968	2.451552922	1.907748267
415	2.153057638	1.997571463	2.027541342	2.051525681	1.692035579	2.657386008	1.85883373	2.523070726	2.131837864	1.592429425	1.537216813	1.897999008	2.710064163	2.041332541	2.58954029	2.663536841	2.856095269	2.143003299	2.945538034	2.403962472	2.325621434	2.085812954	1.681105129	2.583011684	2.043154929	1.711642442	1.674172748	2.461672637	1.930220816	2.24691813	3.184352966	2.165359088	2.958231889	1.992777346	2.088756118	2.400101258	1.425649082	2.482709295	1.939538249
416	2.187678386	2.031657959	2.060695644	2.08322992	1.716133201	2.698952954	1.887769799	2.562842728	2.161860241	1.614054588	1.565620902	1.929931085	2.735184081	2.062301288	2.620650214	2.693585392	2.883721085	2.166907457	2.973408693	2.428418249	2.346976224	2.108031267	1.699061015	2.607732461	2.065698855	1.728641909	1.700928506	2.488166866	1.954487066	2.271812678	3.222967559	2.190851969	2.97980738	2.005833126	2.102548633	2.423327606	1.440259968	2.503741382	1.96027391
417	2.213178019	2.060219598	2.087820481	2.112841375	1.731559134	2.737345437	1.913892141	2.595977068	2.191609884	1.633150587	1.588472735	1.956569633	2.763704458	2.083142556	2.649012779	2.719730531	2.911498913	2.190729135	2.999222357	2.453053156	2.365172874	2.124881349	1.716773957	2.63148591	2.081649544	1.745160442	1.726263746	2.512160326	1.972638815	2.29466569	3.259374583	2.218333098	3.005432081	2.022236055	2.121101587	2.445713377	1.453698262	2.524539434	1.978064624
418	2.220253002	2.069281622	2.103478348	2.128616268	1.737296175	2.763770353	1.926075963	2.616101812	2.211279213	1.645088625	1.599806008	1.964966301	2.800043011	2.106482893	2.67098815	2.745824636	2.939834076	2.220519394	3.02915713	2.478248987	2.391520723	2.138788638	1.733632379	2.656438517	2.093667377	1.764831212	1.746999316	2.537943465	1.983364966	2.315710449	3.286521876	2.246674459	3.035993903	2.048469982	2.144114182	2.479828795	1.469854484	2.552180545	2.000893572
419	2.242229083	2.088494477	2.113741732	2.151355765	1.750365579	2.787056408	1.935996738	2.642909851	2.23195708	1.652450222	1.614570965	1.977868015	2.82644077	2.126131331	2.704263778	2.784154145	2.965051102	2.247303834	3.067461	2.504643057	2.41846906	2.157888735	1.747058864	2.681994381	2.118507258	1.77994596	1.771439732	2.565722353	2.003421425	2.340536319	3.318359184	2.267467885	3.068744528	2.078068208	2.166465615	2.503979967	1.479774355	2.569703393	2.021282456
420	2.267757508	2.109015369	2.128284642	2.173260487	1.762976769	2.812815257	1.953254114	2.667204257	2.251123899	1.661742786	1.628262382	1.989932912	2.85049672	2.147760296	2.734655987	2.8174521	2.990387727	2.268939411	3.104281635	2.529887656	2.44460728	2.17582326	1.76214998	2.705039228	2.135667317	1.785286518	1.786169471	2.582860648	2.019875003	2.360277567	3.344738984	2.281564334	3.099335994	2.102187506	2.187403812	2.526559239	1.493703743	2.593668047	2.042493023
421	2.289371052	2.127971632	2.149315502	2.191437123	1.774389201	2.841430406	1.97445106	2.686893329	2.268882615	1.675363219	1.640274324	2.001333621	2.874361577	2.169372666	2.758207071	2.841864092	3.016225317	2.287450533	3.133662338	2.551121204	2.467919497	2.190619206	1.777866712	2.725340928	2.14523556	1.787301829	1.79577609	2.594768088	2.032303554	2.375579469	3.368297981	2.294642927	3.128586425	2.121969274	2.206885135	2.55096618	1.512326019	2.623746523	2.065419565
422	2.303215156	2.148296494	2.171964389	2.207617437	1.790694725	2.868245173	1.983603981	2.706620272	2.287829534	1.691816756	1.653738795	2.017604598	2.894866631	2.181458439	2.780736606	2.866402511	3.040233131	2.308916709	3.153197186	2.564843044	2.485707845	2.204468809	1.787235499	2.745424537	2.167235721	1.803838366	1.822412008	2.624431893	2.052421147	2.396244743	3.404148231	2.317122097	3.162408535	2.148265124	2.22551785	2.575868127	1.527168945	2.643335339	2.088777396
423	2.328907034	2.17320929	2.199767916	2.237283246	1.81199923	2.905906445	2.002809297	2.743197524	2.319010927	1.713469114	1.676471195	2.042626062	2.922569612	2.200703092	2.809982213	2.891469127	3.066416959	2.328230528	3.180746239	2.585333724	2.507142632	2.221448009	1.795584458	2.765826663	2.185030042	1.815441607	1.839953	2.648549462	2.069502269	2.419603385	3.434446985	2.340063815	3.188017144	2.163186031	2.242954839	2.59528696	1.538269415	2.663097919	2.10352599
424	2.354755132	2.194406621	2.22394039	2.266801108	1.829542994	2.944601598	2.025543624	2.778328057	2.346733346	1.732112973	1.6980983	2.064739436	2.951944665	2.224057923	2.838932841	2.91908947	3.092737155	2.350886958	3.213349255	2.610518618	2.531046192	2.240874797	1.809605172	2.786793731	2.199143726	1.826395958	1.855754348	2.6714989	2.083410207	2.443048476	3.460924191	2.362876559	3.209009701	2.179070465	2.258711867	2.616283736	1.550623161	2.682746278	2.117449896
425	2.366640738	2.205234033	2.237310171	2.280949334	1.836383372	2.971954948	2.041394944	2.792856819	2.355843882	1.740445111	1.707991266	2.073915596	2.975176241	2.244415648	2.860218086	2.949787671	3.116005785	2.382260715	3.24398907	2.634305858	2.554364786	2.260591813	1.8324799	2.808756305	2.214475997	1.844570319	1.881290666	2.701285264	2.09715562	2.464863037	3.489260908	2.386358944	3.232412797	2.20940264	2.273065105	2.64534514	1.568138023	2.699741945	2.138936575
426	2.388005181	2.225470062	2.258841803	2.303321957	1.849139372	2.996683739	2.064585586	2.820501458	2.376642945	1.751378043	1.724096472	2.094004028	2.99800724	2.265260332	2.890221577	2.975779121	3.135321895	2.413184946	3.27964387	2.656263519	2.582228704	2.280135428	1.847550529	2.834593799	2.233984525	1.862022292	1.899581813	2.723700184	2.114882732	2.49014072	3.51549944	2.407154272	3.256367411	2.22700478	2.290175246	2.66442898	1.579624025	2.713943567	2.151417483
427	2.404509105	2.247098052	2.280545496	2.32293037	1.861364037	3.019153621	2.082031745	2.842227005	2.395794856	1.761281513	1.734187836	2.112548646	3.018219141	2.280333095	2.91416315	2.997616367	3.157421348	2.433952869	3.310258774	2.676464521	2.602280789	2.291532887	1.856085668	2.857359968	2.251987665	1.872609735	1.909228695	2.741021732	2.129566102	2.510214396	3.540758352	2.421976289	3.281697683	2.239733415	2.308118881	2.683083462	1.589795905	2.729763016	2.164236156
428	2.412854905	2.265372841	2.298381622	2.335775535	1.870775985	3.041512192	2.090409017	2.854089304	2.409082888	1.770411614	1.73723914	2.1226876	3.0370398	2.290354663	2.929140817	3.01882724	3.18344001	2.445396283	3.332616922	2.695763849	2.614586606	2.297260242	1.863157618	2.876315336	2.265898401	1.877406357	1.915030645	2.757518895	2.139219103	2.523440141	3.566050823	2.432406606	3.30784863	2.254290574	2.324647921	2.706484292	1.603010723	2.749962489	2.183060119
429	2.434834834	2.285133231	2.319349155	2.354352854	1.886112138	3.07124272	2.107733996	2.886868981	2.434848888	1.789432398	1.757119486	2.130968335	3.064299648	2.310986972	2.958062274	3.049081283	3.204691737	2.468409387	3.358184859	2.717378372	2.645265368	2.32107219	1.88013713	2.904775118	2.279389499	1.891046123	1.931991011	2.780045328	2.152380034	2.542401946	3.592223331	2.44884359	3.331755487	2.272151632	2.337589245	2.73039722	1.623339133	2.775823291	2.206321063
430	2.451118596	2.301556834	2.335227661	2.375093623	1.895962356	3.101256109	2.119067948	2.911430199	2.453951581	1.801394719	1.769294278	2.142874563	3.086613532	2.323944067	2.98351601	3.073514007	3.221504106	2.484990319	3.380833297	2.734886382	2.666629863	2.336502332	1.889115956	2.922496439	2.298095573	1.90068912	1.949736495	2.804899302	2.16555897	2.564666805	3.622539117	2.470430122	3.360679254	2.292609624	2.352750811	2.750842455	1.633139417	2.794028539	2.220500083
431	2.463164285	2.317515137	2.348718514	2.396239463	1.904456346	3.131232627	2.126100189	2.929193937	2.471211455	1.808545303	1.776901403	2.158310071	3.106033454	2.336534185	3.006960141	3.096676878	3.244887856	2.501961351	3.404780873	2.752040599	2.682173556	2.348461953	1.898341102	2.936213094	2.315059445	1.906531673	1.9651677	2.826772986	2.177290755	2.585151231	3.651727178	2.492299972	3.391794369	2.312722749	2.369180435	2.770660255	1.636522081	2.808350873	2.229793737
432	2.480080908	2.338297863	2.3656733	2.416279661	1.920408918	3.16284087	2.136864977	2.953275533	2.498950279	1.81990255	1.792640378	2.173337966	3.130136739	2.364054337	3.036246809	3.129723532	3.286042068	2.533026107	3.436694941	2.775488009	2.706862425	2.372547699	1.923719861	2.962099677	2.320184651	1.913607781	1.977842175	2.840495506	2.187177062	2.598173983	3.672135932	2.50810277	3.417963075	2.328899003	2.383050785	2.795195694	1.646379443	2.828859687	2.245318695
433	2.495066683	2.358784891	2.371511781	2.435297572	1.926768503	3.190295403	2.148879877	2.978218185	2.515613499	1.8207273	1.79888243	2.177280222	3.150760381	2.385634005	3.064185667	3.161795322	3.304200988	2.551120722	3.465524441	2.794001808	2.730273826	2.388771131	1.936064619	2.984950946	2.337478938	1.917888884	1.986632531	2.854611933	2.200885991	2.612245992	3.696308965	2.524189979	3.44013792	2.34509215	2.394790833	2.821765053	1.657467162	2.845183771	2.259063256
434	2.512755828	2.379071718	2.384249989	2.453728436	1.934267665	3.218827907	2.164549683	3.000781604	2.532584116	1.824918092	1.807860859	2.185106926	3.172741067	2.399901737	3.086058026	3.187055196	3.320427986	2.564553044	3.490974664	2.810045461	2.749238559	2.403841337	1.94502522	3.004260827	2.351893771	1.921770158	1.992229972	2.86733392	2.211813688	2.626982789	3.71989811	2.535767472	3.458545958	2.357209865	2.408755496	2.841359684	1.665039775	2.858076902	2.269589939
435	2.534492926	2.39824108	2.412654951	2.471664645	1.948749675	3.249024755	2.184043711	3.019540849	2.556349481	1.841108507	1.826178351	2.205007768	3.197416348	2.409892618	3.101015469	3.204268878	3.34808204	2.581413691	3.514248182	2.826147027	2.764307501	2.421632731	1.957622625	3.020615717	2.355555064	1.928203948	1.99735725	2.879114842	2.21760984	2.642122568	3.739916398	2.542175531	3.475267796	2.36525432	2.425446629	2.85144344	1.668219701	2.868882241	2.277605099
436	2.550042508	2.409607443	2.43334615	2.487927109	1.953984899	3.26463959	2.201264632	3.035937696	2.569120848	1.857518459	1.837173556	2.221085259	3.211433942	2.4208658	3.114243113	3.218896515	3.358222511	2.59607495	3.534658737	2.839254012	2.782201992	2.427874202	1.959079587	3.029434881	2.371812189	1.94049841	2.010141027	2.899734763	2.230534366	2.661520045	3.762006835	2.556852858	3.496915699	2.382581886	2.433631988	2.866227518	1.675475293	2.874994306	2.286345241
437	2.561274339	2.422570092	2.451160266	2.502272188	1.961777283	3.279092536	2.214117582	3.052075964	2.58426931	1.869627521	1.845656967	2.233711363	3.230023881	2.437133826	3.135366884	3.239605935	3.373947435	2.614644568	3.558725537	2.854369212	2.799696418	2.440942725	1.965858117	3.048065592	2.386160137	1.951701173	2.019606809	2.925523734	2.243311376	2.678793839	3.78505533	2.569501755	3.519457025	2.396870968	2.443619497	2.880106909	1.680926068	2.885899724	2.295830861
438	2.569930825	2.437377515	2.46619852	2.514048662	1.973620725	3.297059175	2.222992648	3.067676308	2.603011864	1.877214467	1.853667713	2.244474352	3.255649353	2.457306841	3.161808027	3.265442333	3.398368201	2.63768284	3.588105653	2.873191755	2.816946645	2.461840153	1.981325478	3.075565576	2.396003284	1.959014602	2.0254246	2.948416126	2.253340799	2.693077852	3.807391437	2.57976465	3.540235981	2.40777002	2.458017267	2.895799207	1.686906233	2.902562957	2.307396117
439	2.57789092	2.447021201	2.475116075	2.522311624	1.982963387	3.316538155	2.230432398	3.080523522	2.617033946	1.883695076	1.861324796	2.256187134	3.280631663	2.475173247	3.180926405	3.287473713	3.418957261	2.661242394	3.62041686	2.894744331	2.836649465	2.477738469	1.99853148	3.096197064	2.40785397	1.962852639	2.035642683	2.956410675	2.261497138	2.707807177	3.826691829	2.594982736	3.557447928	2.424252512	2.473410914	2.922406724	1.702196082	2.919074067	2.323336334
440	2.590142619	2.461670629	2.487161669	2.539597058	1.991458786	3.342709291	2.245141767	3.104070582	2.630204528	1.892314705	1.870449848	2.264431674	3.296093907	2.490005848	3.204005391	3.30742093	3.440531699	2.678942612	3.641373384	2.911062251	2.855869541	2.487147764	2.010745407	3.114811481	2.421989756	1.969876817	2.045775451	2.970053144	2.271455674	2.72078286	3.845694852	2.607808367	3.577020419	2.434875606	2.484056548	2.942799075	1.715303123	2.935155811	2.33732012
441	2.60554464	2.47919147	2.504272168	2.560649317	2.000350664	3.368705494	2.26273123	3.130081694	2.646737553	1.902731778	1.880079323	2.275158633	3.312667406	2.505795075	3.229152246	3.330039716	3.461581547	2.696144706	3.660506716	2.925435288	2.87645812	2.497613279	2.021940125	3.134631352	2.43719168	1.979741446	2.056585044	2.990449792	2.282874754	2.736818755	3.867648953	2.620799148	3.59934182	2.445623119	2.495894606	2.958845061	1.72326384	2.949650487	2.34990716
442	2.621170866	2.495135074	2.524913357	2.577325651	2.009987999	3.387912207	2.276559752	3.147989475	2.668318146	1.913372191	1.889329524	2.293226971	3.340455161	2.524808495	3.251690522	3.35775899	3.479947847	2.718500717	3.689027575	2.942514065	2.899282741	2.515847058	2.036331228	3.157004865	2.451066609	1.989696279	2.068833805	3.012499511	2.294016075	2.758986583	3.893336977	2.636962327	3.622202017	2.46282447	2.514235112	2.975970186	1.726863335	2.962086754	2.362390351
443	2.634084695	2.509322586	2.540677509	2.591562526	2.014296837	3.410620226	2.286670697	3.164188123	2.682077014	1.921264077	1.901053038	2.30396462	3.358526591	2.532213304	3.269391878	3.375692432	3.496318477	2.735723937	3.712419708	2.956997926	2.913482934	2.530537317	2.042123343	3.173638812	2.457368248	1.99494049	2.077281563	3.026633846	2.301731474	2.772923019	3.91060943	2.648728983	3.637891098	2.471004205	2.524632912	2.990216918	1.732946948	2.97508122	2.36906632
444	2.649439196	2.527998852	2.55929162	2.60887778	2.02762397	3.434091545	2.302649741	3.187369875	2.700779641	1.936430497	1.917907888	2.318241252	3.377899455	2.543474014	3.287184648	3.395490455	3.514735962	2.753039581	3.735525834	2.972937231	2.928273515	2.543893646	2.050704803	3.191402415	2.466972136	2.00212742	2.083009675	3.042499205	2.310853739	2.786068457	3.926728433	2.658583328	3.654358955	2.480450495	2.533871295	3.006264825	1.741179079	2.987510589	2.378316839
445	2.668031612	2.550616879	2.582327696	2.630102819	2.05103015	3.457217047	2.32453747	3.216824523	2.727368279	1.958530434	1.936422336	2.339269307	3.403027006	2.564454155	3.307796525	3.421484578	3.536174246	2.773054221	3.761555729	2.99152317	2.948013905	2.558189522	2.066198237	3.212482582	2.48383159	2.013457399	2.089070558	3.063470902	2.322952653	2.803234069	3.946452769	2.669183947	3.675571181	2.495518437	2.546762815	3.026462886	1.751075073	3.000219107	2.394170156
446	2.682709892	2.564437469	2.60031978	2.648596269	2.062023724	3.483563558	2.3353124	3.236042629	2.746651434	1.968796999	1.941450917	2.355957543	3.425290063	2.583688013	3.330535447	3.443808191	3.556978381	2.793095414	3.790440491	3.008594065	2.967875052	2.575339944	2.079382812	3.229852287	2.499739642	2.022896017	2.101705197	3.080717989	2.333394616	2.824201506	3.969398328	2.682600859	3.698279626	2.508718439	2.56427012	3.049503707	1.763635052	3.01858432	2.413729228
447	2.696053869	2.576579828	2.609743575	2.661657251	2.068067773	3.504586656	2.344790024	3.251577391	2.761164295	1.975051966	1.949395707	2.367354933	3.441953864	2.598280838	3.349388373	3.464500927	3.572765103	2.810182538	3.811870599	3.024350371	2.986086038	2.587264074	2.089961729	3.247133712	2.514269981	2.032790057	2.116247425	3.099155819	2.34588136	2.839082816	3.990801645	2.699064783	3.718848316	2.522197026	2.575855267	3.069852869	1.770456353	3.033397099	2.428907799
448	2.709707212	2.589917369	2.619225949	2.674754086	2.074390618	3.523659868	2.356511394	3.268576911	2.774901169	1.98099013	1.960296754	2.376913796	3.458337406	2.611230527	3.367824384	3.486556042	3.587706362	2.827765647	3.831725612	3.040393894	3.003641014	2.598020504	2.099818431	3.266196135	2.527812756	2.042464981	2.129826212	3.118736866	2.359431282	2.851031957	4.011582038	2.715400709	3.738463301	2.536396981	2.58567785	3.089346767	1.77544388	3.0470322	2.440497077
449	2.725106311	2.605664579	2.642302502	2.696613801	2.085676802	3.548945341	2.371547968	3.291656244	2.793016341	1.989545965	1.967653378	2.390520179	3.482963365	2.628105946	3.392873529	3.513025464	3.609497897	2.851496001	3.862469214	3.058740814	3.022878624	2.616469858	2.111955876	3.287978026	2.541655711	2.050346476	2.140307957	3.137455672	2.371059565	2.869066145	4.035013738	2.727114673	3.760466072	2.550984454	2.603903316	3.11256629	1.787598173	3.066272446	2.453576313
450	2.740135918	2.619927068	2.659941323	2.71329334	2.09364598	3.567637817	2.386281145	3.310873621	2.810728572	2.004649758	1.979635188	2.404016775	3.500020447	2.635374357	3.408803999	3.53121284	3.626457259	2.866296935	3.886806789	3.071783422	3.039641903	2.628941627	2.120448191	3.306217365	2.556292402	2.059108412	2.149050988	3.154365964	2.38033225	2.886237271	4.054692275	2.738715592	3.778849764	2.560728287	2.615972776	3.125868844	1.79546893	3.077547399	2.464163097
451	2.754939085	2.635822608	2.676340334	2.726873829	2.103774801	3.585435715	2.401412867	3.331962428	2.828806697	2.021468353	1.99431842	2.417644977	3.517381029	2.645911061	3.424783325	3.548486042	3.642863569	2.881201791	3.90660429	3.085985998	3.055711204	2.640136099	2.128812023	3.324579811	2.569810066	2.06859584	2.155031685	3.172200634	2.389934129	2.90147181	4.072001312	2.749959557	3.797138864	2.571387507	2.627059571	3.13844812	1.802372397	3.087132982	2.475693027
452	2.769906781	2.654837801	2.696378177	2.741933761	2.119600223	3.608190054	2.417651071	3.358968933	2.847884185	2.03578172	2.008264434	2.432769656	3.541897768	2.668940734	3.448457632	3.571217169	3.662533262	2.903781548	3.927234722	3.105783715	3.073491802	2.654918924	2.140477533	3.345878336	2.580979887	2.078308697	2.15918366	3.192434525	2.401574628	2.915715935	4.089783108	2.760844352	3.818640265	2.586964592	2.64235967	3.157636957	1.81134659	3.101169719	2.490146409
453	2.785666712	2.669745883	2.714868194	2.76337376	2.131399489	3.632886377	2.434293083	3.382774962	2.865833825	2.051589284	2.01906857	2.453945306	3.564460837	2.688168729	3.468451099	3.590672066	3.678281116	2.923336178	3.955109949	3.121156044	3.094542926	2.668234138	2.153643604	3.364216402	2.591586282	2.088625879	2.170093625	3.210352348	2.411784194	2.933487176	4.111299027	2.775165791	3.841397186	2.599865059	2.656521362	3.171318316	1.815831385	3.114244776	2.500759242
454	2.797034829	2.680098358	2.726925269	2.777615907	2.138592032	3.653063667	2.443563274	3.399092758	2.878925012	2.062198544	2.027515299	2.466602075	3.583622042	2.702681935	3.489094471	3.612485517	3.697501824	2.94245504	3.983204693	3.136205581	3.115617783	2.682562641	2.166952556	3.383739043	2.606527534	2.0976023	2.183893335	3.228484685	2.423448997	2.952622451	4.133737558	2.789130621	3.86060366	2.610460832	2.668041804	3.18671982	1.821695097	3.12624173	2.512328138
455	2.805227711	2.68983924	2.735038747	2.784841668	2.144105883	3.669603088	2.448434788	3.411224788	2.890065361	2.06763489	2.03448089	2.470804294	3.599474316	2.713802008	3.509254368	3.635730568	3.718801528	2.960789682	4.00651132	3.151299839	3.133548573	2.696863832	2.178136824	3.404266445	2.62311701	2.104706318	2.195052693	3.246986886	2.435599882	2.969278432	4.154973763	2.800856165	3.876176215	2.61924306	2.677665086	3.206505127	1.829878636	3.138316178	2.525645048
456	2.819052614	2.708521068	2.750499216	2.801301107	2.155207717	3.691951079	2.464749394	3.43153311	2.910174286	2.07569244	2.040838337	2.483713302	3.613489332	2.72519161	3.520736337	3.651293949	3.72989535	2.974132871	4.02140316	3.16209196	3.144556446	2.705518104	2.183279689	3.420229909	2.629270059	2.110934887	2.195297371	3.263157424	2.442495561	2.976904603	4.173300081	2.810416338	3.893286804	2.626634335	2.68869759	3.228275914	1.835473007	3.153158546	2.536847977
457	2.83031584	2.720430286	2.763036473	2.817249411	2.163430857	3.712056643	2.479178785	3.449695596	2.928663823	2.083288496	2.04898514	2.49454526	3.632746698	2.740116667	3.539209139	3.671425739	3.747562852	2.990949713	4.043882646	3.177527445	3.162095865	2.720159581	2.19480429	3.438787575	2.63904609	2.116612467	2.200730809	3.275423724	2.449811354	2.990398517	4.192575208	2.819844205	3.912935704	2.635943502	2.698945507	3.244997329	1.844270417	3.166910684	2.545392137
458	2.841246765	2.730795822	2.775640048	2.830763213	2.170506393	3.731724142	2.491600332	3.465549279	2.943395377	2.091848569	2.058790896	2.504515657	3.654869447	2.758917518	3.563479181	3.69487192	3.770937806	3.010921615	4.072095298	3.195866207	3.183530638	2.738186572	2.209886532	3.459567765	2.651408291	2.122198217	2.209004653	3.28748009	2.4585085	3.006691153	4.209960181	2.829272032	3.932736243	2.647086542	2.710275406	3.258171527	1.851253595	3.17782373	2.551422439
459	2.855831392	2.749395694	2.793596422	2.842596259	2.180557716	3.754535366	2.504977992	3.482051996	2.955861588	2.103055631	2.068865001	2.517376315	3.674135959	2.779202665	3.585932595	3.715876707	3.79246045	3.029789954	4.09729044	3.211805452	3.2008799	2.752706108	2.220951761	3.479418232	2.661274437	2.128064789	2.212474106	3.304128526	2.467827832	3.0180143	4.222047573	2.838266826	3.949469993	2.658084539	2.724580939	3.271994392	1.84988463	3.185584707	2.555894582
460	2.862579334	2.760287352	2.803951703	2.854474776	2.187071945	3.770563782	2.509901227	3.498698323	2.971908671	2.109774249	2.076850886	2.5250566	3.688837119	2.789377682	3.599901015	3.732913559	3.803914046	3.039073822	4.111545134	3.224350933	3.213231376	2.766190962	2.230090119	3.495412264	2.675021133	2.133447688	2.216917218	3.321878222	2.476698449	3.033647823	4.239085574	2.847644599	3.965738857	2.663491681	2.733546508	3.282650097	1.851683801	3.193739374	2.56102304
461	2.870102273	2.769689444	2.811042042	2.867948839	2.194444578	3.78597801	2.518432124	3.514779403	2.987328772	2.117340169	2.083611579	2.535160666	3.703881797	2.796693426	3.61210745	3.747109171	3.815829593	3.047251474	4.127643339	3.235835654	3.226743241	2.777500646	2.237083598	3.508281468	2.686544961	2.140703662	2.220210908	3.33665389	2.483894894	3.048220845	4.25827035	2.856394619	3.979008704	2.66877938	2.739371182	3.29345206	1.855947211	3.203496367	2.568307493
462	2.88272858	2.782590171	2.820077399	2.882211084	2.204529459	3.80433421	2.535521243	3.529161206	2.999638317	2.128234448	2.090120513	2.550811483	3.72163192	2.807538923	3.627727519	3.761039579	3.83372188	3.061217878	4.152334303	3.247964541	3.244369983	2.787238503	2.242909884	3.520679569	2.692879266	2.149593944	2.221233994	3.347479835	2.489563298	3.058702139	4.276452433	2.864431921	3.989818224	2.677235744	2.745429226	3.307086096	1.860908092	3.214587663	2.577663181
463	2.889144377	2.796275317	2.834517208	2.890462766	2.210299637	3.818898024	2.543248778	3.539065423	3.013840834	2.134609796	2.096883716	2.560551518	3.736251125	2.821986872	3.645177454	3.780556657	3.845999834	3.080798359	4.172700572	3.260016206	3.259591772	2.801457283	2.252189729	3.539343107	2.701345479	2.152352861	2.222847305	3.361072748	2.497441015	3.071530262	4.293248365	2.874645682	4.00788109	2.684407056	2.755427559	3.323771216	1.865607089	3.224225811	2.585695912
464	2.894280716	2.803661952	2.848034257	2.898492306	2.213825038	3.83006084	2.551813035	3.550496518	3.022556106	2.140695721	2.101771477	2.567068517	3.7527796	2.833691362	3.660344983	3.799355332	3.856664961	3.098018006	4.191866849	3.271856	3.274244496	2.814716153	2.260633781	3.558210772	2.711645637	2.155816239	2.226939348	3.372795014	2.503189122	3.082877131	4.308518889	2.884331067	4.026708381	2.688665594	2.765720978	3.339005629	1.871073425	3.231831406	2.593369071
465	2.903084466	2.809501578	2.860693197	2.910147776	2.219113189	3.843439983	2.563954678	3.566699422	3.031552069	2.149287153	2.106890103	2.575050899	3.770541986	2.843367929	3.67410756	3.815750675	3.870413297	3.111911867	4.211894842	3.284590761	3.289416951	2.825667647	2.268370256	3.575791932	2.722139643	2.161290019	2.232011986	3.384556855	2.507560985	3.09325739	4.323294863	2.892071086	4.042946192	2.692608346	2.774998703	3.352071699	1.876822723	3.239441098	2.60100617
466	2.920909543	2.828306844	2.877475352	2.927945849	2.232038358	3.869199964	2.577065465	3.5886662	3.057069069	2.162254634	2.117741422	2.591306171	3.784421659	2.85745828	3.691447657	3.831561329	3.89297034	3.127182937	4.234504675	3.30031415	3.305850138	2.83607624	2.278872765	3.59395584	2.729791712	2.165937584	2.233653253	3.403287736	2.515326201	3.106474864	4.339705524	2.897428911	4.055381166	2.702475548	2.783697014	3.365363154	1.881187244	3.251376117	2.608563842
467	2.930280039	2.841550708	2.885801183	2.939026471	2.239703567	3.88958745	2.586418245	3.600088262	3.071646777	2.167122948	2.124329959	2.601707956	3.795272756	2.868920438	3.703332136	3.845351183	3.909724665	3.137815854	4.252257682	3.311011521	3.317503847	2.847103167	2.284280668	3.607579727	2.738521083	2.169833738	2.234931275	3.416892049	2.522070394	3.116852134	4.357628662	2.904985673	4.069311409	2.709578333	2.79428571	3.380165663	1.885095051	3.260922089	2.614042605
468	2.935832919	2.85047172	2.890218372	2.946415859	2.244712459	3.903766178	2.593106043	3.607999686	3.080138729	2.169468324	2.127309695	2.608055047	3.809884284	2.881200254	3.718119847	3.863775003	3.925480755	3.151681686	4.271090084	3.321628378	3.332830697	2.864479151	2.293624991	3.622232938	2.749954123	2.176256612	2.239309812	3.428859562	2.52994785	3.128349594	4.376723181	2.915754258	4.086143463	2.715808813	2.804836746	3.394740927	1.889105423	3.26916488	2.61990609
469	2.946152469	2.86106651	2.89899497	2.95679104	2.252629163	3.916785854	2.600156418	3.62317375	3.09413097	2.177674293	2.130794477	2.61547738	3.833097698	2.898166862	3.743623005	3.891096225	3.946706769	3.174997593	4.296665447	3.337756867	3.358487172	2.889820553	2.314426822	3.643346087	2.763274567	2.186421018	2.247529245	3.444447663	2.540758077	3.144742115	4.395729793	2.92803338	4.105133033	2.724632162	2.812757479	3.40723475	1.89324857	3.278663435	2.628345561
470	2.954722101	2.874107967	2.912075982	2.969729874	2.259641658	3.937811304	2.610264783	3.636950121	3.109401929	2.184892595	2.140399799	2.620416444	3.849807225	2.910283909	3.757353925	3.907215661	3.957229326	3.183382069	4.311610289	3.34737804	3.368208159	2.897277174	2.319971998	3.658483949	2.768179145	2.184603877	2.244252226	3.453101168	2.54436572	3.153934253	4.409292478	2.931961154	4.121437537	2.731838433	2.81917777	3.420423803	1.894601396	3.287372809	2.632648801
471	2.961137125	2.886373431	2.925555606	2.982851084	2.267079961	3.959145991	2.620114393	3.651856439	3.124679278	2.193283215	2.147838964	2.627774028	3.865716807	2.921142767	3.773328969	3.922061621	3.968630048	3.19459898	4.327370629	3.356768581	3.380435633	2.902894896	2.324022519	3.67448109	2.774321278	2.186221408	2.244752352	3.46402844	2.550615772	3.162721439	4.424484138	2.937535587	4.135791207	2.736523177	2.825348822	3.435970956	1.898702682	3.297168876	2.638264282
472	2.967977593	2.897520979	2.936863319	2.995031896	2.275465498	3.976444317	2.629306302	3.668665899	3.139417244	2.203099007	2.151275093	2.639826466	3.884662293	2.934219048	3.796739075	3.942078276	3.987076984	3.215789791	4.349847053	3.370305922	3.402844522	2.916851866	2.335174515	3.694242954	2.785529005	2.196667102	2.25426157	3.480325753	2.56162802	3.174907641	4.443300453	2.948643866	4.149669943	2.74011292	2.833172741	3.452257186	1.905901751	3.308103223	2.646855574
473	2.984292902	2.914330833	2.945355599	3.007801213	2.283240282	3.993459403	2.644740615	3.683435791	3.154056288	2.21002986	2.163758098	2.653987146	3.905342751	2.952813188	3.811156599	3.964829096	4.006296451	3.229040895	4.37151619	3.387589358	3.417658606	2.934605048	2.348565919	3.711100687	2.791833392	2.198128202	2.254638713	3.490571263	2.560889231	3.186507655	4.455926497	2.954651513	4.165390251	2.748591247	2.846952944	3.460245553	1.904571852	3.315643661	2.650689515
474	2.995818093	2.924761274	2.959781283	3.020235131	2.290679313	4.009739747	2.655965042	3.698402685	3.168463656	2.213751964	2.172058155	2.664694541	3.920282605	2.962618691	3.827011913	3.980844414	4.022069481	3.24149544	4.392930738	3.402630283	3.430429749	2.949088732	2.358206602	3.725964356	2.800807278	2.203464613	2.260577833	3.504943146	2.567721895	3.198302458	4.472008752	2.965918374	4.180013879	2.755014373	2.856887794	3.473390117	1.90878895	3.327090146	2.659863588
475	3.00234922	2.930759103	2.974756015	3.031606009	2.298181934	4.025542481	2.662709302	3.712863162	3.182268511	2.218129799	2.175923542	2.672827108	3.931274709	2.96763297	3.844444803	3.993042884	4.03509693	3.254391256	4.412371541	3.41395581	3.443175939	2.958988296	2.364522048	3.739932537	2.812686581	2.211514572	2.269615805	3.523103222	2.581435392	3.210701347	4.491055059	2.978895829	4.19439211	2.760935802	2.86405954	3.490415386	1.91669371	3.340071012	2.67121764
476	3.01172639	2.942350098	2.977352128	3.041408178	2.306414934	4.041604986	2.670688217	3.724884641	3.195156373	2.22944209	2.182366281	2.683207568	3.945717321	2.982331675	3.858263956	4.011704991	4.049436488	3.266397034	4.427505337	3.423005546	3.456731418	2.967002868	2.372113672	3.754618559	2.823650575	2.213888195	2.270291798	3.538725432	2.590147311	3.223983642	4.507043987	2.982607863	4.211229556	2.772305513	2.875626976	3.502062267	1.917862611	3.34708459	2.674461779
477	3.02356776	2.956818316	2.989879827	3.052439842	2.317730561	4.061928653	2.682478191	3.740646577	3.211278587	2.238357234	2.193193195	2.691888865	3.959300354	2.994679081	3.867466545	4.028677582	4.065012756	3.277041031	4.44499399	3.432132793	3.469324179	2.979022946	2.380940862	3.769235947	2.830504798	2.217100492	2.27204759	3.546395737	2.59566494	3.23503607	4.520807592	2.986834175	4.222934677	2.780020829	2.884207788	3.518102952	1.922861116	3.35889128	2.680851909
478	3.033561302	2.970561528	3.005105794	3.064024396	2.326151344	4.081746035	2.694665682	3.75737077	3.227123161	2.245912879	2.202208611	2.700570707	3.974375932	3.00557288	3.879946244	4.045163587	4.078831958	3.28880422	4.464947439	3.44346098	3.483848898	2.992453723	2.390857537	3.785348087	2.837602111	2.22370818	2.277695744	3.555015278	2.602094089	3.247306642	4.536713088	2.994336926	4.235716358	2.784710458	2.892480189	3.535659649	1.929605443	3.372416381	2.689719648
479	3.038989254	2.981455987	3.013560913	3.075751125	2.32831434	4.096953268	2.704030133	3.771953983	3.239517585	2.254617221	2.205255271	2.711633744	3.993243545	3.018409398	3.901381581	4.063438128	4.090293005	3.30405062	4.486084913	3.458181947	3.502227626	3.004200245	2.401246523	3.804121818	2.848944002	2.233795788	2.286607605	3.572382261	2.612107896	3.263281276	4.557208685	3.005067034	4.25504218	2.789552139	2.903394857	3.549989526	1.933845936	3.38220913	2.697630868
480	3.048064611	2.996085365	3.024488582	3.092983499	2.340290956	4.115249351	2.714546805	3.789262422	3.254551243	2.263421067	2.215515425	2.726381586	4.0136608	3.036718954	3.920595804	4.082741902	4.11363799	3.322740505	4.50861298	3.475684994	3.519094463	3.018632766	2.410842635	3.824096632	2.859526281	2.241324537	2.290197167	3.587749687	2.619277305	3.275451307	4.573209877	3.01404081	4.270260154	2.799661566	2.912080989	3.559841753	1.93289985	3.3850887	2.69986396
481	3.058362982	3.006910878	3.03725883	3.105590003	2.349654794	4.131092167	2.726789151	3.804005237	3.267676567	2.270947057	2.223832615	2.736394218	4.02880399	3.050228511	3.935418179	4.098515992	4.13022318	3.338962737	4.529183662	3.488388543	3.530846716	3.030712839	2.417315351	3.840188973	2.869440943	2.245514525	2.290750283	3.600803098	2.624449512	3.285400614	4.588088408	3.022029932	4.285462603	2.805821472	2.918810739	3.570320815	1.936388324	3.390586619	2.705825083
482	3.068270262	3.012006548	3.051034666	3.111681162	2.351959076	4.142826868	2.739661974	3.815576849	3.277653377	2.277559981	2.227236685	2.741444838	4.038988427	3.056291482	3.947198715	4.111285865	4.135003778	3.351505279	4.547637731	3.495711847	3.539430353	3.039717631	2.42146452	3.852236205	2.879349634	2.248084945	2.291065121	3.612600658	2.629377119	3.295276849	4.603351862	3.029253736	4.302324625	2.807148003	2.925606378	3.58245415	1.945393561	3.400996931	2.717297004
483	3.077743249	3.018884419	3.065687045	3.124079143	2.356700598	4.155276183	2.748694269	3.832099718	3.289020205	2.286709041	2.233921011	2.756288876	4.056678766	3.06442474	3.962298228	4.130540758	4.146392775	3.366554198	4.569123679	3.509085301	3.556233221	3.052463405	2.42915154	3.86799081	2.890203804	2.254757834	2.29436462	3.625188319	2.637026383	3.307786868	4.615590648	3.03373978	4.317376007	2.818342677	2.938046582	3.589156059	1.945686452	3.40541509	2.722239409
484	3.087451442	3.026208192	3.072628439	3.131149228	2.363537673	4.168115343	2.759109319	3.843134677	3.298354762	2.294255684	2.240643805	2.76574241	4.07460424	3.077824804	3.977876724	4.147652081	4.159000209	3.384491665	4.588905222	3.520591597	3.574113454	3.065483634	2.440035482	3.885281244	2.90389717	2.262792075	2.299997148	3.642129677	2.645652278	3.320606821	4.633946942	3.042413323	4.331622124	2.82444474	2.945860459	3.600133956	1.945270736	3.412547902	2.727971558
485	3.098140944	3.037766801	3.079171232	3.138733509	2.373910543	4.184784501	2.771730293	3.852574207	3.310596529	2.302153649	2.248953877	2.771739929	4.089877914	3.093282024	3.993990963	4.162246279	4.171573346	3.401605407	4.606437576	3.530719159	3.590831679	3.076240391	2.451850046	3.902821841	2.917780775	2.270079587	2.306396594	3.659229941	2.654808271	3.332507176	4.655733611	3.054222329	4.345610954	2.825991051	2.951222659	3.617683577	1.948906369	3.425657899	2.736682542
486	3.110742823	3.058920419	3.100335701	3.160871775	2.389101779	4.210239029	2.785035124	3.871833228	3.334452336	2.315079361	2.261991923	2.784618123	4.102144466	3.103940245	4.011919337	4.178528979	4.18499955	3.412049006	4.623665239	3.544018695	3.606523162	3.083275705	2.46129166	3.919465948	2.926763513	2.27457859	2.311413317	3.668482923	2.664466238	3.343186334	4.672265912	3.063851225	4.360512413	2.831932249	2.963006382	3.639891371	1.959677037	3.444851292	2.748110691
487	3.126862064	3.078056167	3.113458416	3.183321494	2.401737613	4.240785066	2.796503681	3.897943724	3.36026907	2.325117973	2.270181021	2.796693077	4.122042867	3.119467932	4.030441213	4.201168704	4.213942805	3.42227899	4.64384408	3.558944367	3.625018165	3.099636576	2.475688471	3.935684504	2.932285622	2.277027761	2.318087076	3.67982682	2.672422344	3.35910766	4.691358151	3.074425388	4.385799247	2.849371492	2.980026534	3.661418429	1.966953499	3.460263447	2.757321094
488	3.139351942	3.093567095	3.118420733	3.20025968	2.409672707	4.267117447	2.804301448	3.919967635	3.379147365	2.328318782	2.276288876	2.803922687	4.145224275	3.134926769	4.04886372	4.226636691	4.243641176	3.435421811	4.665144877	3.574999812	3.643550567	3.119633675	2.489520369	3.952756502	2.939098851	2.279344928	2.325658747	3.693760096	2.680272244	3.374360377	4.713037607	3.084943976	4.408728969	2.864272058	2.994590581	3.683476778	1.972265536	3.474186076	2.767722028
489	3.145271605	3.107012363	3.122289358	3.211006016	2.414000129	4.284289731	2.809354062	3.931924315	3.388109374	2.326783628	2.284314545	2.807362598	4.165687431	3.146382218	4.067615493	4.25093237	4.260562533	3.452847188	4.685783793	3.591734419	3.659385888	3.136138039	2.498106891	3.971875902	2.950951118	2.283660029	2.333462001	3.709283175	2.689913375	3.384931562	4.735563802	3.095136612	4.419666837	2.866743231	3.001988559	3.705885551	1.978533223	3.489802368	2.781597814
490	3.163263896	3.122865383	3.140820598	3.226204828	2.421921035	4.306266391	2.820771064	3.951415703	3.403000873	2.341175864	2.292407102	2.82411374	4.182396888	3.164392419	4.091025221	4.275050601	4.277359265	3.472296891	4.708072395	3.608139054	3.674297325	3.151740316	2.508802991	3.993421912	2.965753678	2.291946852	2.344194625	3.727412941	2.701131417	3.403095536	4.75652935	3.110340883	4.43640787	2.878442696	3.012944902	3.716157482	1.983348877	3.502668351	2.789641033
491	3.183298157	3.138136106	3.160392599	3.242660736	2.432918868	4.327762259	2.836668826	3.973591169	3.422882578	2.357400195	2.302613657	2.842728102	4.204251044	3.183668965	4.11332114	4.300731778	4.296171993	3.494092554	4.732726561	3.62599751	3.691095088	3.166911402	2.5222231	4.015104069	2.979916659	2.301986855	2.355156604	3.745674329	2.714050586	3.423678692	4.775817075	3.1254419	4.455209804	2.890854589	3.025652935	3.72882635	1.99030109	3.518086346	2.801665523
492	3.199092901	3.15240741	3.17564018	3.259475881	2.445533518	4.34800595	2.853814057	3.994948951	3.445081705	2.369081922	2.315365207	2.856886606	4.231095122	3.20071229	4.133762229	4.326747939	4.31632684	3.516876179	4.758721701	3.645157643	3.710736025	3.181332572	2.536217754	4.035561758	2.992770998	2.312488232	2.365593063	3.763280514	2.728178419	3.442930747	4.794333356	3.138946887	4.475251692	2.901399201	3.040222428	3.750168872	2.000008239	3.537424672	2.820093539
493	3.208219633	3.168997653	3.193100557	3.279644231	2.456932281	4.37313942	2.86644749	4.013179622	3.464538434	2.380890565	2.328496282	2.866612499	4.248595555	3.213890241	4.158900473	4.346234821	4.332769488	3.535993965	4.782067558	3.662354134	3.731390159	3.192667471	2.543664908	4.053942396	3.007639443	2.32332906	2.377098383	3.781620538	2.741780412	3.458577293	4.813890829	3.15434627	4.500883134	2.916393095	3.060398302	3.775071917	2.008485728	3.555946687	2.836334152
494	3.228356279	3.186097171	3.210490145	3.297824241	2.469737136	4.399952771	2.882581101	4.039814294	3.485193035	2.394040703	2.344824192	2.882275621	4.26935146	3.229188348	4.183468925	4.370358219	4.352675086	3.556231228	4.804306221	3.677589521	3.754766015	3.208604389	2.557349014	4.07395017	3.020732984	2.334668755	2.392470541	3.798386062	2.756740847	3.476137293	4.835624673	3.171575747	4.526440432	2.937095488	3.080035232	3.799635333	2.020162876	3.578065714	2.854318673
495	3.25486972	3.204066259	3.228534928	3.316250903	2.483770393	4.425999792	2.90221951	4.071866895	3.507084133	2.408062256	2.362548213	2.903726306	4.296600396	3.249453069	4.209155294	4.401416125	4.377205206	3.57965656	4.830490797	3.696124136	3.780934231	3.229539998	2.575860599	4.098335252	3.036000343	2.34767343	2.412738334	3.818627038	2.773974771	3.498477879	4.860961029	3.190961258	4.550616475	2.959244085	3.097755131	3.82288326	2.033251166	3.601046131	2.874774025
496	3.273262107	3.223862155	3.249158278	3.340269344	2.497677923	4.449373637	2.921815866	4.099877529	3.528517923	2.421741062	2.378066686	2.925494507	4.328770035	3.275194184	4.239824952	4.436921399	4.404155052	3.606951578	4.866202405	3.724695304	3.808571096	3.251844032	2.59136113	4.128498219	3.060023707	2.363713336	2.437345579	3.849658666	2.793790857	3.526499786	4.890689488	3.212777661	4.574207114	2.976310723	3.114514302	3.845649517	2.043682158	3.619608194	2.897336343
497	3.293240559	3.241086346	3.273200815	3.364286983	2.510705025	4.475265103	2.94089994	4.128515838	3.545863096	2.438291377	2.395016588	2.94390258	4.350741843	3.293714857	4.263051577	4.464997312	4.422780023	3.633436455	4.892642703	3.746779572	3.827274862	3.267417202	2.604254388	4.151698341	3.080391684	2.378118943	2.457604695	3.875337746	2.812462354	3.548564828	4.915760556	3.236369246	4.599123404	2.99705977	3.132150147	3.869172342	2.058095241	3.641327918	2.921741386
498	3.317729045	3.259317653	3.297079143	3.389937313	2.526686847	4.505539684	2.961033547	4.160844797	3.567681657	2.457047804	2.414215264	2.962883471	4.374832867	3.312657057	4.287668545	4.493697653	4.442886075	3.661109888	4.917279835	3.768501798	3.847568703	3.280627758	2.617259809	4.175196448	3.101200011	2.395636872	2.479562933	3.901162206	2.835115362	3.573341826	4.942087325	3.260952815	4.624940615	3.02269988	3.153954982	3.89523385	2.074997895	3.669409457	2.949016566
499	3.346469069	3.282081593	3.318591853	3.418362115	2.547527848	4.539836848	2.983156368	4.197814255	3.599618219	2.476658666	2.435118782	2.985712213	4.411459212	3.339096804	4.322297317	4.530349589	4.473030725	3.691751658	4.949169974	3.796669356	3.878017832	3.297317509	2.63333103	4.206173381	3.127015675	2.419230517	2.509426134	3.93333532	2.864552714	3.608391716	4.974994658	3.286718767	4.651975085	3.052203932	3.181436119	3.924824313	2.092404752	3.703691366	2.979760095
500	3.370131864	3.30665996	3.343772169	3.442864112	2.563670854	4.571356583	3.003743391	4.23214055	3.626963038	2.49560021	2.45322145	3.006379999	4.443148372	3.362224298	4.359896061	4.563714149	4.501683591	3.721197771	4.984504199	3.823723971	3.90381242	3.319332879	2.65424463	4.236741221	3.152561491	2.438756019	2.543299663	3.965204664	2.888157456	3.642435197	5.006972192	3.318151219	4.685969046	3.082050655	3.208950253	3.955498794	2.112545058	3.734216402	3.012043096
501	3.405671195	3.336391613	3.375867912	3.475618653	2.587160105	4.611949165	3.028708616	4.277007496	3.661181965	2.521168632	2.478780971	3.03323934	4.477868926	3.39024958	4.398946111	4.604280875	4.532610466	3.75481331	5.020654918	3.855788008	3.934303159	3.343417512	2.677825831	4.270399895	3.179036391	2.457658557	2.580387512	3.999035313	2.915781225	3.67871847	5.039185083	3.352101934	4.722115992	3.11365034	3.239439753	3.993378838	2.135631786	3.772421586	3.049920344
502	3.453469978	3.370466771	3.410726539	3.518190354	2.617659105	4.661914143	3.058167571	4.332196887	3.702533454	2.55139549	2.512592493	3.066469213	4.518792978	3.424750193	4.439397703	4.654949031	4.568108198	3.793311579	5.056958916	3.893124776	3.972054258	3.367759257	2.70213456	4.307505224	3.206759523	2.478272809	2.620472579	4.035011765	2.949971071	3.717410878	5.073315616	3.38728428	4.758622279	3.148696868	3.273770747	4.03784696	2.16055727	3.819489694	3.092985407
503	3.487926403	3.401890613	3.431944374	3.556132974	2.634555016	4.703778899	3.083122906	4.376555136	3.733048847	2.569150627	2.541292331	3.093279967	4.562217131	3.45792067	4.483983631	4.708179128	4.609253651	3.830911927	5.096268998	3.926916259	4.009678088	3.39330887	2.72598217	4.343937974	3.234699699	2.501128625	2.664601529	4.069836651	2.981904611	3.75348744	5.112231294	3.426046265	4.798862669	3.189976803	3.310026051	4.078054014	2.183954727	3.860544091	3.133592554
504	3.527191515	3.434047069	3.45935152	3.595321985	2.658484395	4.747759751	3.111474417	4.425674879	3.768832772	2.593149627	2.568945054	3.125246951	4.601892049	3.483224474	4.526635789	4.756515679	4.643909261	3.864657455	5.13345262	3.962534939	4.044044827	3.416776068	2.747849681	4.378221789	3.263647972	2.525539286	2.710634086	4.108854135	3.015844009	3.792807451	5.152014739	3.464512154	4.841464498	3.231723674	3.345952367	4.120826969	2.212896835	3.906277997	3.18334257
505	3.572533046	3.467775178	3.496187019	3.636663783	2.689127456	4.795088036	3.143736094	4.480723318	3.809362043	2.62210892	2.59786206	3.160616267	4.643206916	3.510077496	4.571364448	4.805110585	4.678431862	3.90282766	5.173539114	4.002307897	4.079905036	3.44025706	2.771284678	4.414217327	3.296530236	2.553091238	2.760223699	4.152507131	3.055475331	3.83700211	5.19457577	3.505713239	4.886597566	3.276864886	3.384060058	4.167130539	2.246737985	3.957714736	3.239821573
506	3.618724523	3.503240637	3.538218028	3.679795955	2.717633704	4.84397091	3.177546467	4.537324915	3.847390095	2.646927697	2.630712911	3.1927488	4.696567297	3.554604611	4.626395944	4.864931877	4.726783043	3.958150752	5.225385325	4.04734272	4.125441094	3.468415866	2.801823433	4.458139351	3.336879301	2.586316951	2.816740569	4.199281754	3.104061126	3.885855338	5.244119768	3.55559302	4.934957422	3.331595836	3.428703337	4.215772253	2.281313894	4.012034311	3.294688428
507	3.672904991	3.543940899	3.584748237	3.731381384	2.754885196	4.901885546	3.217931831	4.602815176	3.890125771	2.683834756	2.676489977	3.236134698	4.751490378	3.597529575	4.685360355	4.925826999	4.769585557	4.014171921	5.277028985	4.096572978	4.170318607	3.502075913	2.832371505	4.505042065	3.379742284	2.625361898	2.880584006	4.255757195	3.155491543	3.941232095	5.297283118	3.61104327	4.986898725	3.385769641	3.471818304	4.270074016	2.318577768	4.072410982	3.356802988
508	3.733042437	3.588189527	3.633698395	3.789505336	2.794310491	4.965960942	3.262293234	4.674905633	3.938932826	2.727235902	2.72558646	3.284841899	4.809845019	3.640418213	4.74842993	4.991099218	4.815603223	4.069504637	5.329135868	4.149502003	4.217831626	3.536806052	2.865724349	4.554062752	3.423862628	2.665226397	2.950490749	4.313748704	3.207556044	3.99912631	5.350570652	3.669842063	5.04092188	3.443132084	3.519547326	4.326261105	2.358200324	4.138952198	3.423261849
509	3.796188398	3.634087236	3.68349568	3.850037466	2.829716582	5.0317847	3.307831502	4.750440064	3.992866027	2.769263312	2.769717361	3.33145527	4.874062768	3.687815718	4.816548114	5.064507052	4.873511805	4.127207186	5.384776663	4.205592119	4.272235748	3.569681942	2.904445876	4.605903624	3.469824279	2.702871879	3.024965667	4.367341215	3.260885938	4.057151765	5.403234682	3.730739728	5.096248741	3.507960835	3.577055318	4.38245081	2.400687368	4.210708394	3.492418536
510	3.861921411	3.682589268	3.733928571	3.905952756	2.867896512	5.096351914	3.356203571	4.829383763	4.046071208	2.808809802	2.819772065	3.377133218	4.939353378	3.740606011	4.889216884	5.142487518	4.931084736	4.196467413	5.446745278	4.262805814	4.331851591	3.607899901	2.943244254	4.664776591	3.5221286	2.745658645	3.101925347	4.428953619	3.323479778	4.122745433	5.464676074	3.79491614	5.155804606	3.57583594	3.635826319	4.449690143	2.451384213	4.284636494	3.576758656
511	3.934956985	3.735147932	3.789328331	3.967798052	2.913034874	5.164433543	3.409532514	4.915757465	4.102787263	2.853298964	2.872169959	3.428434148	5.008449993	3.793949996	4.962924677	5.220407433	4.990490134	4.266511669	5.51205426	4.326691713	4.393662882	3.646897647	2.981327516	4.724755803	3.578644165	2.793958196	3.188529125	4.499983292	3.391049614	4.194883636	5.531449215	3.866079211	5.21918785	3.648297693	3.694203134	4.518013424	2.505252537	4.362646453	3.663720498
512	4.014947738	3.791253491	3.850813774	4.03891024	2.964103128	5.238628837	3.466344904	5.009826204	4.164002175	2.904463946	2.926602913	3.48759916	5.082014931	3.84567747	5.036570811	5.296973539	5.052264332	4.333283955	5.578168315	4.396332965	4.455370302	3.684183599	3.019328819	4.783536386	3.637074506	2.846746469	3.285771099	4.57692276	3.46045664	4.271234045	5.600178216	3.943474556	5.287338121	3.726334883	3.7550461	4.583728622	2.55921734	4.445494158	3.749189206
513	4.094065537	3.847749314	3.915189063	4.111387218	3.011916891	5.319981406	3.518529339	5.107414818	4.225711343	2.955086511	2.9903469	3.551278845	5.157315365	3.897252236	5.112494308	5.375918297	5.113565098	4.403786127	5.642862245	4.459027897	4.514947777	3.72018438	3.060112053	4.844882438	3.695147588	2.901915114	3.385846557	4.648448696	3.531201517	4.348013846	5.668596962	4.019793267	5.365749184	3.811167742	3.830709315	4.654883826	2.613742361	4.532857207	3.844776051
514	4.175964248	3.908184003	3.983894629	4.188780829	3.064400474	5.40020256	3.582205405	5.2066014	4.29066051	3.01097078	3.05565982	3.617554051	5.243705715	3.960884307	5.204210307	5.467483626	5.182290762	4.48815622	5.719573395	4.534765096	4.586977915	3.766888465	3.106362365	4.916047578	3.759307821	2.958987419	3.490893312	4.728885524	3.608165764	4.431886209	5.739665517	4.099123036	5.444434619	3.901979005	3.907456203	4.728825621	2.674229908	4.62809351	3.946927967
515	4.265660824	3.972946481	4.057661518	4.2733773	3.123577488	5.484470298	3.655015352	5.311491434	4.36112092	3.071280786	3.12359551	3.686229757	5.338733238	4.035422636	5.307506431	5.569076962	5.260349235	4.58184041	5.804969294	4.622008448	4.669124772	3.82082974	3.159186589	4.99361662	3.83025449	3.020529711	3.605434039	4.819602279	3.694809135	4.524401173	5.818343679	4.187487544	5.526099252	3.998317003	3.984414314	4.808677309	2.742971659	4.732853935	4.058654658
516	4.368144502	4.040268525	4.135777613	4.365774299	3.187677087	5.584390945	3.723296998	5.428568262	4.438484817	3.130948753	3.198594823	3.757363997	5.432027166	4.11041134	5.406311485	5.669279119	5.345158938	4.670191501	5.884945697	4.706309627	4.748335037	3.868877659	3.217478847	5.066848861	3.904310614	3.089698818	3.733906602	4.913820744	3.792163101	4.622852294	5.909437547	4.290772642	5.618940485	4.098641769	4.066511305	4.899065821	2.819103213	4.846129652	4.183771048
517	4.481318804	4.119277292	4.217663667	4.462719919	3.254854906	5.692918814	3.793504496	5.557337275	4.525249986	3.194179878	3.274369419	3.83234112	5.532046059	4.184029151	5.511007498	5.780869087	5.437200898	4.76639716	5.966148807	4.794145856	4.833874318	3.920010748	3.276209855	5.145677779	3.979542178	3.156087888	3.86839287	5.013193512	3.892899808	4.724625627	6.002873398	4.396733457	5.713371055	4.20925683	4.159743714	4.995684018	2.89783036	4.968069906	4.31011467
518	4.59613207	4.204272659	4.299509644	4.5642938	3.322041211	5.806335282	3.867822091	5.689070359	4.614528497	3.255531449	3.351366164	3.907588361	5.635381928	4.259152719	5.622456829	5.899229705	5.531849647	4.86382903	6.051138589	4.886285742	4.924665174	3.974676199	3.334796117	5.228801462	4.055594002	3.220011624	4.005881893	5.10961699	3.995733968	4.827637278	6.095130481	4.501756264	5.813863238	4.328562909	4.259113705	5.094261873	2.977250707	5.096309501	4.438879904
519	4.705821319	4.287477056	4.379196557	4.669475273	3.387473565	5.920525988	3.946357513	5.816086968	4.699797535	3.311296031	3.43075647	3.980758857	5.738223753	4.338646186	5.738087139	6.016931998	5.625290625	4.955891998	6.140924192	4.9823208	5.017307637	4.031099016	3.393537264	5.312957908	4.133119285	3.285308127	4.145450629	5.199355927	4.100647482	4.931310301	6.186801072	4.606044971	5.922568641	4.451527792	4.35773493	5.19121607	3.056630394	5.226788411	4.572369043
520	4.819684646	4.367490739	4.463299247	4.769122931	3.454691924	6.027035301	4.023217332	5.942906187	4.785764197	3.372305177	3.509693757	4.058899431	5.846220014	4.418857012	5.849266031	6.131796662	5.722281655	5.053763136	6.23311997	5.081821383	5.107997312	4.085585038	3.450775144	5.397263788	4.214451177	3.358983399	4.290397472	5.304584694	4.205915352	5.039702621	6.289055111	4.716395111	6.017584393	4.567230492	4.452176743	5.284990023	3.13590934	5.350728073	4.702943577
521	4.934380822	4.446977786	4.553429462	4.868837323	3.52618955	6.132300766	4.103650024	6.070820191	4.868880822	3.441875387	3.591352161	4.140404327	5.954052346	4.500132826	5.959946083	6.244186018	5.815352277	5.155786229	6.325560962	5.180487028	5.198300622	4.140384795	3.507652232	5.481148886	4.298063686	3.435059916	4.434036976	5.413464965	4.311579	5.149510375	6.38874779	4.825695559	6.115653171	4.683690375	4.549632862	5.379099324	3.217442331	5.472123685	4.835449903
522	5.047269121	4.527189377	4.647898457	4.970440101	3.600694283	6.238890628	4.189138436	6.199743969	4.948764438	3.516366984	3.676215531	4.222939058	6.05938469	4.582332489	6.072494621	6.354883379	5.903477634	5.259390349	6.416797161	5.276298837	5.289275223	4.196773061	3.565497085	5.565180821	4.382486446	3.510483053	4.574708064	5.519354148	4.418146692	5.258877658	6.481468324	4.931135936	6.22150242	4.803048513	4.650258663	5.475011298	3.30171	5.594788527	4.971611264
523	5.156730609	4.606465655	4.739396075	5.067104143	3.670487721	6.341144218	4.27421908	6.326735293	5.030666095	3.579614581	3.759759108	4.303002852	6.164276695	4.663716738	6.185125604	6.464033586	5.996645723	5.360304213	6.504857057	5.369720921	5.379949013	4.253871252	3.6264163	5.651674242	4.466254423	3.587637978	4.719056072	5.625636126	4.526905212	5.367702333	6.578287092	5.036906216	6.315263981	4.914630601	4.739368925	5.570246765	3.38606166	5.721950816	5.106972953
524	5.266266249	4.684383106	4.831971845	5.165844654	3.736290253	6.440299125	4.357311335	6.452600499	5.110684026	3.644786754	3.841309843	4.382756852	6.271947181	4.744969051	6.297661085	6.572776591	6.0906895	5.463874976	6.596815462	5.464221235	5.471965181	4.310795649	3.682952294	5.736657957	4.548750302	3.665995573	4.863077847	5.733948362	4.632096877	5.479450622	6.675246711	5.143709298	6.412909431	5.028456949	4.833288909	5.664234287	3.4683182	5.844349236	5.238843646
525	5.374885584	4.76017975	4.923719481	5.265703328	3.800337148	6.539234042	4.43675237	6.576953642	5.189174204	3.712076012	3.920314283	4.461148838	6.380412884	4.82365719	6.409979514	6.680910549	6.182928814	5.567785752	6.690895925	5.559533453	5.563650113	4.365792722	3.737369799	5.819313256	4.628726015	3.740860214	5.004102617	5.841235859	4.732939068	5.589421897	6.769949753	5.248510914	6.514291099	5.145092116	4.931140973	5.756336315	3.548114661	5.962710131	5.367680377
526	5.479593831	4.833597651	5.009890614	5.36168293	3.866900069	6.642982005	4.511798589	6.69970005	5.269563426	3.774727441	3.997218223	4.535860633	6.484847734	4.896213884	6.522819545	6.78810554	6.271807697	5.66562196	6.780176109	5.653605309	5.651783083	4.417090679	3.798459637	5.90130576	4.705196241	3.805285788	5.140813243	5.941679103	4.832600844	5.688359564	6.860946363	5.346354812	6.610668318	5.260323719	5.022437419	5.846589769	3.626930014	6.084800548	5.497134584
527	5.590108153	4.912569894	5.093572363	5.461461621	3.934134571	6.749663631	4.588884921	6.823968512	5.354110498	3.836848679	4.073056821	4.610931106	6.586289631	4.975017686	6.63182915	6.895666085	6.368028892	5.759721635	6.864297092	5.746955747	5.74064202	4.472820962	3.857264654	5.984231554	4.780044373	3.867350934	5.272107984	6.031825452	4.932444705	5.784616147	6.951415137	5.446196185	6.709275369	5.375705808	5.116545048	5.936116445	3.704436628	6.205684461	5.626545848
528	5.698855178	4.991417916	5.174547171	5.558519533	3.997430542	6.854037955	4.66368417	6.942987893	5.435317911	3.895657145	4.146790267	4.683257265	6.681964404	5.05189991	6.734106653	7.000629694	6.460135594	5.847500958	6.944947813	5.834998969	5.82587806	4.52720513	3.90898327	6.062417818	4.851704525	3.930507526	5.399972441	6.119722022	5.030616544	5.882190278	7.040941134	5.545503384	6.803080195	5.482648842	5.206662263	6.024536908	3.778269455	6.320468636	5.748821607
529	5.795780887	5.062486753	5.252389467	5.644852214	4.053581546	6.949921049	4.731369969	7.0502289	5.50569234	3.948344258	4.216991318	4.749494637	6.770175573	5.117367293	6.828476988	7.09899609	6.536214531	5.928085462	7.024135484	5.914289413	5.903172011	4.573676151	3.952569652	6.13107072	4.919102737	3.995775089	5.525462682	6.213265624	5.124179085	5.981897418	7.128078495	5.639437406	6.885442816	5.575172188	5.285321447	6.109802182	3.846534012	6.42534735	5.85828711
530	5.880376097	5.126645256	5.328586708	5.721986482	4.110003599	7.028841202	4.799230738	7.153039442	5.570880215	3.999046565	4.282274056	4.814145677	6.857549598	5.183190316	6.917680259	7.185034994	6.612453803	6.014339077	7.099509797	5.992325993	5.978526903	4.620816109	3.999933081	6.198858559	4.988000322	4.056906234	5.638106947	6.300981344	5.208781785	6.073060769	7.210464761	5.726707562	6.969080618	5.672805109	5.361655765	6.180738485	3.91099646	6.519605337	5.963797341
531	5.962661113	5.186493313	5.403080979	5.796305389	4.165568282	7.104210359	4.864688232	7.250401495	5.632364814	4.052379596	4.344717	4.876102545	6.941436643	5.247657552	7.003663712	7.266374761	6.683792534	6.097126868	7.173871977	6.067252325	6.051985253	4.666804327	4.046703407	6.266094457	5.052910965	4.116591459	5.741595506	6.383586083	5.285687985	6.154513733	7.286197423	5.806032939	7.049737163	5.763017372	5.43322452	6.252016341	3.975124177	6.612165177	6.064755566
532	6.04624861	5.244553464	5.474642914	5.870539374	4.217932065	7.184323238	4.92563981	7.342246563	5.691662154	4.108010863	4.404889458	4.934616195	7.01927642	5.307724064	7.087101302	7.347351529	6.74861693	6.170728815	7.246639493	6.13725643	6.121889604	4.709746664	4.089377388	6.331270846	5.111126967	4.17485562	5.840040859	6.462172414	5.358032597	6.228625737	7.355662125	5.879062011	7.124853904	5.841425039	5.499339732	6.329774043	4.038850585	6.706179768	6.159954221
533	6.119086889	5.303872641	5.540007294	5.939707612	4.263157704	7.265054801	4.98250736	7.43260779	5.751948071	4.155564739	4.459459719	4.991025025	7.088808152	5.358123294	7.16640826	7.423140516	6.81644289	6.239526386	7.307907441	6.201527855	6.182972483	4.748704	4.129017642	6.389863604	5.167448574	4.224138569	5.937283069	6.537171392	5.433325295	6.304225035	7.423543914	5.954294867	7.198452714	5.927578264	5.565374381	6.398277658	4.094099491	6.791520114	6.248665901
534	6.189845192	5.358382711	5.597893763	6.002258174	4.305270517	7.339191126	5.034756815	7.516838901	5.808416206	4.194686889	4.510343648	5.041924865	7.161256306	5.411079629	7.241506385	7.498388931	6.883379926	6.305179251	7.369416541	6.265357642	6.242481365	4.788167622	4.164684215	6.448586887	5.220174917	4.267738699	6.024548314	6.602884272	5.501186427	6.374098029	7.491284166	6.024444779	7.267447061	6.00449864	5.627899308	6.46282755	4.145849352	6.871115937	6.33205164
535	6.258215778	5.406618139	5.650989194	6.058688409	4.345483685	7.404554846	5.083575157	7.592901623	5.859165075	4.229298529	4.558066825	5.087668292	7.234103272	5.465186147	7.311153682	7.57022505	6.945223516	6.367593651	7.431710975	6.328005241	6.302048785	4.828291697	4.197324396	6.506238088	5.269287995	4.309056434	6.101682504	6.661764613	5.560415529	6.437868021	7.556338749	6.087983166	7.331113494	6.070390528	5.685600002	6.524408178	4.194554837	6.944569826	6.409693113
536	6.317303713	5.451161319	5.706297928	6.112033165	4.383317135	7.463848936	5.132225869	7.661217055	5.904978787	4.268162335	4.602635251	5.132210499	7.293683351	5.507971232	7.373723868	7.629970686	6.997305268	6.425666131	7.486827571	6.384215493	6.359610791	4.866047763	4.229971052	6.555548703	5.316533998	4.352668826	6.176532388	6.724096075	5.617764876	6.501193502	7.612902548	6.148398993	7.391079528	6.136105732	5.739191478	6.581609085	4.23767917	7.009756313	6.480640255
537	6.369944031	5.493079606	5.758382886	6.160820186	4.417509535	7.518227594	5.177820563	7.729783696	5.946686219	4.306139154	4.644478116	5.177083124	7.349021629	5.547638221	7.433146244	7.685408822	7.042070091	6.479662119	7.540024241	6.434163237	6.408402288	4.89822401	4.25701073	6.598859944	5.358599188	4.394553965	6.242859952	6.782541546	5.67096251	6.56036105	7.666646346	6.203013027	7.44985239	6.198365581	5.78894096	6.633493333	4.277210267	7.069523074	6.545023783
538	6.420320293	5.533023613	5.806545805	6.20690244	4.45045566	7.57101365	5.220490327	7.795830703	5.98823348	4.341956349	4.684038772	5.220172878	7.401972983	5.586494286	7.491193886	7.740793	7.08415535	6.529744755	7.591633167	6.480639607	6.453117906	4.927681054	4.281538906	6.640566049	5.397167073	4.433397066	6.304242599	6.837628964	5.72070908	6.616705122	7.719578189	6.255357132	7.506124477	6.255009386	5.834633024	6.682987734	4.315513157	7.127520221	6.60604146
539	6.472060459	5.571253386	5.85142409	6.252655169	4.484930876	7.625137194	5.260756296	7.853898329	6.033327331	4.375337098	4.721298698	5.258325918	7.452630194	5.624913455	7.548323944	7.798179499	7.128660461	6.576348002	7.640631886	6.527000121	6.501139562	4.958879568	4.308719336	6.685085396	5.435292162	4.468491089	6.366039532	6.8913292	5.768224572	6.671998498	7.771874287	6.309478024	7.557266009	6.304814218	5.876271126	6.733657858	4.354416389	7.186631961	6.666998598
540	6.52126288	5.609744737	5.896533009	6.299249228	4.518534107	7.678280686	5.297438914	7.913961811	6.078111374	4.409103663	4.754890123	5.296078084	7.506761374	5.66325078	7.604776082	7.852816985	7.178693573	6.624952829	7.69090181	6.574135772	6.549253788	4.991727226	4.337303712	6.731222184	5.475674345	4.500408705	6.42611861	6.941991585	5.816174399	6.722765113	7.821609686	6.360305873	7.605452425	6.358157938	5.919902108	6.786080953	4.392699118	7.244373438	6.72704667
541	6.568645227	5.648090022	5.937898657	6.34410963	4.54820886	7.730977498	5.331754614	7.971197121	6.11901217	4.438721901	4.787925666	5.32961554	7.557777705	5.700124921	7.657538306	7.907164517	7.227457479	6.672108967	7.737758637	6.619460964	6.594954626	5.023376072	4.364063483	6.77511752	5.512983422	4.531477268	6.482118367	6.988884904	5.862206382	6.770510221	7.8692429	6.408010407	7.654662542	6.411934358	5.963213524	6.835680578	4.426912477	7.299615484	6.78147611
542	6.614810831	5.685032202	5.973502529	6.385302965	4.573317087	7.783328007	5.364940517	8.022800347	6.155093801	4.462893463	4.822371611	5.358056428	7.602220212	5.7350286	7.705691184	7.962562846	7.269977786	6.715278605	7.77944336	6.661507839	6.636912107	5.052549029	4.387089817	6.815046035	5.544933517	4.56293896	6.533572609	7.032720436	5.904960617	6.817331736	7.915845932	6.454071414	7.706036244	6.462261588	6.004368726	6.880333429	4.456450384	7.351972211	6.829388593
543	6.658902158	5.718100953	6.008911057	6.424444509	4.599833862	7.834020066	5.397293322	8.077388203	6.192828437	4.492227362	4.856114196	5.391870693	7.65019175	5.771441802	7.755352911	8.015820655	7.310051961	6.757945826	7.825983294	6.703449826	6.676936277	5.084140388	4.408823205	6.856638986	5.581128898	4.592673885	6.586123527	7.078172247	5.948335686	6.865839965	7.964260237	6.502767556	7.752512718	6.508103209	6.046653569	6.927081973	4.489677375	7.403023227	6.882641907
544	6.700472363	5.748351614	6.046096912	6.458959017	4.626977638	7.880990459	5.431013864	8.129213345	6.227497961	4.519577851	4.887568439	5.424979589	7.695027942	5.801981468	7.803711696	8.062170828	7.346716711	6.798340797	7.868970248	6.74368746	6.714868929	5.1123652	4.428823857	6.895457513	5.614896071	4.621925871	6.63478193	7.1224491	5.98790514	6.911826582	8.008769524	6.547225322	7.799392794	6.554009756	6.086916621	6.970512677	4.521086617	7.450336735	6.930880994
545	6.739847273	5.778241906	6.084511775	6.490795406	4.653919432	7.923903189	5.466030073	8.177249773	6.258372829	4.543570187	4.916895876	5.455790797	7.736575199	5.827920739	7.849977025	8.103925297	7.381498434	6.83737161	7.907857655	6.782210408	6.752444159	5.137143245	4.448505654	6.931472362	5.645378769	4.651959767	6.679756448	7.166071073	6.024991031	6.955733633	8.050199271	6.587812112	7.847292148	6.600833448	6.124136669	7.011449348	4.550275932	7.495290665	6.974312359
546	6.777841121	5.812272517	6.120252893	6.527347965	4.679344913	7.96348457	5.499535318	8.22534332	6.288530769	4.56895366	4.946140069	5.487483834	7.782006859	5.860769537	7.895125439	8.151757036	7.418631175	6.879016869	7.950900646	6.820435633	6.793919939	5.164923999	4.471734812	6.969617225	5.67817366	4.684574502	6.727456146	7.2138172	6.068237085	7.003817971	8.097315381	6.633745938	7.891156639	6.645056826	6.159302207	7.05830583	4.58283515	7.543776767	7.025634901
547	6.818120647	5.845728493	6.156431497	6.565373659	4.70583502	8.009744389	5.530792601	8.276861731	6.325888568	4.598950085	4.974961658	5.52024531	7.829082163	5.895644403	7.942134477	8.202217969	7.461136711	6.921832499	7.996624253	6.861598366	6.833845488	5.193329215	4.494201663	7.00828359	5.712759378	4.71209739	6.770324824	7.255766897	6.105128142	7.045859956	8.141083697	6.673207348	7.933203121	6.686794661	6.194088727	7.102174757	4.613292048	7.592383472	7.075229892
548	6.860479762	5.878303587	6.194189642	6.603876198	4.734049161	8.060219816	5.561707298	8.328995419	6.366302089	4.630648809	5.004792694	5.553538351	7.874479602	5.929168809	7.989206897	8.250795108	7.50307513	6.964415979	8.041836312	6.902170596	6.872379406	5.221697836	4.516255684	7.047418789	5.746602815	4.736765076	6.810247403	7.294898401	6.138781708	7.084674117	8.18196807	6.709493877	7.975716097	6.727224691	6.228953981	7.142818627	4.640355233	7.637981026	7.120013116
549	6.902110019	5.910948094	6.233322011	6.641893088	4.763089705	8.106487155	5.59490876	8.375907362	6.400443581	4.658184975	5.036945892	5.58600918	7.914245645	5.958266293	8.032344112	8.292338508	7.535051275	7.004804042	8.082358912	6.93608553	6.911426192	5.249690496	4.539537669	7.086934535	5.776121972	4.764454949	6.852121282	7.33869603	6.17775435	7.127797647	8.22384809	6.751182584	8.020637409	6.767575454	6.263470371	7.183249643	4.664605504	7.677577667	7.159420463
550	6.933690546	5.938129134	6.2664083	6.672649642	4.783678153	8.144101444	5.62378725	8.416336202	6.433097776	4.681537938	5.062562926	5.613653349	7.950308814	5.985413858	8.071273345	8.331776674	7.565335654	7.038399949	8.120484252	6.969976606	6.944608024	5.276596708	4.556849834	7.121091758	5.802749235	4.786432237	6.885757985	7.37559221	6.209077494	7.166354605	8.262445257	6.786703331	8.061750389	6.801072565	6.295340268	7.221109688	4.690096393	7.71532226	7.196809676
551	6.958090875	5.962264709	6.293420378	6.697605961	4.799761456	8.178475804	5.648889239	8.452682043	6.462121886	4.702844934	5.083205641	5.637907684	7.985725204	6.011854437	8.107606854	8.369890135	7.596150162	7.068290557	8.157458977	7.002494526	6.975007771	5.300854882	4.572122495	7.15283056	5.827911303	4.807086773	6.913359004	7.407693362	6.235695238	7.201079525	8.29933844	6.817964083	8.097249368	6.829994635	6.321983488	7.25600961	4.712470593	7.749974431	7.230205777
552	6.980313365	5.985711205	6.315964463	6.719644203	4.816358274	8.214061472	5.671823958	8.487106529	6.485644414	4.723377099	5.101837299	5.660528898	8.021642629	6.03767262	8.142364995	8.405822312	7.627246426	7.097941321	8.193426871	7.031262221	7.005693388	5.322060924	4.589057804	7.184694009	5.851882224	4.829823666	6.937793767	7.438374436	6.261182953	7.233229864	8.335380069	6.847979082	8.1277728	6.857068764	6.342675666	7.288006255	4.728195571	7.779188361	7.257169206
553	7.004528433	6.004487451	6.335320743	6.740817036	4.832536227	8.243736934	5.693033012	8.518145158	6.506598587	4.73829693	5.118753585	5.680089077	8.051691484	6.060158584	8.173086253	8.435521844	7.654171809	7.127284978	8.225424798	7.056105839	7.033117018	5.344929345	4.602585871	7.211113028	5.869865901	4.844662338	6.955616691	7.466126219	6.279914744	7.259200439	8.364353231	6.875052287	8.160395373	6.880393864	6.364237445	7.317752784	4.743519169	7.800124688	7.277683125
554	7.021272829	6.018899945	6.351964333	6.755449288	4.845034999	8.266144658	5.709925784	8.541542176	6.525580183	4.752047087	5.131066122	5.695817766	8.072820336	6.074267046	8.196811704	8.45867006	7.671847019	7.148017945	8.250305733	7.073607368	7.054225424	5.36517438	4.611242428	7.232712357	5.886505373	4.856772657	6.964657814	7.488871403	6.293220393	7.279631634	8.389811011	6.893859718	8.186489865	6.895807634	6.378816191	7.342519165	4.753648979	7.814508644	7.290488473
555	7.027290674	6.029757912	6.366603325	6.761882104	4.852775615	8.282008936	5.72148391	8.556220435	6.542268341	4.766951249	5.139103657	5.708024108	8.08551742	6.080339522	8.212166214	8.475609427	7.679997612	7.158729801	8.2687658	7.083591633	7.068321662	5.379814165	4.615013489	7.250062396	5.902417531	4.867978202	6.963667897	7.505550551	6.300995798	7.294655769	8.412515489	6.90300374	8.203161791	6.902807177	6.38435291	7.361528089	4.75670232	7.823565413	7.295180408
556	7.030945559	6.038971369	6.382078242	6.765636119	4.858772814	8.2954742	5.729250259	8.566739332	6.555159298	4.782558271	5.150509873	5.719629053	8.095751643	6.088067691	8.218887404	8.486887894	7.685883778	7.170061413	8.288076594	7.091092848	7.077672722	5.386521535	4.615054801	7.26236996	5.910487721	4.873435057	6.952004753	7.516749623	6.299467412	7.302955829	8.427600326	6.907538816	8.217743885	6.907415089	6.389647093	7.377180222	4.755823865	7.827726198	7.292369135
557	7.024923659	6.042098517	6.38513271	6.764396876	4.858983507	8.302888632	5.733744157	8.569426423	6.56179703	4.789727789	5.150749348	5.723399755	8.104510356	6.095452929	8.227593914	8.497035841	7.692254308	7.18083056	8.30754072	7.099108679	7.088821183	5.399416346	4.620024526	7.277125697	5.914298439	4.875287571	6.934458652	7.521583612	6.294655282	7.306382851	8.437027677	6.907458201	8.22962238	6.906156985	6.390494614	7.390146133	4.753041421	7.824707018	7.284752732
558	7.011938697	6.040487283	6.377389812	6.759224821	4.854475309	8.306595654	5.734655533	8.566584635	6.564293534	4.789372561	5.141816383	5.721008452	8.109910234	6.100042581	8.236163953	8.505061221	7.697281664	7.185878357	8.323169084	7.104343825	7.098775176	5.415550604	4.625462323	7.290686311	5.913757738	4.873111875	6.911762589	7.520531288	6.286894187	7.305887495	8.443537646	6.904125456	8.23761082	6.898397508	6.385486869	7.400293484	4.748015541	7.815551705	7.273110426
559	7.001083267	6.039311987	6.370534224	6.753114975	4.84965265	8.312644372	5.7310392	8.564291253	6.568019995	4.789237712	5.136427919	5.719967214	8.107721528	6.098343338	8.233963398	8.506256557	7.695521166	7.176767953	8.328204697	7.098941493	7.097949935	5.420662708	4.618010232	7.292022881	5.907019913	4.865197475	6.882226697	7.515157092	6.27311132	7.302027501	8.450793037	6.89958253	8.239739631	6.885087132	6.374585042	7.406778464	4.738614353	7.80362258	7.256903163
560	6.985898172	6.034926067	6.362197959	6.741511964	4.84157243	8.311243638	5.721530404	8.554829233	6.567041309	4.783697922	5.128392657	5.71327205	8.10196283	6.094469183	8.228751381	8.504678593	7.691321993	7.170048978	8.330803395	7.091832743	7.093036797	5.424345426	4.611486891	7.293640461	5.899929624	4.854429205	6.84914274	7.507588633	6.256433934	7.294340577	8.451933116	6.891807513	8.240452873	6.866357638	6.360417941	7.407958275	4.723332324	7.787451903	7.231171894
561	6.966280349	6.027695919	6.352422739	6.724632652	4.831310251	8.304933609	5.710040424	8.538920324	6.563132163	4.777119935	5.116131673	5.704741056	8.093581761	6.087311376	8.220499837	8.499762113	7.682711485	7.163124942	8.333321199	7.083466648	7.086393069	5.428685323	4.604806435	7.294880432	5.893273971	4.842875523	6.81179199	7.497344931	6.2361398	7.282114105	8.448746892	6.879380918	8.239516952	6.846117997	6.344916727	7.406305072	4.705398422	7.764283914	7.197759515
562	6.942950579	6.018040399	6.340826023	6.703745519	4.820209946	8.298157744	5.700257218	8.519148777	6.558776669	4.774460883	5.099618195	5.69870614	8.082332063	6.075240515	8.207236898	8.489786608	7.667351642	7.149518816	8.335693323	7.071987939	7.07871484	5.433204082	4.593854921	7.292114705	5.8857708	4.831738944	6.76798106	7.483520406	6.210886747	7.264930269	8.444505388	6.861270278	8.234919195	6.826705494	6.328471003	7.404381983	4.6880688	7.732442073	7.160324673
563	6.912406289	6.000180808	6.323364408	6.678097816	4.805696039	8.285968782	5.685488359	8.49553885	6.548089857	4.76870461	5.082690873	5.685324951	8.065805726	6.062224181	8.187143659	8.473472883	7.650746175	7.132956447	8.333162604	7.0561104	7.067011023	5.433110976	4.580811661	7.285639583	5.873716482	4.819671289	6.714658532	7.468572528	6.182752488	7.24478303	8.436657859	6.837924726	8.222423853	6.796395888	6.304723775	7.397887852	4.666541649	7.699855204	7.121691651
564	6.877388693	5.981003476	6.30312771	6.650927194	4.786700144	8.268225096	5.667430739	8.466170257	6.533826938	4.76058998	5.063521467	5.668105535	8.046009921	6.04649772	8.163443018	8.452938905	7.631148379	7.114046396	8.326090209	7.036171171	7.052388625	5.429216273	4.566038268	7.276583126	5.857965122	4.802801681	6.656007519	7.449717018	6.150202316	7.221720464	8.424939501	6.811429341	8.204720013	6.756844785	6.275438828	7.387990178	4.641394062	7.663374613	7.078139089
565	6.839491573	5.963692367	6.281553073	6.622682253	4.763838874	8.245844332	5.647609178	8.430698894	6.517915514	4.750461613	5.040516864	5.649781935	8.022881063	6.02671851	8.137635588	8.429735239	7.607097916	7.091835307	8.3154518	7.012081127	7.03496306	5.422988197	4.549430687	7.264942991	5.838807043	4.779748363	6.593627478	7.424510793	6.111965873	7.194928963	8.40904759	6.782096291	8.184482033	6.711951974	6.242562082	7.375450191	4.613411322	7.620525507	7.027366662
566	6.796073418	5.939384672	6.254457002	6.585768638	4.741602469	8.221662985	5.625646229	8.393593105	6.49827971	4.735774535	5.013857686	5.62823643	7.989049836	6.003678943	8.105520396	8.403647508	7.579365407	7.061296201	8.302145467	6.981597116	7.011071841	5.41602834	4.530104675	7.247178363	5.813307436	4.755388558	6.52017988	7.391286691	6.067838469	7.161554323	8.387308431	6.744995597	8.162795082	6.668003647	6.206148543	7.359258969	4.582979099	7.573270252	6.972043684
567	6.747547132	5.911724126	6.221540403	6.54498992	4.717569003	8.191382153	5.597733789	8.349604338	6.475742952	4.717369052	4.984414028	5.602699107	7.954092432	5.978129348	8.070645328	8.371686388	7.548273091	7.029092249	8.287894976	6.949192534	6.983245647	5.408388194	4.507793667	7.227055624	5.786164032	4.729662409	6.443141352	7.358125396	6.01958901	7.125047152	8.365665661	6.705119635	8.139042843	6.622639945	6.168362043	7.335283329	4.546194085	7.517962738	6.910493177
568	6.694631633	5.882565787	6.184838055	6.502362889	4.690601752	8.155898388	5.565319935	8.299221987	6.450441889	4.696364713	4.952167399	5.574237114	7.921245458	5.950926528	8.034555478	8.335572299	7.515115815	6.996888204	8.272292001	6.916469183	6.954426872	5.400522132	4.484308313	7.207540222	5.758255685	4.701416935	6.364140537	7.324965025	5.968227912	7.085537131	8.343589729	6.663643013	8.111972971	6.573021422	6.128840032	7.306338509	4.504937498	7.457046366	6.843533847
569	6.638480678	5.852443003	6.149423985	6.457374962	4.660655862	8.121727071	5.536101259	8.249118625	6.421696413	4.674478624	4.916208151	5.546213341	7.887802934	5.923082944	7.997057199	8.302380981	7.482401126	6.961407411	8.252459167	6.882284777	6.928730982	5.393391495	4.46409297	7.191628622	5.726473878	4.667833181	6.278805902	7.282891374	5.913921798	7.039554951	8.313284447	6.617890871	8.079285071	6.514933475	6.084276051	7.28334576	4.467772113	7.399967161	6.77485002
570	6.583097766	5.820501964	6.111935832	6.413309875	4.627586137	8.087425586	5.499021327	8.19765649	6.394601953	4.650526631	4.876736967	5.514932644	7.850349552	5.896719653	7.957879137	8.269842238	7.450211046	6.923330393	8.231726887	6.846688974	6.900255433	5.38502935	4.443241151	7.169303937	5.694977769	4.63529672	6.194532691	7.239741665	5.862541982	6.993512537	8.284965581	6.572422987	8.046582686	6.457657262	6.040515476	7.259606703	4.428215667	7.342272558	6.703697806
571	6.530462137	5.789292432	6.075317848	6.372466689	4.595871063	8.054191372	5.460439832	8.146529634	6.369295974	4.626542498	4.838386346	5.482846919	7.811158023	5.871046021	7.918468809	8.23765797	7.418655214	6.885223522	8.211698873	6.811328708	6.869797536	5.375245011	4.421105914	7.144100099	5.664598318	4.603103859	6.113173537	7.198878221	5.813368715	6.950309416	8.259200212	6.528035943	8.015878786	6.403911086	5.999096958	7.234105853	4.38672338	7.283572571	6.632741437
572	6.481191821	5.762137399	6.044218493	6.335731844	4.570963678	8.023572554	5.432471534	8.098083901	6.343822713	4.605467058	4.806842002	5.454589722	7.774785179	5.844026815	7.880576101	8.205641195	7.38754256	6.850331958	8.193319946	6.778163328	6.840582827	5.364776138	4.398394448	7.124404274	5.634771335	4.568266705	6.033939629	7.161688172	5.762995108	6.910974036	8.233052914	6.484025516	7.987482214	6.353289011	5.959517019	7.207799775	4.346302651	7.224725112	6.565356128
573	6.433794291	5.734551613	6.014056042	6.294708043	4.545515012	7.99275641	5.406772324	8.049961871	6.31868561	4.584910452	4.776527297	5.429951134	7.741311871	5.81649871	7.841188067	8.170856139	7.35617843	6.818238478	8.177284641	6.744675966	6.811643139	5.355917978	4.37811238	7.104827975	5.605051047	4.537302285	5.955167859	7.125078724	5.714222258	6.873090999	8.209918279	6.441596132	7.960384107	6.303470845	5.920147439	7.182507654	4.309365547	7.168014971	6.500072326
574	6.387373037	5.708298361	5.986487411	6.254339044	4.521518939	7.963626396	5.382969952	8.005279535	6.295822781	4.567908069	4.747655283	5.408501617	7.707922822	5.790022512	7.803061864	8.135478315	7.325070319	6.787776561	8.162028416	6.712529725	6.784113175	5.348934712	4.35772157	7.084919145	5.57942133	4.512176035	5.880607809	7.093455205	5.668744688	6.836306259	8.189897477	6.403415146	7.934287915	6.254162969	5.880823772	7.159948404	4.274416683	7.11578009	6.438562194
575	6.341857917	5.684910355	5.962165683	6.219899368	4.500566197	7.938088236	5.361082939	7.965896417	6.276364991	4.555398705	4.720556409	5.388811885	7.674101934	5.766806176	7.769637536	8.10318746	7.295988929	6.758843496	8.147167308	6.683573575	6.75967285	5.343715216	4.336136846	7.066313497	5.5597198	4.491542406	5.812426308	7.068405103	5.626611236	6.800684586	8.171766191	6.370174262	7.909495504	6.20612389	5.84271156	7.140935855	4.240319537	7.06866279	6.381779215
576	6.299702488	5.660541322	5.933751043	6.189329905	4.476050972	7.915330847	5.337841827	7.925829382	6.257267043	4.536621718	4.692069313	5.365870577	7.65143243	5.752250419	7.744357271	8.081054544	7.27558511	6.737360497	8.139003134	6.658051663	6.74164519	5.340631615	4.32213706	7.056680473	5.536995143	4.46466816	5.743359174	7.035686926	5.581778846	6.766141711	8.150770623	6.333941252	7.887851181	6.162472026	5.811367037	7.12357216	4.210885706	7.021894075	6.327047906
577	6.264477293	5.641541229	5.908879024	6.161676525	4.456540604	7.894964719	5.317670066	7.888798002	6.242532908	4.521154907	4.66774765	5.347021029	7.629827836	5.737019579	7.720812248	8.05937009	7.256484985	6.714566583	8.13122549	6.635059341	6.726200522	5.338420768	4.309624356	7.046765943	5.516783153	4.44096789	5.680760989	7.006400205	5.544768326	6.737856873	8.135682591	6.303952654	7.871747571	6.125558404	5.783491862	7.108502911	4.183181827	6.978236981	6.275813902
578	6.235221417	5.628986054	5.889877195	6.13631222	4.443652604	7.877905983	5.301366312	7.856816753	6.232285611	4.511916251	4.648634906	5.333566056	7.605805736	5.718768896	7.6969392	8.035641378	7.23662639	6.689004835	8.122382041	6.614509126	6.711359307	5.336448058	4.296010644	7.034265214	5.501403914	4.423479296	5.626456409	6.985042916	5.517373306	6.715760155	8.128610025	6.281690782	7.860504651	6.093703972	5.757303695	7.096150018	4.156568737	6.939594551	6.228754295
579	6.202099302	5.614036541	5.868721776	6.112481748	4.42581892	7.867924386	5.282281235	7.828463536	6.21897187	4.499448309	4.627267734	5.314871604	7.58770289	5.707743753	7.678490797	8.020192542	7.223995752	6.672697699	8.120391212	6.597925416	6.698272676	5.334827429	4.285073852	7.030114608	5.486906335	4.402997897	5.571187269	6.963463611	5.484871715	6.689637386	8.11918639	6.253271624	7.847857221	6.056908796	5.733859148	7.086440711	4.134448981	6.90608994	6.184558306
580	6.172457241	5.601675339	5.85110796	6.092248054	4.409763566	7.85841973	5.267829143	7.802292136	6.208767157	4.486497767	4.607128663	5.300817091	7.573159692	5.698186299	7.660660679	8.009838858	7.210714725	6.656838119	8.116974066	6.58119955	6.686220623	5.335485943	4.275459702	7.02403865	5.474398623	4.384182211	5.519554734	6.945047818	5.455937865	6.667026963	8.114323866	6.230981101	7.835947149	6.025839181	5.710818309	7.078266918	4.114967699	6.874888736	6.142805646
581	6.148158645	5.592548877	5.839337925	6.075627317	4.39779314	7.847852479	5.25887545	7.779137943	6.202617385	4.476293082	4.59034469	5.292822723	7.561641779	5.690596351	7.64434874	8.00169039	7.198737701	6.642462145	8.114731298	6.566379923	6.677265713	5.339905862	4.268034563	7.017579765	5.464486393	4.369090769	5.473326523	6.930210572	5.431706942	6.649488011	8.113238449	6.214189045	7.825747098	5.999076213	5.688298606	7.070538881	4.09643279	6.845257507	6.103145039
582	6.128155728	5.585020736	5.833902616	6.06120046	4.390093476	7.837560407	5.25243563	7.761219121	6.198534693	4.472980256	4.57859508	5.287513616	7.55312149	5.688608924	7.633694965	7.992275271	7.195639934	6.63595647	8.122625221	6.559243461	6.675096282	5.349185109	4.264795335	7.019062943	5.457570914	4.358576775	5.432771548	6.917903243	5.40939141	6.635349678	8.110908114	6.194890968	7.817967305	5.968256686	5.66793817	7.062245086	4.076940571	6.817653228	6.065322155
583	6.108124682	5.573909727	5.824127601	6.043211979	4.379325367	7.827066875	5.243939666	7.741778089	6.19047745	4.468961045	4.565577733	5.279422514	7.544690612	5.682470628	7.626109677	7.986303441	7.189657112	6.629608832	8.128898849	6.550058621	6.669987129	5.354315996	4.261764956	7.020614714	5.447951816	4.344225738	5.388831688	6.907328587	5.386717954	6.618901043	8.109190006	6.176614243	7.811927059	5.94654698	5.651603262	7.060119815	4.060019649	6.793581765	6.035755305
584	6.088700974	5.563112114	5.812095741	6.025380098	4.368484413	7.819034163	5.235039742	7.722472632	6.181925321	4.463628367	4.552577348	5.270894654	7.536860468	5.675954144	7.618293202	7.981939248	7.181718123	6.622064973	8.132771634	6.540230536	6.664454894	5.358305069	4.256919815	7.021249238	5.437920328	4.331124877	5.347319294	6.898429218	5.366298894	6.604248496	8.109137324	6.161159728	7.810267575	5.93069723	5.639308422	7.059862465	4.044802457	6.771796201	6.010444536
585	6.07199116	5.557952073	5.803145531	6.013140484	4.36236201	7.81571757	5.228866773	7.706560946	6.178340934	4.458329686	4.542684472	5.265755889	7.530873367	5.674925526	7.607672283	7.976327938	7.175553106	6.613856165	8.136321084	6.533372169	6.662881715	5.366303759	4.249237118	7.021612678	5.431548936	4.325899593	5.315962787	6.89114849	5.351087717	6.596760535	8.111052965	6.149306909	7.814465157	5.913732414	5.629948611	7.055564827	4.029637199	6.750513784	5.983432143
586	6.059241359	5.554235972	5.797576606	6.003342725	4.356320913	7.81018314	5.224395174	7.690447214	6.178458858	4.453625679	4.535707357	5.260335969	7.52588795	5.672200763	7.598756655	7.972358535	7.169054805	6.605944219	8.139872026	6.526376199	6.657769597	5.373021095	4.240354086	7.020926786	5.428227296	4.317704186	5.284370285	6.883242989	5.335426076	6.58955028	8.110168933	6.136080014	7.812517137	5.895949107	5.619905039	7.052958982	4.015917015	6.729694418	5.956917843
587	6.047166707	5.549515753	5.793705239	5.993141243	4.350941233	7.806208575	5.221327894	7.677095486	6.176471078	4.451319292	4.529864346	5.255848088	7.518888153	5.667600157	7.59069751	7.967693261	7.161396119	6.599750297	8.14418238	6.517790825	6.650379706	5.379123428	4.23136183	7.020437741	5.425644653	4.310121569	5.254088773	6.877736314	5.320897328	6.582755714	8.111155162	6.125282587	7.806307369	5.878578503	5.608070462	7.051722437	4.004549804	6.711661418	5.933000726
588	6.033886464	5.544091207	5.789422751	5.982654824	4.346676581	7.807737916	5.218906814	7.668019204	6.171320814	4.450845262	4.523253859	5.253272643	7.51051308	5.663400853	7.584266182	7.963193206	7.154786378	6.595686049	8.149728564	6.508808223	6.6444019	5.385912133	4.224633045	7.021126459	5.421621103	4.304637592	5.226347978	6.875156952	5.308999574	6.576588621	8.116925562	6.119069398	7.800564344	5.863246807	5.595859962	7.052863243	3.995736256	6.698978875	5.912644403
589	6.021878551	5.545370954	5.781712876	5.980341456	4.341379563	7.815770484	5.214837516	7.657738917	6.177391448	4.444078501	4.513427928	5.251626581	7.512437357	5.667026974	7.586522998	7.970120108	7.159536181	6.590594102	8.155849155	6.507614421	6.648078957	5.394598575	4.226527554	7.02202101	5.414244538	4.29179131	5.196411282	6.866450469	5.298209061	6.568890024	8.122079454	6.111319593	7.803416247	5.851599014	5.590715725	7.063249199	3.987360244	6.694323739	5.89218577
590	6.015968686	5.552022189	5.774092528	5.982225397	4.339914798	7.829061898	5.209107066	7.652311222	6.186323979	4.436577007	4.505285141	5.248816234	7.518990562	5.673066474	7.593101704	7.985359748	7.172732585	6.588498991	8.165296726	6.510039356	6.654759833	5.407284003	4.232077774	7.027396757	5.408664798	4.276585576	5.1693109	6.858109227	5.289010621	6.561361991	8.130017756	6.107031836	7.81195449	5.842654922	5.588810395	7.077149558	3.980520499	6.690992579	5.876506202
591	6.015511553	5.559684846	5.769911702	5.983944547	4.342110786	7.843246435	5.204925125	7.651631523	6.193583656	4.432672745	4.501595702	5.246398577	7.526794728	5.678141969	7.599980053	8.002317987	7.187492341	6.59015817	8.178364959	6.513547833	6.660018045	5.421244739	4.237180347	7.03678544	5.407647448	4.264947388	5.147979636	6.854860795	5.282687892	6.556602137	8.141833674	6.107014617	7.822378085	5.835730712	5.587380927	7.090099905	3.975304006	6.68576716	5.865662615
592	6.013369465	5.55974933	5.772730324	5.979888048	4.341825005	7.850154954	5.20997411	7.648255274	6.198802721	4.435832787	4.502885575	5.250545912	7.534616312	5.680703694	7.602909617	8.009360392	7.191461515	6.592297849	8.19268227	6.517165326	6.661239224	5.42764973	4.238150741	7.043940865	5.411257851	4.264567779	5.132998147	6.859765097	5.281592596	6.558434525	8.156625606	6.107177921	7.829255403	5.830210722	5.584320908	7.098816503	3.970411246	6.678932468	5.853715358
593	6.009103289	5.561070021	5.777533149	5.977252962	4.341952627	7.852507571	5.213293874	7.64606905	6.199353902	4.440745414	4.507221166	5.255184043	7.547408447	5.686757623	7.609725646	8.020257005	7.194564452	6.601901664	8.209966579	6.523055695	6.66754387	5.43746762	4.241760217	7.056911886	5.420969598	4.266924045	5.118886352	6.872547414	5.282834763	6.564981942	8.169531417	6.110876064	7.840402637	5.82662752	5.584663556	7.107266884	3.96878589	6.675510404	5.845177096
594	6.005790215	5.564711398	5.784088214	5.980175718	4.343626134	7.858289229	5.215679508	7.649534775	6.200241496	4.448968597	4.511745568	5.261878743	7.561525949	5.694795763	7.619273554	8.033958988	7.201238908	6.614780957	8.228278689	6.529324325	6.677325591	5.450691396	4.247393304	7.073482782	5.432436846	4.270409874	5.104595413	6.887333346	5.283991613	6.57223843	8.179970082	6.116957526	7.856069085	5.825999288	5.586864685	7.116838694	3.969675332	6.67382303	5.838606087
595	6.007816804	5.56852359	5.793629272	5.990831302	4.347221193	7.877017275	5.222264058	7.662815982	6.209203034	4.464175644	4.513365257	5.274542237	7.570163036	5.700384045	7.626997215	8.043752266	7.213466002	6.622403753	8.244271908	6.532915285	6.684992695	5.463025082	4.251720258	7.087471034	5.439317177	4.276159929	5.091320781	6.896472828	5.283118758	6.575564926	8.189676817	6.122830337	7.873002868	5.829196144	5.586592608	7.127758163	3.970852372	6.669790769	5.830497662
596	6.005595319	5.569769067	5.79881946	5.996585598	4.348064066	7.891356032	5.225337568	7.672388702	6.215266802	4.476035453	4.515050687	5.282996412	7.582663557	5.70897937	7.638938929	8.05600598	7.222388641	6.632674174	8.261046383	6.542545664	6.699949385	5.478406443	4.260320983	7.104000551	5.451577406	4.285082869	5.080755245	6.914675473	5.285810489	6.58242623	8.20442638	6.134715348	7.886589086	5.830064596	5.583607052	7.138110823	3.973981941	6.671687791	5.823175457
597	6.000728716	5.572222514	5.806832523	6.002793584	4.351223416	7.906957701	5.228647107	7.683506124	6.223964808	4.487551249	4.516001251	5.290938596	7.59640165	5.719242836	7.652881709	8.067610887	7.230621618	6.644169639	8.277714779	6.552801141	6.722016859	5.494319229	4.271716295	7.124849218	5.463014791	4.293754768	5.070554829	6.931321033	5.286475416	6.590737064	8.219566878	6.144407164	7.900025822	5.83021915	5.582640906	7.149457455	3.976914857	6.67486211	5.818557425
598	5.996067697	5.5793533	5.823130274	6.015475929	4.360657735	7.930032202	5.2360478	7.70170263	6.241311357	4.502828821	4.515080405	5.302270471	7.606358294	5.728617379	7.666141216	8.074033535	7.242017186	6.654273324	8.293376665	6.558477182	6.748614549	5.507693839	4.283509483	7.149896879	5.467090083	4.30010386	5.05840712	6.935963655	5.280295928	6.597710136	8.230597961	6.145067497	7.916988848	5.831919441	5.58778138	7.163122351	3.977988283	6.674016349	5.817028772
599	5.989608839	5.586931689	5.832141225	6.02671866	4.366573102	7.948645871	5.241534855	7.716317128	6.261182319	4.518706556	4.513223106	5.308807885	7.607717932	5.734786096	7.681600978	8.07211695	7.254875851	6.662907312	8.310333341	6.568284029	6.775886451	5.518432595	4.296088921	7.173930079	5.469753067	4.312392539	5.046111993	6.94163722	5.276052449	6.605962311	8.243064569	6.148725627	7.935344788	5.833633246	5.596232854	7.176466393	3.981222874	6.673082092	5.812338912
600	5.981064304	5.595570512	5.839139878	6.037142649	4.371548837	7.964185249	5.246525043	7.730117628	6.281922556	4.532517018	4.507520654	5.313109492	7.604389637	5.742525697	7.696724174	8.068542286	7.26922537	6.671501808	8.327836948	6.580055181	6.804266746	5.528273192	4.307661641	7.195538129	5.472573476	4.324068318	5.034311678	6.945318323	5.270640257	6.615465325	8.25978277	6.152490886	7.953879147	5.829655554	5.601687065	7.188204696	3.983302572	6.670853445	5.808671857
601	5.97076437	5.606273904	5.847754675	6.047480167	4.376353925	7.979406861	5.251738354	7.743601245	6.302404715	4.542247069	4.498188528	5.31720633	7.599107917	5.752815438	7.710251696	8.06640647	7.284474476	6.679610866	8.344742806	6.591351705	6.831604681	5.537818951	4.317383098	7.213894009	5.475310492	4.331791465	5.022130903	6.944801038	5.26251682	6.624396545	8.280463752	6.154142127	7.971577671	5.819653552	5.601841108	7.198001916	3.981796542	6.666215898	5.806400839
602	5.960085841	5.621391611	5.857349615	6.058597347	4.377130541	8.000065742	5.256022785	7.751566314	6.322443311	4.546766472	4.492797164	5.322010523	7.591169147	5.758992493	7.725256208	8.060912789	7.299633737	6.682503225	8.359721798	6.600560515	6.849613197	5.545226026	4.326985688	7.229167677	5.474233165	4.340223674	5.005015042	6.940672305	5.254616403	6.626557342	8.299051693	6.154403502	7.988846134	5.816018711	5.60311024	7.207845805	3.976419548	6.658873421	5.796941486
603	5.94850398	5.634316735	5.860754139	6.065892547	4.372115638	8.015420232	5.257920079	7.754209668	6.340725004	4.547767133	4.483175846	5.319999985	7.58208826	5.757658031	7.730888745	8.052057178	7.307833497	6.68404731	8.371091676	6.605310958	6.863814687	5.550750243	4.332224414	7.239070935	5.47275454	4.346671586	4.988819236	6.935088934	5.244068249	6.631786288	8.317790625	6.151934687	7.996496564	5.802235791	5.599391225	7.213292827	3.96805634	6.646314346	5.783292298
604	5.936099782	5.642141294	5.860283825	6.067948719	4.365485834	8.022920423	5.25868652	7.753274526	6.35474633	4.550000932	4.470632969	5.314788719	7.576197513	5.751856981	7.730347525	8.042716063	7.310870532	6.685653667	8.381277227	6.606864964	6.87722939	5.559246655	4.334103759	7.247652294	5.47141594	4.350499154	4.972021773	6.929402235	5.230821174	6.637335828	8.334515791	6.146376231	7.998768714	5.780902708	5.592204373	7.215216815	3.959355459	6.630407961	5.767793351
605	5.92335458	5.644574228	5.866256919	6.065776234	4.366925945	8.026081771	5.261995234	7.752294306	6.360871445	4.561273583	4.463827186	5.319363088	7.580528987	5.750649511	7.738469378	8.038659012	7.31792353	6.687180374	8.396437567	6.609739467	6.891730902	5.579919176	4.337927287	7.264544622	5.46870152	4.3524258	4.94721131	6.924377525	5.21691588	6.630340417	8.343722373	6.138102187	8.01130357	5.769624202	5.589039771	7.218805843	3.954690098	6.616793127	5.753033849
606	5.907644334	5.639932113	5.868754433	6.057172058	4.366190409	8.023604021	5.262235598	7.74168539	6.358490355	4.567021478	4.459313591	5.31949753	7.580779136	5.746347183	7.734916764	8.033001217	7.311345234	6.685716008	8.407951576	6.606222143	6.891066342	5.590240796	4.335702292	7.268873198	5.469745503	4.353031177	4.920752041	6.927835362	5.206440748	6.623361871	8.349301491	6.131995057	8.013356831	5.75860438	5.580463767	7.219331385	3.946062278	6.600765024	5.733864086
607	5.891491526	5.628863846	5.864518187	6.041632403	4.359978691	8.015124823	5.261312048	7.724361061	6.348628143	4.566808307	4.455951825	5.316722214	7.580220163	5.742027704	7.724158723	8.027679467	7.297039111	6.684263929	8.413891053	6.598475761	6.880569076	5.593470092	4.32858691	7.263426029	5.472696389	4.348612497	4.890234708	6.93301471	5.196429509	6.614582083	8.35057855	6.124196202	8.007783511	5.744807386	5.567700714	7.217793781	3.933570736	6.583247844	5.710960454
608	5.878839059	5.613110617	5.853265524	6.020123025	4.348346418	8.0010364	5.263081343	7.706501766	6.333881896	4.565084995	4.453440028	5.317145353	7.586351062	5.743791628	7.717495047	8.027081912	7.287644956	6.687215169	8.415833019	6.591560945	6.871564222	5.60060743	4.320583498	7.258522403	5.474017323	4.33496816	4.851667537	6.930130041	5.182294141	6.598719392	8.346218611	6.109693507	8.003957808	5.727458904	5.554730114	7.216341024	3.919682479	6.566599123	5.686445839
609	5.867609943	5.59368054	5.841116113	5.998686668	4.339761792	7.984554636	5.264679639	7.681194597	6.321010733	4.564918404	4.455284392	5.319354456	7.588575983	5.752892481	7.709053371	8.030689417	7.279226718	6.691553825	8.425483079	6.584585888	6.855704715	5.608234116	4.311613154	7.254177066	5.478836824	4.317035327	4.811235741	6.93240863	5.169230421	6.581306546	8.340369863	6.101325734	7.996541719	5.709887443	5.536353487	7.210639793	3.901574532	6.548518152	5.656016179
610	5.859807516	5.574299707	5.831775005	5.977750137	4.336048048	7.969304382	5.268006679	7.655652186	6.307937766	4.563134454	4.456600232	5.324835285	7.591793024	5.760419734	7.697323315	8.032718845	7.265782104	6.695554734	8.434394452	6.574440997	6.834661492	5.613042977	4.30068717	7.247678235	5.482319309	4.297151713	4.768800501	6.934645876	5.156777941	6.563135554	8.335824931	6.094336614	7.983490307	5.692669327	5.517884113	7.202113913	3.883044464	6.531016348	5.622273558
611	5.856606717	5.55828555	5.825062384	5.956368559	4.335099193	7.956096501	5.27357652	7.63340004	6.292337937	4.557169625	4.454130227	5.332775796	7.599966769	5.76119184	7.682804611	8.030426868	7.245836695	6.698474596	8.435907748	6.560385366	6.811153308	5.613929874	4.287483604	7.237416843	5.481398158	4.276473158	4.724714857	6.932264899	5.144061947	6.544373096	8.333275773	6.084385242	7.965309837	5.675546564	5.502821031	7.193913354	3.867333457	6.515128871	5.588479224
612	5.855859533	5.547543195	5.809697842	5.932635771	4.325744984	7.937089331	5.275846062	7.600559562	6.275667698	4.549522496	4.452929692	5.33388395	7.60806358	5.765610627	7.670905976	8.032778376	7.233353605	6.702596855	8.437260212	6.550558672	6.786854514	5.616160797	4.274498022	7.227147265	5.482636757	4.252939349	4.683235546	6.930577251	5.130814317	6.52438308	8.326718517	6.076861096	7.949005547	5.656867794	5.484225777	7.192124805	3.853656158	6.496747056	5.55683934
613	5.853880914	5.536713075	5.793378775	5.903952936	4.314221571	7.915457109	5.275541711	7.561358404	6.256236739	4.538416607	4.453958618	5.334872986	7.613685315	5.774152788	7.658393868	8.037112013	7.222952919	6.703639493	8.442621087	6.538976562	6.762549061	5.623815053	4.26000618	7.214594696	5.484508412	4.232590205	4.646421357	6.927896386	5.121325424	6.509727714	8.325967751	6.066946729	7.932477113	5.637625021	5.466662908	7.193509429	3.838962734	6.478772982	5.525189396
614	5.849638347	5.524453787	5.780026005	5.873381071	4.304923423	7.894766286	5.275112597	7.522268501	6.236218113	4.525042977	4.456200144	5.338898474	7.617823127	5.785816325	7.645144114	8.042178548	7.213866422	6.702622008	8.4519072	6.525835314	6.739538072	5.637248677	4.243834443	7.200604612	5.485040424	4.213967784	4.611226509	6.921866953	5.114195462	6.499948785	8.331873437	6.052306031	7.917032702	5.618504094	5.451591675	7.195890537	3.822602391	6.462668201	5.494502188
615	5.845767957	5.515060008	5.768751915	5.852599382	4.300364121	7.879095631	5.280447181	7.493591048	6.223644421	4.514890309	4.45554463	5.344592745	7.627365437	5.798105905	7.635810987	8.049073861	7.21270257	6.709580991	8.4591275	6.521338563	6.720132171	5.652104542	4.227516905	7.191093755	5.480446834	4.182291856	4.564926485	6.907008417	5.098189708	6.482993161	8.331367184	6.032904401	7.909309482	5.599325201	5.435691847	7.198144658	3.807076485	6.447824402	5.470895167
616	5.843364861	5.508997354	5.755542026	5.841016702	4.295901407	7.872379904	5.283957709	7.475456259	6.218364423	4.510167219	4.454413666	5.348408875	7.632027471	5.803918811	7.627494998	8.053738667	7.212022795	6.71205052	8.461660451	6.515575566	6.702864452	5.661845757	4.216201708	7.180849797	5.482233897	4.161285247	4.528737496	6.904846182	5.088896537	6.473191589	8.334508249	6.020275349	7.907317142	5.585212244	5.42260257	7.204200998	3.795108884	6.435221782	5.449860004
617	5.838966171	5.505667117	5.741278398	5.834482211	4.290683308	7.871824519	5.283986759	7.463123816	6.217524774	4.50777016	4.450781044	5.34728823	7.634279922	5.806720451	7.622216414	8.059442681	7.21452901	6.709865609	8.464421595	6.508732446	6.689728393	5.669385688	4.211397952	7.172663183	5.487162504	4.15124534	4.502784085	6.909934392	5.08379373	6.46891926	8.341130741	6.013606705	7.909553277	5.574186353	5.412304398	7.211071028	3.784450525	6.423417911	5.428376022
618	5.826716666	5.503651993	5.729906497	5.826165658	4.286005353	7.870545786	5.281990668	7.448635379	6.216118613	4.501447536	4.440922759	5.339068992	7.642770753	5.815795706	7.624011591	8.072898901	7.227616825	6.708949338	8.47660792	6.506100004	6.684416758	5.682926235	4.212202869	7.173337231	5.484024645	4.140227015	4.475971233	6.902192146	5.071069413	6.460364767	8.346127518	6.00499782	7.914214597	5.560321845	5.403005331	7.21233858	3.770205338	6.409823868	5.404200737
619	5.816590657	5.506861962	5.727970793	5.826380645	4.287352564	7.875142448	5.281106841	7.446916668	6.217140188	4.501227489	4.437686191	5.336446059	7.640313983	5.818114478	7.622854972	8.075966772	7.236339199	6.701756337	8.484922351	6.508954514	6.685882675	5.688645004	4.216462261	7.180264893	5.478668397	4.136585612	4.452239458	6.895786621	5.060444574	6.452372551	8.349747317	5.997386715	7.920932451	5.549814465	5.398892342	7.218950784	3.763624043	6.401950384	5.389052831
620	5.806999734	5.510920691	5.731433918	5.831826185	4.292750239	7.883624016	5.279605206	7.454227373	6.222046194	4.503052884	4.436162594	5.333819569	7.633349484	5.814931524	7.620455885	8.076109363	7.240482565	6.692685208	8.493320845	6.512824635	6.695303445	5.69290831	4.223597293	7.190014603	5.476374118	4.139117302	4.43539532	6.893137359	5.051873391	6.450915684	8.356754886	5.990001618	7.932216153	5.5424815	5.402000291	7.226783338	3.760643935	6.395633347	5.379363712
621	5.795313321	5.512329015	5.735827963	5.837793348	4.299430878	7.893845055	5.276293365	7.464499762	6.232044358	4.50209358	4.429838751	5.3251667	7.631188139	5.810914575	7.621202323	8.084730944	7.243735272	6.687109354	8.507989567	6.514020174	6.713241438	5.70516425	4.234085141	7.20043705	5.480015831	4.144807639	4.427433344	6.894185297	5.043134161	6.459456595	8.370978782	5.981947633	7.950017233	5.536679595	5.412013075	7.229890191	3.755436888	6.386318998	5.36920667
622	5.78935821	5.524478308	5.75158131	5.850923895	4.31238369	7.914109711	5.28090362	7.485486086	6.249199938	4.508638371	4.429145261	5.329076206	7.625889374	5.809911704	7.627595516	8.098853573	7.249661045	6.678872087	8.523314703	6.521650046	6.734308466	5.72433236	4.251748769	7.217923354	5.478947247	4.152836548	4.419492565	6.899577974	5.031916121	6.46477288	8.383665864	5.975108496	7.968646843	5.53108999	5.419505533	7.231914734	3.753881801	6.384045954	5.361786523
623	5.785119373	5.535251952	5.767068528	5.863115764	4.323003303	7.936719361	5.283935725	7.50829156	6.265001586	4.516630751	4.42738474	5.332307423	7.620439158	5.808681052	7.635933018	8.115260338	7.2571637	6.675358471	8.5426096	6.533150133	6.760956393	5.745249039	4.271580518	7.24077282	5.476826914	4.162193986	4.415327649	6.906558286	5.024262029	6.474555968	8.399556693	5.971128608	7.989769179	5.52789011	5.426333568	7.237631706	3.754759323	6.382865918	5.35828324
624	5.780797742	5.539673301	5.7764577	5.871980221	4.328307717	7.957709856	5.281353524	7.527210416	6.277013428	4.522348147	4.421817253	5.328769251	7.618281662	5.807092094	7.644550345	8.132368405	7.26646035	6.680010656	8.567332571	6.546188198	6.793411437	5.764732419	4.289230096	7.267243443	5.477544712	4.172620308	4.416525963	6.914032743	5.022897841	6.492496723	8.421394827	5.970799583	8.013199324	5.528251631	5.435271234	7.24858913	3.757080189	6.37945033	5.357964754
625	5.783161967	5.555808308	5.792214301	5.893278288	4.342286741	7.986384681	5.286787664	7.54728678	6.300746937	4.530952367	4.423103269	5.336455514	7.62237686	5.815604261	7.658232495	8.153918292	7.283699231	6.684581251	8.594020477	6.562168	6.826284109	5.785724412	4.303700319	7.29821926	5.483415538	4.185703012	4.416718772	6.926161381	5.020938534	6.508894759	8.445038564	5.973065603	8.033016805	5.530544019	5.450106287	7.258278207	3.761834015	6.379673378	5.354833612
626	5.782763962	5.572163656	5.808908714	5.910813117	4.353946288	8.012198251	5.289783445	7.566880896	6.322233439	4.540081575	4.423002776	5.344843118	7.629064068	5.820264136	7.67419712	8.171921306	7.296362393	6.689456782	8.61727782	6.575379459	6.85288401	5.805216876	4.315322238	7.327339925	5.487888997	4.199998843	4.417006736	6.936856709	5.019374038	6.523898057	8.468805088	5.976574821	8.050301572	5.531896257	5.460789227	7.270452454	3.767979731	6.38241193	5.356500638
627	5.780218507	5.585156764	5.82439296	5.921046037	4.361614595	8.033447335	5.290858407	7.583999263	6.338507456	4.549954235	4.421070268	5.351694498	7.637773618	5.820659141	7.691994567	8.184443713	7.304034942	6.696389954	8.636375984	6.585624486	6.875161484	5.822080194	4.324076881	7.353079328	5.492040427	4.216197435	4.419350316	6.947014797	5.021104788	6.540412595	8.493553945	5.983722275	8.067367331	5.533575815	5.468000825	7.286193557	3.774657836	6.387378394	5.363934155
628	5.786787048	5.598336838	5.839254662	5.932553015	4.372969122	8.057213024	5.301899609	7.595630913	6.357305195	4.563530447	4.424810001	5.362645827	7.651144034	5.830201407	7.713493753	8.195467356	7.318666384	6.709171737	8.655526603	6.598406728	6.905087865	5.836862758	4.329398326	7.378866274	5.5053452	4.237843392	4.427564573	6.965295768	5.032059065	6.565576885	8.523530681	6.001665007	8.088593233	5.541723101	5.484064028	7.304196912	3.78105111	6.394993018	5.371694842
629	5.792004849	5.61218442	5.853755211	5.945737006	4.378129232	8.079728337	5.312343767	7.608508273	6.373748842	4.575876694	4.426168322	5.373542975	7.664011915	5.842226744	7.736885046	8.205374724	7.336736278	6.724367994	8.672442272	6.611777057	6.927627799	5.850039721	4.335992554	7.401508441	5.51547771	4.251291588	4.430126954	6.978344545	5.04076969	6.583293344	8.546958897	6.016545547	8.10699568	5.547161716	5.494178584	7.324371272	3.788113566	6.403484077	5.377954629
630	5.798592789	5.626261478	5.865946799	5.959871797	4.381098959	8.101196023	5.320298565	7.620777493	6.389242194	4.586428306	4.427608966	5.384906293	7.678356858	5.856531971	7.757763609	8.217627145	7.356859197	6.740159582	8.689670006	6.625900776	6.944921669	5.863307088	4.346312457	7.422339099	5.523894227	4.256916196	4.427046257	6.986854732	5.047356067	6.593774727	8.565512413	6.028852163	8.122344851	5.550078229	5.4992031	7.346141699	3.79578136	6.413614498	5.382552461
631	5.812926055	5.639627796	5.873484637	5.973346388	4.390104061	8.122911044	5.32729421	7.627688018	6.407086432	4.596459073	4.434845285	5.398558051	7.698378074	5.87458988	7.771931531	8.235571142	7.37778602	6.755491368	8.710858872	6.641026662	6.964907925	5.878241827	4.360882697	7.443873557	5.536927876	4.261005852	4.422801457	6.996878807	5.056148043	6.603798963	8.585936054	6.044359139	8.136947337	5.554011714	5.505627339	7.3683047	3.803062218	6.426392138	5.385829964
632	5.823098679	5.653270728	5.881384237	5.987463721	4.393249066	8.142950324	5.336877254	7.63497247	6.424743752	4.607252719	4.441124049	5.410629184	7.718613419	5.89376101	7.793553846	8.247951869	7.398444364	6.773377333	8.730155674	6.651755622	6.979068921	5.888950931	4.37087729	7.460253198	5.551415045	4.265067047	4.415119169	7.007442852	5.063613619	6.614579537	8.604608545	6.059851432	8.150044746	5.556570512	5.510363961	7.385130375	3.803241497	6.433379328	5.381677528
633	5.82442915	5.662314682	5.886799268	5.994176717	4.391191602	8.158518745	5.344828673	7.638572464	6.436608925	4.617316073	4.44312986	5.419586477	7.73611783	5.909966205	7.812929729	8.256049101	7.41448937	6.789583827	8.744653793	6.658823906	6.988906555	5.896775008	4.37554806	7.471552278	5.561324292	4.265592814	4.401149634	7.015828228	5.067122551	6.618515134	8.619420442	6.069083527	8.159922843	5.553652742	5.50949426	7.397938096	3.800161572	6.435551812	5.372032269
634	5.816517352	5.663364805	5.887291435	5.988609932	4.386891982	8.167834759	5.347728166	7.634858356	6.439828524	4.624465256	4.439611069	5.42494614	7.748067892	5.920148317	7.820423384	8.261903665	7.42325716	6.799702543	8.753613482	6.663171062	6.996510795	5.903962927	4.376636422	7.479138316	5.562737489	4.260250805	4.379266462	7.019655918	5.064810823	6.611455928	8.628703849	6.068142081	8.16505063	5.543014671	5.501170695	7.408201959	3.797291289	6.433978308	5.359326984
635	5.809745425	5.661667939	5.887684739	5.983259998	4.383561363	8.173667316	5.351147207	7.628749478	6.444057589	4.625838573	4.43430821	5.428516912	7.74963779	5.92532885	7.822984175	8.2614572	7.430469248	6.803649597	8.762417119	6.661960932	7.000084078	5.911412708	4.379852884	7.485767912	5.560752222	4.255537895	4.353657372	7.019299001	5.056899778	6.609400559	8.630872636	6.063738338	8.164385698	5.530299182	5.491662978	7.412523117	3.789176012	6.422647893	5.342369473
636	5.796712314	5.658399685	5.883965402	5.974663481	4.378020139	8.171543654	5.34950665	7.614671648	6.442742786	4.622668232	4.426645599	5.427651166	7.743931372	5.926457024	7.818535795	8.253591593	7.430494226	6.798769565	8.765922805	6.654549365	6.995422016	5.915416518	4.376076117	7.483787226	5.558303988	4.24672521	4.317707207	7.014896129	5.043289778	6.600796091	8.630743588	6.053152301	8.163898725	5.514206011	5.481003003	7.411340828	3.776057471	6.404832461	5.318651136
637	5.775014973	5.65277041	5.874287893	5.960500337	4.368373672	8.160714729	5.341416305	7.591886464	6.43411621	4.616877801	4.415600536	5.421379876	7.73473945	5.923926206	7.80710245	8.240635964	7.422203648	6.786929055	8.763646831	6.641953953	6.983403605	5.915118096	4.363636789	7.472374569	5.554936771	4.232328577	4.272171482	7.006871051	5.024650041	6.581768148	8.629612727	6.035631569	8.163919514	5.493377269	5.467589288	7.405295516	3.759048365	6.382805552	5.288007155
638	5.75096286	5.639875512	5.859529706	5.940087828	4.353812301	8.146212632	5.332786326	7.568448302	6.425052947	4.611081475	4.398415178	5.411209272	7.72766678	5.916667937	7.792467482	8.232096291	7.412638176	6.778829914	8.763997761	6.627699719	6.974197171	5.914245151	4.354896013	7.462943147	5.54348816	4.217113028	4.232743458	6.996402154	5.002703396	6.563744711	8.621974942	6.014171908	8.15343115	5.466269476	5.446433262	7.394835252	3.740375279	6.356711626	5.254644131
639	5.732656148	5.627979605	5.851380591	5.924297155	4.346137574	8.135798405	5.328155985	7.545662118	6.420627666	4.609543922	4.384967149	5.401698973	7.715713046	5.908521997	7.77788631	8.217332032	7.402746739	6.767954312	8.76597022	6.61350516	6.964715109	5.916795599	4.34625996	7.455989351	5.532167375	4.200328678	4.18682402	6.981019334	4.979655014	6.541609875	8.611293724	5.990144017	8.141718644	5.435895658	5.42430664	7.381622933	3.720094403	6.325463644	5.214904383
640	5.71400557	5.615013155	5.844743797	5.909414613	4.34065834	8.126015205	5.32223488	7.518727728	6.41591778	4.605642163	4.371951647	5.391086666	7.699625063	5.899838296	7.762338501	8.198055685	7.392649095	6.753639017	8.766609693	6.598728549	6.953396358	5.922165528	4.3374253	7.44959482	5.521399114	4.181817165	4.134445702	6.962130689	4.95518422	6.515267912	8.597710826	5.96291808	8.130200788	5.401812982	5.401853231	7.366344514	3.697500256	6.289316103	5.169781923
641	5.677060777	5.591169677	5.821130532	5.880303226	4.319672119	8.104164592	5.30128791	7.477198476	6.397407994	4.58352861	4.345859626	5.372542367	7.685766108	5.888434593	7.741219043	8.184981268	7.381410484	6.738931958	8.760601687	6.580651519	6.939012871	5.925921153	4.329786356	7.439057767	5.506223852	4.161622081	4.084377433	6.94424666	4.926937243	6.487804113	8.57925852	5.930190448	8.115209304	5.361090588	5.375510632	7.349042659	3.671125881	6.249645427	5.123832124
642	5.639990012	5.568884111	5.799467798	5.852158167	4.301644018	8.083872973	5.285617533	7.438247244	6.379880976	4.565398841	4.324506168	5.353447202	7.670327477	5.878817728	7.720027046	8.166838841	7.368126494	6.719817137	8.751149911	6.561954586	6.927931965	5.923068977	4.318998974	7.424412009	5.48693214	4.137503458	4.031071499	6.923199093	4.896406333	6.46096554	8.561335427	5.894044769	8.100685745	5.324314422	5.348927282	7.32637152	3.641955205	6.20731914	5.076643439
643	5.606313682	5.550011162	5.781406085	5.826125822	4.286500464	8.063657836	5.272203221	7.402139766	6.362063157	4.552024194	4.305238203	5.335557049	7.651482536	5.866333882	7.697833838	8.142484107	7.352757703	6.696714201	8.740278128	6.54088731	6.914859483	5.917020371	4.305795609	7.407776259	5.466836607	4.113854291	3.975505327	6.900423134	4.866372603	6.43547326	8.545366204	5.858353132	8.083762127	5.287936496	5.323586809	7.302109054	3.613515629	6.166633419	5.030152821
644	5.574702813	5.532753033	5.763816843	5.799619347	4.269374669	8.038740715	5.252695019	7.364395543	6.339540671	4.537822106	4.280328858	5.318755688	7.628523043	5.846047706	7.672345731	8.114707706	7.335533893	6.672098268	8.73005295	6.515591093	6.892838635	5.913685452	4.292778389	7.392370668	5.449540125	4.095790242	3.920154037	6.87874504	4.839002964	6.4108381	8.530610852	5.826265192	8.060359299	5.244933167	5.299715162	7.281538805	3.589388797	6.13141076	4.986309491
645	5.542027385	5.514293741	5.749598957	5.776864104	4.255096557	8.0179001	5.23976246	7.329744429	6.324931905	4.523924127	4.257217544	5.302292308	7.606100045	5.837634873	7.648146512	8.091991937	7.315235635	6.652989415	8.724156642	6.495923842	6.875337337	5.911932078	4.282941181	7.382441601	5.430568441	4.07500378	3.864729711	6.858070514	4.807839889	6.382159668	8.510661504	5.789732216	8.035267183	5.202222673	5.273520619	7.262231279	3.567435329	6.094366471	4.944866046
646	5.513247131	5.497818537	5.739168042	5.755664411	4.245242159	8.000975225	5.232365787	7.297337973	6.315270026	4.51281935	4.238640598	5.287965899	7.5870038	5.831298931	7.624010061	8.071818739	7.298917753	6.636074985	8.71885934	6.478033915	6.862207325	5.909467822	4.275032532	7.37358172	5.411475532	4.055715452	3.814638257	6.838478407	4.776400525	6.35368055	8.490734741	5.755268388	8.014304937	5.164676622	5.249202602	7.239802526	3.541754304	6.054718507	4.900842613
647	5.490524538	5.48529005	5.730759704	5.734500336	4.238012125	7.986387734	5.225923132	7.266471592	6.306189752	4.504230952	4.223545784	5.27639016	7.572977123	5.819405173	7.601150966	8.052640683	7.291081825	6.618821523	8.712406187	6.459248109	6.852183304	5.906292091	4.267951698	7.362837862	5.395355012	4.041590235	3.773188504	6.820689091	4.749284327	6.330698257	8.476996424	5.728401387	8.000970962	5.134587867	5.229768676	7.214262233	3.510885465	6.015616451	4.853511118
648	5.461471785	5.470530167	5.715888479	5.716220969	4.220174613	7.970690265	5.208661432	7.23785774	6.295287586	4.486112268	4.198564126	5.262290485	7.563615059	5.814921201	7.591848846	8.041681984	7.284103475	6.605810175	8.713293147	6.446861927	6.846649824	5.911003569	4.263224341	7.35556276	5.387818911	4.028869933	3.73410788	6.807432004	4.729843966	6.318129248	8.473388501	5.704494694	7.99104739	5.106665306	5.2102736	7.20020886	3.488697776	5.989766025	4.817611354
649	5.441872814	5.463622556	5.702284218	5.703681805	4.2103249	7.964742881	5.19886661	7.220079491	6.289526468	4.476204379	4.182954069	5.253163482	7.557760352	5.814103154	7.586899328	8.034986755	7.281920138	6.598833128	8.716158352	6.439903191	6.845401265	5.917953684	4.260615087	7.354052795	5.384615418	4.018123339	3.701379437	6.797715824	4.71587532	6.308782981	8.475432017	5.686330629	7.983793215	5.081768374	5.194190489	7.195053167	3.473571312	5.97026716	4.788228425
650	5.434563186	5.465758507	5.694646042	5.697390699	4.212464118	7.969349128	5.201308244	7.211981632	6.289888548	4.477876731	4.180848069	5.251280613	7.554581396	5.815244718	7.582570123	8.031805855	7.285128866	6.59706905	8.71927283	6.436453961	6.847579565	5.924374482	4.260340826	7.357513202	5.381585603	4.008202663	3.674044357	6.790536024	4.704000835	6.298421721	8.479049395	5.672868008	7.979423225	5.06132439	5.183369294	7.195245955	3.462951952	5.95385024	4.763078745
651	5.423060043	5.465367789	5.693947997	5.695115461	4.208641243	7.970405547	5.201088592	7.19694444	6.288272545	4.472646312	4.173892939	5.251723984	7.553642266	5.820208078	7.583822615	8.037372675	7.290051023	6.595917841	8.726413061	6.432942609	6.851839207	5.931654119	4.263783935	7.360549116	5.373338578	3.993925855	3.6424616	6.784377889	4.687861129	6.285858993	8.479982204	5.656391678	7.980082845	5.048128195	5.177849116	7.195793022	3.453034633	5.942795478	4.743852321
652	5.413363746	5.462760445	5.695429198	5.691826469	4.209632293	7.974008795	5.201871331	7.188789355	6.290226404	4.472191379	4.170086275	5.25166956	7.555340251	5.824440562	7.582603196	8.040195902	7.291684601	6.596082627	8.735678503	6.432755797	6.854121813	5.940070715	4.266998063	7.36604169	5.371499076	3.988418862	3.619019672	6.784143673	4.678427212	6.28090745	8.485398777	5.646568396	7.980113229	5.03559611	5.172730439	7.200117901	3.444064447	5.93481126	4.729753563
653	5.407522272	5.459122056	5.698209487	5.687434175	4.214248348	7.978615739	5.207161829	7.186760881	6.294534926	4.479910741	4.170239509	5.254627503	7.559726321	5.828180197	7.579849669	8.038314453	7.290653843	6.599524707	8.747606441	6.435448371	6.85513372	5.950333269	4.269034696	7.374590827	5.37603207	3.990822425	3.601141957	6.788496985	4.673252905	6.280785461	8.492834239	5.641741207	7.979634275	5.022813945	5.16803099	7.202017947	3.434978062	5.924812235	4.715832335
654	5.406302419	5.456978676	5.703336655	5.684860844	4.215464403	7.979130535	5.221090055	7.182688766	6.296559546	4.495299197	4.172029543	5.267814749	7.566521805	5.834367444	7.581518765	8.034916317	7.291167853	6.609153506	8.763642099	6.438464432	6.858620865	5.963218551	4.270642117	7.385789309	5.380485997	3.992453886	3.578309221	6.792461721	4.662559059	6.275522471	8.494576626	5.63413451	7.981922462	5.011769856	5.166412793	7.190129603	3.424163863	5.905894957	4.694497235
655	5.399092482	5.45300421	5.706913304	5.682328542	4.21564255	7.977101733	5.225653474	7.173683185	6.298378413	4.499155862	4.167277099	5.271656009	7.569729711	5.84294942	7.585748563	8.033109109	7.292174411	6.615268921	8.774857835	6.437611092	6.867181588	5.974025448	4.275773182	7.396306191	5.382318371	3.992831346	3.555253487	6.79493198	4.650990451	6.27113497	8.497269176	5.624073856	7.983357724	4.995983144	5.159867256	7.184000673	3.410244035	5.888328607	4.673279566
656	5.383956664	5.449747778	5.700389247	5.675481147	4.210721842	7.979357231	5.218541532	7.160001105	6.29984112	4.487765095	4.154017137	5.262877622	7.567045426	5.847804355	7.586440985	8.032399753	7.29747602	6.611296581	8.778058674	6.431722952	6.874890361	5.979900206	4.281407613	7.399808016	5.379688648	3.985446134	3.528863629	6.790359029	4.638064137	6.266410741	8.50448234	5.60917608	7.983289319	4.974889071	5.147068805	7.184653136	3.392996783	5.872425526	4.647207319
657	5.3631535	5.450093157	5.679269961	5.661606413	4.198483927	7.989526481	5.204394557	7.142749873	6.299565062	4.466098477	4.134541285	5.245905967	7.558421238	5.843202613	7.57772209	8.030316471	7.30776838	6.594999955	8.773415866	6.421482899	6.874268166	5.980338277	4.282592043	7.391715034	5.371762758	3.9656186	3.495281264	6.77418424	4.621996146	6.257644855	8.515374902	5.587789535	7.980883906	4.949971268	5.129736051	7.18611801	3.373243172	5.855293203	4.611445178
658	5.342352184	5.450432311	5.664140661	5.650212025	4.193649538	7.986018695	5.194332627	7.116337977	6.292062937	4.452005777	4.118024464	5.235105177	7.547001622	5.835326836	7.562543514	8.021102812	7.302141858	6.57796941	8.766472506	6.409184501	6.865592399	5.983818906	4.276677133	7.378801906	5.35828161	3.941783609	3.452418137	6.748844819	4.598209867	6.236337804	8.511471646	5.561073185	7.969649599	4.919186874	5.111120752	7.176011357	3.351242018	5.830251928	4.57585217
659	5.322565784	5.445150337	5.65368403	5.636404243	4.189708737	7.974905809	5.188108211	7.089708048	6.282577659	4.445337589	4.10433474	5.22770433	7.535385327	5.828768817	7.544767828	8.007345186	7.290145929	6.565637497	8.762932932	6.395414726	6.853784352	5.98600604	4.268810523	7.368970487	5.342814595	3.921724362	3.407549397	6.727235598	4.570505871	6.212106128	8.500328119	5.532445044	7.954676387	4.888081978	5.092562003	7.160529383	3.329369064	5.802282837	4.539279568
660	5.301978057	5.431726622	5.643833132	5.617189852	4.181659529	7.96088063	5.183593403	7.066325443	6.273915048	4.441371695	4.091091716	5.219396026	7.524524099	5.825301569	7.527311077	7.991483527	7.280074562	6.558100961	8.763864558	6.381162721	6.842893585	5.985086889	4.262915818	7.365341935	5.328483036	3.907976171	3.36439685	6.714640821	4.542437655	6.191188684	8.488617759	5.503348845	7.939020665	4.857426115	5.073496482	7.143593136	3.307584499	5.77361675	4.499920088
661	5.274024349	5.41296588	5.62937388	5.596596157	4.171174225	7.939045915	5.178097688	7.036802363	6.262137665	4.428927345	4.073575237	5.205469777	7.513377651	5.822567309	7.513059293	7.974981355	7.273844973	6.546764578	8.761411978	6.370838403	6.836113087	5.987756608	4.260697522	7.363485112	5.319162368	3.894547616	3.320011358	6.701427601	4.517797559	6.171732948	8.476788911	5.472454671	7.919424306	4.816556114	5.050263884	7.120501016	3.281118236	5.739329195	4.458281138
662	5.24484662	5.39477262	5.613500257	5.575053733	4.161448515	7.92126555	5.169173986	7.005193965	6.248590672	4.417382851	4.055092265	5.194324512	7.498841286	5.816019234	7.496581971	7.955696542	7.26335542	6.532987062	8.756171363	6.355554481	6.827097169	5.98603042	4.254405224	7.35504996	5.307432602	3.881097894	3.278563338	6.684508624	4.493854586	6.1512567	8.46586164	5.440302778	7.901780742	4.780099053	5.027926117	7.097964185	3.254748179	5.704884559	4.418266291
663	5.218800422	5.38022482	5.597571905	5.55356063	4.152731707	7.909741481	5.15791221	6.974791225	6.236158792	4.408578369	4.037696032	5.18618696	7.483245246	5.807026069	7.478082574	7.934754981	7.250167945	6.518603562	8.749951437	6.336281814	6.816673507	5.981319635	4.245294508	7.341513189	5.292288298	3.866324593	3.240025465	6.665023338	4.469668573	6.129076989	8.455821222	5.408561509	7.888284952	4.751574489	5.008995533	7.078541712	3.230655966	5.673115837	4.380935846
664	5.1993363	5.369765083	5.581023748	5.533409717	4.141843031	7.896660187	5.149135379	6.948813432	6.230104333	4.39674986	4.022563505	5.172388813	7.475245753	5.80343234	7.463551316	7.916572608	7.246476985	6.506410824	8.746391676	6.324533391	6.813490619	5.98530827	4.244575838	7.335204714	5.279000004	3.847514829	3.199555052	6.648908742	4.445634368	6.105965287	8.445272897	5.380225988	7.877756008	4.723641743	4.993969855	7.060886892	3.208754962	5.644524797	4.344164475
665	5.182490262	5.363617496	5.571624582	5.519904929	4.135239726	7.887540073	5.14811741	6.924883555	6.225399592	4.389260498	4.00969463	5.163339401	7.468861247	5.804666825	7.450887829	7.904194671	7.24373594	6.497265235	8.744409902	6.314090707	6.809297415	5.989466722	4.243216124	7.332008751	5.268603331	3.830855698	3.161617444	6.636700734	4.422919997	6.08592359	8.437161503	5.354704072	7.86590731	4.693206052	4.976564856	7.044294826	3.187036348	5.618438426	4.309684657
666	5.165735551	5.357177933	5.565528514	5.509563414	4.132048727	7.881306093	5.148948028	6.90441467	6.219569925	4.384530874	3.997298315	5.157521399	7.462968738	5.809684033	7.442585286	7.898509919	7.239999655	6.491710177	8.745347204	6.305738723	6.806150437	5.993335498	4.241299696	7.331338766	5.260932795	3.817534843	3.127883806	6.626619994	4.403238981	6.071443131	8.432192168	5.332179841	7.854846641	4.665646225	4.960025411	7.029879588	3.167040391	5.595357483	4.278875433
667	5.147489797	5.344824497	5.554599957	5.495699522	4.128429863	7.874845527	5.14185678	6.889927705	6.211785067	4.377749759	3.983385534	5.149378085	7.458303047	5.816139164	7.441869191	7.898419664	7.236071571	6.489629428	8.750930056	6.30232017	6.809351748	5.999160706	4.241997744	7.333105776	5.254932481	3.806725753	3.098838451	6.616023533	4.388380936	6.063673203	8.430183373	5.313042528	7.849152293	4.649122719	4.951088217	7.019634497	3.151746379	5.576245124	4.253064035
668	5.13382383	5.339884173	5.548211424	5.487476821	4.12557949	7.874173232	5.142599444	6.878550371	6.211749333	4.373757853	3.976370232	5.148746906	7.456902809	5.814816597	7.437315005	7.895160863	7.23754699	6.48676761	8.755660453	6.299298963	6.808819296	6.003712402	4.240503639	7.332413701	5.249493472	3.800166436	3.072630831	6.61089421	4.377946575	6.056488071	8.432204704	5.298937308	7.844423716	4.629113976	4.942701861	7.015221368	3.14126828	5.562520295	4.234235905
669	5.126726289	5.340404825	5.548385744	5.484619896	4.126110718	7.878444854	5.147359286	6.87015981	6.217167148	4.375054868	3.974993138	5.152635808	7.460814035	5.816179644	7.436266434	7.893848677	7.244215129	6.489077406	8.764009618	6.299754442	6.809813759	6.009530067	4.242872419	7.334234833	5.249099358	3.798391922	3.053324671	6.612310076	4.371047751	6.052144722	8.437894001	5.28954486	7.842101058	4.611635442	4.936065142	7.013866184	3.132543945	5.552824356	4.219201706
670	5.126006948	5.342588571	5.554071686	5.485021638	4.131727948	7.885628538	5.151116585	6.865792211	6.223918114	4.381815634	3.976148981	5.1569872	7.470416091	5.829196926	7.445641067	7.899932658	7.254286987	6.500632605	8.779292155	6.306026334	6.818279723	6.0193512	4.252973894	7.342927168	5.256251589	3.800283779	3.043054322	6.618658128	4.366824342	6.052893842	8.446176446	5.283870233	7.844615847	4.60361016	4.933521363	7.013681593	3.123707777	5.54602786	4.205538167
671	5.12682348	5.348633142	5.557814766	5.487121715	4.139732436	7.894888728	5.160389779	6.87036916	6.231171668	4.387294462	3.978366565	5.164408097	7.47997165	5.840304293	7.456028595	7.908026545	7.265271171	6.509820674	8.791803292	6.311071164	6.831253344	6.032639372	4.256903487	7.352023003	5.260819024	3.798675177	3.031030752	6.620888081	4.364950159	6.053262457	8.453606411	5.279810178	7.854730461	4.599550996	4.936096948	7.020764293	3.120913537	5.544800779	4.198622679
672	5.128213099	5.353222356	5.560397135	5.488825641	4.145918821	7.904053688	5.168529908	6.87267875	6.237278308	4.38893222	3.976810507	5.170719657	7.489040774	5.850619835	7.46329328	7.920315715	7.275062187	6.517557065	8.804948361	6.31876052	6.843477543	6.045172434	4.260956964	7.363264737	5.266265871	3.799567287	3.024954943	6.627082152	4.367360037	6.059152458	8.4662398	5.279851868	7.865964967	4.597885253	4.940670549	7.030098084	3.120513588	5.545913674	4.196079348
673	5.13103731	5.356187809	5.565121467	5.491456389	4.150405383	7.914403427	5.174977557	6.871958166	6.244240972	4.38955025	3.9736834	5.176260938	7.499727706	5.863369472	7.469545831	7.937010256	7.284843204	6.526567924	8.821973225	6.330888771	6.854561124	6.056086235	4.269191846	7.377863828	5.274955391	3.805466688	3.026549259	6.640864635	4.373949871	6.072019026	8.485120546	5.284472718	7.876075597	4.598042236	4.945990477	7.03936417	3.120641779	5.548481247	4.195752029
674	5.139363546	5.368143463	5.580251495	5.503146713	4.161826758	7.934499157	5.192603627	6.889824066	6.26199572	4.402832298	3.986305752	5.191107246	7.519240102	5.885995846	7.489440123	7.953614917	7.302784638	6.542508404	8.846018112	6.344727265	6.874145903	6.070906034	4.280393091	7.395634207	5.285881374	3.811119516	3.024162164	6.656455951	4.380304468	6.084174545	8.50046083	5.289407945	7.890989152	4.600461937	4.954332942	7.051768469	3.123198194	5.556636206	4.19577934
675	5.150876533	5.382153996	5.598419196	5.519958109	4.175154882	7.957809313	5.211162747	6.909621649	6.281410854	4.417530539	3.998400163	5.206972799	7.541043146	5.906928041	7.509710702	7.974705547	7.320338165	6.560190394	8.868054342	6.359755378	6.893681701	6.089468989	4.292261062	7.415242014	5.301641298	3.820001599	3.025434862	6.674813627	4.390147232	6.097580343	8.520872676	5.300597833	7.912101286	4.608197582	4.96688417	7.068589448	3.130082536	5.567808552	4.201143637
676	5.165515885	5.395883701	5.61708816	5.539006227	4.189756386	7.982107348	5.228221304	6.927433052	6.300724501	4.431809787	4.00779227	5.223939424	7.562933953	5.925147377	7.529434223	7.99968526	7.337362282	6.578490903	8.888873399	6.376361799	6.913066115	6.110130913	4.304333456	7.436074941	5.320954654	3.832191891	3.032875237	6.695386192	4.403041948	6.11425255	8.547353221	5.317792231	7.93742133	4.62133584	4.983048436	7.089668585	3.139767065	5.581142371	4.211992792
677	5.1847131	5.409651501	5.636651921	5.557434776	4.207795231	8.007716099	5.246331612	6.947426906	6.323037768	4.450014087	4.021846263	5.247925278	7.585339114	5.947168097	7.556152355	8.02419427	7.359642086	6.598914969	8.916669085	6.395815756	6.938098933	6.129605718	4.317546309	7.458021917	5.339471676	3.845455252	3.046001511	6.716731513	4.415586233	6.136934661	8.575741351	5.336221978	7.961804354	4.637678102	5.000683434	7.11354967	3.14785011	5.596777706	4.22490276
678	5.202153808	5.426152092	5.654900625	5.575070563	4.223850282	8.032925288	5.264703089	6.97013514	6.343915914	4.469641318	4.038597345	5.267427521	7.614487012	5.971902343	7.585828979	8.053358726	7.387501894	6.62948149	8.94853553	6.422823787	6.96425677	6.152718868	4.335186847	7.484701829	5.360236953	3.862212495	3.061654517	6.741728705	4.434971833	6.160824843	8.605258303	5.357427432	7.98801852	4.657173407	5.020431723	7.139883495	3.160353345	5.619268863	4.24510511
679	5.223174944	5.446975999	5.676792649	5.596978245	4.241330877	8.062936156	5.287856297	6.998751831	6.3658682	4.492285417	4.058701373	5.288562125	7.648397283	5.999442283	7.618497142	8.08888085	7.417408475	6.666106683	8.983050631	6.453509	6.993034447	6.17928455	4.353655745	7.516239962	5.38507122	3.88179774	3.081702018	6.770913526	4.460328428	6.188577166	8.637656379	5.384200011	8.019159619	4.681183588	5.04392146	7.171053164	3.178696103	5.64910035	4.271499109
680	5.255684144	5.473135642	5.708914486	5.629260076	4.265928282	8.10410678	5.320493617	7.037015489	6.393826527	4.520270964	4.08367675	5.321495353	7.683528963	6.030216573	7.655885883	8.131221909	7.445465055	6.701891777	9.019853667	6.482903271	7.027183517	6.207654994	4.368490406	7.551797143	5.415567535	3.903488848	3.109773786	6.804757674	4.488840085	6.224681439	8.676037743	5.419747884	8.058421155	4.712011767	5.073101632	7.210326796	3.2029709	5.685823047	4.302197264
681	5.294048036	5.504200152	5.749619599	5.669237885	4.296057979	8.151971414	5.354207336	7.085775172	6.43203968	4.551030198	4.116772822	5.358651578	7.727506013	6.065966541	7.703597435	8.179014754	7.477668956	6.743276923	9.065828263	6.522482542	7.063666899	6.237284175	4.387525906	7.593244441	5.453382997	3.934074511	3.147649116	6.849228573	4.524089814	6.267287236	8.724937474	5.464483554	8.106386592	4.753835775	5.108378923	7.258703533	3.234340711	5.7336649	4.345761895
682	5.340682391	5.541420115	5.796886886	5.71750082	4.332149476	8.206301096	5.393445891	7.147320979	6.478512899	4.587031181	4.156553953	5.403224062	7.780246222	6.108226577	7.759659678	8.235629667	7.517462641	6.792756709	9.117878915	6.571236731	7.107259114	6.273679084	4.415027339	7.641051733	5.497021264	3.970814488	3.198246033	6.902360636	4.569290788	6.318516289	8.782005765	5.520599226	8.163752361	4.806757	5.151785267	7.319008154	3.273519934	5.791734215	4.401375125
683	5.399243027	5.58610931	5.850572448	5.775339917	4.374916672	8.26821961	5.442544659	7.223195263	6.531430979	4.632009627	4.202782887	5.458565925	7.842572357	6.158410268	7.823588345	8.305615932	7.567686278	6.853401398	9.175690374	6.628619878	7.162521812	6.320600281	4.45221992	7.696889527	5.547794014	4.013290791	3.264196243	6.96385557	4.626540847	6.381433538	8.845807408	5.590663569	8.23056783	4.871221162	5.205221476	7.392266093	3.321011312	5.859996913	4.468494524
684	5.474847272	5.64000834	5.915965363	5.845877145	4.425258594	8.342548996	5.500040432	7.31270168	6.593746069	4.691843998	4.260801362	5.524302357	7.923265849	6.218666162	7.903451602	8.398182745	7.633158367	6.933112826	9.25353958	6.701966678	7.232484132	6.375869271	4.494481049	7.767863879	5.61885586	4.073290975	3.347527158	7.042354753	4.695028171	6.461912546	8.921655903	5.678984511	8.305242435	4.951229865	5.269777672	7.473982405	3.376703897	5.943826625	4.551026912
685	5.569810163	5.70176428	6.003802409	5.929472532	4.490181764	8.425531016	5.574826118	7.423089631	6.661295247	4.77169783	4.337607801	5.609373557	8.014736923	6.288467368	7.999906165	8.500315443	7.701266802	7.028574281	9.34296514	6.789260738	7.308896142	6.433021887	4.534524012	7.85116831	5.701847365	4.148783746	3.454678058	7.142529829	4.780274027	6.558135225	9.009969903	5.787680213	8.392374421	5.05177808	5.35212106	7.570721528	3.448659685	6.046889605	4.661778961
686	5.687928284	5.775987132	6.115144129	6.033648264	4.571995683	8.526029211	5.669530211	7.564250738	6.741448251	4.871598954	4.434209932	5.716247598	8.121531101	6.371690783	8.120772974	8.616774679	7.776391534	7.142426638	9.444925232	6.894905793	7.398031573	6.496116302	4.578891814	7.952491462	5.797402658	4.240294195	3.594418228	7.267868696	4.889128064	6.676178663	9.116242173	5.92409341	8.502722787	5.181836055	5.45916207	7.693030784	3.543307162	6.178572354	4.809875669
687	5.82479069	5.870244963	6.222897721	6.17119766	4.6570696	8.66635737	5.767507143	7.739482532	6.855967989	4.973220318	4.530966164	5.826217019	8.260880502	6.473497656	8.277522952	8.772694308	7.886329329	7.277828918	9.567250299	7.025852204	7.525580988	6.58292778	4.656753202	8.085544789	5.912827122	4.344272035	3.768371469	7.408851287	5.021844621	6.826213992	9.244445389	6.093454049	8.649430867	5.347269545	5.589901438	7.847261207	3.65578952	6.346429285	4.984898363
688	5.988155538	6.000162186	6.35019848	6.329140124	4.757959548	8.852667182	5.876447306	7.949417692	6.996038816	5.08496806	4.652104149	5.95322013	8.419335626	6.585582646	8.455633781	8.964880843	8.021641402	7.42842651	9.707916692	7.173455026	7.6680422	6.681125703	4.741731401	8.226016763	6.042424272	4.458026808	3.964118716	7.5600849	5.173185593	6.995756781	9.40504178	6.284379703	8.824559174	5.533697804	5.733308641	8.04220258	3.78933222	6.549799678	5.187611097
689	6.176055075	6.151611889	6.498449652	6.499778233	4.875447691	9.061558093	6.002068895	8.184270766	7.152363514	5.209471385	4.795532815	6.098504557	8.59307853	6.707846808	8.647082472	9.179096151	8.171929551	7.593917737	9.862615842	7.335138302	7.818109995	6.785058346	4.82847942	8.370263575	6.184245567	4.582484208	4.178180341	7.726294634	5.340970985	7.180242552	9.589381842	6.489627735	9.015195062	5.733210365	5.887604753	8.255901116	3.935310759	6.77186424	5.406948507
690	6.391098194	6.30202319	6.665768277	6.68886988	5.010318317	9.265816448	6.156203522	8.442573234	7.323429297	5.354202647	4.952823909	6.26492853	8.793487137	6.852016789	8.859919308	9.406744086	8.334225213	7.787427808	10.03507917	7.521462742	7.986977936	6.899168898	4.928561123	8.536463253	6.347324649	4.728720563	4.426196631	7.928329349	5.535239983	7.391258907	9.78903503	6.718652905	9.218701485	5.955939369	6.067025781	8.465250831	4.089705241	7.003316273	5.642881281
691	6.618321391	6.457212778	6.839474618	6.889974172	5.151589095	9.483371865	6.325260303	8.714859341	7.497252017	5.509733579	5.120435149	6.441486099	9.013138012	7.01258218	9.097250529	9.649253452	8.508836247	8.006068111	10.22713154	7.725744489	8.174976181	7.024736596	5.040829946	8.724006163	6.531261805	4.892996308	4.704940506	8.150063609	5.749503523	7.621756529	10.00416273	6.975427182	9.448478701	6.209337853	6.266947747	8.698829201	4.267115183	7.269831638	5.919293718
692	6.871629935	6.628084145	7.03519325	7.112990226	5.309516353	9.72343062	6.515643494	9.015833672	7.687001715	5.682877537	5.308352347	6.639122709	9.257510057	7.194084904	9.360304205	9.914092034	8.702146442	8.251194915	10.44115047	7.952903985	8.383985297	7.161947157	5.165775918	8.933254555	6.734700203	5.075930269	5.02021372	8.396377792	5.986366138	7.877433316	10.23767267	7.26140636	9.701977791	6.490234506	6.489424721	8.955856722	4.466965746	7.571513351	6.234134776
693	7.1655837	6.825026975	7.268195081	7.368225214	5.494848791	9.992994817	6.734462952	9.360206538	7.906708185	5.880153418	5.52563837	6.868089792	9.532243438	7.401016385	9.650836419	10.20872337	8.921244486	8.524213268	10.67821467	8.208397741	8.615898732	7.311411448	5.304456542	9.163823165	6.957191171	5.27871575	5.377583246	8.673687824	6.250572769	8.164226568	10.49422989	7.576531094	9.976020129	6.795310806	6.737488189	9.230957008	4.686705975	7.904334341	6.581540332
694	7.489155496	7.05143344	7.522971121	7.655382912	5.699650066	10.29943407	6.974042178	9.741140179	8.149853219	6.092217471	5.763496647	7.114129727	9.833834884	7.630102145	9.980131289	10.5371642	9.172085379	8.825943108	10.93555808	8.491354896	8.875157705	7.480539355	5.461496614	9.416973449	7.208212113	5.503829694	5.776144824	8.97789017	6.551986674	8.479204088	10.78625937	7.921376181	10.28598478	7.137326782	7.016286882	9.528966998	4.931968221	8.274818614	6.968804863
695	7.837974201	7.29574648	7.797301744	7.963763784	5.921351527	10.63119556	7.230359236	10.14770244	8.410306548	6.317435375	6.017347442	7.376664085	10.1591482	7.876679225	10.33390085	10.89132092	9.446921578	9.149656821	11.21147986	8.794993221	9.155797855	7.662652106	5.633892017	9.687525874	7.475654188	5.741529873	6.205000751	9.302197623	6.877851003	8.822092097	11.10483392	8.289080449	10.61975445	7.503655027	7.313440848	9.848679861	5.195856985	8.672712016	7.380013161
696	8.203796719	7.54598456	8.086956861	8.282352761	6.154231669	10.97364116	7.499493483	10.56719264	8.679653302	6.550873476	6.281601243	7.651270907	10.50095702	8.135390677	10.69902615	11.25847221	9.735199425	9.487335958	11.50015348	9.110623635	9.448838342	7.851156391	5.8162937	9.967901775	7.749120833	5.983867541	6.651753197	9.640018202	7.21560435	9.184991725	11.43604547	8.669447695	10.96303408	7.881028643	7.619050017	10.18221612	5.471238373	9.08739579	7.804574189
697	8.579060602	7.797272684	8.389413979	8.607920602	6.390240594	11.31606913	7.784947214	10.99348963	8.951049792	6.784139663	6.5554547	7.929641701	10.85289795	8.406512044	11.07889866	11.62714741	10.03032296	9.838572715	11.79455158	9.43471279	9.748198861	8.047635828	6.004519386	10.25400921	8.0319589	6.234439847	7.11493706	9.995496088	7.566590288	9.553694619	11.76845536	9.057086604	11.31039334	8.269482361	7.93986573	10.51891429	5.761467039	9.523100637	8.261818189
698	8.968965224	8.058714235	8.70495616	8.950747214	6.636767252	11.66806507	8.084829521	11.4363478	9.230781128	7.030540322	6.835167778	8.221650766	11.21460242	8.69061664	11.4710645	12.00602108	10.33743954	10.20283398	12.0998233	9.768615282	10.058411	8.25126885	6.202350896	10.55125031	8.327638562	6.497399884	7.599787464	10.36926164	7.933322613	9.938609694	12.10823819	9.453708386	11.66910474	8.673766991	8.275661243	10.85532429	6.058777625	9.971888586	8.731423294
699	9.378319834	8.3360779	9.038009517	9.314679857	6.89665629	12.03635239	8.399159248	11.89857209	9.522787307	7.290474039	7.123059532	8.529382652	11.5906969	8.988157165	11.87761395	12.40037809	10.6615704	10.58101504	12.41741559	10.11575491	10.38522052	8.462880069	6.411084622	10.8641038	8.635415198	6.77320982	8.109018625	10.75920878	8.318122813	10.34271126	12.46145492	9.863088162	12.04415895	9.095110431	8.626211577	11.19637654	6.363760852	10.43596756	9.212818293
700	9.802190578	8.626105867	9.389247666	9.688421353	7.162433298	12.4169999	8.721465654	12.36456731	9.822044375	7.545730621	7.420230522	8.839864519	11.98191135	9.291356056	12.29405693	12.80301616	11.00016163	10.96548058	12.7370014	10.4732501	10.72845679	8.678883711	6.624110746	11.18858029	8.941110005	7.051084745	8.628933187	11.1483668	8.712462998	10.75121498	12.82598565	10.2805102	12.42829246	9.519229219	8.980935134	11.54628193	6.67619053	10.91412748	9.709191552
701	10.2217204	8.915734673	9.738929964	10.0680407	7.426833702	12.80130735	9.039487064	12.82985711	10.11978573	7.79127732	7.716143768	9.149324145	12.37229221	9.599726994	12.71377069	13.20424377	11.3437309	11.34844995	13.06138148	10.83266399	11.07035817	8.89912482	6.841042723	11.5075832	9.253404275	7.324359333	9.153474774	11.53702738	9.110759364	11.16580763	13.19821601	10.70127974	12.8214813	9.947711478	9.341628972	11.89641872	6.993785452	11.39530708	10.20804521
702	10.63857411	9.203414725	10.08792061	10.44889643	7.689444868	13.18303757	9.35445255	13.28958652	10.41221864	8.031629311	8.007918435	9.454129871	12.75733201	9.909628842	13.12991936	13.59946335	11.68676823	11.72690346	13.38350165	11.18672178	11.4042757	9.1193969	7.058825755	11.81931266	9.563712729	7.590933543	9.672721143	11.92213679	9.505257912	11.577739	13.56659287	11.11408706	13.21108598	10.37145616	9.698167404	12.24095286	7.310167029	11.87212944	10.69861748
703	11.06380879	9.493895898	10.44644525	10.82915616	7.953967187	13.55952769	9.67496165	13.74325222	10.70047085	8.276579603	8.297816438	9.754196326	13.13997151	10.21872386	13.53953474	13.98927284	12.02789536	12.10315972	13.69641059	11.53220959	11.73163998	9.336319246	7.275523472	12.13052412	9.861731646	7.853966105	10.18165943	12.30395355	9.892178837	11.97981757	13.9216437	11.51045459	13.58527048	10.78293433	10.0411119	12.57710948	7.62015116	12.34206211	11.17632688
704	11.47290096	9.775730532	10.79725778	11.1983399	8.207308543	13.91721053	9.990749995	14.18324393	10.98145826	8.513125678	8.579361202	10.04498117	13.50885361	10.51636314	13.93535126	14.36104505	12.35623711	12.46987418	13.99956829	11.86573699	12.050234	9.54897231	7.486096942	12.43299984	10.15495486	8.11241763	10.67619308	12.67617832	10.26816391	12.37205976	14.26866161	11.89284227	13.94794879	11.1823834	10.37614529	12.89003757	7.920649312	12.79253075	11.64263444
705	11.86671322	10.04640861	11.14038824	11.56143038	8.4518687	14.26160939	10.29740165	14.60756963	11.25238643	8.741076601	8.850776395	10.32765525	13.86892132	10.81160698	14.32080191	14.72062443	12.68059611	12.82704325	14.29701072	12.19185278	12.36214231	9.75962075	7.694013522	12.72793043	10.44374343	8.364320717	11.15958006	13.04074877	10.63657078	12.75724834	14.60760927	12.26650233	14.30470521	11.57162348	10.70816547	13.18994935	8.212166321	13.22788296	12.09619935
706	12.25296127	10.3098372	11.48257638	11.92617436	8.693436513	14.60196799	10.59668593	15.01944503	11.51450535	8.963621214	9.114916783	10.60594436	14.22651307	11.11134104	14.70168748	15.07575991	13.00924918	13.17760951	14.59297202	12.51548026	12.67083801	9.970603022	7.9030408	13.01920091	10.72829538	8.610182974	11.63691995	13.40117478	11.00219072	13.13893511	14.94036762	12.6357772	14.65973518	11.95325511	11.0391382	13.48835006	8.497625181	13.65627852	12.53894109
707	12.64672632	10.58520439	11.84210606	12.29945238	8.938952589	14.94838551	10.90630078	15.4340164	11.78061188	9.187895974	9.38654644	10.88733859	14.58141923	11.4019948	15.08468598	15.42901812	13.33604043	13.52792606	14.88744439	12.8362816	12.98102995	10.18136984	8.111289468	13.31410024	11.01080139	8.859762312	12.11269192	13.76029281	11.36872647	13.52026973	15.2776762	12.99888698	15.00946846	12.32982034	11.3590621	13.78756154	8.785046196	14.08902007	12.98469567
708	13.04042789	10.86296864	12.20017444	12.67364419	9.18465244	15.2907493	11.21732906	15.84720023	12.04667433	9.407493334	9.654999515	11.16795725	14.9385695	11.69645479	15.4672357	15.7792065	13.66507473	13.87955387	15.18060025	13.15653279	13.29091367	10.39277113	8.322602215	13.60997531	11.29002098	9.10420802	12.58597839	14.11238204	11.73054955	13.89798547	15.60897451	13.35633395	15.36176724	12.7035501	11.67778396	14.07934904	9.071312148	14.51570053	13.42570927
709	13.43166334	11.13827714	12.5524403	13.04734286	9.429405664	15.62707114	11.52513502	16.25763097	12.30987633	9.621321028	9.916537089	11.44571028	15.29696523	11.99799437	15.8471469	16.12573714	13.99638861	14.23084321	15.47207492	13.47584495	13.59873657	10.60537661	8.536777385	13.90426546	11.56712621	9.340635632	13.05688193	14.45869258	12.08796216	14.27135989	15.93239743	13.71068342	15.71629589	13.07481091	11.99883403	14.36294259	9.356075557	14.9342306	13.86070133
710	13.82579739	11.41370166	12.91817091	13.42912107	9.676144716	15.96839388	11.83059435	16.6692042	12.56879982	9.836748102	10.17780322	11.72129308	15.64417302	12.29274374	16.22206291	16.46827137	14.32212407	14.57321446	15.7595713	13.78806467	13.90152248	10.81955378	8.746039545	14.19358309	11.84749684	9.574737868	13.52688086	14.81205437	12.45057884	14.64272439	16.25973324	14.06794076	16.05715617	13.44030956	12.31479765	14.64959643	9.6427275	15.35622231	14.30003951
711	14.22404883	11.68884639	13.28655767	13.8142673	9.922276705	16.30701588	12.14067278	17.07234274	12.82583123	10.05082004	10.44344527	11.99416186	15.99661477	12.59632332	16.60187214	16.81258361	14.65424138	14.92005139	16.04992916	14.10509347	14.2106235	11.03495263	8.959296516	14.48536371	12.12693489	9.813136078	13.99775596	15.1634783	12.81586048	15.01691747	16.58958607	14.42027493	16.4005181	13.8066346	12.63244632	14.93298321	9.932643087	15.7779503	14.73448402
712	14.62591441	11.96513241	13.65858272	14.20155628	10.16731568	16.64256924	12.45593665	17.47197012	13.08448646	10.26491539	10.7123138	12.26762328	16.35593862	12.90676952	16.98598906	17.15920771	14.99437262	15.2705924	16.34327981	14.42453558	14.52529806	11.25133798	9.177006386	14.77873587	12.40554979	10.05414651	14.47025801	15.51410902	13.18237468	15.39376381	16.91966214	14.76906637	16.75009493	14.1742222	12.95438469	15.21278273	10.2249094	16.19953669	15.1662321
713	15.03031305	12.2454754	14.04127044	14.59190748	10.41210362	16.97871607	12.77352455	17.88198173	13.349446	10.48264461	10.97946068	12.5477976	16.71649983	13.2132219	17.36849055	17.50607705	15.33904773	15.61713818	16.63627203	14.73629176	14.83843452	11.46907919	9.395650168	15.06889676	12.68601246	10.29119277	14.9455143	15.87083155	13.54949903	15.77058744	17.24658662	15.1213071	17.10336246	14.54120691	13.28160559	15.49190749	10.51732961	16.62315514	15.60449145
714	15.43171986	12.52543489	14.41969697	14.98256392	10.6578871	17.30911454	13.09214656	18.2811046	13.60614284	10.69185537	11.24382306	12.82386548	17.0703792	13.52651357	17.74925962	17.85211872	15.67769164	15.96359038	16.92824975	15.04945808	15.14494768	11.68749597	9.619086831	15.35772169	12.95808182	10.52526393	15.41746529	16.22184766	13.9132103	16.13900075	17.56302387	15.46555116	17.44613413	14.90693697	13.6028359	15.76551935	10.80587203	17.04204175	16.04169182
715	15.83182506	12.80318198	14.80010232	15.37377892	10.90488907	17.62850351	13.41606519	18.6716047	13.85804392	10.90193217	11.50951846	13.10008993	17.42385966	13.84494834	18.12745043	18.19236472	16.01193344	16.30973197	17.21665042	15.36178441	15.45016502	11.90833134	9.841968371	15.64425785	13.22558582	10.7613529	15.88552988	16.57287408	14.27570311	16.50726907	17.87014175	15.80032947	17.78255147	15.26605413	13.91628701	16.0300738	11.09247662	17.45897085	16.47767124
716	16.24355913	13.08512437	15.20249146	15.77596103	11.1586415	17.9422097	13.7571663	19.07079853	14.118305	11.12974634	11.78669585	13.38951506	17.79441837	14.17227428	18.51219775	18.5307196	16.35549297	16.66303831	17.50676217	15.67672085	15.76962929	12.13824263	10.06480871	15.93510559	13.5025771	11.01060366	16.3643388	16.94166818	14.65083584	16.89529779	18.18057197	16.1370305	18.13020411	15.62369723	14.23290605	16.29076844	11.38789947	17.8888993	16.92572274
717	16.67626901	13.38579042	15.63655252	16.20010661	11.42523732	18.27581872	14.11522884	19.49207722	14.38870747	11.36523392	12.07385198	13.6912303	18.18595373	14.51977831	18.91916428	18.88468538	16.71910297	17.03289812	17.8147926	16.00690044	16.11107903	12.37439855	10.31145661	16.24451657	13.79692903	11.27707228	16.88241446	17.33141568	15.05429314	17.30006619	18.51247496	16.49777825	18.49931424	16.00286586	14.57549272	16.5641976	11.69761245	18.33381863	17.39913662
718	17.14878633	13.71859586	16.10156042	16.66660635	11.71125862	18.65453737	14.49475755	19.95076115	14.68355398	11.60771854	12.37773968	14.00928314	18.60709676	14.89416671	19.36256332	19.2716924	17.12665393	17.43626908	18.14912044	16.36819132	16.4832449	12.63385105	10.58392165	16.58751907	14.112927	11.55272195	17.44576824	17.74291491	15.49348375	17.73191887	18.88028746	16.89523538	18.90339779	16.4202831	14.95135521	16.86513754	12.03979533	18.82102577	17.90929835
719	17.64335524	14.06726902	16.56582427	17.15682149	12.003156	19.06769433	14.87359472	20.42554915	14.99323643	11.84047474	12.68359833	14.32640459	19.03406827	15.27393845	19.82031983	19.6762461	17.56421635	17.85249194	18.49062896	16.74454039	16.86324487	12.90889677	10.86279507	16.94590132	14.4335178	11.81220308	18.01631017	18.1472734	15.94078412	18.16812036	19.26604997	17.30833994	19.32091207	16.85462608	15.33605977	17.18122141	12.39954881	19.33131438	18.42302665
720	18.13878502	14.40649286	17.01558778	17.64319018	12.29232247	19.48720108	15.23574858	20.8953519	15.30202329	12.05250442	12.97881762	14.63325114	19.44407049	15.64196625	20.26745314	20.07444648	17.99651769	18.2399395	18.81836645	17.10695468	17.22253141	13.17093682	11.13852268	17.28553968	14.75537917	12.04869634	18.57171269	18.52853093	16.37732407	18.58968736	19.64616119	17.71625855	19.72491849	17.27672537	15.71012843	17.49252994	12.74272022	19.81677563	18.90154315
721	18.59202905	14.70913931	17.43422362	18.07222406	12.55874609	19.85468914	15.57273246	21.31046397	15.57518194	12.24914754	13.25331956	14.91499813	19.81568563	15.98442896	20.67702651	20.43875816	18.38904891	18.59871992	19.1276794	17.44041168	17.5499216	13.41946532	11.3866938	17.59082814	15.04805552	12.27235338	19.07105274	18.88050324	16.76689779	18.96518382	19.99115822	18.07985382	20.09166435	17.65637916	16.04297869	17.77388093	13.05614291	20.24527132	19.3296092
722	19.01367989	14.99116694	17.84687411	18.46089967	12.8143114	20.17776412	15.90534877	21.6903524	15.82116064	12.4511801	13.52179958	15.18812014	20.16790787	16.31635065	21.06334941	20.77637748	18.75360336	18.95040689	19.42941102	17.75720753	17.86533658	13.66284162	11.61882017	17.87878951	15.32460218	12.50275841	19.53740635	19.22847909	17.12854366	19.31809709	20.31328127	18.41237294	20.43778472	18.00659256	16.35006571	18.03157983	13.35423951	20.64024128	19.73758587
723	19.43550254	15.28972306	18.29829535	18.86067637	13.08608875	20.49597288	16.26568832	22.09001777	16.06809631	12.68758341	13.80841232	15.48323927	20.53563459	16.66196934	21.45501319	21.10308515	19.11994507	19.32034293	19.73379996	18.07588957	18.19996668	13.90574889	11.86343354	18.17841061	15.61971732	12.76037783	20.01846335	19.60957081	17.50476571	19.69761448	20.64023255	18.74857569	20.79379528	18.35313992	16.6654789	18.28069922	13.6580596	21.04742213	20.17233568
724	19.89000036	15.61129377	18.76288521	19.29716467	13.36456117	20.84283701	16.63848609	22.51452612	16.34236948	12.9182436	14.10433665	15.78962886	20.92419709	17.02334144	21.87243665	21.45349134	19.51722695	19.69835737	20.04693616	18.40756602	18.55120365	14.15983432	12.12809039	18.49460399	15.92249256	13.01662454	20.53479203	19.99284832	17.9097936	20.09759563	20.9853838	19.10643004	21.17256581	18.72831045	17.00498516	18.54982506	13.98681211	21.48713148	20.63661996
725	20.36833598	15.94010582	19.22656893	19.75311989	13.6430417	21.21134761	17.01130747	22.94722997	16.63043676	13.13376553	14.39758751	16.09242734	21.32042394	17.39331164	22.30099495	21.82107126	19.93273672	20.07447505	20.36295399	18.74739602	18.90625233	14.42429984	12.40122692	18.81735245	16.22440123	13.2603788	21.06585439	20.36571487	18.32853483	20.501118	21.33645752	19.47591405	21.56018972	19.11812719	17.35583208	18.82923489	14.32471275	21.94330359	21.10311716
726	20.83844845	16.24929509	19.67758339	20.18830898	13.91418959	21.57214484	17.3708968	23.35868465	16.90048535	13.33815321	14.67457464	16.37543395	21.70062788	17.75806026	22.70994586	22.17958868	20.33445394	20.43868102	20.67093275	19.08184307	19.24685508	14.69084152	12.662199	19.12862764	16.51703743	13.48950566	21.57225849	20.72417475	18.73092456	20.8848543	21.67082319	19.83362392	21.93115051	19.48935375	17.69222614	19.09397698	14.64283016	22.38273101	21.53432233
727	21.28400266	16.55278299	20.12276384	20.59766331	14.17631781	21.90757928	17.72224573	23.7473473	17.15747052	13.54725686	14.9471845	16.65737052	22.06339264	18.11278063	23.10524324	22.52313788	20.72957792	20.80072957	20.97462259	19.40225909	19.57777984	14.94367451	12.91855446	19.42844563	16.8038295	13.71939447	22.06238663	21.08203839	19.11661185	21.25231087	22.00026819	20.17924531	22.29203749	19.85184716	18.0139044	19.35213166	14.95569174	22.79597383	21.95907459
728	21.72035988	16.85317405	20.56637989	20.99645809	14.43662561	22.23345616	18.0694722	24.12630804	17.41024523	13.75329079	15.21587512	16.93820552	22.41729121	18.45575757	23.49445084	22.85025997	21.11873898	21.15774468	21.27100522	19.71386321	19.90402151	15.19011093	13.17007267	19.71996771	17.08619135	13.94780243	22.53986765	21.42953166	19.49272659	21.60877159	22.32247347	20.51306301	22.64894315	20.20414375	18.33080899	19.60438165	15.26791049	23.19717238	22.38005952
729	22.15981265	17.14995151	21.00776589	21.39549612	14.69883129	22.56388224	18.41378529	24.50597637	17.66341555	13.94809068	15.47906327	17.21406868	22.76884903	18.7881761	23.8816327	23.16469922	21.50292563	21.5054467	21.55869887	20.021684	20.22804739	15.43819611	13.41725202	20.00670681	17.36408529	14.16964599	23.00693142	21.75988351	19.86428287	21.9591	22.6358663	20.83742309	23.00306993	20.54335664	18.64675647	19.84979547	15.57908226	23.59629479	22.79132713
730	22.58787983	17.44081914	21.43700157	21.78300815	14.95372913	22.89221806	18.75286527	24.88416145	17.90709573	14.13862067	15.73818629	17.48174528	23.11740955	19.12209333	24.26184892	23.48715323	21.89090122	21.84553599	21.8490123	20.32519617	20.54871808	15.68969533	13.67071927	20.29618259	17.63697776	14.38394723	23.46910673	22.09355061	20.22898445	22.31029812	22.95216064	21.1635933	23.3430779	20.86872073	18.94332318	20.08869412	15.88144134	23.98194017	23.17853003
731	23.0087624	17.72193614	21.85425895	22.15988018	15.20181163	23.21190523	19.07631902	25.2508539	18.14348353	14.32080966	15.98919697	17.74005733	23.44931239	19.44594343	24.62994033	23.80162258	22.27020066	22.17759508	22.12910751	20.62039152	20.8578248	15.93341351	13.91307724	20.57596304	17.90963	14.5865201	23.91085883	22.41476099	20.58003621	22.64489026	23.26453004	21.48272514	23.67924229	21.1956577	19.23106407	20.32202412	16.17762543	24.35103289	23.54938626
732	23.4139025	17.98812613	22.25297581	22.51940518	15.439461	23.51480039	19.37965607	25.59513439	18.36946399	14.4912858	16.22809117	17.98481456	23.75780321	19.7524253	24.97946486	24.09651062	22.62932578	22.49515062	22.39248498	20.90221974	21.1486182	16.16418192	14.13647114	20.83876157	18.17445502	14.77624454	24.32425912	22.71406589	20.91006278	22.95232811	23.5620072	21.78386596	24.00614968	21.51605937	19.5078218	20.54674962	16.46249589	24.69817565	23.90133417
733	23.79074382	18.24160879	22.630026	22.85819686	15.66546954	23.80228892	19.67695121	25.9162362	18.58290659	14.65225333	16.45955901	18.21531074	24.05594897	20.05102342	25.31401743	24.37653143	22.97043538	22.79407207	22.65101129	21.17461775	21.42560075	16.39391218	14.35345639	21.09466486	18.41653693	14.96235041	24.72824172	23.00147139	21.22290444	23.24072624	23.83929111	22.06356242	24.30993465	21.80185689	19.76404255	20.76368294	16.73046449	25.02660523	24.23061712
734	24.14728513	18.4838229	23.0043327	23.17104916	15.88359638	24.06518876	19.96439347	26.22448066	18.78217637	14.81844403	16.68156891	18.44497175	24.33971865	20.33739608	25.62944335	24.63913692	23.29169159	23.08058271	22.89708903	21.42702545	21.69262286	16.60850438	14.56209379	21.33532789	18.64758822	15.149185	25.10375239	23.27999125	21.52024832	23.52263828	24.10188446	22.33041558	24.6014842	22.07690843	20.01016748	20.96654016	16.9857935	25.34324283	24.54572793
735	24.49773794	18.72121327	23.37751712	23.47223518	16.09825981	24.31554243	20.24669943	26.52574028	18.97607991	14.98748044	16.89937143	18.67481244	24.61626825	20.61551352	25.936592	24.89432511	23.60461973	23.36093884	23.1343228	21.66841138	21.95633271	16.81454984	14.76743487	21.56738356	18.87509822	15.33541564	25.46529944	23.55483014	21.81167191	23.80410338	24.35676011	22.59097232	24.88569072	22.34562301	20.25300246	21.16087773	17.2359671	25.65435871	24.85735059
736	24.84865181	18.95476982	23.73129975	23.77579	16.30741255	24.56779297	20.52281386	26.81433857	19.17225002	15.14337761	17.114195	18.8925054	24.88861062	20.88439924	26.2431861	25.14941251	23.91679287	23.63247982	23.36327357	21.909373	22.21544664	17.02064012	14.97024679	21.79623692	19.0974991	15.50995395	25.82963495	23.82211265	22.10040574	24.07782032	24.60331458	22.8420636	25.15579063	22.59571213	20.48966402	21.35105648	17.48134418	25.95496943	25.1661
737	25.18262564	19.17829283	24.07086102	24.06627036	16.50699017	24.8169498	20.79040979	27.0948535	19.36250788	15.29429296	17.31667483	19.09819592	25.15350199	21.15341949	26.53915377	25.39467517	24.21890224	23.89009064	23.58235323	22.14405871	22.46055776	17.21786564	15.16278099	22.01726538	19.31222716	15.67325112	26.1783175	24.07612836	22.38580743	24.34393551	24.84762399	23.09025824	25.42571362	22.84226173	20.72014313	21.53544415	17.71735482	26.24872707	25.46198865
738	25.49965758	19.39077946	24.39620453	24.34274082	16.69999147	25.05538151	21.04602802	27.36496062	19.54470823	15.43866406	17.50656341	19.29542517	25.40454539	21.4121006	26.81774672	25.6283346	24.50798288	24.13950204	23.79665228	22.36842971	22.69476835	17.4103639	15.35040084	22.22799488	19.52094923	15.83069746	26.50719808	24.31787811	22.65701709	24.59711221	25.08411279	23.32955017	25.68724275	23.08459316	20.94064187	21.71372592	17.94217379	26.52803213	25.73586258
739	25.80665391	19.59429085	24.70969294	24.60844663	16.8897081	25.27897089	21.28890837	27.62295348	19.71914745	15.57526672	17.68786425	19.48844655	25.63912673	21.65130651	27.07786592	25.85180537	24.78389404	24.38643267	24.01030583	22.5810105	22.92383326	17.60297475	15.53779021	22.42878038	19.72570493	15.98762918	26.81855086	24.55095092	22.90680849	24.8343338	25.30775408	23.55473683	25.93275104	23.319434	21.14894275	21.88646903	18.15701532	26.78782401	25.9868986
740	26.10842157	19.7890956	25.01412949	24.8589991	17.06412491	25.49509749	21.52047614	27.86503872	19.88374015	15.70671669	17.8651531	19.66937731	25.8635301	21.8786715	27.32716044	26.06138957	25.03872377	24.61137969	24.20522238	22.77960087	23.13987844	17.78061605	15.70077429	22.62043624	19.9154736	16.13374053	27.1131374	24.76990638	23.14264531	25.05435663	25.51891153	23.76679141	26.16812254	23.53662449	21.34228166	22.04874517	18.36194399	27.03195514	26.23603526
741	26.39225736	19.97158826	25.29661581	25.09144962	17.2268553	25.69874337	21.73778226	28.09269923	20.03549417	15.83271138	18.03147811	19.84080315	26.07691136	22.09463236	27.57091003	26.26293827	25.28374369	24.82698283	24.38924088	22.9712981	23.34351868	17.95029427	15.85765969	22.80141382	20.0919692	16.27136328	27.38939014	24.97581685	23.36546382	25.26598502	25.71705693	23.96449863	26.39359421	23.73688265	21.52617148	22.20383796	18.55425453	27.26338795	26.47371506
742	26.65136627	20.14148267	25.55502691	25.30702864	17.38106407	25.88782763	21.94015537	28.30677379	20.17620555	15.95212459	18.18429249	20.00448734	26.27801848	22.29908909	27.80621439	26.45817243	25.52270993	25.03709008	24.56628994	23.15637827	23.53522106	18.11437326	16.01556724	22.97230918	20.2569425	16.40085768	27.64693477	25.16856867	23.57563979	25.47072112	25.90254736	24.14930051	26.60685368	23.92310593	21.70270278	22.3524804	18.73252794	27.48379189	26.69292261
743	26.89259023	20.30699614	25.81300458	25.51746652	17.52797276	26.0686971	22.13258261	28.50637705	20.31907702	16.06290931	18.33155216	20.16148076	26.46670133	22.49298572	28.0144721	26.6416559	25.7445395	25.22588659	24.73004088	23.32066097	23.71587582	18.26432226	16.15563605	23.13999632	20.41092762	16.51665924	27.88970518	25.34452165	23.77482318	25.65459782	26.07882459	24.33028146	26.80175785	24.10247534	21.86859417	22.49007657	18.89767249	27.69451978	26.89524072
744	27.11713872	20.45747622	26.05049779	25.70535782	17.66617589	26.23519105	22.31486285	28.69698575	20.44973021	16.16624117	18.46960545	20.29907023	26.64118538	22.67569751	28.21238452	26.81005447	25.95005806	25.39847317	24.88700442	23.47715691	23.88119569	18.40518244	16.28926271	23.29753033	20.55769675	16.62968707	28.11140596	25.51539093	23.9589087	25.83258791	26.24114126	24.49511212	26.98388307	24.26927717	22.01724699	22.62012645	19.05902064	27.88644877	27.08587709
745	27.3305751	20.59572941	26.26853987	25.875413	17.79697662	26.39012126	22.48852271	28.87933011	20.56907789	16.26485892	18.60110045	20.42598448	26.80674093	22.84888006	28.40385359	26.96732392	26.14251438	25.56102974	25.03798261	23.62916523	24.03496779	18.5400794	16.41720497	23.44342058	20.69854788	16.74098688	28.31549619	25.68241314	24.13057187	26.00684805	26.39437264	24.64787856	27.15885063	24.42415127	22.15512372	22.74500222	19.21389174	28.06244055	27.26622656
746	27.53952129	20.73303575	26.480726	26.04686045	17.92236488	26.54127657	22.65440222	29.04872144	20.68751563	16.36190723	18.73162748	20.56621842	26.97256608	23.01415229	28.58260282	27.12183199	26.32594056	25.72029153	25.17832244	23.77218743	24.18566474	18.67000454	16.53200366	23.57820948	20.83154365	16.84356121	28.51077992	25.83753429	24.2958329	26.1690881	26.54922131	24.80322306	27.33137841	24.57045333	22.29763906	22.86529717	19.34858813	28.23245405	27.4329418
747	27.72484959	20.85697491	26.67796612	26.20806706	18.03723068	26.68271691	22.80442866	29.20210844	20.79556311	16.44942209	18.848853	20.68941706	27.1195954	23.164559	28.74897654	27.26363007	26.49558744	25.86605303	25.30817858	23.90539197	24.32861572	18.79304802	16.63822839	23.70892163	20.95400754	16.9382903	28.69767814	25.98246341	24.44992984	26.32202823	26.69219047	24.94366956	27.48870119	24.70556691	22.42670581	22.97621119	19.47618102	28.39851822	27.59236608
748	27.89665779	20.97214674	26.86464595	26.36085798	18.14687105	26.81683549	22.94654225	29.34731133	20.89853056	16.53510552	18.95651609	20.80166824	27.25530849	23.30368593	28.90949979	27.39974466	26.65571035	26.00494869	25.43167665	24.03071678	24.46517355	18.91138574	16.7407603	23.83454947	21.06930219	17.03052587	28.87191476	26.12185979	24.5945702	26.46867364	26.82151955	25.07182572	27.63372066	24.83103466	22.54471525	23.08202028	19.59690425	28.55446271	27.74357903
749	28.06958506	21.08580745	27.04576591	26.50777012	18.25709262	26.94651941	23.09010092	29.4937009	21.00366456	16.62746659	19.06157938	20.91669218	27.39234049	23.4383736	29.06925455	27.53902051	26.8112894	26.145722	25.55310386	24.15031176	24.59720433	19.0272355	16.84328433	23.95212898	21.18198566	17.12450715	29.02894452	26.25921886	24.7322502	26.610848	26.94014574	25.19544243	27.7733169	24.94958298	22.6586687	23.1882877	19.70828747	28.69368375	27.88415007
750	28.22250552	21.18720131	27.20522868	26.63163813	18.35458008	27.06212625	23.21717863	29.63672413	21.100992	16.70533693	19.15777746	21.02356635	27.51904629	23.57314259	29.20821706	27.66677352	26.9534775	26.27447404	25.66703732	24.26004832	24.72035922	19.13363145	16.93918399	24.06474727	21.29006303	17.20342447	29.17571924	26.38083554	24.85789374	26.73875386	27.05731562	25.31372249	27.90447326	25.06369988	22.76397509	23.28804794	19.81526527	28.82839536	28.01689248
751	28.37032157	21.28250453	27.35350775	26.74617129	18.44339551	27.17223302	23.33587224	29.76938647	21.19139581	16.78000248	19.24948886	21.12095093	27.640537	23.70236228	29.33556039	27.78267623	27.08329386	26.3945311	25.77668391	24.3637798	24.83245013	19.23535249	17.02695035	24.17198752	21.3924771	17.27880029	29.31507993	26.49361064	24.9759692	26.85859755	27.16977542	25.42632719	28.0316299	25.16949315	22.86177733	23.38408468	19.91527972	28.95718112	28.13920757
752	28.52023358	21.37570411	27.49761744	26.86147802	18.5283974	27.2822436	23.45108077	29.88762369	21.27641926	16.85837881	19.33897917	21.21037569	27.75819833	23.81941551	29.45902363	27.88939908	27.20311851	26.50764437	25.88212129	24.46363877	24.9335371	19.33366339	17.10581019	24.27257343	21.48744145	17.35701029	29.4455904	26.60282412	25.08811216	26.97497648	27.2736506	25.53111412	28.15541166	25.26529997	22.95419085	23.47725523	20.00606421	29.07642275	28.25091956
753	28.65128764	21.46134698	27.62894525	26.97094731	18.61255965	27.38549474	23.55149484	29.99474076	21.35620508	16.92770943	19.4205375	21.29858226	27.85939634	23.91662572	29.57420658	27.99285019	27.31588244	26.60535759	25.97208871	24.55494582	25.02790221	19.41621671	17.1741551	24.36308151	21.57061965	17.42334038	29.5553214	26.70404526	25.18560858	27.08462322	27.36751412	25.62095143	28.26466232	25.35786643	23.04507689	23.56091263	20.08811127	29.18020269	28.36057935
754	28.77191049	21.54198292	27.75287124	27.07404398	18.69189925	27.48281251	23.65098576	30.10327156	21.43540639	16.99271256	19.50049989	21.38740255	27.95576198	24.01353057	29.69052893	28.09570733	27.42742289	26.70338991	26.06348342	24.64699566	25.12470517	19.50153074	17.24343781	24.45656608	21.65258913	17.48515389	29.66048454	26.80202376	25.28020619	27.1900022	27.45574876	25.7073561	28.37142467	25.44441683	23.13392876	23.64137647	20.16620727	29.28151994	28.46354769
755	28.88680923	21.6180858	27.8727933	27.17095709	18.76491082	27.57426169	23.75126027	30.21254185	21.51318327	17.0547285	19.57890546	21.47298825	28.05078267	24.11498321	29.80522097	28.1987113	27.53712199	26.8045582	26.1593498	24.73862876	25.22285103	19.59201122	17.31488923	24.55220207	21.73730276	17.54820401	29.76759778	26.89809059	25.37549825	27.29204338	27.54280321	25.7959659	28.47764982	25.52495226	23.2181491	23.72065145	20.24141951	29.3832156	28.55939009
756	28.9979356	21.68797291	27.99093121	27.26269908	18.83181311	27.65909321	23.84169437	30.30781574	21.58284462	17.11209419	19.64902519	21.54443698	28.14033363	24.21110371	29.90198077	28.30027136	27.63780389	26.89921472	26.24920209	24.81758631	25.31026747	19.67379305	17.37953697	24.63481486	21.8229613	17.61801581	29.8741106	26.99035395	25.46719688	27.39011459	27.63411765	25.88750207	28.57528818	25.60165024	23.29204565	23.79654924	20.31053325	29.47773286	28.65137267
757	29.11515122	21.75695752	28.10467745	27.35573168	18.91121379	27.7528624	23.93371716	30.40335693	21.64978176	17.16540756	19.72391593	21.61606898	28.225826	24.31747567	30.01085128	28.41928765	27.73164229	26.98681577	26.3376429	24.89892378	25.3927059	19.75888479	17.43869278	24.71520872	21.89584907	17.67980207	29.98549082	27.07682295	25.55909737	27.48791225	27.71888116	25.97282376	28.66384471	25.68620279	23.36997081	23.87298179	20.38606921	29.57447857	28.74941607
758	29.24027331	21.83361775	28.23490483	27.44597482	19.01020164	27.8369568	24.0461536	30.4977477	21.71035781	17.23133492	19.82184017	21.70511797	28.30871736	24.43815757	30.13134056	28.54017851	27.80839414	27.07141772	26.42951489	24.98401966	25.48057323	19.84814508	17.48427085	24.78978494	21.96559643	17.75271723	30.10117856	27.17668956	25.65235035	27.59849208	27.80219785	26.04582989	28.74675425	25.76974341	23.44261608	23.94826615	20.46501616	29.67796214	28.8531969
759	29.38918428	21.94324093	28.44050694	27.53650962	19.14772244	27.88369064	24.22447057	30.59902759	21.76643925	17.35202432	19.98387741	21.8516924	28.40677827	24.59194552	30.26869047	28.64318201	27.86273474	27.17616239	26.54443425	25.08243148	25.6061128	19.95054512	17.51230278	24.86080499	22.06549369	17.88950913	30.23721194	27.3431242	25.76161005	27.76152337	27.90952901	26.10999994	28.84502675	25.84557136	23.50084832	24.03031226	20.55007716	29.81128755	28.98010824
760	29.55055032	22.09557959	28.70255554	27.67170796	19.28355949	27.98406668	24.41498541	30.79002157	21.89491036	17.53485319	20.13442195	22.04697122	28.60837964	24.76043621	30.44227945	28.73910311	28.02789954	27.37411282	26.66731528	25.21712222	25.80553542	20.05361959	17.65901929	25.00010291	22.19498109	18.05480071	30.41998433	27.56801672	25.89125822	27.94795174	28.03102458	26.20389874	29.0176367	25.96510726	23.62063911	24.14434686	20.6620742	29.99047599	29.21580647
761	29.72234779	22.23295761	28.91017187	27.86306605	19.38265085	28.16938156	24.53533299	31.02288111	22.06723954	17.66946904	20.21464577	22.19283333	28.8498665	24.90273138	30.6324525	28.88556786	28.2752457	27.58442815	26.77970155	25.36372051	25.9946354	20.14695551	17.86114917	25.18945862	22.29929885	18.14665375	30.63705926	27.76291503	26.03996538	28.1281207	28.13040704	26.33660909	29.20555095	26.12139336	23.81140855	24.26969795	20.77498522	30.21005812	29.51094599
762	29.81735096	22.22807059	28.87015397	27.98366273	19.38984348	28.3129582	24.48965343	31.08414046	22.12233167	17.59140079	20.18081192	22.14049892	28.89332273	24.9253377	30.71275824	29.0462924	28.36724419	27.58572727	26.81984506	25.41090301	25.98229863	20.18711785	17.87637403	25.26767416	22.28271649	18.05767501	30.73279734	27.75022672	26.1201911	28.19419375	28.13774602	26.42427776	29.22474679	26.19098944	23.92287589	24.31138832	20.7947451	30.32162523	29.59457669
763	29.83432346	22.23595632	28.87873691	27.98220552	19.39366925	28.32240019	24.49843171	31.1029615	22.13881133	17.60217049	20.18263825	22.15988875	28.90293965	24.93443416	30.73428143	29.0524715	28.37548209	27.59280583	26.84036035	25.41630536	25.98986703	20.20868854	17.8694186	25.28014562	22.29627117	18.05727996	30.70109973	27.7540136	26.12455158	28.22421806	28.1599932	26.45851559	29.23502821	26.18083397	23.91451894	24.34092577	20.78082143	30.33068189	29.58438611
764	29.83217077	22.24352313	28.87853008	27.96475942	19.38915599	28.33831841	24.51148109	31.11620449	22.15831865	17.62895511	20.18583803	22.18273357	28.90439964	24.92276115	30.73577833	29.04048588	28.38975286	27.60763759	26.85177492	25.42476624	25.99593238	20.22845709	17.87474093	25.29915764	22.3276061	18.07156094	30.66222146	27.76366175	26.11838739	28.23207549	28.19328185	26.48212896	29.26894162	26.17229561	23.90504727	24.37591621	20.78092857	30.30899085	29.54764192
765	29.84432476	22.253738	28.87133994	27.97381594	19.38800724	28.39234513	24.52261473	31.13880141	22.19124546	17.64645898	20.18954006	22.19368514	28.91561904	24.91735742	30.74797035	29.06676356	28.4272732	27.63201814	26.8770022	25.45362835	26.00443131	20.26257046	17.89583019	25.34089953	22.3694981	18.08045756	30.65379145	27.77600768	26.12919541	28.23743444	28.23892652	26.51892307	29.32756178	26.19448829	23.9283072	24.42230038	20.8066416	30.29772317	29.51877855
766	29.87833211	22.28079717	28.89806495	27.99883648	19.40995848	28.43873606	24.55797311	31.16789912	22.22682235	17.66886182	20.21612178	22.2170779	28.94674833	24.96301145	30.79011526	29.1227993	28.45456276	27.66924712	26.94568957	25.50060595	26.03718931	20.32704849	17.91715806	25.38316329	22.42338944	18.10598563	30.64766066	27.79439463	26.15299756	28.2588695	28.30628099	26.57829609	29.39742867	26.23791277	23.95550084	24.48122759	20.8457692	30.3069687	29.4990673
767	29.93504336	22.32147727	28.95610593	28.04123936	19.45443507	28.48673794	24.6171519	31.21781879	22.26834195	17.71192248	20.26534502	22.26412572	28.98611878	25.02627291	30.84303314	29.18888654	28.4920372	27.7295209	27.01992253	25.55952811	26.08464128	20.39418867	17.94192696	25.43312106	22.49484592	18.15540072	30.66509226	27.83517347	26.19480015	28.30144891	28.38014323	26.63913347	29.4601283	26.28344171	23.98334721	24.54587903	20.88885352	30.33491549	29.50643196
768	30.00303033	22.36946279	29.02876638	28.09207506	19.50727341	28.53804461	24.68907023	31.28104915	22.31474297	17.76826751	20.32563	22.32532516	29.03661504	25.09117068	30.90334797	29.25740159	28.53987912	27.79996696	27.09233302	25.62094016	26.14258567	20.46043904	17.97217107	25.49036198	22.57257599	18.21539454	30.70135583	27.89235811	26.24632314	28.35770774	28.45539394	26.69842464	29.52389461	26.33166278	24.01646054	24.61354352	20.93368534	30.37521341	29.5330123
769	30.06948523	22.41821743	29.09873801	28.14163268	19.55352781	28.59263474	24.7608817	31.34661163	22.36395932	17.82610476	20.38417735	22.38765267	29.10285024	25.1466717	30.97053846	29.32359186	28.5943781	27.86419002	27.16091962	25.67544235	26.20736352	20.52600239	18.00947662	25.5524751	22.64195453	18.26973438	30.7480553	27.95596238	26.29753665	28.41844619	28.52803288	26.75627469	29.60005822	26.38622978	24.06063597	24.68103783	20.97920521	30.42195985	29.56805602
770	30.13712108	22.46869329	29.17737748	28.19419488	19.60547147	28.65376203	24.82847496	31.41701981	22.41894096	17.88092563	20.44471729	22.45079555	29.16773429	25.20727354	31.04140727	29.39399741	28.65581893	27.93053573	27.22729062	25.73426209	26.26878164	20.59070713	18.05163266	25.61701212	22.70702627	18.32592724	30.79829897	28.0212185	26.35113395	28.48572734	28.6003045	26.82072687	29.67838721	26.43812859	24.10966875	24.74468006	21.02345127	30.47808153	29.61161709
771	30.20535184	22.51782858	29.2554085	28.24912173	19.6594256	28.71705497	24.89211574	31.4890017	22.473619	17.93572673	20.50093582	22.51426441	29.23010328	25.27130739	31.10922558	29.46469004	28.71734198	27.99446149	27.29400435	25.79371872	26.32951466	20.65022156	18.09095105	25.68002319	22.7680303	18.37865238	30.84526433	28.08274298	26.40402807	28.55333376	28.66610432	26.88397131	29.75483956	26.48587687	24.15732377	24.80638034	21.06762787	30.53743801	29.66105024
772	30.27260076	22.56345091	29.32327208	28.3043175	19.70974217	28.77837835	24.95292489	31.55901054	22.52375228	17.9919452	20.54906231	22.5765183	29.29070721	25.3344337	31.17090359	29.53222896	28.77365103	28.05344198	27.36147291	25.84964994	26.39208226	20.70292727	18.12399652	25.73919689	22.82532264	18.42316778	30.88500254	28.13933836	26.4532933	28.61593662	28.72201411	26.93975154	29.82561046	26.53036672	24.20006594	24.86871248	21.11176235	30.59324264	29.71331215
773	30.33705024	22.61005722	29.38117222	28.35619322	19.75248138	28.84108631	25.01352023	31.62662175	22.57845478	18.04152521	20.60101246	22.63313984	29.34979958	25.39314935	31.24049718	29.60384035	28.83074726	28.1218254	27.42456127	25.90614312	26.45417064	20.76193928	18.16785423	25.80104318	22.88247568	18.46366967	30.92282439	28.20727069	26.50023331	28.67672565	28.78059956	26.99862298	29.88610987	26.57835049	24.24551752	24.93641923	21.15160828	30.64199983	29.76694893
774	30.40218673	22.65528452	29.44678131	28.40980292	19.79825253	28.90532305	25.07543346	31.69814498	22.63548862	18.09294123	20.65238252	22.69020493	29.41104347	25.45283867	31.31179152	29.67013036	28.88834055	28.18493995	27.48412644	25.96321291	26.50901291	20.81920132	18.21018748	25.86325547	22.94366429	18.50770199	30.96839128	28.27518054	26.5495414	28.74156374	28.84170777	27.05758574	29.94986506	26.62787162	24.29430937	25.0023161	21.18829545	30.69453783	29.81792148
775	30.46855375	22.69997378	29.52322197	28.46686922	19.84992207	28.96976019	25.13803151	31.77329547	22.69192739	18.14911161	20.70286941	22.74963423	29.47476249	25.51502253	31.38149609	29.73209297	28.94600618	28.24059658	27.54352097	26.02042752	26.55742545	20.87343209	18.24630752	25.92572605	23.00733504	18.55618557	31.02178432	28.3373985	26.60138708	28.81105635	28.90391194	27.11511596	30.0207084	26.67654288	24.34458771	25.06512319	21.22507184	30.75444767	29.86768441
776	30.53216941	22.75132575	29.59227178	28.52446043	19.89937009	29.03087458	25.19764592	31.84147066	22.74365222	18.20528454	20.75985658	22.8069512	29.53589418	25.5755796	31.45122727	29.80838059	29.00326226	28.30636651	27.61090074	26.07693155	26.61121898	20.93465117	18.28322994	25.99279055	23.06281545	18.60027633	31.06906084	28.39659276	26.64902942	28.87778798	28.96447643	27.17213866	30.08757946	26.72066262	24.39037733	25.13353567	21.26926249	30.81461002	29.92684407
777	30.59636084	22.79464208	29.6547936	28.58214272	19.94303518	29.09188048	25.25549657	31.91016255	22.79506146	18.25423853	20.80991691	22.86548861	29.60103094	25.63362154	31.5178404	29.87809187	29.06119388	28.37318885	27.67461413	26.13221089	26.67468758	20.99477458	18.32134932	26.05465041	23.1185333	18.64182404	31.11042588	28.45719091	26.69626803	28.94703309	29.0224365	27.22868556	30.15777876	26.76811469	24.43883736	25.19351116	21.31219195	30.87550079	29.98209059
778	30.66075787	22.83424183	29.71625167	28.63499453	19.98616944	29.15213008	25.31299356	31.97878202	22.84804112	18.30117943	20.85609501	22.92526683	29.66638524	25.68985867	31.58333266	29.94005975	29.11847363	28.4376773	27.73570646	26.18776878	26.74214633	21.05117951	18.35983941	26.11471473	23.17653853	18.68703592	31.15273745	28.52148542	26.74529438	29.01916901	29.08030534	27.28694939	30.22865664	26.81869121	24.48948785	25.25001093	21.35084914	30.93641164	30.03610711
779	30.7230368	22.88284438	29.78480791	28.67697749	20.03783678	29.20890999	25.37109426	32.04309774	22.90271828	18.35700774	20.90860246	22.98419187	29.72333615	25.7460081	31.65149361	30.00225477	29.17248104	28.49831957	27.80026582	26.24566652	26.80195627	21.10343499	18.39665373	26.18151702	23.23541665	18.74327573	31.2057826	28.58950286	26.7970318	29.09135182	29.14171295	27.34889534	30.29292794	26.8677063	24.53789812	25.31610509	21.38489398	30.99572841	30.09782137
780	30.78833965	22.92926822	29.85635183	28.73027909	20.08496444	29.26535587	25.42417282	32.11104117	22.95442637	18.41292725	20.95753961	23.04091949	29.78423685	25.80898961	31.71832411	30.07367557	29.23065334	28.56259374	27.86085137	26.305589	26.86494609	21.15824311	18.43394102	26.24071878	23.29073445	18.79312494	31.2539629	28.65485102	26.84569052	29.15686694	29.20210591	27.40339011	30.36073151	26.91563961	24.58594138	25.38177845	21.42347032	31.05271248	30.15408836
781	30.85430044	22.97278937	29.92857478	28.791382	20.12828138	29.32582046	25.48096424	32.18092014	23.00700207	18.46610423	21.00375261	23.09884427	29.84598205	25.8738575	31.78578063	30.14521902	29.28750804	28.62877572	27.91902184	26.36234838	26.92403085	21.21349411	18.47233833	26.29705062	23.34606532	18.83612555	31.29911532	28.72134509	26.89214494	29.22163301	29.2603173	27.45577331	30.42741384	26.96152345	24.63421271	25.44500724	21.46491213	31.10661606	30.20572333
782	30.91773402	23.01490682	29.99856403	28.85037519	20.17138406	29.3918317	25.54657171	32.2498659	23.06330059	18.51595205	21.05002774	23.15990151	29.90602794	25.93495778	31.85555715	30.20961743	29.33942016	28.69355228	27.97842452	26.41422451	26.97520929	21.2680417	18.51196096	26.35765682	23.40498284	18.87661805	31.34591079	28.79162065	26.93927635	29.29085306	29.31713147	27.51259678	30.48870932	27.00648733	24.68312203	25.5057153	21.50572155	31.15902163	30.25694105
783	30.97718378	23.05584139	30.05833291	28.89183413	20.21633972	29.45266276	25.59852585	32.31787724	23.11400561	18.56428562	21.0969316	23.21476477	29.97730524	25.99321658	31.92279001	30.2822316	29.40085256	28.7537098	28.04357397	26.47733719	27.04035043	21.33287918	18.55185527	26.42331168	23.4644494	18.92231145	31.39549762	28.85364049	26.99188522	29.3543869	29.37780161	27.57061405	30.55231559	27.06092978	24.73292473	25.56362024	21.54431874	31.22021051	30.31253845
784	31.03610312	23.10433481	30.11808975	28.94007765	20.26726143	29.50968014	25.6525269	32.38613632	23.16445016	18.61911248	21.14908224	23.27112264	30.04257464	26.05367933	31.9886149	30.35609324	29.45924693	28.81508116	28.10621334	26.53811886	27.10169602	21.39253333	18.59027832	26.48718402	23.51791186	18.96989241	31.44451343	28.91456518	27.04279202	29.41998616	29.43703692	27.62808856	30.61909221	27.11088964	24.7807878	25.62564848	21.5817597	31.28045339	30.371518
785	31.0962603	23.15772238	30.18291098	29.00137126	20.32076942	29.56517126	25.71352148	32.45505073	23.21756121	18.67920036	21.20498394	23.33201076	30.09717198	26.1164301	32.05282105	30.42577202	29.50950283	28.87775263	28.16325643	26.59045115	27.15232727	21.44230942	18.62646598	26.54619928	23.56619269	19.01596223	31.49041277	28.9787742	27.08983073	29.49083581	29.49221102	27.68444079	30.68687559	27.15263005	24.82584694	25.69218103	21.61850549	31.33579083	30.43115129
786	31.15734902	23.19327808	30.25123737	29.05178104	20.36034016	29.6236442	25.7680464	32.5252851	23.27343066	18.72832774	21.25334978	23.39389755	30.15898555	26.17386162	32.11301763	30.48900901	29.56009004	28.93260591	28.22099351	26.6422834	27.20483178	21.49699278	18.66181757	26.60447358	23.62461966	19.05746153	31.53173422	29.04757279	27.14076066	29.56403808	29.54673832	27.74246428	30.74966931	27.20152149	24.87095123	25.75389702	21.6548329	31.39281007	30.48674051
787	31.22507531	23.23453326	30.31196911	29.10182354	20.40448864	29.6801583	25.82445379	32.59212492	23.32447896	18.77651288	21.30158236	23.45133477	30.22068123	26.23232938	32.1781939	30.55728686	29.61137047	28.98547074	28.28132793	26.69035837	27.25867495	21.54987629	18.6948838	26.66039229	23.67485181	19.10172049	31.58075474	29.11277883	27.18715233	29.63517496	29.5958788	27.79506677	30.81162094	27.24511007	24.92006194	25.81352736	21.68892036	31.45698989	30.54572536
788	31.29132914	23.281221	30.36782192	29.15429982	20.4529741	29.73621487	25.88170369	32.65751412	23.37250261	18.8274115	21.34966584	23.50554123	30.28447715	26.29482712	32.24493889	30.63007547	29.66395434	29.04198749	28.34208548	26.73830338	27.31487084	21.60065603	18.7288743	26.71807367	23.71970462	19.14859294	31.6311121	29.17371715	27.23165458	29.70478475	29.64498232	27.84430204	30.87688371	27.28627285	24.97066373	25.87247071	21.72177744	31.52427744	30.60526351
789	31.34076438	23.32129429	30.42895965	29.20838146	20.49612231	29.79601474	25.93427441	32.72612376	23.42400678	18.8815353	21.39430837	23.56132555	30.35514377	26.36151417	32.30310367	30.69950464	29.7174763	29.10725993	28.39835644	26.79265212	27.37367146	21.65150664	18.76878311	26.78362552	23.77235686	19.19365795	31.66689731	29.23376566	27.28181	29.77551567	29.7036535	27.89656652	30.94870319	27.33474943	25.01633751	25.93174426	21.75583557	31.58411991	30.65719785
790	31.39577649	23.36342537	30.49593536	29.25749511	20.54182861	29.85820076	25.99068301	32.78885247	23.4756535	18.93414384	21.44497756	23.61929322	30.41307078	26.41557002	32.36525333	30.764191	29.76787956	29.17043467	28.45922266	26.84998897	27.4297149	21.70735537	18.80576592	26.84830344	23.82885242	19.24043848	31.71398533	29.30101377	27.32787844	29.84384128	29.75421289	27.94636944	31.01284031	27.38158099	25.06541238	25.99487373	21.79231417	31.6359667	30.71447712
791	31.45989755	23.40678866	30.56490662	29.30601056	20.58870924	29.91798792	26.04939647	32.85431432	23.52839622	18.98662099	21.49692855	23.67826653	30.46762694	26.46837343	32.43290067	30.82745497	29.82354004	29.23065073	28.52368031	26.90630517	27.4883627	21.76705063	18.84308732	26.90816394	23.88844078	19.28595598	31.7660746	29.37042264	27.37630044	29.91310454	29.81136999	28.00392722	31.07838056	27.42833751	25.118275	26.0615056	21.83286916	31.69191267	30.77411047
792	31.530035	23.45056745	30.63237707	29.35972049	20.63488102	29.97376507	26.10805414	32.93030546	23.58407423	19.04150881	21.54511729	23.73734213	30.53129278	26.53152273	32.50459943	30.89282796	29.88999896	29.29232394	28.58901651	26.9610509	27.55445547	21.82789616	18.88451896	26.96450941	23.95086557	19.32955745	31.81337416	29.43714358	27.43245167	29.98561497	29.88730799	28.0759206	31.15522968	27.47839222	25.17244543	26.13022051	21.87758159	31.75943379	30.83118949
793	31.59244622	23.50164232	30.70106789	29.4198328	20.68350875	30.03982991	26.16910573	33.00496487	23.64510303	19.09977105	21.59564828	23.79762315	30.60138499	26.58929865	32.57718324	30.95686426	29.95014612	29.3732958	28.65498157	27.02951389	27.62147454	21.88657115	18.92450471	27.03501809	24.01684744	19.38590205	31.86012691	29.50967047	27.48242949	30.05083075	29.95537883	28.14247706	31.23560757	27.53321546	25.22046474	26.19941508	21.91981191	31.81373393	30.8861947
794	31.65952763	23.55224252	30.76824823	29.4767206	20.73349271	30.10504344	26.23164363	33.07749828	23.70271216	19.15615013	21.64773399	23.86247477	30.67082882	26.65032317	32.64400702	31.02842456	30.00655914	29.44462857	28.7156034	27.09074659	27.68198345	21.9446989	18.96536516	27.10207069	24.07860179	19.43697491	31.90946557	29.57885954	27.53205317	30.12316749	30.01921116	28.20079725	31.31027136	27.58751002	25.26512354	26.26275511	21.96504868	31.86661256	30.94329436
795	31.73160962	23.59678417	30.83339855	29.52728189	20.78252412	30.16343797	26.29347292	33.14779703	23.75375089	19.20916112	21.69941922	23.92961962	30.73581104	26.71644282	32.70587341	31.105101	30.0610362	29.4962844	28.77081481	27.13896691	27.73664604	22.00133762	19.00629749	27.16048656	24.1331626	19.47745778	31.95959136	29.64285196	27.58296648	30.2031925	30.08039769	28.25139974	31.37468106	27.63590442	25.30962274	26.32104494	22.01090351	31.92506864	31.0034828
796	31.78583347	23.63120513	30.89914731	29.57792802	20.82515067	30.21546404	26.34924486	33.21495013	23.80239857	19.26207804	21.74601168	23.9860172	30.79634853	26.77679503	32.77484079	31.16367924	30.11156466	29.54632836	28.82878529	27.1921631	27.79858622	22.04901857	19.03968007	27.22560335	24.18294558	19.52193732	31.99929736	29.71156456	27.62824791	30.26678999	30.13372012	28.29652704	31.42756118	27.66912961	25.35667137	26.38643537	22.0399216	31.9873442	31.06236687
797	31.85218604	23.67387894	30.96238626	29.62982399	20.87128973	30.27986372	26.40438522	33.28217498	23.85947187	19.3220508	21.79468963	24.04460809	30.85616205	26.83938151	32.84502325	31.22662235	30.16762235	29.61227941	28.89167299	27.25175157	27.86055866	22.10396539	19.07848665	27.28805329	24.24118868	19.57187641	32.04118657	29.77537334	27.67367876	30.32951524	30.19258127	28.35185002	31.49867838	27.72055388	25.40985878	26.44903888	22.07094872	32.04869477	31.11954493
798	31.92391021	23.72099359	31.02515616	29.68050052	20.91868113	30.34888242	26.45988706	33.35064668	23.917863	19.38155891	21.84608005	24.10524616	30.91491292	26.90175614	32.9136897	31.29715308	30.22637212	29.68407024	28.95697902	27.31354258	27.91854056	22.16552396	19.11962185	27.34657046	24.30502072	19.62114724	32.08669922	29.83671486	27.72041221	30.39693317	30.25285355	28.41605025	31.57798574	27.78291429	25.46533329	26.51012397	22.10912403	32.10673367	31.17385002
799	31.98004164	23.76001361	31.09347705	29.72750997	20.96125569	30.40424822	26.51609446	33.42219586	23.96420285	19.4284597	21.89885605	24.16378157	30.97265354	26.95915182	32.98112966	31.37120287	30.28082979	29.73993953	29.02125162	27.37138087	27.97225188	22.22615178	19.1539883	27.40547341	24.36499012	19.66151924	32.13380144	29.90518775	27.76901898	30.47220368	30.30454689	28.48027256	31.63918092	27.83102283	25.51702743	26.57744513	22.15367446	32.16266918	31.22660914
800	32.03780108	23.80655857	31.15884753	29.77859339	21.00815111	30.46096154	26.56513744	33.48888591	24.01770789	19.47915775	21.94574	24.22076563	31.03801306	27.01790611	33.04545363	31.43725353	30.33494961	29.79918963	29.08340869	27.42585144	28.03383311	22.27834206	19.18794352	27.46575991	24.41828472	19.70419007	32.18520954	29.96877286	27.81613641	30.54358294	30.3590741	28.53753651	31.70424217	27.87160126	25.56349135	26.64273826	22.19204164	32.21939265	31.28668501
801	32.09769821	23.85555676	31.22237894	29.83520191	21.05841344	30.5209554	26.6202976	33.55794403	24.07531736	19.53395296	21.99455639	24.28135292	31.10439762	27.07648426	33.11074093	31.50480005	30.39160943	29.86394023	29.14613975	27.47993915	28.09583558	22.33353871	19.22500644	27.52869772	24.46968058	19.75544276	32.2377958	30.03404798	27.86695293	30.61247304	30.41435537	28.58956331	31.7720835	27.9131646	25.61026742	26.70504525	22.22490293	32.28092905	31.34756298
802	32.15805124	23.89994187	31.28693149	29.89465394	21.10916678	30.58299902	26.68988221	33.63491455	24.13070567	19.59024047	22.05136056	24.34729318	31.16497673	27.13378323	33.17942253	31.58082876	30.45101657	29.93085648	29.20966151	27.53536013	28.15101524	22.39842742	19.26580049	27.59319015	24.5241345	19.8138808	32.28691423	30.10632005	27.92349789	30.68177415	30.46864584	28.64097677	31.83913983	27.96342896	25.66201305	26.7656701	22.25753376	32.34701705	31.40257044
803	32.2245083	23.94225846	31.35854713	29.94690731	21.16140231	30.64647463	26.75202267	33.71231518	24.18583819	19.65048146	22.10680077	24.4070088	31.22764708	27.20084041	33.24713883	31.64947808	30.5065671	29.99095114	29.26367823	27.58840673	28.21203443	22.4479997	19.3036141	27.65257389	24.58203839	19.85511429	32.32931471	30.17683572	27.97279304	30.75374217	30.53536883	28.70149263	31.91363692	28.02764373	25.71733638	26.83145813	22.3036655	32.40469555	31.46046408
804	32.29398282	23.99297293	31.43156626	30.00239054	21.21256838	30.7130929	26.80573354	33.78558646	24.24144972	19.71015147	22.16044903	24.47060071	31.29349807	27.2627632	33.31240547	31.71683494	30.56310384	30.05775878	29.32590936	27.64910277	28.27515956	22.50182373	19.34368302	27.71686755	24.64867544	19.90106667	32.37183016	30.24471032	28.02035108	30.82664084	30.60559009	28.76601782	31.9869296	28.08763894	25.77057499	26.90553396	22.34960409	32.45970216	31.51875549
805	32.36070889	24.04934679	31.50279115	30.06202515	21.26141832	30.78087703	26.85647262	33.85475921	24.29663995	19.76700502	22.21170177	24.53754324	31.36038907	27.31712307	33.37769681	31.78681971	30.623794	30.13228879	29.39930984	27.71668924	28.33747519	22.56639385	19.38750732	27.78743376	24.7206875	19.95785946	32.41852793	30.31098678	28.07000333	30.89965978	30.67248312	28.83183228	32.05703936	28.13686215	25.82019802	26.98322843	22.39144847	32.51599397	31.57527025
806	32.41529265	24.09038504	31.57511277	30.11392281	21.30963678	30.84414595	26.92023272	33.92786728	24.3492641	19.8234716	22.26017513	24.59234082	31.42337498	27.38139424	33.45333715	31.86224719	30.69193015	30.1990714	29.46746754	27.77640766	28.39888146	22.63113026	19.4327825	27.85507405	24.78415331	20.01011141	32.47131026	30.38080559	28.12466501	30.9758095	30.73375235	28.90257459	32.1341108	28.18654209	25.8720719	27.0506847	22.44178252	32.57607945	31.62927025
807	32.47997235	24.1299116	31.63636486	30.16542495	21.35733812	30.90465187	26.98471441	34.00363154	24.40502674	19.87708714	22.31036515	24.65285686	31.48088831	27.44192768	33.52657057	31.93061472	30.74792269	30.26047641	29.53097002	27.83104281	28.46059273	22.68806765	19.46949184	27.91481962	24.84183004	20.05577997	32.52060372	30.45362562	28.17357208	31.04458638	30.79634335	28.96022294	32.20406577	28.23318189	25.91727618	27.1105733	22.48023052	32.63622257	31.68818036
808	32.55214092	24.17346676	31.69021363	30.21657856	21.40393127	30.96267301	27.04262398	34.07670721	24.45939109	19.93076294	22.36335434	24.71859567	31.5360834	27.49943787	33.59258121	31.99090484	30.79367627	30.31919032	29.58784323	27.88248502	28.52022827	22.73770246	19.50003862	27.97085209	24.89655099	20.0983373	32.56625819	30.52589396	28.22063112	31.10890862	30.85636829	29.00990444	32.26897606	28.28015446	25.96047068	27.16744308	22.51146474	32.69900093	31.74994427
809	32.61666118	24.22187721	31.74602647	30.26420005	21.4475185	31.01714732	27.08874839	34.13923373	24.50374046	19.98780028	22.41699848	24.77978871	31.59397797	27.55896935	33.64875076	32.04690609	30.83972054	30.37718934	29.6357332	27.93221138	28.57316229	22.78450952	19.53175047	28.03015636	24.95025554	20.14350945	32.6113379	30.59142856	28.27398136	31.17658561	30.90498226	29.06532762	32.33535792	28.33128934	26.01047359	27.22593808	22.54894456	32.76727918	31.8076609
810	32.66868381	24.26216916	31.80058747	30.31383221	21.487854	31.07161778	27.14337913	34.20634462	24.55600205	20.0383765	22.46355452	24.8304032	31.66267595	27.61836025	33.69939314	32.11014511	30.88761173	30.43151655	29.68822183	27.9843673	28.62782225	22.83717221	19.5640962	28.08690101	24.99900815	20.19217719	32.65628802	30.65653881	28.31932745	31.2527682	30.95561628	29.12053105	32.39210935	28.37350825	26.05881983	27.28334978	22.57903415	32.82803653	31.86881188
811	32.71809224	24.29640461	31.85575267	30.36001149	21.5268579	31.11954635	27.20078508	34.27064073	24.60805449	20.08514657	22.50702626	24.87658688	31.72893088	27.67989128	33.75609316	32.1810394	30.93277934	30.47925387	29.74405289	28.035042	28.67687021	22.89041459	19.59362717	28.13954616	25.03795767	20.23417487	32.69991755	30.71817734	28.36096494	31.32666749	30.99888895	29.16682809	32.44625837	28.41103159	26.10567364	27.34030281	22.60348227	32.88759803	31.93141367
812	32.77565945	24.32976525	31.91300944	30.40177341	21.56662847	31.1580452	27.25495345	34.32601288	24.65296268	20.13256945	22.55177074	24.92571535	31.7828478	27.74509909	33.824757	32.25567977	30.97370622	30.52131701	29.80046389	28.08151135	28.7180903	22.93992211	19.618928	28.18898706	25.0677213	20.26589849	32.74145385	30.77541436	28.40589434	31.39192142	31.03068798	29.20146398	32.50495256	28.44897612	26.15323912	27.39669225	22.62702518	32.9530871	31.993527
813	32.84523863	24.36593316	31.96643914	30.45903298	21.60600047	31.19843639	27.31173838	34.37857521	24.69956627	20.17983215	22.5927413	24.97755506	31.83266683	27.80668781	33.8848218	32.31883239	31.02184958	30.56854311	29.85567948	28.12642322	28.7748501	22.99102403	19.64481218	28.23830154	25.1052384	20.31151058	32.77922025	30.83573318	28.45748706	31.46347983	31.07590478	29.2399516	32.56156299	28.4815764	26.20306365	27.44380517	22.65462208	33.0191336	32.0549375
814	32.90157234	24.40354041	32.02059424	30.51262245	21.64460514	31.24406715	27.37008849	34.43936463	24.75171446	20.23018829	22.63081237	25.03375866	31.89554779	27.87044897	33.94156718	32.37773689	31.06785522	30.6163737	29.91241348	28.17406013	28.82411714	23.03895604	19.67618332	28.28707778	25.14396095	20.35409996	32.82071339	30.89971177	28.50684729	31.53568705	31.12297555	29.28613409	32.61590118	28.51302371	26.25405847	27.48945129	22.67986885	33.08329827	32.11774553
815	32.93926693	24.44106687	32.07719658	30.55582744	21.68218166	31.29381609	27.42680903	34.50740524	24.80690026	20.2842472	22.66866037	25.09268992	31.97087763	27.93499645	33.99640358	32.43554137	31.10852794	30.66502327	29.96884671	28.22414967	28.86569299	23.08378246	19.7145169	28.33786031	25.18470716	20.39290715	32.86811155	30.96794227	28.55202357	31.60292261	31.16829014	29.33801201	32.67149589	28.54809477	26.30428221	27.54088908	22.70157781	33.14385459	32.18066127
816	32.98444022	24.47655935	32.13383444	30.60123471	21.71902454	31.3393947	27.47578081	34.56290306	24.85256687	20.33857494	22.71221076	25.14763917	32.03037716	27.98861201	34.04553555	32.49049943	31.15011212	30.72183763	30.01647917	28.26959445	28.93492035	23.13358985	19.75561384	28.39801228	25.23945296	20.45210335	32.91587151	31.04122156	28.60264588	31.65999493	31.22007949	29.38410139	32.73823005	28.59283086	26.35084069	27.60530327	22.72631291	33.20120572	32.23785284
817	33.03472865	24.52156585	32.20447531	30.65008263	21.75974159	31.38918034	27.52581702	34.63042774	24.91204424	20.40165073	22.76339881	25.20602712	32.09647032	28.03947258	34.10903049	32.54670931	31.20363351	30.78724853	30.07125229	28.31756255	28.99762789	23.18350485	19.80396177	28.46420699	25.29557365	20.50873242	32.9548235	31.11616065	28.644636	31.72835306	31.27583118	29.43214377	32.81354222	28.64622275	26.39961934	27.67422612	22.76788589	33.25821056	32.29833682
818	33.09742026	24.57483719	32.27956293	30.70133951	21.80139468	31.44938436	27.58063354	34.7081972	24.97661682	20.47092182	22.82065157	25.2728991	32.16631845	28.08998621	34.18301068	32.60202215	31.26911016	30.86164363	30.13347571	28.3753946	29.05860818	23.23706476	19.85282102	28.53399697	25.35890682	20.55965654	32.98761335	31.18726935	28.68432487	31.80210215	31.33808999	29.49227183	32.89158777	28.70139761	26.45093615	27.74507061	22.81815556	33.31502146	32.35779537
819	33.1775906	24.62913629	32.34484076	30.75329696	21.84206385	31.52334771	27.64041471	34.78563124	25.02923498	20.53894962	22.87972718	25.3491026	32.23014477	28.14170511	34.25509238	32.65678657	31.34018134	30.9429326	30.19821178	28.44698839	29.13396561	23.29991109	19.89451368	28.60553435	25.43903019	20.61120828	33.02534758	31.25228677	28.73485955	31.86816701	31.41057111	29.57128249	32.9676722	28.75272595	26.50377306	27.81859057	22.8635238	33.3711931	32.4100382
820	33.25135775	24.6785451	32.42667997	30.81001809	21.91030717	31.60633539	27.69479703	34.87162005	25.09066217	20.60017693	22.93042508	25.41511288	32.2996708	28.20102711	34.33220985	32.74597628	31.41109885	31.01951655	30.27311428	28.51667729	29.2076224	23.37072762	19.94825355	28.68201534	25.52418369	20.67818071	33.09614152	31.33165994	28.79436712	31.94859051	31.49750774	29.65031626	33.05798612	28.82061717	26.56415982	27.8999822	22.92798511	33.42498791	32.47127488
821	33.3273622	24.71986755	32.4911017	30.86850913	21.9768013	31.67594902	27.75628766	34.94643409	25.14340828	20.64177117	22.98623623	25.46944973	32.35066283	28.26876571	34.40064862	32.83378084	31.46009261	31.07392727	30.34484842	28.57199401	29.2543434	23.43461992	19.97437403	28.73834936	25.58506326	20.71975912	33.15861966	31.39936274	28.8545609	32.02334843	31.56141476	29.71625378	33.12323134	28.88464247	26.61640845	27.96615249	22.97640071	33.48701999	32.52562255
822	33.40987663	24.75982651	32.53360225	30.92914217	22.02673502	31.72924501	27.83379834	35.01142068	25.1873413	20.67381614	23.05487449	25.52405424	32.38668018	28.34633478	34.46170747	32.89972849	31.49159675	31.11494441	30.41042644	28.61810067	29.28158571	23.48984269	19.97004006	28.77619689	25.62228805	20.73117682	33.19385837	31.45409704	28.91289083	32.08903344	31.59763262	29.77167664	33.1626795	28.93646288	26.6589148	28.01700784	22.99720152	33.56452816	32.57343696
823	33.43499122	24.80810687	32.60536381	30.96767689	22.05361185	31.77355311	27.88811221	35.08686401	25.24772441	20.74830004	23.0901188	25.59310355	32.46756869	28.39962081	34.52149127	32.91965825	31.55452502	31.19255026	30.45486912	28.67318466	29.3607161	23.53133314	20.03061576	28.84028286	25.68087777	20.79156705	33.21417526	31.53186214	28.94371205	32.14827571	31.65731463	29.81570149	33.25239546	28.96544305	26.69918678	28.07920246	23.01956491	33.61742313	32.63387703
824	33.47567548	24.86012314	32.68799727	31.01432822	22.10339793	31.8426221	27.93177191	35.17249385	25.31885848	20.82949005	23.13176641	25.66316433	32.54919915	28.44581058	34.58742	32.97519624	31.63128985	31.27875338	30.50899663	28.73965322	29.44727775	23.59045072	20.10204004	28.92511217	25.76129812	20.86790516	33.2610438	31.61275278	28.98517718	32.22653364	31.7309177	29.88009092	33.35400233	29.017997	26.75179216	28.15811572	23.07547931	33.6681049	32.70125761
825	33.54703662	24.90560223	32.75762985	31.07167314	22.16949754	31.92386259	27.9761392	35.25319524	25.37824208	20.88924902	23.1852605	25.7246307	32.606941	28.49469945	34.65294961	33.06580171	31.70035737	31.34786789	30.57608063	28.80402076	29.51345054	23.66076073	20.14692532	29.00514412	25.84277525	20.92734478	33.32654119	31.67883854	29.04073079	32.30815702	31.80401506	29.95782845	33.43358606	29.08589993	26.80991545	28.23599862	23.14294871	33.72571332	32.75976846
826	33.63394202	24.94558291	32.81071143	31.13572237	22.22178463	31.9918462	28.04366575	35.32845051	25.41257987	20.92939027	23.24327899	25.79103261	32.65426997	28.56337438	34.72044354	33.14807722	31.76028225	31.40134743	30.6548886	28.86066683	29.5692142	23.72623305	20.16178881	29.06662149	25.91392246	20.96075712	33.38163013	31.73826068	29.10123591	32.37230835	31.88135144	30.03363267	33.49224113	29.13817051	26.86752279	28.30262642	23.17893935	33.80464417	32.80735037
827	33.70467093	24.98376018	32.85094341	31.18051296	22.26198569	32.04644563	28.10371835	35.38516943	25.45378994	20.96969758	23.29498195	25.84357451	32.70863	28.62630536	34.78528588	33.20863665	31.80556301	31.4503795	30.71638102	28.90695733	29.61099873	23.77623912	20.17445879	29.11568351	25.95921473	20.99136399	33.42247433	31.79769348	29.14909329	32.43481957	31.9405294	30.09178136	33.53674763	29.18817721	26.91218466	28.362899	23.20475947	33.86875965	32.86323457
828	33.76345955	25.02756277	32.90131115	31.22087636	22.30157754	32.09720979	28.15843729	35.44269978	25.50968818	21.0226828	23.34271053	25.89643878	32.77175941	28.67966683	34.848046	33.25535314	31.84807038	31.50543704	30.76823752	28.95682745	29.65462263	23.82259672	20.20589648	29.16570109	26.00372393	21.03233176	33.46095357	31.86264858	29.19001559	32.50130629	31.99083204	30.13907239	33.59228162	29.23553089	26.95202104	28.42213733	23.23337194	33.91998116	32.92428209
829	33.81905418	25.07840688	32.97897974	31.27502254	22.35041259	32.15305886	28.21287308	35.5198248	25.57511374	21.0908721	23.38976348	25.96349605	32.8358228	28.72485338	34.90720393	33.30228704	31.90048823	31.57124855	30.82405632	29.02114179	29.71438102	23.87799774	20.26416995	29.22674799	26.07315017	21.08776943	33.50798248	31.9329579	29.23274244	32.56976645	32.04494078	30.18624265	33.67614017	29.27708296	26.99757838	28.48232769	23.2728122	33.96729388	32.97898773
830	33.86932488	25.1172593	33.05380356	31.3258329	22.40116625	32.21834866	28.26571977	35.59959018	25.63543807	21.15561312	23.44372737	26.02522281	32.89910042	28.78791412	34.97265163	33.37213958	31.96648137	31.6456134	30.89154095	29.08426272	29.78078177	23.93792154	20.30477682	29.2945351	26.1387614	21.14107109	33.55113821	32.01230812	29.27982698	32.64062368	32.10158552	30.24396972	33.74984613	29.33471525	27.05325721	28.5507347	23.31691825	34.02146391	33.03813518
831	33.92697493	25.15696482	33.11821411	31.37690769	22.45501709	32.28708539	28.31787343	35.67436154	25.69211883	21.21401463	23.49867665	26.08715612	32.96327554	28.85163872	35.03544906	33.44460141	32.03017778	31.71313495	30.95687666	29.1432696	29.84479765	23.99689741	20.33608863	29.36190585	26.19788748	21.19125978	33.59293511	32.08371323	29.33206244	32.70660551	32.16771309	30.30870816	33.81634842	29.38805978	27.10958782	28.61500769	23.35812105	34.08198781	33.09282949
832	33.99632054	25.20504287	33.17517636	31.43034029	22.5104611	32.354582	28.37309723	35.74401072	25.74760011	21.26978779	23.5532094	26.15411571	33.0280958	28.90684737	35.0940255	33.50850556	32.08622356	31.77088065	31.01557289	29.20139625	29.90583244	24.05372777	20.36970985	29.42594267	26.25678376	21.24228428	33.63660515	32.14542101	29.386656	32.76762131	32.24181383	30.37700677	33.88489241	29.43070969	27.16100847	28.67499994	23.39634655	34.14578815	33.14176562
833	34.06097682	25.25337356	33.23551176	31.4778005	22.55349899	32.41133634	28.43670729	35.81224017	25.79723643	21.33073922	23.61112636	26.22116775	33.08080061	28.95516783	35.15466922	33.56407007	32.14310578	31.83069474	31.07456701	29.26558033	29.97226321	24.10831924	20.41426076	29.48257838	26.32866294	21.29989156	33.68081726	32.21684569	29.42759298	32.82883351	32.29840522	30.44018915	33.96556105	29.47812963	27.20260344	28.74988399	23.44109796	34.20091124	33.19319075
834	34.12156237	25.29435196	33.3037887	31.52556241	22.59992013	32.47153602	28.49422767	35.87946654	25.84947981	21.38909738	23.66304913	26.28707481	33.14427359	29.00925087	35.22435914	33.63042895	32.19868533	31.89823073	31.13882134	29.33180402	30.0343904	24.16462969	20.46026765	29.54920889	26.4087578	21.36226969	33.72584568	32.29162654	29.4756367	32.89637891	32.36082577	30.50923057	34.04104789	29.53872417	27.25148799	28.81422431	23.48361041	34.2506758	33.243895
835	34.18739433	25.33790575	33.37297271	31.57535791	22.65311152	32.53692437	28.54762143	35.95087045	25.90707606	21.44459293	23.70909947	26.34942126	33.21247283	29.06779574	35.29542757	33.70038006	32.25733857	31.97037853	31.20547967	29.39496203	30.08779611	24.22353642	20.50168574	29.61857431	26.48526828	21.41876615	33.77127602	32.36485519	29.52961804	32.97102926	32.43425583	30.58220831	34.11175645	29.60654959	27.30599673	28.87537913	23.52648988	34.30354223	33.29626371
836	34.27221352	25.40157849	33.43330228	31.62827149	22.71118108	32.60522287	28.60798095	36.0347105	25.97058921	21.50232375	23.7563514	26.40856933	33.26925793	29.12522897	35.35631139	33.75711168	32.32698998	32.04163613	31.27020041	29.4523524	30.13513865	24.28597393	20.53660299	29.6754306	26.54721641	21.45829121	33.81847458	32.43453903	29.5805014	33.05197876	32.51653313	30.65374662	34.1885989	29.66979451	27.35730919	28.95646044	23.57830663	34.37175002	33.35640218
837	34.33692863	25.44577704	33.49687929	31.67578852	22.75421977	32.6704406	28.65841097	36.10938514	26.02104045	21.55883285	23.80785836	26.46908219	33.33121765	29.19274841	35.41909774	33.8111542	32.38981364	32.11141529	31.33543959	29.51147059	30.20718544	24.34422135	20.57667535	29.73872497	26.61270709	21.5004774	33.87161619	32.49914196	29.63519612	33.12291623	32.58403345	30.72101595	34.25755022	29.72185482	27.40688144	29.02713034	23.62781598	34.44027304	33.41618349
838	34.3951977	25.48489355	33.56496204	31.72874879	22.79776245	32.73422531	28.71206133	36.18400325	26.06707962	21.61382795	23.86359796	26.53619942	33.39629705	29.25724917	35.48718352	33.87388066	32.44718093	32.17762407	31.40063579	29.5710725	30.28186951	24.40426314	20.6198164	29.81156656	26.68298956	21.54732565	33.92512912	32.56899666	29.68739233	33.19131447	32.64556349	30.78666341	34.33012539	29.77492767	27.45960414	29.09887304	23.67588934	34.50539326	33.47502154
839	34.46251065	25.53453542	33.63517956	31.79302363	22.85506754	32.79846457	28.7790408	36.26628129	26.11920638	21.66846378	23.92064225	26.60900953	33.4583568	29.30913659	35.55834175	33.94825442	32.50300045	32.23915766	31.46404133	29.62852106	30.33780264	24.46861624	20.66003721	29.88743882	26.75369269	21.59697882	33.97317196	32.64861628	29.73362865	33.26382788	32.71094474	30.85157775	34.41350314	29.83600797	27.51698169	29.17918174	23.72254289	34.56620859	33.53216369
840	34.53164153	25.5849655	33.70291419	31.85029512	22.91403712	32.86308365	28.84600915	36.34442734	26.17991048	21.72959647	23.97063538	26.66824677	33.50779334	29.36450889	35.61742599	34.01109507	32.55790202	32.29929282	31.52266798	29.68277932	30.38810018	24.52096218	20.68633493	29.93731669	26.81290517	21.64777359	34.01529564	32.71886296	29.78891316	33.33125743	32.77423866	30.90653474	34.48831914	29.88499022	27.56889685	29.23980516	23.75776385	34.62649829	33.58214646
841	34.59709723	25.63077663	33.765882	31.8984961	22.96447846	32.92924866	28.90559436	36.41946531	26.23906288	21.78952568	24.02104948	26.72754198	33.56974773	29.43106272	35.68423784	34.07387111	32.62391903	32.36620522	31.58706977	29.74467318	30.44949209	24.57975136	20.72077164	29.99822377	26.87831239	21.69908883	34.06216736	32.79149444	29.84580279	33.40341736	32.84492793	30.97652131	34.56690713	29.93033268	27.61894649	29.30137106	23.80085824	34.68488701	33.64024066
842	34.66162697	25.67161713	33.82547354	31.94305227	23.00849183	32.996315	28.95767019	36.49150883	26.29503069	21.84664387	24.07555841	26.79376956	33.64578306	29.50129914	35.76061887	34.13997576	32.69426323	32.43764277	31.6571106	29.81216149	30.52073489	24.64526269	20.76561361	30.07367812	26.95292864	21.75055728	34.11553533	32.86759474	29.89973418	33.48057504	32.92028033	31.05930155	34.64787487	29.98069082	27.66996763	29.37126635	23.85230423	34.74253943	33.70670943
843	34.73743771	25.71246979	33.88672747	31.99802995	23.06221217	33.06117827	29.00987144	36.55906143	26.35554388	21.9059099	24.13359723	26.86640131	33.71068149	29.54937874	35.82787782	34.20353681	32.73955704	32.49884122	31.72024047	29.86801069	30.57978168	24.69656239	20.80047154	30.12861539	27.02299173	21.80177703	34.1670437	32.93575979	29.94896772	33.5520219	32.98304882	31.12090196	34.71317488	30.04581972	27.72396483	29.44184122	23.89083759	34.80330353	33.76451001
844	34.80039089	25.76172838	33.95996233	32.05246723	23.1102035	33.12212916	29.05890499	36.62979203	26.41350915	21.96429752	24.18524834	26.93121108	33.76189113	29.60382162	35.88672883	34.26094655	32.79427089	32.56420298	31.7828177	29.92712654	30.63981175	24.75044305	20.83943948	30.19208745	27.09482137	21.85897049	34.21595917	33.00311168	29.99413951	33.61260325	33.04603563	31.18347534	34.783165	30.09700215	27.77367917	29.51059905	23.93211877	34.87369458	33.82371034
845	34.85658094	25.81183941	34.03181745	32.10624973	23.1561312	33.18355996	29.11278625	36.70434114	26.47025052	22.02170435	24.23423955	26.99146642	33.81766122	29.66621978	35.94456354	34.32117422	32.8584803	32.63096004	31.84369539	29.98753396	30.70406786	24.81152357	20.88156091	30.26468388	27.16155492	21.91301054	34.26381781	33.06979369	30.04171685	33.67617996	33.10949639	31.24795925	34.85615687	30.14131457	27.82367627	29.57895932	23.97634502	34.94569199	33.88283247
846	34.92029376	25.85274453	34.08620205	32.16232811	23.20795937	33.25036725	29.17877349	36.78058601	26.52842578	22.07915349	24.28791862	27.05589699	33.8964757	29.72951888	36.00982853	34.39482867	32.92131116	32.6925675	31.90162896	30.04448645	30.77139345	24.8779907	20.92190146	30.33642227	27.21662914	21.95381086	34.31364231	33.1355542	30.09802519	33.75759693	33.1702279	31.31015606	34.92498926	30.19585188	27.88124899	29.64916371	24.01982252	35.00877592	33.93841746
847	34.98212803	25.89788884	34.14631791	32.21853284	23.25625124	33.31240441	29.23276933	36.85378102	26.57771838	22.13683371	24.34028483	27.1212288	33.95898607	29.78897418	36.07201124	34.46971699	32.97853043	32.75356129	31.96544017	30.11012751	30.82914301	24.92962354	20.96154434	30.38904082	27.27903094	21.99871471	34.36893528	33.20843446	30.15134207	33.82576054	33.22563881	31.37232321	34.99575146	30.25226704	27.94062851	29.71393911	24.06592183	35.07127479	33.9945362
848	35.04789109	25.93975765	34.20843932	32.27273739	23.3022392	33.37397826	29.28617712	36.92815208	26.62167422	22.18682416	24.39022818	27.18008444	34.01067366	29.84680461	36.13317091	34.53555969	33.02938284	32.81532103	32.03242723	30.17320466	30.87890658	24.98009918	20.99042366	30.44023801	27.34115517	22.04499381	34.41432836	33.28134549	30.20728664	33.89006759	33.28037108	31.43664725	35.05736062	30.30821373	27.99643444	29.77582822	24.1060723	35.13205923	34.05140504
849	35.11858926	25.97759765	34.27090451	32.32268239	23.34809934	33.43620368	29.34742019	37.00421573	26.66766884	22.23194346	24.44102257	27.23448189	34.06344304	29.90568857	36.19728039	34.59115351	33.07705291	32.87902033	32.09925919	30.2271824	30.92868589	25.03973492	21.0119203	30.50252509	27.40028607	22.09381181	34.44739182	33.35223674	30.26653717	33.95995005	33.33967781	31.50354895	35.11155077	30.36346297	28.04665717	29.8400006	24.13865032	35.19169523	34.10927076
850	35.17604315	26.02829514	34.33794165	32.35863699	23.39178045	33.48343199	29.40829299	37.06483232	26.727398	22.29816523	24.5041131	27.30602055	34.13268121	29.96378234	36.26687682	34.64981571	33.12761651	32.94161817	32.15673864	30.27349056	30.9956995	25.10201701	21.06184561	30.5670396	27.46605128	22.15700068	34.49519075	33.42851804	30.30899829	34.03296562	33.40567648	31.56393733	35.18891966	30.4174005	28.09082574	29.91186938	24.17613676	35.25080953	34.16337468
851	35.23006664	26.07379605	34.40258745	32.40853838	23.44107873	33.53807974	29.46327319	37.13237268	26.78668037	22.36956474	24.55059482	27.37104794	34.20158458	30.01883798	36.32984809	34.70793093	33.19225504	33.00237962	32.22098526	30.3285658	31.06434295	25.1605601	21.11124857	30.63094132	27.52857095	22.22137663	34.54548647	33.50087517	30.35539932	34.10368178	33.47260144	31.62685472	35.26663145	30.46653331	28.14127283	29.98428662	24.2197487	35.31823692	34.23144597
852	35.29117602	26.11168687	34.45963617	32.47031886	23.49290581	33.60302265	29.51370617	37.20632685	26.83674071	22.42467968	24.58702059	27.42472549	34.25956044	30.0735124	36.3847899	34.77049226	33.25543419	33.05658574	32.2870585	30.3882379	31.12121105	25.21318741	21.14414526	30.68806106	27.58441806	22.26700219	34.59449147	33.56361937	30.40925738	34.16987558	33.53360582	31.68998274	35.33337611	30.51635379	28.19498885	30.04882592	24.26403153	35.39064656	34.30127854
853	35.37491764	26.15300319	34.51238109	32.52827333	23.54243558	33.67424184	29.57119698	37.2801704	26.87871185	22.44804416	24.64505153	27.48032982	34.30710596	30.13828769	36.44294514	34.84994885	33.2927714	33.1045377	32.34428476	30.44144418	31.16197922	25.2659291	21.15761703	30.73731963	27.64015908	22.27886266	34.64642934	33.62127801	30.46812074	34.23843951	33.58825663	31.75117912	35.39262669	30.58189495	28.24454018	30.10416239	24.30330211	35.46326329	34.35050288
854	35.44029942	26.19820945	34.58457037	32.56602979	23.58645367	33.72406462	29.63681252	37.35852659	26.93851192	22.52047866	24.70453642	27.56033451	34.37188064	30.19552753	36.50487943	34.87858183	33.33972229	33.17313065	32.40116117	30.49366545	31.22788206	25.31023015	21.19727586	30.78812364	27.70094745	22.33318328	34.67942306	33.69846578	30.5082983	34.30756783	33.6489083	31.8182985	35.47406008	30.64013032	28.28669331	30.17317566	24.33820751	35.51929351	34.40342493
855	35.4858538	26.24482506	34.6667964	32.59951812	23.63392436	33.76994054	29.69782661	37.43506352	27.00792025	22.6161756	24.75761502	27.64349591	34.44988685	30.24139066	36.56559785	34.90750951	33.39748605	33.25177587	32.45532303	30.55149272	31.30338486	25.36212475	21.25530701	30.85410644	27.77188361	22.4198421	34.7169682	33.78587138	30.54448141	34.38128371	33.7148603	31.87832806	35.56493748	30.68272525	28.33526684	30.23722644	24.37766141	35.56382217	34.46452051
856	35.52526055	26.28868304	34.73861991	32.64564218	23.68792459	33.82919916	29.74334092	37.50165989	27.06821526	22.68767034	24.80060212	27.70343237	34.52282052	30.28193334	36.62042406	34.98406346	33.45609276	33.31967213	32.50540078	30.61395912	31.36292414	25.4294604	21.30726279	30.93320326	27.84821302	22.49883391	34.77608638	33.8624819	30.59302245	34.45762751	33.77933174	31.92459318	35.64203306	30.71427389	28.39567755	30.28204295	24.42503747	35.6081623	34.52651579
857	35.59880067	26.3393768	34.79942438	32.70680056	23.73916435	33.89613735	29.79534324	37.57419391	27.11821383	22.7364272	24.84997545	27.75662753	34.58013332	30.35513294	36.68966442	35.06436364	33.51549353	33.37985169	32.57604082	30.67369107	31.41782549	25.49576662	21.34164475	30.99699859	27.92203487	22.53937562	34.83517565	33.92634514	30.65689585	34.53872958	33.84926439	32.00320198	35.71352332	30.77823686	28.45108126	30.35765247	24.47465334	35.67432392	34.57811233
858	35.66785829	26.38541773	34.857491	32.77050544	23.78712054	33.96412081	29.85235278	37.64745541	27.16494888	22.78390531	24.89755091	27.81584684	34.63150629	30.42943315	36.75550784	35.14146159	33.57860739	33.43638956	32.64594655	30.73264459	31.47508323	25.55707329	21.37022664	31.05590316	27.98302532	22.56936008	34.87412788	33.98735414	30.71487204	34.60134753	33.91359772	32.07827638	35.77732498	30.83896071	28.50070021	30.42934688	24.513593	35.74951456	34.63595878
859	35.72691019	26.42437003	34.91838703	32.82947565	23.83248146	34.02942551	29.91184958	37.71981988	27.21475288	22.83686443	24.94497934	27.88069412	34.68663321	30.49125308	36.81515634	35.20789957	33.64048702	33.4937374	32.70876076	30.79276727	31.53548961	25.61252945	21.40010318	31.11595196	28.03535623	22.60837912	34.90262864	34.0550673	30.76340107	34.65386282	33.97434899	32.14121267	35.8383857	30.88784641	28.54864216	30.49155865	24.54710543	35.82352002	34.70137524
860	35.80024042	26.46057753	34.98300785	32.87757653	23.87493415	34.08739623	29.96701265	37.78961866	27.27185311	22.88565724	25.00197139	27.93412047	34.75413105	30.53990959	36.87764343	35.25081674	33.68410813	33.55456685	32.7692255	30.853322	31.59073347	25.66139823	21.43323976	31.1766071	28.09557589	22.66888418	34.96075987	34.13698697	30.81368789	34.73551214	34.04410162	32.20653942	35.90651136	30.93991398	28.60206699	30.56439331	24.59798408	35.88310763	34.7568616
861	35.86495181	26.50350896	35.04109344	32.9224945	23.92512966	34.14293471	30.02057791	37.86217956	27.32942525	22.94230601	25.05547498	27.99825781	34.82113615	30.59273107	36.94075017	35.30077105	33.73827239	33.61795335	32.82551937	30.9063476	31.64299458	25.71009055	21.47173419	31.23752032	28.16875002	22.72478157	35.00734576	34.20122238	30.868082	34.81216993	34.10508469	32.2668915	35.97544647	30.99396772	28.65808412	30.63037541	24.6449937	35.95040717	34.81831268
862	35.92195125	26.55075317	35.09842663	32.96789535	23.97853275	34.20165463	30.07358103	37.93420489	27.38386697	23.00256359	25.10678271	28.06670015	34.88012908	30.64536816	37.00018965	35.36127563	33.79835228	33.67644851	32.88089109	30.95524622	31.69728797	25.76691701	21.50948007	31.30014655	28.24172227	22.77673262	35.05146363	34.26539755	30.92591902	34.88027722	34.16085636	32.32949467	36.04288381	31.04670279	28.71625843	30.69112201	24.68515042	36.0194968	34.88180133
863	35.98139046	26.5961571	35.16307668	33.01809613	24.02715609	34.2669532	30.12636901	38.00124836	27.43450213	23.05739677	25.16005865	28.12668251	34.9290053	30.69150885	37.05385261	35.42768246	33.85134386	33.72522134	32.94011574	31.00697484	31.75750951	25.83572569	21.54094222	31.36480158	28.29882057	22.83017859	35.11077431	34.3511925	30.98357869	34.94589227	34.22051432	32.40183671	36.10859499	31.09593531	28.77600326	30.75416577	24.7224299	36.08000487	34.93916579
864	36.0627055	26.63847363	35.22522677	33.09128396	24.07499698	34.32963685	30.17623584	38.06944138	27.49272461	23.10014916	25.20865578	28.18221391	34.98534498	30.75690079	37.11757695	35.50774853	33.90252125	33.78703197	33.00833658	31.06424903	31.81488814	25.89533988	21.5826762	31.42364782	28.34873418	22.86524148	35.16161214	34.40518186	31.03034115	35.01609269	34.2832037	32.46839423	36.17883146	31.15274709	28.83581142	30.82497448	24.76811438	36.15066466	34.99464443
865	36.14236546	26.68129251	35.27944007	33.15045503	24.1211476	34.38483455	30.22933729	38.13392459	27.53993785	23.15064364	25.25616961	28.24532241	35.04006657	30.82964071	37.18276408	35.57115272	33.94828523	33.84796084	33.07522698	31.12674055	31.86859647	25.9482819	21.61099649	31.4731496	28.4093019	22.90140569	35.20287942	34.46541412	31.07663781	35.08311323	34.34920207	32.53485106	36.24527399	31.21025242	28.88053653	30.89955074	24.80861698	36.21948544	35.04504215
866	36.20290848	26.72756785	35.33360324	33.17985606	24.16698972	34.43470852	30.28950443	38.19952644	27.57735016	23.22314184	25.3069078	28.32139551	35.09354087	30.89308776	37.24205314	35.60775546	33.99003109	33.90326447	33.132379	31.19168159	31.92603284	26.00044182	21.62715855	31.52006859	28.48679347	22.9568695	35.23964096	34.55056329	31.12640531	35.14920822	34.41668612	32.60134937	36.31119658	31.26327236	28.91032859	30.97233498	24.8393756	36.27734738	35.09584541
867	36.23460836	26.77425512	35.41867605	33.20722521	24.2143671	34.490103	30.34964684	38.28645873	27.64842104	23.31394477	25.36100855	28.39495629	35.16341204	30.91305348	37.28510997	35.64503031	34.03450087	33.96456044	33.16772628	31.244121	32.00664333	26.05612914	21.68871186	31.58761488	28.55591854	23.04050885	35.28166225	34.62038081	31.16055893	35.23309718	34.4718751	32.64525057	36.40012055	31.30564804	28.95356717	31.02666772	24.8731501	36.3156259	35.16676954
868	36.28163416	26.8149283	35.49471272	33.25575385	24.2627492	34.5456508	30.39861702	38.37346476	27.70686611	23.37771533	25.4099226	28.45567049	35.23596858	30.97176351	37.34390274	35.71835704	34.09997651	34.03588356	33.22759707	31.2991503	32.07342104	26.11490023	21.74093544	31.6577744	28.61959197	23.10852699	35.34304547	34.6986184	31.21832074	35.31478741	34.52783943	32.70493793	36.481195	31.35290144	29.01634993	31.089419	24.91570278	36.37459169	35.23965865
869	36.34454416	26.85192768	35.55593466	33.31649646	24.31376757	34.60135419	30.44559822	38.44673249	27.75697566	23.42120408	25.45880859	28.50867052	35.30256916	31.05377463	37.41313824	35.80419824	34.17252927	34.10814116	33.3034585	31.35668227	32.1236628	26.17230394	21.7743666	31.72253996	28.68091431	23.15578692	35.40505263	34.77465068	31.2852558	35.38672429	34.58954722	32.77757337	36.54786223	31.40929048	29.08222032	31.15855635	24.96659362	36.45342201	35.30286335
870	36.40740749	26.89265456	35.61400174	33.36826821	24.36968819	34.66088958	30.50780414	38.50165468	27.82171675	23.47411714	25.51787251	28.56740692	35.36024175	31.10881869	37.47455532	35.8605876	34.22894194	34.16963606	33.36688018	31.41265106	32.17224714	26.22489462	21.80106279	31.78145316	28.74512172	23.19736852	35.44150688	34.83192621	31.33017849	35.45068414	34.6587535	32.84641306	36.60818305	31.47420532	29.12982068	31.22259546	25.02114227	36.53381225	35.35216201
871	36.48346686	26.9411582	35.6783638	33.41719544	24.41535906	34.7270084	30.57244328	38.5664371	27.86970865	23.52811858	25.56967672	28.63297175	35.41988773	31.17103839	37.53537398	35.92495059	34.28550623	34.22559195	33.4282802	31.47555737	32.23365976	26.28187509	21.8355845	31.84718485	28.80865764	23.24445925	35.48744688	34.91615033	31.37915008	35.52050449	34.72413868	32.92494509	36.68214528	31.53783271	29.18326299	31.28947561	25.05315246	36.59889528	35.40576971
872	36.55823347	26.98828977	35.73937675	33.46771216	24.46108207	34.7912092	30.62801855	38.63540236	27.91495493	23.58279403	25.61685428	28.69607867	35.47768173	31.22672409	37.59515221	35.98825367	34.33274151	34.27986776	33.48832642	31.5329234	32.29263614	26.33709106	21.86652859	31.90510618	28.87502058	23.29767943	35.53738231	34.99357045	31.43325706	35.59603583	34.78624396	33.00339811	36.75714725	31.59279257	29.24032033	31.35487127	25.08606736	36.65970621	35.46954568
873	36.62168266	27.02830018	35.79255798	33.52082171	24.51360609	34.84908256	30.67357289	38.70268354	27.9696225	23.63725702	25.66545403	28.75416209	35.53065624	31.2697014	37.65378904	36.04384993	34.37000547	34.33456477	33.54852216	31.57926888	32.340414	26.38755486	21.88982783	31.95065988	28.94446712	23.35252838	35.58508159	35.04539976	31.48882491	35.67239628	34.84816339	33.07191342	36.82539652	31.63930855	29.29584944	31.41651758	25.13553084	36.72585573	35.54039885
874	36.68579553	27.06867296	35.85525749	33.56867567	24.56155073	34.9119171	30.7373155	38.7752028	28.02801594	23.68724696	25.72591102	28.8290907	35.58237154	31.32885333	37.71544302	36.10802621	34.42959804	34.3877247	33.61704564	31.63497152	32.3967215	26.44500138	21.93180173	32.01666156	29.00763159	23.39535524	35.6377879	35.1204055	31.53905202	35.73805905	34.91776855	33.12651172	36.90527941	31.6967225	29.34599199	31.48270795	25.18151594	36.79493075	35.59724417
875	36.7363038	27.11407359	35.9147132	33.61914789	24.61400307	34.97050467	30.79195002	38.85291912	28.07712222	23.74714391	25.77741417	28.89387141	35.64543025	31.39298776	37.77168104	36.16622756	34.48508599	34.44084539	33.67767403	31.68999672	32.453702	26.49912742	21.97196005	32.07924653	29.06686793	23.44571145	35.68865925	35.19611281	31.58288923	35.80493206	34.97619395	33.18538339	36.98327624	31.75328054	29.3991106	31.54518301	25.21723292	36.851294	35.65453174
876	36.7840728	27.15793569	35.97503242	33.66978366	24.66687517	35.02165178	30.83836621	38.93017309	28.12196616	23.81425499	25.81861605	28.95006124	35.71243022	31.45371344	37.82743432	36.2207922	34.53392159	34.49944861	33.7322634	31.7440609	32.51091601	26.55263721	22.00477438	32.13640707	29.12520515	23.50355005	35.72980792	35.26508294	31.62549682	35.87626292	35.02671753	33.25112882	37.05195964	31.80069169	29.45406605	31.60718504	25.25114913	36.90663652	35.71463863
877	36.85622594	27.18740299	36.05059969	33.71196087	24.70838454	35.06777246	30.8962327	38.99817632	28.18025589	23.8739035	25.86266269	29.01853578	35.76323928	31.50502557	37.89655766	36.28578662	34.58996948	34.57110752	33.79552598	31.80341482	32.57248468	26.61677985	22.0354267	32.20095997	29.18682465	23.55530172	35.7547765	35.3303667	31.67702484	35.94965915	35.08831562	33.31553221	37.10926495	31.83470132	29.50348579	31.67961959	25.30229112	36.9902903	35.77215304
878	36.91905184	27.23581269	36.10892728	33.75592635	24.7570831	35.12958579	30.94183716	39.06592501	28.23344559	23.92207764	25.91291759	29.07283325	35.82405983	31.56191109	37.96024413	36.35463983	34.64933314	34.63696307	33.85832784	31.86568147	32.62931119	26.67644941	22.06948702	32.26463619	29.24870389	23.59797887	35.79634099	35.40250019	31.73868483	36.02116029	35.14924825	33.378877	37.16894963	31.88626338	29.548928	31.7499554	25.34542481	37.05905641	35.82569167
879	36.97933533	27.2860668	36.16361126	33.80981595	24.81021792	35.19396628	30.98884825	39.13449867	28.28565785	23.97311621	25.9650105	29.12998652	35.88458339	31.61921838	38.01602144	36.41404266	34.70188697	34.69357667	33.9221787	31.9239959	32.68728292	26.73126322	22.10675802	32.32819838	29.31290985	23.64642624	35.85160881	35.47715734	31.79403529	36.09597825	35.21202278	33.44366413	37.23352391	31.9401555	29.59824929	31.81574556	25.38232018	37.11793369	35.88247088
880	37.04432297	27.32173497	36.23084328	33.87304251	24.86127047	35.24785039	31.04987396	39.20241428	28.34284269	24.03826634	26.01519182	29.20507558	35.93604081	31.67075821	38.0682532	36.45849681	34.74371085	34.74485025	33.98670084	31.97436796	32.75112025	26.78463295	22.14424941	32.39256823	29.38049873	23.71059718	35.90908395	35.54848627	31.83327397	36.17558951	35.27876781	33.51105542	37.30357402	31.98292366	29.65582686	31.8781488	25.42029838	37.1787531	35.94784547
881	37.08968927	27.36859667	36.30191092	33.91658121	24.90558958	35.30533526	31.10703154	39.26238298	28.40120758	24.10417176	26.07020147	29.27517127	36.00251657	31.72080652	38.13338971	36.51319298	34.79722234	34.80889581	34.03567464	32.02516151	32.80928514	26.8419555	22.1728513	32.45214273	29.4457581	23.76977199	35.9558128	35.61682287	31.8835053	36.2393738	35.34040304	33.57503868	37.3821588	32.04324717	29.70785031	31.94292566	25.46679695	37.24036765	36.01522405
882	37.14441725	27.40540217	36.35685485	33.9445276	24.95103034	35.35766028	31.15288167	39.33250593	28.45384453	24.15554455	26.11477839	29.33206084	36.06391682	31.77170396	38.19000936	36.57826591	34.85301893	34.86053343	34.08864061	32.07836351	32.86436384	26.89437393	22.20892644	32.5110349	29.50274958	23.81938534	35.99780993	35.68295502	31.93103413	36.30388645	35.39907335	33.6322092	37.46190141	32.10545026	29.7604959	32.00643503	25.50395075	37.29634394	36.06934729
883	37.21287379	27.43399882	36.40060814	33.9748596	24.99802828	35.40699402	31.19474413	39.41008581	28.49770302	24.19601011	26.15178933	29.38078188	36.11751926	31.82636423	38.23687144	36.64671387	34.90620109	34.90158442	34.14959588	32.13317633	32.91646499	26.94244531	22.2494387	32.56897954	29.55654417	23.86375814	36.04073457	35.74982102	31.97366609	36.37423468	35.45630811	33.68823169	37.53263752	32.16328585	29.81526717	32.06830488	25.53568158	37.35408294	36.11595145
884	37.27542336	27.47979604	36.46334292	34.03891635	25.04028495	35.46703667	31.25486782	39.47296641	28.53463025	24.24867509	26.2026343	29.44002039	36.17884067	31.88885224	38.29368607	36.70562455	34.95725602	34.96134091	34.20759582	32.18669213	32.96392018	26.9967936	22.27271234	32.62199845	29.62375209	23.91648275	36.09019206	35.82327498	32.02159532	36.44474584	35.51375433	33.75843714	37.58304365	32.22106433	29.86966076	32.13232546	25.5878394	37.43518832	36.18215075
885	37.33922635	27.53495471	36.53095669	34.10489461	25.09173604	35.52740631	31.31190381	39.55160125	28.59654935	24.31426191	26.25634289	29.50357766	36.22801332	31.93831399	38.35254632	36.75744565	34.99606612	35.0166638	34.26442703	32.23782374	33.01972505	27.05224614	22.30615853	32.66771349	29.68978081	23.96627898	36.13823854	35.89549245	32.08259927	36.52084693	35.57966144	33.82890791	37.65107148	32.26995192	29.92363396	32.19624236	25.62349296	37.50576666	36.24186127
886	37.3990212	27.58285722	36.59947617	34.1561182	25.14249844	35.59015727	31.36735715	39.63368761	28.66197684	24.38258267	26.31020583	29.56992877	36.27839665	31.98670785	38.40810073	36.81231332	35.03848878	35.07199529	34.32347938	32.28954049	33.07846972	27.10785869	22.34264891	32.71878277	29.75676729	24.01769351	36.18363688	35.96833037	32.13957053	36.59685885	35.64173627	33.89601282	37.72519155	32.31334496	29.9733081	32.2595329	25.65123094	37.56415856	36.29812806
887	37.45147199	27.61288649	36.66641947	34.18690328	25.18186959	35.6562408	31.42538857	39.70060544	28.70503925	24.4413318	26.36310694	29.636696	36.34481734	32.04837507	38.45872253	36.87708053	35.09922269	35.13386029	34.38609308	32.34524095	33.13210044	27.1627933	22.3708494	32.78643447	29.82634345	24.07603464	36.22666341	36.04293958	32.17646743	36.66593318	35.68998197	33.95872239	37.78738611	32.35853044	30.01626797	32.31977931	25.6886577	37.61807735	36.35878629
888	37.52090309	27.66212971	36.73300694	34.22594388	25.23238112	35.71202477	31.47820248	39.76857332	28.76212201	24.49305661	26.41706735	29.70020487	36.40937679	32.10566108	38.52304454	36.93443411	35.1551677	35.18756185	34.44460081	32.40848548	33.19219249	27.2161609	22.40952586	32.85963118	29.88104345	24.13475098	36.26745362	36.10918596	32.2215686	36.7363222	35.75867596	34.01917735	37.86548617	32.41657867	30.06314126	32.36619977	25.73522792	37.67674457	36.42055051
889	37.58495915	27.70422063	36.78999338	34.27110245	25.27662606	35.75581528	31.52115763	39.83120569	28.8106592	24.54229581	26.46581489	29.75444882	36.46153728	32.16024208	38.58828523	36.98834298	35.19949809	35.24002252	34.49945655	32.4639966	33.24600276	27.26711667	22.44314123	32.92053343	29.93444478	24.1844864	36.31291839	36.17673916	32.27339017	36.80189338	35.82327047	34.08130859	37.94268146	32.47008293	30.11854724	32.42391371	25.77890668	37.73774321	36.47308185
890	37.63746122	27.73269046	36.83694133	34.32147254	25.3127471	35.7964571	31.5595988	39.89010279	28.84744801	24.5903379	26.51005076	29.80209649	36.50480559	32.21215476	38.64643017	37.04329338	35.23801428	35.29469219	34.55212697	32.50984609	33.29108291	27.31722187	22.46721902	32.96724352	29.98989435	24.22401885	36.3640472	36.24683483	32.32765371	36.86651234	35.87438924	34.14627727	38.00713425	32.51435196	30.17905809	32.49932444	25.81590203	37.80353796	36.52192735
891	37.69413156	27.76893468	36.88417535	34.37985205	25.36039848	35.85588909	31.61127028	39.95799008	28.89616174	24.63346103	26.55961678	29.85647551	36.55979709	32.25747619	38.69617196	37.10306899	35.29189304	35.34941918	34.60431728	32.56152839	33.33862391	27.37096228	22.49247784	33.01774121	30.03531556	24.2618302	36.41400911	36.30833841	32.37757253	36.94765589	35.92394565	34.21140084	38.05369671	32.56203585	30.23088031	32.57391942	25.85314569	37.88422678	36.59360998
892	37.75703267	27.80409193	36.93323488	34.42773999	25.40670428	35.9034168	31.66261315	40.01357333	28.94983015	24.67910581	26.59934614	29.90397689	36.60521407	32.3053205	38.73705946	37.15786046	35.33285542	35.38749233	34.65675431	32.60372616	33.37947236	27.41364239	22.5097644	33.05452661	30.08714365	24.29592927	36.46009184	36.37032505	32.43146475	37.02073699	35.97661879	34.27515974	38.10593689	32.60024096	30.27908107	32.6309468	25.88496147	37.94907735	36.65615926
893	37.81927188	27.83604436	36.97686538	34.46608321	25.44445128	35.94604092	31.70123024	40.05976823	28.99425581	24.72027332	26.62946988	29.94350383	36.65322263	32.36516002	38.77886669	37.21795398	35.36847331	35.42179199	34.71068706	32.64458193	33.420731	27.4537384	22.52937863	33.09649276	30.12866365	24.32776015	36.4947337	36.42039815	32.48130568	37.0809193	36.02476766	34.32730827	38.15892589	32.63252693	30.32935117	32.67275525	25.90344992	38.00615153	36.70845095
894	37.87150545	27.86461051	37.00795868	34.50328387	25.47120691	35.99834971	31.72369103	40.10750484	29.01870369	24.74914111	26.65741189	29.98003039	36.71923409	32.43886823	38.83095464	37.29369241	35.41239977	35.46787752	34.76574497	32.69535984	33.46978746	27.5037368	22.56187564	33.16456945	30.13974038	24.35881517	36.51494966	36.44736765	32.51775028	37.13258851	36.057543	34.35932915	38.20064808	32.66748619	30.38487724	32.71013427	25.90510531	38.07433802	36.7608254
895	37.91877259	27.89087648	37.04683669	34.54630476	25.50826953	36.03338225	31.78759882	40.1588766	29.06035467	24.78744411	26.69933532	30.02832334	36.75778582	32.47734762	38.87186123	37.34645921	35.42964404	35.4788593	34.81155207	32.73130114	33.49458124	27.54243476	22.57001385	33.20248319	30.16054142	24.38140775	36.55844131	36.49762922	32.56414013	37.19138334	36.07955037	34.39432652	38.24642848	32.70693191	30.42651677	32.74946333	25.92125782	38.14329034	36.82592921
896	37.95845044	27.91743276	37.08097938	34.57677338	25.53105424	36.06006374	31.85000834	40.20910793	29.11012734	24.83672721	26.73664864	30.07737444	36.79939877	32.51467691	38.9087576	37.3859071	35.44650465	35.49338525	34.84893373	32.75912693	33.53046891	27.57665293	22.58332696	33.2359581	30.18859105	24.42105958	36.5908099	36.56419416	32.60259356	37.25738539	36.09451428	34.43455251	38.2879049	32.73697407	30.46063678	32.79578009	25.93968702	38.21073261	36.884725
897	37.98991424	27.94701831	37.11030498	34.59060574	25.5362297	36.07925173	31.88637784	40.25315722	29.15640027	24.8921628	26.76274128	30.12247087	36.85955343	32.56761454	38.94648258	37.42268606	35.47663691	35.53185593	34.88279951	32.78757696	33.58736712	27.61340608	22.61734968	33.27994382	30.22132078	24.48367898	36.60048426	36.63735263	32.62868503	37.32866377	36.11445374	34.47729787	38.32744165	32.75697124	30.49588844	32.84779098	25.95404521	38.27228325	36.92863132
898	38.01982783	27.98344068	37.16599835	34.61834228	25.57113694	36.06955867	31.92774136	40.28794449	29.19092242	24.93963086	26.80225636	30.17740333	36.91386635	32.60640542	38.98215306	37.46449224	35.4990504	35.56454805	34.92623418	32.82623521	33.61302391	27.65747593	22.64931613	33.31636392	30.26287608	24.53008663	36.63492539	36.71302679	32.67395771	37.40458046	36.16906989	34.51425753	38.39467995	32.7975846	30.54377292	32.89375073	25.97709493	38.32055026	36.97692958
899	38.0395726	28.02001969	37.23300939	34.64762143	25.62071564	36.09207475	31.96941379	40.33429317	29.23011032	25.00863978	26.84700725	30.23689715	36.95353438	32.64426561	39.02745441	37.50036555	35.53079441	35.61321495	34.9743873	32.86397746	33.66325009	27.70282345	22.68389387	33.35503087	30.31255373	24.59878948	36.67635188	36.77700879	32.71196787	37.47069801	36.22233072	34.55459568	38.45944415	32.83233424	30.57780286	32.93259261	25.99933038	38.36833857	37.03822175
900	38.07146833	28.06120383	37.30973775	34.68528175	25.68155958	36.14275921	32.01856363	40.40420612	29.2839416	25.09769224	26.89397837	30.30824941	36.99939298	32.68905504	39.07508252	37.53876404	35.57311567	35.67461871	35.02223433	32.90468824	33.74252607	27.75005874	22.71457427	33.40394016	30.36961956	24.68472154	36.70820145	36.84102322	32.74120878	37.53703984	36.27301313	34.59814019	38.5206721	32.86021405	30.60684357	32.981107	26.03621748	38.42435818	37.10593281
901	38.13865253	28.11334394	37.39871019	34.73822648	25.74882484	36.19151309	32.08302873	40.49673351	29.35348238	25.18959368	26.94247828	30.39796232	37.07828481	32.74357667	39.11435106	37.59007557	35.62191487	35.73723224	35.06765468	32.95717615	33.82835099	27.80230941	22.7390742	33.46854678	30.4347645	24.76557419	36.72482923	36.92663569	32.77274531	37.61935711	36.33500448	34.64375547	38.59150273	32.89549822	30.65181758	33.05569621	26.10287039	38.48813277	37.16509032
902	38.17590963	28.16310263	37.50631057	34.76499971	25.79508353	36.26433957	32.1550972	40.57441286	29.40999064	25.28312279	27.00033268	30.48324999	37.15759152	32.79234916	39.17332691	37.61503866	35.6886705	35.81806075	35.13101174	33.01747256	33.90001698	27.85944854	22.80687649	33.54413526	30.52093492	24.85527495	36.79062104	37.03470176	32.8183017	37.6898519	36.4128146	34.70905857	38.68845348	32.96901122	30.69266122	33.11345561	26.14623613	38.51783192	37.20864124
903	38.24289752	28.2153958	37.58993281	34.81961115	25.85253662	36.35414821	32.21062303	40.65039823	29.48011056	25.35010458	27.05473343	30.54929135	37.21995922	32.83263158	39.24176182	37.66997895	35.76412896	35.88793803	35.19511265	33.08349274	33.95299031	27.92052551	22.86651049	33.62369475	30.61876635	24.9128156	36.87214909	37.11393099	32.87555679	37.75720337	36.4897792	34.79252932	38.78185293	33.05364737	30.75782198	33.18407058	26.19020362	38.55811008	37.25858191
904	38.35097407	28.26399854	37.63159341	34.91054125	25.92111071	36.44855659	32.24341102	40.72761777	29.55450278	25.37334331	27.10097077	30.59406284	37.26560828	32.87607298	39.31179307	37.7726405	35.83631136	35.93673517	35.25704173	33.15099085	33.99010514	27.98327082	22.89072191	33.69984655	30.70523373	24.92635623	36.94322316	37.15223911	32.94141473	37.82825911	36.55884848	34.88817644	38.85468523	33.127637	30.84622835	33.27300555	26.24568429	38.63170528	37.32285371
905	38.44270497	28.28266509	37.63896919	34.98398522	25.94985855	36.53775809	32.26624418	40.78863526	29.56355016	25.33386249	27.14670586	30.62573785	37.31291999	32.95673216	39.38773728	37.89470558	35.89237789	35.98122837	35.3416415	33.21419172	34.01588268	28.04537616	22.88612702	33.76572821	30.73451087	24.91489243	36.99945682	37.18534213	33.01899507	37.90595395	36.62903144	34.99381404	38.90815181	33.18225461	30.91783109	33.3487228	26.30097371	38.7319449	37.39218987
906	38.50838888	28.29378201	37.64743419	35.0259272	25.96835904	36.57384199	32.30013307	40.83850876	29.58430489	25.32915403	27.18763687	30.64042782	37.35077214	33.03076096	39.43008195	37.97286411	35.92374258	36.01104501	35.40403353	33.26216277	34.03691054	28.09622794	22.89155634	33.79936838	30.7677973	24.9169111	37.03367492	37.22953708	33.08498719	37.96012898	36.67877291	35.07028361	38.94435316	33.22026705	30.97027224	33.40712421	26.32288589	38.82373243	37.43922761
907	38.54631562	28.31519812	37.68269174	35.0434727	25.98968673	36.57003899	32.35002587	40.88165119	29.62509196	25.38263849	27.22066299	30.66835784	37.38404069	33.07843007	39.45086094	37.99514898	35.93909119	36.04077091	35.44827974	33.29277651	34.07457246	28.13449553	22.91745522	33.81425183	30.8099823	24.95380921	37.04448365	37.29099147	33.1284283	38.00830787	36.70629357	35.10855991	38.97826652	33.24709946	31.00482245	33.44651093	26.32204788	38.88633276	37.47479172
908	38.56182642	28.36080974	37.75984713	35.05611483	26.02293288	36.5709436	32.40756848	40.92179838	29.66586966	25.47825491	27.2442488	30.74750256	37.42448999	33.09214817	39.48425749	37.97984723	35.95584862	36.0916848	35.49399157	33.31073378	34.14939121	28.16296929	22.9580322	33.84183744	30.84421616	25.03277643	37.03861105	37.36624213	33.14365919	38.08163493	36.72231304	35.11677075	39.03028304	33.2702482	31.02623273	33.46975036	26.33203809	38.90744842	37.52429447
909	38.58151333	28.4011631	37.82859626	35.06802282	26.07654225	36.58975045	32.4522806	40.96816458	29.70921925	25.56664909	27.29035914	30.81470945	37.49531542	33.14069188	39.52927027	37.99471038	35.97617887	36.14296136	35.52404828	33.35389694	34.21058215	28.20223192	22.98963621	33.89471907	30.89090501	25.11304609	37.05928728	37.46136458	33.15934514	38.13590253	36.77486221	35.1494086	39.10488477	33.30009051	31.04772646	33.51506187	26.37026568	38.94770627	37.57910695
910	38.61825745	28.44442414	37.89757147	35.10724174	26.12482269	36.64757178	32.49282285	41.02922284	29.74826321	25.62788194	27.33662128	30.88352772	37.55507215	33.19759614	39.58254307	38.05442576	36.01659452	36.18241727	35.55882577	33.41292259	34.26342977	28.25096217	23.01867182	33.96257805	30.95025565	25.17347126	37.11096259	37.52071364	33.19613722	38.18781178	36.84012894	35.19812147	39.17909255	33.34321315	31.09325968	33.56487486	26.42411902	39.00716324	37.63589495
911	38.67812268	28.49114587	37.96613254	35.1746335	26.15706905	36.73394965	32.53922633	41.09956628	29.78956002	25.66257556	27.37212414	30.95570596	37.58972724	33.24472012	39.63499519	38.14338647	36.07607055	36.21388833	35.6100731	33.46999906	34.31019788	28.30349135	23.04599685	34.02862404	31.01597035	25.21455488	37.18017025	37.54189259	33.25810994	38.25294073	36.90031229	35.25728774	39.23697448	33.39770352	31.16280684	33.61402869	26.47352888	39.07567625	37.69148462
912	38.76785897	28.52023472	38.00175864	35.22720176	26.19448819	36.79331763	32.59757274	41.15351411	29.8687202	25.69073648	27.41687182	30.9944287	37.64554737	33.30179142	39.66873996	38.21747761	36.12602604	36.2666898	35.66968564	33.50391278	34.33080979	28.35276025	23.05285066	34.07277209	31.07737869	25.26618223	37.23933626	37.62485123	33.33081274	38.33519583	36.96839821	35.34737589	39.2780336	33.45182339	31.21704191	33.69517169	26.49397393	39.14179261	37.74227491
913	38.81061944	28.54442587	38.04176917	35.24112165	26.22954517	36.80103282	32.64847379	41.17399092	29.9045397	25.73570569	27.46820774	31.03150682	37.6862869	33.33392923	39.70627305	38.24383912	36.15028804	36.30940834	35.7161697	33.53778817	34.36535822	28.40298946	23.07024057	34.09769189	31.11651229	25.30300563	37.25617956	37.68008527	33.35243073	38.38153146	37.00144767	35.4065812	39.3277719	33.48493665	31.26199068	33.75476849	26.50505777	39.20192278	37.78865406
914	38.83401216	28.57476762	38.09411751	35.25507137	26.26885821	36.80698502	32.69527338	41.20495213	29.92237517	25.79806413	27.51728089	31.07760111	37.73061234	33.36658543	39.75303487	38.2603909	36.17447425	36.34796838	35.76486908	33.58003964	34.42132797	28.44799163	23.10665458	34.12663853	31.15443612	25.3405288	37.25870931	37.72351872	33.36425729	38.42441696	37.02667787	35.43492489	39.39270623	33.50543276	31.30183145	33.7924541	26.52555946	39.25233108	37.83408382
915	38.89796581	28.61779449	38.1535472	35.32130426	26.32083391	36.87881683	32.74667593	41.3003315	29.98167634	25.86433912	27.55254246	31.13292276	37.80533668	33.4362076	39.80362123	38.32370499	36.23049434	36.39784678	35.83501499	33.62945824	34.48491263	28.47954941	23.1526828	34.1849345	31.22151213	25.40510908	37.29547048	37.80440237	33.43652679	38.51871024	37.09317902	35.46199668	39.46751773	33.53755044	31.34152067	33.83192125	26.56880749	39.29275478	37.88347322
916	38.92595574	28.64521504	38.21165561	35.34917555	26.36731428	36.91804483	32.7748935	41.35950373	30.02130212	25.91756211	27.57414287	31.18067128	37.82487895	33.45693952	39.83168852	38.35233764	36.23317631	36.42293844	35.84537069	33.6607606	34.50249944	28.50799943	23.14787954	34.22861742	31.27142482	25.47084891	37.32970312	37.88371396	33.47609563	38.58450484	37.16174359	35.51176582	39.53567822	33.6054184	31.38307818	33.89347549	26.59939793	39.34406702	37.94166635
917	38.95982572	28.69236912	38.29680336	35.38076135	26.42912913	36.9669634	32.82644873	41.4280799	30.06908699	25.99027818	27.62590557	31.266037	37.86191571	33.47214567	39.86865993	38.37056823	36.2639632	36.4759953	35.87270621	33.70135	34.54964117	28.55342774	23.16510515	34.28677533	31.33778711	25.54509144	37.36643072	37.96509316	33.50585392	38.64126105	37.22879454	35.58016474	39.60060459	33.68287062	31.41818744	33.94998227	26.64472238	39.38786159	38.00122322
918	39.01702335	28.75701721	38.39750459	35.4313634	26.49997303	37.04219943	32.89820898	41.51882554	30.13260354	26.07678053	27.70323759	31.37606358	37.94045919	33.51108191	39.92921909	38.40752463	36.35342399	36.5687068	35.94836265	33.76357808	34.64810195	28.61996638	23.22853669	34.37057867	31.42994413	25.62278897	37.41551165	38.04404014	33.54383081	38.70960808	37.2992519	35.65745596	39.66646794	33.74824087	31.45349082	34.00006154	26.70840225	39.42260819	38.05369547
919	39.0614912	28.77279178	38.44326408	35.45708542	26.53008361	37.10374712	32.90305853	41.57736689	30.1797337	26.11202017	27.72570331	31.40679946	37.99179593	33.56320814	39.99772844	38.48512487	36.43694617	36.64556679	36.01458436	33.83250962	34.72589061	28.69094405	23.27309357	34.4598307	31.51485869	25.6821895	37.49277611	38.10264895	33.58346652	38.80206109	37.39131451	35.73512008	39.7387478	33.7989401	31.52187144	34.09272555	26.75236947	39.47912089	38.09343384
920	39.1404414	28.81384593	38.47872742	35.49914656	26.56902805	37.18312773	32.93457109	41.63538596	30.22309971	26.1243533	27.76197594	31.44393009	38.02650935	33.61845643	40.05503078	38.57237179	36.49161968	36.68175411	36.08302531	33.89820866	34.77272308	28.75871119	23.29531026	34.52958541	31.58378434	25.69712288	37.55176812	38.15248046	33.64415222	38.86425928	37.45925194	35.82126096	39.80885344	33.84803247	31.59090056	34.17634685	26.79267882	39.55275606	38.13708027
921	39.23892572	28.85623406	38.50822247	35.55451805	26.61494327	37.26140009	32.98973493	41.69928811	30.26616598	26.13754771	27.81082525	31.48894575	38.0571769	33.67418057	40.10463406	38.64891292	36.53849497	36.7111077	36.15036742	33.9574251	34.8055915	28.81598327	23.3033045	34.57623584	31.6450423	25.69678024	37.5851577	38.19883639	33.7070566	38.90941884	37.51097198	35.90107744	39.86732836	33.89840849	31.64586491	34.23789895	26.83257546	39.62807217	38.1790776
922	39.32031158	28.85959813	38.5296646	35.60456498	26.65255836	37.30858878	33.03731411	41.76710376	30.30758316	26.17264691	27.85147799	31.52394508	38.09871358	33.72794653	40.15636298	38.69876884	36.6032687	36.77450608	36.20956679	34.0090606	34.84617439	28.85727466	23.31179367	34.6053909	31.70775148	25.7229482	37.6012383	38.24493965	33.74612524	38.96635479	37.56703199	35.95588574	39.91046352	33.9479287	31.68080012	34.27956891	26.86969715	39.68760405	38.2103678
923	39.34738657	28.89592582	38.58546311	35.62802418	26.69537615	37.33866354	33.07325278	41.83929741	30.33272866	26.23656922	27.88725569	31.58431465	38.16793965	33.76147572	40.21113447	38.71832847	36.63084787	36.81426848	36.2580791	34.05208883	34.87176274	28.88988245	23.34070267	34.63153655	31.7448519	25.77136487	37.62653867	38.29540099	33.78055252	39.01794275	37.61535306	35.99745643	39.97991699	33.98895353	31.71365266	34.325493	26.88985514	39.73437538	38.25130295
924	39.35395962	28.92057523	38.62459444	35.62634876	26.71315989	37.35174991	33.09492205	41.87002629	30.34975103	26.2764949	27.8984657	31.6348925	38.21443602	33.79390463	40.24566547	38.7347241	36.64341326	36.84186882	36.28610421	34.08641692	34.8948221	28.91303635	23.3637	34.66875529	31.77896442	25.80953921	37.64284805	38.34911629	33.79714544	39.05258247	37.64834548	36.03648095	40.03588428	34.01964415	31.7457159	34.36218378	26.90434359	39.7708181	38.29704837
925	39.37385283	28.91684979	38.62203687	35.62763757	26.70754358	37.36738906	33.10739916	41.86457604	30.37281034	26.27477496	27.89169885	31.65663617	38.22004982	33.82896263	40.25287814	38.77059273	36.66199375	36.86342971	36.30180933	34.11098345	34.9170626	28.93121374	23.36485916	34.71493387	31.81385102	25.82041679	37.6516356	38.39488911	33.80543579	39.07931752	37.67023299	36.0822088	40.06172496	34.04640562	31.7826897	34.39307976	26.91951777	39.80679407	38.34314418
926	39.43423969	28.92636773	38.60535911	35.70206891	26.73698051	37.44103338	33.12838388	41.91720842	30.42621011	26.27790044	27.9185114	31.66647104	38.22580257	33.84195308	40.25402646	38.84121196	36.69864981	36.87024134	36.34410395	34.12396453	34.92007171	28.95965337	23.35025128	34.74607555	31.81987917	25.8162965	37.69367806	38.40945928	33.8565644	39.14353041	37.7061027	36.14602653	40.09004151	34.09078801	31.8424833	34.45635648	26.93196966	39.86584629	38.39209592
927	39.47545564	28.94033043	38.58321594	35.73789868	26.74002983	37.47091543	33.14569927	41.92421896	30.43777922	26.24574373	27.92625519	31.63850129	38.25273924	33.88535421	40.27802421	38.89683004	36.72208396	36.848092	36.38805958	34.14740006	34.92617816	28.99244784	23.34093275	34.75236415	31.79366935	25.79156307	37.70715716	38.38578644	33.90018922	39.16821693	37.72247164	36.1760545	40.09427429	34.11177095	31.89211207	34.499204	26.93496689	39.9411304	38.42201609
928	39.50450335	28.94165262	38.53893777	35.73880325	26.71938829	37.46654586	33.15598045	41.90362744	30.41987764	26.20696248	27.92042867	31.60996606	38.27974056	33.94970344	40.30197503	38.93471939	36.7204558	36.81624351	36.4208759	34.17172061	34.92433515	29.01205856	23.3304097	34.75078211	31.76166773	25.7622586	37.69561914	38.35604074	33.93414159	39.1646884	37.71529079	36.18291076	40.07442389	34.09936439	31.91552096	34.51218786	26.92254002	40.01073156	38.43339857
929	39.5412989	28.91151155	38.4535395	35.74669888	26.69928527	37.46823614	33.15717964	41.90883967	30.41552272	26.2058088	27.92235757	31.63074189	38.26926573	33.998503	40.28215964	38.96513876	36.68726493	36.80038151	36.43209464	34.17302305	34.89514318	28.99895839	23.30146601	34.76071023	31.75153877	25.7465413	37.67923577	38.35718438	33.96770801	39.16977861	37.68959379	36.19240893	40.04391811	34.06136852	31.90904271	34.50114044	26.88636947	40.04673593	38.43384793
930	39.49697087	28.88248182	38.39967598	35.7422089	26.67810521	37.40239449	33.14143517	41.87948002	30.4226906	26.1574819	27.89690226	31.60435598	38.23903263	34.00296845	40.22562318	38.95976052	36.61688849	36.74648371	36.42339244	34.13969056	34.87593253	28.98590432	23.25725966	34.7113713	31.66639593	25.69193688	37.60149994	38.28996561	33.96429211	39.12969471	37.64228824	36.13759068	40.04702973	34.06428894	31.93920378	34.47654318	26.80962903	40.06422609	38.42128778
931	39.43771649	28.85406776	38.37757827	35.71599048	26.64198936	37.31594223	33.13271797	41.82654058	30.40911316	26.13576789	27.86499437	31.570208	38.23097121	34.00180623	40.17786539	38.93734059	36.54696974	36.67497155	36.41087921	34.09176758	34.85450027	28.987907	23.21729408	34.64291681	31.57182453	25.65887309	37.54171409	38.2293537	33.94739822	39.08826196	37.58383073	36.09480081	40.03796788	34.04780382	31.94514546	34.43058078	26.71951794	40.06714906	38.36923831
932	39.38142484	28.82848591	38.36706944	35.64545948	26.58588888	37.21919253	33.15627786	41.73371997	30.34241181	26.19761905	27.83921632	31.56203629	38.25730892	34.00862229	40.14888424	38.88540721	36.48567376	36.61105575	36.39140581	34.04551886	34.8175503	28.98891993	23.19587728	34.583001	31.52189844	25.69758282	37.51124197	38.23290371	33.91350423	39.079917	37.51484606	36.0926583	39.98792347	33.96727543	31.8789001	34.35655642	26.64291486	40.05217495	38.28120652
933	39.18358157	28.81909627	38.30613409	35.48938582	26.53746673	37.00423161	33.22001743	41.51464444	30.21910883	26.29093804	27.79587443	31.56085696	38.2328581	33.95178502	40.0384943	38.71132903	36.34949179	36.57196655	36.31036729	33.99697565	34.76396517	28.89606756	23.18150968	34.49741933	31.48602036	25.77967393	37.30441808	38.2476512	33.78096016	39.07889505	37.40902571	35.99035244	39.94886952	33.87116363	31.77939447	34.26275476	26.58768454	40.00368068	38.25228438
934	38.94864638	28.76437603	38.24246757	35.34531992	26.44418227	36.83705702	33.18256822	41.43214596	30.14332835	26.27880822	27.73203691	31.54562367	38.21740348	33.87502882	39.92303352	38.56853851	36.26009003	36.57271297	36.24765909	33.91243919	34.80915499	28.82469387	23.19064773	34.44404589	31.4821493	25.87182962	37.21851949	38.20818257	33.70855485	39.02077544	37.33240891	35.86057452	39.86782077	33.72943546	31.71926052	34.22550035	26.58752975	39.91541802	38.22837048
935	38.83101151	28.71607336	38.27724239	35.26833974	26.41225816	36.76990878	33.13727836	41.45070019	30.20173737	26.2961007	27.70642069	31.55702852	38.24460158	33.84596424	39.85864073	38.50941736	36.23533096	36.58477591	36.24044146	33.86506812	34.87299139	28.84523705	23.20923893	34.45307804	31.50615119	25.98433785	37.2541195	38.20211884	33.71202088	38.99073059	37.34873112	35.77949852	39.82121048	33.64919362	31.70476419	34.25356764	26.59635618	39.86314456	38.21558449
936	38.9048673	28.75588257	38.44537571	35.26395732	26.53796787	36.77105141	33.23238345	41.42970079	30.37313151	26.51403708	27.77397685	31.64099914	38.30770777	33.8896546	39.87445355	38.50551863	36.24073212	36.58517084	36.27742496	33.92871437	34.85094892	28.94350854	23.22444227	34.51619164	31.55180591	26.13816684	37.25837938	38.34987262	33.72071007	39.08728148	37.45909311	35.79949424	39.91031721	33.7282877	31.70479547	34.30217495	26.56858755	39.90393701	38.23644028
937	38.94139376	28.84002817	38.51955733	35.30690306	26.62157134	36.81069603	33.31445824	41.56092255	30.42730746	26.68160951	27.88108697	31.75583078	38.33289819	33.86207293	39.97175888	38.50840291	36.31199989	36.67033055	36.30663166	33.98484545	34.97908421	28.97340869	23.29929754	34.5937306	31.66038176	26.32659137	37.22378172	38.59106601	33.7154374	39.15372339	37.53005338	35.88430784	40.08826117	33.80418333	31.74089601	34.33472539	26.6294753	39.8818532	38.266611
938	38.9968816	28.88516607	38.54896879	35.37968452	26.64251314	36.96404522	33.29686426	41.74131776	30.47394826	26.71829949	27.94089772	31.80538394	38.35081976	33.86300749	40.04546154	38.58303375	36.40234385	36.7480809	36.33403954	34.06774156	35.0714571	28.97819244	23.32525561	34.69266569	31.78527745	26.35326484	37.27645988	38.65991497	33.76209081	39.21804857	37.59761372	35.98679102	40.23155542	33.89219044	31.8199278	34.41267618	26.69840712	39.92570163	38.37083861
939	39.10758096	28.88652378	38.54338101	35.48644087	26.65578689	37.17109843	33.24244065	41.88315197	30.5282795	26.659739	27.94542737	31.80301515	38.37971321	33.90374979	40.08408593	38.7256789	36.50263984	36.79683571	36.38550049	34.16139857	35.06705071	29.01002932	23.30839023	34.78081326	31.88026354	26.26045513	37.40553886	38.61466389	33.85601052	39.29970432	37.69074388	36.10402735	40.30654419	33.99271246	31.92893645	34.51472317	26.75252547	40.04259526	38.49177741
940	39.29151296	28.87680058	38.480631	35.64381896	26.73569275	37.32481423	33.268137	41.93309385	30.54693101	26.57487115	27.92450002	31.81076201	38.42558083	33.95013751	40.12827508	38.90381621	36.62721702	36.83664186	36.49371732	34.2275506	34.98571169	29.10941871	23.30882939	34.81286742	31.90947292	26.18949763	37.53614496	38.65400481	33.96264633	39.4072353	37.82522329	36.25970022	40.32944213	34.09655122	32.05084867	34.58447438	26.80755081	40.1767766	38.52368387
941	39.37573273	28.86213899	38.45754319	35.65430026	26.76562343	37.36014605	33.30001192	41.93535208	30.5442593	26.47632535	27.90579823	31.84248308	38.45705283	34.0490722	40.18702509	38.97032802	36.65844084	36.83558874	36.61227266	34.26931841	35.01654234	29.14354678	23.27523492	34.83390278	31.90451327	26.116767	37.55155201	38.67623689	34.04286871	39.45878525	37.87045725	36.34672357	40.32621502	34.12896939	32.10315047	34.67431907	26.83567986	40.2570845	38.53081606
942	39.39646828	28.87025031	38.46625795	35.60802644	26.78933006	37.32043476	33.33796474	41.93641296	30.5733683	26.47463579	27.91499076	31.89191299	38.46146085	34.11798051	40.2180151	38.94583679	36.62307968	36.79970446	36.6481396	34.26532278	35.06082674	29.12976504	23.23324667	34.83573182	31.89080947	26.10429835	37.48898349	38.68802509	34.07110427	39.44898187	37.87053789	36.36299513	40.33095371	34.1172499	32.10110745	34.72099477	26.82871285	40.27218573	38.51576778
943	39.39374886	28.91319442	38.48115494	35.5935764	26.83944645	37.2594842	33.3800789	41.96202507	30.64708745	26.61733616	27.95877759	31.94102093	38.43810987	34.09463226	40.19277959	38.87683967	36.57041256	36.75374334	36.56045602	34.21788649	35.0343381	29.10728927	23.21419377	34.81715658	31.88287727	26.18383154	37.39887156	38.69316075	34.02458432	39.3948111	37.86731715	36.32056875	40.35590585	34.09536962	32.07421277	34.67929491	26.78492984	40.22988521	38.48112155
944	39.31863445	28.93364667	38.4656377	35.53095562	26.82428049	37.21864649	33.38281426	41.96456358	30.59673396	26.6252372	27.96951746	31.94955785	38.42890554	34.09287192	40.18973717	38.82820926	36.56749173	36.77725239	36.56697592	34.25205073	35.0912215	29.12251554	23.22803904	34.84725844	31.85632415	26.20934592	37.30002749	38.628069	33.89778714	39.37160104	37.79891455	36.24557133	40.32695969	34.07307954	32.06325762	34.65481155	26.72162583	40.18605528	38.47052345
945	39.26469349	28.8902152	38.45864307	35.46073455	26.74128981	37.19428144	33.37181784	41.92817882	30.54057133	26.63361186	27.97853615	31.92296361	38.4249207	34.0678415	40.13707504	38.79359644	36.5278583	36.80877172	36.56574747	34.23120599	35.13170026	29.1064288	23.20964014	34.8304952	31.87145629	26.22953137	37.221435	38.62458244	33.82153904	39.32956195	37.77527161	36.18107238	40.32184847	34.05347482	32.04091881	34.66547542	26.70628462	40.18365898	38.45804663
946	39.22941257	28.82608483	38.45135008	35.40409675	26.67793121	37.19338824	33.34560709	41.88846221	30.54502485	26.66562488	27.97495276	31.90205334	38.4311874	34.02764983	40.07786608	38.78510586	36.50807481	36.82695515	36.56132965	34.20572387	35.13034255	29.08959254	23.17947539	34.79485216	31.92775598	26.2538181	37.19405556	38.69209883	33.82745206	39.30677261	37.80654284	36.1766784	40.3592551	34.05317971	32.01914546	34.69426285	26.73432067	40.19769834	38.43763009
947	39.15422591	28.82709571	38.4091499	35.36493746	26.7458942	37.21757057	33.29545536	41.9027591	30.61086516	26.67362746	27.93023042	31.93690069	38.45596811	34.00946319	40.10749605	38.81092474	36.62097971	36.8396992	36.61188305	34.31250953	35.11802102	29.15002174	23.20349347	34.8372492	31.98021071	26.27021883	37.22763839	38.74971711	33.86075692	39.37338079	37.83555541	36.25713634	40.40784626	34.08364853	32.02842742	34.70449706	26.75083846	40.16657984	38.42162362
948	39.15135755	28.81129954	38.36949086	35.36370772	26.76396213	37.18317903	33.31567319	41.90156287	30.56130209	26.68388099	27.89377968	31.95997743	38.46534243	33.98813276	40.08867162	38.77494717	36.60836507	36.82595874	36.59666411	34.27607244	35.10018714	29.16549876	23.19704436	34.87927657	32.01088615	26.3014796	37.2308826	38.77788137	33.88717595	39.38083395	37.93043521	36.30066095	40.41114567	34.05289815	32.0336521	34.75382072	26.78229747	40.17077452	38.4771064
949	39.21031017	28.8261368	38.36742894	35.38734124	26.77913493	37.20900277	33.35834092	41.93893368	30.55607968	26.6976696	27.92018503	31.98588742	38.49391374	34.02191392	40.07610555	38.7723969	36.60540135	36.83334645	36.60708866	34.25536078	35.10597865	29.16915772	23.17620505	34.89409503	32.03462105	26.30902557	37.21557858	38.78148758	33.89599814	39.37158446	37.9622317	36.32730991	40.40290872	34.02972084	32.04353586	34.76118069	26.77106516	40.20083675	38.45930923
950	39.2782165	28.86387782	38.38361692	35.39960276	26.82299569	37.3085138	33.37412628	42.01470484	30.64588922	26.70995411	27.98771189	32.0129466	38.51586993	34.08554845	40.10210805	38.82237781	36.64943673	36.85551784	36.66659107	34.31786803	35.12685811	29.17294404	23.14962217	34.87494518	32.05423501	26.2846115	37.19251832	38.7681054	33.88593003	39.37745385	37.90077782	36.35140097	40.41178121	34.05522268	32.06207607	34.71742691	26.71356247	40.22190588	38.3448386
951	39.2483324	28.77884259	38.29655444	35.31911098	26.84946736	37.25855001	33.33444906	42.00377047	30.61073226	26.70460167	27.93088881	31.98423794	38.36355579	33.97740479	40.12544176	38.76228643	36.50038882	36.76735872	36.62676099	34.27156217	35.08118001	29.11083406	23.08829978	34.8350481	32.03840122	26.28615095	37.14621852	38.73624999	33.86328125	39.37265942	37.93358344	36.33987971	40.44191704	34.095662	32.08116852	34.77556803	26.72394515	40.16681559	38.37899602
952	39.19048027	28.7759811	38.24184358	35.29366764	26.86395193	37.21434458	33.32317211	41.96027034	30.58455328	26.75266014	27.92211035	32.00301023	38.29639139	33.86697345	40.06811692	38.70925494	36.43701039	36.7070964	36.59608081	34.22272979	35.02569682	29.05635253	23.02561109	34.78296447	32.02174341	26.28656204	37.06825163	38.75000547	33.8109846	39.30218455	37.89918147	36.30352646	40.42919857	34.06042077	32.01092922	34.79946364	26.67971267	40.11546739	38.35979173
953	39.13575795	28.79705166	38.20497448	35.25711782	26.83076733	37.19123064	33.31580263	41.91295998	30.57781121	26.78955836	27.92518029	32.02802133	38.32249212	33.83685064	39.97606112	38.67731431	36.45826917	36.70059702	36.61270967	34.2134771	34.99699563	29.04526286	22.98941409	34.74108066	32.02374555	26.28216909	36.9943006	38.77834089	33.73774705	39.25419754	37.84966599	36.27923462	40.39773076	34.00525086	31.9260329	34.79010755	26.63256498	40.08585558	38.29095511
954	39.09760098	28.72228605	38.13408704	35.11639751	26.73575501	37.1641321	33.26357206	41.88573404	30.56453746	26.73291781	27.86168252	31.98665352	38.35020039	33.90054969	39.92907166	38.64341663	36.46758843	36.71928156	36.66615746	34.247889	35.00980291	29.0774993	22.98782189	34.72922742	32.05465935	26.28448698	36.9646424	38.77010068	33.67338605	39.32022303	37.88743325	36.30632611	40.39506917	34.02220493	31.93733099	34.79558664	26.66689866	40.06976115	38.24440438
955	39.0564059	28.66466745	38.09095764	35.09147324	26.74753128	37.15882188	33.22299882	41.907159	30.55780868	26.70038699	27.86632484	31.94856498	38.3108221	33.88081771	39.88216279	38.57868955	36.45933983	36.6843399	36.6265403	34.24263036	34.99542242	29.04274113	22.93224143	34.72239647	32.11378735	26.35040422	36.9355645	38.7859485	33.69378441	39.29045233	37.94603448	36.38023157	40.39165888	34.05699784	31.97369177	34.83833898	26.6739299	40.04593152	38.22863785
956	39.0071177	28.64285582	38.0544402	35.07348367	26.75712812	37.18128939	33.20116783	41.89683251	30.55845186	26.6989601	27.84612374	31.9474966	38.28425398	33.82337936	39.85370501	38.57527904	36.4799053	36.6439027	36.58874816	34.23513419	34.99537875	29.03027492	22.90335916	34.75278383	32.13450873	26.38612176	36.92243981	38.80963618	33.71667763	39.25805638	37.96241629	36.41607851	40.38328832	34.06387783	31.9866178	34.83925566	26.67260102	40.02866783	38.23442025
957	38.9691348	28.6474147	38.0156245	35.02966822	26.73835238	37.21180432	33.1906595	41.85743356	30.56825987	26.71514313	27.78745013	31.98203753	38.28356638	33.76564869	39.84667367	38.61318496	36.49125449	36.62810212	36.59250805	34.22664685	35.01212992	29.05214932	22.89962971	34.79115474	32.12720925	26.35443657	36.90997593	38.81334234	33.70168297	39.25899393	37.9561849	36.39677376	40.38120594	34.04464809	31.96994743	34.80061421	26.6713763	40.01818213	38.23308261
958	38.98566255	28.64620057	37.98513317	35.02941798	26.77075734	37.20596635	33.17338	41.88438996	30.58956525	26.72236521	27.77493204	32.01577664	38.24255061	33.72031701	39.84508211	38.55043955	36.36812527	36.63854416	36.60354622	34.17419806	35.00015651	29.02746218	22.82498516	34.74361366	32.18385886	26.28981335	36.84912372	38.76439214	33.66459739	39.24884787	38.03003931	36.38144067	40.4106002	34.05026237	31.96098621	34.81594098	26.659067	39.99804034	38.17965688
959	38.97979602	28.61451997	37.95595159	34.99469481	26.81691534	37.18227831	33.15498487	41.89573121	30.53735183	26.74477731	27.78884307	31.98307183	38.26862283	33.70649447	39.86080758	38.52582786	36.34865976	36.66889549	36.63942218	34.20800571	34.96961636	29.04540808	22.79968063	34.72708368	32.1737099	26.29942168	36.77294684	38.76943258	33.61322271	39.20931868	38.05031888	36.36603407	40.44225985	34.07831383	31.95667212	34.81991474	26.60946869	39.98171587	38.1009548
960	38.96895215	28.60333283	37.96819385	34.95178398	26.84547368	37.19005044	33.1570163	41.9086259	30.50768842	26.79045435	27.8080536	31.9997965	38.31607502	33.74470694	39.89656396	38.52500096	36.41249287	36.72207123	36.66575035	34.28027473	34.97723293	29.09909409	22.82965384	34.7785431	32.14761251	26.33793548	36.74784915	38.81942041	33.58411336	39.20448371	38.05657754	36.36348406	40.48234043	34.10286518	31.96069449	34.84706476	26.59438088	39.97925802	38.08717698
961	38.98376847	28.64180607	38.03291016	34.94098499	26.84468526	37.24686544	33.18184102	41.94200213	30.5699843	26.84589683	27.81529415	32.11761769	38.32788515	33.81813346	39.93295681	38.52342669	36.48397372	36.78345754	36.66726975	34.32272521	35.04381054	29.15225353	22.87358839	34.87075699	32.17756466	26.35366882	36.79551217	38.87830745	33.60159539	39.26809953	38.10207195	36.3929757	40.52992047	34.1095519	31.97616784	34.91881376	26.65173902	39.99786107	38.16809015
962	39.02912994	28.64563261	38.05142064	34.97676352	26.84852425	37.25967797	33.16054453	41.95353831	30.59903418	26.84621304	27.80401092	32.07560598	38.31595394	33.81445958	39.88535072	38.57813157	36.52287244	36.78886764	36.72186612	34.33291969	35.06585506	29.15325847	22.83692949	34.85519862	32.28431771	26.38935246	36.79374362	38.91880878	33.64623497	39.29832418	38.16733832	36.49858642	40.537478	34.13727008	32.0078264	34.96086429	26.65983343	40.04749454	38.17003449
963	39.08738653	28.65323182	38.08283784	34.99939703	26.90631984	37.29846994	33.19089278	41.99112045	30.62888721	26.85245169	27.8318933	32.09743346	38.31258186	33.76758653	39.88614659	38.58478297	36.50610066	36.73540803	36.72367727	34.34863039	35.03856011	29.12255111	22.77935529	34.82038782	32.35383242	26.43300489	36.80202926	38.9704187	33.67774564	39.30850546	38.22487742	36.55356014	40.5644416	34.14659835	32.01632307	34.99715792	26.68603894	40.0547092	38.14522486
964	39.1219486	28.6776332	38.12440336	34.99889147	26.97450567	37.35275729	33.25465051	42.04504933	30.66020825	26.89962971	27.88581698	32.18695547	38.33237011	33.73780907	39.93491909	38.5662549	36.4849914	36.71681244	36.72148579	34.37223737	35.03968257	29.12493651	22.75664166	34.83743115	32.39249507	26.48675323	36.81757611	39.02753679	33.68714675	39.33107471	38.26462654	36.55623994	40.6250739	34.16757401	32.0209725	35.03766301	26.73100832	40.05073154	38.14960268
965	39.10388069	28.71282893	38.14456363	34.99783268	26.97519925	37.37653751	33.27628151	42.08076827	30.67752561	26.99259632	27.91667324	32.22798457	38.37448555	33.78303065	39.96193921	38.60548316	36.5384187	36.84543369	36.82416014	34.39192017	35.16093743	29.22442013	22.80757151	34.94431677	32.46788826	26.55402857	36.81233561	39.07009338	33.68676028	39.39877457	38.29296994	36.57693429	40.69928419	34.25081094	32.06530311	35.08381072	26.76258342	40.10844185	38.22077078
966	39.14445065	28.71888494	38.18215908	35.02666973	27.02117661	37.42908572	33.30085394	42.15097854	30.67937206	27.03852606	27.94634026	32.21853897	38.41541105	33.80942036	40.01666819	38.6308603	36.59102016	36.91963228	36.86570948	34.4688205	35.20200416	29.27464137	22.86900576	35.01367063	32.53535064	26.59108039	36.85183193	39.13750613	33.69066568	39.45245236	38.35418788	36.62406146	40.71712708	34.27665365	32.09221502	35.13222886	26.81095037	40.10791102	38.22533588
967	39.21696122	28.74312925	38.20978143	35.05417397	27.09042386	37.49753824	33.3056465	42.22960912	30.72745114	27.05556102	27.96773525	32.24656922	38.4574289	33.85112137	40.05765615	38.67370748	36.68015984	36.97476709	36.89837493	34.5307408	35.23548948	29.30803121	22.91215837	35.06524326	32.59156292	26.60117854	36.90176185	39.17660923	33.71049083	39.49634902	38.42587448	36.71740793	40.76690248	34.31972142	32.15617144	35.18439944	26.85772022	40.12119839	38.22904299
968	39.28294537	28.79094885	38.20995523	35.07155366	27.13965484	37.56906637	33.28622966	42.29327651	30.80936653	27.05252002	27.98244127	32.32372973	38.48752712	33.90241352	40.07434645	38.73264752	36.78757098	37.02674136	36.95136637	34.55247758	35.28908671	29.34212741	22.92306187	35.1079478	32.64402215	26.59225708	36.94209227	39.18031392	33.75448694	39.53879716	38.48942028	36.8358885	40.86293316	34.4043248	32.2565226	35.24131058	26.89308961	40.18458538	38.26772718
969	39.30879103	28.79601511	38.18373409	35.11202853	27.11315809	37.64485114	33.26997213	42.33498859	30.79847824	26.99944553	28.00844562	32.34264901	38.46282081	33.87770808	40.11152853	38.74252954	36.79869107	37.02149878	36.98748555	34.59507554	35.28196799	29.34050286	22.89809829	35.10718065	32.71045082	26.56579844	36.99119727	39.21908861	33.83186294	39.58391722	38.54270362	36.90335915	40.89397036	34.45675091	32.29971086	35.30403597	26.92773842	40.25783858	38.30496136
970	39.39025311	28.7998397	38.21637003	35.1704606	27.12547462	37.72417186	33.28571509	42.37564699	30.82960719	26.98404519	28.03263429	32.35269667	38.45401952	33.88046963	40.1699702	38.79805531	36.80625804	37.01188924	37.01067598	34.63285685	35.24998942	29.37031337	22.86429404	35.11990848	32.76972483	26.57965465	37.01463633	39.25823311	33.90838172	39.62780108	38.61787381	36.97904447	40.90126462	34.4874788	32.3491327	35.36893992	26.94290436	40.32243184	38.3346794
971	39.46405863	28.79726017	38.25822627	35.20903713	27.16068215	37.77188324	33.32118135	42.39290067	30.87396353	26.99562603	28.05400112	32.36730862	38.4780048	33.91704216	40.22682401	38.86980029	36.81145571	37.01852069	37.03493238	34.65422058	35.24452079	29.41050261	22.84158118	35.14267582	32.7948819	26.60803873	37.01889349	39.27795792	33.93576006	39.6482789	38.6675563	37.02698622	40.90408562	34.51031781	32.36875496	35.42596035	26.95074794	40.36886733	38.35658498
972	39.44955722	28.78300288	38.24493111	35.19988645	27.17364847	37.75811673	33.35359233	42.37355206	30.87273409	27.00733743	28.07468414	32.39339761	38.52349637	33.96236143	40.25081677	38.90214446	36.80061918	37.04580554	37.07201783	34.65777816	35.29910267	29.42526344	22.84317145	35.15857143	32.77761971	26.61183366	37.01793709	39.27311386	33.89032536	39.63578297	38.64838473	37.00697503	40.91886221	34.53446471	32.32615933	35.46219191	26.96749119	40.39235748	38.37443111
973	39.43190136	28.81663903	38.25390243	35.22276381	27.17814014	37.73447269	33.38063725	42.41673279	30.86303743	27.06715845	28.09585298	32.45023324	38.52532426	33.99171807	40.21792005	38.91293557	36.81862899	37.06671257	37.10773317	34.67804401	35.3266583	29.4496445	22.86187188	35.18047755	32.80950467	26.61689021	36.99441058	39.28670535	33.88762409	39.6687993	38.66111831	36.99398215	40.96733303	34.52979915	32.34987845	35.46678148	26.98279961	40.39154153	38.39817265
974	41.0092451	29.1157866	38.47384367	35.59151054	27.70787021	38.27727028	34.12748262	42.75474062	30.63085488	26.65319229	28.83049132	32.51891749	38.43441026	34.86107567	40.92160606	40.04807256	36.91506533	37.09557119	38.03145409	35.04577491	35.21958578	30.03791936	22.1859587	35.31854232	33.19606272	25.99788951	37.49915218	39.31353491	34.95518814	40.37102422	39.37349133	37.77560967	40.85066707	35.18373267	32.89067572	36.14759339	27.16980659	41.44198941	38.74386298
975	41.02307781	29.13089944	38.50194686	35.58878013	27.76898889	38.32416897	34.15352576	42.81822943	30.68185815	26.63944909	28.84131254	32.57808024	38.50039989	34.90469943	40.96348122	40.03974881	36.94749647	37.10276024	38.08119551	35.05567763	35.30026005	30.08522974	22.2028954	35.37233441	33.2020263	26.03668352	37.49072461	39.34376422	34.97244369	40.41736777	39.42148784	37.82008878	40.88435646	35.20772888	32.92418631	36.21366089	27.19029353	41.47559008	38.75828595
976	41.05187449	29.15963695	38.54759189	35.60147167	27.83743057	38.3469808	34.20930176	42.88101665	30.72170484	26.68702207	28.86958785	32.65791015	38.50778765	34.99577236	40.96675072	40.06684904	36.99117528	37.14279982	38.13777599	35.11809992	35.34541193	30.07222871	22.21736526	35.42813348	33.19932399	26.09775244	37.50851068	39.37327763	35.0032698	40.52398795	39.46651688	37.86090105	40.9171932	35.25896353	32.96621421	36.25679914	27.19840602	41.53447305	38.76806742
977	41.10569774	29.17024203	38.53965918	35.59954959	27.892413	38.36637871	34.22592612	42.92858672	30.74754218	26.71840809	28.90625864	32.71767155	38.5407165	35.06062383	41.0194719	40.10778029	37.0321033	37.16086176	38.15080922	35.17973911	35.37834341	30.06224863	22.28447039	35.43513399	33.23636124	26.10792371	37.54017884	39.43756491	35.06213645	40.60911121	39.52655695	37.89916985	40.9495605	35.28336263	33.01707801	36.2724812	27.21139709	41.57802226	38.80954209
978	41.14730342	29.16060602	38.5220457	35.60134785	27.91286571	38.41459906	34.23793629	42.95199768	30.79681012	26.74450057	28.95361672	32.77634109	38.61557635	35.08189742	41.04909163	40.14259018	37.03091424	37.19450855	38.16273463	35.20995871	35.43770076	30.07568613	22.36155041	35.45922444	33.27527309	26.12433734	37.58780058	39.52101787	35.08871148	40.6692739	39.6245015	37.90308376	40.99646205	35.30804592	33.03606406	36.32321638	27.24007911	41.6161072	38.83722352
979	41.18194445	29.18616592	38.6058134	35.64252982	27.9369256	38.47659651	34.29943746	42.98867494	30.82885681	26.82918253	29.03052188	32.82506481	38.64736002	35.12398919	41.07864913	40.20426943	37.05626677	37.25093337	38.19600972	35.26904308	35.44804709	30.08960839	22.3879036	35.50512617	33.31575756	26.15365315	37.6452789	39.58788867	35.10828188	40.73260482	39.67772742	37.94422167	41.06630451	35.37374932	33.06317817	36.37055326	27.28969613	41.65003814	38.88836997
980	41.1825743	29.21036146	38.70493269	35.66895298	27.99908995	38.54046806	34.34588682	43.01924398	30.85404332	26.85529575	29.09371342	32.86686178	38.68780342	35.14279839	41.12934405	40.2861456	37.08855274	37.28965525	38.21952574	35.31724652	35.447476	30.11762653	22.39297828	35.53812182	33.38679062	26.16358795	37.68564248	39.62343206	35.13455366	40.75796793	39.72544221	38.01952703	41.13350729	35.40183848	33.09500047	36.41844385	27.34319022	41.67598522	38.9495745
981	41.21896527	29.23713726	38.76560477	35.71223366	28.02756099	38.59687028	34.36480044	43.08048526	30.88775755	26.88271004	29.13805089	32.9077856	38.72242073	35.16231828	41.17871897	40.32898264	37.10717125	37.32655192	38.26057532	35.36091361	35.48002104	30.1568528	22.39949041	35.58918314	33.44932494	26.19626324	37.72023782	39.67615371	35.16792366	40.8003236	39.77705857	38.08155612	41.20110551	35.44468749	33.13536344	36.45960426	27.37772831	41.7128009	38.99483508
982	41.24554598	29.27947776	38.85522893	35.79934967	28.02920486	38.68321093	34.3701381	43.20589061	30.91439757	26.89789976	29.17989161	32.95944393	38.75689959	35.16802253	41.24648952	40.3219045	37.09312284	37.3520837	38.30571451	35.40901731	35.51507015	30.22464264	22.35921977	35.67883175	33.51693068	26.24700537	37.74986011	39.73389287	35.1968563	40.83645589	39.80539982	38.14749721	41.26417066	35.51930365	33.179728	36.47776183	27.41172027	41.75643924	39.01802738
983	41.29649597	29.3235591	38.91985407	35.85830431	28.06646919	38.74059118	34.39366381	43.27738016	30.95132482	26.93836437	29.21803536	32.99970207	38.78205848	35.20716967	41.3064995	40.35660663	37.12750269	37.39317102	38.35718361	35.45746822	35.55383685	30.27296905	22.36586895	35.73614719	33.56700435	26.29163587	37.79040793	39.78338271	35.23362792	40.88412408	39.85498438	38.20607842	41.32691424	35.56664282	33.22271152	36.53435721	27.44375571	41.79954312	39.05940361
984	41.38116548	29.37666313	38.92949428	35.90778153	28.10253239	38.76552016	34.38425996	43.33555554	31.00706099	26.96724968	29.22381963	33.01589207	38.78839026	35.25199325	41.36786251	40.39730243	37.18525037	37.43884576	38.42643684	35.49093762	35.6222793	30.31841322	22.39576391	35.78496294	33.61445615	26.35048647	37.81785351	39.83413336	35.28024925	40.93670193	39.92811978	38.25717515	41.40222659	35.5891955	33.28560641	36.6109976	27.44951224	41.85082616	39.10809089
985	41.45986751	29.40620681	38.96239024	35.95460988	28.14189598	38.79864236	34.40324503	43.38005718	31.05120555	27.01859557	29.25524596	33.05661246	38.81829967	35.2985492	41.41256335	40.44174513	37.22918591	37.48432862	38.48746791	35.53209193	35.68120454	30.35816112	22.42780563	35.83007761	33.67142699	26.39538098	37.85978323	39.88520207	35.32688934	40.99452941	39.9957166	38.32075035	41.46756359	35.63299342	33.32322199	36.67829694	27.47631195	41.88972951	39.15706917
986	41.55974882	29.43075305	39.00700172	36.01562916	28.19738398	38.83069158	34.44425904	43.40372542	31.09200229	27.10004683	29.29532731	33.10473896	38.85953467	35.37271164	41.44656741	40.49223674	37.27533881	37.53685014	38.54796002	35.57290307	35.73595402	30.3919895	22.47852679	35.87483889	33.71571383	26.43453872	37.92027467	39.93479373	35.37472243	41.05858221	40.06049019	38.38332453	41.53228064	35.68460593	33.3420241	36.76278958	27.52280797	41.91292405	39.20585321
987	41.60648004	29.44895155	39.05858745	36.02236158	28.27809075	38.87023468	34.51973943	43.41903395	31.13215566	27.16570208	29.35510081	33.16566921	38.89866109	35.41570929	41.47984156	40.57195026	37.34415293	37.59104886	38.60816159	35.63337453	35.78515692	30.42161581	22.51418062	35.88348804	33.77292872	26.47062096	37.98800053	39.97462266	35.41947543	41.12020861	40.13936464	38.45448407	41.57652795	35.72339123	33.35040231	36.85491973	27.55227642	41.95731536	39.2689972
988	41.63609437	29.47268267	39.10441416	36.02075646	28.31892898	38.91471773	34.54625361	43.45650346	31.16958648	27.22449147	29.40511339	33.23164261	38.92670395	35.43558286	41.52080169	40.64718368	37.40745802	37.62910683	38.6674189	35.69138872	35.83440517	30.46719677	22.52974432	35.92226044	33.86172251	26.51114389	38.01417032	40.02234312	35.46234376	41.16993641	40.23137318	38.53069743	41.62320413	35.78025408	33.39312393	36.903895	27.58097775	42.00822045	39.33217678
989	41.70089334	29.4999982	39.14584068	36.05267879	28.35393173	38.97587436	34.56952989	43.52246316	31.21908852	27.2699257	29.45928026	33.28922112	38.97041377	35.46925347	41.56425698	40.69252651	37.46959814	37.66084352	38.73088764	35.74075999	35.85566257	30.53186029	22.5476502	35.9986933	33.9191827	26.54195556	38.0352163	40.06507917	35.53099625	41.23146294	40.27410455	38.59996221	41.65406757	35.81703469	33.44083517	36.94777144	27.61682022	42.05658775	39.3754708
990	41.72873795	29.55921007	39.20625218	36.10592439	28.41055155	39.03797431	34.62453241	43.58778271	31.27921143	27.28940185	29.51787037	33.33981038	39.01437444	35.49669726	41.63104275	40.73003308	37.55585681	37.7155567	38.79483023	35.78218928	35.87840725	30.58237045	22.58074445	36.05643424	33.97663777	26.59563168	38.087066	40.10972637	35.58626863	41.29216015	40.31257032	38.66373805	41.67802486	35.85022488	33.49317698	36.99850353	27.62953336	42.13277783	39.43178259
991	41.75139756	29.62737596	39.27934219	36.16728171	28.46206953	39.10075143	34.65314326	43.6661377	31.3344728	27.31771275	29.54353001	33.39486419	39.04491712	35.55334077	41.68906356	40.77360212	37.60502331	37.78802712	38.8483327	35.8161456	35.90431821	30.61322223	22.62411134	36.12436596	34.04482037	26.65459311	38.12133038	40.14441722	35.61500459	41.34540509	40.35840551	38.71888054	41.72121432	35.91623682	33.5668257	37.04215706	27.65654809	42.19629546	39.48021558
992	41.83984428	29.65979693	39.34119727	36.2171681	28.51846997	39.15286883	34.68887243	43.75454345	31.38019758	27.34363406	29.56492022	33.45947619	39.09880708	35.64656014	41.7382544	40.81757708	37.62716432	37.84918051	38.88699628	35.8570683	35.96320864	30.63484552	22.66653782	36.20295761	34.10702461	26.69650318	38.16198564	40.19166166	35.6651506	41.41439009	40.39865898	38.7552533	41.78866568	35.97351695	33.60781885	37.08976239	27.68982688	42.2565838	39.52208389
993	41.93139081	29.70375945	39.41364955	36.24507518	28.5591765	39.19654049	34.74769057	43.81685944	31.40698433	27.36076992	29.61816749	33.53085592	39.16696848	35.72754	41.79850187	40.86727942	37.66626534	37.92203289	38.91722098	35.90902435	36.04840719	30.67502543	22.7097089	36.24460461	34.15788414	26.75014255	38.22102404	40.2565474	35.71894965	41.47465123	40.45183609	38.79425827	41.86476566	36.01721865	33.63541204	37.11067486	27.72004196	42.33346761	39.57776226
994	41.98366352	29.75913131	39.48940679	36.28213503	28.57686047	39.25200048	34.78620495	43.86872703	31.44767323	27.41156544	29.67595302	33.59373787	39.21448316	35.78405457	41.85030909	40.91974897	37.71223388	37.98749539	38.93403807	35.97635059	36.11807684	30.73879137	22.72862143	36.29629157	34.19903548	26.81209339	38.26373645	40.32001045	35.76108145	41.5527283	40.51172764	38.84483583	41.93797431	36.07380369	33.68053593	37.16269519	27.7641475	42.40934834	39.64100081
995	42.0320052	29.79583192	39.56630432	36.32749493	28.60110288	39.29981082	34.82508608	43.90680306	31.50274287	27.46595431	29.70648166	33.65486824	39.25100001	35.82366092	41.90340307	40.97521367	37.76493237	38.02090322	38.96982808	36.03860252	36.18314088	30.79705388	22.73277879	36.36302727	34.2573264	26.86574167	38.31266073	40.41579555	35.8112652	41.63889415	40.58434673	38.91495873	42.01137792	36.15025609	33.72206809	37.24424667	27.81591079	42.4762412	39.71533805
996	42.09410239	29.83427502	39.63591791	36.37612348	28.63381333	39.35396957	34.87905151	43.96836217	31.55691428	27.52080472	29.74150348	33.72075542	39.31031789	35.8693232	41.95927242	41.03808479	37.82317711	38.07368929	39.02596787	36.08680106	36.23410255	30.85481201	22.76385829	36.41695334	34.31481934	26.92235886	38.36994322	40.49386718	35.86247898	41.7088346	40.65168312	38.98033653	42.09308891	36.21613309	33.77421514	37.30919609	27.86602425	42.54160286	39.77298078
997	42.14033242	29.8760103	39.70391833	36.45869137	28.66557493	39.42162916	34.95744669	44.03634549	31.63881959	27.59772927	29.77028628	33.78943133	39.38840714	35.88376861	42.01753807	41.10206162	37.9068511	38.15005448	39.11412974	36.11055548	36.25401105	30.91836689	22.82452483	36.45411481	34.36843325	26.99686413	38.44793401	40.56587927	35.90961654	41.78501641	40.72057901	39.06872347	42.18594565	36.28767115	33.84436333	37.40396863	27.91866443	42.59944822	39.81528866
998	42.19206999	29.91634844	39.77297364	36.52162368	28.71156022	39.47189865	35.01482856	44.10331747	31.70137087	27.65506479	29.81254361	33.84554143	39.45256635	35.93330276	42.07199248	41.16873918	37.964176	38.20475017	39.17298056	36.16219296	36.29605387	30.97619049	22.87045823	36.51087078	34.43457677	27.05258179	38.5110757	40.63474582	35.96413131	41.85310235	40.77987356	39.14009495	42.25746126	36.34737506	33.90744056	37.47198354	27.96661341	42.67554135	39.87775539
999	42.25437136	29.94524001	39.83834471	36.56988309	28.7730236	39.51116576	35.07053621	44.18303367	31.74777802	27.70599437	29.84210981	33.89900328	39.52390579	36.00708564	42.12551016	41.24754738	38.00985091	38.24463506	39.23527346	36.21940297	36.33691634	31.01793207	22.92481713	36.57519773	34.51354776	27.09314605	38.57837889	40.70718929	36.0304896	41.90418379	40.83644659	39.20936097	42.32948079	36.4083796	33.97684799	37.52307397	28.01370908	42.76248977	39.94340369
1000	42.3386008	29.98800665	39.89583984	36.61651886	28.83336996	39.56539671	35.1243397	44.27077961	31.80347635	27.74451623	29.91477507	33.96021724	39.59510571	36.08268601	42.18616243	41.32273124	38.05962235	38.30143611	39.30049646	36.27607001	36.39132992	31.09074742	22.96309012	36.62725797	34.58721162	27.14046031	38.62183373	40.75471827	36.08113413	41.94782008	40.88636943	39.25071414	42.39889754	36.44299376	34.03793306	37.54454131	28.06328669	42.83587787	40.00290188
1001	42.41361169	30.04023758	39.96331585	36.68243798	28.88630297	39.60859537	35.17559669	44.35439331	31.86367422	27.78240785	29.99342622	34.00508607	39.64267703	36.14545996	42.23687811	41.38316248	38.1029595	38.36365248	39.35241608	36.33888668	36.46255188	31.17333635	23.00711313	36.69202434	34.65852295	27.19575822	38.66768052	40.8066091	36.1276518	42.02392519	40.94586402	39.28529443	42.44702137	36.48108828	34.0714703	37.58981823	28.11494902	42.90090174	40.07605329
1002	42.47827934	30.10432953	40.04739309	36.74953427	28.94759277	39.64227092	35.21599389	44.41663009	31.90769973	27.82023095	30.04351035	34.04429598	39.66973169	36.2160517	42.30155719	41.44118061	38.14327713	38.41626985	39.4086523	36.39898144	36.52213941	31.23123787	23.04803692	36.78092343	34.73561277	27.23637731	38.75093711	40.89141075	36.1725062	42.10342809	41.02202393	39.34720471	42.46896854	36.54620446	34.1348139	37.64183779	28.18543098	42.95778098	40.14893739
1003	42.56199663	30.15914336	40.13768787	36.80369666	29.01153122	39.71145021	35.26944829	44.49162613	31.94647162	27.87194928	30.0894581	34.11059618	39.71272395	36.27678018	42.38817116	41.4951895	38.18490842	38.46175923	39.47738803	36.4480595	36.59339784	31.29191163	23.09727056	36.85515211	34.79296998	27.29747208	38.82227949	40.9609257	36.20989093	42.20214382	41.09717992	39.39674968	42.52392625	36.62745707	34.18663806	37.70544017	28.24506221	43.00525969	40.2154699
1004	42.65280206	30.21312692	40.23912555	36.85356031	29.06045544	39.7748171	35.34031081	44.5985705	31.99931914	27.94899513	30.13831202	34.16384103	39.78454187	36.33524282	42.45618982	41.54693529	38.22535304	38.52558944	39.52995968	36.50345173	36.6587884	31.34814177	23.16159542	36.93045565	34.82480425	27.36007424	38.90002832	41.0313412	36.28262448	42.31889283	41.17461278	39.45179241	42.59418815	36.70274974	34.20346794	37.77638473	28.28392434	43.05960325	40.2901844
1005	42.7328892	30.27899651	40.34517779	36.89113815	29.11468576	39.8490454	35.40147471	44.68877486	32.06886094	28.02601538	30.18811714	34.20988111	39.86124252	36.39462561	42.51024292	41.62419681	38.2606624	38.5913521	39.56949194	36.55866416	36.70042077	31.38803005	23.20653273	37.00701611	34.86303911	27.40879309	38.98623044	41.11681467	36.37205705	42.40457745	41.25427255	39.53433544	42.65704343	36.76752875	34.27774121	37.83741607	28.32625081	43.13583459	40.36655467
1006	42.78907707	30.33503228	40.45268882	36.9478007	29.17611965	39.94258727	35.45710128	44.76403011	32.13692064	28.10029176	30.24088332	34.28677894	39.93097362	36.45601057	42.56514949	41.68624939	38.31313804	38.64453805	39.61421432	36.61409261	36.74655816	31.4382193	23.25522309	37.0484869	34.91901404	27.45363509	39.0377117	41.17061224	36.43759444	42.49202117	41.30206291	39.61707882	42.74184623	36.8292042	34.35081696	37.89749693	28.36719715	43.22601541	40.44896844
1007	42.837891	30.38073918	40.53481071	37.01756488	29.22939719	40.01669346	35.52215921	44.85047712	32.20000779	28.17743354	30.30270609	34.35823643	39.98380405	36.51219591	42.62615537	41.75018148	38.3922721	38.71865775	39.67043161	36.65864662	36.79852866	31.49851588	23.30174798	37.07225794	34.98122403	27.49247572	39.10277477	41.24933715	36.49353943	42.59628663	41.34943911	39.69500358	42.82978452	36.86111531	34.40123995	37.95536565	28.40838655	43.3125899	40.52699049
1008	42.9008004	30.42975493	40.57820493	37.08210914	29.29464253	40.07329395	35.58151962	44.91962658	32.245403	28.22080684	30.36804138	34.42096614	40.03998748	36.56035548	42.66567007	41.84151018	38.47642961	38.77427288	39.75402127	36.67947974	36.85260678	31.56881162	23.34395318	37.12278554	35.07059144	27.54647963	39.17601399	41.3448638	36.5494416	42.66866164	41.4188003	39.75781119	42.90165237	36.89871865	34.47815917	38.01567039	28.46298532	43.38683105	40.58430208
1009	42.9735681	30.48083303	40.62875966	37.16674817	29.36095829	40.13071127	35.63471576	44.97856096	32.27605856	28.27128839	30.4388934	34.49343256	40.11813345	36.63319676	42.71078255	41.90035279	38.54835474	38.82442107	39.82979303	36.72596749	36.92385015	31.64281894	23.39229112	37.1921176	35.16754223	27.61334284	39.22063591	41.42391899	36.61112959	42.73249891	41.46055883	39.81483164	42.96256361	36.93967988	34.54190247	38.07930933	28.52160391	43.46669496	40.65360471
1010	43.06057753	30.53865088	40.6922124	37.24826511	29.40801585	40.18755573	35.71964604	45.0410949	32.31799371	28.34139881	30.5218575	34.56621362	40.19028616	36.71268609	42.7909342	41.96184213	38.60839668	38.91985834	39.88767763	36.79245039	37.00932264	31.71157188	23.41677917	37.26386202	35.24935237	27.67990865	39.26359706	41.50042741	36.68742276	42.82057174	41.49824761	39.88363004	43.03629445	36.96617373	34.60017457	38.13906212	28.56937562	43.5316599	40.74771975
1011	43.1322088	30.59192236	40.76255507	37.32278642	29.46021622	40.24352864	35.79604672	45.11087908	32.36663888	28.40583672	30.58049748	34.63603499	40.25443872	36.76980065	42.86343333	42.03442498	38.66312917	38.99403903	39.95596804	36.86061925	37.07579638	31.77969241	23.45254696	37.33277187	35.32429216	27.74030036	39.32462038	41.57830324	36.75281894	42.91369929	41.55789054	39.95153764	43.10899132	37.01810403	34.66514028	38.19735093	28.6177546	43.60043305	40.82617306
1012	43.20744328	30.65015711	40.83898694	37.39332916	29.50918346	40.29264519	35.87621069	45.18670635	32.4246262	28.47407123	30.6238826	34.69889763	40.3244579	36.81951873	42.92454592	42.11789288	38.69902951	39.0677294	40.03140771	36.94133233	37.1336341	31.84386167	23.48675554	37.41239126	35.39530488	27.8021589	39.38750177	41.64831849	36.82287136	42.99947429	41.62915838	40.01393829	43.17421159	37.09383144	34.73779636	38.24693325	28.6686198	43.65878958	40.90344874
1013	43.27705208	30.70269774	40.94151194	37.46113034	29.55998667	40.36899607	35.94178011	45.26312475	32.48618045	28.54577378	30.65314692	34.77337387	40.37961355	36.86599691	43.00555375	42.17763833	38.7230059	39.13495469	40.08547835	37.03475269	37.18779849	31.9053492	23.52841731	37.47261771	35.44695904	27.85607911	39.45171991	41.72977692	36.87799746	43.10116618	41.70071944	40.09019736	43.24722881	37.16646466	34.81164692	38.31135216	28.72376914	43.73655506	40.97973143
1014	43.33655707	30.74940604	41.02337088	37.52457754	29.6079048	40.45536081	36.01248426	45.33156822	32.55848676	28.59014997	30.69627603	34.84430906	40.42540383	36.89608256	43.10816927	42.22792802	38.77026634	39.20255044	40.13678735	37.1037821	37.24297374	31.97462974	23.56731644	37.5328391	35.50215794	27.89929126	39.53268242	41.805797	36.93142341	43.22474732	41.78820163	40.18321704	43.34546909	37.23195106	34.87759061	38.38465277	28.76841579	43.80685337	41.04366618
1015	43.3931024	30.79929815	41.09275959	37.58846707	29.67280937	40.52220404	36.03990556	45.41961086	32.62495609	28.62255727	30.74078653	34.88300453	40.48634404	36.92316668	43.17403833	42.27603345	38.84040255	39.24046963	40.21366307	37.15881264	37.28907162	32.04155032	23.62101273	37.59990447	35.55633514	27.95493973	39.62226261	41.89579008	36.98461943	43.30732792	41.88360662	40.26120254	43.41680461	37.30619783	34.9344128	38.45356337	28.82041451	43.87643194	41.08577596
1016	43.48991737	30.86792932	41.17250788	37.63456584	29.73812993	40.58778091	36.06951114	45.51152954	32.68552282	28.66672938	30.80473145	34.91941147	40.53608961	36.99947792	43.22335066	42.3215894	38.90843686	39.29436752	40.27857903	37.20520756	37.36024519	32.10845788	23.66512198	37.65358264	35.60435183	28.03131619	39.69395642	41.99972096	37.03417908	43.36259608	41.95778946	40.32214767	43.46945455	37.3678017	34.99130287	38.53898739	28.89280681	43.94994953	41.14554443
1017	43.59363662	30.9372552	41.24282912	37.69290673	29.79432649	40.65203834	36.13755129	45.58634446	32.75496823	28.73028455	30.8696604	34.98149668	40.59758669	37.09345571	43.30257732	42.37141061	38.97390426	39.35714179	40.33629324	37.24819551	37.43123269	32.16304629	23.72087425	37.73328793	35.68642481	28.09944954	39.74896074	42.06580187	37.10395231	43.43181532	42.01498516	40.38748024	43.51738348	37.42586096	35.0434748	38.61429584	28.96262997	44.0227893	41.22964368
1018	43.67098212	30.99240836	41.33090324	37.76530845	29.85254989	40.69804999	36.19492356	45.67945025	32.81469375	28.8079075	30.92025033	35.06931033	40.66211054	37.17162896	43.37182061	42.4362519	39.06031014	39.41630778	40.4133945	37.30277013	37.49944047	32.19685328	23.77859075	37.81884805	35.76654046	28.16743203	39.80625979	42.14080974	37.17912321	43.49633942	42.06125313	40.4525837	43.55849829	37.48613807	35.09856911	38.68117505	29.0302244	44.09528732	41.30942862
1019	43.7235825	31.05003296	41.43410406	37.83490431	29.89939579	40.74493051	36.26814236	45.75768597	32.86473651	28.8774313	30.97997104	35.17119225	40.72595225	37.25336342	43.41177692	42.52037749	39.12158696	39.49200243	40.49940173	37.36105118	37.58827395	32.2570378	23.83947925	37.88480807	35.83274122	28.23931838	39.87849963	42.23384953	37.23002502	43.58913321	42.11241924	40.51373872	43.62450624	37.55010884	35.15989355	38.74853618	29.07877866	44.18477071	41.38873737
1020	43.77241765	31.09808607	41.53137574	37.91035342	29.94746225	40.80235027	36.33845098	45.82463949	32.91821133	28.94132724	31.03708761	35.26919951	40.80917806	37.30219941	43.48380131	42.59283908	39.14604816	39.54963734	40.5633877	37.42874369	37.65897686	32.32699181	23.91236846	37.96763195	35.9040442	28.30343972	39.93963539	42.30734377	37.30240684	43.69093271	42.175339	40.58096866	43.72796872	37.61170099	35.22151985	38.80262482	29.10329444	44.26355878	41.4673179
1021	43.83077308	31.14405655	41.60838389	37.98218593	30.00865494	40.86411976	36.37563961	45.93911825	32.96005978	29.00132512	31.10199902	35.34843762	40.87446914	37.34771016	43.55841788	42.65762571	39.20896587	39.61201228	40.61627739	37.49860949	37.71363114	32.38899823	23.95539537	38.02947521	35.97089979	28.37014615	40.01689705	42.37946315	37.38622955	43.76360968	42.24085364	40.6607531	43.84128887	37.65924384	35.29055502	38.85292936	29.14434174	44.31772794	41.52341707
1022	43.91382281	31.20801464	41.68913037	38.04878568	30.07487339	40.93375047	36.43297071	46.03982602	32.99669497	29.05463934	31.18042268	35.40018651	40.93240641	37.42481557	43.62558551	42.74194311	39.27211022	39.70007343	40.66188442	37.57724128	37.77914864	32.45656436	24.00047537	38.07353034	36.03862042	28.4396813	40.10405521	42.46537186	37.44299645	43.84663195	42.31940765	40.74298359	43.94594293	37.70556483	35.35526896	38.91231335	29.18696317	44.39382442	41.59884231
1023	44.01879536	31.25382427	41.79650935	38.09722714	30.13968036	40.99577187	36.50213732	46.13070287	33.04468749	29.11969425	31.24710646	35.45632315	40.98691974	37.48701655	43.72855877	42.81875465	39.31788504	39.76451591	40.70193827	37.64462496	37.84211145	32.51025005	24.04265137	38.13373195	36.12236288	28.49467714	40.16653442	42.54787412	37.50993378	43.9271307	42.39709335	40.8104221	44.03449824	37.75528594	35.40973554	38.97578201	29.23141283	44.47054184	41.68267305
1024	44.0940017	31.29312462	41.86672955	38.14117855	30.20472584	41.05675625	36.56650089	46.23086239	33.09552722	29.18495222	31.30933648	35.52328322	41.03832047	37.54534517	43.81967706	42.88486488	39.39099571	39.80602432	40.76288957	37.67975008	37.8971553	32.5670048	24.0818371	38.19846297	36.20682351	28.54168325	40.24181268	42.6097995	37.56498988	44.00233309	42.45301891	40.86796939	44.08346881	37.80561074	35.45894512	39.03539902	29.28351217	44.53793264	41.75307857
1025	44.16996252	31.34549948	41.95141339	38.20905225	30.26774671	41.11953132	36.63036641	46.3153449	33.15105463	29.24436509	31.37378544	35.59154397	41.09934181	37.60543651	43.90010505	42.95525389	39.45951555	39.85840448	40.82314754	37.72677289	37.95550538	32.62857375	24.12961634	38.26317547	36.27740101	28.59683204	40.31006862	42.68187723	37.61510873	44.08850713	42.51623882	40.93059844	44.14107995	37.86812419	35.51135083	39.10096364	29.33491732	44.6109173	41.83084144
1026	44.23536711	31.40365107	42.05025612	38.2934311	30.3242427	41.1819846	36.70375881	46.37044952	33.21635787	29.29740495	31.43589651	35.66430309	41.17266278	37.66017671	43.97151952	43.0211673	39.52860529	39.90851406	40.89195011	37.76991381	38.02543148	32.69439437	24.18818468	38.33217082	36.33561318	28.64932	40.37210716	42.76063467	37.64302319	44.1885642	42.57548515	40.98847835	44.18046711	37.93978733	35.55916066	39.17720477	29.37819842	44.69834331	41.91909627
1027	44.29317503	31.45878919	42.17151763	38.37489773	30.37485215	41.23548284	36.75775626	46.45032864	33.27993452	29.35343576	31.50731525	35.74968757	41.24377835	37.71313789	44.03164627	43.09422752	39.58013953	39.97132511	40.97721873	37.80840728	38.08408272	32.7640234	24.23742351	38.40930205	36.39638229	28.70065222	40.42785559	42.83912812	37.70017861	44.28156814	42.64029888	41.04486824	44.24526594	38.02049166	35.61599947	39.2326126	29.43180855	44.76651624	41.98693477
1028	44.34639909	31.52297429	42.23304812	38.46291683	30.44254461	41.30815097	36.80762218	46.54530073	33.33697855	29.40951736	31.58959864	35.8149178	41.32130834	37.78681368	44.08112667	43.18924754	39.6437651	40.04639169	41.0557591	37.85673657	38.12888223	32.829988	24.29244666	38.49672266	36.46107627	28.76437361	40.49561365	42.90847913	37.76248726	44.37642879	42.70823121	41.11200646	44.32642572	38.09359998	35.68497142	39.28440796	29.49380832	44.82461054	42.05337358
1029	44.42883758	31.58250255	42.31839063	38.54632844	30.50385876	41.38233468	36.8651735	46.62115825	33.40084887	29.46168625	31.65268178	35.85799487	41.39234243	37.86554188	44.14171903	43.27641166	39.70469131	40.1195326	41.1049081	37.92595046	38.19754756	32.90144585	24.33884865	38.56510741	36.52906829	28.83809003	40.56628077	42.99720564	37.84233415	44.46751553	42.78576793	41.20121758	44.40988649	38.1582902	35.74498126	39.35839963	29.55636757	44.89139696	42.12315365
1030	44.4911212	31.62057985	42.41642891	38.60747298	30.54700565	41.45214093	36.91533088	46.69056854	33.45196136	29.50888103	31.70405008	35.9050795	41.43736973	37.96005654	44.18828572	43.34209781	39.74598726	40.19787624	41.15838729	37.97728996	38.26977996	32.9739986	24.37838232	38.63036676	36.60882845	28.89603515	40.64084501	43.06899479	37.92689242	44.5423861	42.84211931	41.29012416	44.49478878	38.21742272	35.80092401	39.40926733	29.61788597	44.95726857	42.16593555
1031	44.54403984	31.66887743	42.47773724	38.67140172	30.60087222	41.54038064	36.98340279	46.75770087	33.5127914	29.57197992	31.75148473	35.94713205	41.50486935	38.05387529	44.25778235	43.41826139	39.79738839	40.26214263	41.20024352	38.02790509	38.33267404	33.02877866	24.42983581	38.69817215	36.6861878	28.95257582	40.70514707	43.12706937	37.98861303	44.63179105	42.89913504	41.36233945	44.57759695	38.26567573	35.8799372	39.46385977	29.65842892	45.03911775	42.22258768
1032	44.62339491	31.72802336	42.57066236	38.7250211	30.64966811	41.61674401	37.0515025	46.83507411	33.56914343	29.63703596	31.78755437	36.00790025	41.57545451	38.13026006	44.34044335	43.493332	39.86219266	40.30993151	41.25275473	38.07212772	38.39846864	33.10534639	24.47402603	38.745058	36.74522837	29.02064533	40.77940696	43.20630566	38.05869731	44.71417228	42.94795869	41.42728912	44.63894522	38.33674147	35.94398786	39.53609086	29.69461717	45.11531511	42.30525346
1033	44.70487497	31.77699974	42.67107451	38.78295541	30.69768294	41.6768747	37.10538804	46.90571565	33.61318635	29.69705408	31.83534957	36.08752541	41.62440427	38.19517691	44.41650753	43.54138528	39.91963028	40.37506437	41.32126972	38.10812269	38.4422311	33.18316182	24.51888138	38.80145953	36.80690434	29.08925512	40.85325589	43.27433269	38.10195989	44.79259276	42.98320856	41.48539863	44.70909552	38.41636137	36.00558723	39.59237291	29.74017698	45.17623239	42.38945484
1034	44.78161546	31.83581816	42.75450585	38.83613205	30.75831836	41.7392709	37.18914761	46.97621124	33.6925236	29.76103578	31.89802501	36.1621302	41.69472923	38.24110098	44.49705499	43.61644368	39.98559475	40.45711523	41.38984293	38.18459501	38.4857153	33.22687869	24.56999669	38.86044121	36.88088798	29.13937479	40.91491498	43.35950853	38.1408142	44.89501713	43.05968476	41.5480555	44.78910735	38.47174157	36.09587671	39.64864707	29.79188586	45.24833575	42.47160258
1035	44.85124724	31.88793849	42.84223086	38.88001045	30.81500463	41.79211017	37.26500899	47.05087205	33.75634403	29.81920271	31.95821578	36.23392519	41.76866114	38.27697337	44.56477332	43.69931151	40.05262169	40.52332804	41.48151154	38.26861458	38.55331663	33.27324947	24.62044431	38.93361684	36.95300263	29.18070044	40.99556145	43.45008235	38.20513208	44.98015914	43.127175	41.61144573	44.8507603	38.53848695	36.15747347	39.71904016	29.8519236	45.32236986	42.54472965
1036	44.89812694	31.93541706	42.93661109	38.94634976	30.87180953	41.84648903	37.32012491	47.10801513	33.81455814	29.8693643	32.01977668	36.28878818	41.82582271	38.32936472	44.62597312	43.76095538	40.11399887	40.56891183	41.56308637	38.34352683	38.61918491	33.3338783	24.67042082	39.01502232	37.02716463	29.23199502	41.07247215	43.50126206	38.26148429	45.05820508	43.19236806	41.6774941	44.92201147	38.60388911	36.21005809	39.78111669	29.90953328	45.39809266	42.60346303
1037	44.93481316	32.00223618	43.01894705	39.01417564	30.92982333	41.91828106	37.38794027	47.15864651	33.88457349	29.89861617	32.07344938	36.34266472	41.88931153	38.40119775	44.69288342	43.84222582	40.18925967	40.62348645	41.60516903	38.43395166	38.68759305	33.38378299	24.72256245	39.0678689	37.09999585	29.2616676	41.12075156	43.56973895	38.31936915	45.14821916	43.27998933	41.74706098	45.00852247	38.65817286	36.28423244	39.83428301	29.96167765	45.48488984	42.66148428
1038	44.99670436	32.05616435	43.08772803	39.07449961	30.98000114	41.97918208	37.43532657	47.2344991	33.93894336	29.94702128	32.13030868	36.40375639	41.94845028	38.45684466	44.76140314	43.91909226	40.25694541	40.68701042	41.65849222	38.50113208	38.75412157	33.43899953	24.7712279	39.1330591	37.1622601	29.30906754	41.17885559	43.635222	38.37849928	45.22755656	43.34687943	41.80800762	45.07859608	38.71629835	36.33832455	39.89526142	30.00680573	45.55981679	42.72684308
1039	45.07720683	32.10645665	43.14385009	39.13873623	31.02022845	42.04293538	37.44493915	47.33754083	33.97119499	29.99969927	32.19831727	36.46822296	42.00597676	38.51151683	44.83409409	44.01263297	40.32815739	40.75282066	41.70627847	38.5413025	38.82224797	33.51537606	24.80966765	39.20720181	37.20338896	29.38658744	41.23795193	43.68154577	38.44765055	45.29762107	43.40256657	41.8563127	45.14048955	38.786374	36.36727613	39.96468551	30.03301962	45.62078887	42.80832064
1040	45.15617663	32.16054225	43.21638281	39.19985669	31.07353065	42.09944986	37.48672294	47.42760011	34.01680747	30.05894476	32.25147581	36.53099019	42.06349972	38.57519011	44.9018427	44.08009106	40.38761183	40.81504903	41.76649737	38.58656542	38.87935155	33.57987168	24.8550015	39.2746271	37.26240886	29.44455419	41.29427744	43.75287894	38.50654121	45.37251035	43.46284396	41.91683879	45.21314796	38.84221717	36.41658232	40.02297969	30.07746355	45.69035148	42.88071111
1041	45.24977129	32.21186338	43.27046155	39.25676128	31.13177027	42.13646357	37.54277495	47.5348702	34.06344111	30.14407866	32.29319549	36.59534609	42.11839339	38.62177493	44.98017269	44.12262741	40.44655067	40.89564017	41.83646736	38.62551058	38.93120863	33.63222805	24.91157398	39.34290164	37.33037253	29.49150123	41.3461466	43.85333814	38.55698836	45.44664253	43.50624473	41.97189928	45.28117159	38.89278262	36.47123385	40.07590012	30.12677173	45.76211388	42.94691734
1042	45.33076948	32.26267073	43.3419991	39.30805369	31.18115267	42.19183921	37.58705103	47.6187097	34.11543479	30.20610531	32.34267193	36.66155825	42.17326325	38.68844363	45.03893001	44.18325181	40.48930394	40.95437372	41.89464352	38.66956836	38.99078962	33.68370223	24.9568112	39.40838286	37.38795202	29.53926581	41.4061742	43.92621367	38.61132991	45.51597605	43.56456261	42.04148091	45.34763382	38.94020148	36.51913163	40.13819256	30.17460256	45.83267137	43.0171401
1043	45.41336183	32.31869517	43.43767571	39.35709826	31.2325865	42.25377516	37.63164413	47.69391631	34.17235738	30.26102324	32.38968938	36.72935165	42.22898872	38.78484129	45.07851023	44.24113175	40.50616009	40.98802008	41.95746812	38.70189896	39.05249924	33.73497221	24.99348154	39.47307153	37.44420057	29.58617889	41.47182034	43.99690843	38.67006335	45.58590967	43.63943621	42.12434218	45.42204061	38.97736482	36.5686091	40.20185889	30.23359328	45.90509065	43.0915814
1044	45.48024744	32.37399775	43.53141735	39.40777703	31.28864076	42.3225603	37.69199209	47.75311425	34.2246366	30.29675902	32.43421996	36.79429315	42.29170347	38.87016318	45.12989257	44.30541118	40.55317743	41.04036895	42.01026297	38.75775323	39.10360245	33.78148795	25.04399213	39.52583109	37.5118961	29.62193481	41.52852304	44.07090821	38.71849834	45.65291809	43.69792687	42.21107888	45.49914332	39.02821695	36.618527	40.26108557	30.2857179	45.98069264	43.16303093
1045	45.54027244	32.4208935	43.59566312	39.45635864	31.32799792	42.39445357	37.73751813	47.8039325	34.28103721	30.36590244	32.48932922	36.86917825	42.34895446	38.9225462	45.19650519	44.38055572	40.60881573	41.10676646	42.05687788	38.83983304	39.16075298	33.83058401	25.08734887	39.59062197	37.5599101	29.6587257	41.58051466	44.11471556	38.76631231	45.70876271	43.75209483	42.28850527	45.56095021	39.08379988	36.67273538	40.32925171	30.31869215	46.05537081	43.2266058
1046	45.61141036	32.45219655	43.68129088	39.49363645	31.37140633	42.47332206	37.77135664	47.87474372	34.3202666	30.41312173	32.53197279	36.93354833	42.38942911	38.97540691	45.24817821	44.45880318	40.64462832	41.16876601	42.11401329	38.9008925	39.20219768	33.89514544	25.10884906	39.67148307	37.60628159	29.71113954	41.6336083	44.16705001	38.818461	45.7748271	43.8184478	42.35152329	45.61421394	39.13176787	36.73085055	40.3876788	30.35065627	46.12023414	43.2825844
1047	45.67907029	32.47397802	43.75411545	39.54464417	31.43409206	42.53685023	37.82832664	47.95089912	34.36844656	30.45631916	32.58284781	36.99000831	42.43631852	39.02302093	45.3190636	44.53169752	40.70503613	41.23381103	42.17431727	38.95685306	39.24199249	33.95281089	25.13476597	39.75812224	37.67470998	29.76139854	41.68552152	44.23920734	38.86165603	45.84225505	43.86601893	42.39133841	45.65486799	39.19632464	36.77748701	40.44058206	30.37565648	46.18282749	43.34396927
1048	45.75383991	32.51183846	43.80523522	39.61702751	31.49618933	42.59598335	37.89180032	48.01602208	34.41381053	30.51244809	32.63216584	37.04645354	42.49324482	39.05741453	45.40100551	44.58713343	40.76859669	41.29408925	42.23761569	39.0134033	39.2904472	34.02350982	25.16319571	39.82665831	37.73331005	29.80091805	41.7242122	44.32521917	38.90566944	45.90922436	43.91639422	42.43639725	45.70414798	39.26173131	36.8430531	40.49691368	30.40554376	46.25131322	43.40258675
1049	45.83497684	32.57127707	43.8556314	39.69033471	31.55330095	42.64685825	37.96456207	48.06291661	34.45955363	30.52996866	32.67364484	37.08169965	42.53366306	39.1080486	45.45725906	44.63509179	40.81229677	41.34258038	42.29223718	39.05628475	39.33642345	34.09250153	25.18939741	39.87964595	37.78235398	29.83779946	41.77515303	44.4141079	38.96375731	45.98812717	43.96662241	42.4960429	45.7649676	39.31934498	36.90721527	40.56562193	30.44164219	46.30704153	43.4612303
1050	45.91048923	32.63448719	43.89946787	39.76913086	31.60576983	42.69414871	38.03552792	48.10436339	34.52690453	30.54959626	32.73531485	37.1272858	42.58345954	39.18056789	45.51656457	44.69591915	40.86730438	41.37994543	42.32524409	39.10439283	39.39706347	34.14735159	25.22117135	39.91309759	37.83581805	29.87451461	41.84171725	44.47645414	39.02707899	46.07401604	44.02315187	42.55683812	45.82362548	39.35956942	36.94724282	40.62797502	30.47255647	46.3606863	43.53374388
1051	45.97603033	32.68760582	43.95565887	39.83191767	31.65858255	42.74276975	38.08767291	48.1590322	34.57566247	30.58115101	32.78142212	37.17594725	42.63751807	39.24070774	45.5747215	44.75117106	40.92131106	41.42941838	42.3779135	39.15762186	39.44201345	34.19876161	25.25617843	39.95606051	37.8806213	29.91132307	41.89733802	44.53198524	39.08728772	46.15593285	44.08766683	42.62249355	45.87847296	39.40014496	36.99458868	40.67901023	30.50861435	46.41960179	43.5955286
1052	46.02763894	32.75487446	44.01477162	39.89090261	31.70900959	42.77824015	38.12888378	48.2048327	34.61473784	30.61797763	32.81747227	37.22374411	42.6942905	39.2991801	45.62766759	44.80232405	40.98099965	41.48885382	42.43902089	39.22968052	39.47415072	34.24857042	25.30431445	39.98750889	37.91022423	29.9455631	41.95132617	44.55684438	39.1605551	46.24886042	44.16508455	42.70407347	45.94144724	39.4307716	37.04442184	40.72483979	30.55187604	46.47505138	43.64776193
1053	46.09529575	32.80344773	44.06727962	39.94772134	31.75222931	42.83600588	38.17511161	48.26252017	34.65945212	30.66531021	32.85882656	37.27750131	42.74844414	39.35431711	45.68181372	44.85682929	41.03227672	41.5422392	42.49832597	39.28371337	39.51292057	34.29155042	25.33365715	40.0414472	37.94850971	29.9840405	42.00714062	44.60991472	39.21915091	46.32196846	44.22584343	42.76770114	46.0008433	39.47336293	37.09345643	40.77276944	30.58588131	46.54316597	43.70515906
1054	46.1707655	32.82944189	44.12350549	39.98634907	31.79528387	42.91518326	38.20491921	48.34860673	34.69859131	30.73385814	32.89959987	37.33976475	42.81571955	39.41398655	45.74171906	44.91627172	41.08449398	41.60241932	42.57506995	39.32839406	39.54501728	34.31629607	25.35652907	40.11480402	37.98519983	30.0230006	42.06153072	44.67887118	39.26898486	46.38465881	44.28778617	42.82607711	46.05009659	39.51251074	37.13867808	40.80384511	30.61610879	46.62996132	43.76404096
1055	46.23120935	32.86441612	44.18496491	40.03609119	31.83141135	42.96997048	38.25113025	48.41111	34.73865739	30.77590344	32.93473727	37.39494215	42.8641107	39.45937672	45.79026199	44.96386793	41.1250775	41.64700979	42.63315553	39.37397476	39.58557907	34.35485799	25.3817184	40.17273055	38.02575102	30.06259793	42.11329705	44.73037649	39.31980463	46.44602143	44.34548938	42.88567208	46.10534867	39.56221266	37.18787262	40.85303006	30.64995125	46.69634802	43.82027813
1056	46.28681425	32.89791259	44.25156783	40.10589127	31.85278963	43.02697425	38.31200628	48.4595184	34.78340464	30.82087969	32.96751987	37.45696249	42.89965929	39.47750168	45.83577867	45.00159365	41.15957069	41.67122555	42.68069149	39.41853391	39.63940696	34.39534917	25.38792253	40.23520398	38.06671976	30.10930464	42.17134162	44.78367149	39.36581952	46.49041089	44.39563294	42.946176	46.16954296	39.6305442	37.24000708	40.91779227	30.67804038	46.76267098	43.88171313
1057	46.35189579	32.93591637	44.30460801	40.15103248	31.88602342	43.08438613	38.36276896	48.5225217	34.82371437	30.85509454	33.0040561	37.50599671	42.93868069	39.52641393	45.88111679	45.05076679	41.19354198	41.71399561	42.72951589	39.45865221	39.68342708	34.4427325	25.41676658	40.28839795	38.11839557	30.14918897	42.21414884	44.83494727	39.41292966	46.54908768	44.44207449	43.00034958	46.22579896	39.68396486	37.29517194	40.97276653	30.71100766	46.82296531	43.93694874
1058	46.41503905	32.98183149	44.35840402	40.17765084	31.91837041	43.12522402	38.41833743	48.586586	34.85684587	30.85500425	33.03276778	37.54033293	42.95896332	39.59306948	45.91127411	45.10143604	41.20591307	41.76503425	42.7605546	39.48281568	39.72665969	34.50557885	25.46457971	40.3326128	38.18370662	30.17885326	42.24063346	44.8698701	39.46163185	46.61411637	44.48960571	43.04683077	46.26896511	39.73283495	37.35589895	41.03737612	30.75030761	46.8610919	43.9835577
1059	46.47063372	33.01883493	44.40986114	40.22111123	31.95790591	43.17202019	38.46298538	48.64257173	34.89970087	30.87714778	33.07510295	37.58967718	43.00224599	39.64529035	45.95705211	45.15384662	41.24090837	41.806899	42.80542228	39.52744145	39.76979276	34.55702544	25.50087966	40.37407804	38.24255638	30.22270656	42.2800252	44.91115436	39.50366875	46.68064463	44.53157067	43.09571596	46.32587964	39.78533863	37.40564489	41.08687014	30.78998392	46.91199369	44.03578831
1060	46.53665139	33.0501834	44.44978361	40.25873582	32.00826417	43.23339499	38.50012907	48.69973684	34.94613687	30.90019453	33.12778414	37.64870275	43.07467212	39.70351924	46.01269874	45.220333	41.29215887	41.84596091	42.85109995	39.58616955	39.80960766	34.6087935	25.54244034	40.41005918	38.3098831	30.2754878	42.31491684	44.96274632	39.54342829	46.74998354	44.55925342	43.13950757	46.38758137	39.84705524	37.45144333	41.12716519	30.8337772	46.96722543	44.09242801
1061	46.59714805	33.08876367	44.48044397	40.29981254	32.05199679	43.28029334	38.53465352	48.76538027	34.99582756	30.94424065	33.1807053	37.68510026	43.12152642	39.77122316	46.06030664	45.27183679	41.33743475	41.90426874	42.91991879	39.63541999	39.83840011	34.65836989	25.58601282	40.44455962	38.3623266	30.31973145	42.35781071	45.00356474	39.58015587	46.82632422	44.5890437	43.18437156	46.46316245	39.88335384	37.50405348	41.16083661	30.87478596	47.03384888	44.13931659
1062	46.64066241	33.12415832	44.51427225	40.35972752	32.09518644	43.31904714	38.57683799	48.80060868	35.03505709	31.00366671	33.24662013	37.73975568	43.13779347	39.82082597	46.12838431	45.31859834	41.36872544	41.96391411	42.98908427	39.68383446	39.88604739	34.68632332	25.61014419	40.48814526	38.41789936	30.37476881	42.40390504	45.0482717	39.61724246	46.90237798	44.63534067	43.23562388	46.52698414	39.90847373	37.5489226	41.19184049	30.91495317	47.08864044	44.18438003
1063	46.6802924	33.1477034	44.56226397	40.40734439	32.15002247	43.35303181	38.60684467	48.84311563	35.08360704	31.0532512	33.29901421	37.79624571	43.18196438	39.85104543	46.19331572	45.36438128	41.42485214	41.99522795	43.03789433	39.74489797	39.94371819	34.72058423	25.63883599	40.529832	38.45343558	30.42346931	42.45875504	45.09319809	39.64796742	46.97049758	44.69307963	43.28902764	46.58299858	39.93248613	37.59505739	41.22590193	30.93877094	47.1497955	44.22665365
1064	46.73395882	33.19597662	44.62139515	40.46892265	32.1891553	43.39618339	38.63922834	48.92216091	35.13956893	31.09980659	33.3272178	37.83371843	43.2099952	39.8900071	46.24023921	45.421161	41.48409123	42.03105996	43.08386464	39.7853021	39.98961333	34.76918914	25.66867287	40.58499683	38.49926112	30.45913992	42.49868211	45.14423444	39.67573799	47.04599264	44.75748951	43.35584289	46.62487363	39.95075266	37.64037474	41.2764772	30.95651645	47.20228225	44.25656252
1065	46.79238318	33.24513451	44.67069145	40.5111327	32.21170012	43.4424538	38.69994499	48.98008124	35.18013154	31.15277613	33.37638189	37.87054918	43.22564331	39.934553	46.29607285	45.48967704	41.50935641	42.07942542	43.11172222	39.81945083	40.04372351	34.79498801	25.69642595	40.64500215	38.54135706	30.50099192	42.5325755	45.20366112	39.7259925	47.10202035	44.8181291	43.3996877	46.65503967	39.97441643	37.67827423	41.32884127	30.98199049	47.24309232	44.28648088
1066	46.84492858	33.29099858	44.7225745	40.54867563	32.24897771	43.47967065	38.74332443	49.03000859	35.22208299	31.19832144	33.42282925	37.9129795	43.26479295	39.97726152	46.34661527	45.54578495	41.5505641	42.12205292	43.14652185	39.86505851	40.08721007	34.8339982	25.72111064	40.69314239	38.58276186	30.53766388	42.57253448	45.25305872	39.76530583	47.15002718	44.87098746	43.43867922	46.69760596	40.00389462	37.71695076	41.37820264	31.01168267	47.28773899	44.33322861
1067	46.89793354	33.34686468	44.79301916	40.58529181	32.28737606	43.51647928	38.78306266	49.07936225	35.27141231	31.23259365	33.45951929	37.95353623	43.33828909	40.02214625	46.3878032	45.61039824	41.60811098	42.14431236	43.17209944	39.92592731	40.11788502	34.88340228	25.74534551	40.73539678	38.62228878	30.56630454	42.61173589	45.29753371	39.80374101	47.17691292	44.91592116	43.46401796	46.74383505	40.05527283	37.7422017	41.43084833	31.04653323	47.32793944	44.39776013
1068	46.94411678	33.38488111	44.84407701	40.62115597	32.3206222	43.55248116	38.8224939	49.13640441	35.31109727	31.27495972	33.50530004	37.99957061	43.38480426	40.05812685	46.43153073	45.654812	41.64909674	42.1858134	43.20525927	39.96719704	40.15579324	34.92318923	25.76465856	40.78064089	38.66621197	30.60847201	42.65210983	45.34478983	39.83995114	47.2287264	44.96219597	43.50734816	46.79222497	40.09108876	37.78131368	41.47938221	31.08041449	47.37000286	44.44919483
1069	46.97881835	33.40754841	44.88060492	40.63066474	32.35902976	43.57196252	38.86018484	49.17352014	35.3410694	31.32194673	33.5737762	38.05268529	43.42662751	40.09027112	46.48216988	45.67299163	41.67560985	42.25772892	43.24509828	40.00517287	40.19373557	34.956664	25.77041167	40.81742503	38.70554815	30.65591274	42.69946877	45.37951707	39.8731841	47.27932315	45.01069926	43.54867914	46.84723387	40.11119142	37.82765193	41.52584177	31.11713412	47.41145397	44.50653532
1070	47.02668899	33.44181893	44.91725263	40.67126824	32.39635876	43.60979118	38.89084261	49.2314282	35.36971284	31.36187989	33.61352984	38.10351294	43.46470587	40.12402664	46.52054701	45.71332507	41.71261156	42.29557616	43.28101581	40.03639603	40.23209375	34.99955327	25.79418515	40.86374321	38.75478432	30.69725717	42.73700873	45.43438913	39.90660792	47.3352645	45.0456215	43.59250551	46.89777514	40.14897755	37.87474767	41.57353002	31.15363672	47.45531969	44.55767552
1071	47.08678012	33.47281709	44.94366671	40.73915951	32.42518541	43.6628489	38.91708618	49.33599079	35.39418851	31.39159849	33.64313404	38.15919994	43.49777028	40.14211973	46.54265113	45.76108891	41.75883398	42.31365912	43.30617322	40.05122632	40.27439293	35.04504245	25.82625378	40.9243428	38.81705936	30.74030712	42.77710329	45.51721294	39.94020861	47.42059625	45.06069126	43.65290824	46.94963399	40.20263329	37.93590198	41.6277848	31.1956283	47.49930135	44.60088592
1072	47.125447	33.50232538	44.98317829	40.78172557	32.45699854	43.704185	38.94527331	49.38944777	35.42282029	31.43243352	33.67121274	38.20544498	43.52462899	40.1777976	46.57976567	45.80092748	41.78708711	42.34155461	43.34859706	40.07254625	40.31200971	35.08844358	25.85496736	40.96313836	38.86717337	30.78934728	42.80492284	45.56905175	39.97351333	47.4741235	45.09665404	43.69780116	46.9906175	40.23828016	37.97558353	41.66912035	31.2261828	47.54397334	44.63995043
1073	47.16207642	33.54384492	45.01411067	40.83847776	32.49676351	43.75611985	38.96431552	49.40106631	35.43752381	31.48411668	33.67668907	38.24708607	43.53322745	40.23127444	46.62652413	45.84493672	41.80119111	42.34611241	43.40603129	40.08873478	40.34399576	35.14421195	25.90053384	40.98727465	38.92177791	30.84714972	42.80967989	45.60700067	40.00006113	47.49316132	45.13447684	43.72650238	47.02659243	40.26707162	38.01012356	41.69446751	31.25700379	47.58896424	44.6784099
1074	47.19508387	33.56955788	45.06217983	40.87162963	32.53013119	43.79396452	38.99394324	49.44034347	35.46826833	31.52720298	33.69777263	38.29078936	43.5612114	40.27273956	46.66209263	45.88528763	41.8248431	42.37588057	43.45190938	40.11487498	40.38190039	35.18305529	25.92886212	41.02340773	38.96705645	30.88794986	42.83420185	45.65762638	40.03795781	47.5431807	45.17194331	43.76469543	47.06215752	40.30579169	38.03998167	41.7308185	31.28148762	47.63600162	44.71756028
1075	47.20855283	33.57053607	45.15003981	40.87149002	32.55239004	43.80789108	39.02703766	49.46055242	35.51564937	31.56567088	33.72123223	38.32474076	43.59673061	40.32629116	46.69887166	45.92264973	41.83428042	42.42940019	43.51422648	40.14820698	40.42008867	35.20782378	25.94049838	41.05514973	38.99615947	30.92774482	42.86179542	45.69011264	40.09533421	47.60988399	45.2337211	43.80831657	47.08074621	40.34555624	38.04106006	41.77076665	31.28262958	47.69655764	44.74400373
1076	47.22359444	33.59364301	45.20261163	40.88294182	32.58382774	43.83770338	39.06368839	49.50062714	35.5589329	31.61063321	33.74757353	38.36641383	43.63162556	40.36013188	46.73383421	45.95150841	41.85778715	42.47447684	43.55452227	40.17746444	40.45973021	35.23463364	25.96024234	41.08796352	39.03125669	30.96472107	42.88894753	45.7356249	40.13010033	47.65905967	45.27530192	43.84901863	47.11812992	40.37798896	38.06278972	41.80370266	31.30075844	47.73819495	44.77805392
1077	47.22800797	33.62498326	45.24952357	40.89049246	32.61771188	43.87348432	39.11155796	49.57031734	35.61980627	31.65086446	33.77829159	38.41565599	43.67518098	40.36920701	46.76158411	45.97561801	41.89710909	42.53244249	43.57393254	40.21240926	40.51081969	35.25756554	25.9798519	41.13129819	39.06406543	30.97574017	42.92964345	45.78918807	40.15673456	47.71626248	45.29429311	43.89928832	47.16377079	40.4211688	38.09426579	41.83785408	31.32988942	47.7618602	44.82968781
1078	47.25524262	33.65108207	45.27634776	40.88577394	32.65872493	43.90683551	39.15423125	49.65129362	35.66464904	31.69873985	33.81675656	38.46642825	43.71966407	40.39193645	46.77842374	46.00027611	41.94130529	42.58594725	43.5877885	40.24223063	40.54801417	35.27165008	25.99095141	41.17555005	39.09443994	31.00181352	42.97004419	45.87558512	40.18625407	47.77392808	45.32249175	43.93401941	47.22040316	40.4531598	38.12769025	41.87007376	31.35632318	47.80024589	44.86439497
1079	47.28339619	33.68443383	45.3109563	40.90511728	32.69214614	43.93268696	39.19124466	49.70100662	35.68715376	31.74465639	33.85469371	38.50743016	43.76635169	40.41349463	46.8097375	46.02527243	41.97485109	42.62203363	43.61429806	40.27714131	40.58754908	35.2943682	26.01518066	41.20446841	39.14225079	31.03940918	42.99391356	45.93366537	40.21010484	47.80869432	45.35626324	43.95785634	47.26034569	40.47549128	38.1632582	41.91206354	31.37779506	47.83740251	44.89226336
1080	47.31442284	33.73648854	45.32703297	40.94292971	32.73411985	43.96558253	39.23181303	49.74304297	35.69184102	31.8030021	33.89902974	38.54915138	43.81446347	40.4215899	46.85016693	46.03946391	42.01071664	42.63972219	43.63640972	40.31295481	40.62950994	35.32132497	26.05357378	41.2171206	39.205275	31.09643337	43.00845852	45.9814973	40.21421194	47.8130359	45.39008159	43.96532718	47.30490444	40.47278359	38.20901792	41.95377495	31.40624964	47.86625208	44.9137874
1081	47.33818627	33.76822668	45.35144284	40.96136269	32.75425649	43.98886533	39.26572061	49.77650899	35.70594054	31.84264621	33.93207036	38.58111129	43.85291318	40.45344974	46.8859161	46.06022705	42.0393882	42.67351513	43.66559399	40.34499288	40.66143456	35.34993582	26.07272591	41.24114338	39.25013711	31.12971516	43.01886913	46.0318699	40.22880308	47.82756365	45.4237761	43.98861965	47.33716071	40.49573864	38.24952821	41.98889281	31.42499086	47.89485209	44.94023706
1082	47.37031058	33.78777326	45.38689461	40.98428837	32.75434222	43.99480283	39.28592221	49.78411625	35.68602718	31.86488474	33.9667184	38.59473209	43.8951557	40.50866	46.92959166	46.09423742	42.05706359	42.70088908	43.7110119	40.38321752	40.68893712	35.37879214	26.08491458	41.26100946	39.30847447	31.15554174	43.01153389	46.07815465	40.25028879	47.82972318	45.47068633	44.00299552	47.34732775	40.52338287	38.29212855	42.04198687	31.42875719	47.93193506	44.95223575
1083	47.39692395	33.81655243	45.41377164	41.00207532	32.77041027	44.00971067	39.31680991	49.81128022	35.71547174	31.90701181	33.99067598	38.62917724	43.92789517	40.53981612	46.95926366	46.11357847	42.0839662	42.73549786	43.73918072	40.41068851	40.71190504	35.41134405	26.10616698	41.28752748	39.34023639	31.19452687	43.02305243	46.12473442	40.2714109	47.85350479	45.49753511	44.02833365	47.37395629	40.5544035	38.32629047	42.06578136	31.44543019	47.96289214	44.98266112
1084	47.41186345	33.8510993	45.43207762	40.99899953	32.77626875	44.0224519	39.35076654	49.84350684	35.78156402	31.95747016	34.00457567	38.67322697	43.94828373	40.57071094	46.98366769	46.11730046	42.11538841	42.79385884	43.75225967	40.42391986	40.72340007	35.45114982	26.12376306	41.32458543	39.33939725	31.23145132	43.03812088	46.17017999	40.29140535	47.87805903	45.51222158	44.07777729	47.40410388	40.59907206	38.36178037	42.05830635	31.47248744	47.98352708	45.02783199
1085	47.43104604	33.87218994	45.44668104	41.01615107	32.79840262	44.04858885	39.38283031	49.87053183	35.82657767	31.99568049	34.01698702	38.70550585	43.96957789	40.59942399	47.00475337	46.13587367	42.13869505	42.81928573	43.78258828	40.44631803	40.7383325	35.48314184	26.13823247	41.35054684	39.36176394	31.26473353	43.05202753	46.21676672	40.30726673	47.91282528	45.52960945	44.10242146	47.43824801	40.63274897	38.38667183	42.07064287	31.48518694	48.00546534	45.06522262
1086	47.46475758	33.89395979	45.44521624	41.04835996	32.83524107	44.08459388	39.42663033	49.8912673	35.89303939	32.04054991	34.01591582	38.74811665	43.98349978	40.62125841	47.01743205	46.15933254	42.16808252	42.82756976	43.82560314	40.47142822	40.74238573	35.51861679	26.15744019	41.37158969	39.3832608	31.30993357	43.07684162	46.27466612	40.32726728	47.97798032	45.5359518	44.10976731	47.48119131	40.66530445	38.39715709	42.07642289	31.48972503	48.03202412	45.11857233
1087	47.48213191	33.90401168	45.47422485	41.07379681	32.87073342	44.11234656	39.45124701	49.92860563	35.93484009	32.07677816	34.03000174	38.77702386	44.00742891	40.63540688	47.02678505	46.17763412	42.18148367	42.83847613	43.85077777	40.49441032	40.76381021	35.54486071	26.17597091	41.39581783	39.40671956	31.3494055	43.09444419	46.30849671	40.34325504	48.02035838	45.55029829	44.12895776	47.51814354	40.69560657	38.4135342	42.09242705	31.50171137	48.05619759	45.1442004
1088	47.4839334	33.88394401	45.52097926	41.11768966	32.91835979	44.15816147	39.46648327	49.98185152	35.96087092	32.09753209	34.04228661	38.77954917	44.03042487	40.64194416	47.01698148	46.20288216	42.16978166	42.81667143	43.86983895	40.52236458	40.79591434	35.56373429	26.18508532	41.41894741	39.43891377	31.37382657	43.10650035	46.32170542	40.35084194	48.04488701	45.5681558	44.1419735	47.5618223	40.73459744	38.42613688	42.11981192	31.50701485	48.06788257	45.14499771
1089	47.48915514	33.88977022	45.55155379	41.1331108	32.9551594	44.18200967	39.47921623	50.01605177	35.98143947	32.12161337	34.06235768	38.80209947	44.05459184	40.65493102	47.03410261	46.22134306	42.17892827	42.82752355	43.89632232	40.54221246	40.82534678	35.58036891	26.19937459	41.43812587	39.46931622	31.40596347	43.11772389	46.35077236	40.35834149	48.08404131	45.58324664	44.16093692	47.59293933	40.75037598	38.44140485	42.14357909	31.51739244	48.08979922	45.1616438
1090	47.48648986	33.90086998	45.60577194	41.1180479	33.00457688	44.17974018	39.46108732	50.0650698	35.97477236	32.14240149	34.10975469	38.83824414	44.08241524	40.64865411	47.085546	46.22913902	42.18819862	42.86231053	43.9163334	40.55607298	40.87845489	35.58319505	26.23013478	41.45850758	39.50336125	31.45389655	43.13276698	46.36457723	40.3616206	48.13486421	45.59816831	44.19946855	47.61352844	40.73846021	38.45953798	42.1705882	31.54576279	48.12377045	45.16537802
1091	47.4878051	33.91770432	45.64132734	41.12448544	33.02979468	44.18923113	39.47158996	50.09326122	35.99296386	32.17133035	34.13335317	38.86227742	44.11796171	40.66335201	47.09597096	46.24249421	42.20116028	42.88684079	43.93349166	40.56832313	40.90653448	35.59794867	26.24685589	41.47692483	39.52887755	31.4886942	43.14030914	46.3903015	40.37293151	48.17072901	45.61581464	44.22058365	47.63513364	40.74579347	38.47444074	42.19803754	31.55857989	48.15150933	45.17863329
1092	47.4935642	33.96791998	45.64979599	41.13445025	33.03233451	44.19860631	39.50083411	50.07696806	36.02629702	32.19780988	34.14498376	38.88435395	44.16317647	40.71402334	47.08405352	46.25360118	42.23857301	42.92954838	43.9707037	40.56548923	40.90497293	35.62343718	26.24916944	41.48617766	39.55206297	31.51764102	43.12654894	46.45189768	40.38367005	48.21541695	45.63062157	44.21991603	47.64271699	40.74683664	38.48630217	42.23185385	31.56112808	48.17479615	45.22126694
1093	47.49495945	33.9923998	45.65962854	41.13090943	33.03633042	44.2033705	39.52526835	50.08559936	36.04589063	32.22815333	34.15983028	38.91102824	44.19878148	40.74113852	47.09549199	46.27173074	42.25955649	42.95954741	43.98938302	40.57824426	40.92338192	35.63768756	26.25749343	41.49907711	39.57498451	31.5405535	43.13405582	46.48670873	40.39702951	48.24613183	45.65047115	44.23732883	47.66201309	40.7494708	38.50044444	42.25673228	31.56424461	48.20394426	45.24262892
1094	47.49514972	34.00701082	45.66658623	41.12615356	33.03261453	44.20714265	39.55516568	50.10027395	36.065583	32.2638839	34.1697849	38.93672521	44.2342061	40.76222241	47.10490844	46.29352305	42.27377185	42.98240794	43.99590784	40.59723085	40.94448656	35.64969964	26.2650743	41.51363998	39.59447334	31.5576413	43.14916662	46.51119909	40.41492928	48.26447824	45.67400942	44.25907721	47.68606624	40.75788702	38.51511097	42.27793442	31.56367484	48.23511669	45.25512756
1095	47.49186926	34.01080695	45.67111219	41.13707116	32.99729512	44.21008286	39.60879049	50.11142577	36.09810043	32.32064797	34.16148565	38.95661817	44.2855198	40.78058805	47.07915102	46.32455013	42.28251273	42.99185597	43.97429529	40.62401985	40.96032358	35.66924884	26.26241718	41.52948343	39.60136953	31.56121658	43.17685341	46.52020519	40.45021607	48.25135794	45.71108407	44.28334415	47.71645731	40.78675059	38.52754726	42.29733385	31.54885209	48.27170352	45.25295732
1096	47.50050194	34.01630193	45.68267006	41.1286511	33.01548751	44.22094778	39.63066264	50.14808818	36.12131567	32.34493474	34.17354644	38.97464317	44.30587069	40.79896942	47.09394487	46.33797383	42.28101341	43.00704098	43.9820768	40.6436002	40.98035355	35.6707492	26.28078143	41.55141967	39.62241879	31.5841957	43.18123885	46.54330546	40.46126291	48.27317849	45.72199108	44.29853004	47.743888	40.80085266	38.54656908	42.31307179	31.55732309	48.29302185	45.2638742
1097	47.5117206	34.00293192	45.68802507	41.08753302	33.06281831	44.23235813	39.63714524	50.22711876	36.12446062	32.34917591	34.20256809	38.99999377	44.30028976	40.79809973	47.16452735	46.35304608	42.26286947	43.02030206	43.99246793	40.67362636	41.01876554	35.65220952	26.31976981	41.58199363	39.6525044	31.60957599	43.19466063	46.55462566	40.46162265	48.3034743	45.71973905	44.32686267	47.78176256	40.80854591	38.56837024	42.32356588	31.58145271	48.31395042	45.265124
1098	47.52207746	34.00656221	45.70109922	41.07878203	33.08683066	44.24215488	39.64582701	50.25081341	36.14596217	32.37448364	34.20998307	39.01391103	44.30984006	40.81843783	47.17968735	46.356055	42.2567879	43.03100419	44.00391243	40.69195575	41.03968737	35.64690984	26.33425033	41.60009001	39.67523357	31.63483306	43.18984999	46.57826076	40.46466821	48.32875038	45.73053111	44.33719133	47.80429329	40.81141223	38.59472393	42.32837622	31.58682662	48.32871961	45.2796391
1099	47.55105869	34.0234518	45.7335838	41.08078478	33.14260065	44.2676888	39.64374436	50.26237918	36.18903379	32.39817878	34.21092979	39.00360505	44.31382156	40.86132588	47.17130227	46.33550796	42.23657255	43.0401441	44.02875234	40.70116829	41.04022308	35.6340869	26.34820341	41.6228175	39.70601492	31.67458469	43.13899331	46.61973005	40.45227544	48.36911442	45.72712505	44.32069517	47.81789389	40.80987551	38.634909	42.32364974	31.5980345	48.32161869	45.31526717
1100	47.55509706	34.02736472	45.74502644	41.08966932	33.15721081	44.27154238	39.64271816	50.27484494	36.21085995	32.41636932	34.21587078	39.02244541	44.31649262	40.88147539	47.16846662	46.3325739	42.24202784	43.04599807	44.04789866	40.70839622	41.06149739	35.63578048	26.35971078	41.63256393	39.71850502	31.70352764	43.13848445	46.64905222	40.45626337	48.39908522	45.73857876	44.32419845	47.8337103	40.81516887	38.65607398	42.32995252	31.59976755	48.33418245	45.32932192
1101	47.54369515	34.03422287	45.73935616	41.1189044	33.12644876	44.25106179	39.63013797	50.2508415	36.22702372	32.44731112	34.20987123	39.056875	44.31224803	40.89763702	47.15530859	46.32496152	42.28006563	43.05307314	44.06424444	40.71182742	41.09647056	35.64625508	26.35313211	41.61322063	39.71659646	31.72875061	43.17212112	46.67607867	40.48203987	48.42090935	45.77573735	44.33868375	47.84145316	40.81954152	38.67309861	42.32981324	31.57994126	48.35887889	45.33338022
1102	47.533221	34.0280534	45.74826841	41.13156275	33.12231362	44.24985862	39.63534991	50.24650025	36.23717849	32.4682013	34.20969893	39.08376132	44.32559989	40.90954741	47.13537103	46.33348187	42.28522787	43.04808053	44.07809955	40.71591312	41.11934046	35.65847137	26.35568242	41.62500331	39.72022532	31.74586585	43.17937814	46.69757974	40.47820821	48.44037401	45.7928492	44.34307	47.85441031	40.81555678	38.68738947	42.33971191	31.57284466	48.37539281	45.34238431
1103	47.51291622	33.98779516	45.76720998	41.15473084	33.10826378	44.25316277	39.64702603	50.25393535	36.22288283	32.461969	34.2135993	39.13440377	44.34933659	40.91048818	47.08918742	46.36008346	42.2846828	43.02159365	44.10192232	40.71407004	41.15156535	35.68353135	26.36531165	41.65274592	39.70642297	31.74844634	43.19352503	46.71865373	40.45540807	48.45907191	45.80129952	44.35231088	47.87078736	40.8079541	38.68794092	42.37165259	31.5708029	48.39002251	45.33826939
1104	47.49065537	33.98889265	45.7672142	41.15898103	33.11231026	44.25097898	39.65853015	50.26549233	36.23408028	32.47836434	34.22210753	39.15788372	44.3624386	40.90896152	47.07987993	46.3775064	42.28646012	43.01765688	44.10964881	40.71224107	41.1684133	35.70169147	26.37474583	41.67152309	39.71077903	31.76878405	43.20621701	46.73298571	40.44956489	48.4771997	45.80917931	44.34847792	47.88459346	40.81063766	38.69097385	42.38546156	31.5693131	48.41071541	45.34811039
1105	47.44498388	34.02022712	45.75958906	41.13420844	33.14389916	44.25052942	39.68983654	50.28656696	36.25663246	32.51751878	34.24063298	39.1558084	44.39743389	40.88939904	47.08430245	46.41895563	42.26329894	43.02350141	44.08643539	40.70790486	41.17340102	35.72621641	26.3841086	41.7197119	39.73824909	31.79341979	43.20090866	46.73661722	40.42238444	48.4913715	45.81738044	44.33132883	47.89050497	40.80317205	38.68727711	42.38507164	31.56747738	48.44431351	45.3817739
1106	47.43008204	34.02558998	45.75701023	41.12715042	33.15596893	44.25526425	39.70803279	50.29112	36.27522491	32.54377552	34.24319791	39.1643864	44.40945587	40.89393543	47.0831635	46.43155304	42.25479871	43.01863186	44.09239404	40.70960536	41.1718758	35.74027598	26.39008201	41.73565662	39.7459697	31.8131755	43.20170818	46.74121846	40.41766463	48.5005936	45.81450868	44.31498818	47.90934344	40.80678842	38.69610783	42.3982654	31.56796782	48.45854174	45.3937408
1107	47.42534065	34.03986693	45.72719051	41.11572651	33.17542805	44.2667322	39.71833358	50.30596065	36.31483554	32.57619942	34.24748636	39.16193834	44.3788965	40.91069585	47.11534499	46.4211935	42.27491547	43.02286777	44.13227094	40.71028565	41.14345157	35.73658013	26.3947149	41.72268752	39.74778231	31.84920003	43.23649242	46.74329004	40.47496845	48.50623528	45.79565314	44.27551428	47.94736243	40.84509478	38.70540274	42.41712096	31.58393781	48.46244127	45.3963243
1108	47.42738738	34.05714935	45.71958418	41.10956489	33.18199559	44.26364762	39.72484642	50.30558775	36.34341294	32.59955412	34.24623389	39.16686822	44.37622969	40.92227715	47.13299831	46.41029463	42.27241484	43.02469304	44.13364308	40.71282667	41.13711772	35.74920096	26.40502165	41.71125683	39.75252534	31.87813009	43.23450974	46.74139024	40.47685124	48.5173469	45.7847823	44.25881828	47.96823119	40.85941874	38.72045676	42.42949182	31.58322839	48.47290029	45.40147279
1109	47.4694739	34.04189983	45.73012946	41.10764563	33.17266594	44.26412569	39.70491317	50.28236033	36.35107355	32.62252141	34.22232466	39.17519315	44.38936398	40.95556008	47.13128034	46.38685799	42.25499127	43.00820215	44.12802182	40.72243369	41.14089538	35.7772213	26.41339262	41.67865727	39.7490797	31.91017788	43.19447401	46.73617211	40.43175263	48.53936212	45.7572175	44.2589805	47.9882445	40.870052	38.75619743	42.46269621	31.56932151	48.48117191	45.38974455
1110	47.50392934	34.04816371	45.75611036	41.12573263	33.14945403	44.25360048	39.72355892	50.23998331	36.37931947	32.62858388	34.20117424	39.20173113	44.39028892	40.98702815	47.1345209	46.34150188	42.23284264	42.99672947	44.11401961	40.73507898	41.1305449	35.78300331	26.42892802	41.64026792	39.7462663	31.91035146	43.15212167	46.7199874	40.41054607	48.53148597	45.74458914	44.24919977	48.00794725	40.85736208	38.79320771	42.47067298	31.55653549	48.46119122	45.38463624
1111	47.5128768	34.06580092	45.77404975	41.12966373	33.13346769	44.23741867	39.73338377	50.21253498	36.40235548	32.62233253	34.18137968	39.20578517	44.40061112	40.9986418	47.12792802	46.31060701	42.21577164	42.99468061	44.10150145	40.74632523	41.14320987	35.80286041	26.43300301	41.62837711	39.7268311	31.92641389	43.1363927	46.72208802	40.3861671	48.53148789	45.74626954	44.25516938	48.02635973	40.84985498	38.81331324	42.4721382	31.54372538	48.47319261	45.38122807
1112	47.50724482	34.13194812	45.81125544	41.12901511	33.11440207	44.1809153	39.73916445	50.18189197	36.42945278	32.59336796	34.16123429	39.20402725	44.42672077	40.99578852	47.12226557	46.26964361	42.18386524	43.01243212	44.03347017	40.75277519	41.19067214	35.85460724	26.44240268	41.62332364	39.70379158	31.95654285	43.11011045	46.72451589	40.31163789	48.53937489	45.77468738	44.29761208	48.03825311	40.82261226	38.82488292	42.45026657	31.51468765	48.5153761	45.38614988
1113	47.49338381	34.14858744	45.8139417	41.13953947	33.08826855	44.17169368	39.76275934	50.16137292	36.45622894	32.58419265	34.13966937	39.19266703	44.45432486	40.97398586	47.11055605	46.25627985	42.17171089	43.00881174	44.02651018	40.77354465	41.21260522	35.86228185	26.44541061	41.63404116	39.67833651	31.96259447	43.09816351	46.74849742	40.30283897	48.52983976	45.78289601	44.28961363	48.03222534	40.81340252	38.83999812	42.4361751	31.49657168	48.53065756	45.38687843
1114	47.43572038	34.15523853	45.79487544	41.16397616	33.04943342	44.20506051	39.8119974	50.15944877	36.4899626	32.55755234	34.10477153	39.1440241	44.48686066	40.89643436	47.08245788	46.26215389	42.17305558	43.00400339	44.08747977	40.82706462	41.24203097	35.82802275	26.43302754	41.69690228	39.60088422	31.93955769	43.13289685	46.81043209	40.36575837	48.49090073	45.79877872	44.24459113	48.01064971	40.82107835	38.85230942	42.4056609	31.48587557	48.54910706	45.38547206
1115	47.41144772	34.13315694	45.7795911	41.16355027	33.0221956	44.19223859	39.85313975	50.12189767	36.51239419	32.54846044	34.08979917	39.13650875	44.51811737	40.88958637	47.04827448	46.26011768	42.17886278	42.98362084	44.09871524	40.82910121	41.2472619	35.82919171	26.41735463	41.71463919	39.58790591	31.94690516	43.14497866	46.84747283	40.39023305	48.4662432	45.81085606	44.2385641	48.00754283	40.79788815	38.84265358	42.39577064	31.47813527	48.55468316	45.38193663
1116	47.39229424	34.04058557	45.72282265	41.16841189	32.98301143	44.20309613	39.91349126	50.05972364	36.52735236	32.5606405	34.1010807	39.15899625	44.59365157	40.88426971	47.00808851	46.2895747	42.20178388	42.92794413	44.11463189	40.80849926	41.21628948	35.82706463	26.3897728	41.71767858	39.64079244	31.95682619	43.14067443	46.91259194	40.42487583	48.44157497	45.81725672	44.23165816	47.9729952	40.75770032	38.80975079	42.39605237	31.47991976	48.52440335	45.38615213
1117	47.37414899	33.99480268	45.69089089	41.14089287	32.96354416	44.14946183	39.96580578	50.0110721	36.54566055	32.58114453	34.09182425	39.15500982	44.60925944	40.91120896	46.96039052	46.29976693	42.20841861	42.9022171	44.10519213	40.7878866	41.21643122	35.81080635	26.38032776	41.72151871	39.64297693	31.96343157	43.14208429	46.92214955	40.46135897	48.41044236	45.80852403	44.21343637	47.9623154	40.7182857	38.79140865	42.39152197	31.4682411	48.53009027	45.3745329
1118	47.41262785	33.92764814	45.70431224	41.0219658	33.0013675	43.95999789	40.05566799	49.91495053	36.57188127	32.62998672	34.10275397	39.19056238	44.52844671	41.08827696	46.86378316	46.30508163	42.2480909	42.87315086	44.02583186	40.68439503	41.20893066	35.82465005	26.37205508	41.7061308	39.67691878	31.99968411	43.17322886	46.86456953	40.50433909	48.35083651	45.78859449	44.2438653	48.01188822	40.62944846	38.72975635	42.41738782	31.46919927	48.55027332	45.32323223
1119	47.37100755	33.89644751	45.65998191	40.98235462	32.96926918	43.85991034	40.06655063	49.86489133	36.56564674	32.6476735	34.08463018	39.17297318	44.52832406	41.15067676	46.80566096	46.29062804	42.23305923	42.85480156	43.99500261	40.63906162	41.20746153	35.80187565	26.35714962	41.67374253	39.67961824	32.01316411	43.161966	46.83548054	40.53077314	48.34216735	45.7775443	44.21809775	48.02218429	40.57538947	38.70880405	42.40398242	31.44259944	48.56517716	45.31391106
1120	47.24300033	33.96712329	45.56989443	40.97592322	32.89910863	43.78032748	39.98408789	49.91979774	36.54654534	32.68546674	34.01135489	39.03240526	44.52743215	41.16187318	46.78380988	46.25509839	42.16378628	42.90397764	43.97628852	40.66477906	41.25855709	35.70958716	26.37838682	41.61458409	39.6314723	31.98667915	43.09531924	46.75565245	40.57752513	48.3962622	45.73969189	44.0830766	48.01539327	40.56284994	38.74619867	42.34734407	31.35879281	48.60692613	45.35440375
1121	47.16515127	33.95791753	45.49975332	40.96558009	32.83244468	43.6876454	39.93080053	49.88766259	36.50175342	32.68448403	33.96252087	38.98414111	44.54838683	41.15144561	46.74842572	46.21893413	42.09553062	42.88996715	43.96546981	40.63705393	41.25808083	35.64179154	26.36682463	41.57788583	39.57018068	31.98187844	43.04763233	46.70332956	40.57933527	48.40171419	45.7113624	44.00737388	47.99967908	40.53486177	38.76606739	42.30799211	31.31208252	48.63747282	45.34581495
1122	47.01682708	33.9081739	45.44866301	41.09168843	32.65454373	43.68129961	39.75357683	49.77672917	36.34982942	32.60273444	33.91789232	39.0158859	44.7240059	40.98766077	46.78090242	46.13849549	41.94617161	42.84864159	44.04101594	40.63135311	41.22985387	35.56478601	26.32109437	41.51604009	39.46260514	32.01901156	42.99991734	46.67471961	40.48255645	48.47163244	45.73545146	43.94435621	47.97441224	40.54456347	38.82434186	42.23733408	31.2999952	48.67256567	45.35535273
1123	46.93570354	33.88377272	45.31162733	41.09250811	32.58967943	43.62753278	39.67367864	49.7492608	36.25975427	32.55759627	33.85636431	38.98025456	44.77422274	40.91734622	46.75425707	46.0844852	41.84830959	42.79444277	44.03823685	40.58129988	41.1756478	35.50964163	26.26614041	41.46948107	39.38426872	32.00225705	42.93599003	46.65190256	40.43631792	48.46696169	45.70622542	43.90875589	47.92906937	40.51553097	38.83532481	42.19249443	31.25309849	48.67385183	45.33746768
1124	46.96510304	33.84520926	45.15851395	40.97149253	32.65879687	43.57137651	39.6834588	49.7472086	36.21776713	32.48305637	33.8057396	38.96026438	44.74842024	40.86899104	46.71049021	46.07918346	41.80028798	42.69183863	44.00681598	40.46785614	41.09109861	35.47080263	26.20710506	41.4836813	39.31166653	31.96844016	42.89735777	46.67608492	40.41129218	48.37851214	45.63089054	43.92525797	47.86439246	40.48716749	38.82625964	42.15201562	31.22146329	48.6428147	45.25858164
1125	47.0209719	33.78573329	44.93972468	40.90873446	32.67528231	43.44131893	39.7345365	49.72430679	36.15444938	32.46936595	33.76397427	38.96645054	44.68396663	40.86017592	46.61608262	46.02663791	41.73218261	42.5779993	43.91183878	40.34710018	40.97038364	35.46122736	26.13005076	41.50085438	39.21466168	31.90634727	42.83672714	46.67020384	40.35059246	48.22531224	45.55133947	43.96138879	47.75838406	40.41009489	38.79172023	42.18732596	31.18185458	48.63268059	45.16108464
1126	46.97518868	33.77651657	44.77723138	40.79630484	32.67393809	43.30031439	39.71899341	49.73990093	36.05809531	32.54340021	33.6479889	38.86550105	44.56831561	40.85809204	46.52222268	45.99529897	41.65474567	42.51798604	43.83685158	40.29973723	40.85290023	35.47631249	26.02682611	41.37785967	39.13961678	31.78737283	42.66710605	46.57184362	40.29529826	48.20610093	45.51693736	44.04685301	47.69232179	40.29882123	38.7325193	42.18878066	31.06242135	48.57337505	45.14008062
1127	46.94215934	33.6962066	44.63831458	40.6242564	32.68680545	43.27831693	39.75133595	49.81148522	36.0653885	32.48323279	33.61711615	38.69670187	44.43020092	40.88574913	46.37971534	45.97472666	41.60787721	42.4432424	43.78179567	40.22432556	40.71489906	35.4580057	25.91983442	41.1988653	39.10057836	31.64313211	42.42966345	46.53982837	40.25548345	48.17342978	45.4704351	43.99087769	47.64147736	40.23378048	38.66307813	42.18905142	30.92908107	48.48814909	45.04345243
1128	46.86193851	33.57840112	44.54567425	40.49562804	32.67157906	43.25086834	39.68696112	49.83384235	36.0038651	32.44803279	33.54254269	38.60258576	44.32143467	40.81355776	46.28077842	45.90647237	41.56724926	42.31339633	43.76409928	40.1822199	40.62432604	35.36543084	25.80214109	41.06427331	39.03410064	31.56732878	42.25217926	46.44754103	40.1579371	48.082595	45.39009349	43.92205318	47.59094532	40.18183261	38.60035911	42.16094964	30.81809383	48.35237461	44.91480197
1129	46.75031266	33.39204683	44.64390047	40.41572534	32.60789688	43.27216998	39.54987684	49.82870864	35.95435097	32.42886638	33.47422725	38.54500762	44.23397992	40.69158019	46.20922529	45.81809214	41.54547441	42.16211254	43.86668156	40.20769641	40.5756693	35.22221011	25.68855518	40.87760852	38.94537311	31.54764636	42.05908287	46.27892772	40.00402803	48.02501503	45.32277461	43.82485278	47.60765975	40.16235199	38.56179955	42.11929133	30.70591187	48.18040247	44.76487152
1130	46.59206534	33.27640636	44.52483516	40.26397252	32.53171021	43.22450176	39.44214803	49.74212827	35.80032507	32.37421412	33.37763472	38.48034659	44.12050142	40.55286134	46.12036544	45.72862632	41.45884844	42.0425912	43.78625096	40.17157563	40.50635262	35.10579193	25.55903026	40.74788432	38.89239857	31.4414497	41.89244094	46.17309226	39.90753615	47.92115936	45.24523894	43.72139313	47.49924418	40.09948947	38.48775284	42.05275222	30.60238659	48.03656541	44.60668481
1131	46.3933066	33.16573688	44.347638	40.08967701	32.4877659	43.19510969	39.3363458	49.673057	35.59290027	32.305802	33.28038871	38.44841724	44.01022196	40.38638046	46.04483452	45.65297229	41.39299156	41.89863367	43.64381748	40.11817792	40.49688324	34.97177928	25.41834551	40.70610827	38.88364099	31.34150795	41.79914897	46.13055383	39.84653793	47.76145779	45.1257793	43.56485554	47.33334006	40.0494579	38.41558196	41.9702475	30.53402643	47.8640957	44.42258473
1132	46.26948652	33.08266575	44.14261753	39.95353915	32.39820729	43.11496133	39.20185511	49.53091028	35.46424994	32.21010336	33.17473181	38.37044167	43.91804086	40.23176341	45.96564399	45.52271448	41.2891691	41.79909602	43.53714901	40.05928142	40.37985203	34.84147489	25.31384172	40.59238937	38.80309996	31.26344601	41.64572623	46.02679627	39.74440837	47.60266829	45.05155875	43.47813543	47.21990011	39.9886083	38.30925307	41.89718497	30.43418342	47.73644122	44.26762034
1133	46.15692132	33.05201092	43.85120709	39.83988396	32.24513207	42.98410858	39.04957386	49.26879909	35.27802502	32.11354599	33.04868364	38.29276376	43.8605992	40.07192079	45.92268091	45.38367607	41.12653694	41.74283876	43.37070233	40.01956162	40.20457081	34.72430341	25.22093905	40.46620003	38.71865866	31.16480131	41.44870633	45.90851167	39.68013334	47.47477766	45.04700961	43.44008276	47.092805	39.90943318	38.19272646	41.83723419	30.31468754	47.68690025	44.14228134
1134	46.01827586	32.96535068	43.63247699	39.69174088	32.14228568	42.86929486	38.94090245	49.13638146	35.18014056	31.99501879	32.96214836	38.18416775	43.74461774	39.91739848	45.79280445	45.23274949	40.99573226	41.67046315	43.23434471	39.92754057	40.0802218	34.61046736	25.12892863	40.32110476	38.61001045	31.05570724	41.29650393	45.80140973	39.52810581	47.31366757	44.96235875	43.33642923	46.97249503	39.83318716	38.06061915	41.74193776	30.22863639	47.54969029	43.98817143
1135	45.92028197	32.86042341	43.41980966	39.54567942	32.07285599	42.77710426	38.86947059	49.06120094	35.18311978	31.80237764	32.91059559	38.04663902	43.63543533	39.76358624	45.63070528	45.03765058	40.88383421	41.63754532	43.11685554	39.80456901	39.91330648	34.48777693	25.08721065	40.12702598	38.44409379	30.96950743	41.18513817	45.69647243	39.31247144	47.09284247	44.8272459	43.21993776	46.90195932	39.79828963	37.88528811	41.63068835	30.16730271	47.36916591	43.83371206
1136	45.79497794	32.76855982	43.2240471	39.40226008	31.9686386	42.66160363	38.73143147	48.9286153	35.12504444	31.69790258	32.81035384	37.92709249	43.48301559	39.60785174	45.48074252	44.86654884	40.75768128	41.53381486	43.02882427	39.69876396	39.79971276	34.36145488	24.97440991	40.00421105	38.34051568	30.86164435	41.03687569	45.5488786	39.12809594	46.93981752	44.7425166	43.12385834	46.77742353	39.68837709	37.76479625	41.5246267	30.07084332	47.22857981	43.67387231
1137	45.64498553	32.68767828	43.04864296	39.23528943	31.85532486	42.51205959	38.57025623	48.82729671	35.082049	31.6431303	32.7109793	37.78991154	43.24341064	39.45257209	45.26953311	44.69731392	40.61734354	41.39819609	42.9222277	39.57611109	39.76591177	34.26088746	24.81570399	39.90571708	38.25770913	30.69012264	40.89054762	45.39109968	38.90092588	46.85269122	44.66059164	43.02825551	46.61333605	39.52029244	37.67868287	41.40037428	29.98153026	47.09058504	43.47553196
1138	45.46575759	32.57140562	42.88032164	39.06777294	31.74214006	42.38023109	38.42822347	48.67003856	34.99591984	31.56077243	32.59151917	37.68468349	43.07296544	39.291534	45.10887811	44.54640132	40.48810798	41.2779138	42.85154287	39.45356989	39.65826741	34.12988943	24.68924751	39.78910696	38.15791305	30.59062027	40.72712453	45.23473577	38.71911838	46.68737789	44.56295355	42.88882678	46.45176448	39.39415494	37.55031416	41.28240446	29.87884159	46.92212647	43.31668837
1139	45.2550381	32.44941888	42.74716494	38.9058587	31.59664227	42.24433671	38.22191379	48.42672609	34.86182222	31.51837777	32.4362306	37.60738106	42.90414814	39.10352588	44.98730367	44.41666761	40.35605056	41.12839016	42.86957242	39.31831581	39.5152554	33.96206425	24.53281554	39.70715355	38.10648949	30.56770478	40.52062386	45.01260472	38.54481694	46.4833093	44.49948616	42.72746873	46.24336255	39.23473637	37.38363481	41.15801166	29.74637778	46.73676874	43.18442205
1140	45.08053488	32.31243188	42.56018012	38.74263383	31.47361588	42.10503973	38.06004984	48.23307272	34.76202511	31.42711373	32.28223757	37.49455983	42.75547676	38.94533285	44.83969467	44.2562572	40.22751298	40.96752538	42.81199563	39.19672353	39.38437896	33.80581675	24.3957711	39.6032032	37.99426376	30.47722607	40.32429654	44.86005947	38.39802736	46.28254673	44.39353267	42.58283063	46.09130231	39.09683091	37.27233788	41.04329625	29.61265936	46.57075359	43.01930588
1141	44.88514665	32.12935232	42.35725623	38.56811824	31.36386455	41.9599677	37.93086333	48.03037104	34.67123394	31.31373674	32.10343818	37.38652727	42.61282867	38.79066309	44.69630579	44.07533023	40.09467529	40.80944636	42.72894937	39.07036648	39.23521103	33.61734646	24.276155	39.48314828	37.83672875	30.36906901	40.10515398	44.75834532	38.24547431	46.02975436	44.24711952	42.39886339	45.96703848	38.99610329	37.15534085	40.91661957	29.48527637	46.38008211	42.84427231
1142	44.67638214	31.93225956	42.1187782	38.36269826	31.23687427	41.81333737	37.82993148	47.84830805	34.53545073	31.1375014	31.94004159	37.24215552	42.52179172	38.64204166	44.52205021	43.89629612	39.93845226	40.62729945	42.63577024	38.95107102	39.06607742	33.46065179	24.14683426	39.32190532	37.65674546	30.24925513	39.92317538	44.61083927	38.15076855	45.76812167	44.0643472	42.22658942	45.81486382	38.87305521	37.05709917	40.79751855	29.30252366	46.18865639	42.67316772
1143	44.49940827	31.77970334	41.82623856	38.17862015	31.12367269	41.6787139	37.65629883	47.65986295	34.38337314	30.95225214	31.7902088	37.05411698	42.40367041	38.46370916	44.30022025	43.702339	39.86508667	40.43656098	42.47619633	38.80061427	38.90185052	33.33105638	24.02886708	39.14626357	37.47883651	30.08913424	39.71404	44.49415785	38.04858172	45.56938306	43.94648893	42.05523601	45.67259265	38.68900116	36.97900024	40.6975935	29.15453781	45.99452234	42.46338242
1144	44.31296247	31.63423714	41.51261644	37.9752241	30.9793928	41.50481081	37.49032798	47.47050752	34.25276427	30.80306812	31.61232814	36.903483	42.28096731	38.28664142	44.07101524	43.45295992	39.74885844	40.22616197	42.26797096	38.64009375	38.73819472	33.20211908	23.89535975	38.95947173	37.27421586	29.90778157	39.45668683	44.32483582	37.90363999	45.38469059	43.82643835	41.91985924	45.50288372	38.51602078	36.87677069	40.60831512	29.03130422	45.78737923	42.21876614
1145	44.08176276	31.49054796	41.24432016	37.72703526	30.78042668	41.31957972	37.32532666	47.23390194	34.07026689	30.63120792	31.44398747	36.69968926	42.12509586	38.07644379	43.79441045	43.26530944	39.56585118	40.02046746	42.07492048	38.49739514	38.51007268	33.05062354	23.7470794	38.77952339	37.10850508	29.78879792	39.20411834	44.08688079	37.74234272	45.16066269	43.6589098	41.79121189	45.28535946	38.32904677	36.69052595	40.46414511	28.86901982	45.57480294	42.02518919
1146	43.84102922	31.32893058	40.99529664	37.46320532	30.63696946	41.15022869	37.10889806	46.97179202	33.81445266	30.47118124	31.29398601	36.49496626	41.92458103	37.84212016	43.49964973	43.07051666	39.40916664	39.86302042	41.85783102	38.32715852	38.26228416	32.88926219	23.57440123	38.55863674	36.94616493	29.63229022	38.91698508	43.84302058	37.53875892	44.94707455	43.49799233	41.61906083	45.05608089	38.14021794	36.46415638	40.28486837	28.73138112	45.32171712	41.83468242
1147	43.60892025	31.15512005	40.7196505	37.2020727	30.47956038	40.94835435	36.92319441	46.73477727	33.61554252	30.32013082	31.12229276	36.31240486	41.71207946	37.62836123	43.24632825	42.85594998	39.20490517	39.65664651	41.64985967	38.15342301	38.01338805	32.70780039	23.40023314	38.34012245	36.79089239	29.46272319	38.63766523	43.60847452	37.32293618	44.71980159	43.30721102	41.42420293	44.85108998	37.95984762	36.27482056	40.11924911	28.57083073	45.08823682	41.59763676
1148	43.39023527	30.9685101	40.45707669	36.91589414	30.32391299	40.70659737	36.77227722	46.47684114	33.44406893	30.18364308	30.93424647	36.12849396	41.45819501	37.43362986	43.00529356	42.64954192	38.91269808	39.42919992	41.44926565	38.0011462	37.71322674	32.48452364	23.20270786	38.14794076	36.64486377	29.27767153	38.35168168	43.37646596	37.07337176	44.4801697	43.05375889	41.22109451	44.66993874	37.79111942	36.0850601	39.914549	28.38033751	44.89034835	41.36604822
1149	43.1644472	30.79941574	40.20050172	36.69784745	30.16466386	40.53799583	36.59055308	46.28399778	33.26802971	30.0476283	30.76338056	35.94331265	41.24228716	37.22901569	42.80468313	42.44947286	38.71557436	39.22437941	41.27832769	37.84593404	37.51485932	32.30471569	23.05013717	37.94607925	36.51602775	29.13338199	38.11162272	43.13813968	36.8695093	44.25701277	42.86644855	41.04865153	44.48631482	37.64704257	35.91894101	39.77197315	28.21685917	44.68407584	41.12901117
1150	42.95481815	30.63563009	39.93530293	36.52924788	30.02255832	40.39772666	36.40982752	46.15872125	33.11059301	29.93643729	30.60076126	35.78993387	41.05716064	37.04577438	42.64450951	42.23565755	38.57280285	39.01124398	41.12212287	37.66135282	37.37382062	32.1537931	22.92501661	37.72567397	36.41889965	29.004675	37.89797643	42.88200981	36.68169439	44.07270545	42.69876756	40.8583864	44.33994712	37.5396276	35.78277302	39.67003054	28.0669625	44.4828923	40.84649795
1151	42.76027854	30.48289319	39.72270174	36.35817295	29.88567938	40.26931368	36.24827506	46.01476828	32.96835954	29.81526938	30.46310135	35.64959618	40.86786357	36.85556211	42.50411384	42.06096563	38.42829394	38.85009919	40.97919021	37.53148222	37.23813156	31.99925171	22.81266573	37.5423173	36.31147191	28.88383662	37.70405345	42.72899372	36.50667086	43.85825802	42.5909986	40.7144401	44.17099557	37.4020246	35.65737793	39.57330788	27.94557539	44.29102026	40.64862816
1152	42.56991685	30.3410048	39.56319051	36.23722986	29.72552938	40.19361918	36.09756003	45.89645443	32.83283314	29.70245845	30.35440514	35.49904045	40.69027855	36.65997431	42.41487803	41.92354414	38.31536726	38.72929432	40.88944704	37.45239534	37.16196273	31.86728489	22.73699536	37.373325	36.21143088	28.80183145	37.55152594	42.61812166	36.36691514	43.62692628	42.53592377	40.62408161	43.98433151	37.26625618	35.54594581	39.50507741	27.83477284	44.11795311	40.49819033
1153	42.42732995	30.23206735	39.40655058	36.08932643	29.64265421	40.09407412	35.94841707	45.78870097	32.72979644	29.59642346	30.24947296	35.406332	40.53581747	36.51724198	42.31072689	41.79705118	38.19843172	38.6278381	40.76131098	37.36216954	37.07290499	31.73300054	22.62228866	37.24353045	36.12492412	28.70562174	37.41306175	42.51494532	36.23704382	43.45706228	42.4665493	40.52965611	43.84841561	37.17546522	35.44509092	39.43373156	27.75164038	43.96607195	40.3665113
1154	42.32227739	30.14017548	39.27471885	35.93959541	29.626069	39.9847838	35.80744744	45.6843545	32.65226858	29.49816535	30.16642367	35.3737283	40.38836956	36.39785689	42.22323834	41.7120232	38.07997364	38.56431217	40.60313423	37.29391747	36.9893829	31.58124485	22.50477277	37.14573572	36.03443372	28.61340593	37.30752714	42.50573212	36.12135933	43.29757951	42.43802085	40.44217887	43.72982814	37.09163781	35.37225659	39.38549745	27.71533806	43.82131889	40.27824856
1155	42.21967354	30.08115868	39.15202141	35.80579808	29.56698392	39.89992845	35.69590914	45.59360802	32.5889921	29.41009217	30.07886339	35.31060942	40.26713896	36.29983571	42.14601929	41.60523812	37.98832858	38.497259	40.51381296	37.21759478	36.9080569	31.4938548	22.40948982	37.06510568	35.97832014	28.51784533	37.19559893	42.43370918	36.02003363	43.18880139	42.38419052	40.36832979	43.63026612	37.01755352	35.30337581	39.32774848	27.66331469	43.70309971	40.19204255
1156	42.13332351	30.06356574	39.03295013	35.67132256	29.51547664	39.81873738	35.58221132	45.51804375	32.54522989	29.32201111	29.98637003	35.25765796	40.15258676	36.23422725	42.09216389	41.50089846	37.90660468	38.45285367	40.44688713	37.1469994	36.83298387	31.43543849	22.29264897	37.01223633	35.94255788	28.42596641	37.09619503	42.32652516	35.93316496	43.13218253	42.32104729	40.29946535	43.56079365	36.97843676	35.23379252	39.2686348	27.61079416	43.61119485	40.12976489
1157	42.0671385	30.01787817	38.94932045	35.57045832	29.4755153	39.76227815	35.5221203	45.45950512	32.51049946	29.25700551	29.91975681	35.19555985	40.09452287	36.16858023	41.99219549	41.3975232	37.84340611	38.38672908	40.38133253	37.06683047	36.77329522	31.38917579	22.22964396	36.96669735	35.92169659	28.33099778	36.99900309	42.24098305	35.86164724	43.06245026	42.24227854	40.26170533	43.50347527	36.93080892	35.18523379	39.2100024	27.57022044	43.5270083	40.05666257
1158	42.0074567	29.98429389	38.87007529	35.46476459	29.4138934	39.72157868	35.45428904	45.38750978	32.46125185	29.21172583	29.84786735	35.12670544	40.04836297	36.11294927	41.91032287	41.28988967	37.80456858	38.30569056	40.34665145	36.98221169	36.70807364	31.34537214	22.19899063	36.91838447	35.89173746	28.26231393	36.90249291	42.16042318	35.78469023	43.01380473	42.20143654	40.24882009	43.4302984	36.86588323	35.14634495	39.15417844	27.54091591	43.44990189	39.97283818
1159	41.93097705	29.93971678	38.80545684	35.38718502	29.35342797	39.71783608	35.3841305	45.32949263	32.4330194	29.17733775	29.7950222	35.08217393	39.98717016	36.0482671	41.84187691	41.2099261	37.78786653	38.23575507	40.32354799	36.90225318	36.64412854	31.31470616	22.15953806	36.88444934	35.85380469	28.20999504	36.81934507	42.08265194	35.71319471	42.97589233	42.18588363	40.226989	43.36773825	36.82006788	35.08948514	39.10380886	27.51428048	43.39410281	39.89816931
1160	41.86898465	29.86334748	38.73388421	35.32728563	29.32993767	39.70494204	35.34280987	45.26559701	32.41828901	29.14064743	29.74980584	35.03696874	39.93667277	35.95250105	41.76315892	41.15218258	37.73390481	38.17153359	40.2958752	36.83594944	36.58512222	31.25318739	22.13917994	36.85080717	35.82451425	28.16860251	36.76542178	42.05553384	35.64507818	42.88712473	42.16949835	40.18957563	43.30319475	36.78406316	35.03764128	39.0592626	27.49623282	43.33968977	39.80227574
1161	41.8197699	29.80909152	38.65738777	35.25287821	29.30115599	39.68084154	35.27661903	45.1877481	32.36517317	29.08696123	29.69346682	35.00950536	39.87890053	35.84975561	41.70399164	41.08709206	37.70044345	38.11944476	40.24465231	36.78434355	36.56082975	31.18913451	22.10263436	36.81832636	35.79114123	28.14816973	36.7330766	42.01729701	35.57238411	42.82372762	42.17048143	40.15018405	43.24783731	36.74116984	34.98915473	39.02034921	27.47855107	43.28345952	39.71409933
1162	41.77340171	29.7626347	38.59885197	35.20393344	29.26667126	39.65292209	35.21877234	45.11642126	32.33448051	29.03752904	29.63607996	35.00915522	39.79152526	35.76043957	41.64345146	41.04315463	37.67620539	38.09488669	40.17768621	36.74608955	36.55282283	31.14844605	22.06808128	36.79860868	35.76953515	28.12576761	36.69430976	41.992343	35.5285873	42.77416191	42.1529123	40.09410828	43.21582602	36.71840577	34.94987315	38.99397013	27.4623607	43.22852235	39.65862446
1163	41.74470893	29.70765328	38.52918327	35.1764159	29.2492477	39.61147274	35.17826156	45.05653877	32.32616443	28.99952923	29.58597711	34.96917769	39.72250881	35.68126542	41.58393971	40.98900297	37.63695951	38.04614701	40.13496067	36.73534481	36.5197514	31.11442558	22.04500291	36.77304922	35.76979203	28.08959171	36.6493728	41.98263071	35.47796885	42.7130289	42.12634007	40.03671792	43.18539659	36.69439428	34.92183686	38.95726716	27.43551084	43.18496083	39.60654577
1164	41.6957767	29.66861896	38.48035177	35.14884359	29.22468808	39.58083741	35.12146285	45.00285379	32.29274749	28.96729213	29.54739513	34.91553943	39.67430629	35.62503071	41.54292597	40.92102592	37.61798274	37.99386695	40.07932541	36.71086849	36.50252238	31.08451512	22.00831936	36.74714969	35.7680297	28.06051021	36.60703641	41.9426961	35.42466011	42.68397583	42.11135646	39.98954568	43.16721777	36.65381258	34.88247421	38.92483433	27.40538592	43.14773117	39.5695786
1165	41.64461814	29.62399754	38.43898976	35.1312679	29.19223938	39.56214665	35.05682012	44.96158615	32.29206652	28.95741019	29.51170273	34.88384458	39.62269451	35.60893315	41.49564344	40.86071095	37.59856621	37.97226119	40.02799154	36.68090331	36.48080365	31.05878637	21.98900831	36.73650056	35.75632502	28.05396326	36.54902786	41.90872592	35.39097034	42.64926498	42.10674297	39.96118506	43.14379053	36.63871057	34.84376095	38.88525918	27.39018796	43.1098227	39.54542199
1166	41.6035872	29.58748009	38.40026482	35.10716117	29.16734717	39.54464519	35.00425193	44.93076295	32.28189428	28.93756135	29.4832276	34.85490802	39.59007411	35.58258269	41.45956797	40.80760566	37.57601686	37.94656674	40.00850247	36.6582525	36.44909324	31.040619	21.96827875	36.72377211	35.73973377	28.03903551	36.51436633	41.8827728	35.35601674	42.6134232	42.10686533	39.93088166	43.11408112	36.61559379	34.81319319	38.85456955	27.37149346	43.07376906	39.51463762
1167	41.54847566	29.54345857	38.36098949	35.07797298	29.14496632	39.53628777	34.95014698	44.9133386	32.26532933	28.90957383	29.46729924	34.81233148	39.58023628	35.55907359	41.44789403	40.74790771	37.54621625	37.93116187	40.02330783	36.62725312	36.40592774	31.02875519	21.9457487	36.71421172	35.72086063	28.0215945	36.49850697	41.85565658	35.31618805	42.57060837	42.12718257	39.89486592	43.07611545	36.57903821	34.77176425	38.8255777	27.348926	43.04076219	39.47799818
1168	41.5145606	29.51871177	38.33802306	35.0501507	29.12510949	39.51648863	34.91472207	44.8904027	32.24845974	28.89049712	29.44848896	34.79408815	39.56012638	35.53220143	41.41478544	40.70195753	37.52377962	37.91083398	40.01463869	36.6139771	36.37530163	31.01652602	21.92665276	36.69507582	35.69881352	28.01067447	36.47455326	41.8360998	35.28991122	42.54112418	42.12861283	39.86861373	43.05254887	36.5536372	34.7515643	38.80265029	27.32895841	43.00222157	39.45620215
1169	41.49971514	29.51242426	38.33120036	35.02647745	29.1005905	39.49577187	34.89556676	44.87613688	32.23383968	28.87110436	29.42359198	34.8097777	39.54837701	35.5103276	41.36208515	40.66773444	37.5037266	37.89164441	40.02036051	36.62253463	36.33276602	31.01708443	21.90924852	36.67183899	35.66487006	27.99996169	36.45459249	41.82990203	35.27448205	42.51621632	42.12007628	39.8489362	43.02500553	36.54104461	34.75507772	38.78796782	27.3109222	42.95328945	39.44587735
1170	41.47592473	29.49694602	38.31012588	34.99617977	29.0942182	39.47597663	34.86352254	44.85582257	32.21812247	28.86184015	29.41054062	34.7902336	39.52569506	35.48127438	41.32909674	40.6374296	37.4853493	37.86624337	40.00928128	36.61155724	36.30691384	30.99958168	21.89565522	36.65105265	35.64101329	27.99164365	36.43845799	41.81618277	35.25398099	42.49185673	42.11765819	39.83240297	43.00720018	36.5167408	34.7433023	38.7711233	27.29412621	42.92708595	39.41842149
1171	41.45866248	29.48328186	38.29124228	34.96180027	29.10635936	39.44815803	34.83420149	44.83137684	32.20328496	28.87221817	29.41652114	34.75394162	39.49707745	35.44775976	41.29396447	40.6087921	37.46960721	37.82708179	39.9791089	36.60047856	36.29012795	30.97196492	21.88952481	36.61661797	35.61019774	27.98852352	36.41837309	41.80247148	35.23455391	42.46940094	42.11558204	39.81815373	42.99900898	36.48518227	34.73407671	38.74916854	27.2770498	42.90996454	39.38501924
1172	41.43679488	29.47373811	38.25900433	34.93231913	29.09687443	39.42515887	34.80705894	44.80985669	32.19407976	28.86487694	29.39751678	34.73109415	39.47044182	35.42098801	41.26735518	40.58326704	37.44702338	37.80293183	39.96003959	36.58408965	36.28081905	30.94496084	21.87723774	36.5999334	35.59847177	27.9857199	36.39337711	41.78285037	35.2149863	42.44851204	42.11007663	39.80627571	42.98625681	36.46635616	34.7225808	38.72964426	27.26160708	42.88773286	39.35991613
1173	41.40629389	29.46480075	38.21149262	34.89785987	29.08581657	39.40449333	34.76956101	44.79117259	32.19086818	28.85399666	29.36554814	34.69948347	39.4371251	35.39431286	41.24499906	40.56719459	37.41857066	37.79198223	39.93872309	36.55961071	36.28031165	30.90630833	21.86343893	36.59223289	35.60045111	27.98601962	36.36970593	41.75992374	35.19697077	42.41812074	42.1039839	39.79765636	42.97421164	36.44900082	34.70478925	38.70851034	27.24874841	42.87906621	39.3268921
1174	41.38966752	29.44799907	38.17503404	34.86359697	29.07728318	39.38427486	34.73938346	44.76283616	32.17681916	28.84116604	29.3508057	34.67208745	39.40205613	35.3647734	41.25156302	40.5456251	37.40177722	37.76401762	39.91911448	36.5219615	36.29098268	30.87697162	21.85444735	36.59633703	35.60258431	27.98852087	36.34742407	41.72858721	35.17600346	42.41177431	42.09992209	39.8013457	42.96583047	36.43387056	34.68466646	38.69620793	27.23961753	42.86017392	39.30006941
1175	41.3797057	29.45376444	38.13011125	34.84966215	29.05376775	39.36397598	34.73426599	44.73640688	32.16625229	28.8156569	29.32640719	34.67059991	39.39316203	35.34494047	41.2375678	40.51877232	37.3828608	37.73287697	39.9097236	36.50074074	36.29037615	30.85775167	21.83590829	36.59659477	35.59386534	27.97083737	36.32829871	41.72082107	35.14815888	42.41922807	42.1007058	39.78845249	42.9483989	36.41869559	34.67336906	38.68856143	27.22494922	42.81706708	39.28531893
1176	41.34708848	29.44759435	38.09791116	34.83421552	29.01934655	39.35074738	34.72886828	44.70394589	32.15423144	28.79774948	29.30612581	34.67853548	39.3848467	35.32440677	41.21493796	40.49217561	37.36429562	37.72157176	39.90018586	36.49894439	36.27602754	30.83741365	21.81623756	36.58749331	35.58971895	27.95657716	36.31671531	41.70117728	35.1370786	42.42879742	42.09584526	39.78487427	42.93743328	36.39928712	34.65504983	38.68616114	27.18981451	42.78404796	39.2806423
1177	41.31408578	29.42434638	38.08058949	34.80999823	29.00228311	39.34372486	34.713915	44.67024996	32.13946172	28.79811145	29.30838225	34.67832335	39.36555788	35.30299071	41.19695548	40.46305597	37.3520554	37.69027144	39.8893571	36.48882103	36.26820778	30.81469892	21.8098458	36.56007345	35.56852526	27.94026813	36.29761857	41.67040469	35.12390557	42.43807546	42.07597159	39.7684585	42.92691052	36.38312497	34.63246416	38.67992828	27.15527298	42.76701001	39.26010325
1178	41.28629837	29.41028603	38.05217701	34.77967225	28.99863014	39.34110546	34.69633478	44.63177085	32.12849999	28.78337922	29.29056281	34.66866726	39.35552448	35.28970031	41.15881425	40.43229255	37.33358321	37.6566395	39.8812435	36.47391064	36.25431176	30.80801223	21.79888772	36.53001207	35.53747886	27.91585153	36.27356445	41.66926866	35.10376351	42.42701447	42.07257498	39.73365561	42.91227857	36.37252954	34.61698487	38.66329309	27.1226314	42.74640382	39.24370848
1179	41.25753466	29.38475467	38.03318823	34.73776631	28.98304706	39.32413412	34.67984105	44.60473745	32.113392	28.76496754	29.26354463	34.64882503	39.32846818	35.26626305	41.12253361	40.41378604	37.30538393	37.64754537	39.86521742	36.46007375	36.23759095	30.80591092	21.77783681	36.49847804	35.52160516	27.91040527	36.23695174	41.64320301	35.09133685	42.4105416	42.05767064	39.72597869	42.91773217	36.36527096	34.60550187	38.64183023	27.09715975	42.73448149	39.22909575
1180	41.23597439	29.34735931	38.01442543	34.69292132	28.9699543	39.30850961	34.65363608	44.59280677	32.09941466	28.74185088	29.23682955	34.6195271	39.29058988	35.23838615	41.10320715	40.40056906	37.29304462	37.62065491	39.84814365	36.44219567	36.22442611	30.79607067	21.75504356	36.46910575	35.49789441	27.89702907	36.1973715	41.62105549	35.0605262	42.3830813	42.01987543	39.70900792	42.90994524	36.35774568	34.59617387	38.62501939	27.08578893	42.7260286	39.19497306
1181	41.23122717	29.32097702	37.98649453	34.65948421	28.94310054	39.30097009	34.62028939	44.56605462	32.08699623	28.70671085	29.21001371	34.58912192	39.28330571	35.21884687	41.07518395	40.38776864	37.27711654	37.59533482	39.8304348	36.42349568	36.20373479	30.79101687	21.72716775	36.45430921	35.47823792	27.87820269	36.16955542	41.6116302	35.03079612	42.34695718	42.00651777	39.68977844	42.87507815	36.34599603	34.58773368	38.6150893	27.07474556	42.69601785	39.1679059
1182	41.21967129	29.30141745	37.96360554	34.63472449	28.89868588	39.27209365	34.59020659	44.56375579	32.08135493	28.676306	29.19045896	34.57192927	39.27769909	35.19673729	41.04173942	40.37623917	37.25810423	37.59030298	39.81179623	36.41332677	36.16626465	30.76968205	21.69488149	36.4293329	35.46842647	27.86434378	36.15100187	41.58956508	35.01477953	42.3282964	41.99459952	39.6813844	42.85164644	36.32748935	34.57316068	38.60140463	27.0743456	42.66320376	39.14879729
1183	41.18440965	29.28012629	37.93359777	34.61129037	28.88499255	39.24857124	34.55006098	44.55144868	32.08079694	28.65087077	29.16772063	34.55818218	39.25329283	35.17427534	41.02077282	40.36311733	37.2395772	37.56742247	39.79635505	36.39985396	36.13131406	30.73624192	21.67489079	36.4021826	35.45173457	27.84423952	36.13011115	41.56620922	34.9941709	42.31402167	41.97204885	39.65400875	42.81923735	36.29993073	34.55830995	38.57562472	27.06603707	42.64708138	39.1215993
1184	41.14981741	29.2598158	37.90368014	34.58245848	28.87837348	39.235191	34.50777132	44.50874779	32.06490184	28.63446479	29.14267228	34.53667319	39.23140184	35.14783213	40.99804111	40.34284448	37.20206147	37.53802336	39.77073454	36.37635091	36.11144569	30.71449257	21.6585043	36.38453453	35.4476626	27.8322059	36.09210834	41.53761993	34.97853365	42.2973138	41.95721996	39.63030068	42.777221	36.28164762	34.54684888	38.55769578	27.05213313	42.63720457	39.0907924
1185	41.11875769	29.24104934	37.89020966	34.55673959	28.86808815	39.22021409	34.48519337	44.48933977	32.04513352	28.62648475	29.11973585	34.52099468	39.21116193	35.12563542	40.97329741	40.3171363	37.17565351	37.51202868	39.74594853	36.35801072	36.09004302	30.69562406	21.64328429	36.36618105	35.44551372	27.82238371	36.06437433	41.52662345	34.96033097	42.27927195	41.94203582	39.61560582	42.74741555	36.26335027	34.52931089	38.5412838	27.03634373	42.6191071	39.06823948
1186	41.07634847	29.21944205	37.90159006	34.53056632	28.88439406	39.2068614	34.48970912	44.47702494	32.01148087	28.63106478	29.09289545	34.51053629	39.17266218	35.10127198	40.94818583	40.28390452	37.14747846	37.48254074	39.71309582	36.34290529	36.07394362	30.68583585	21.63277105	36.346193	35.44600773	27.82083721	36.03935837	41.53412067	34.93714559	42.26788285	41.92228725	39.61838596	42.72337207	36.23707783	34.50760626	38.51747772	27.01431885	42.60469087	39.04471916
1187	41.0478599	29.20971412	37.88488106	34.50734641	28.87181046	39.19512894	34.47506869	44.4641207	31.98891864	28.62676122	29.07560031	34.49319022	39.15407412	35.08221266	40.92603206	40.26190994	37.12759424	37.46086138	39.69172572	36.32703936	36.05128286	30.66947982	21.62494439	36.3371156	35.43912588	27.80934904	36.01547765	41.52622632	34.91363071	42.25046474	41.91157725	39.6037436	42.71090041	36.21761827	34.49405492	38.50691207	26.99405797	42.58867504	39.02646118
1188	41.0317065	29.21127597	37.86447386	34.4857945	28.83110884	39.18325835	34.46093797	44.46367033	31.96487025	28.63115166	29.068524	34.47207369	39.16053029	35.07126061	40.89912571	40.23651944	37.11505776	37.4379058	39.67443267	36.30776606	36.02131514	30.65617871	21.61842153	36.34081794	35.43730265	27.78995331	35.99308196	41.52067923	34.88843871	42.21614232	41.90464094	39.58031792	42.71172579	36.20945209	34.47557226	38.51068245	26.96916954	42.5596052	39.02165097
1189	41.01398267	29.20539523	37.84367865	34.47096295	28.81384291	39.17184127	34.4436162	44.46064553	31.95053536	28.62624186	29.05142801	34.46153494	39.14911728	35.05313227	40.88446726	40.21361975	37.10870923	37.42237048	39.66035251	36.29389493	36.00311625	30.63520016	21.61193745	36.32825072	35.43162414	27.78089601	35.98500602	41.52048937	34.87034078	42.2017053	41.90338366	39.56627005	42.70404073	36.19582969	34.4622469	38.5072232	26.95313023	42.54240859	39.00827943
1190	40.99666776	29.20528844	37.81168841	34.46000009	28.79804114	39.16475137	34.41904954	44.45981844	31.94498359	28.60964428	29.03317675	34.45228166	39.13642945	35.03440528	40.87788269	40.19581439	37.11187087	37.42012001	39.65428272	36.28038108	35.98572562	30.60462438	21.61149617	36.31115832	35.41629664	27.77224466	35.99091975	41.52100652	34.85159683	42.19927626	41.91350812	39.54719584	42.70337485	36.17552648	34.45456313	38.50593721	26.93920399	42.53009523	38.99313676
1191	40.98230761	29.20161788	37.76816624	34.44915129	28.7791031	39.14513816	34.38850973	44.4505091	31.93806473	28.60193931	29.0177726	34.4449164	39.11592946	35.01161993	40.8737735	40.18592022	37.10620803	37.40602899	39.64353679	36.27060595	35.97095084	30.58089215	21.59972657	36.29665495	35.40725324	27.76693171	35.96961223	41.50578337	34.84157715	42.19406901	41.91282653	39.53672349	42.69632152	36.17255369	34.45780811	38.49898415	26.93847801	42.5304265	38.97455092
1192	40.97668648	29.18498825	37.74539284	34.44689158	28.79032483	39.12852292	34.37643952	44.43831101	31.92671451	28.59935911	28.98976809	34.44049648	39.08976699	34.98642907	40.86634131	40.16771692	37.09473141	37.38062653	39.62854094	36.27019028	35.96759391	30.57149601	21.58677218	36.29157984	35.40904444	27.77063601	35.96563522	41.50206229	34.82922846	42.17728734	41.90892194	39.54453884	42.68890381	36.17788568	34.45369035	38.49472873	26.93691665	42.52736166	38.95742999
1193	40.97364148	29.16244011	37.73721335	34.43440218	28.79157334	39.12679376	34.38490998	44.428943	31.9208284	28.5965825	28.97313805	34.43474246	39.0679868	34.97592682	40.84552296	40.149294	37.08999841	37.37016635	39.62667015	36.27169516	35.96321839	30.56385807	21.58104169	36.28119385	35.40653837	27.78058327	35.95736574	41.50427696	34.82662698	42.18372873	41.90922763	39.55052469	42.6884674	36.1716976	34.44645908	38.49354179	26.9355252	42.52306754	38.94110936
1194	40.97034036	29.14761617	37.72877033	34.42567128	28.78197417	39.11718532	34.38453624	44.41763854	31.9212686	28.60002437	28.97872096	34.43163435	39.04274526	34.96434546	40.82159991	40.15017029	37.07869779	37.35691498	39.62895497	36.27715669	35.94716778	30.56464774	21.57601453	36.27859788	35.40529071	27.78876383	35.93333793	41.48191008	34.82263427	42.20068783	41.90524561	39.55348023	42.69061292	36.17818306	34.45154043	38.49348819	26.93653041	42.52055436	38.93982102
1195	40.96309563	29.14196745	37.72339397	34.41930401	28.77846846	39.11554572	34.38674795	44.3988125	31.91337265	28.61071886	28.98085045	34.4296726	39.04015653	34.95225776	40.81795168	40.1343239	37.06555609	37.32960362	39.63861392	36.27462861	35.95472333	30.56758956	21.56970416	36.2922567	35.40584474	27.79757389	35.93105865	41.47075137	34.80330035	42.2030475	41.90425108	39.55455541	42.69827447	36.1920232	34.45762379	38.49016776	26.93413988	42.51549756	38.93688755
1196	40.96291309	29.13476041	37.71874777	34.41052981	28.77954853	39.11348672	34.38853605	44.38331959	31.90768647	28.61750234	28.99719902	34.43535146	39.0403037	34.94955097	40.81353926	40.11895631	37.07126673	37.310717	39.64830954	36.26854195	35.96455874	30.56433347	21.57190605	36.28254519	35.40285274	27.80272445	35.92870232	41.47197683	34.80105876	42.22143514	41.90845083	39.54489899	42.70652528	36.19472707	34.45809403	38.49098877	26.93916847	42.52369089	38.92923626
1197	40.96690216	29.1409153	37.71208732	34.4260199	28.78248492	39.10556478	34.37570484	44.39213634	31.91236149	28.6169825	29.01946764	34.44440585	39.02855814	34.93829811	40.81560192	40.12463416	37.07828635	37.30742249	39.65271762	36.26635713	35.96793118	30.55408421	21.57477788	36.27708879	35.4025519	27.80006637	35.92742256	41.4638035	34.80675902	42.24112476	41.92423853	39.53901715	42.70687721	36.1993658	34.47638977	38.49511175	26.93927103	42.52844075	38.93983564
1198	40.97497613	29.15457333	37.71031124	34.4403439	28.7826617	39.10605732	34.37291142	44.40722865	31.9182522	28.62371521	29.0168211	34.45358596	39.03466814	34.93140895	40.82371986	40.12206166	37.08247832	37.30679774	39.66285265	36.26366917	35.97151645	30.55743097	21.56550601	36.28372944	35.40760119	27.79113411	35.9389795	41.46772245	34.81089184	42.2372049	41.9421321	39.5420106	42.71266896	36.19949843	34.49468444	38.48939525	26.93869632	42.53355527	38.94762964
1199	40.98977943	29.15987334	37.71331825	34.45369274	28.80212871	39.11343275	34.38200452	44.41279283	31.92449768	28.62558709	29.01541297	34.45893473	39.03972091	34.93660969	40.82370797	40.12574366	37.09799048	37.31985555	39.6602585	36.26528608	35.95197245	30.56460012	21.56546389	36.28255322	35.41059422	27.78735368	35.93941138	41.48302871	34.82031408	42.25228048	41.96137678	39.54379445	42.72291376	36.19975157	34.4993975	38.50471244	26.9465352	42.55132951	38.94285011
1200	41.00066002	29.17573938	37.72011129	34.46953604	28.80858357	39.13015434	34.39379252	44.42761879	31.93757258	28.6352655	29.02259337	34.46760109	39.05674951	34.93933514	40.84057971	40.138647	37.11754242	37.33836263	39.66204764	36.26628922	35.94429276	30.57231559	21.56609128	36.28939695	35.42940721	27.79985601	35.93927618	41.4937529	34.83119035	42.26963818	41.98532017	39.55383537	42.72436037	36.20774557	34.51667538	38.53723447	26.9465115	42.55945933	38.94950828
1201	41.01838166	29.18710196	37.73637228	34.46673853	28.79874402	39.14784228	34.41125669	44.4494697	31.9527814	28.65923951	29.0180542	34.48493055	39.08902276	34.95306046	40.85903532	40.15544209	37.13138801	37.36293214	39.68544575	36.27688196	35.94139586	30.59044146	21.56616128	36.29732169	35.45722681	27.81733368	35.95152447	41.50899985	34.82905413	42.27268148	41.99901372	39.57080584	42.73205182	36.22435169	34.53191057	38.55625945	26.95283029	42.5758355	38.96079937
1202	41.03118593	29.19841137	37.75409222	34.46157173	28.81017733	39.17144263	34.43158556	44.46592361	31.95266504	28.67914711	29.01895575	34.49260084	39.10841712	34.97506377	40.86653234	40.17416005	37.12647186	37.39138138	39.69690662	36.29913551	35.93872897	30.60279358	21.58086966	36.31232791	35.46907218	27.83740499	35.95660175	41.52906679	34.82360768	42.29151058	42.01610781	39.58960186	42.74311966	36.24344715	34.5430437	38.57615342	26.96723272	42.59454848	38.96976777
1203	41.03997922	29.21581821	37.76839854	34.45635175	28.82946665	39.19053269	34.44079285	44.48426939	31.95601223	28.68744167	29.03073288	34.50081233	39.12604026	34.98702209	40.87917503	40.18869307	37.1223608	37.41492574	39.71680354	36.31608241	35.96406144	30.60501576	21.60015634	36.32745071	35.48401168	27.86132045	35.96693387	41.54051091	34.83119056	42.31029714	42.04769218	39.60670837	42.75011562	36.26527753	34.56243543	38.59867268	26.98000577	42.59576165	38.99742024
1204	41.05264077	29.228927	37.78109324	34.45789505	28.84348606	39.19880923	34.44175463	44.51787387	31.97810394	28.69595113	29.03768943	34.52090426	39.14735271	34.99583706	40.88645607	40.20377249	37.12628574	37.44611555	39.74849302	36.33573997	35.98549563	30.60056412	21.62159804	36.33887943	35.48745448	27.87070567	35.98449915	41.56308092	34.85519118	42.32599926	42.07189534	39.62595017	42.76781192	36.29338849	34.57991251	38.60859998	26.99417575	42.60569182	39.02213955
1205	41.0522748	29.23992842	37.79855016	34.46995244	28.86876067	39.21471725	34.4442361	44.54299911	31.99603944	28.70507016	29.05132101	34.53537852	39.1549072	35.00326888	40.90437196	40.21576926	37.11848002	37.45417183	39.74733731	36.35722189	36.00355108	30.59563407	21.63928383	36.35923833	35.49219365	27.87347436	35.98975042	41.59913569	34.8898364	42.35381579	42.08655336	39.64800326	42.78283376	36.307887	34.60510575	38.62127932	27.00851296	42.6206473	39.03446429
1206	41.06796309	29.25091142	37.8163319	34.4849803	28.89065193	39.24063719	34.4545274	44.56731987	32.01196143	28.72106448	29.06917741	34.55019027	39.1668491	35.02135945	40.92113321	40.23328612	37.12343744	37.47033784	39.76032818	36.38017745	36.02586209	30.60363714	21.65300781	36.37964595	35.51017024	27.88498218	36.00298264	41.63174365	34.91293437	42.38561608	42.11077137	39.67094293	42.79967057	36.32596643	34.62653969	38.64085059	27.02585112	42.63859601	39.05811701
1207	41.08711969	29.25763601	37.83094842	34.50829917	28.91359438	39.27097221	34.464516	44.58384784	32.0279407	28.73554489	29.09547403	34.56611116	39.18122163	35.043105	40.94513807	40.25184008	37.13937822	37.48340748	39.77344853	36.40149969	36.05656678	30.61324391	21.66527643	36.40002046	35.54095016	27.89871568	36.01780408	41.66796509	34.93677313	42.41930719	42.1370142	39.69219999	42.81702145	36.34745564	34.64887072	38.66569235	27.04650051	42.65795716	39.08594549
1208	41.12569893	29.27384419	37.85059103	34.53317821	28.92063803	39.30813943	34.49238283	44.6233697	32.05296264	28.77629331	29.11621194	34.58901368	39.20253441	35.07577876	40.95432355	40.27750715	37.16753581	37.50394711	39.80059841	36.42788722	36.0754447	30.64509744	21.67299531	36.4222605	35.56523381	27.91991114	36.03400854	41.70805934	34.95899782	42.45106169	42.16122989	39.72635965	42.8477793	36.37010639	34.66845139	38.69155188	27.06062772	42.69390355	39.11481827
1209	41.15956146	29.29225227	37.88623832	34.55474349	28.94438075	39.34588076	34.52182304	44.66353741	32.07554342	28.81273358	29.13820152	34.61189695	39.21607804	35.10267871	40.97078335	40.3032537	37.19242532	37.51203965	39.8205652	36.45295082	36.09246222	30.67656892	21.67182056	36.44698261	35.5946922	27.95055966	36.0487319	41.73721233	34.97603486	42.49640539	42.18987236	39.75823507	42.87626754	36.38130345	34.68945476	38.72748678	27.07888753	42.72988181	39.15129823
1210	41.19931599	29.30444379	37.92283256	34.57519299	28.97172729	39.3748295	34.55336215	44.69816218	32.09427734	28.83489687	29.1645684	34.64451804	39.2393247	35.13398794	40.99878983	40.33237371	37.21549884	37.54688987	39.85265663	36.48086262	36.12488504	30.7091723	21.68451057	36.47799344	35.63039578	27.97475046	36.08520324	41.74821223	34.98648237	42.54052016	42.22935021	39.78153079	42.90781108	36.40431152	34.70658099	38.76095339	27.10322258	42.75932041	39.18922078
1211	41.22881195	29.32565749	37.9629489	34.59503713	28.99697333	39.39646555	34.58544559	44.73027921	32.12099833	28.86614121	29.19178975	34.68475485	39.26710748	35.16566081	41.03250955	40.35406085	37.24907255	37.5759284	39.89089637	36.5049888	36.16143462	30.74564562	21.7022228	36.50083346	35.66410232	28.00131579	36.11620811	41.76160695	35.00821605	42.5724998	42.26484685	39.80995558	42.94336246	36.43310128	34.73577499	38.79016992	27.11937443	42.79098667	39.21669841
1212	41.24727418	29.34122423	38.00342838	34.62503538	29.03118421	39.41883417	34.59903929	44.76269127	32.15458938	28.88578044	29.22089782	34.73311385	39.29790509	35.1854911	41.07008429	40.38110241	37.28916386	37.59456634	39.92055826	36.53451345	36.18670148	30.76694459	21.71537623	36.52718672	35.70167749	28.02442967	36.14253589	41.79313713	35.03467382	42.60571688	42.28938294	39.83405894	42.97539217	36.46093939	34.7767108	38.82128947	27.14562769	42.83041275	39.24964978
1213	41.27895004	29.36142605	38.03787565	34.66370123	29.05911094	39.45111703	34.61663826	44.79533863	32.18349321	28.91367805	29.2498432	34.77868582	39.33334597	35.21453792	41.11372653	40.41644417	37.3220378	37.6283168	39.9467814	36.56120487	36.21305898	30.7977261	21.74685799	36.58011399	35.7441685	28.04202965	36.17739409	41.8256719	35.04846062	42.63454329	42.32034748	39.86663602	43.00801597	36.49540318	34.8148866	38.84231953	27.17595979	42.86746938	39.28739912
1214	41.31096529	29.40717156	38.07184938	34.7032766	29.08691052	39.48773614	34.63593812	44.83179839	32.21655364	28.95808886	29.28062461	34.81016878	39.36485921	35.24718492	41.14687939	40.4468189	37.36890672	37.65660494	39.98813904	36.5855121	36.24628902	30.82788397	21.76888163	36.62849483	35.77246272	28.07786526	36.20005492	41.87811516	35.07401959	42.66522963	42.36417539	39.90946495	43.04301844	36.53489791	34.84995238	38.86918821	27.20088583	42.90536752	39.33108569
1215	41.34835481	29.46007277	38.10871578	34.73417165	29.11885619	39.52592508	34.66647489	44.89160466	32.25250265	28.99202774	29.31304941	34.84934321	39.40713767	35.2698162	41.17806879	40.48582098	37.42192013	37.68183743	40.02846991	36.6227176	36.27057539	30.85222748	21.78469097	36.6782778	35.79998874	28.12237096	36.22244277	41.94925492	35.11132417	42.71072199	42.40656877	39.95060083	43.09547078	36.57543714	34.89398165	38.90746874	27.22799096	42.95094601	39.38658925
1216	41.398697	29.51538626	38.15287768	34.76163008	29.14952722	39.57430007	34.71178131	44.96169146	32.28728318	29.02933544	29.34912319	34.8897489	39.44921655	35.30004122	41.22937538	40.5256653	37.45520072	37.71539667	40.06521502	36.65360699	36.30234629	30.88422152	21.81828907	36.73784467	35.84611659	28.16177935	36.25813987	41.99022763	35.14557188	42.76644781	42.45252415	39.99941039	43.15622846	36.61402449	34.93457205	38.94766102	27.25596971	42.9923342	39.43030126
1217	41.45042762	29.56586756	38.19269261	34.79396677	29.17956937	39.62520873	34.75439331	45.01467143	32.32493891	29.06103832	29.39713793	34.92224544	39.48115214	35.34373812	41.27086408	40.56724391	37.48809771	37.76152415	40.10823615	36.69225881	36.34965591	30.91336901	21.84705656	36.78554785	35.89310506	28.20168621	36.30248637	42.03689244	35.18756067	42.82931959	42.50181589	40.04175752	43.20910258	36.65890308	34.96728716	38.99412446	27.27748875	43.031207	39.46821347
1218	41.50378619	29.60388642	38.23765168	34.8271633	29.20863539	39.6743794	34.80193697	45.06426628	32.35811707	29.09256802	29.43860139	34.97050874	39.51956014	35.38871598	41.3042728	40.60822158	37.53368762	37.80981177	40.1603401	36.74217563	36.38579343	30.95380623	21.86423238	36.82305402	35.95021065	28.23394124	36.3452222	42.09891194	35.22421725	42.89417813	42.54422295	40.07808868	43.26039173	36.69909835	35.00621145	39.0446461	27.30287919	43.07091549	39.50868953
1219	41.55406075	29.63973284	38.29375255	34.87284061	29.23556971	39.73119624	34.84343213	45.1202139	32.40112756	29.13631257	29.47170923	35.02388693	39.5507353	35.44271	41.34683549	40.64761815	37.56808569	37.86093664	40.21531149	36.79402674	36.432681	31.00283232	21.88208019	36.86874792	36.01486861	28.26528052	36.38914129	42.14817211	35.26190034	42.95497721	42.59461328	40.12828256	43.30326327	36.73441948	35.03973339	39.10032595	27.34043259	43.11989376	39.54307394
1220	41.59338374	29.67723001	38.35083827	34.92697992	29.26648327	39.78702263	34.87569906	45.16493357	32.4419228	29.18281643	29.50580619	35.06680737	39.58008012	35.5006918	41.39507588	40.70603611	37.61017238	37.91976581	40.26403922	36.8523589	36.48111167	31.04689723	21.9083172	36.92080273	36.07423574	28.30737618	36.43308166	42.21312629	35.30933181	43.00902537	42.65084741	40.17522059	43.3413686	36.79007957	35.07428784	39.15603025	27.37525502	43.17484145	39.58445956
1221	41.64772245	29.71161515	38.4202289	34.98303602	29.30508735	39.83101257	34.91637239	45.21845128	32.47112576	29.23521585	29.54020843	35.11844665	39.63285047	35.55171162	41.4573146	40.75663872	37.66697962	37.97259598	40.32350143	36.9074533	36.51798076	31.09394282	21.92766687	36.966835	36.13464348	28.34997236	36.47203294	42.28725381	35.35845122	43.05047149	42.69981899	40.21948715	43.38675643	36.83562347	35.11905413	39.20792862	27.4152289	43.2341272	39.62865549
1222	41.70666904	29.74481995	38.48626721	35.03584326	29.34973173	39.87644289	34.97013102	45.29393825	32.51316352	29.28831055	29.58396878	35.17011588	39.68868366	35.60933543	41.52908006	40.80561412	37.71481091	38.02513601	40.3796183	36.95913563	36.56650807	31.14241745	21.96178509	37.01818554	36.19663771	28.39980121	36.51985807	42.34849819	35.40873114	43.10427531	42.75403006	40.27675286	43.44076715	36.88123402	35.16568794	39.25614548	27.46210646	43.30310345	39.67689277
1223	41.76084154	29.78030724	38.53559594	35.08656722	29.40272681	39.92817261	35.02871216	45.36411554	32.56466437	29.34591785	29.62895366	35.21952495	39.74137106	35.65707218	41.60045407	40.86238591	37.76256452	38.08765961	40.43401876	37.00522795	36.61281918	31.19756737	22.0218299	37.07394636	36.25302774	28.44870396	36.56714625	42.40962996	35.44429313	43.17212421	42.81660337	40.33327504	43.5039982	36.94066366	35.21898475	39.3076643	27.50024115	43.35831791	39.7401488
1224	41.82676299	29.81432955	38.58469844	35.14740563	29.46118927	39.98390508	35.08956079	45.43168898	32.61547015	29.40407641	29.68074955	35.27571025	39.80937427	35.70079766	41.66175296	40.90554124	37.81117515	38.157184	40.49400097	37.04789553	36.66636953	31.25489082	22.0747983	37.13164175	36.31201272	28.49501604	36.61835723	42.47103473	35.48436037	43.22989241	42.88192453	40.39205631	43.56761649	36.97802166	35.2730297	39.3676285	27.53985838	43.40988548	39.80613555
1225	41.88307967	29.84607199	38.63804001	35.19976451	29.51798789	40.04345093	35.15115304	45.50584543	32.67244555	29.44891135	29.72968913	35.3288517	39.86480969	35.74187286	41.71707036	40.96243358	37.86325589	38.21965564	40.53891224	37.09897353	36.71985356	31.30599349	22.11645531	37.18868151	36.37573908	28.54354224	36.67140114	42.52299783	35.53603723	43.30144351	42.94361237	40.44965594	43.63211436	37.02836126	35.3220228	39.42836633	27.58424161	43.46489968	39.86213724
1226	41.93946254	29.88540408	38.69582572	35.24941107	29.57115425	40.0983018	35.20685452	45.57372998	32.72712449	29.49750654	29.77534709	35.38336639	39.91593029	35.78593886	41.77363598	41.01904992	37.91788675	38.27884352	40.58249023	37.15205677	36.76784478	31.35602826	22.15443509	37.24028313	36.43581329	28.59149724	36.7231725	42.57930785	35.57858742	43.36933565	43.00178082	40.50688455	43.69539003	37.08543371	35.36909696	39.48815213	27.62439168	43.51942362	39.91916856
1227	41.99175713	29.93159176	38.75699884	35.2964727	29.62359246	40.15859332	35.25449119	45.63351269	32.78527579	29.54642825	29.81358722	35.4406804	39.95949579	35.8231526	41.82925029	41.08170727	37.97542333	38.33819641	40.61958358	37.21157324	36.81042737	31.40555757	22.18821814	37.28810252	36.49550056	28.64041696	36.77330605	42.6364667	35.61856428	43.43734108	43.05886843	40.56163363	43.75851717	37.15179499	35.41552329	39.55465192	27.65976871	43.56975602	39.97453627
1228	42.05047253	29.98178157	38.8282679	35.35138401	29.66906586	40.21429028	35.30154621	45.69431895	32.82304365	29.59596254	29.86560312	35.49054237	40.02043351	35.88121781	41.87819061	41.13839388	38.03063389	38.39889079	40.65804502	37.26759705	36.8573891	31.44583388	22.21567372	37.34011606	36.55978492	28.69140692	36.83290798	42.69200259	35.66834158	43.48814662	43.11396131	40.62469814	43.81780814	37.20676876	35.46007414	39.61238418	27.70039095	43.63385837	40.02829669
1229	42.11088793	30.02169251	38.89155667	35.39623564	29.71211488	40.25653847	35.35867797	45.76063716	32.86455703	29.63436536	29.91541164	35.53236037	40.06631401	35.94205644	41.93448681	41.19652105	38.08909682	38.4416323	40.7036653	37.31843508	36.89882105	31.48340617	22.24088759	37.38559121	36.61526159	28.7321471	36.87904867	42.74761601	35.70386451	43.55539434	43.16794814	40.68043058	43.87841793	37.26801567	35.51002631	39.65621706	27.74303287	43.69407767	40.08170512
1230	42.17198308	30.06933889	38.94724764	35.44531145	29.76200807	40.30263735	35.40826297	45.82473947	32.91608038	29.68323965	29.96581552	35.58602496	40.12194607	36.00535313	41.99116749	41.24353895	38.14568448	38.48657591	40.76096246	37.36948743	36.94615924	31.5328829	22.27793006	37.43672075	36.66606508	28.7683513	36.92544114	42.8130351	35.73278256	43.61903475	43.22618687	40.73731414	43.93016172	37.32116547	35.5566211	39.7109453	27.77978202	43.7489977	40.14332347
1231	42.22182296	30.12205897	39.00733835	35.50368654	29.81199072	40.3597657	35.4571124	45.90028382	32.96199314	29.732067	30.01938309	35.64016813	40.19832066	36.07595039	42.03808716	41.29337111	38.19169409	38.54153276	40.82443202	37.41468961	37.01115616	31.58139572	22.32235414	37.50229856	36.72531305	28.80527214	36.97613134	42.86673332	35.77632326	43.6742982	43.28994038	40.80040957	43.99203671	37.36078087	35.6089583	39.7718406	27.81894571	43.80508189	40.20368356
1232	42.27555495	30.16002065	39.06965066	35.55980685	29.85531871	40.41839063	35.51366494	45.98133753	33.023923	29.77112466	30.0612238	35.70096256	40.25995291	36.12664634	42.09203433	41.34538969	38.24017366	38.59841104	40.88803404	37.4579956	37.07561975	31.62858931	22.3597607	37.56231777	36.77196911	28.8531986	37.01762352	42.92581481	35.81697039	43.74767571	43.35185119	40.85492097	44.05967448	37.40646936	35.66984819	39.82430237	27.85558654	43.85158999	40.25360055
1233	42.32898691	30.20138085	39.13312419	35.61245519	29.89216931	40.47561208	35.55936146	46.05417563	33.08664318	29.82502144	30.10351289	35.77015316	40.32049637	36.16434374	42.14788449	41.39426445	38.29439721	38.65926995	40.94982605	37.51275033	37.12716095	31.68713198	22.39368792	37.61867596	36.81918858	28.90594754	37.06860697	42.99258947	35.86745588	43.81148026	43.40715609	40.91082482	44.11859812	37.46837332	35.71819355	39.88685454	27.89570262	43.90197215	40.30544121
1234	42.37651071	30.24835854	39.18538759	35.66007017	29.9325607	40.52470837	35.60361278	46.12850019	33.13483917	29.87587499	30.14421109	35.82563863	40.37639724	36.21035488	42.20647748	41.44877799	38.3451019	38.71101443	41.00408665	37.56191789	37.18331195	31.74492326	22.42142009	37.67455462	36.87981825	28.95516249	37.1213483	43.05732232	35.9189569	43.87334575	43.46146923	40.96841167	44.19651812	37.52693163	35.76570915	39.94108114	27.94051026	43.95252669	40.36026554
1235	42.43566229	30.29013591	39.23060461	35.70788865	29.970678	40.57488757	35.65328203	46.20013675	33.18246527	29.92361026	30.18551107	35.88267145	40.41967649	36.25577398	42.27391081	41.50802564	38.393898	38.76779125	41.04922364	37.60761686	37.23424279	31.80137509	22.45541346	37.73243314	36.92576238	29.00182064	37.17315976	43.13359421	35.9623769	43.94851723	43.51424302	41.02498696	44.27139832	37.5777536	35.81538538	39.99027705	27.98165535	44.00439542	40.41317345
1236	42.49779471	30.33214165	39.28270429	35.7459245	30.00706385	40.6332187	35.70118051	46.26293566	33.21868577	29.97770755	30.24065626	35.94265857	40.45901045	36.31287593	42.34540512	41.56912608	38.44292543	38.81384839	41.09635551	37.66028657	37.27439831	31.85437677	22.50010849	37.78826942	36.97498394	29.04016779	37.22183548	43.201762	36.00797505	44.00438067	43.56470265	41.07604124	44.33098783	37.62517383	35.85370368	40.04707343	28.02658492	44.06541959	40.475297
1237	42.54868768	30.37985826	39.33128853	35.7791298	30.05465084	40.69026794	35.74825555	46.33865035	33.25436827	30.01602148	30.29310322	35.99309871	40.5050433	36.38391642	42.41264392	41.62763658	38.49066278	38.85080142	41.1339779	37.70428583	37.32428523	31.89876002	22.53978377	37.84891217	37.03587663	29.08584391	37.26731523	43.25773955	36.05430134	44.0596716	43.61367104	41.12244538	44.39522581	37.65860683	35.8905053	40.09849498	28.06317422	44.11657667	40.53093224
1238	42.60329955	30.42557041	39.38298097	35.82905926	30.09832725	40.74336976	35.79220704	46.40671284	33.29697948	30.05467763	30.33553179	36.04834892	40.54929359	36.44247068	42.47195046	41.68071678	38.53533704	38.91312926	41.18040508	37.7461935	37.3723656	31.94006841	22.58444022	37.90483152	37.0797554	29.13623972	37.31223499	43.30735835	36.09798623	44.12056159	43.66313062	41.17850436	44.44871668	37.68645812	35.93795478	40.16140204	28.08883397	44.1669701	40.58203322
1239	42.6550138	30.46130629	39.45635199	35.87862692	30.13063249	40.80004946	35.8377616	46.46320956	33.33730153	30.10011607	30.38589	36.0962087	40.58143868	36.48779167	42.53363355	41.72895825	38.57501462	38.97970883	41.24578158	37.79452031	37.41609065	31.98001988	22.62664506	37.96164379	37.12877966	29.18302921	37.34629822	43.35204701	36.13619474	44.17107753	43.71540364	41.23692246	44.49859041	37.72968424	35.98904046	40.21616217	28.12125947	44.2285701	40.63600054
1240	42.7045629	30.49881468	39.52465589	35.92826111	30.16715092	40.84520981	35.88833663	46.5308097	33.38570908	30.13853689	30.42956433	36.12915327	40.63028768	36.52610429	42.59022752	41.77243152	38.62657482	39.04136355	41.30208898	37.8453319	37.46322072	32.03047495	22.65590096	38.02090535	37.17899213	29.23273619	37.38262511	43.39965668	36.17712192	44.23122405	43.76480437	41.29249061	44.55818252	37.78089712	36.04211306	40.26116404	28.15598758	44.27468635	40.67918336
1241	42.76606449	30.54375247	39.57838299	35.9961662	30.21103668	40.88490162	35.93423198	46.58339458	33.4330741	30.18784738	30.46020558	36.17694429	40.68545758	36.56457998	42.63279477	41.82074891	38.68357265	39.10262967	41.35527331	37.89495415	37.51260995	32.08219797	22.69813233	38.07643423	37.22173887	29.28489196	37.41970478	43.4592004	36.21798996	44.30531094	43.8222045	41.35171175	44.61630591	37.82874612	36.09560362	40.30814527	28.18719211	44.31917896	40.7281527
1242	42.82134334	30.58512386	39.64694726	36.05736695	30.24971684	40.9358613	35.98207768	46.64171403	33.47806868	30.24061485	30.50107617	36.23046976	40.73365255	36.61511013	42.67939628	41.87157408	38.73348018	39.15379524	41.40763747	37.94360502	37.5654189	32.12826267	22.73740097	38.15169499	37.27486022	29.32779716	37.45372703	43.52768715	36.24746017	44.37892272	43.88059281	41.39741858	44.67347447	37.87955979	36.14277015	40.3446493	28.21957572	44.38028363	40.78408182
1243	42.87950891	30.62113841	39.70004509	36.10157729	30.29378936	40.97533343	36.03914515	46.71794725	33.52678275	30.28323254	30.54417512	36.27088353	40.79198837	36.68039375	42.73678289	41.91555261	38.78978915	39.19624271	41.45427048	37.99121498	37.62713819	32.1824196	22.76603328	38.20872625	37.32900239	29.36451344	37.50431672	43.5957094	36.28531608	44.44481271	43.92450335	41.42911749	44.72401886	37.93128147	36.18888468	40.38342479	28.25546615	44.42930688	40.83537422
[truncated: 975 more rows]
