# Supplementary material for: Field spectroscopy data from non-arable, grass-dominated objects in an intensively used agricultural landscape in East Anglia, UK
Source: Data Brief. 2019 Nov 28;28:104888. doi: 10.1016/j.dib.2019.104888 (PMC6920490; doi:10.1016/j.dib.2019.104888)
Supplement: Multimedia component 1 [file mmc1.zip › Table 4 ASD_15_Sept_2012.csv]

Wavelength	X9.15.2012.dac3.001	X9.15.2012.dac3.003	X9.15.2012.dac3.005	X9.15.2012.dac3.007	X9.15.2012.dac3.009	X9.15.2012.dac3.011	X9.15.2012.dac3.013	X9.15.2012.dac3.015	X9.15.2012.dac3.017	X9.15.2012.dac3.021	X9.15.2012.dac3.023	X9.15.2012.dac4.001	X9.15.2012.dac4.003	X9.15.2012.dac4.005	X9.15.2012.dac4.007	X9.15.2012.dac4.009	X9.15.2012.dac4.011	X9.15.2012.dac4.013	X9.15.2012.dac4.015	X9.15.2012.dac4.017	X9.15.2012.dac4.019	X9.15.2012.dac4.021
400	2.660866273	2.528094697	1.828050976	2.549372172	2.40350071	2.095190968	2.090626482	2.766912805	1.949551939	2.113162106	2.445632868	1.456514079	1.571011455	1.781996254	2.555570375	2.385380057	2.507129169	2.152939212	1.577441088	2.331719321	1.37960223	2.498493568
401	2.670710911	2.554746856	1.833469259	2.565983842	2.414268177	2.11825631	2.106734556	2.79113062	1.961692191	2.137085051	2.463702385	1.46231787	1.57251357	1.79486578	2.569156651	2.407725729	2.550837741	2.196866304	1.606735782	2.377386283	1.415007056	2.545584987
402	2.708359528	2.56871804	1.85348198	2.594722437	2.439577384	2.131866025	2.110059169	2.798723881	1.966653524	2.148218311	2.480040706	1.469545264	1.587789114	1.805183756	2.588710635	2.424665102	2.545641765	2.202334427	1.625489373	2.39332074	1.425946912	2.560737115
403	2.737415081	2.581071711	1.875580636	2.616747667	2.460483672	2.147409783	2.116923511	2.804597527	1.970214581	2.167715254	2.500882112	1.491613762	1.608789436	1.822237123	2.614808803	2.450848159	2.550567686	2.217211161	1.649155739	2.415095215	1.438435417	2.576792036
404	2.749111158	2.597692552	1.894596234	2.629999052	2.473306166	2.170600568	2.133487783	2.817944386	1.978642145	2.199313039	2.525111074	1.522930648	1.628309743	1.84590732	2.643779931	2.48660204	2.58498299	2.252567863	1.678855055	2.4535189	1.461192849	2.608510296
405	2.779589695	2.615493158	1.919358974	2.659129823	2.501319813	2.199916421	2.151436486	2.839586166	2.000380605	2.21876697	2.539091006	1.528373548	1.642208418	1.862072484	2.667579173	2.509857278	2.6057183	2.260160107	1.691756797	2.479325221	1.474850071	2.643831083
406	2.798873563	2.62794359	1.933220072	2.685261066	2.513474692	2.210307693	2.182097063	2.864133849	2.026669731	2.24596019	2.565799488	1.543598873	1.654578991	1.880518503	2.68973716	2.536518496	2.612395891	2.278765839	1.699551152	2.501878457	1.476998485	2.663606559
407	2.81428681	2.642730962	1.938408529	2.706311979	2.521316116	2.218275067	2.218179881	2.896005952	2.052247375	2.277146708	2.604209625	1.564186514	1.670538297	1.901735105	2.716375396	2.565658139	2.619475961	2.314507854	1.714003605	2.530796852	1.484584807	2.683838141
408	2.844740821	2.671798899	1.946622396	2.727302193	2.549931422	2.250962649	2.246125026	2.939401658	2.073944807	2.301505254	2.642745333	1.574140487	1.693665389	1.923685576	2.752155669	2.591132118	2.64532974	2.35851157	1.743896074	2.573561087	1.516722662	2.729150606
409	2.885096414	2.711791194	1.981654799	2.762515461	2.591966289	2.271059795	2.269748728	2.966867198	2.100596664	2.32889683	2.668739217	1.594596641	1.709978821	1.95474369	2.779035289	2.616994257	2.670783947	2.38369115	1.766381264	2.610906478	1.53417941	2.766791438
410	2.925486052	2.752851436	2.020985009	2.802064305	2.630384212	2.298009463	2.294986718	2.992460885	2.126581113	2.357468348	2.695000508	1.61483963	1.728268361	1.979737634	2.806265138	2.650786752	2.697231969	2.400882831	1.782598594	2.650668479	1.549333122	2.798868424
411	2.958433489	2.784701112	2.045894165	2.834249558	2.656330733	2.336789262	2.321529963	3.022698739	2.145636035	2.385476446	2.729769505	1.630065505	1.752453117	1.994311369	2.83971675	2.692966481	2.722102392	2.420612195	1.796892973	2.693464782	1.568916674	2.830966358
412	2.98051618	2.793923679	2.053537258	2.846115513	2.677866945	2.348461007	2.333342683	3.035427317	2.15071536	2.413347049	2.766090657	1.655617457	1.770431907	2.021656152	2.872774324	2.730528531	2.727145082	2.442530285	1.814469547	2.715913428	1.573516333	2.868568173
413	3.003114125	2.806087964	2.061997668	2.86531232	2.701216646	2.354875421	2.353222671	3.061751992	2.162577732	2.447129891	2.807139903	1.679761819	1.794069629	2.048116556	2.901846697	2.757917018	2.736005246	2.470799978	1.827088633	2.746717903	1.585696172	2.89648782
414	3.029610077	2.826756709	2.07941552	2.895294966	2.727030417	2.372102326	2.386743703	3.104906271	2.185577489	2.482231306	2.842709734	1.700088574	1.816575776	2.071031427	2.927080214	2.7826178	2.755962135	2.500978187	1.840996952	2.785017045	1.607312003	2.921032543
415	3.058459414	2.850086624	2.107241036	2.925480939	2.752359767	2.411274197	2.428361771	3.151373475	2.214232497	2.508601667	2.857893525	1.719167543	1.822933249	2.093270464	2.951443007	2.818678183	2.784420738	2.524340765	1.869084088	2.814547582	1.628532573	2.959587246
416	3.083361766	2.871790468	2.130905978	2.944756124	2.773594499	2.431382867	2.45112376	3.177182355	2.240690163	2.534214204	2.894399211	1.738962812	1.844278122	2.113640963	2.983957621	2.847175159	2.807231329	2.551210937	1.89156256	2.846897276	1.642851694	3.000395644
417	3.109272966	2.897192234	2.152822989	2.971360489	2.801710433	2.44912409	2.467049669	3.200203771	2.263119129	2.565907477	2.938744732	1.757131881	1.872133025	2.13539828	3.020360288	2.877044637	2.825828031	2.57474005	1.909648574	2.882679334	1.65367401	3.036072904
418	3.139266427	2.927058083	2.17534805	3.013385215	2.839844372	2.479330804	2.48948831	3.234602616	2.280696069	2.60412357	2.97370261	1.77344889	1.894229736	2.160788294	3.054701554	2.914842461	2.846119457	2.593121242	1.929705031	2.921242444	1.66704078	3.065960178
419	3.16325275	2.940465226	2.188542907	3.028706001	2.857020595	2.496587478	2.512340065	3.256774356	2.288480389	2.63075698	3.001020201	1.796847814	1.908180856	2.187552118	3.083240483	2.943237992	2.879806057	2.631683172	1.964053473	2.965036759	1.69172246	3.108038673
420	3.191131532	2.959830098	2.207468817	3.05207408	2.882852226	2.517592179	2.534876514	3.283226022	2.304990575	2.652574922	3.032985869	1.822284421	1.925669969	2.211871692	3.112582678	2.98008938	2.905280838	2.659440989	1.988160011	3.00444509	1.71454153	3.146279326
421	3.221361351	2.988163872	2.232631426	3.087194944	2.919081263	2.544624737	2.556491912	3.317820539	2.329736942	2.674048286	3.068173214	1.844529741	1.946518922	2.230659365	3.14178389	3.020107606	2.919327645	2.673986787	1.998316164	3.035801618	1.728921664	3.175393016
422	3.241335233	3.009879942	2.250546202	3.107898725	2.940628144	2.566135934	2.576603908	3.352338855	2.343885285	2.697411944	3.091875514	1.858024331	1.959085516	2.241316997	3.162490439	3.035469276	2.936210821	2.700359908	2.010617171	3.060884802	1.734361162	3.200218455
423	3.263552144	3.02956497	2.268392575	3.125605536	2.959181528	2.58216492	2.60560713	3.387451565	2.368490358	2.728076781	3.126681921	1.879090346	1.980877894	2.261246781	3.196712013	3.066412678	2.959562367	2.725852472	2.027524452	3.09316843	1.745471052	3.233450785
424	3.285382623	3.046351712	2.286017122	3.144798932	2.978508183	2.598711883	2.630832975	3.41297346	2.390286246	2.755033945	3.157499971	1.896392568	1.998082563	2.28258566	3.225445162	3.100246439	2.983810085	2.745913812	2.046860697	3.129850345	1.758838059	3.26323012
425	3.303044891	3.059821897	2.302799776	3.167965642	2.999750532	2.621839371	2.639443841	3.422853032	2.393345831	2.769246629	3.168559211	1.899332857	1.997923899	2.295292011	3.230769431	3.11771203	3.002723486	2.760097049	2.064582287	3.163623781	1.768608919	3.277815573
426	3.329907101	3.077152403	2.32563887	3.194903461	3.018580473	2.646792597	2.653289382	3.445912846	2.397740788	2.799026269	3.197907521	1.92537416	2.021846327	2.31902073	3.264668718	3.14585216	3.02398162	2.778370953	2.076292805	3.189783211	1.785879147	3.304752979
427	3.352152472	3.095870235	2.347216846	3.220532341	3.039626924	2.670210335	2.6669838	3.472457425	2.406941102	2.822988947	3.227752632	1.947521032	2.042110916	2.340877062	3.297892025	3.176436948	3.04233395	2.800421618	2.09250459	3.217997559	1.804890852	3.338521224
428	3.366156576	3.114023082	2.362245441	3.241373691	3.06302687	2.691238473	2.680011981	3.496978792	2.420509174	2.833528664	3.248492851	1.956525187	2.047997815	2.355306856	3.317174754	3.203823932	3.058215444	2.823782672	2.11492338	3.250505826	1.819375098	3.369966331
429	3.389907169	3.132209407	2.369641846	3.256941461	3.079962453	2.713967188	2.705140866	3.527161129	2.433583365	2.853319387	3.270930247	1.982684628	2.066577125	2.373532714	3.34725377	3.231524964	3.083650168	2.843222149	2.127446637	3.274367606	1.821602372	3.385289596
430	3.414071308	3.149771367	2.383286552	3.276564684	3.101286938	2.735671294	2.725779582	3.550971526	2.446965645	2.871014566	3.297601171	2.003248571	2.085036919	2.391039564	3.371704814	3.256767173	3.118000873	2.869185182	2.150138576	3.310210328	1.841066682	3.416457209
431	3.43491899	3.165662947	2.39923946	3.298004492	3.122625742	2.753608509	2.741351361	3.574758218	2.460291899	2.887140159	3.32278504	2.019293633	2.100211711	2.406700472	3.391720102	3.278844423	3.150759455	2.896053828	2.175767429	3.348713763	1.868100466	3.455875561
432	3.451680216	3.179460607	2.407066339	3.314058659	3.135099033	2.766482094	2.758080406	3.610023409	2.47282844	2.905922139	3.338412645	2.040095466	2.11298034	2.420905484	3.415578821	3.298677961	3.168816267	2.912432521	2.187735668	3.370322346	1.877836304	3.480316986
433	3.475424061	3.20067377	2.420682251	3.326149885	3.157543133	2.790157209	2.777584033	3.634998029	2.484640964	2.921533795	3.359402942	2.053635729	2.13074915	2.438337202	3.448095315	3.32552549	3.188913239	2.925855682	2.203994864	3.396707804	1.884851471	3.501261227
434	3.497517877	3.216626916	2.433836899	3.338245755	3.176692419	2.812851386	2.79291053	3.65024071	2.491289441	2.937627129	3.383235728	2.066062284	2.147392867	2.456274786	3.478315366	3.350418825	3.206664476	2.942731358	2.218714893	3.422838182	1.894390774	3.521667203
435	3.511165415	3.220769049	2.441664582	3.352507988	3.183724897	2.826733929	2.80088346	3.6613038	2.491775985	2.956176216	3.405512504	2.082908915	2.158808609	2.473499104	3.499624248	3.369299638	3.220052148	2.963725605	2.228090461	3.44346686	1.906935827	3.542161977
436	3.517871074	3.227274318	2.44792798	3.365214673	3.189298873	2.841787195	2.809373793	3.676780468	2.49348817	2.97166026	3.423018779	2.103035796	2.169081576	2.496112787	3.519920034	3.397005053	3.239740538	2.97464183	2.240434117	3.459763432	1.913053963	3.558960557
437	3.534381547	3.238001789	2.460418962	3.382033122	3.199938626	2.86029428	2.8190676	3.697794856	2.500316642	2.986675875	3.437616696	2.121595902	2.185467671	2.513697783	3.541117642	3.420529457	3.263398053	2.99099113	2.256801323	3.483576434	1.927301039	3.581649767
438	3.5571101	3.250595175	2.476799717	3.40154982	3.21553964	2.880623624	2.831949142	3.72188494	2.512852098	3.001360587	3.451793396	2.135798585	2.202140563	2.525133962	3.563053422	3.43786748	3.287158692	3.014171472	2.275277028	3.514062991	1.947026982	3.609401218
439	3.566018016	3.259004539	2.486440579	3.416601284	3.230426355	2.897735348	2.850846866	3.743348646	2.528797607	3.01394036	3.468599865	2.144430041	2.202617314	2.536613908	3.583687923	3.455483118	3.305568783	3.034426671	2.29131267	3.540022158	1.955804722	3.63292394
440	3.584299296	3.272085876	2.499617599	3.432833963	3.244157134	2.916707434	2.862785662	3.760724036	2.535716046	3.034877944	3.483786027	2.163698297	2.219045136	2.552753571	3.606526938	3.479366424	3.327498677	3.051345642	2.306081067	3.561474996	1.964361963	3.652382933
441	3.608957803	3.289302814	2.514027072	3.4493222	3.258322337	2.93736197	2.872858946	3.778534137	2.538565707	3.057281874	3.500144907	2.186933251	2.242098856	2.571912541	3.632715432	3.506989966	3.351155588	3.067481193	2.321788847	3.584056105	1.974323302	3.671114858
442	3.630986402	3.306714833	2.525234959	3.464462007	3.274099475	2.957893671	2.887874241	3.800487028	2.545447806	3.07150861	3.519699903	2.203325489	2.25513237	2.5899132	3.660575767	3.532198215	3.372745312	3.085519581	2.339444993	3.612323438	1.985220285	3.692919958
443	3.645819511	3.316110337	2.533678032	3.481353238	3.287120797	2.974543287	2.897148955	3.816737487	2.554746315	3.076294542	3.531013404	2.212649484	2.260291972	2.59905469	3.677077674	3.542257242	3.392166395	3.103022698	2.351594829	3.635988305	1.996647833	3.717933393
444	3.660176055	3.323569889	2.544320067	3.498305426	3.297674257	2.993281587	2.910004097	3.834062585	2.563986869	3.087616087	3.542438072	2.225198385	2.269042614	2.611258518	3.694431915	3.557959326	3.413009061	3.120043484	2.365010794	3.660017313	2.009771449	3.744164891
445	3.677465976	3.333320491	2.557787526	3.513860318	3.30719105	3.014733912	2.927975707	3.855346807	2.572646074	3.109644557	3.559272484	2.244934016	2.285497778	2.630854951	3.718701726	3.586528938	3.437342637	3.1377576	2.382818094	3.688242752	2.025376557	3.770726888
446	3.694108657	3.345394601	2.566351246	3.526141255	3.317964154	3.028812512	2.936945835	3.875818784	2.583847355	3.126108466	3.581396816	2.265217002	2.301781486	2.648426043	3.744424505	3.611221704	3.465787072	3.159939444	2.40192077	3.72328029	2.044958954	3.799176111
447	3.71761547	3.360273634	2.580856756	3.545113158	3.334794173	3.047782544	2.951472692	3.896057384	2.592930387	3.143000451	3.600004633	2.28603031	2.316814093	2.666181584	3.769404135	3.631199714	3.487767301	3.177332448	2.416003328	3.748800346	2.055486944	3.824522242
448	3.743416584	3.375950084	2.597845781	3.568217156	3.353341814	3.069666766	2.969906907	3.916217942	2.601455566	3.161488581	3.615911626	2.30587349	2.330865974	2.683794842	3.793282451	3.650969939	3.504860862	3.190199454	2.426420261	3.766056923	2.061132952	3.845669464
449	3.761844147	3.389225821	2.608186091	3.587057402	3.365170401	3.086616393	2.983935162	3.936557456	2.613561645	3.180873687	3.634213006	2.323016175	2.34496558	2.700152379	3.816810643	3.677708343	3.52462385	3.203792722	2.43863253	3.785348024	2.073624519	3.864139233
450	3.778994255	3.399335359	2.6227062	3.602867028	3.374934	3.104726299	3.000357499	3.957203749	2.625297662	3.196148717	3.647885811	2.337886974	2.353356815	2.713476719	3.838227807	3.701887726	3.546339941	3.224646698	2.454497855	3.812904098	2.081832651	3.887847772
451	3.79796914	3.410416904	2.639604707	3.618375039	3.386057957	3.124996601	3.015606329	3.977478179	2.635469591	3.209961064	3.662510171	2.353400612	2.364745324	2.727985784	3.858531245	3.721504365	3.572216831	3.244943291	2.473059911	3.843552613	2.093732499	3.917440556
452	3.818827473	3.424385639	2.654401561	3.635128591	3.399527291	3.146026216	3.026189017	3.996214606	2.643812265	3.225263169	3.681667011	2.371133332	2.384326647	2.746479539	3.879258638	3.737639526	3.600772811	3.258395053	2.491453721	3.870685633	2.113545233	3.948373864
453	3.832784879	3.432578986	2.66002319	3.649307277	3.408461722	3.160955668	3.033417548	4.010294037	2.651407373	3.2416108	3.695830373	2.386924532	2.398132469	2.764145949	3.902556273	3.756491527	3.616777339	3.271336239	2.50159342	3.889487882	2.122650092	3.962739325
454	3.847620208	3.442446231	2.66847004	3.664487731	3.419995675	3.176792829	3.043564325	4.02734148	2.658450272	3.257817106	3.707046507	2.4034658	2.410928433	2.780901232	3.924299434	3.778569844	3.634775161	3.289412093	2.517208056	3.912163161	2.133837327	3.981506251
455	3.86572518	3.454538605	2.680929908	3.68043889	3.433418779	3.194542097	3.057847645	4.048965266	2.664909863	3.272117797	3.717603815	2.420401985	2.424281468	2.796658029	3.944820471	3.80188942	3.658526596	3.311184038	2.538508365	3.940059885	2.149274451	4.008256818
456	3.883310322	3.461146607	2.685887085	3.692315295	3.438528826	3.207995236	3.07170153	4.06990821	2.670384164	3.281544991	3.729998435	2.433538909	2.435857248	2.810981375	3.969417062	3.821208455	3.679339325	3.326821595	2.549703212	3.961708907	2.158656531	4.02620591
457	3.898391121	3.469604661	2.689693163	3.702638149	3.444995581	3.223931872	3.084294837	4.086664606	2.677015419	3.297298538	3.746772925	2.448082352	2.450234292	2.830712562	3.999645505	3.842592519	3.698617888	3.338789182	2.561539337	3.98466777	2.168790438	4.047369237
458	3.913199954	3.480514271	2.698100079	3.713287834	3.454893184	3.241900762	3.095163086	4.101663638	2.684263569	3.311509233	3.759902555	2.461560832	2.463121616	2.847518875	4.023547806	3.860841189	3.716370122	3.351067942	2.575092429	4.006880868	2.179175894	4.070356959
459	3.930656293	3.4915434	2.713921943	3.725471689	3.466723824	3.2588197	3.104379912	4.118917111	2.690489056	3.313480014	3.761227778	2.470928441	2.469340317	2.851643528	4.029811853	3.870245917	3.732572267	3.367530837	2.588412895	4.024309756	2.187755064	4.089598017
460	3.944336852	3.495469257	2.71629812	3.734787574	3.471468534	3.271043151	3.112512448	4.13382595	2.694019488	3.326520328	3.772894017	2.48972055	2.481872762	2.86579156	4.050793601	3.891229403	3.746990275	3.38274325	2.600086222	4.040850743	2.198693828	4.101545272
461	3.957831045	3.504488605	2.722605273	3.74704509	3.480561615	3.286171625	3.119677451	4.146686086	2.695476841	3.33981086	3.784083655	2.508129521	2.495147169	2.883036997	4.074313292	3.912982891	3.7621496	3.398685708	2.613746659	4.06331578	2.210874005	4.118555216
462	3.973499216	3.521697568	2.740390915	3.763415246	3.497024411	3.306465509	3.126417801	4.158897065	2.696267078	3.345923624	3.788057407	2.519540521	2.50473924	2.896583835	4.090551277	3.927561937	3.778851098	3.414992167	2.629868262	4.091656119	2.222728884	4.144157186
463	3.988564196	3.522003538	2.742865838	3.770321074	3.496941748	3.317646355	3.134553065	4.173751291	2.698992947	3.353882897	3.796529195	2.53041362	2.513563113	2.907150418	4.106245299	3.941569829	3.792984218	3.422783992	2.639285444	4.108630091	2.233100457	4.155945978
464	4.001433521	3.524748992	2.745302356	3.781431264	3.499593842	3.331550212	3.142832467	4.18621874	2.702762849	3.365561877	3.805634073	2.542730454	2.522507468	2.91997713	4.127248156	3.956321787	3.807684962	3.431920449	2.651488737	4.121852799	2.241534071	4.167981097
465	4.012780972	3.533444187	2.752691958	3.795558652	3.508230497	3.349687323	3.152424942	4.197900087	2.708164243	3.377359934	3.813882345	2.555275891	2.53258984	2.934271334	4.150689736	3.972356245	3.823983842	3.446054018	2.667469456	4.1376616	2.249552085	4.185727872
466	4.025318305	3.539850823	2.762762042	3.799998286	3.514120803	3.365769279	3.166289211	4.215665281	2.71672762	3.380968765	3.821273883	2.564085287	2.544904387	2.94441336	4.166422927	3.989388042	3.841357584	3.464168163	2.681647337	4.162190229	2.260387627	4.208573398
467	4.038180999	3.548022123	2.766734486	3.804363709	3.520448853	3.379722042	3.173468718	4.231839659	2.716956392	3.393271167	3.830924644	2.577894307	2.559769693	2.957238136	4.186889044	4.007472597	3.854169293	3.478440159	2.6914829	4.18061552	2.269296621	4.22074799
468	4.053291911	3.558259235	2.771029105	3.812817044	3.529992546	3.394898591	3.177921529	4.246497477	2.71785781	3.410030342	3.841121285	2.595612374	2.574354118	2.972886465	4.208780556	4.026271031	3.867803279	3.490977859	2.700822052	4.196765595	2.279583881	4.233572572
469	4.071312033	3.569359843	2.782529824	3.826303477	3.54348279	3.413838388	3.186502661	4.261389673	2.729016741	3.421587173	3.848546949	2.612651205	2.5852479	2.988546432	4.226006567	4.044346385	3.887655327	3.505618579	2.714206854	4.217816018	2.29416404	4.259729894
470	4.08199911	3.576884038	2.784666379	3.836128939	3.550369232	3.428163231	3.196766276	4.275315817	2.72928709	3.423140781	3.848127578	2.622281882	2.590925999	2.99607766	4.241834426	4.05445193	3.900954318	3.51794148	2.728265269	4.238925641	2.301032736	4.273925305
471	4.097331335	3.587270886	2.78918654	3.847567052	3.558584152	3.443130106	3.207797833	4.290349018	2.730822185	3.427138073	3.854115557	2.630651537	2.597700413	3.004593699	4.258463248	4.068486805	3.916013577	3.533990439	2.743589546	4.260829219	2.312050181	4.292468452
472	4.119821869	3.601509958	2.801076201	3.862052027	3.571004659	3.460788725	3.218345335	4.306241426	2.73847663	3.438068518	3.870536128	2.642094763	2.608723486	3.018398301	4.276524121	4.089823661	3.934464776	3.552671242	2.757495186	4.281619359	2.328546064	4.319491231
473	4.13060541	3.608809781	2.8098386	3.871978175	3.578951776	3.475630339	3.226114935	4.317308104	2.738794968	3.442656786	3.880134923	2.656885628	2.620830847	3.030703549	4.293861636	4.102921852	3.941339674	3.556074176	2.758175316	4.292060008	2.326671848	4.330265363
474	4.143210763	3.613706141	2.814974376	3.879107906	3.583091081	3.487876408	3.232684462	4.330428319	2.741637077	3.453584913	3.889633114	2.668259671	2.63298469	3.045488788	4.311352829	4.119530755	3.952302415	3.566438906	2.766994596	4.305973345	2.33442291	4.339625815
475	4.159114871	3.619754825	2.819657264	3.887531646	3.58732771	3.499978058	3.238860757	4.345257084	2.746521192	3.467828995	3.899631226	2.677193037	2.643714509	3.06089517	4.328362109	4.138823859	3.969346184	3.583068544	2.783463482	4.325012551	2.349042767	4.352316816
476	4.17361287	3.630242098	2.829410725	3.902613545	3.597664106	3.515919147	3.245376353	4.357723595	2.747757083	3.474061632	3.908025381	2.689251754	2.651663577	3.072154027	4.343776939	4.153449426	3.986808452	3.592917262	2.794628838	4.344083861	2.351398543	4.368497596
477	4.187756338	3.638019577	2.832827949	3.910747719	3.604945012	3.532144222	3.256967965	4.374846409	2.753243287	3.484180858	3.914577191	2.701057232	2.660611306	3.085110511	4.363475992	4.167850947	4.00053472	3.608644774	2.803995228	4.365638861	2.363806622	4.3901454
478	4.201353977	3.643284783	2.835150457	3.915696985	3.612165086	3.546060591	3.269516667	4.393673094	2.759742332	3.497867416	3.921139099	2.71624161	2.671571564	3.099220292	4.383256913	4.184151473	4.012841222	3.62599667	2.814301234	4.386235583	2.376608549	4.410508321
479	4.214824976	3.649113525	2.843464097	3.924531362	3.623167023	3.557605713	3.278335265	4.409897006	2.763404285	3.511668665	3.930129569	2.736449204	2.684468724	3.113226297	4.399863372	4.203051616	4.027019015	3.639226496	2.82789921	4.40313445	2.38015274	4.424975061
480	4.232477337	3.664901936	2.858032629	3.942224202	3.635010903	3.576776082	3.284629589	4.423182674	2.768228142	3.520223258	3.945199982	2.749506273	2.698281939	3.129721212	4.424824915	4.221382944	4.043031618	3.651117918	2.84549651	4.420785457	2.394375452	4.446548487
481	4.247798957	3.674067882	2.867079947	3.956361883	3.64118302	3.595750066	3.293415238	4.43484221	2.773905568	3.529471237	3.95754539	2.760026829	2.710041699	3.142027802	4.446528241	4.239951057	4.061417645	3.666409714	2.863373301	4.442864792	2.411165566	4.46714234
482	4.258708801	3.672952597	2.869440628	3.96368875	3.641459811	3.611274919	3.305159081	4.446515394	2.7798521	3.540903047	3.963031692	2.771107895	2.718775076	3.150067625	4.460979159	4.257747411	4.080100328	3.684980258	2.87892835	4.467567297	2.424383245	4.482426449
483	4.269783318	3.680310941	2.882886219	3.976600478	3.645849239	3.628127551	3.311939689	4.460597371	2.785069031	3.547233926	3.96394961	2.78253023	2.726166724	3.165579377	4.47696496	4.269210245	4.091092839	3.697784557	2.890958311	4.482620225	2.430852742	4.49366373
484	4.286221185	3.688902182	2.892233698	3.989717929	3.651678617	3.643040662	3.320951048	4.472557469	2.790632644	3.556578398	3.970263424	2.792138225	2.733901905	3.178431451	4.493063888	4.281599683	4.10446211	3.712236221	2.897388099	4.498334778	2.439696085	4.508119209
485	4.307422723	3.698899803	2.897490823	4.002346865	3.661928049	3.656102695	3.332785924	4.484482868	2.794866709	3.569335739	3.980682505	2.801905445	2.743574841	3.19014221	4.5120544	4.29613944	4.12153552	3.72676383	2.905541518	4.51831473	2.451875798	4.528271636
486	4.328722102	3.712979327	2.905924449	4.015346576	3.680922944	3.669458943	3.344713242	4.502004699	2.795457762	3.581879414	3.987768176	2.816059766	2.756602704	3.207752393	4.537824892	4.311572109	4.13916766	3.73601453	2.927008436	4.542805556	2.463940267	4.553448259
487	4.343114354	3.72340364	2.911392263	4.021667983	3.691460473	3.687056194	3.355419159	4.523407288	2.804760335	3.592181098	3.997786081	2.831400176	2.771823576	3.224284543	4.557899644	4.335906344	4.156000775	3.748669819	2.942656772	4.564783784	2.475576642	4.578245024
488	4.357467757	3.734595908	2.916473789	4.028237284	3.701874121	3.705288161	3.36611455	4.543795984	2.815289714	3.60692488	4.012838207	2.852142712	2.791792752	3.242031639	4.579110384	4.363315159	4.173921383	3.766451465	2.954454057	4.588250025	2.485231124	4.604275596
489	4.37780243	3.749854478	2.924050901	4.041393293	3.71934082	3.720544475	3.377603064	4.559949794	2.819874884	3.62931379	4.032125325	2.878935418	2.8153663	3.262519245	4.606310942	4.386460116	4.193875216	3.787264659	2.967078106	4.615869169	2.492531361	4.631890445
490	4.395111993	3.757936506	2.931128318	4.054032395	3.725339825	3.734682255	3.385874744	4.576499764	2.827776251	3.643364853	4.048068508	2.894577277	2.825447195	3.277850734	4.621188667	4.402112066	4.209967271	3.800267762	2.97801237	4.635930296	2.50094832	4.649865105
491	4.415004449	3.770034384	2.943434602	4.071504594	3.73654066	3.751596343	3.398332436	4.595190137	2.836653083	3.655156179	4.060759385	2.906602106	2.830965947	3.289744684	4.637872787	4.421010404	4.228332807	3.815536114	2.990276935	4.657911659	2.513266341	4.669823846
492	4.439303119	3.788812352	2.959953387	4.093364205	3.756233036	3.770421806	3.417483258	4.616900384	2.846915737	3.669152469	4.072108302	2.920656715	2.838887124	3.30166281	4.661306805	4.44552742	4.250621058	3.835806256	3.00496655	4.685518364	2.528464573	4.696935587
493	4.464106114	3.804494024	2.968753712	4.109809494	3.767139103	3.782359708	3.439276803	4.641315942	2.863725012	3.687094015	4.085765266	2.93948291	2.853307878	3.319636145	4.68251065	4.465521496	4.271535431	3.852777952	3.020446341	4.713951013	2.539858313	4.727246673
494	4.488736743	3.818078408	2.983941641	4.129094639	3.78302767	3.799751164	3.460248643	4.669522812	2.880867068	3.705774757	4.104253744	2.957456267	2.869953188	3.337287135	4.705742277	4.486728514	4.2942304	3.86871493	3.034999992	4.74137384	2.55112186	4.757239904
495	4.51447717	3.832081304	3.002818616	4.152599169	3.802115049	3.821017282	3.479568402	4.697934525	2.897906901	3.730561767	4.130201832	2.978835097	2.88875786	3.357303866	4.733474816	4.514063503	4.321653749	3.887214428	3.052347743	4.772589862	2.564957158	4.790471289
496	4.543862059	3.850496577	3.016347314	4.179128264	3.817131553	3.838992255	3.498420711	4.721611034	2.916898384	3.769048868	4.164818313	3.011007295	2.910869234	3.385573573	4.766783261	4.551025042	4.356256215	3.912281225	3.077899092	4.814679518	2.583331319	4.83322397
497	4.579392122	3.877634079	3.040574585	4.213263103	3.844358181	3.863757941	3.524077923	4.752150842	2.936752048	3.797743208	4.191863824	3.034158602	2.928919186	3.412104286	4.791847944	4.576157668	4.389639297	3.935343582	3.098661955	4.852739555	2.597537452	4.874567792
498	4.61336123	3.903269907	3.066699627	4.245181045	3.873328665	3.887821595	3.550169085	4.785921914	2.959466951	3.827113469	4.220303245	3.061955235	2.948611089	3.436532774	4.819533629	4.605635876	4.423261559	3.958593262	3.116162383	4.89100792	2.612811861	4.915070332
499	4.641191214	3.920847148	3.086314684	4.268999954	3.894809722	3.905081546	3.571741999	4.818421126	2.986359532	3.867879049	4.259396822	3.103970175	2.974320366	3.460804197	4.857966131	4.651690008	4.460259114	3.985342956	3.135173567	4.934969929	2.633481111	4.95807579
500	4.677407561	3.948396098	3.110698491	4.304596653	3.923796205	3.927370113	3.599199958	4.852638151	3.013813401	3.907049704	4.3010949	3.129222028	2.995609104	3.488552724	4.886031419	4.683624449	4.503179248	4.016426754	3.162817515	4.982140228	2.65019836	5.009266565
501	4.721547598	3.982178333	3.136872839	4.342665271	3.957520272	3.951991033	3.634081924	4.895116432	3.047665991	3.947954211	4.345677533	3.158327928	3.019594099	3.519994895	4.919883487	4.717838058	4.549668433	4.045068827	3.189563091	5.026604957	2.667994513	5.066294512
502	4.771847722	4.019529306	3.165083158	4.380460242	3.994984186	3.977360119	3.674089893	4.945760487	3.088238704	3.992876761	4.393359269	3.19934081	3.048837449	3.55341842	4.962840213	4.76212822	4.599106336	4.071765912	3.212451498	5.071765438	2.688629557	5.128334055
503	4.82640648	4.061185084	3.202218003	4.426807473	4.039598174	4.004556131	3.711472636	4.994985164	3.127553131	4.042439755	4.444269889	3.241218332	3.079339461	3.584360481	4.998047949	4.811523999	4.653725169	4.10857378	3.238480965	5.13674725	2.708289424	5.197985749
504	4.87807843	4.099328154	3.235134796	4.473532996	4.08244097	4.03020126	3.753556465	5.046629396	3.170220772	4.097706141	4.499868219	3.281249009	3.10808197	3.616785654	5.034351357	4.858044759	4.717016206	4.150183893	3.271172267	5.204226905	2.734087985	5.272747113
505	4.931678603	4.138799515	3.269599373	4.52451385	4.126735877	4.056846406	3.800683904	5.102683427	3.217777904	4.159365104	4.562493352	3.321241902	3.138350411	3.654893004	5.077472826	4.906719898	4.786130349	4.193239093	3.306013772	5.274041602	2.762520519	5.349540034
506	4.997006016	4.189760154	3.318735433	4.587978266	4.180785315	4.089330587	3.850294986	5.164340275	3.270672939	4.227753312	4.634667464	3.366012878	3.176114831	3.702475689	5.131475414	4.968251686	4.855433791	4.234920823	3.335051564	5.352500917	2.78569701	5.425690166
507	5.061290286	4.241372185	3.361945822	4.65016821	4.235914788	4.120298286	3.903444945	5.225477316	3.329746408	4.302521597	4.715903128	3.420240467	3.213480031	3.750299829	5.184021003	5.031074318	4.930600583	4.277628659	3.369650499	5.426970467	2.811709487	5.51312922
508	5.129342079	4.294961141	3.406971076	4.714026475	4.293695058	4.152744383	3.96478911	5.294959444	3.395968886	4.383670757	4.801727285	3.480221198	3.253464429	3.800524319	5.237671711	5.098316944	5.016250388	4.32611665	3.410187709	5.503524178	2.843150378	5.610559421
509	5.20728019	4.353248338	3.462588604	4.784244332	4.357158691	4.18981112	4.036292402	5.378540422	3.468923267	4.470514945	4.889350646	3.541191301	3.298965062	3.855264642	5.296270464	5.173395486	5.114412256	4.383310103	3.454805485	5.59069828	2.88034684	5.714797974
510	5.293867527	4.414121546	3.519887398	4.858340844	4.427244474	4.227467641	4.106325453	5.458507351	3.541943967	4.558135874	4.983985455	3.600914784	3.344114514	3.906489322	5.35660399	5.249677351	5.217887388	4.443707789	3.501839426	5.692682773	2.920114867	5.825342874
511	5.384137783	4.485721363	3.584358309	4.94302791	4.503437857	4.26705994	4.183313881	5.544715929	3.623830049	4.654972404	5.089932801	3.662566596	3.391920425	3.963889294	5.420117712	5.331031747	5.329287598	4.508390653	3.549392776	5.800837617	2.956072858	5.944087883
512	5.476804261	4.568158643	3.656886122	5.038176705	4.58485074	4.309256133	4.269592385	5.640243985	3.717079852	4.764168927	5.207297183	3.728480605	3.443506691	4.029750571	5.487663047	5.418591601	5.44869754	4.575357206	3.596947988	5.910807217	2.988813663	6.069665641
513	5.577705078	4.648836603	3.731059448	5.132966795	4.670717147	4.354297736	4.358292705	5.737834211	3.815169803	4.881935955	5.331475266	3.800769099	3.497138501	4.094516799	5.559989014	5.509886671	5.572943843	4.636551117	3.646286679	6.026771207	3.031449822	6.195685251
514	5.688543258	4.736901299	3.811929388	5.237129111	4.765830909	4.400842225	4.449482025	5.835978721	3.918433776	5.007808956	5.461614751	3.878234747	3.555227296	4.162845158	5.638050576	5.604995974	5.707720886	4.70628954	3.702279882	6.149252637	3.075179424	6.335016547
515	5.807214535	4.833610808	3.898920078	5.35107214	4.870632985	4.449223009	4.54723341	5.944147244	4.03055456	5.144449925	5.606482553	3.961235948	3.620034484	4.240847686	5.723811648	5.709810524	5.85420887	4.786140301	3.761854099	6.279316867	3.119262198	6.48645689
516	5.927619277	4.935455163	3.987449601	5.468944384	4.981573595	4.500185163	4.656770799	6.075868717	4.15562405	5.294079282	5.777344479	4.049437719	3.692305325	4.33390718	5.817966526	5.831478543	6.009607612	4.869724275	3.816907049	6.41670522	3.166339772	6.639301274
517	6.064067485	5.05362277	4.083442932	5.597645007	5.104351096	4.557216245	4.775335364	6.203033418	4.288093861	5.44950235	5.945074986	4.141720633	3.761828758	4.420108611	5.911340754	5.95469343	6.189529524	4.963165902	3.883896152	6.573399567	3.222584539	6.809582951
518	6.208775913	5.177626636	4.182978023	5.728603717	5.233477129	4.614844657	4.898523575	6.333818578	4.423382441	5.612126319	6.114252917	4.236315675	3.834542401	4.506083937	6.006568956	6.081136423	6.380769642	5.06161533	3.955353688	6.737896114	3.278987553	6.989036509
519	6.35146383	5.296442518	4.282584586	5.854413643	5.362872112	4.668435791	5.022411193	6.477310676	4.558259809	5.782897988	6.294057833	4.331862525	3.915656746	4.600847974	6.107254024	6.213942333	6.56828733	5.158976423	4.021625603	6.897427962	3.328279179	7.167067752
520	6.49321985	5.418120806	4.390730738	5.986049477	5.495941343	4.725789938	5.147178271	6.609840844	4.69314247	5.951922196	6.478573404	4.428940919	3.990706138	4.693992239	6.208430829	6.344930169	6.757626573	5.253700101	4.086951841	7.056212994	3.385394736	7.346011383
521	6.632127773	5.536331341	4.496489256	6.119537716	5.621533857	4.781268021	5.269564314	6.739686397	4.827574497	6.118879672	6.66048485	4.522618533	4.062817006	4.784606599	6.307984257	6.473930933	6.945891817	5.348071876	4.152440718	7.21529975	3.443176159	7.522896529
522	6.768489435	5.650473936	4.597119421	6.253776758	5.738868313	4.834253081	5.390958728	6.873056868	4.963196092	6.285595565	6.838508024	4.613020986	4.135214733	4.874177106	6.406250434	6.602128666	7.132389444	5.443083129	4.219701672	7.374191465	3.497862608	7.697075182
523	6.904778972	5.769417303	4.703756124	6.393156163	5.863917808	4.893147429	5.521630189	7.010923094	5.105791893	6.456369765	7.020998344	4.709883748	4.210483934	4.96769767	6.507696319	6.73205911	7.318908587	5.536514595	4.292395669	7.528217432	3.551910659	7.871172013
524	7.045612262	5.893261652	4.815956119	6.534823148	5.995959613	4.956749182	5.647805695	7.14598258	5.246854354	6.623860796	7.198266641	4.798575736	4.280152982	5.057560913	6.603046973	6.858733645	7.508620194	5.630320017	4.361499755	7.68360389	3.608692215	8.041430206
525	7.189773616	6.018403726	4.929528682	6.677335953	6.130564183	5.021797274	5.770374361	7.278693285	5.385424851	6.789821082	7.371916112	4.884231514	4.347275701	5.145324503	6.695676905	6.984680903	7.700358917	5.726309078	4.42723527	7.841441468	3.666232618	8.209191028
526	7.332463756	6.138756037	5.03740635	6.820177077	6.260294214	5.083138412	5.899596827	7.415061346	5.525621129	6.962171897	7.551371999	4.984527376	4.42261608	5.238509497	6.797255529	7.117636995	7.890865246	5.82665092	4.495990554	8.000558644	3.719342774	8.379958554
527	7.46764434	6.256271549	5.136018321	6.946471042	6.387617525	5.135142742	6.025134406	7.550764275	5.658612335	7.127606781	7.728958343	5.076749902	4.497172308	5.32678135	6.894512516	7.245970747	8.078959845	5.922728455	4.564546197	8.157549637	3.776442672	8.551268016
528	7.595507143	6.369105321	5.226664507	7.061737353	6.509124695	5.182546569	6.140943272	7.681211043	5.783716251	7.281376262	7.895170766	5.158178885	4.564661018	5.409296672	6.985240732	7.363977126	8.258086795	6.009739028	4.628241258	8.304728779	3.831364944	8.713427815
529	7.717402837	6.474701644	5.313121732	7.176324379	6.621004345	5.231976884	6.245100568	7.803139873	5.902281164	7.423568279	8.044469688	5.232836681	4.622705231	5.488020458	7.070930462	7.4710615	8.422291975	6.086057553	4.683847538	8.436524585	3.877044918	8.858433109
530	7.827780762	6.568294374	5.401383401	7.289508722	6.721378155	5.282782334	6.349558812	7.919199262	6.011053701	7.565016411	8.192975633	5.310658022	4.685616342	5.566054406	7.156590349	7.583009738	8.570654355	6.157015482	4.736092304	8.559892238	3.920534545	8.993675543
531	7.931615847	6.659047476	5.489430508	7.400771528	6.817825946	5.332636976	6.448852915	8.027071124	6.116041803	7.696644487	8.331045648	5.383789119	4.742707014	5.636194633	7.235674726	7.687995873	8.713462984	6.229461372	4.789456901	8.678908086	3.964516481	9.124820341
532	8.033294389	6.7508788	5.572689664	7.507200218	6.914300968	5.379320558	6.539943365	8.127127586	6.218698155	7.815365244	8.455057796	5.449142667	4.790495128	5.697640509	7.306887551	7.781187253	8.854543365	6.304446967	4.844209024	8.795039812	4.008415657	9.253130428
533	8.13595456	6.834751128	5.641100227	7.599985301	7.006551816	5.420608464	6.627627226	8.226322565	6.30853647	7.934740157	8.578819526	5.517342389	4.845881563	5.766066607	7.38299899	7.877820762	8.982378522	6.371255585	4.891894133	8.905746579	4.045313373	9.371213672
534	8.22986982	6.912720528	5.704628916	7.686774043	7.090726138	5.459220826	6.712643377	8.321008427	6.395151955	8.045273225	8.693447782	5.579884538	4.895851865	5.827541839	7.451941553	7.965437111	9.103736839	6.431698454	4.935931823	9.007854084	4.0788303	9.482229161
535	8.312759182	6.985784078	5.768095834	7.769588198	7.167042343	5.496830153	6.792026173	8.409996594	6.477097184	8.144142546	8.796308373	5.634458596	4.937912477	5.879348646	7.512316222	8.041615918	9.217044177	6.485312098	4.977786082	9.10061584	4.110384086	9.586249583
536	8.389048193	7.055234177	5.833520814	7.84697617	7.240036466	5.534853654	6.859894639	8.494553806	6.544533989	8.234131912	8.890108725	5.683669969	4.977936962	5.927772991	7.571683258	8.112197215	9.314894423	6.530424619	5.018146142	9.18612328	4.140191356	9.681946667
537	8.462120823	7.115411164	5.889692064	7.916589934	7.306971886	5.567219755	6.925298851	8.572543865	6.609656734	8.321337463	8.98053086	5.736398124	5.01668382	5.976380052	7.6284416	8.181613745	9.411369679	6.58099721	5.056832612	9.271211142	4.171802783	9.776465425
538	8.532568365	7.170338276	5.938672455	7.983253424	7.369164471	5.597815515	6.988077289	8.643727688	6.673105927	8.405162035	9.065215231	5.788480039	5.054611265	6.023161568	7.682114081	8.24952529	9.504078334	6.631793421	5.092733479	9.353016861	4.203028987	9.865466354
539	8.599646019	7.225861756	5.986195902	8.051739689	7.428410171	5.632148146	7.045620447	8.708930343	6.731740627	8.482385148	9.139977543	5.832239175	5.091399858	6.064614866	7.732514773	8.313475757	9.58637412	6.672533881	5.12474928	9.426154556	4.229940974	9.94225945
540	8.666894663	7.277441873	6.032074922	8.110240229	7.484393706	5.661995113	7.105547784	8.776771972	6.787711298	8.556352872	9.216901839	5.875795627	5.126345763	6.107193363	7.785187168	8.375771721	9.670147881	6.71271583	5.157264383	9.500802576	4.253968267	10.02038314
541	8.734720712	7.329539185	6.075620996	8.1644531	7.540147755	5.690560266	7.161883871	8.844509925	6.840103704	8.625795513	9.29241493	5.917535202	5.159341288	6.149398134	7.834411356	8.43475626	9.753796839	6.754371087	5.191024765	9.574252467	4.279013432	10.09952618
542	8.801214708	7.383658701	6.116318422	8.21884974	7.596318878	5.719939146	7.210828227	8.909200737	6.888653636	8.690906198	9.362674617	5.956442676	5.190956116	6.189088753	7.877555531	8.489850948	9.833915887	6.796139387	5.224802119	9.643275631	4.305828387	10.17682025
543	8.85938244	7.43029335	6.153877465	8.267377883	7.646146453	5.744497493	7.258728035	8.971831203	6.93595604	8.758068589	9.428906836	5.996712007	5.223797885	6.225001958	7.9246859	8.544943207	9.907256922	6.829428259	5.252849098	9.708062979	4.324742234	10.24710599
544	8.91546319	7.476307381	6.196300852	8.320317084	7.695640276	5.772446295	7.308784584	9.035182269	6.981325782	8.823709773	9.493722254	6.037401225	5.255247073	6.260542292	7.971777739	8.598808682	9.977034582	6.863555432	5.283699595	9.77039309	4.347234907	10.31985553
545	8.971792814	7.522499852	6.241743868	8.377952865	7.745273415	5.80379819	7.360666768	9.098290466	7.025066113	8.885954145	9.557020545	6.076986847	5.283391457	6.296875712	8.016220499	8.651273735	10.0451794	6.899915298	5.317349184	9.831075631	4.374049147	10.39326014
546	9.026221873	7.562175553	6.275849622	8.428656117	7.788537534	5.828621675	7.409662056	9.155143853	7.068323458	8.943900982	9.61485679	6.112366382	5.305939972	6.332521883	8.055868475	8.703115914	10.11173909	6.930202357	5.343315981	9.889335569	4.392922094	10.45046355
547	9.078781121	7.600852995	6.310560542	8.475598618	7.832024151	5.853300453	7.455760587	9.21015431	7.112460334	9.002747333	9.67319114	6.151979765	5.335060626	6.367699846	8.099392208	8.752228911	10.18126926	6.964568248	5.370082939	9.949663431	4.414783805	10.51561246
548	9.130419915	7.640441227	6.346681253	8.520304372	7.876403913	5.879031105	7.500268252	9.26413296	7.155238794	9.060423591	9.730947833	6.19232791	5.36835107	6.401878509	8.14429247	8.800457936	10.24906266	7.000182852	5.398970034	10.00936998	4.438105693	10.58339058
549	9.182284242	7.681173055	6.380984642	8.564094514	7.919640005	5.905210427	7.544586107	9.316479514	7.192895324	9.111810504	9.783989773	6.225450233	5.397187741	6.434367078	8.183635556	8.850753254	10.30653115	7.029306547	5.428182791	10.06290089	4.456854153	10.6373881
550	9.231827544	7.720373	6.417961073	8.607651072	7.958142939	5.933367842	7.580146594	9.367270304	7.227677683	9.159436954	9.832197719	6.26045158	5.424417513	6.46756137	8.223236223	8.897175204	10.35687287	7.057756962	5.452436725	10.1146562	4.476697688	10.69174127
551	9.273386189	7.751879182	6.447923069	8.644373238	7.991453085	5.958136929	7.610791183	9.412713717	7.256859976	9.201802615	9.873143354	6.292372523	5.448498574	6.497169381	8.261056199	8.937577909	10.40388129	7.085377858	5.475158209	10.16103759	4.495461247	10.74367196
552	9.304405647	7.77254992	6.464139315	8.669872668	8.019303332	5.976144588	7.640403587	9.450195504	7.277508762	9.236497882	9.904037764	6.316607236	5.468007889	6.519709533	8.293949759	8.970872124	10.44788716	7.110352264	5.499336121	10.19896519	4.510691632	10.78800545
553	9.336696448	7.792896108	6.480496927	8.693303752	8.039186241	5.996484935	7.664102522	9.485088416	7.28908609	9.25965239	9.920774467	6.339589829	5.484131065	6.539164036	8.319538118	8.996257484	10.47552859	7.128172204	5.519896047	10.23240832	4.524338337	10.82181995
554	9.35960612	7.806982603	6.494829556	8.711057381	8.052016043	6.015089155	7.680154922	9.50862606	7.291126835	9.276342286	9.931288237	6.359712659	5.496874967	6.556314626	8.340694942	9.01721506	10.4884947	7.143267788	5.535948549	10.26090464	4.535361682	10.84795227
555	9.369473354	7.811207822	6.504020813	8.721116824	8.058503216	6.029237302	7.688460112	9.52010869	7.28518342	9.286341501	9.936115524	6.376069151	5.506808637	6.570255851	8.358574843	9.034595656	10.48933591	7.155487969	5.548098283	10.28197946	4.543721149	10.86694877
556	9.375337846	7.805364942	6.503475086	8.724838852	8.058427499	6.038339614	7.691513417	9.53412146	7.277087878	9.278133691	9.92136607	6.389552243	5.515953296	6.576796737	8.370791993	9.044698765	10.48125478	7.154909717	5.559667186	10.2889276	4.551444658	10.87503586
557	9.376238575	7.798799	6.49796108	8.72100029	8.055191943	6.047413029	7.688016857	9.541901918	7.260702351	9.26599306	9.89723598	6.398298503	5.52121914	6.580297155	8.380812755	9.047097524	10.46243655	7.153136418	5.566281271	10.28708349	4.556613313	10.87159702
558	9.371940734	7.79124751	6.488343283	8.709743455	8.047940291	6.055653904	7.676986241	9.542189486	7.235638625	9.249882266	9.86784801	6.40180306	5.522255645	6.58110064	8.38782192	9.04304342	10.43667556	7.151255276	5.569198154	10.2814861	4.558844376	10.86164083
559	9.362137641	7.775991026	6.473341585	8.692123421	8.03302136	6.058503513	7.65770534	9.537813939	7.205027002	9.221159113	9.834452517	6.400571279	5.520434146	6.577260515	8.38835014	9.035337571	10.41141509	7.144058029	5.57322627	10.27760669	4.558624392	10.85432974
560	9.344812877	7.750004997	6.450902336	8.663029569	8.012366805	6.061374635	7.636688442	9.530358541	7.166229024	9.184977015	9.789795565	6.398562624	5.514687681	6.570292361	8.386403523	9.022851118	10.37565186	7.131049764	5.572222238	10.2626992	4.553652325	10.83390647
561	9.322493285	7.718830581	6.42400883	8.630305303	7.986646707	6.063459155	7.612485796	9.517461896	7.120260385	9.142635955	9.735604626	6.394045691	5.507370944	6.559088531	8.380156017	9.004542826	10.33075214	7.115759823	5.567971361	10.23971249	4.546513235	10.80615564
562	9.297139474	7.688045774	6.396001318	8.601792386	7.956176135	6.062530017	7.581776732	9.496258452	7.06893127	9.094276475	9.675356702	6.384593794	5.500339919	6.542494965	8.367525469	8.979889787	10.27988806	7.100894448	5.563415229	10.21391903	4.540084707	10.77889753
563	9.259588115	7.647310713	6.363993621	8.564051615	7.921515809	6.058317006	7.54570874	9.468199321	7.013945353	9.039679421	9.608628334	6.37420825	5.486884659	6.523226199	8.354553957	8.952259887	10.21678225	7.076608732	5.555044196	10.17750119	4.530240277	10.73554193
564	9.21531349	7.601337471	6.326997516	8.519589338	7.88124944	6.050841278	7.502486054	9.436972635	6.953562814	8.978329647	9.534035465	6.361911438	5.471883537	6.501831854	8.33893235	8.920325313	10.14677234	7.047426037	5.54444775	10.13416491	4.520201622	10.68598281
565	9.168629851	7.553071201	6.284909864	8.470375499	7.83458336	6.041192371	7.452604639	9.403627166	6.886927758	8.909375355	9.450713462	6.3455031	5.457146431	6.478050971	8.31858136	8.882627056	10.07389532	7.017543765	5.532991085	10.08726415	4.510990277	10.6360193
566	9.117443726	7.497170103	6.238923523	8.412585079	7.781911818	6.033165294	7.403130705	9.361844951	6.815947936	8.830219738	9.358322231	6.319828882	5.433507312	6.450132507	8.293683724	8.838209656	9.996760749	6.987545067	5.520661582	10.03684826	4.496426363	10.57485068
567	9.063690144	7.438112624	6.190722842	8.350926872	7.727612269	6.024665636	7.348513948	9.316807617	6.739140573	8.745161127	9.260448625	6.292508737	5.408717448	6.418242008	8.264879305	8.787637248	9.912684449	6.953565228	5.505892759	9.981833458	4.479440551	10.50940693
568	9.005723498	7.377240306	6.139436947	8.286959913	7.670731352	6.013932052	7.28747147	9.268494216	6.656155833	8.656587257	9.159116733	6.266538122	5.38565687	6.384591783	8.233774797	8.733456266	9.819463108	6.914571472	5.48738525	9.920991205	4.461164106	10.44056495
569	8.93748399	7.312849899	6.08127844	8.219230469	7.604060466	5.99908652	7.222807797	9.211372235	6.567600872	8.565442162	9.055305073	6.240801709	5.362965655	6.354372051	8.203398931	8.680913462	9.714816077	6.872287537	5.46382305	9.852634332	4.441208943	10.36302025
570	8.874265043	7.248845074	6.020629171	8.149112308	7.541889911	5.983277591	7.158676919	9.154096594	6.48178838	8.470373647	8.94526034	6.209541821	5.334200374	6.316452144	8.170285374	8.626314182	9.611788593	6.830232527	5.439869634	9.783370138	4.41872362	10.28496912
571	8.814787447	7.186333826	5.960810385	8.079546175	7.483196516	5.967964082	7.095555388	9.09980671	6.397039831	8.375840801	8.834331116	6.175450924	5.303858128	6.275793802	8.135373664	8.571940612	9.513926288	6.790727547	5.418146245	9.717672689	4.397228	10.2085763
572	8.751708766	7.125205346	5.904950017	8.013877304	7.421424068	5.954374442	7.032629613	9.049185304	6.308675718	8.287872099	8.730808288	6.144430033	5.279992109	6.242901427	8.101497919	8.521330341	9.419945919	6.754850417	5.39990539	9.6579655	4.381262166	10.13348177
573	8.693626213	7.06751595	5.857901718	7.953271559	7.364694692	5.948879122	6.977611012	9.002334037	6.232983064	8.203236949	8.631623126	6.113519551	5.253341215	6.210441726	8.072071084	8.46594828	9.324866391	6.718133907	5.380957313	9.595364965	4.364483752	10.06126186
574	8.639785884	7.01414628	5.816150411	7.89564848	7.311975687	5.944495902	6.925107344	8.955320222	6.162424491	8.122331303	8.537663309	6.087006285	5.228188575	6.181323288	8.047189633	8.4146491	9.233304031	6.684713963	5.364212664	9.53419572	4.349357617	9.991829812
575	8.588348625	6.96445471	5.774692676	7.839371749	7.261060799	5.935439872	6.870495049	8.9067714	6.089126478	8.045324008	8.449263293	6.066590024	5.208486356	6.157604112	8.025201405	8.374109066	9.14945183	6.657723248	5.351692971	9.479445759	4.337871617	9.925744552
576	8.540070412	6.91345067	5.728995882	7.787991739	7.211461501	5.929751565	6.821537225	8.868268071	6.021041687	7.970343247	8.364178508	6.039963293	5.188985433	6.132310261	8.000634415	8.331890175	9.070680492	6.631532507	5.337676111	9.430471803	4.324567858	9.868660799
577	8.496626654	6.865884773	5.686670903	7.739559147	7.1675577	5.924119051	6.777039342	8.835375564	5.957329254	7.900099695	8.28273461	6.014680924	5.16896403	6.108640894	7.977936577	8.293142906	8.99573039	6.606182876	5.32323394	9.385575204	4.312205498	9.81414447
578	8.458234557	6.824588582	5.650397466	7.693441211	7.129262101	5.917649156	6.735780627	8.804571106	5.897316319	7.836807802	8.206635196	5.995420505	5.150557124	6.088955169	7.960304344	8.261473509	8.925129227	6.582320624	5.310349015	9.343686547	4.302203798	9.76037847
579	8.421930616	6.788666652	5.61279453	7.650711686	7.086766274	5.913636789	6.695861111	8.773514275	5.839975099	7.781780784	8.139484203	5.982136377	5.141656574	6.074281501	7.949094706	8.238122232	8.86120777	6.560944809	5.302259609	9.303299951	4.292818071	9.713236745
580	8.390366778	6.757140278	5.582507716	7.611936494	7.054009575	5.914855585	6.661186389	8.746289136	5.78801719	7.72844486	8.076719627	5.965496483	5.131076669	6.058473074	7.937793808	8.212265435	8.805875373	6.542681212	5.298062175	9.272713456	4.288231521	9.670102498
581	8.362302418	6.727478407	5.557683159	7.577236253	7.028973165	5.917891954	6.631742838	8.724223649	5.741779934	7.677006365	8.017185214	5.948650067	5.118221466	6.042998496	7.92638816	8.184773647	8.758510418	6.528246723	5.295804548	9.248887699	4.286780012	9.632111232
582	8.334069793	6.695978574	5.530118435	7.546179715	6.99994929	5.915132597	6.605047166	8.706978006	5.699931189	7.631655589	7.961348368	5.942504928	5.108587123	6.034014156	7.918827143	8.163745852	8.716232807	6.518174298	5.292515058	9.221472203	4.283083964	9.602118644
583	8.308349579	6.665858857	5.506667752	7.517643714	6.972641735	5.914410758	6.582941904	8.69085564	5.661127621	7.589083837	7.910105622	5.931259863	5.099110106	6.025077099	7.912880207	8.143257554	8.670166936	6.506246772	5.289041127	9.196329601	4.278965741	9.571688107
584	8.285817859	6.639757286	5.487054761	7.491879158	6.948646054	5.916890902	6.560184306	8.67460986	5.623544809	7.549956595	7.864736858	5.91999389	5.091402081	6.01708851	7.908425806	8.124985656	8.625107615	6.494124362	5.286182437	9.172468058	4.275339309	9.54065362
585	8.266552388	6.619195371	5.469539488	7.468960937	6.928436381	5.92185915	6.532127097	8.658405585	5.586031766	7.515383242	7.82529835	5.916997845	5.087123835	6.011792659	7.905252738	8.111216921	8.588021458	6.484792619	5.284192587	9.147943557	4.272606876	9.511481072
586	8.249517185	6.598204465	5.455238785	7.444595073	6.910133815	5.928238518	6.510647545	8.64581322	5.551537754	7.481352353	7.782175269	5.912004436	5.07984688	6.003104396	7.898735663	8.09442976	8.550461326	6.473665745	5.278199152	9.124595684	4.267553169	9.48707895
587	8.234146091	6.578596028	5.440785578	7.420858763	6.892261788	5.93412148	6.494103625	8.636717215	5.519481888	7.450824955	7.742477292	5.905606884	5.073948537	5.993265917	7.894916067	8.078869822	8.513920255	6.462733133	5.274841382	9.105863674	4.264872836	9.463405987
588	8.220857855	6.562901044	5.424008237	7.399535169	6.875536311	5.93816856	6.479813597	8.630900856	5.488728566	7.424449673	7.710207408	5.899227162	5.07201435	5.984502787	7.896394465	8.067672082	8.482021931	6.453788726	5.277719684	9.093140658	4.266786561	9.439252221
589	8.212139478	6.552847777	5.406382394	7.378867766	6.865880971	5.940284278	6.465281643	8.628264872	5.455556132	7.391403831	7.673125309	5.892667895	5.066796165	5.975025362	7.891616789	8.055643211	8.460403703	6.445320419	5.277774293	9.080241697	4.26582689	9.422427804
590	8.206568528	6.54600046	5.390731891	7.358143787	6.862892447	5.944696303	6.45485867	8.632191505	5.428654734	7.368756209	7.642883503	5.889458952	5.070269371	5.973266306	7.891143822	8.052155892	8.446900286	6.441102587	5.280969437	9.074086069	4.265310721	9.413946542
591	8.203780393	6.539404612	5.379662702	7.340445231	6.86252521	5.953698914	6.448766808	8.640789044	5.410122527	7.357916926	7.62088773	5.891060896	5.080524176	5.979789539	7.897467207	8.056304173	8.437271965	6.440880514	5.287844123	9.073755292	4.267380038	9.410325851
592	8.204733277	6.528787739	5.375642484	7.333382165	6.855565889	5.967807725	6.441990931	8.645844097	5.394119937	7.341636476	7.596067875	5.896829946	5.079055623	5.98607863	7.904179202	8.055024098	8.423845207	6.439375888	5.292753299	9.068749607	4.273192091	9.401806364
593	8.205378757	6.521204931	5.374234042	7.331692731	6.852656779	5.984626604	6.441931529	8.653110204	5.38193994	7.329839116	7.575475281	5.902840329	5.079862909	5.995015922	7.912191007	8.054445577	8.414329365	6.442917321	5.300491768	9.068904834	4.282048302	9.399405425
594	8.205233006	6.517612252	5.372968473	7.331118298	6.853939714	5.999985056	6.444782761	8.660443851	5.371629669	7.322550285	7.560375839	5.909377555	5.083835334	6.00443594	7.920538027	8.057510926	8.411439465	6.450341399	5.311869417	9.076095598	4.292281629	9.401283515
595	8.205566461	6.516484225	5.370059307	7.328031223	6.855246523	6.009224731	6.44250698	8.662730016	5.360346517	7.316478728	7.549854127	5.918375583	5.087350033	6.010870773	7.928147614	8.066077643	8.415427029	6.45718872	5.325680324	9.088442509	4.301393343	9.400831872
596	8.208858355	6.517699084	5.363672906	7.329391612	6.854810083	6.018380217	6.442396831	8.662142687	5.349099535	7.314023615	7.53905888	5.926165933	5.0962481	6.021571851	7.941226989	8.075152478	8.416807793	6.460811511	5.335937025	9.095799693	4.306086476	9.404611883
597	8.21055932	6.519271714	5.356299282	7.334435605	6.855308745	6.026829587	6.444566793	8.661065332	5.341342921	7.309722431	7.531246387	5.93345879	5.107898095	6.035180077	7.956363824	8.084013856	8.414852852	6.464271807	5.344412444	9.103231221	4.307153586	9.408069204
598	8.207661823	6.519355996	5.34946488	7.340601196	6.858164914	6.032605092	6.446694383	8.661019791	5.339006543	7.298916875	7.528041711	5.940841622	5.118855355	6.048114607	7.969152813	8.093248635	8.410943835	6.470740266	5.353671972	9.116417344	4.306884926	9.407039235
599	8.210920493	6.518422836	5.335672112	7.344437701	6.85439768	6.033155889	6.442096553	8.6589795	5.335705977	7.287095048	7.515915011	5.944045769	5.129636071	6.054049736	7.978775293	8.105041749	8.40745562	6.478317716	5.362294729	9.1296615	4.309918055	9.410182434
600	8.214654829	6.515478418	5.320339185	7.349810982	6.848917347	6.033575552	6.433114958	8.655640586	5.32909268	7.275526447	7.502425951	5.946594965	5.143371624	6.063702602	7.994659255	8.118451046	8.398262687	6.482559216	5.366483791	9.137030413	4.310365254	9.405261029
601	8.215610531	6.510570907	5.306898349	7.356373357	6.844271477	6.035574896	6.421958618	8.652913695	5.31818715	7.262768353	7.490294992	5.949032857	5.159601563	6.080519295	8.018448877	8.131175449	8.383142772	6.482981015	5.368015188	9.138505383	4.307450797	9.390301498
602	8.217842814	6.506575038	5.294099097	7.353762267	6.837256124	6.032824981	6.408786378	8.655930229	5.303591119	7.241840943	7.469999498	5.945109086	5.171198925	6.092735723	8.03585844	8.138597916	8.375498325	6.488302674	5.381979902	9.14743921	4.312384955	9.387387296
603	8.213258773	6.497255796	5.276268792	7.349673698	6.825530755	6.030529195	6.400521437	8.655964605	5.289212174	7.214888159	7.445297921	5.935731599	5.173920703	6.095968633	8.046937777	8.141495897	8.365982486	6.489066274	5.39302173	9.150880016	4.319249968	9.380387677
604	8.202861258	6.484747293	5.259147299	7.346382275	6.811206284	6.032624788	6.394251985	8.651123558	5.27349627	7.188278767	7.418649443	5.925605933	5.169959485	6.094166797	8.051853294	8.139295974	8.349176413	6.484197518	5.39664067	9.143715765	4.322104852	9.365028088
605	8.194987023	6.478048561	5.258392772	7.342639206	6.800409858	6.042775099	6.378647082	8.644565938	5.250189984	7.172891526	7.392242113	5.923402098	5.16750354	6.099258508	8.051871749	8.130621009	8.321439707	6.478811138	5.395778048	9.12587359	4.313674973	9.344865129
606	8.179454731	6.460599653	5.252932215	7.327399541	6.781086174	6.049804223	6.366283636	8.642089714	5.226796757	7.152198518	7.359185173	5.920894333	5.162067633	6.100977691	8.054966854	8.120727916	8.293461796	6.472330384	5.397025346	9.10891159	4.313944238	9.319605141
607	8.159313073	6.4369064	5.24224998	7.304023748	6.757588059	6.056650585	6.353717075	8.636143613	5.197529697	7.125630931	7.31811779	5.917340187	5.152798406	6.097138566	8.056859691	8.10696403	8.264585026	6.464346216	5.399916301	9.091478743	4.321410582	9.293571302
608	8.141854159	6.41781528	5.232637893	7.280616889	6.739557502	6.070106302	6.334211557	8.617083195	5.15480998	7.098582987	7.27032521	5.914071434	5.140828023	6.088459173	8.050465964	8.085500501	8.230737881	6.455118688	5.401506692	9.068422544	4.327519119	9.271017175
609	8.129646507	6.401618061	5.227626658	7.255939443	6.728879507	6.086087015	6.319160812	8.600949475	5.113285444	7.078962958	7.219987403	5.909853734	5.135104696	6.078695533	8.045148545	8.066579606	8.191917181	6.451125667	5.402076918	9.042808279	4.331620805	9.240008747
610	8.115578717	6.383362301	5.220584962	7.22952716	6.719760039	6.102052751	6.304668706	8.586483955	5.073782438	7.055556805	7.167452862	5.90511841	5.129003067	6.067381483	8.040296329	8.045663742	8.154599866	6.44960195	5.402771475	9.017731071	4.336693623	9.210856466
611	8.094925896	6.359331609	5.207054038	7.199897506	6.706138231	6.115838068	6.28755161	8.570923203	5.034572855	7.021669162	7.113336693	5.900692272	5.117716422	6.055153325	8.035280674	8.020353105	8.121519092	6.446828383	5.403706285	8.99446088	4.344078793	9.190421588
612	8.074154993	6.330002734	5.192631611	7.160771737	6.683396841	6.125119457	6.274629498	8.553738921	4.992750642	6.992891233	7.061134234	5.898015047	5.109372804	6.049060233	8.034052824	8.001643396	8.081021633	6.439663963	5.4001432	8.968667712	4.347351462	9.165001359
613	8.056949437	6.305884208	5.185404057	7.126587267	6.664848932	6.135478694	6.255996303	8.541591234	4.946826408	6.967491234	7.009235382	5.896488704	5.100874535	6.041028247	8.034136188	7.985412799	8.03626573	6.434836917	5.401430553	8.941064404	4.352370594	9.141313811
614	8.043370917	6.288826116	5.185673244	7.100819971	6.653610678	6.149589694	6.23112276	8.534719269	4.899458289	6.941631226	6.957006685	5.894159823	5.089794172	6.02789411	8.032960893	7.967376077	7.989755089	6.434351779	5.408979745	8.912881226	4.360642305	9.120823016
615	8.027479096	6.267489081	5.182760177	7.070522301	6.637011771	6.16632281	6.212987151	8.522823305	4.859945687	6.906878416	6.904293194	5.886490194	5.073506628	6.012943485	8.027198098	7.940935668	7.941614069	6.433841432	5.412187516	8.885856323	4.367258896	9.096760551
616	8.018762022	6.250705631	5.174763921	7.044334218	6.629447975	6.184610106	6.202775723	8.520118237	4.824100382	6.877120489	6.859782956	5.878127828	5.061821185	5.998872212	8.020644034	7.923585202	7.907975747	6.430152523	5.417925979	8.862737417	4.374735373	9.075246947
617	8.013701685	6.239903666	5.164022314	7.024142099	6.627643781	6.202575731	6.19590122	8.521977655	4.791510173	6.851595624	6.822650504	5.86929775	5.05683253	5.991150751	8.015359199	7.917823048	7.887148721	6.424893581	5.425864675	8.846330363	4.382096327	9.058420766
618	8.001896319	6.232539277	5.15583419	7.008640835	6.618995074	6.21791436	6.183657161	8.513950007	4.762999089	6.822000605	6.786776612	5.858200074	5.056137417	5.996002787	8.012660726	7.917501618	7.866717613	6.422615035	5.432241144	8.838697802	4.386645282	9.046002766
619	7.989908598	6.219343087	5.142687886	6.997346328	6.606534688	6.228926123	6.172838359	8.504458887	4.73849526	6.798259802	6.763500221	5.84848057	5.055139752	5.999990088	8.011590071	7.913170999	7.844747709	6.42061171	5.436261044	8.829223643	4.385826341	9.026794905
620	7.980652309	6.206968195	5.131606263	6.991751684	6.593295017	6.239406602	6.162899266	8.497438009	4.719890945	6.777700338	6.751220335	5.843327571	5.056696781	6.004947558	8.014579294	7.9104892	7.824332514	6.420028186	5.439000414	8.818687461	4.387418003	9.006460414
621	7.975612691	6.203341534	5.129511218	6.993054985	6.581254288	6.252635426	6.152665946	8.495179213	4.708853451	6.756943189	6.745103358	5.844691462	5.063875812	6.014211807	8.022712404	7.916727497	7.809600196	6.423184776	5.442308799	8.811328287	4.398219651	8.993050726
622	7.972513761	6.200680856	5.123764995	6.999480404	6.56377429	6.260606122	6.146750565	8.495563258	4.704550988	6.746901046	6.741406472	5.849968104	5.070107516	6.017899676	8.025862592	7.925688011	7.800981128	6.435859533	5.449295652	8.814208343	4.405559168	8.983935606
623	7.971724384	6.197629393	5.118116512	7.002685601	6.549920019	6.266422988	6.14253135	8.497728086	4.702149789	6.73851676	6.741504642	5.85328058	5.075169713	6.019785603	8.025964214	7.933680257	7.796618148	6.443849413	5.453452651	8.819319013	4.409984598	8.975693264
624	7.973276791	6.19513705	5.115260232	7.000716449	6.544285753	6.272767789	6.138448412	8.503256112	4.700385607	6.726748082	6.745714944	5.853263221	5.079519527	6.024064689	8.026899771	7.939310002	7.795243595	6.442189032	5.453761774	8.822292466	4.412850653	8.967736677
625	7.975065766	6.198879397	5.111549117	7.008537069	6.537671859	6.279636532	6.135774995	8.521269854	4.707655264	6.71940866	6.75058929	5.859740201	5.083457163	6.033809986	8.034494242	7.946047168	7.797745901	6.45218406	5.465279158	8.830715908	4.414802342	8.966241737
626	7.982522373	6.202665651	5.110700008	7.017489107	6.53122676	6.283808113	6.142176411	8.535545288	4.717792451	6.715903206	6.755401628	5.870362988	5.089738418	6.044209645	8.048616027	7.952838495	7.801308895	6.466911036	5.477833659	8.840786199	4.415082271	8.970464115
627	7.996697832	6.207377184	5.113917837	7.025507502	6.529830998	6.287030137	6.155439541	8.544678586	4.726502348	6.717901807	6.760492477	5.883841029	5.100231114	6.055328322	8.068646338	7.962081973	7.804207634	6.478579713	5.486619715	8.851112954	4.413858789	8.977844937
628	8.014533846	6.221709163	5.120452091	7.036877105	6.543735916	6.296731568	6.162641493	8.562319462	4.730514393	6.730093986	6.767955689	5.899662739	5.116497782	6.072453936	8.09360121	7.980246613	7.805163577	6.475938249	5.490880072	8.862025851	4.411890162	8.983128369
629	8.031307696	6.231043003	5.121601365	7.043962197	6.557686817	6.303228063	6.169788978	8.582539981	4.733314195	6.735743885	6.76685029	5.913405593	5.128024426	6.087873533	8.112652885	7.998458721	7.81598449	6.480913938	5.499156954	8.882218313	4.416697502	8.99382546
630	8.046895503	6.235819502	5.119924841	7.048235355	6.570427719	6.308740686	6.178855946	8.601306612	4.735006657	6.735486392	6.759767767	5.924978605	5.138467417	6.100569114	8.128771985	8.014161892	7.8305437	6.492831879	5.513131185	8.906999792	4.427180445	9.009872218
631	8.062632173	6.24184471	5.122017329	7.054107509	6.585433445	6.319292725	6.189864268	8.614925029	4.733956685	6.736847099	6.75426717	5.936015623	5.156081843	6.112432292	8.149892234	8.027263681	7.836379901	6.502093552	5.531090309	8.926155731	4.438108398	9.027328186
632	8.070423392	6.242248525	5.120490631	7.053596024	6.595023838	6.326214357	6.193185889	8.623335299	4.723411679	6.738177231	6.744531704	5.944290274	5.168101381	6.126827109	8.16695712	8.037830282	7.843988031	6.509101048	5.549193932	8.938727391	4.444900048	9.03590367
633	8.074974533	6.240927448	5.116485964	7.050632787	6.601012298	6.335126282	6.190465675	8.627918921	4.707964882	6.734174563	6.728102056	5.950372834	5.177953054	6.141299007	8.180106501	8.045427733	7.847848713	6.510879906	5.562487522	8.945638959	4.446936353	9.036091145
634	8.07950275	6.239857557	5.110744418	7.047770285	6.604822358	6.349634279	6.184183203	8.629284383	4.691456819	6.720067156	6.703358234	5.953231722	5.188187096	6.15149185	8.189998446	8.048822637	7.842879398	6.506816437	5.569085762	8.94808973	4.446553454	9.030527339
635	8.07257366	6.226108422	5.096242018	7.034306306	6.599630122	6.356158384	6.17115646	8.62344397	4.666635253	6.694162887	6.669017	5.941953376	5.185865039	6.148742902	8.192215017	8.043664569	7.836521	6.507162863	5.579372873	8.94685414	4.454509947	9.022460375
636	8.058042805	6.208317554	5.079088034	7.013540274	6.587396075	6.360111206	6.154038153	8.61351988	4.636778755	6.667769926	6.629991459	5.932136638	5.181921824	6.144878469	8.193059789	8.033105402	7.820509578	6.501841386	5.583000186	8.93392642	4.459199855	9.001311234
637	8.037582919	6.188492146	5.061323839	6.988197291	6.568988758	6.36401037	6.13403851	8.600040618	4.603722927	6.642859562	6.587924463	5.928747043	5.18045985	6.143450683	8.192712394	8.018791435	7.792485941	6.487935655	5.577235021	8.908096973	4.456428952	8.965494303
638	8.00684973	6.153334358	5.036042608	6.958505043	6.541433412	6.362992912	6.110167438	8.578533836	4.566590198	6.603523053	6.53777231	5.916851057	5.172263815	6.131564794	8.177796746	7.998935322	7.761744859	6.476824805	5.574511509	8.881404853	4.456695752	8.930928717
639	7.974214059	6.121596548	5.013091304	6.930088775	6.514619141	6.367423184	6.076785271	8.547848864	4.520559338	6.558566472	6.484989098	5.899478894	5.159470139	6.117812441	8.166568148	7.976645328	7.719920596	6.460273934	5.565946442	8.841114829	4.452773707	8.883979578
640	7.93980384	6.092954032	4.989242805	6.898654885	6.486788804	6.373725424	6.037180669	8.512465989	4.470078448	6.5088775	6.428614603	5.876993743	5.14367746	6.104009269	8.157353362	7.951099405	7.671155265	6.440332112	5.55469314	8.794555097	4.445430184	8.830017592
641	7.897813095	6.053400882	4.951430042	6.851879772	6.447364424	6.367547247	6.002040645	8.482094162	4.427350348	6.450590975	6.363132924	5.848756799	5.126862798	6.087857523	8.134010101	7.918560371	7.629256149	6.426495655	5.552708095	8.764614483	4.441029817	8.788701915
642	7.85818701	6.017754822	4.916414301	6.812666109	6.40647187	6.363309238	5.963464606	8.447567878	4.379727637	6.394416041	6.30011208	5.821928623	5.111641421	6.070806189	8.115918909	7.889597206	7.57893652	6.407280308	5.54087551	8.724096376	4.432827183	8.735332261
643	7.820066877	5.985409976	4.887126081	6.77691812	6.368495845	6.361884946	5.924037396	8.411472023	4.330390048	6.341148898	6.240627241	5.798399464	5.096997147	6.054248005	8.101982524	7.861978773	7.523148502	6.386609896	5.524382787	8.674428801	4.425598134	8.67422788
644	7.779135299	5.950816529	4.860860441	6.733640472	6.334447694	6.360103677	5.888411006	8.37860978	4.285616375	6.287967362	6.181699532	5.776434581	5.080123528	6.038538026	8.085056482	7.829501188	7.468828357	6.371585451	5.514341621	8.625216445	4.4251589	8.616918814
645	7.733909745	5.909822553	4.826634241	6.692814073	6.292334727	6.356802868	5.852450118	8.341466426	4.235314494	6.233048854	6.118980807	5.740845129	5.055086361	6.014873833	8.064258542	7.791115502	7.405967216	6.352964673	5.501421847	8.576044662	4.413390521	8.554259851
646	7.69406293	5.873061925	4.794325645	6.656035965	6.252214119	6.354422174	5.817878963	8.307287976	4.190751303	6.182417356	6.060127148	5.708970066	5.034831281	5.995468219	8.045646196	7.755975428	7.351432322	6.336264168	5.491351411	8.532440709	4.404492616	8.498524354
647	7.666302209	5.847965953	4.772023921	6.624324791	6.222322335	6.355365302	5.787178998	8.281559457	4.158870976	6.140619983	6.011762607	5.693795571	5.028294244	5.988841316	8.034549341	7.73151196	7.315116814	6.325788148	5.488103881	8.498575274	4.408022743	8.457368803
648	7.642692152	5.824850754	4.75265773	6.601110989	6.194381938	6.360523904	5.762944563	8.257613171	4.123070448	6.104382847	5.972976283	5.681173538	5.024028639	5.983208437	8.031889962	7.715393317	7.272468863	6.316072382	5.484261723	8.473132663	4.403704766	8.413846615
649	7.624640685	5.805107052	4.734047883	6.578635392	6.173638578	6.366472653	5.741390015	8.236699193	4.090741775	6.067931371	5.932452423	5.661584075	5.018671205	5.974487329	8.025580947	7.702586721	7.233685184	6.303735811	5.478229917	8.450671572	4.400130984	8.377743997
650	7.611826485	5.789492523	4.717194162	6.555985798	6.160143852	6.371986884	5.721475781	8.220103012	4.06452102	6.03311575	5.889882259	5.638120941	5.012443991	5.965457353	8.015459393	7.691144727	7.204152006	6.291902003	5.471687195	8.430186872	4.40088449	8.351531748
651	7.601018105	5.777841689	4.70803053	6.542522219	6.146005821	6.378742583	5.705352083	8.209025075	4.03926596	6.013942912	5.861497687	5.633498515	5.010764041	5.970546386	8.019723293	7.683354056	7.182414784	6.293792523	5.47035231	8.416944239	4.401695356	8.32597109
652	7.594715959	5.768730938	4.70151	6.53244404	6.134394703	6.389773926	5.699527681	8.204466459	4.021335968	5.996941256	5.837067714	5.632209512	5.011602346	5.971387234	8.026326381	7.679733067	7.166755182	6.304495871	5.481806155	8.411176998	4.409038857	8.311404641
653	7.590475092	5.758802679	4.696651759	6.524599415	6.123400914	6.403099947	5.69944222	8.201178683	4.008386033	5.980919103	5.814147834	5.628470386	5.01212592	5.969445192	8.032775134	7.676787008	7.152309424	6.315835102	5.497874447	8.405991436	4.419444706	8.29980193
654	7.583145159	5.743674259	4.694091173	6.519648569	6.108690332	6.413510635	5.693580867	8.189764598	3.993118167	5.970468723	5.793389038	5.620285886	5.008646757	5.976576349	8.040680999	7.668556662	7.132026071	6.316241802	5.500430594	8.389911715	4.423611185	8.272904694
655	7.576196965	5.734768625	4.685318261	6.510754588	6.094410063	6.420688163	5.681143429	8.171264236	3.973817227	5.953895721	5.768437076	5.614985328	5.008715266	5.983493133	8.049733919	7.663628781	7.106560592	6.311268901	5.500600261	8.378143283	4.421736451	8.247450208
656	7.566033247	5.726240833	4.665265633	6.491103163	6.077365204	6.42345086	5.660821919	8.151345504	3.944920762	5.925190613	5.730490876	5.604575894	5.007966867	5.983153358	8.05198178	7.659012758	7.073297675	6.305274218	5.499308238	8.366205758	4.419496264	8.222085126
657	7.548625762	5.70879746	4.634682145	6.457621268	6.053889353	6.422101555	5.634691239	8.135717269	3.904963468	5.884667358	5.676825838	5.581386568	5.000903566	5.972651442	8.041774481	7.649471211	7.032284347	6.301470944	5.495561781	8.346182456	4.422576153	8.191876222
658	7.525251745	5.680951632	4.612039848	6.418721134	6.0254748	6.423148911	5.615522011	8.116863436	3.871428069	5.849726433	5.631606433	5.561714176	4.995283593	5.968290637	8.037215165	7.635680402	6.994108583	6.293500929	5.488800616	8.320728437	4.42432678	8.155372852
659	7.502672822	5.655411569	4.595922848	6.388699192	5.997346423	6.4277802	5.594294793	8.092563373	3.84018954	5.814129623	5.588244759	5.541731342	4.988369442	5.963981641	8.033183183	7.618543534	6.953175305	6.286322772	5.484839812	8.290256887	4.423951128	8.114000466
660	7.481886968	5.635793707	4.580564643	6.369663082	5.969790636	6.434640782	5.564979409	8.061847654	3.805834555	5.772752235	5.539909693	5.51739309	4.97715506	5.954581335	8.025680309	7.597558793	6.906566602	6.282008155	5.484793695	8.256389044	4.422235736	8.0682678
661	7.450951599	5.604535805	4.554637501	6.339024457	5.932424799	6.438136019	5.531281336	8.024979841	3.764712181	5.728673039	5.487257458	5.488102555	4.958107128	5.939898798	8.01761627	7.568228767	6.862737745	6.27491543	5.478749546	8.226176596	4.422758567	8.017694131
662	7.419405714	5.571792955	4.527749849	6.305418513	5.895354112	6.436949133	5.504010928	7.991679876	3.728483853	5.686650864	5.432310639	5.459688901	4.944869568	5.927990255	8.00806031	7.542260188	6.820414878	6.267961811	5.470967378	8.196015973	4.421256991	7.968406056
663	7.392195913	5.54348395	4.504563707	6.274172413	5.862522797	6.433931382	5.483057518	7.962786054	3.697404737	5.648467849	5.380861355	5.434702128	4.939072341	5.921280914	7.999270828	7.522771685	6.777888278	6.260252767	5.463754252	8.163867771	4.416935794	7.922253347
664	7.370649674	5.522661391	4.485604586	6.248833509	5.832172194	6.437239254	5.455964039	7.929020703	3.658909778	5.612718352	5.343958599	5.412566683	4.929783335	5.916744333	7.997597667	7.504227499	6.731524013	6.24624955	5.458163195	8.127995116	4.412214062	7.876543377
665	7.34990072	5.502563853	4.46949645	6.223057934	5.803639484	6.441585448	5.435321728	7.905284034	3.629400447	5.578960173	5.307133448	5.392069419	4.922044937	5.912282795	7.992117161	7.489093547	6.695906649	6.239828847	5.451279539	8.100319862	4.411109775	7.834130722
666	7.332020605	5.483823851	4.45530943	6.199736173	5.780233725	6.446464434	5.419104994	7.888599487	3.608290043	5.547773502	5.269272964	5.373018377	4.915457642	5.906337734	7.984743104	7.476366111	6.668529657	6.237648373	5.444327129	8.080441177	4.411443392	7.796423486
667	7.321527718	5.469877625	4.442308796	6.184785126	5.766275888	6.452887452	5.400211269	7.869307483	3.588020256	5.520511461	5.234905514	5.355939264	4.908096321	5.898542812	7.982680292	7.464163184	6.640392497	6.230323833	5.440526826	8.062822708	4.409031667	7.76435898
668	7.314098413	5.458396028	4.431505448	6.169230602	5.75429209	6.459082837	5.387671424	7.856850717	3.568059259	5.501220486	5.209081842	5.344845663	4.903371668	5.898307012	7.986303505	7.457475887	6.623071869	6.233074825	5.443546371	8.051344197	4.414367428	7.739891936
669	7.306994958	5.449937135	4.424341134	6.15743391	5.741659063	6.466511807	5.380071984	7.850034816	3.551881908	5.489153936	5.190472968	5.337555339	4.902411232	5.903472711	7.993719509	7.454997597	6.615528092	6.244558611	5.452318886	8.046592827	4.424773426	7.725487869
670	7.30086404	5.445589306	4.421538906	6.154072535	5.729932688	6.476808769	5.375004397	7.846971082	3.54224184	5.482709266	5.176786556	5.332066428	4.905549373	5.910315659	8.002941217	7.455856967	6.613100707	6.258416948	5.463555647	8.047562433	4.435125239	7.720478885
671	7.310047281	5.446792389	4.420399493	6.154922351	5.734613738	6.489761192	5.374304711	7.851828344	3.534800608	5.482627058	5.168985004	5.333157807	4.912507669	5.919306153	8.014785124	7.467762545	6.60626747	6.260442607	5.46910297	8.049304616	4.440984387	7.711105551
672	7.321306697	5.451175685	4.423203692	6.158225963	5.742942304	6.503804164	5.378102096	7.858985709	3.532013477	5.480293732	5.161211346	5.334939986	4.919340479	5.927291722	8.025841786	7.478077931	6.601261684	6.262677414	5.475032169	8.052536905	4.446249178	7.70658838
673	7.329849824	5.457724857	4.43071071	6.16344862	5.748120683	6.518710215	5.385857007	7.865564261	3.534158193	5.475713493	5.153807559	5.336770138	4.925234956	5.934701893	8.036401148	7.48301693	6.603004192	6.272780996	5.484734488	8.059376139	4.453832985	7.711214526
674	7.349816358	5.468885997	4.441146674	6.172111391	5.756012329	6.537509711	5.395987896	7.873404016	3.536995473	5.486972607	5.160391659	5.350014311	4.935453375	5.94912817	8.054537118	7.496746174	6.613273369	6.289128157	5.494977714	8.074726967	4.463726466	7.717671758
675	7.369346918	5.478851719	4.449967465	6.183162333	5.768269893	6.554949626	5.408038299	7.889412038	3.540092173	5.499236518	5.168509539	5.361569814	4.948315287	5.967527122	8.074416259	7.515170815	6.629646547	6.30838783	5.511926268	8.093669131	4.481125106	7.733434875
676	7.387285132	5.48785774	4.457608882	6.196788127	5.784163437	6.569728658	5.423053748	7.911634895	3.546224895	5.511991781	5.177457557	5.370693457	4.96298466	5.987495344	8.094681488	7.535854087	6.649618617	6.328284674	5.532947517	8.114921853	4.50264569	7.756384345
677	7.409771766	5.500654276	4.468475725	6.214051071	5.800758439	6.583237524	5.443462987	7.931029286	3.561185411	5.534574875	5.194657604	5.385365395	4.978890947	6.006401203	8.116766269	7.556558158	6.67022143	6.347152756	5.548561553	8.139566326	4.51797312	7.777235435
678	7.44198939	5.527954216	4.491479681	6.240156862	5.826476254	6.611453778	5.463540468	7.962404902	3.576739903	5.560585599	5.214386977	5.4055512	4.993478347	6.027083235	8.143676001	7.582034682	6.691831138	6.366935025	5.563749216	8.165627372	4.527993684	7.800810606
679	7.481442211	5.560539884	4.520016368	6.271910608	5.857783472	6.643203567	5.488848514	8.002533984	3.595461708	5.589848355	5.239421046	5.432191972	5.009759652	6.051332269	8.173722637	7.613931204	6.721714151	6.390444518	5.584827574	8.198457515	4.541244745	7.834359821
680	7.524010377	5.585902722	4.544314091	6.304991638	5.889316859	6.662187141	5.527056759	8.044504361	3.62288471	5.624613799	5.274355719	5.46559377	5.032044928	6.080381836	8.204769757	7.652525762	6.767762782	6.420114814	5.617043766	8.244705696	4.5667655	7.884545161
681	7.577072988	5.624655009	4.575977862	6.350415049	5.933825757	6.690657131	5.570752887	8.101926892	3.65860428	5.670233379	5.314891463	5.500689332	5.057165668	6.112463104	8.24508602	7.694981877	6.822008733	6.452191575	5.650108491	8.300714986	4.592041109	7.942588517
682	7.643482625	5.676501306	4.618136029	6.408557359	5.993879697	6.728100577	5.622051349	8.169543713	3.702471125	5.731218698	5.370565895	5.548092212	5.092526668	6.152782085	8.294495589	7.748123767	6.884452321	6.489834122	5.687142571	8.366664253	4.616434156	8.01456194
683	7.724607449	5.738843402	4.671748897	6.479258181	6.068410421	6.770708845	5.685625775	8.244812875	3.756418521	5.810507802	5.448369316	5.614912601	5.141145913	6.204608646	8.350997241	7.816478611	6.95963576	6.5357531	5.731828917	8.444830464	4.642880153	8.106578564
684	7.820315059	5.811171904	4.734570366	6.56625898	6.150103145	6.81383304	5.771390895	8.343212907	3.829367679	5.907745566	5.543354797	5.693055309	5.189096153	6.264199481	8.410297264	7.895253458	7.065100228	6.589378776	5.785058065	8.544875399	4.681682366	8.221184301
685	7.934858642	5.899088494	4.817443367	6.673913435	6.248011896	6.865404054	5.881470358	8.458496661	3.925895297	6.033546631	5.663254005	5.784349339	5.244163779	6.329623212	8.48360757	7.986381571	7.194256682	6.652772658	5.846031928	8.660826385	4.725130125	8.358475752
686	8.081155289	6.014200988	4.927398044	6.811398439	6.377904093	6.929392253	6.019777924	8.598688673	4.051984181	6.199373593	5.8213565	5.898813174	5.317167699	6.40882867	8.58177233	8.101199481	7.357008941	6.73118139	5.919433621	8.803382215	4.772769187	8.533304093
687	8.274570331	6.1694194	5.054528868	6.983982754	6.558112102	6.996164088	6.178108299	8.782191693	4.20352105	6.402057616	6.02628758	6.050744888	5.41903251	6.520560826	8.707073308	8.256394436	7.575272797	6.827228426	6.011314588	8.99740434	4.830005862	8.768743879
688	8.495874066	6.346441314	5.192626898	7.172946065	6.758347457	7.071981169	6.357296955	9.003454122	4.369629446	6.631756994	6.259975912	6.221414072	5.536097279	6.646233333	8.843853657	8.44473807	7.831091225	6.937149133	6.124163268	9.234348262	4.903834506	9.051395238
689	8.731890533	6.534208158	5.342465659	7.374135224	6.96871848	7.157728947	6.555034229	9.244700474	4.551096743	6.88120916	6.511773603	6.401350652	5.658696918	6.780919864	8.990650942	8.652411604	8.113373688	7.059778458	6.249783714	9.497421521	4.988901897	9.36227204
690	8.990782536	6.740384523	5.520151205	7.606765661	7.206803104	7.25723286	6.781840094	9.499519087	4.768852035	7.164090725	6.795304274	6.600427162	5.789703599	6.936706677	9.164987184	8.877474991	8.43567255	7.204201362	6.383508865	9.783683011	5.078788348	9.702135237
691	9.279128111	6.973181827	5.720411876	7.866727878	7.467749594	7.366984863	7.036499319	9.785758459	5.01745089	7.488122681	7.127612659	6.823615905	5.938955283	7.104723028	9.358102383	9.129509422	8.80537426	7.369363853	6.536615856	10.09505049	5.18076668	10.06422754
692	9.602033364	7.238740744	5.952914655	8.162668119	7.760081009	7.4883915	7.326876941	10.10543059	5.30420975	7.85868879	7.510382325	7.070940416	6.105269677	7.294750351	9.574157508	9.413543575	9.231707955	7.553831181	6.704188825	10.43658829	5.295908486	10.46221936
693	9.964054866	7.542144862	6.224764317	8.50226704	8.092483663	7.624189344	7.659417541	10.45765968	5.635573023	8.279658922	7.943466572	7.341745669	6.28754435	7.517043895	9.818778151	9.733911815	9.72161239	7.75839154	6.882380839	10.81590385	5.424662926	10.9101833
694	10.37249488	7.888500633	6.516867577	8.880131005	8.465393257	7.77934984	8.02801241	10.84802123	6.003189322	8.752644168	8.438954705	7.641076929	6.499484334	7.766252332	10.09446115	10.0980055	10.27056017	7.995782339	7.090215161	11.25279944	5.570782489	11.40526458
695	10.81576988	8.267147219	6.833486687	9.285609203	8.866830447	7.946164343	8.426787962	11.26849291	6.404188447	9.262453567	8.976752702	7.956170894	6.727836172	8.034889541	10.39068643	10.49310505	10.87403083	8.258548095	7.317463483	11.72519259	5.7325457	11.94021354
696	11.28032671	8.665749399	7.174591369	9.709397605	9.285518194	8.119676141	8.846748441	11.70766621	6.831129358	9.796689616	9.540626783	8.276797195	6.960983236	8.315668678	10.69927306	10.90628898	11.51782448	8.537742853	7.552460494	12.21211018	5.905713281	12.50052378
697	11.76375946	9.079859926	7.537337297	10.15556038	9.724913364	8.306789348	9.282804421	12.16178	7.277961757	10.366036	10.14193788	8.608677383	7.199988648	8.609394918	11.02864626	11.33927365	12.18464542	8.833092375	7.79164962	12.7148882	6.087345779	13.07446059
698	12.26788221	9.522221881	7.92193029	10.63127206	10.18480158	8.50916671	9.74176933	12.62928135	7.74964525	10.9652916	10.77518528	8.950179485	7.451387589	8.91730853	11.37235787	11.78904485	12.88528704	9.144099099	8.038057351	13.23817288	6.276388048	13.66267686
699	12.79223642	9.993212698	8.325506025	11.13365211	10.66396113	8.721938211	10.22645553	13.11362423	8.251176958	11.59384636	11.44277448	9.301663815	7.71746889	9.241026375	11.72891518	12.25789138	13.62612635	9.469259049	8.293791656	13.78283213	6.474272221	14.26939257
700	13.32198901	10.47051925	8.731792234	11.63684367	11.14825795	8.92708427	10.72413676	13.61115926	8.77705341	12.23992643	12.13824087	9.656271589	7.99042369	9.574696091	12.0920706	12.74221681	14.39189686	9.797246578	8.5543286	14.33225352	6.680164773	14.88848896
701	13.86197926	10.95944665	9.147965086	12.15106036	11.64449566	9.146966437	11.23091421	14.11486831	9.308681329	12.88980299	12.83816562	10.01494694	8.265002445	9.91401172	12.46044149	13.23384638	15.17860013	10.13928467	8.818169491	14.89172919	6.891790312	15.51242061
702	14.40030192	11.44933439	9.565209368	12.66499567	12.13947793	9.373010426	11.73814321	14.61501213	9.83518605	13.53622989	13.53266752	10.3709956	8.536880395	10.2541212	12.83173906	13.72457678	15.97343625	10.48827979	9.083724734	15.44968449	7.106257716	16.12841679
703	14.92430994	11.92954449	9.973545565	13.16657726	12.61896738	9.5892107	12.23928057	15.10481625	10.35334365	14.1783202	14.22241861	10.71829032	8.804333376	10.59235423	13.20459449	14.21040781	16.76622201	10.8330878	9.350540567	15.9935706	7.321986671	16.72775858
704	15.43876844	12.40765002	10.38355609	13.67488923	13.09810771	9.814554213	12.72899599	15.57961152	10.86144815	14.7996804	14.89810849	11.05885953	9.063345494	10.92260942	13.56449177	14.68975335	17.54855384	11.17372873	9.610718312	16.51793116	7.538124822	17.30954128
705	15.94394466	12.88079127	10.79141262	14.18309633	13.56911448	10.04408641	13.21086282	16.04392346	11.36692687	15.41756016	15.56875254	11.39960868	9.322856779	11.25143264	13.91994122	15.16689625	18.32614702	11.51262697	9.865188989	17.03171779	7.752599633	17.87791082
706	16.44100422	13.34730414	11.19474792	14.68464803	14.02658632	10.27184944	13.6895898	16.50339198	11.87535474	16.04395858	16.24198085	11.74377135	9.588104528	11.58395135	14.27854151	15.6442149	19.10639607	11.85170502	10.11680243	17.54362774	7.965214432	18.43805648
707	16.93256058	13.81059151	11.60240545	15.18470595	14.48272599	10.4992422	14.16685326	16.96051563	12.37985077	16.65253028	16.90772274	12.07892345	9.844713815	11.9134234	14.63014699	16.11243933	19.89143023	12.18700616	10.36949608	18.05259855	8.182064056	18.99305644
708	17.42067207	14.27348158	12.00619266	15.68413454	14.9383454	10.73027185	14.64265045	17.41234267	12.88312657	17.25617167	17.5702529	12.40766627	10.09802702	12.24157564	14.98040679	16.57772131	20.67829494	12.52553852	10.61820008	18.55343904	8.397992188	19.53891114
709	17.90676665	14.73963997	12.40510475	16.18577967	15.39575729	10.96728402	15.1184804	17.86117046	13.38858956	17.86120276	18.23231039	12.73337149	10.35135439	12.56944279	15.33116286	17.0440947	21.46515186	12.87043339	10.86331912	19.04630903	8.613628691	20.07636499
710	18.39108729	15.21475072	12.80960416	16.6972862	15.86088061	11.21040881	15.59904272	18.31998508	13.9018417	18.46145735	18.8926566	13.0607903	10.60425693	12.89639534	15.67760199	17.51229748	22.24912958	13.21834776	11.11400032	19.5395433	8.840287974	20.61353444
711	18.87532921	15.68874764	13.21615272	17.20733587	16.32084246	11.45476964	16.08007108	18.76897518	14.41342776	19.06655432	19.56094226	13.38883982	10.85958597	13.22542927	16.02580511	17.9827315	23.04204379	13.56916885	11.36625425	20.03127851	9.064496525	21.15356395
712	19.35968642	16.1644096	13.62830088	17.71815054	16.77991854	11.70120229	16.56250703	19.21161969	14.92438007	19.67764249	20.23914853	13.71630697	11.11760447	13.55731938	16.37699148	18.45700687	23.83791679	13.92348412	11.61879923	20.52222911	9.288743571	21.69306345
713	19.84360951	16.65219498	14.05330088	18.23981857	17.25262071	11.95387343	17.0504439	19.66501636	15.44237196	20.29183273	20.92489592	14.0417489	11.37693458	13.89179689	16.729509	18.9371043	24.61992533	14.28249893	11.87127342	21.01378403	9.524506037	22.22446708
714	20.324314	17.13550915	14.47517102	18.75488819	17.7227362	12.20562662	17.54164875	20.12181262	15.96292143	20.90631839	21.60536688	14.36316214	11.63225527	14.22329252	17.07526262	19.40109659	25.39947701	14.63664286	12.1207562	21.49218538	9.761022258	22.74739235
715	20.79626337	17.6137023	14.90222408	19.26675668	18.18581123	12.45897083	18.03187579	20.5747972	16.48432729	21.52193578	22.2834383	14.67875615	11.8821646	14.54780576	17.41636109	19.85216274	26.16028817	14.9874284	12.36410582	21.95731766	9.996348704	23.25807634
716	21.26741731	18.10456855	15.35556601	19.79690377	18.6545938	12.72449379	18.530519	21.02915064	17.02103055	22.157045	22.984343	14.99567025	12.13442412	14.8727687	17.76607868	20.31305743	26.90558024	15.34935964	12.60640509	22.42802922	10.23756547	23.7690085
717	21.76164385	18.63389335	15.81683847	20.35690256	19.1537788	13.00215366	19.05573916	21.49736977	17.60041533	22.82870466	23.72428509	15.32425601	12.40404933	15.22105277	18.12796309	20.80333331	27.68547091	15.73505379	12.86275956	22.9356658	10.49255922	24.31002314
718	22.30656644	19.21513893	16.29387903	20.95985136	19.6975772	13.29936722	19.62295014	22.00528276	18.2256499	23.54635091	24.5283364	15.67208452	12.70037566	15.60298527	18.52165531	21.34191748	28.55135525	16.15863544	13.14178486	23.49175101	10.77111744	24.90362217
719	22.88248131	19.81661592	16.76698336	21.57206196	20.25787363	13.60174973	20.20406096	22.53535121	18.85514374	24.2662257	25.3574497	16.02264389	13.00960948	16.00000022	18.93354126	21.90438979	29.4731239	16.59997259	13.42983063	24.06187011	11.06011031	25.52101434
720	23.44671656	20.40631621	17.22157031	22.15261366	20.8043735	13.89085892	20.76918539	23.04707676	19.46456004	24.9482712	26.15711282	16.36395279	13.31815899	16.39788448	19.33659104	22.46053778	30.37671675	17.03355632	13.71154061	24.61614851	11.33899153	26.1228438
721	23.95242833	20.93107085	17.6729308	22.68570007	21.30542415	14.17066882	21.28067368	23.52009971	20.01614614	25.57151031	26.88375122	16.68117123	13.59013668	16.7580538	19.69775327	22.97047591	31.1731729	17.43235003	13.97707061	25.09822491	11.60506775	26.65097692
722	24.41639453	21.41467402	18.13658468	23.20328111	21.77932579	14.45114958	21.76376917	23.96931244	20.54041714	26.17267798	27.57267702	16.9809824	13.83747253	17.09255164	20.03662323	23.44841068	31.88581912	17.81076894	14.23349908	25.53526188	11.86907753	27.13224744
723	24.88215468	21.91871792	18.61443474	23.75622292	22.26247512	14.73721179	22.27271021	24.41587497	21.10058735	26.80956626	28.29119652	17.2714067	14.09751213	17.43674218	20.39974796	23.92747633	32.58171468	18.19862378	14.48975048	25.99631196	12.14262987	27.63529414
724	25.38498765	22.47622885	19.09349465	24.3321725	22.77644064	15.03186922	22.81172711	24.88856026	21.69606169	27.48124277	29.06070328	17.57508795	14.37930227	17.80600006	20.77472152	24.43631742	33.34218216	18.61339583	14.74950833	26.49165696	12.42664696	28.16817288
725	25.90571344	23.05500705	19.56804842	24.90509776	23.30554161	15.32945792	23.36103732	25.37424891	22.2992209	28.15644162	29.84721672	17.88302692	14.6695201	18.18210957	21.14701275	24.9575115	34.13821846	19.04112506	15.01323923	26.99806778	12.71520018	28.71143701
726	26.40403501	23.59723845	20.03864052	25.44645954	23.8193723	15.62226598	23.89131556	25.84413502	22.87427974	28.79539036	30.59701885	18.17577423	14.94583852	18.5361089	21.50351005	25.45774878	34.89551674	19.45559677	15.27987871	27.47896234	13.00012202	29.23415072
727	26.88654116	24.11963283	20.50122162	25.97305949	24.30913429	15.90718144	24.40166144	26.29775087	23.44003543	29.41764822	31.33036312	18.45804699	15.21294842	18.89138012	21.85590811	25.94693122	35.60481691	19.85801192	15.5350801	27.94053606	13.27547881	29.73843048
728	27.36216413	24.63969145	20.95772526	26.49554734	24.79478693	16.19052148	24.89979544	26.74020943	23.99650754	30.02942686	32.05107118	18.73374479	15.47418213	19.23908336	22.20758596	26.42972094	36.29077523	20.25727885	15.7853381	28.39201022	13.55047095	30.23040479
729	27.83307534	25.16408091	21.40622757	27.01588662	25.28698014	16.47441135	25.39048682	27.17410874	24.54029759	30.63017513	32.75810039	19.00365744	15.73181274	19.57183512	22.55580916	26.90647037	36.9699708	20.65641827	16.03475394	28.83613028	13.82976774	30.71173262
730	28.2875094	25.67436848	21.83889188	27.52454225	25.76198942	16.74803889	25.87464838	27.60033248	25.08016689	31.21890833	33.46117052	19.26458613	15.99103289	19.91056281	22.88907074	27.3729427	37.62619498	21.04294009	16.27397643	29.26209137	14.10196217	31.17798603
731	28.72785483	26.16499756	22.26527264	28.01612833	26.22035305	17.01351869	26.34328616	28.01470463	25.60047147	31.77874984	34.1358409	19.51420844	16.2437838	20.24106987	23.21279703	27.83076979	38.26760223	21.42217757	16.50772694	29.67577026	14.36879456	31.63269931
732	29.1483958	26.62923163	22.68121176	28.47971614	26.65694935	17.26901944	26.78570514	28.4089455	26.08886408	32.30244018	34.76928653	19.75038614	16.48230466	20.5545123	23.52522865	28.27448933	38.88180366	21.79097452	16.73775919	30.07112879	14.62802204	32.06687633
733	29.54494986	27.0727745	23.07571835	28.90847006	27.0726337	17.51527548	27.20156235	28.78155451	26.55277621	32.81194213	35.38535981	19.97881331	16.70620582	20.86056985	23.82577952	28.70574897	39.45031994	22.14914552	16.97259298	30.44009206	14.88140491	32.46955944
734	29.91781805	27.49402653	23.46649907	29.33145684	27.46313625	17.75503445	27.60387222	29.13955739	26.99807026	33.30092571	35.96996156	20.1950148	16.92112774	21.14968091	24.11205509	29.10711473	39.9722545	22.48408474	17.1859209	30.78704305	15.1237143	32.85038089
735	30.278512	27.90282212	23.8510491	29.75215126	27.84303976	17.99085676	28.00232507	29.49240111	27.43654039	33.77698512	36.53959274	20.40235757	17.13441088	21.42770068	24.38819955	29.48788146	40.46936283	22.80460814	17.38384326	31.12334443	15.35971428	33.22314693
736	30.63409063	28.30246887	24.20649522	30.14918446	28.22449223	18.21818666	28.39219868	29.83902735	27.86821455	34.2385661	37.10575204	20.60128431	17.34727439	21.69842548	24.65274154	29.85839395	40.95978457	23.11965091	17.58117395	31.45306398	15.5910563	33.59159872
737	30.98136643	28.69429337	24.56072805	30.53487881	28.5961677	18.43899541	28.76506587	30.16814972	28.28571603	34.68391197	37.64688501	20.79528049	17.54924967	21.9603039	24.91325012	30.22278256	41.43918578	23.42472116	17.77233305	31.77251519	15.81369032	33.94764123
738	31.31541039	29.06881242	24.90309772	30.90304152	28.95090275	18.65273089	29.11658996	30.48163051	28.67978398	35.10491762	38.160932	20.98241956	17.74140764	22.21241393	25.16308197	30.57757113	41.89978484	23.72207961	17.95913297	32.07813081	16.03012256	34.28224357
739	31.63369117	29.42070388	25.22188139	31.24932833	29.28606788	18.85907283	29.44832703	30.7852736	29.04781911	35.49963231	38.65338956	21.16066986	17.92770981	22.4551673	25.39797136	30.91873817	42.33644455	24.01445531	18.14388984	32.3693351	16.2436888	34.59370209
740	31.93292694	29.7617523	25.5273684	31.57877667	29.59998033	19.05161217	29.76649621	31.07359021	29.40133	35.88134227	39.1184239	21.32497418	18.10371904	22.68406916	25.63129292	31.2355235	42.74249105	24.28730723	18.31756389	32.64466612	16.44416607	34.89852261
741	32.21549975	30.08308698	25.81553111	31.8930857	29.90137588	19.23107609	30.07273516	31.34430736	29.73586331	36.24788402	39.55193606	21.48187553	18.2701068	22.89976653	25.84824319	31.53270461	43.12352756	24.54289392	18.48053518	32.90633883	16.63193761	35.1915248
742	32.48164795	30.38018525	26.08484708	32.1882097	30.18975213	19.40015143	30.36380585	31.59783707	30.04811734	36.5919255	39.95352036	21.63355087	18.42747774	23.10322378	26.04415885	31.81270565	43.4817801	24.78233683	18.63370502	33.1531851	16.80901992	35.4658173
743	32.72713279	30.66153514	26.34195257	32.44773134	30.44403594	19.56633818	30.62802142	31.84135571	30.34010919	36.89640278	40.33200761	21.77251405	18.57668646	23.29690111	26.23961193	32.07290767	43.81306806	25.00316761	18.77849124	33.37723525	16.98154621	35.71415311
744	32.96025665	30.92172214	26.58599062	32.69763451	30.6912316	19.7204847	30.87762059	32.06782347	30.61406959	37.18941494	40.68707106	21.90678151	18.71759349	23.47799462	26.41980291	32.31486363	44.11792945	25.21037912	18.91557035	33.58629105	17.13679599	35.94327228
745	33.1822553	31.16419026	26.81548382	32.94209374	30.93009681	19.86289525	31.11633328	32.28212144	30.8687933	37.47256799	41.0231274	22.03716048	18.85216543	23.64789702	26.58643366	32.54500026	44.40489541	25.40719299	19.0461201	33.78536695	17.27922439	36.16188772
746	33.38657481	31.3958237	27.02504146	33.16714059	31.13628188	19.99870357	31.33971021	32.49523062	31.09697341	37.72473671	41.34348881	22.15788332	18.9822852	23.8089302	26.7505448	32.77108922	44.6854905	25.5932491	19.16990739	33.97551489	17.42416615	36.37848162
747	33.57702216	31.60496422	27.22998769	33.3709196	31.33819756	20.12732575	31.54092461	32.68930493	31.31066223	37.96467152	41.63879605	22.27336499	19.09943752	23.95872797	26.90503683	32.97921332	44.93419803	25.76473042	19.28951843	34.15044011	17.56427622	36.57584568
748	33.75599814	31.79733361	27.42518208	33.56190817	31.53190976	20.25124841	31.73101589	32.86567713	31.51675628	38.19391946	41.91056213	22.38419357	19.20792892	24.09878247	27.04874561	33.16934429	45.16183055	25.92726359	19.40469955	34.31337255	17.69547765	36.75942324
749	33.92558848	31.98264905	27.60059548	33.74941715	31.70642537	20.37243716	31.92263251	33.03150146	31.71819464	38.40882158	42.16292598	22.48991951	19.31495534	24.23164136	27.18245772	33.34594182	45.38671535	26.08677362	19.51376809	34.46978137	17.81523663	36.9388977
750	34.08839856	32.16010707	27.75960955	33.92169503	31.87293887	20.48531688	32.09714943	33.19122916	31.90256353	38.60680941	42.39476402	22.59081632	19.41872862	24.35897548	27.30956472	33.51457787	45.59655875	26.22952992	19.61213686	34.61805539	17.92902622	37.10258277
751	34.24179372	32.32756691	27.91222361	34.08051524	32.0310153	20.58794647	32.25825438	33.34576808	32.07039009	38.78951076	42.61219745	22.68764524	19.51558777	24.47838497	27.43122081	33.6739649	45.79240505	26.36441369	19.70575466	34.76038395	18.0377907	37.25539327
752	34.38408523	32.48208402	28.0620156	34.22811788	32.17981159	20.68133369	32.40989969	33.49290002	32.22371145	38.95914479	42.81567861	22.77937312	19.60406308	24.58832636	27.54681618	33.82218759	45.97487394	26.49564992	19.79748421	34.89585766	18.14008422	37.40133219
753	34.51835922	32.61958901	28.19513939	34.36430833	32.32296393	20.77325147	32.55066441	33.62392246	32.36487804	39.11875876	42.98759224	22.8591403	19.68930731	24.69078214	27.6521633	33.95769962	46.14008081	26.60936109	19.87951434	35.01594914	18.2293644	37.53797029
754	34.64408526	32.74893154	28.3179446	34.49677816	32.45086434	20.86241859	32.68354324	33.74881473	32.49291436	39.26841386	43.15444977	22.94109361	19.77071932	24.78952087	27.7528578	34.09106328	46.29941925	26.71529722	19.95732339	35.12257236	18.31486597	37.66958614
755	34.76300006	32.87422901	28.43529463	34.62447832	32.56576886	20.94720833	32.80923549	33.8716789	32.61092005	39.40830307	43.32048491	23.02574277	19.8485803	24.88491903	27.85121138	34.22198092	46.45608908	26.81741811	20.0348273	35.22330817	18.40110097	37.79594655
756	34.87915446	32.99561349	28.54960807	34.73646256	32.6819717	21.02423093	32.9255914	33.99000323	32.7262576	39.53734833	43.46639946	23.09866598	19.92388951	24.97367383	27.94655728	34.33811717	46.6051777	26.9141824	20.11463268	35.33347941	18.48845058	37.91210153
757	34.98292026	33.09343512	28.69890692	34.84154089	32.79757958	21.11407312	33.03608947	34.1336288	32.82790789	39.67114764	43.62136891	23.18888145	19.99227409	25.05225761	28.02765137	34.45090165	46.73744975	27.00713303	20.20249406	35.41934653	18.57001922	38.00899525
758	35.06835908	33.16378122	28.92195501	34.96234804	32.91620798	21.23339288	33.14432784	34.29667587	32.91494701	39.83208964	43.77597871	23.29256224	20.05431489	25.12235824	28.10113793	34.56092643	46.82071299	27.09569115	20.29751249	35.46863029	18.655401	38.09015765
759	35.14891855	33.22729677	29.30825722	35.16268463	33.06913372	21.42499024	33.27922249	34.4835843	33.01379298	40.08621293	43.93467	23.4097266	20.12614174	25.20309982	28.19862185	34.68557994	46.8133071	27.19712757	20.41121696	35.48768167	18.78069903	38.18285572
760	35.37998243	33.49438259	29.53083231	35.47545607	33.30443721	21.58876786	33.53343393	34.62138867	33.31820542	40.38680265	44.22346782	23.51306683	20.2684787	25.3595985	28.36899582	34.86821283	46.87366069	27.38398262	20.49255055	35.70470573	18.92422471	38.38269558
761	35.74614783	33.93401974	29.50145323	35.76307958	33.57581472	21.66518379	33.8674617	34.72227947	33.7476627	40.67860683	44.61293941	23.60231445	20.43868819	25.55030454	28.55633445	35.05114155	47.14163351	27.60612389	20.52489136	36.07401621	19.03631733	38.65510748
762	35.89753076	34.09460668	29.38361888	35.70458129	33.63926738	21.62557837	33.97068652	34.79277777	33.82440909	40.74726097	44.74174883	23.64764372	20.45636137	25.57982202	28.56602752	35.05271209	47.45917691	27.63158719	20.52314962	36.16414951	19.01954963	38.72940574
763	35.89759713	34.08600551	29.38352635	35.67672475	33.63003252	21.62646018	33.97723039	34.80054483	33.79520617	40.74323798	44.70045957	23.65932613	20.46851051	25.59960689	28.59589683	35.07261195	47.4859005	27.63192099	20.55238259	36.180823	19.02596007	38.76027763
764	35.88886511	34.0552296	29.34859254	35.66225706	33.60656923	21.62479391	33.96398608	34.80516406	33.76086389	40.70680239	44.65512941	23.67959335	20.49260766	25.62571084	28.630955	35.11009289	47.51476289	27.63157082	20.58540238	36.20651371	19.04774248	38.79623129
765	35.90908053	34.04344704	29.29344732	35.65842657	33.60065565	21.62196626	33.96073403	34.84022272	33.74521393	40.67014527	44.65078913	23.71875405	20.52655463	25.66163368	28.66645737	35.16296874	47.61361412	27.6462263	20.62596051	36.25044613	19.07935266	38.84673499
766	35.91917712	34.00953731	29.33784877	35.67273295	33.61904235	21.64809491	33.95817615	34.91848083	33.71283848	40.64809047	44.63999636	23.76733237	20.55941276	25.7062579	28.7097544	35.23474007	47.6959239	27.68493003	20.70274537	36.27686091	19.12145658	38.89957904
767	35.93603364	33.99264743	29.41468381	35.7139025	33.65392558	21.70171168	33.9775662	35.00966182	33.70592622	40.65760544	44.65665766	23.82471069	20.59887988	25.7538743	28.76156989	35.32012558	47.76612185	27.72721971	20.78215474	36.30104888	19.17541132	38.95317935
768	35.96781782	33.99834207	29.50044221	35.77293071	33.69833922	21.76643073	34.01342921	35.10443831	33.71990519	40.69532105	44.69060576	23.88929374	20.64609758	25.80806248	28.82190408	35.4072458	47.83449281	27.7767968	20.8577787	36.33530128	19.23391716	39.01691025
769	36.02062974	34.02740759	29.58160409	35.83849226	33.74731815	21.82472385	34.05708941	35.19641603	33.74464404	40.75541197	44.7272318	23.95810935	20.69991491	25.87206435	28.8895057	35.48353507	47.90985529	27.83984659	20.92660545	36.38965781	19.28835203	39.09922605
770	36.08049003	34.07408153	29.65893512	35.90082281	33.81052961	21.88501639	34.11309211	35.27538981	33.78969241	40.8189979	44.78306893	24.02147266	20.75147033	25.92857483	28.95780469	35.56842948	47.98943225	27.89113068	20.98813508	36.45066162	19.34637623	39.17757719
771	36.14388804	34.12779881	29.72713899	35.96737765	33.87759422	21.94322524	34.17715393	35.35410104	33.84127097	40.88378507	44.84812249	24.07584177	20.80142	25.98182317	29.02400906	35.65173837	48.06385794	27.94059094	21.04512405	36.51597105	19.39989233	39.2472548
772	36.20944338	34.18032404	29.78522439	36.04129109	33.93867383	21.9956654	34.24322598	35.44062466	33.88701051	40.94938285	44.91020171	24.12450505	20.85079676	26.03688446	29.08690221	35.72370403	48.12698086	27.99725093	21.10065957	36.58282211	19.44429327	39.31054731
773	36.28024181	34.2360869	29.85305164	36.10154	33.99834092	22.04784404	34.30534794	35.5162363	33.93307278	41.01470345	44.96415751	24.19538308	20.89786576	26.09207902	29.15177385	35.79387434	48.18853984	28.04856444	21.15997909	36.64270589	19.49839571	39.38868632
774	36.3527544	34.29336259	29.91733794	36.16162177	34.06157207	22.09868138	34.36782402	35.58747887	33.98008892	41.07634418	45.02171202	24.26218839	20.94668319	26.14707211	29.21090419	35.86727276	48.26436754	28.10377844	21.21661581	36.70753506	19.54987106	39.46297765
775	36.42448474	34.34962911	29.97273944	36.22775616	34.1263205	22.14873616	34.43333228	35.65835346	34.03015356	41.13653637	45.08445759	24.31450305	20.99807756	26.20243881	29.26398097	35.94438662	48.3508145	28.16381623	21.26986447	36.77770529	19.59578436	39.52949391
776	36.49458434	34.40109569	30.02523307	36.29570476	34.17876697	22.20169289	34.50289103	35.72822672	34.08874934	41.20742282	45.138131	24.3650993	21.0481341	26.26086715	29.32201053	36.01975642	48.41296384	28.21626621	21.32837672	36.83453236	19.64844606	39.60789725
777	36.55988225	34.44663794	30.08403309	36.35899812	34.2349631	22.25173116	34.56489985	35.80378915	34.14631105	41.2706158	45.1889273	24.4185324	21.09689393	26.31244908	29.38231909	36.08716075	48.47717011	28.26742622	21.38274966	36.89576606	19.6969324	39.6814227
778	36.62225004	34.49127771	30.14564179	36.41863808	34.29522892	22.30023292	34.62370395	35.88122369	34.19721398	41.32796601	45.24194335	24.47693987	21.14305711	26.36134137	29.44409126	36.15001999	48.54446679	28.31743332	21.43288414	36.96250898	19.74312656	39.75140243
779	36.68561037	34.54281057	30.19935907	36.47929454	34.35208956	22.35133674	34.69047714	35.95121662	34.237704	41.39024093	45.30149323	24.53919749	21.18485161	26.41742871	29.50551734	36.21628604	48.60503771	28.36388628	21.48253376	37.02765934	19.79379979	39.82613852
780	36.74998362	34.59843842	30.25147371	36.54660361	34.40893359	22.40160449	34.75499432	36.02770629	34.27927996	41.45557846	45.3629336	24.59479281	21.22957555	26.46693474	29.55743321	36.28521318	48.67406193	28.41451616	21.53348547	37.09276804	19.84118205	39.89817357
781	36.81796886	34.65481356	30.30971663	36.61082678	34.47291088	22.45445347	34.81748077	36.10625781	34.32564537	41.5209638	45.41807758	24.65128399	21.27945919	26.51849617	29.61193373	36.35540651	48.74756311	28.46822364	21.58490829	37.15529516	19.88757792	39.97191743
782	36.89134415	34.70960753	30.37685861	36.66565387	34.54534903	22.5117867	34.88102493	36.18082231	34.3781465	41.58419433	45.46461495	24.71543239	21.33349137	26.57953432	29.67807564	36.42503336	48.81969191	28.52162478	21.63580712	37.21458151	19.9355662	40.04979
783	36.96834747	34.76451918	30.43430452	36.72998988	34.60047334	22.56438694	34.95247072	36.25201974	34.43763264	41.64665676	45.52655974	24.77509753	21.38226401	26.63504918	29.7341868	36.49219003	48.89346677	28.56932571	21.68618321	37.27888293	19.97981705	40.11566288
784	37.03639613	34.82192847	30.48927174	36.80116901	34.651706	22.61152825	35.01725757	36.32859557	34.48891541	41.71443045	45.58340276	24.83363717	21.4308136	26.68570591	29.79143635	36.55275158	48.96183495	28.6156267	21.73987413	37.34306674	20.02448185	40.18112333
785	37.09509068	34.88101825	30.54728152	36.87129697	34.70887989	22.65631855	35.07158337	36.40945595	34.52905202	41.78588139	45.62971655	24.89198017	21.47965036	26.73390441	29.85260427	36.60836326	49.02223416	28.66236867	21.79445623	37.40465783	20.06983222	40.25082978
786	37.16606706	34.93708977	30.61307485	36.92516466	34.7777961	22.70950996	35.13035137	36.47679568	34.57639245	41.84746163	45.68828872	24.94836628	21.52171229	26.78631424	29.9072882	36.67253479	49.08085991	28.70807586	21.83703751	37.46814414	20.11001074	40.31900937
787	37.2384734	34.99068602	30.66937224	36.97207954	34.84197022	22.76313838	35.19939576	36.5566155	34.62536797	41.90892352	45.74414612	24.99550754	21.56413671	26.82978521	29.95001246	36.73011666	49.1379507	28.75447943	21.88291421	37.52572972	20.15096196	40.3847415
788	37.30843729	35.04168787	30.72067342	37.02530247	34.89897565	22.81506257	35.27063132	36.64022176	34.67552786	41.97279759	45.79731339	25.04317919	21.60924163	26.86883147	29.99417911	36.7869491	49.19348624	28.79972787	21.9315769	37.57999782	20.19429234	40.44760539
789	37.37408746	35.0901938	30.78214604	37.09927552	34.95345271	22.86521043	35.32742957	36.70131288	34.7271193	42.0380479	45.85424895	25.108868	21.65656528	26.91713732	30.06264594	36.85802181	49.24701002	28.84042007	21.9747238	37.63885507	20.23898634	40.50814184
790	37.43838229	35.14806862	30.83992115	37.16258024	35.00850219	22.91488975	35.38795364	36.76438153	34.77053473	42.10661345	45.91685533	25.16382293	21.7042554	26.97506819	30.12841358	36.92086737	49.30595422	28.89037659	22.02119835	37.70391538	20.28049668	40.58161194
791	37.50509429	35.20940165	30.89527958	37.22075998	35.06842723	22.96423462	35.45353089	36.83754575	34.8145619	42.17292448	45.96924192	25.21533496	21.75031912	27.0336477	30.18579872	36.98619998	49.37870509	28.94397856	22.07683416	37.77170819	20.32613581	40.66344988
792	37.5767045	35.26553033	30.95207613	37.28581269	35.13424496	23.01387483	35.52100158	36.92145583	34.8688068	42.23323042	46.00374224	25.27495883	21.79528083	27.08646928	30.23770831	37.06516786	49.46648534	28.99478103	22.14227199	37.83989768	20.38192757	40.74538261
793	37.64928814	35.31126024	31.01096127	37.36246332	35.19306895	23.06655887	35.58254193	36.99974965	34.93003197	42.29698403	46.06057838	25.33954544	21.85042584	27.14788215	30.3023995	37.14204683	49.54449862	29.05109186	22.20070301	37.91803332	20.43877367	40.82301053
794	37.72212051	35.36305444	31.07103073	37.43592881	35.25131956	23.12177732	35.64518157	37.077246	34.98538662	42.36056199	46.12432637	25.39920085	21.90012052	27.20480084	30.36427576	37.20710154	49.60482447	29.10560202	22.25234497	37.98368745	20.48714762	40.89951749
795	37.79293877	35.42437723	31.13038303	37.4981813	35.31244509	23.17600906	35.71237269	37.15482227	35.03166672	42.42349352	46.18280122	25.4509764	21.94021417	27.25272526	30.41769487	37.263107	49.65130389	29.15465486	22.2973284	38.03214693	20.52567354	40.97535069
796	37.85539345	35.47695709	31.1850767	37.55012504	35.3746196	23.2194448	35.78201699	37.22506632	35.080587	42.49185366	46.2292494	25.50177661	21.98514934	27.30125632	30.47312879	37.3328795	49.70349194	29.20007182	22.331613	38.08579813	20.56388812	41.04599067
797	37.92529688	35.53369613	31.24072806	37.61147118	35.43616236	23.27077935	35.85001867	37.29909153	35.13412481	42.55538137	46.28473537	25.55947798	22.03425877	27.35040736	30.53635701	37.40069991	49.77381232	29.24648398	22.38584653	38.15480758	20.61344589	41.11350314
798	38.00307606	35.59276944	31.30049466	37.68100201	35.49889791	23.32765082	35.91369539	37.37732265	35.18624272	42.61728753	46.34447719	25.6216658	22.08479574	27.40009675	30.59847457	37.46612283	49.85289922	29.29641546	22.45239044	38.22825871	20.66768125	41.18158388
799	38.08263616	35.64759466	31.36668642	37.74829853	35.56706471	23.37916873	35.97337651	37.45659126	35.22881258	42.68806288	46.39343336	25.68154296	22.13345283	27.45103284	30.64602262	37.53652369	49.92145466	29.35187263	22.50608022	38.28631933	20.71197798	41.25610037
800	38.15363636	35.70402833	31.42005612	37.81096433	35.62493421	23.43108842	36.03261524	37.52655605	35.27903624	42.75357154	46.44538129	25.73493154	22.1804067	27.50401326	30.70158646	37.60321268	49.98581385	29.40315355	22.55033607	38.34299175	20.75281692	41.32381981
801	38.2198202	35.756101	31.46948272	37.87424953	35.67969349	23.48034574	36.095897	37.59882807	35.33341081	42.81486877	46.49962696	25.78612304	22.22231548	27.55469391	30.76082236	37.66342744	50.04440463	29.44889702	22.59454645	38.40322061	20.79446644	41.38679316
802	38.28767228	35.80154211	31.52601532	37.94163724	35.74005191	23.52615416	36.16387016	37.68138646	35.38410089	42.8756707	46.55312432	25.8399865	22.25919495	27.60110606	30.81731834	37.71917855	50.09834384	29.49124222	22.64570712	38.46870351	20.83947842	41.45151772
803	38.36514998	35.86328518	31.59012986	38.0063652	35.80606819	23.58568773	36.22558688	37.75496025	35.42479636	42.94133876	46.60649614	25.89866956	22.30685763	27.65640186	30.88105814	37.7875472	50.16553882	29.54034711	22.69612567	38.53790755	20.88658053	41.53390299
804	38.44385284	35.92692201	31.64825575	38.0697366	35.8671156	23.64117794	36.28970312	37.82335252	35.47065095	43.00818933	46.66675132	25.9574645	22.3620394	27.71553238	30.94609763	37.86684308	50.23685903	29.59386036	22.75329139	38.61170467	20.93767253	41.61462413
805	38.51580405	35.98465422	31.69854027	38.13399919	35.92257381	23.68750185	36.35909196	37.89351148	35.52629705	43.07343252	46.72920087	26.01583177	22.41920423	27.77552623	31.00806791	37.95011362	50.30736038	29.6507199	22.81482905	38.68493552	20.99038406	41.68697576
806	38.57301169	36.03970727	31.75681463	38.20453618	35.98765355	23.73865179	36.43010679	37.97877449	35.58331504	43.13669997	46.77205725	26.08092994	22.47084061	27.83832712	31.06571635	38.02510086	50.38066892	29.71435136	22.86439576	38.74445425	21.03674194	41.76453642
807	38.64785915	36.09179218	31.81970378	38.2672142	36.05258816	23.79516907	36.49292281	38.06393443	35.6277394	43.20039843	46.82042208	26.14526775	22.52189485	27.89698694	31.12938689	38.09228127	50.4472487	29.76679719	22.91704099	38.8016296	21.08621202	41.83939825
808	38.73118021	36.14183873	31.88217914	38.32520469	36.11573847	23.85162331	36.55516127	38.14069256	35.6679385	43.26349382	46.87473393	26.20101437	22.56889699	27.9477937	31.1886178	38.15042823	50.5030343	29.81039638	22.96768698	38.85924842	21.13331621	41.90947275
809	38.79578315	36.19123626	31.93738619	38.38760917	36.17643611	23.89861284	36.62942708	38.20397201	35.72120275	43.3232746	46.92505903	26.24107444	22.60499466	27.98800276	31.22516288	38.19838187	50.54668307	29.85480777	23.00351711	38.91567164	21.16688	41.97398833
810	38.86398143	36.25231824	31.99390091	38.45099207	36.22511888	23.94178137	36.6938725	38.28123807	35.78037245	43.39076039	46.97922549	26.29185748	22.64060007	28.02440458	31.26988325	38.25296201	50.59694557	29.89120224	23.04207517	38.97060201	21.20571249	42.04227769
811	38.93126966	36.31417032	32.05857104	38.50870293	36.27251597	23.98900986	36.75109448	38.3616875	35.83700282	43.46440438	47.03639591	26.34870751	22.67813466	28.06064717	31.32289478	38.30729524	50.64474045	29.92652979	23.08385188	39.02437808	21.24269543	42.10616527
812	38.99032977	36.36617608	32.13195519	38.55654462	36.3277524	24.04320968	36.8090402	38.4345831	35.88360872	43.54025125	47.09315933	26.40292962	22.71844191	28.09838719	31.37684823	38.35246414	50.68438177	29.96639878	23.1257454	39.07704758	21.27162229	42.15947372
813	39.03216689	36.40624691	32.19198606	38.59558745	36.37929995	24.08564258	36.87642403	38.50824099	35.90985348	43.61010776	47.13769707	26.4480499	22.76098273	28.13253995	31.41247308	38.38145374	50.73761179	30.00156138	23.15906628	39.12284004	21.30186622	42.20781554
814	39.0779213	36.45665631	32.24249532	38.63450807	36.43112057	24.12677796	36.94321472	38.58156047	35.94836877	43.67669698	47.18103318	26.48749316	22.79808177	28.16298033	31.45254791	38.41324701	50.78624958	30.02948905	23.1943925	39.16984021	21.33359453	42.25857632
815	39.13662622	36.52142499	32.28712654	38.68021517	36.48353495	24.17238934	37.00830848	38.6532294	36.0070242	43.7416583	47.23236028	26.52531086	22.83125239	28.19386628	31.50547557	38.45851139	50.82436227	30.05521503	23.23301612	39.22375617	21.36770939	42.3162405
816	39.19979205	36.57758779	32.33125254	38.73716341	36.53189456	24.22234336	37.08459451	38.72246701	36.0566198	43.8060613	47.29936227	26.56730652	22.87636448	28.23584165	31.55849109	38.51548453	50.86413175	30.09603671	23.26241169	39.28702345	21.40622676	42.38102806
817	39.27688512	36.63339365	32.36917662	38.81017213	36.5878162	24.26765508	37.15323462	38.78927636	36.1226858	43.87541431	47.36091149	26.6177252	22.9209546	28.29523281	31.62052532	38.59067005	50.91643822	30.13871519	23.30070997	39.35808169	21.44416095	42.45762492
818	39.36678297	36.69863791	32.4062078	38.89692685	36.65339411	24.3137624	37.21353745	38.84846049	36.19159928	43.94247233	47.41187329	26.67247677	22.97321917	28.36531043	31.69199513	38.67605058	50.98669528	30.19226342	23.3603492	39.43891927	21.49440372	42.5452933
819	39.46249212	36.77844238	32.45253368	38.98970208	36.72575677	24.37061074	37.27449491	38.9001524	36.24156008	43.99803381	47.45757661	26.72692215	23.04393095	28.43422011	31.7689196	38.76002165	51.07314132	30.26842438	23.4437501	39.52954818	21.56911599	42.63870229
820	39.54944277	36.83541069	32.51431918	39.07295819	36.79730824	24.43246953	37.35089776	38.98618107	36.30359425	44.04859125	47.51578563	26.80065487	23.1072106	28.50104163	31.84175662	38.8523302	51.15199397	30.34161462	23.51016351	39.61047481	21.62791839	42.71865408
821	39.62026382	36.87654445	32.60456034	39.11648643	36.86799949	24.49041572	37.41681179	39.08929645	36.34124341	44.11683593	47.57647538	26.87030698	23.14882079	28.55239527	31.88998253	38.92055787	51.23246299	30.39563277	23.56447052	39.65471887	21.67211251	42.78491048
822	39.68347611	36.92071354	32.71414668	39.12973286	36.9398402	24.54336066	37.46928246	39.19106073	36.35286502	44.21165094	47.63540523	26.92430981	23.17590012	28.59124915	31.92087567	38.9633632	51.3184102	30.43157737	23.61502993	39.67462448	21.71234978	42.85139616
823	39.74857515	36.9878338	32.71818169	39.20522067	36.97590182	24.57673346	37.54090082	39.22003393	36.42607867	44.26755379	47.67513481	26.94719947	23.22492918	28.63437317	31.98999535	39.03044041	51.33927771	30.45674071	23.62990338	39.76531868	21.74606574	42.92877011
824	39.83085751	37.05887957	32.73650267	39.312071	37.02813839	24.62497284	37.61531004	39.27193951	36.5141554	44.31702865	47.73004547	26.99748716	23.2901092	28.70794371	32.07919224	39.1203053	51.38574638	30.5133124	23.67965779	39.8695458	21.79650598	43.01463172
825	39.91723214	37.1150249	32.80182202	39.40138822	37.09930593	24.68433131	37.6774125	39.36271366	36.57801252	44.37023171	47.79072075	27.07418543	23.34754855	28.78640738	32.15646528	39.20860009	51.46626929	30.58796953	23.75922997	39.94195719	21.85450532	43.09358278
826	39.99717777	37.15833503	32.88762319	39.44316596	37.17116124	24.737116	37.73465246	39.46469194	36.61057922	44.43508106	47.83208497	27.14737969	23.37982476	28.82896308	32.2074001	39.28145113	51.54313781	30.64426015	23.82391303	39.97876438	21.90286559	43.16713847
827	40.07037123	37.21346612	32.962827	39.48897577	37.23125052	24.78928836	37.79906022	39.5417857	36.64204333	44.50557234	47.88085257	27.19512445	23.4192148	28.86424165	32.24828785	39.33614431	51.61106373	30.68905332	23.86583095	40.02441281	21.94170437	43.22757872
828	40.1395988	37.27812007	33.01538318	39.54594423	37.28473001	24.83953279	37.86988213	39.60733598	36.68807663	44.57519163	47.93614896	27.23259028	23.46707016	28.90682101	32.29340627	39.39203459	51.6637048	30.72872326	23.90066579	40.08556589	21.98045753	43.28795497
829	40.2063066	37.33722931	33.04255302	39.60662257	37.3372807	24.88272244	37.93623499	39.68006287	36.7506997	44.6333301	47.98649843	27.2813668	23.51389726	28.96248007	32.35125183	39.46473549	51.69842337	30.76901107	23.94656354	40.15307097	22.02661451	43.35891603
830	40.28656254	37.37868059	33.08026286	39.67261172	37.38378983	24.92258119	37.98517775	39.7460646	36.79314958	44.68332163	48.02652565	27.34365879	23.55901134	29.01683161	32.41318461	39.52798885	51.75200414	30.82116459	23.99679421	40.21770701	22.07312643	43.42656593
831	40.36229727	37.42841892	33.14392169	39.73672791	37.44972103	24.97359933	38.04317774	39.81352077	36.8383019	44.74101893	48.07589042	27.39470992	23.6032284	29.07094675	32.47531861	39.59044997	51.81852955	30.87205281	24.04811435	40.28047676	22.11455542	43.49801826
832	40.42953251	37.49582405	33.22477478	39.79884423	37.53342679	25.03608827	38.11995969	39.88645408	36.89853697	44.80918149	48.13762002	27.43172057	23.65001637	29.12631231	32.53799176	39.65931603	51.88961927	30.91830558	24.10034336	40.34483106	22.15443296	43.5784579
833	40.50581731	37.55167506	33.26622865	39.86585432	37.57077121	25.07745304	38.18629079	39.95333714	36.95858398	44.85924546	48.17653798	27.48981486	23.70385756	29.17653296	32.60216442	39.72930578	51.95060442	30.97247725	24.15310967	40.41009052	22.20899661	43.66126511
834	40.58855514	37.61557928	33.30837389	39.9352545	37.62891258	25.12907491	38.25224634	40.01074185	37.00721906	44.9135539	48.21450457	27.54659338	23.75756103	29.2373302	32.6683721	39.80258627	52.01448518	31.02172628	24.20898277	40.48351849	22.26270513	43.74387231
835	40.67019425	37.68116244	33.36513615	40.00483318	37.70646937	25.18862148	38.32068636	40.07447742	37.05227292	44.97459307	48.26240451	27.59740687	23.80687049	29.301566	32.73353741	39.87817925	52.08573494	31.07167838	24.26691205	40.55409039	22.31401398	43.8226806
836	40.7440163	37.73373175	33.43898116	40.07440764	37.77265295	25.24018927	38.39337559	40.16889011	37.11184076	45.03762949	48.32633768	27.64762722	23.85129582	29.35401746	32.79537098	39.95617825	52.16612249	31.13683006	24.32562592	40.60674621	22.36935088	43.89786722
837	40.82219334	37.78331345	33.49966024	40.13654933	37.82651365	25.28125214	38.45065862	40.24858693	37.15958439	45.09412528	48.37792378	27.70271027	23.89495272	29.40286662	32.85377084	40.03086836	52.23463226	31.19574335	24.37561801	40.66741363	22.42366099	43.97884531
838	40.90389786	37.83429937	33.55340973	40.19946529	37.88948487	25.32696562	38.51132142	40.31955011	37.21396993	45.15803888	48.43086763	27.75891689	23.94089407	29.45565614	32.91362616	40.11030661	52.30064959	31.25066349	24.42805747	40.74184433	22.47218323	44.05470676
839	40.98520894	37.89040687	33.61086981	40.2696816	37.97101396	25.3856837	38.58895539	40.39459322	37.28497253	45.23481307	48.49628037	27.81249084	23.99018442	29.51546844	32.97769333	40.1964704	52.37194791	31.30547897	24.4893662	40.82389689	22.51295945	44.11897559
840	41.06148576	37.96019313	33.67818002	40.34291482	38.02849249	25.43352178	38.66099124	40.48239685	37.32931753	45.28777731	48.55462195	27.86788962	24.04045182	29.5740888	33.04213089	40.26543976	52.43379541	31.35695617	24.53948237	40.88261236	22.5533492	44.19468972
841	41.14754534	38.02346805	33.736047	40.4080503	38.08181971	25.48316945	38.72700298	40.56615543	37.37813686	45.35352085	48.60298184	27.92125407	24.09027256	29.62414845	33.09846418	40.33760689	52.49817386	31.41089757	24.59004285	40.9410311	22.5992523	44.27395869
842	41.23841114	38.07709227	33.78591835	40.46891966	38.14262191	25.5388543	38.78961361	40.63960367	37.43949348	45.4353815	48.64931027	27.97149698	24.13843629	29.66918998	33.15122654	40.41636365	52.56874572	31.46627586	24.64485247	41.00667874	22.65041518	44.34887929
843	41.30514141	38.13684356	33.85309387	40.54677895	38.21366024	25.59514202	38.85461193	40.70743957	37.49519812	45.49853083	48.71439521	28.02008035	24.18344953	29.72504248	33.21998746	40.48533618	52.63981751	31.51383854	24.69876334	41.06925562	22.69930068	44.41018439
844	41.37982736	38.19421535	33.90908479	40.60348784	38.27885328	25.64919387	38.91430663	40.77540101	37.5458078	45.55362149	48.77276969	28.07543507	24.23216971	29.78672028	33.28412802	40.55750025	52.69450198	31.56272673	24.74921806	41.14206791	22.75276598	44.48675589
845	41.45656985	38.24742764	33.95764264	40.65799304	38.33806951	25.70211144	38.97504937	40.85008669	37.59547756	45.61086653	48.81962771	28.13297338	24.28025253	29.84951258	33.34107835	40.62807165	52.75044056	31.61284835	24.80024491	41.21614426	22.80713096	44.56831578
846	41.52200992	38.29908614	34.01211628	40.7394283	38.39767192	25.7560373	39.04584344	40.93535183	37.65008024	45.67854847	48.86025605	28.18469561	24.32203673	29.90876762	33.39641179	40.69063901	52.83030667	31.66220315	24.85659476	41.27841108	22.85602464	44.63641016
847	41.59792285	38.36503327	34.06964259	40.80621781	38.4631166	25.80574423	39.1178958	41.01616531	37.71186706	45.74030383	48.91251836	28.23132549	24.36805392	29.96323334	33.46539182	40.76395514	52.89915658	31.71583774	24.90783602	41.33966674	22.89802523	44.71283504
848	41.67849943	38.43021543	34.13377848	40.85230965	38.52688875	25.85496955	39.19132267	41.09146796	37.76395941	45.80751271	48.97407374	28.28012196	24.41493554	30.00639705	33.52912663	40.83825785	52.97141905	31.76574877	24.95848717	41.3944124	22.93447929	44.79123467
849	41.75904624	38.48782388	34.20080378	40.89084336	38.5850576	25.90679051	39.26553342	41.16148745	37.80122025	45.88340855	49.03744824	28.33352299	24.46076514	30.04320518	33.58021535	40.90553177	53.04762356	31.80822664	25.00963596	41.44571723	22.96969449	44.86648202
850	41.83707094	38.55032007	34.24248722	40.97048511	38.63876965	25.95855355	39.32967403	41.2162611	37.84077183	45.94251962	49.07974987	28.37716347	24.50602681	30.10489431	33.63846668	40.9598397	53.07656087	31.84562152	25.04543986	41.51662064	23.01066678	44.93461207
851	41.90588687	38.61385465	34.28079838	41.05561836	38.69094617	26.00022316	39.39901478	41.29712613	37.91048252	45.99170816	49.13530041	28.42451088	24.55042192	30.15757476	33.69937515	41.0143104	53.1162984	31.89505403	25.0916562	41.58846782	23.06429693	45.00395713
852	41.96985709	38.67115881	34.34213898	41.12076213	38.75177732	26.03897504	39.47065721	41.3918326	37.98124804	46.04568065	49.20471212	28.47642038	24.59014699	30.19563824	33.75018948	41.07433777	53.18333527	31.95195924	25.14550379	41.64440575	23.11720927	45.07317669
853	42.0468731	38.71924786	34.45626096	41.15518478	38.83888095	26.09566785	39.53823051	41.46401396	37.99912627	46.12864533	49.27298723	28.53089372	24.62481809	30.23508635	33.78072741	41.1459377	53.27229608	32.00365339	25.19245618	41.67704545	23.1504406	45.14286839
854	42.1269709	38.77256678	34.50917832	41.2155738	38.8965372	26.14243267	39.60450364	41.51579627	38.04944615	46.2006085	49.30078079	28.57216499	24.67724516	30.28600799	33.84740973	41.21340253	53.31564225	32.05385817	25.23926027	41.73824508	23.2008938	45.22312617
855	42.20718957	38.83444014	34.52677882	41.31197149	38.9373671	26.18860745	39.67183024	41.57027822	38.13325766	46.25785294	49.33123706	28.61392599	24.73891141	30.34641141	33.93013413	41.2808854	53.33711834	32.10115224	25.28463189	41.82357353	23.25886001	45.30195737
856	42.28226973	38.8990283	34.55983849	41.41765227	38.98537475	26.24175982	39.73697416	41.64352394	38.21840213	46.30814655	49.40005836	28.66656343	24.7918579	30.40454137	33.99343608	41.35022078	53.37803721	32.14435279	25.32698451	41.90595653	23.30416554	45.3654167
857	42.36149754	38.9632166	34.62365281	41.46648161	39.05731114	26.29156608	39.7997538	41.72796339	38.26514199	46.38363997	49.46566681	28.72075404	24.83495838	30.45058376	34.04172715	41.42347909	53.46566516	32.19992172	25.38296181	41.9649712	23.33630588	45.4338539
858	42.44270798	39.02454105	34.70100138	41.51576472	39.12495069	26.34274505	39.86379042	41.81484626	38.3095971	46.45742057	49.52963879	28.77230349	24.87912066	30.49810261	34.09788432	41.49173874	53.54980559	32.25311354	25.43680426	42.02301777	23.37609155	45.50747203
859	42.52375692	39.08381651	34.77566655	41.5836762	39.18503945	26.39765491	39.9310677	41.89930598	38.36454675	46.52142303	49.59052282	28.82505797	24.92689258	30.55310788	34.1667789	41.5567248	53.61709285	32.30104961	25.48423145	42.08652568	23.42634165	45.58419411
860	42.59786772	39.14226057	34.82579914	41.64804752	39.25600803	26.45385366	39.99880329	41.97498892	38.41822482	46.58188911	49.63991752	28.88892633	24.97021722	30.61202705	34.23223912	41.62765874	53.68567469	32.34982088	25.52929876	42.14332896	23.46959607	45.65534944
861	42.66336105	39.19727	34.87116024	41.70378159	39.31199073	26.49605114	40.05964945	42.05009434	38.46640413	46.64997991	49.69402416	28.93468302	25.017043	30.67353384	34.29025045	41.69914057	53.74840696	32.39375185	25.58051321	42.20490831	23.50965107	45.71928575
862	42.73622613	39.25627235	34.92297482	41.76440012	39.36849397	26.54286947	40.12816195	42.12398328	38.51490461	46.71892001	49.74742307	28.97659933	25.06237543	30.73128276	34.34383253	41.76600514	53.80681369	32.43906338	25.63382459	42.27003792	23.55225062	45.78919221
863	42.82851632	39.32412918	34.9849555	41.84098927	39.44474451	26.61239569	40.21621693	42.19690024	38.57022676	46.77801579	49.79231726	29.0359937	25.0999613	30.7793671	34.39731182	41.82490309	53.86587922	32.49181571	25.68249167	42.33305131	23.60124235	45.87558329
864	42.89694898	39.37319934	35.02913074	41.89133484	39.50379538	26.6531695	40.27827959	42.29337384	38.62169324	46.83017451	49.84970041	29.09078354	25.1397334	30.82271234	34.44252533	41.88234039	53.93639396	32.53589379	25.73129885	42.38796303	23.64280189	45.94439807
865	42.95901868	39.41731339	35.09599822	41.93481982	39.55893823	26.69390415	40.34144238	42.37671855	38.66500307	46.8918087	49.90557812	29.13382037	25.18006175	30.86151389	34.49299382	41.94361091	54.00589142	32.57815436	25.77925454	42.43243529	23.68298299	46.00896692
866	43.02966029	39.46914904	35.18798112	41.99631517	39.61850707	26.75003601	40.41764863	42.42767204	38.70857714	46.96641205	49.95294232	29.1689574	25.22409708	30.9022407	34.55881637	42.01168938	54.05959485	32.6234814	25.82657575	42.47793276	23.72812371	46.0796591
867	43.10378	39.52848001	35.20846774	42.10388696	39.66804788	26.79450983	40.46921093	42.45893577	38.78280051	47.02099764	49.9966891	29.21696997	25.28345864	30.96253353	34.63641352	42.07808889	54.06883476	32.66514235	25.87144706	42.56142152	23.77954994	46.14853328
868	43.19408815	39.60521202	35.25512109	42.18354706	39.72683321	26.84898406	40.54281059	42.52713603	38.8577389	47.08614009	50.05114404	29.26827901	25.33087288	31.01604846	34.69993274	42.15000514	54.12340109	32.71128885	25.92172813	42.63908685	23.8216486	46.21541021
869	43.28436901	39.68122753	35.3245568	42.2360581	39.79158198	26.90708933	40.62790078	42.62253024	38.91984899	47.1575272	50.11104789	29.32303416	25.3674025	31.06092784	34.75052837	42.21878121	54.20942904	32.76005038	25.97123943	42.70240017	23.85747049	46.28062555
870	43.35298447	39.73378569	35.37653626	42.29645153	39.85203194	26.95429502	40.69553363	42.70897323	38.96741104	47.21990753	50.1649235	29.38432722	25.40788116	31.10749395	34.80295888	42.27475925	54.27350187	32.80741165	26.01226151	42.76103965	23.89900542	46.34813063
871	43.42267499	39.79425227	35.43094277	42.36632119	39.90945488	26.99737494	40.76509061	42.78499717	39.01991273	47.2775862	50.21532604	29.42942857	25.45785903	31.15824303	34.85566475	42.34362259	54.33050896	32.85760125	26.07058199	42.82148332	23.94577762	46.43125419
872	43.49762211	39.85459938	35.49744933	42.43138083	39.9681544	27.04072377	40.83244293	42.86810503	39.0710312	47.34108175	50.27203498	29.47227185	25.50608563	31.20783018	34.90779156	42.41314285	54.39280258	32.90427842	26.12468812	42.87822245	23.98958651	46.50857137
873	43.57541214	39.90667719	35.57209387	42.48333178	40.02963686	27.08811558	40.8934323	42.96196925	39.11498472	47.41226787	50.3328871	29.52282175	25.54512413	31.25377787	34.95926185	42.47220433	54.46438522	32.94572666	26.16282369	42.9295813	24.02673103	46.5695922
874	43.64177244	39.95470183	35.61653753	42.5339985	40.08706463	27.14380498	40.95016744	43.02632089	39.15488026	47.46850571	50.35841241	29.56762529	25.58261168	31.30464908	35.01248501	42.52351409	54.52895148	32.99654267	26.2160157	42.9890771	24.06895973	46.64682118
875	43.72154296	40.01068784	35.66735284	42.60080838	40.14676825	27.19878879	41.01341711	43.08504558	39.20703522	47.52534299	50.40032408	29.61737034	25.62912391	31.35763084	35.07283556	42.59094806	54.5831845	33.04673223	26.26589341	43.05281404	24.10663964	46.70839609
876	43.81014016	40.07071373	35.72726653	42.67755519	40.20849376	27.25089303	41.08738077	43.1505344	39.27368583	47.59048864	50.4657314	29.67325091	25.68069182	31.4095976	35.13565624	42.67165099	54.62892133	33.0931186	26.30830999	43.11662169	24.14235169	46.76158016
877	43.88359414	40.12123404	35.77703875	42.74108508	40.26804692	27.30288837	41.17009002	43.2279476	39.34521056	47.66590415	50.53006621	29.73001531	25.72331617	31.45711492	35.189754	42.74316707	54.67455155	33.13763579	26.34946157	43.17632182	24.18708817	46.83950764
878	43.96160628	40.19796219	35.83236809	42.79655145	40.33032717	27.34800011	41.23494325	43.30811736	39.39276039	47.73386151	50.58487985	29.78576736	25.76884311	31.49675517	35.24392956	42.80097516	54.76079414	33.19049359	26.40457938	43.24000653	24.23962318	46.91192063
879	44.03987611	40.2731427	35.89913407	42.84901783	40.39326845	27.39410575	41.29306433	43.39054645	39.43327977	47.79532842	50.6333578	29.83248932	25.80651305	31.53938858	35.29804635	42.85038278	54.83893925	33.23701786	26.4585148	43.29778917	24.28580961	46.9784091
880	44.11158546	40.32003454	35.97349223	42.90493369	40.45235437	27.44669914	41.35888411	43.47189852	39.48519564	47.85436774	50.67913247	29.86710916	25.83227775	31.59224601	35.35192334	42.89984786	54.86987219	33.26784012	26.49836137	43.343382	24.31855952	47.0453235
881	44.17444819	40.35926493	36.0220167	42.97444624	40.49689444	27.49055904	41.4274635	43.52913166	39.53384101	47.90787199	50.71154932	29.90432732	25.88160811	31.63788268	35.41069166	42.95732606	54.91571879	33.31057024	26.54152396	43.3960259	24.36555698	47.12208231
882	44.25216159	40.41692084	36.07755215	43.03670699	40.55049301	27.54077636	41.49601561	43.59618433	39.58530317	47.97349423	50.76321725	29.95834945	25.93220788	31.68672685	35.47250609	43.01952593	54.96349579	33.3554718	26.5895988	43.44204056	24.41030914	47.18523898
883	44.34338585	40.48982884	36.14157742	43.09062239	40.61561383	27.59437398	41.56297436	43.67803125	39.64123423	48.04515621	50.83210869	30.02146742	25.97587409	31.73815925	35.52846838	43.08477394	55.01448561	33.39971842	26.64046981	43.48828457	24.44779542	47.23747822
884	44.42289071	40.54670559	36.18496448	43.15567441	40.6743851	27.63120357	41.62894909	43.75155314	39.69954709	48.09433733	50.88259439	30.06544607	26.01951387	31.7811564	35.56404775	43.15401765	55.08475541	33.44813669	26.68901198	43.56229343	24.48522838	47.30815044
885	44.4820674	40.60404321	36.22735134	43.2156702	40.73476895	27.67345629	41.68781294	43.82944577	39.75133889	48.16080747	50.94300248	30.13225692	26.06492577	31.81917735	35.62161628	43.22735019	55.14229427	33.48960031	26.73151759	43.61946039	24.52487255	47.37403111
886	44.53892018	40.66847729	36.2808536	43.277509	40.79639934	27.72451572	41.75383539	43.89781423	39.80494522	48.2312005	50.99998792	30.19294083	26.11082326	31.85990943	35.68559072	43.28723794	55.19461621	33.52759237	26.77193879	43.66799232	24.56414674	47.43875315
887	44.6134752	40.73660819	36.34953554	43.3492874	40.85642166	27.78081418	41.83779315	43.94886804	39.86810658	48.28518182	51.03689011	30.21700807	26.15478945	31.90809072	35.73319914	43.32420561	55.2548429	33.56968725	26.8158031	43.72659128	24.60078375	47.50862143
888	44.69726002	40.77006269	36.41336049	43.4224601	40.91451632	27.83708236	41.91239983	44.04020965	39.92420637	48.34511538	51.07707756	30.26516738	26.19804897	31.94954061	35.79484409	43.39348396	55.30968294	33.6247764	26.86653343	43.79411111	24.64510669	47.57174547
889	44.77199375	40.81243639	36.46498522	43.46852352	40.96268586	27.87748129	41.97543609	44.13044549	39.98195921	48.40742674	51.11869593	30.31328693	26.23211496	31.99247418	35.8450411	43.4531519	55.3675385	33.67465943	26.91665836	43.85354193	24.68381836	47.63551485
890	44.83816423	40.87651328	36.50835277	43.49446331	41.00653321	27.90657863	42.02937716	44.20099783	40.03843662	48.46801847	51.16406705	30.35324863	26.25952619	32.03935802	35.88246254	43.49275119	55.43096195	33.71380491	26.9611279	43.90094946	24.71421073	47.70045261
891	44.92061871	40.93188538	36.56029445	43.55317081	41.06943542	27.95516659	42.07994113	44.26578807	40.07328569	48.52220811	51.22254398	30.40120315	26.29691635	32.08403742	35.93949124	43.54652141	55.49408907	33.75351505	26.99781885	43.94884723	24.74759447	47.75646112
892	44.97969053	40.97649545	36.61250322	43.60710214	41.12389236	28.00164492	42.14284321	44.32836826	40.11167203	48.59141864	51.27364585	30.45388211	26.33926631	32.12783106	35.97781794	43.58519562	55.54195579	33.78968091	27.02559182	44.00206348	24.78427168	47.81492785
893	45.03165528	41.02500526	36.66575099	43.65244652	41.17234209	28.03960275	42.21170308	44.39821586	40.15628293	48.66779454	51.32840072	30.50235421	26.37650995	32.16345508	36.00496305	43.61610231	55.58793113	33.80808039	27.05082242	44.04605322	24.81046141	47.8654902
894	45.10370747	41.09251778	36.72240688	43.6928448	41.22434949	28.07069078	42.2740262	44.48162594	40.20035364	48.73451744	51.39849424	30.53813015	26.39922772	32.18309457	36.04017913	43.6538703	55.64806992	33.80087974	27.08160213	44.06545116	24.81343048	47.89707573
895	45.15644496	41.14493695	36.77765313	43.70822506	41.26387649	28.11841384	42.3375354	44.553545	40.22599997	48.79098863	51.42183563	30.5749806	26.41979161	32.19481641	36.06781114	43.67493369	55.68170428	33.8286503	27.11634395	44.09132359	24.82482138	47.9447415
896	45.20409771	41.19502133	36.83127183	43.73227474	41.31436772	28.16709326	42.40141934	44.61596616	40.26760495	48.85429538	51.44585094	30.60644567	26.44479389	32.20895738	36.09265098	43.69018784	55.70472285	33.85773884	27.14571775	44.12931436	24.84889914	48.00413511
897	45.25303808	41.25011185	36.88172951	43.77967936	41.37503513	28.20749489	42.4626118	44.67498835	40.33197706	48.92645499	51.49564054	30.62940723	26.47541069	32.23067646	36.12202861	43.7119492	55.72388425	33.86833685	27.16634791	44.17412688	24.87966005	48.06399099
898	45.28799626	41.302469	36.92510833	43.81947356	41.3925313	28.25017443	42.51640597	44.74353144	40.36434388	48.97845716	51.53721765	30.65007177	26.50249275	32.25463983	36.16573643	43.75060862	55.72015638	33.88200046	27.18857744	44.20262866	24.894508	48.10648527
899	45.32632802	41.3383317	36.97958333	43.88119001	41.41166623	28.29521103	42.56868773	44.80221679	40.40031527	49.03689593	51.57795659	30.69224982	26.55328521	32.28562604	36.22457436	43.80185078	55.72097489	33.91150449	27.21633767	44.24123831	24.92093498	48.15178906
900	45.36827483	41.36219047	37.03756864	43.95849145	41.44839473	28.33947401	42.62398187	44.85705312	40.4566614	49.09780322	51.6213721	30.74906935	26.60917777	32.3325023	36.29394791	43.85734531	55.73952402	33.95543915	27.25889351	44.29344406	24.96768607	48.20767308
901	45.41355242	41.39347772	37.08339696	44.03463223	41.50148629	28.3819793	42.68549707	44.92095881	40.53509703	49.14890502	51.66763233	30.80051669	26.63989602	32.39919282	36.36547671	43.91129233	55.77687085	34.00506206	27.32175663	44.35536699	25.03153848	48.27442124
902	45.50449012	41.47186974	37.13411217	44.14160573	41.54137253	28.44789009	42.75223929	44.96817344	40.59547416	49.21629447	51.69579667	30.85200756	26.68545382	32.45582655	36.43599628	43.99099866	55.79959831	34.06732687	27.38492904	44.45000947	25.10253912	48.34468332
903	45.62363288	41.57787727	37.18360182	44.24624805	41.6126317	28.51142809	42.83046862	45.04462274	40.6707002	49.2675639	51.74306682	30.91190514	26.74121809	32.50274158	36.49596944	44.07585684	55.88208713	34.1281926	27.43952286	44.54248775	25.15335929	48.41596006
904	45.74525161	41.67778657	37.23341782	44.31527761	41.72000275	28.55982095	42.91359667	45.15828236	40.75308055	49.30230172	51.82145627	30.97508754	26.79322466	32.54398494	36.53804318	44.15101361	56.03198996	34.18247468	27.4877341	44.60958873	25.17707736	48.48775621
905	45.842601	41.72372239	37.30083069	44.3090292	41.81425336	28.6028986	42.97725374	45.2666167	40.76564467	49.37063681	51.91262973	31.01693653	26.81823471	32.5836826	36.5506886	44.21501921	56.17234744	34.24170062	27.54667265	44.64429241	25.18922151	48.56347597
906	45.90141319	41.73718901	37.36093797	44.30459626	41.86706465	28.62071933	43.03428601	45.35136108	40.76776197	49.44309142	51.95272244	31.04825274	26.82920721	32.61021878	36.57514907	44.24836035	56.23807934	34.25248092	27.57412476	44.65869803	25.19588937	48.61997773
907	45.92899402	41.75362822	37.41778524	44.33344943	41.8862838	28.6404294	43.09006301	45.40796131	40.79078169	49.51180535	51.96685832	31.08205676	26.85140095	32.6416359	36.62294891	44.26973108	56.23831319	34.24659328	27.58502609	44.67290165	25.21739517	48.65935842
908	45.94957333	41.81235006	37.48121411	44.40545125	41.89846148	28.70485117	43.1439401	45.4400032	40.85203912	49.57055669	52.01370112	31.12985574	26.90988938	32.70182513	36.68818121	44.31225987	56.22352636	34.28719804	27.61675096	44.71086334	25.27312184	48.69414493
909	46.01972875	41.86236598	37.52862248	44.4876226	41.90546594	28.77863862	43.18366023	45.47155983	40.89823656	49.61385296	52.04303977	31.17020681	26.95097404	32.7450282	36.74680142	44.3563384	56.22886163	34.31767614	27.65544073	44.76577937	25.312125	48.73798907
910	46.09808528	41.92969187	37.57248014	44.54943226	41.97007767	28.83269415	43.22854079	45.5362155	40.95443156	49.64503612	52.05994969	31.21188263	26.96942519	32.76728355	36.7909848	44.4102304	56.27545915	34.33751533	27.69679976	44.83267207	25.34130937	48.79133543
911	46.16048764	42.01261114	37.62137607	44.58183451	42.08257105	28.85920114	43.28899245	45.63395583	41.02484278	49.68155286	52.08794268	31.25954841	26.98143565	32.78412444	36.82248925	44.47015862	56.3575262	34.3606905	27.74165223	44.89615503	25.37307816	48.85184196
912	46.23565216	42.04566063	37.66899281	44.60546554	42.09861455	28.88042298	43.35444545	45.71074914	41.06104118	49.76552554	52.17724432	31.30547504	27.02890073	32.8355719	36.85120991	44.50647281	56.43857301	34.41810775	27.80145311	44.92004464	25.4177721	48.91873927
913	46.30663716	42.08067037	37.7183871	44.6513583	42.1330569	28.92937442	43.42492753	45.7696213	41.09237452	49.82932227	52.23072538	31.34003166	27.07706096	32.8787404	36.89818047	44.53934515	56.47525984	34.45495505	27.84274423	44.97257657	25.4426798	48.96805468
914	46.3672433	42.1327835	37.76874987	44.72270282	42.19385602	28.98919227	43.49825659	45.82440925	41.13271068	49.87472893	52.25717639	31.37106157	27.1133635	32.9100296	36.9510692	44.58001964	56.48285471	34.47516889	27.86470244	45.03056471	25.45827755	49.00959881
915	46.41613495	42.19702998	37.81932981	44.80388816	42.24643792	29.02685258	43.5681295	45.89239021	41.18852783	49.93116218	52.30430226	31.41225135	27.13676134	32.94170149	36.98757074	44.63412562	56.50256803	34.50650126	27.88508586	45.04580587	25.49177296	49.06367888
916	46.45764992	42.23293468	37.88427111	44.86081102	42.26651692	29.080478	43.61034468	45.95795549	41.24993837	50.00658399	52.35456207	31.4551099	27.16852652	32.97964812	37.03655949	44.68666287	56.53346572	34.55755843	27.94209664	45.09569371	25.5459676	49.10815715
917	46.52173562	42.25544826	37.94782107	44.91424355	42.3042018	29.1340033	43.65441789	46.02257905	41.31114896	50.064916	52.383871	31.51080259	27.22121434	33.03241828	37.11005634	44.75601913	56.57098635	34.5905771	27.99746828	45.14852388	25.58379667	49.16064386
918	46.61889136	42.29595932	37.99470822	44.97829125	42.37614062	29.17520579	43.71543699	46.08971186	41.37040315	50.09547633	52.39587902	31.57266915	27.28395008	33.09342552	37.19442367	44.84214622	56.62324365	34.61050637	28.04165039	45.19671826	25.60627766	49.23069536
919	46.73169486	42.40723224	38.01420098	45.05124315	42.43832535	29.20561811	43.78069285	46.16587654	41.435695	50.13373233	52.4381815	31.60523341	27.31374412	33.13612023	37.24403874	44.91703369	56.72261764	34.69758959	28.12543867	45.29053683	25.68214345	49.31292126
920	46.83834899	42.47331511	38.06147136	45.10718161	42.51457119	29.25986396	43.83793341	46.25395854	41.47134626	50.1841139	52.48756606	31.66006871	27.35854974	33.17623262	37.2849305	44.9766186	56.82622486	34.76889363	28.18705496	45.36428911	25.72911094	49.40341263
921	46.92513415	42.51041281	38.13408847	45.14426939	42.58366659	29.31446241	43.89404633	46.34063585	41.50106831	50.2419391	52.53906097	31.71698919	27.39923186	33.21428422	37.3238286	45.02631875	56.91660886	34.80989868	28.22763221	45.40098362	25.74907944	49.48069877
922	46.98261842	42.56651791	38.20379452	45.16961043	42.61669818	29.33628208	43.95792142	46.4071942	41.55542413	50.2964661	52.59025565	31.74261059	27.40691107	33.24730424	37.36246558	45.07433884	56.98570413	34.83118621	28.26636903	45.40805808	25.76988178	49.52410731
923	47.00523445	42.58834201	38.21372001	45.19074319	42.63135877	29.37187079	44.00540101	46.44348182	41.56867075	50.33029012	52.62506216	31.7857739	27.44216253	33.28289567	37.41123391	45.12187842	57.03596572	34.86224467	28.30320356	45.44353529	25.80386164	49.55943935
924	47.03647216	42.61038054	38.22976302	45.22001793	42.66114008	29.40159941	44.04840969	46.47501092	41.59766942	50.35724599	52.64004672	31.81183743	27.47187722	33.30755408	37.43891415	45.14917287	57.05199118	34.87396272	28.32295724	45.49333728	25.82907349	49.60085989
925	47.09762872	42.65622268	38.27382559	45.25073854	42.71555596	29.41753512	44.09434196	46.51610104	41.65363506	50.38864801	52.64767623	31.81782027	27.48100311	33.31772478	37.44370855	45.1546494	57.0614036	34.86905532	28.32932567	45.5414085	25.8399128	49.64825254
926	47.17486306	42.72710325	38.28565551	45.24837808	42.7683909	29.4388308	44.14158674	46.56021354	41.66493464	50.4294902	52.68491062	31.86095094	27.49447036	33.32835738	37.47685426	45.16822627	57.16548425	34.90977717	28.35922535	45.58159372	25.86286017	49.68309844
927	47.21609999	42.764126	38.29672894	45.20238155	42.80188676	29.45498963	44.1923108	46.64850756	41.65243445	50.47812541	52.71297532	31.9068722	27.49389832	33.33372648	37.47211432	45.17968858	57.24009421	34.90292663	28.36750377	45.56405407	25.84944882	49.69912628
928	47.22632381	42.77603039	38.31785711	45.13692382	42.82338357	29.46094843	44.22385173	46.74012015	41.62303102	50.51212093	52.72314973	31.91447618	27.47755776	33.32247717	37.44940381	45.1688236	57.2552909	34.8644152	28.34976057	45.51975291	25.80783534	49.70124432
929	47.22673202	42.79015309	38.34673035	45.08563698	42.84401918	29.45159104	44.20974696	46.76920265	41.5808859	50.5063642	52.71683892	31.84953869	27.45075942	33.28312696	37.454283	45.11652895	57.21853148	34.8435066	28.316792	45.50335898	25.76855579	49.69749433
930	47.18384558	42.76122173	38.32405626	45.0144413	42.81782627	29.41695197	44.20218818	46.78974304	41.52975332	50.5118053	52.70142913	31.80881959	27.42915839	33.23963525	37.44974187	45.07594661	57.18846659	34.7981163	28.28055702	45.45612462	25.74936773	49.67882518
931	47.08616215	42.68173145	38.30497547	44.90853403	42.75286145	29.39434248	44.18679043	46.80491375	41.46770787	50.49295053	52.6685651	31.79300615	27.41434466	33.20362524	37.40770059	45.05122211	57.1224264	34.72981756	28.25056015	45.39901032	25.7173619	49.65162423
932	46.92278721	42.57089923	38.3214253	44.7862686	42.65366525	29.40551667	44.14520792	46.79513483	41.39933344	50.42654414	52.60345686	31.77382789	27.391904	33.16748426	37.32620413	45.0173417	56.9751286	34.64344784	28.22046544	45.34327815	25.66116487	49.5900028
933	46.69915404	42.51157222	38.3168581	44.74462678	42.51546371	29.41416527	44.06888694	46.70109698	41.34664541	50.34776943	52.48821629	31.67184909	27.31492301	33.07899545	37.27822166	44.89103377	56.73913379	34.54888147	28.14592508	45.26107306	25.64028735	49.39861554
934	46.61214739	42.46290379	38.29001396	44.77960049	42.41606214	29.41627891	43.9877395	46.62995671	41.31035648	50.29885626	52.34432594	31.61508869	27.28150052	33.04462024	37.27835504	44.8033653	56.50515156	34.49355212	28.13355516	45.23191309	25.68517954	49.31579772
935	46.62098103	42.42035438	38.31294072	44.8879933	42.36294097	29.44416333	43.9570566	46.64211431	41.30248118	50.29268613	52.24242612	31.60590843	27.28721141	33.04379846	37.31474778	44.76157282	56.34729931	34.47835287	28.1601118	45.22481621	25.72553624	49.34427704
936	46.60674011	42.40951212	38.42931685	45.02764069	42.33390435	29.5184309	44.01413122	46.72424122	41.34008389	50.31250082	52.23935499	31.60320591	27.29393013	33.02734697	37.36095196	44.73614543	56.28617509	34.48247553	28.16592623	45.19745125	25.7014391	49.37503588
937	46.69403364	42.50529334	38.48773621	45.10186051	42.36401053	29.56920274	44.11771995	46.74519966	41.45499129	50.3289062	52.26593858	31.66799755	27.36270294	33.10552669	37.4330551	44.81650669	56.22666007	34.53313602	28.24353916	45.28334346	25.80981768	49.44133164
938	46.86898751	42.63553019	38.40850319	45.15294045	42.47637745	29.5469624	44.23542738	46.82663025	41.59356443	50.40566663	52.37155697	31.79276973	27.44440937	33.19405291	37.54406088	44.96459144	56.3141731	34.58917925	28.29189698	45.4399244	25.79871677	49.55248272
939	47.08162824	42.77087379	38.30631418	45.17391932	42.62657475	29.51187387	44.32579798	46.94703504	41.69295055	50.50571737	52.50653437	31.90470589	27.51016931	33.25055753	37.6479852	45.10560076	56.56047815	34.65428213	28.3230144	45.59670774	25.72549214	49.6658373
940	47.27734391	42.91333593	38.37182024	45.1245998	42.74679479	29.56739934	44.35173697	47.01307824	41.69674813	50.54784214	52.58021019	31.91484488	27.54843609	33.26699148	37.67590929	45.16494206	56.9091895	34.75527806	28.40709309	45.68473485	25.79942481	49.72088357
941	47.35770411	42.93920473	38.44028229	45.05945004	42.79743601	29.60325713	44.4070021	47.10683315	41.6608644	50.60554548	52.5956086	31.94776276	27.54237183	33.27808425	37.64518688	45.16975727	57.01068947	34.76367377	28.428675	45.64753659	25.7837325	49.73422069
942	47.34259954	42.87434997	38.50170381	45.02260939	42.79104286	29.62891173	44.44065462	47.13753236	41.59986047	50.6252976	52.54649155	31.93099838	27.49890246	33.25840511	37.5951206	45.13654788	56.94855971	34.72540208	28.40820141	45.57158249	25.76577654	49.75877751
943	47.27092204	42.77754381	38.55226984	45.02537125	42.74821738	29.65401786	44.40842896	47.0471452	41.53455525	50.57270492	52.4530262	31.82967835	27.44440297	33.20313763	37.57432703	45.09091009	56.83620711	34.70388477	28.39284508	45.54364686	25.82924304	49.81151836
944	47.1907219	42.75168314	38.52813157	44.94871341	42.69427623	29.62125678	44.38684562	47.01216296	41.53755549	50.57416508	52.45335049	31.8799076	27.46748923	33.22555188	37.6594518	45.11049811	56.65979589	34.73929023	28.46908339	45.57882087	25.86334325	49.76373122
945	47.19528853	42.74846996	38.51858088	44.9575202	42.68582193	29.62343907	44.37152482	47.01759173	41.54831326	50.52047491	52.39569764	31.8756866	27.49514099	33.25542262	37.67720994	45.0800883	56.52640082	34.69925637	28.43156683	45.53033436	25.83042777	49.64895246
946	47.25552308	42.77390351	38.52923273	45.0084852	42.70318675	29.63986716	44.3709769	47.03356259	41.54094224	50.46644816	52.3055912	31.84334905	27.51423634	33.27936848	37.65177036	45.02417311	56.47818582	34.61234719	28.34470764	45.46207512	25.7848959	49.56802464
947	47.26429101	42.8495768	38.50618972	44.93803655	42.67765932	29.58539035	44.39237096	47.02793429	41.52138177	50.54270855	52.30792961	31.93418395	27.54821857	33.31567696	37.72198278	45.04752167	56.49168827	34.60635382	28.42176836	45.5476615	25.82534712	49.63097822
948	47.27036207	42.81947757	38.41499005	44.86698066	42.62835763	29.53962909	44.38582347	47.0925864	41.5359686	50.55020781	52.28288849	31.9118729	27.54758939	33.28969001	37.71880438	45.06302803	56.53855266	34.62288882	28.4204825	45.56336518	25.82435916	49.65819157
949	47.31968135	42.79382171	38.42270587	44.84174765	42.63205891	29.5432814	44.38309745	47.15113349	41.55693484	50.49574916	52.22780338	31.87555967	27.51165901	33.24922572	37.66885678	45.0818394	56.53799379	34.63986483	28.44690616	45.5706095	25.82266727	49.71194138
950	47.39079871	42.81251169	38.53848119	44.84822324	42.68485534	29.5714089	44.39824676	47.15788644	41.54836994	50.42113694	52.15340572	31.88269675	27.45918553	33.22361058	37.62420339	45.09323076	56.47731335	34.6415816	28.53158036	45.59906055	25.83396358	49.79050905
951	47.32826237	42.72077683	38.43168924	44.77875544	42.61716556	29.47844506	44.39585817	47.15348568	41.46637792	50.38445267	52.06754236	31.83778839	27.43409307	33.17854181	37.64453327	45.01584602	56.47986633	34.61347887	28.48526019	45.55256047	25.78029491	49.70708499
952	47.32911484	42.66760436	38.38791276	44.7120772	42.60634218	29.48193247	44.38019087	47.15267779	41.43464865	50.35280426	51.98474586	31.82574913	27.40278539	33.19013672	37.66030785	44.96548386	56.3807641	34.5813968	28.46164029	45.50673802	25.75155876	49.68111108
953	47.36887169	42.67512665	38.4081974	44.65837775	42.62191779	29.52183652	44.3495243	47.13510301	41.42726773	50.3105303	51.89336063	31.83353369	27.37558168	33.20167803	37.65831939	44.97011403	56.24600525	34.54190814	28.4586705	45.48103433	25.76157042	49.67182444
954	47.35484656	42.70115969	38.39755446	44.60385073	42.57542589	29.46925244	44.30756663	47.07837829	41.37620691	50.25235421	51.78437834	31.8148413	27.37257037	33.13690013	37.64800366	45.00519178	56.19946458	34.48654262	28.43251353	45.46533771	25.78220036	49.58095559
955	47.30546619	42.62401048	38.33413198	44.53658028	42.50152203	29.43268419	44.28674097	47.02728323	41.32047849	50.19768465	51.71305623	31.74791801	27.38018946	33.10880927	37.64117824	44.95519702	56.1603396	34.43709323	28.43722698	45.39260719	25.72292367	49.55059147
956	47.30021912	42.59985525	38.29606609	44.48569048	42.4952684	29.43540301	44.27457231	47.01866483	41.2983876	50.15742513	51.68775622	31.71891345	27.36640185	33.09768208	37.64144241	44.9301671	56.13427745	34.39539775	28.41065038	45.38625489	25.68601624	49.56454674
957	47.34011856	42.64339833	38.30078662	44.4642273	42.53132321	29.45158686	44.26645266	47.04296408	41.31065091	50.13501234	51.67406913	31.74641921	27.34553296	33.1023001	37.64986709	44.95094764	56.10529275	34.36912627	28.37601948	45.45084026	25.70308026	49.58916563
958	47.33839764	42.6003088	38.29310798	44.46426703	42.4557551	29.41107866	44.26946078	47.04321933	41.31677039	50.12654224	51.59930042	31.76807361	27.3800338	33.14859154	37.66499927	44.92789112	56.0323392	34.37297813	28.45101207	45.45267356	25.71593975	49.58419819
959	47.35639173	42.58675992	38.2918288	44.44315201	42.44869003	29.41868643	44.25381653	47.05643726	41.22252665	50.11829473	51.56297926	31.74808804	27.33896751	33.14584065	37.65208202	44.90591502	55.99860897	34.36362831	28.46693008	45.41969058	25.69865548	49.52897513
960	47.40368184	42.59777235	38.27696338	44.41328525	42.47521604	29.42674788	44.25257698	47.06370771	41.15094723	50.1223586	51.56604812	31.73845764	27.31385584	33.1283957	37.64973863	44.90103652	55.96459701	34.36392442	28.43914238	45.40169572	25.68528792	49.51080631
961	47.46575436	42.61104035	38.24954533	44.39984754	42.48009234	29.39369683	44.28845913	47.06229979	41.19597308	50.14064194	51.57944172	31.7753266	27.37468617	33.13266834	37.68213092	44.9153236	55.9206289	34.39544865	28.42178688	45.43234113	25.7058969	49.5740661
962	47.49227265	42.6358438	38.29341785	44.4214105	42.4966448	29.39099552	44.31197992	47.13748414	41.21742703	50.12279142	51.55901009	31.78513627	27.38052261	33.10517786	37.67762452	44.92492792	56.04752547	34.43640015	28.44937113	45.48531076	25.73710734	49.5636117
963	47.52905266	42.66014585	38.35611485	44.47626043	42.51960508	29.45573241	44.34781527	47.18526848	41.25525786	50.13683353	51.51902809	31.79847395	27.38206429	33.11830209	37.71145254	44.96953989	56.06038063	34.44311667	28.49701122	45.51304282	25.76132254	49.59770619
964	47.57455139	42.67599725	38.40747652	44.5253389	42.54572016	29.52055844	44.40189429	47.20891513	41.30864958	50.18437469	51.50446547	31.81882143	27.40423916	33.17114105	37.77362924	45.03282523	55.97617942	34.44821475	28.55774058	45.51958704	25.76225595	49.67792675
965	47.6078561	42.68608141	38.4354058	44.52384409	42.57478917	29.48739993	44.4638361	47.26174559	41.35419665	50.22464477	51.55904241	31.83616063	27.4493568	33.22025043	37.81106109	45.07215996	55.9769064	34.51017208	28.62730332	45.54123161	25.739035	49.73902615
966	47.68402472	42.75663201	38.46212954	44.55989362	42.6226687	29.54547644	44.47912543	47.24492992	41.37792275	50.21402272	51.56694748	31.8581603	27.45765666	33.25487687	37.84996481	45.11220329	56.04000496	34.50346778	28.63253952	45.60617792	25.80242678	49.7526235
967	47.80566834	42.83864756	38.46237307	44.62445639	42.68265632	29.59937811	44.52032457	47.26710191	41.39644434	50.19994688	51.58597764	31.91337145	27.47205529	33.30127874	37.89132687	45.17778016	56.12800909	34.5206887	28.65489008	45.68060817	25.8580671	49.80074991
968	47.9442047	42.90503848	38.44314326	44.68799398	42.74967266	29.59544699	44.5991361	47.36792179	41.43055062	50.22080666	51.63044141	31.98480944	27.51540915	33.35985164	37.93212078	45.26262913	56.22951648	34.59802187	28.72019388	45.7441017	25.86096127	49.89700408
969	48.03801644	42.98325774	38.46460801	44.70896023	42.82867121	29.58267401	44.61812255	47.46173182	41.50776315	50.29111474	51.6195153	31.9856998	27.56871861	33.38832448	37.96643047	45.31875588	56.38609291	34.66077895	28.75079911	45.81037254	25.86800556	49.94059208
970	48.11768393	43.01585303	38.50909099	44.7132934	42.87174973	29.62604568	44.66200312	47.52874247	41.51854609	50.33675065	51.66655621	32.00397574	27.58319756	33.39786789	38.03183518	45.35483299	56.44193926	34.68004034	28.78269006	45.8163947	25.88887538	50.00192965
971	48.16550371	43.02229588	38.57014093	44.70993694	42.89529361	29.67047475	44.71303768	47.57583481	41.48929257	50.35969756	51.69796169	32.0224173	27.58088608	33.40170588	38.07601091	45.37217138	56.45550043	34.6895332	28.82668823	45.7928624	25.91316865	50.05031573
972	48.16399923	43.03429481	38.63270542	44.70551267	42.92098274	29.65322031	44.73841419	47.61471748	41.4831909	50.38140836	51.63616322	32.0159607	27.59253271	33.41571691	38.05006784	45.37754404	56.50643834	34.72162386	28.87561684	45.78905643	25.92786806	50.04301648
973	48.16245437	43.02122207	38.63137502	44.71232105	42.89041359	29.67039559	44.79125298	47.62798562	41.52157366	50.39490015	51.67040611	32.07807223	27.56839559	33.46179905	38.06158772	45.40893023	56.43929592	34.69388474	28.8709593	45.79260294	25.95187642	50.02392606
974	48.53759106	42.97423792	41.39084523	44.22964113	43.76096393	30.09777525	44.99933511	49.25194884	41.168412	51.34569439	52.4126124	32.80239256	27.53005681	33.60985875	37.95090089	45.87354128	57.60368614	35.03575289	29.47199967	45.39764318	26.00451761	50.59372526
975	48.55851859	43.0839019	41.43986514	44.2851701	43.79104233	30.12443657	45.02406023	49.24850391	41.21002668	51.36124626	52.43614973	32.81493483	27.55104722	33.63648635	38.03191701	45.89622405	57.60037675	35.08191981	29.49744876	45.42751933	26.01108358	50.5783084
976	48.62700595	43.17075886	41.49913847	44.33566693	43.85907558	30.1614039	45.01537558	49.23812883	41.24505128	51.40523886	52.47164693	32.85115742	27.56935969	33.69320091	38.05443994	45.91201197	57.62332107	35.1287079	29.56283863	45.47886999	26.08579588	50.56286006
977	48.69039053	43.19456448	41.53615572	44.35674757	43.91741643	30.21198833	45.05442599	49.28468804	41.29066833	51.47246989	52.5227282	32.90026905	27.59877965	33.74841692	38.11864248	45.95426308	57.65880646	35.15460237	29.60168764	45.50351387	26.12073826	50.65796735
978	48.72553915	43.25548693	41.58344022	44.37527886	43.98300041	30.25054616	45.11514732	49.3745624	41.33328711	51.53378192	52.58034139	32.92729122	27.63431916	33.75959765	38.16571227	46.00847273	57.71120312	35.18614966	29.61308448	45.54396716	26.14173978	50.79552537
979	48.80940241	43.2794456	41.64232422	44.40625599	44.05242165	30.30518681	45.20890073	49.46115802	41.38736971	51.58597582	52.57516279	32.95498411	27.68544883	33.78253857	38.14822424	46.06693138	57.76590522	35.20477444	29.64126977	45.61658944	26.19402889	50.86281273
980	48.8845236	43.28334936	41.68430727	44.4284709	44.07993868	30.35628208	45.29388848	49.51401196	41.43637324	51.61791033	52.57911752	33.01423864	27.73279143	33.83607643	38.17664596	46.12512316	57.85423582	35.22791802	29.67340394	45.66522324	26.2009748	50.93913453
981	48.95327367	43.32593272	41.72564448	44.4772397	44.11350045	30.40458044	45.34451595	49.56775875	41.48317988	51.64957148	52.61565504	33.05938775	27.77521789	33.87390044	38.22254207	46.18058681	57.9319038	35.26556013	29.72566537	45.7044218	26.23744389	51.00548136
982	49.01449816	43.39858963	41.76615166	44.56039219	44.11876324	30.46382479	45.35172147	49.58697948	41.53405293	51.64571647	52.66512699	33.07100514	27.8159333	33.88395394	38.26835128	46.22858698	58.02167061	35.30021902	29.80861886	45.75448938	26.30462554	51.02709305
983	49.0817001	43.45056935	41.8107141	44.61800011	44.15288905	30.50442315	45.39680057	49.63598065	41.57858112	51.69431382	52.70224916	33.11368648	27.84330784	33.92096944	38.31110863	46.2782237	58.09592478	35.34635696	29.86624278	45.80873811	26.34950996	51.07637364
984	49.13897914	43.51074847	41.84899944	44.68479973	44.20359033	30.52533692	45.43719067	49.70875839	41.61091761	51.78084173	52.76389668	33.19605533	27.84714971	33.9775221	38.38615633	46.33276051	58.16753679	35.41309192	29.92957345	45.84144251	26.38570958	51.14524193
985	49.21992686	43.57266686	41.89542366	44.73792068	44.25273865	30.55716741	45.47934233	49.76649807	41.65349959	51.83873109	52.8157657	33.24068913	27.88427024	34.0266894	38.4427166	46.38710531	58.22506472	35.4735061	29.98109366	45.88265011	26.42829389	51.21184903
986	49.32332118	43.63225027	41.95066239	44.7731629	44.31116573	30.57871438	45.53607585	49.820185	41.7055071	51.90137863	52.85748396	33.2678826	27.92883899	34.06875691	38.48226717	46.43997246	58.26140037	35.54886711	30.02381921	45.94055501	26.47655485	51.281807
987	49.40115126	43.67788366	41.99730883	44.80390115	44.35882085	30.62186388	45.58096106	49.88401332	41.73380648	51.97455747	52.88929893	33.31049688	27.97887953	34.13864016	38.51370867	46.48850333	58.33308049	35.58733058	30.03807632	46.00426359	26.48626885	51.33778204
988	49.47886679	43.75438281	42.06809548	44.88239917	44.39342784	30.67662983	45.63792107	49.94256916	41.77667015	52.02746582	52.92827643	33.34389612	28.03467415	34.21399611	38.56322561	46.54503195	58.39584829	35.61736392	30.07709663	46.05092457	26.51270515	51.41805632
989	49.56426556	43.81764214	42.14302023	44.95615082	44.4540203	30.74743771	45.72423781	50.00646765	41.83458048	52.05942533	52.9990573	33.35470182	28.08531862	34.265253	38.63463363	46.60587293	58.45483143	35.68789246	30.1372008	46.09068908	26.57688401	51.48745643
990	49.59700868	43.85833391	42.20376996	45.01958134	44.53007716	30.80317824	45.79505957	50.11694689	41.89606331	52.1383278	53.05316404	33.41656839	28.11218806	34.29518519	38.69872333	46.67366034	58.54432248	35.70964927	30.20186601	46.163242	26.60137529	51.54281132
991	49.6361071	43.88819367	42.27696484	45.12160421	44.57945533	30.83906541	45.85840889	50.21174861	41.97825104	52.2238638	53.09135135	33.49543194	28.13951216	34.32490154	38.75139034	46.75946842	58.6027104	35.73886373	30.27753379	46.23938579	26.63682746	51.61639501
992	49.71654256	43.92233243	42.34038336	45.19379517	44.64808932	30.90337966	45.91609377	50.26795153	42.05679146	52.28973204	53.15354846	33.54729483	28.17276531	34.36794982	38.80434662	46.85099888	58.67121864	35.79528398	30.33287827	46.28840418	26.703542	51.67964242
993	49.77104783	43.98568583	42.37813465	45.24075836	44.70249874	30.97128611	45.94780742	50.33908931	42.14787668	52.34746229	53.18749117	33.59832066	28.20924903	34.42080986	38.8444976	46.93032832	58.75145166	35.83599808	30.35972666	46.32901352	26.7287553	51.75936012
994	49.83988952	44.04812608	42.43895695	45.3247041	44.75222871	31.04140108	46.00258865	50.40587316	42.20628278	52.3893927	53.23947543	33.6530049	28.25316601	34.48502834	38.87407578	47.01459081	58.79787936	35.89627859	30.37645701	46.36850287	26.7725531	51.8339755
995	49.95614738	44.12499346	42.52410101	45.39599067	44.83967963	31.12071193	46.08817001	50.44932065	42.23811403	52.43586076	53.33021635	33.70162139	28.28601225	34.54051624	38.93514912	47.092491	58.89401132	35.96058503	30.41090001	46.41209293	26.82427234	51.89208139
996	50.04731503	44.19291763	42.59291061	45.46639956	44.90909872	31.18097914	46.16027939	50.50447301	42.29901484	52.49163191	53.40328355	33.75211437	28.33355051	34.59117157	38.99841418	47.1589367	58.9775929	36.0205613	30.45454746	46.46027121	26.87346287	51.96251511
997	50.12425096	44.23859053	42.65003928	45.53270267	44.98608238	31.20865361	46.23578255	50.57085374	42.35792741	52.55122655	53.49093849	33.81911313	28.40164452	34.62953989	39.07780062	47.22025553	59.05034998	36.06922383	30.52039619	46.52184116	26.92568406	52.02989725
998	50.20844618	44.30139626	42.72570178	45.61624813	45.05721933	31.25663782	46.3096875	50.64376739	42.42258829	52.62148079	53.56953666	33.88460536	28.4554218	34.67740182	39.14195337	47.28233788	59.12499786	36.12502881	30.57445293	46.58571719	26.97885292	52.09527944
999	50.30557963	44.37378539	42.81980872	45.70581294	45.12699785	31.3009303	46.38802329	50.71524085	42.50889432	52.70459802	53.63926126	33.95238161	28.50791217	34.7208818	39.21407193	47.32553465	59.21412167	36.17719008	30.6342171	46.65259377	27.03254957	52.16229584
1000	50.36732387	44.44934808	42.87720832	45.79583205	45.16220406	31.36516291	46.4371233	50.78436573	42.59600332	52.78659182	53.69606234	33.99589785	28.56118228	34.77471012	39.26856744	47.38586796	59.28368741	36.26666365	30.67969997	46.71679543	27.08457334	52.24718735
1001	50.42812003	44.52244123	42.91972016	45.87673954	45.208442	31.44351725	46.51270421	50.88711372	42.66674211	52.88071108	53.76804091	34.04839178	28.62559094	34.85357949	39.30838636	47.4830443	59.35505761	36.32057219	30.73547497	46.78571383	27.13898847	52.33605549
1002	50.5158765	44.6267389	42.99381133	45.96432549	45.2940003	31.51267926	46.59426581	51.00074652	42.74061568	52.96121275	53.83557465	34.09814376	28.66208253	34.88940718	39.38314681	47.54655497	59.45145804	36.37059337	30.79357037	46.83582617	27.18583021	52.42510748
1003	50.5891187	44.6988841	43.05279486	46.03868157	45.36344537	31.59484861	46.68042363	51.07035628	42.79524017	53.05069512	53.89605512	34.1638498	28.68019401	34.93820439	39.44792606	47.62536365	59.51548977	36.41924859	30.85348812	46.89430308	27.22249593	52.51615264
1004	50.66969874	44.7412686	43.10468055	46.11461193	45.431463	31.67346421	46.76743498	51.17849221	42.87153042	53.12401047	53.94406525	34.24783826	28.7178561	35.01773398	39.50771208	47.70848605	59.58018805	36.44659894	30.91050595	46.92458476	27.25234225	52.58271993
1005	50.74064666	44.7786795	43.2124324	46.20700116	45.52821	31.71946166	46.84488605	51.28920222	42.93651609	53.18227499	54.01379614	34.31364906	28.75023649	35.06685754	39.5806751	47.76363945	59.6650296	36.50153624	30.95623715	46.94835229	27.30013234	52.62794332
1006	50.80321811	44.81228905	43.30600369	46.29326761	45.59067461	31.77170774	46.95106479	51.34993149	42.98716827	53.2739485	54.11216264	34.38641256	28.7978129	35.12088688	39.63958909	47.84917709	59.73164087	36.57654669	30.98784653	47.0161166	27.33547933	52.70944783
1007	50.87154248	44.87814488	43.37007418	46.36547343	45.63917052	31.82382621	47.0415045	51.42612009	43.05132264	53.35530467	54.19948573	34.43470445	28.86648927	35.17176186	39.71044251	47.94478516	59.82416577	36.66008374	31.03560688	47.07461381	27.37652763	52.79325422
1008	50.9437822	44.96803691	43.46909394	46.45132728	45.72824624	31.86516301	47.12802544	51.4900135	43.11090374	53.40603476	54.29953603	34.46640358	28.93329567	35.20737947	39.78044983	48.01367839	59.93933142	36.7564244	31.095073	47.13952527	27.44103387	52.87002243
1009	51.03789577	45.07487097	43.55504145	46.53587745	45.8123184	31.92369319	47.22599951	51.54011126	43.19063466	53.48253434	54.40633925	34.56368683	29.00203196	35.25800998	39.83976684	48.08541768	60.03070917	36.82097412	31.13829298	47.22889708	27.48245778	52.96613058
1010	51.1466036	45.18588002	43.63221311	46.60287141	45.88116598	32.00822109	47.27912335	51.61432692	43.29215235	53.56877219	54.4782062	34.64907172	29.05623242	35.31613508	39.89659431	48.15432001	60.12415475	36.87240249	31.20533297	47.29844145	27.51897011	53.01369093
1011	51.24171577	45.27067626	43.72257086	46.68798945	45.95459339	32.08469892	47.34686892	51.69938279	43.37740292	53.63554094	54.55830674	34.71168252	29.11494034	35.36670548	39.95540415	48.22669375	60.21633769	36.92092942	31.26627855	47.36677129	27.57765004	53.06747893
1012	51.33738827	45.33259855	43.83429694	46.7860573	46.03256327	32.16716976	47.4138413	51.80289915	43.46550369	53.68984233	54.6365469	34.77184332	29.18334195	35.41574211	40.01004849	48.2888998	60.31422015	36.95357317	31.32681532	47.424964	27.6480131	53.10221377
1013	51.41854201	45.3854703	43.9105564	46.86708499	46.09416318	32.23180559	47.49529749	51.90439427	43.54539853	53.77642206	54.73940826	34.84199086	29.249777	35.46641762	40.07737164	48.38756945	60.39697471	36.97079379	31.37692017	47.50976364	27.72739303	53.19332909
1014	51.49699205	45.44298556	43.9745183	46.95645903	46.15446698	32.29142503	47.55641248	51.9947906	43.62468768	53.86201026	54.81718658	34.86374233	29.27869077	35.52247257	40.14451392	48.49046607	60.47642919	37.02772411	31.43457751	47.57982113	27.80192805	53.26899933
1015	51.57586365	45.49576383	44.06468328	47.06686419	46.23232969	32.33345716	47.63743476	52.06028092	43.67284922	53.92176666	54.8858587	34.91182826	29.31468626	35.56792415	40.20624394	48.57860891	60.55881719	37.09047192	31.47466938	47.63410351	27.86144887	53.35698763
1016	51.65914322	45.55194124	44.12760292	47.16402435	46.29837506	32.36885551	47.70708339	52.13295776	43.7286682	53.99300656	54.97510019	34.99224876	29.3484325	35.62253494	40.2556322	48.66413752	60.63579852	37.15391131	31.51989318	47.70011733	27.90226828	53.46673021
1017	51.74026765	45.61969916	44.19022522	47.26174401	46.35506863	32.43189067	47.77399793	52.22561078	43.82708579	54.08789604	55.05292907	35.05001622	29.37459387	35.69102524	40.29352156	48.73169312	60.70778082	37.22067327	31.55657437	47.74114365	27.93815317	53.52145863
1018	51.8127594	45.69653585	44.27846811	47.3456262	46.42627444	32.50262592	47.86796997	52.29447585	43.91833611	54.17972029	55.11805386	35.12209289	29.42813712	35.74537566	40.34118005	48.7844113	60.78410759	37.27850882	31.60071165	47.777442	27.97734422	53.56441419
1019	51.8888384	45.75678464	44.35782898	47.42228901	46.50000787	32.56833742	47.94638179	52.3803992	44.02014513	54.25407983	55.20963938	35.18038982	29.48542411	35.8121746	40.40893763	48.84640839	60.85305318	37.33443242	31.67418502	47.8338865	28.02719519	53.61752672
1020	51.97102512	45.80121918	44.44001371	47.49479526	46.58446331	32.65141358	48.02382899	52.46374368	44.11177931	54.35805678	55.29677284	35.22496625	29.53834689	35.88720961	40.49968039	48.92606263	60.93666832	37.3858492	31.73405271	47.8966733	28.09094878	53.6680363
1021	52.06248168	45.85860693	44.53865588	47.57620949	46.65880467	32.73205953	48.11237169	52.51773781	44.17494363	54.46453517	55.36201109	35.28610751	29.5981589	35.94030251	40.58024108	48.99155011	61.03039415	37.44924028	31.78923322	47.97166824	28.14477393	53.7553084
1022	52.15408739	45.93489948	44.64480456	47.6890833	46.72323348	32.81901325	48.18431117	52.60531792	44.23286297	54.55132952	55.44198553	35.33500808	29.65697831	35.98731874	40.65003376	49.05659581	61.10510444	37.509629	31.85366698	48.04571847	28.18407367	53.8714095
1023	52.23913309	46.021293	44.74731125	47.80560748	46.78999602	32.92024461	48.25581447	52.70046071	44.2801394	54.63840012	55.50844156	35.38845751	29.71230066	36.03566384	40.71559005	49.13651013	61.18577167	37.56215683	31.90743816	48.11284003	28.22825734	53.94905823
1024	52.33495422	46.09756326	44.84382602	47.89365662	46.8395422	32.98592474	48.32969853	52.76064695	44.34898195	54.71449479	55.56173404	35.44727255	29.76572294	36.09099547	40.76074424	49.20651776	61.25575097	37.62528004	31.95655498	48.18010614	28.27690962	54.0227048
1025	52.42427833	46.17279102	44.93199752	47.98262472	46.91120774	33.05571589	48.40462162	52.84531942	44.42255456	54.80351821	55.63951322	35.50351087	29.81962554	36.15266776	40.81443776	49.28244903	61.3280105	37.69193218	32.01388237	48.24459201	28.32323547	54.11725361
1026	52.51012308	46.24469878	45.01903676	48.06235175	46.99917127	33.11870344	48.47287512	52.93893796	44.50820622	54.89806436	55.72815827	35.55696518	29.87076933	36.22677275	40.87054226	49.36614254	61.3876591	37.7600545	32.08288469	48.29898625	28.36173139	54.22382466
1027	52.59899245	46.32092426	45.09099358	48.13296016	47.09500276	33.1818616	48.55321923	53.03544853	44.58618625	54.98444014	55.81970121	35.61892459	29.92571365	36.30002819	40.93388226	49.45797341	61.46995532	37.82163073	32.1500815	48.36366875	28.41419597	54.28822186
1028	52.68820873	46.40105878	45.13888354	48.21113949	47.18772975	33.23254099	48.64863927	53.12483743	44.66824774	55.05570312	55.9150635	35.67675261	29.99534462	36.36702005	40.98597291	49.53266061	61.56542756	37.89196847	32.20989728	48.43729739	28.48085665	54.36977332
1029	52.76698586	46.48765445	45.19175324	48.31894035	47.27485213	33.30873569	48.73249123	53.23152668	44.74428315	55.13910127	56.02145723	35.73658839	30.05336316	36.42436456	41.03824425	49.60557752	61.65343328	37.95945853	32.26490978	48.48319099	28.52340075	54.45071779
1030	52.8467343	46.58040806	45.25622811	48.40976954	47.34452017	33.36936442	48.80571277	53.30200365	44.80870618	55.19815954	56.11994132	35.8045124	30.08894047	36.47110768	41.09017976	49.6782681	61.74663194	38.00262254	32.30431363	48.52683831	28.55663099	54.48545644
1031	52.92758438	46.65044471	45.32484305	48.48618402	47.41366845	33.41082763	48.89053124	53.36776924	44.87044608	55.25430158	56.19583102	35.87856521	30.13227167	36.51783052	41.15314698	49.75185491	61.84868311	38.05441568	32.34354277	48.59759439	28.60982479	54.55409727
1032	53.01619569	46.70039518	45.41361847	48.56915918	47.47167947	33.46972877	48.96390286	53.45077803	44.93741173	55.35922955	56.26283708	35.94022895	30.16379537	36.55878321	41.22612332	49.83420242	61.92285941	38.12062345	32.40458128	48.67390782	28.65753839	54.61896815
1033	53.08990415	46.76530389	45.50955444	48.65565319	47.53890748	33.53249571	49.03130821	53.51221474	45.0152851	55.46959189	56.34330041	36.00195245	30.18060674	36.60430834	41.29616375	49.91340933	62.00195748	38.1822285	32.47623879	48.76207311	28.71125449	54.6944165
1034	53.16949373	46.82763773	45.58797208	48.74324464	47.62012014	33.60668056	49.12200709	53.57822051	45.12235506	55.54502922	56.4094572	36.08302711	30.22686722	36.66680924	41.37281501	50.00170161	62.09763796	38.26788262	32.55047702	48.87115472	28.7761664	54.79414608
1035	53.25343979	46.88015039	45.64414796	48.82257625	47.69402465	33.69737702	49.19551943	53.647302	45.21057378	55.61731177	56.46190936	36.14534715	30.28075994	36.72842358	41.44305604	50.08054653	62.17677475	38.35089648	32.62141648	48.95057109	28.8291003	54.84039348
1036	53.31923318	46.94333291	45.69615724	48.89208292	47.74206718	33.76998976	49.267333	53.6932134	45.27158323	55.69269494	56.53607701	36.19969519	30.32864924	36.79416407	41.50716229	50.13741152	62.23071391	38.40506749	32.6626018	49.00338676	28.8760822	54.89989971
1037	53.39311697	47.00742944	45.75126461	48.96565873	47.78032366	33.8033531	49.36777119	53.74998108	45.33298314	55.7567874	56.61157722	36.2688901	30.39525723	36.85906277	41.59133543	50.19353923	62.2925771	38.45673325	32.70077852	49.05691741	28.93025654	54.9847742
1038	53.46912807	47.07277409	45.82132221	49.03984997	47.83323004	33.85300334	49.4547256	53.82257955	45.40534621	55.83177711	56.68603723	36.33124999	30.45287627	36.91309187	41.6563716	50.25038552	62.36744909	38.50636663	32.75327613	49.1038791	28.97584404	55.05768408
1039	53.53894662	47.14128177	45.90952801	49.12086123	47.87791998	33.89419967	49.54894625	53.91198773	45.47384168	55.9314352	56.76092332	36.38108206	30.51886057	36.95130322	41.71079832	50.28769382	62.42851194	38.5326345	32.8128136	49.12986876	29.0118965	55.12149239
1040	53.62047929	47.21956681	45.98911858	49.19381926	47.92946563	33.94944996	49.62464069	53.99785706	45.54164604	56.01632293	56.83605614	36.43077731	30.56962144	36.99991546	41.7666917	50.34560228	62.50253085	38.58675205	32.8736069	49.17636261	29.0588556	55.1959972
1041	53.7247572	47.3098174	46.07759144	49.26689875	47.99959215	34.01316121	49.68403293	54.09837288	45.62885988	56.09434108	56.91814784	36.47634414	30.60352453	37.04760476	41.810541	50.42855586	62.61775718	38.66310178	32.9563964	49.23098852	29.10475297	55.27977109
1042	53.8050004	47.38421928	46.15566857	49.32982941	48.06252457	34.07625145	49.75159879	54.18683167	45.6994381	56.16945262	56.99256125	36.53766382	30.64385596	37.09446221	41.86101297	50.49464174	62.70730538	38.72000688	33.00938418	49.28117007	29.15123533	55.34851509
1043	53.87969483	47.4608723	46.22851205	49.38163262	48.11632016	34.15172747	49.81516062	54.28521768	45.75491769	56.24217409	57.05477359	36.59885634	30.67975786	37.14005611	41.90847776	50.55424312	62.78198115	38.77960933	33.04574501	49.34234681	29.20230558	55.40876724
1044	53.9442073	47.53414541	46.29131869	49.44133423	48.1766239	34.19971199	49.86973907	54.35537362	45.79473822	56.320787	57.13762296	36.670125	30.71869496	37.19051122	41.98689585	50.61963186	62.86082305	38.83481422	33.08749334	49.38374679	29.26745573	55.47049699
1045	54.01179149	47.59870586	46.34764947	49.49764669	48.24478051	34.2526694	49.94739382	54.39180691	45.85746374	56.37809916	57.21502798	36.74524466	30.77309537	37.24406413	42.05154321	50.68766187	62.93845949	38.88233799	33.12357226	49.42321229	29.31996069	55.539804
1046	54.06669309	47.64629314	46.41164378	49.54903605	48.31466409	34.32619546	50.01964999	54.44944073	45.9114446	56.43106712	57.26450345	36.79929269	30.83631045	37.29711479	42.0882093	50.7499166	62.98893646	38.92834025	33.16273145	49.46845752	29.36305512	55.61824049
1047	54.12680506	47.70212616	46.48315683	49.61062308	48.39663105	34.39690071	50.07573901	54.51687412	45.95939142	56.49436521	57.33086268	36.83436691	30.89954309	37.36799624	42.12454785	50.83393945	63.05209092	38.98644099	33.23160427	49.50461987	29.37680721	55.68431393
1048	54.2072013	47.77711772	46.53183305	49.68297818	48.45981197	34.44742842	50.15407299	54.57903514	46.02044502	56.54796338	57.38588532	36.86054221	30.94965813	37.43158551	42.15327504	50.91964311	63.12998298	39.04150168	33.30453078	49.54855062	29.39555536	55.74669481
1049	54.27673088	47.83498591	46.59287891	49.77222395	48.5287375	34.48270945	50.24183016	54.65896251	46.08558318	56.62393663	57.43545125	36.90005415	30.96842076	37.47839421	42.18100475	50.98272632	63.22090126	39.07500137	33.35799303	49.60053687	29.43054991	55.81403833
1050	54.3313693	47.89005823	46.66786566	49.85444448	48.60978961	34.52853101	50.31279932	54.73171303	46.1442706	56.70133644	57.5069574	36.95172975	30.99397716	37.52511242	42.21691974	51.02021597	63.31980205	39.12301	33.40474516	49.64677908	29.46565184	55.85192919
1051	54.4038325	47.94734742	46.73038525	49.91663028	48.66942151	34.56735939	50.3709375	54.80072752	46.20793773	56.7613908	57.57225032	36.99679534	31.0285744	37.56635501	42.2546846	51.07306003	63.40308048	39.16122277	33.44350605	49.69206584	29.50956415	55.90303791
1052	54.49329721	48.00329843	46.78982639	49.97127672	48.71869623	34.59299043	50.41878111	54.85135976	46.27900128	56.81343851	57.64180255	37.0421361	31.05529147	37.59130669	42.30080471	51.10817191	63.49087624	39.18338461	33.45702072	49.74323582	29.58583836	55.96597423
1053	54.56500379	48.05829585	46.84675583	50.0253784	48.76965128	34.63484998	50.47437799	54.92263512	46.3407123	56.87095885	57.69714527	37.09071569	31.09785527	37.62669391	42.34453765	51.16301663	63.55550583	39.22575207	33.4907532	49.78261886	29.637135	56.02353694
1054	54.63728131	48.11694818	46.8941907	50.05036874	48.79601183	34.67759528	50.51176231	55.01601947	46.40593348	56.90918654	57.7423521	37.13880537	31.16646621	37.67178994	42.38709637	51.2498201	63.59360376	39.27592577	33.53115462	49.80897751	29.67317156	56.07338343
1055	54.70590136	48.1726513	46.95080303	50.10098572	48.85125944	34.72846334	50.56639914	55.08668289	46.46292177	56.96766565	57.79711924	37.19111339	31.21587135	37.70591439	42.43224717	51.31292361	63.64953364	39.32269648	33.57095518	49.84895715	29.71397351	56.13253266
1056	54.76039746	48.22456864	47.01180031	50.1754141	48.93508826	34.79959251	50.64761481	55.14759494	46.50811443	57.04894596	57.85800011	37.25252472	31.26296933	37.72949623	42.48134514	51.36411257	63.69707579	39.38887913	33.61554959	49.88345586	29.75399792	56.19165303
1057	54.82018963	48.27557912	47.06455612	50.2253066	48.99018492	34.85319279	50.70887744	55.20429907	46.55779515	57.1128906	57.90643116	37.30505529	31.30571964	37.76371045	42.52522729	51.42141271	63.75501443	39.43856421	33.65867152	49.93224344	29.79332101	56.25641822
1058	54.88379326	48.32215472	47.11645839	50.26598264	49.03820609	34.9053384	50.7605002	55.25045798	46.61180733	57.18146779	57.95563405	37.36002141	31.33997822	37.79502682	42.57660849	51.47726138	63.83572786	39.46992955	33.70281074	50.00757575	29.8410659	56.33637794
1059	54.94929523	48.37450942	47.17122447	50.31902594	49.09486254	34.95558854	50.81212275	55.30152066	46.65274214	57.24174907	58.0032547	37.4032811	31.37332493	37.82808499	42.61742165	51.52415745	63.89668022	39.51409834	33.74513595	50.05872821	29.87349506	56.39711672
1060	55.01942881	48.43206684	47.22366161	50.36441691	49.13622688	35.00734111	50.85253124	55.33902929	46.68349849	57.29057438	58.03728884	37.42763836	31.39280347	37.86652472	42.64649872	51.5716251	63.94962253	39.55721138	33.79075413	50.09824567	29.88897066	56.46169798
1061	55.07765416	48.48691631	47.2695921	50.41710855	49.18647421	35.03637834	50.90079764	55.40501825	46.71593691	57.33369948	58.06243581	37.47301666	31.43747647	37.91145482	42.67885578	51.6128175	64.00279138	39.60804487	33.83176628	50.1515834	29.91779454	56.51764623
1062	55.15568792	48.53456307	47.32436956	50.48252463	49.26336108	35.05404928	50.96391489	55.49555975	46.76422972	57.38902582	58.11724687	37.51683294	31.48423663	37.95510109	42.72098404	51.64512611	64.04397667	39.66426039	33.86344409	50.19732412	29.95826921	56.52731651
1063	55.21908722	48.59845172	47.39274301	50.54115814	49.32764113	35.08936009	51.03026091	55.55807931	46.8156627	57.44071165	58.18068913	37.55271306	31.52821578	38.00285056	42.75614177	51.67869475	64.08095253	39.70627308	33.89974342	50.22844064	29.98243866	56.55572163
1064	55.26985325	48.65252536	47.44328303	50.60273973	49.36988783	35.13191861	51.09408761	55.62507303	46.88415941	57.49241495	58.22545386	37.5932527	31.57678865	38.04388182	42.80726998	51.71585717	64.12529625	39.73362978	33.9233882	50.26735763	30.02479736	56.5968978
1065	55.3327938	48.70429674	47.4865171	50.65337584	49.39608649	35.17451112	51.15963001	55.68783523	46.96438676	57.55226783	58.25854984	37.62701589	31.60635881	38.094823	42.85880568	51.75792271	64.15929859	39.75032409	33.94782657	50.2999939	30.06402158	56.64290909
1066	55.39272159	48.75630825	47.54075996	50.69028701	49.42781199	35.22253272	51.22569552	55.74355177	47.01913848	57.60373224	58.29778016	37.67006567	31.63178544	38.13383572	42.9005954	51.8065987	64.20496092	39.77775412	33.98571221	50.33320161	30.09812309	56.68619569
1067	55.44843548	48.81097876	47.59540985	50.71120519	49.43879301	35.29425008	51.28964437	55.77573494	47.05495717	57.65378163	58.32005466	37.71441128	31.63900914	38.16115897	42.92735084	51.8650523	64.25730164	39.79495622	34.02759525	50.35480046	30.11933963	56.73927705
1068	55.501282	48.85368056	47.65237045	50.74778348	49.47602024	35.3476525	51.34495539	55.82220398	47.09486665	57.68980967	58.36169145	37.75416536	31.65694604	38.19359547	42.9723399	51.91407374	64.30895851	39.83050648	34.07385743	50.38818917	30.15185618	56.78981977
1069	55.55720901	48.89374382	47.71978787	50.76707878	49.53435129	35.38836803	51.40240822	55.86754995	47.12198732	57.71057948	58.42230921	37.80791508	31.67230506	38.22913395	43.01938215	51.96916537	64.3716001	39.89120087	34.13670063	50.43848141	30.19390094	56.84163063
1070	55.60807026	48.93061933	47.78328879	50.80764728	49.57565997	35.43770109	51.45290956	55.93267013	47.15708999	57.74636442	58.47084364	37.84154768	31.69325414	38.25376427	43.07213076	52.01650977	64.4192305	39.92930123	34.19052797	50.46727968	30.22376129	56.88570429
1071	55.6487236	48.95608636	47.85167157	50.87854167	49.61462449	35.49749763	51.48809692	56.017156	47.19138258	57.77118369	58.5284313	37.84239868	31.70957354	38.26331275	43.14895188	52.05287684	64.45955526	39.96864107	34.25113176	50.4737899	30.24440838	56.93012921
1072	55.6927916	48.99008383	47.90526563	50.93214192	49.66037203	35.54323447	51.52840167	56.07378107	47.23147217	57.81359352	58.56540977	37.87369593	31.73949926	38.29040009	43.19963858	52.09352369	64.49740047	39.99995194	34.29556091	50.50692261	30.26909802	56.97908775
1073	55.73947701	49.01702528	47.95192342	50.98084178	49.70725497	35.58748727	51.57267573	56.13280833	47.28271008	57.87806124	58.58042671	37.91688607	31.78745078	38.32219047	43.24670549	52.1329401	64.53291992	40.00606597	34.3332034	50.54184282	30.29487012	57.02442975
1074	55.78643657	49.05203478	47.99622384	51.03326858	49.74527795	35.61756492	51.61444236	56.18984096	47.32293243	57.93438621	58.60985304	37.95526085	31.8214197	38.35218559	43.27911206	52.17528574	64.55906854	40.0288518	34.3657638	50.58002794	30.31623692	57.05744747
1075	55.83585107	49.10381629	48.01673348	51.09552415	49.78485679	35.62038818	51.64785647	56.23056467	47.36236705	58.00864884	58.62897557	38.01920027	31.8579552	38.39632341	43.28341393	52.22571432	64.57128722	40.06221896	34.37744876	50.65438576	30.32186783	57.10270619
1076	55.87478634	49.14511161	48.05667061	51.13785469	49.82272544	35.64155686	51.68679739	56.2657775	47.39983518	58.05639147	58.6569026	38.05946214	31.8938218	38.43184406	43.30016142	52.26559015	64.59466989	40.08716775	34.40087112	50.69954955	30.35096252	57.13231559
1077	55.90892325	49.18337601	48.11059442	51.16422813	49.85641163	35.65429965	51.72913295	56.29912975	47.43389094	58.08529755	58.68757121	38.07822047	31.92490647	38.47009315	43.31068071	52.31116774	64.62263145	40.1125306	34.42779406	50.72418839	30.39263313	57.13189931
1078	55.94138182	49.22843088	48.16463135	51.19206935	49.87859087	35.69011154	51.76951793	56.34049384	47.4545332	58.11461894	58.74697528	38.09983105	31.9462553	38.48597284	43.32333606	52.3320113	64.63138318	40.14379639	34.45255167	50.74484095	30.43308207	57.129886
1079	55.98049286	49.25724554	48.20960936	51.23899113	49.90374777	35.72140641	51.81738846	56.37466193	47.48278967	58.15268268	58.78451757	38.12414307	31.97563072	38.50462913	43.34603617	52.35992184	64.65393227	40.16386802	34.48218132	50.7753378	30.46893627	57.16537097
1080	56.01258404	49.27126694	48.26128053	51.28940497	49.93592231	35.76912818	51.87602162	56.38728539	47.51182864	58.18092644	58.82250238	38.13522046	32.01307016	38.51533049	43.37587654	52.37437821	64.69709659	40.16727671	34.51931414	50.79748114	30.52958333	57.22067361
1081	56.05483561	49.29018782	48.30171325	51.32339978	49.95878268	35.80140688	51.91240068	56.41657387	47.54046219	58.21277979	58.84355484	38.17228094	32.0403075	38.54051643	43.41238314	52.40710641	64.706265	40.19277721	34.54639645	50.83334514	30.55511332	57.25694835
1082	56.11426815	49.29729645	48.32572925	51.375535	49.97020722	35.82183058	51.94377595	56.46456412	47.56543423	58.2660972	58.84896394	38.23394586	32.06227574	38.56356863	43.45612779	52.45047217	64.69199668	40.2265029	34.57207608	50.88958142	30.54834253	57.31897497
1083	56.15954565	49.32157039	48.35769218	51.40787475	49.98725167	35.85586375	51.97755463	56.4900788	47.5995871	58.29212452	58.86301748	38.26594702	32.08509811	38.59361028	43.50224389	52.48554339	64.70058195	40.25678695	34.59569667	50.92405867	30.56097954	57.35213532
1084	56.19802444	49.35560169	48.39372213	51.39573506	49.99789665	35.90140098	51.99711713	56.49757154	47.64536556	58.28587854	58.86100807	38.30418807	32.106033	38.64434337	43.56657478	52.53444734	64.70255766	40.30428514	34.60259937	50.9542482	30.57206803	57.34749817
1085	56.23865542	49.38693605	48.42320531	51.42264186	50.02411293	35.93199009	52.02392012	56.52583028	47.6778881	58.30701705	58.88247849	38.32384723	32.12572818	38.67392751	43.61062616	52.55772581	64.70996805	40.32881157	34.6359185	50.97852885	30.58497498	57.37083955
1086	56.2835109	49.42933918	48.45396735	51.48677617	50.07166378	35.96363119	52.05783398	56.56053995	47.70851306	58.33344691	58.92876445	38.30718801	32.15146561	38.69371313	43.64709863	52.56235637	64.74364864	40.33345348	34.70086129	50.97765817	30.59780201	57.40597718
1087	56.3150201	49.46297694	48.47554003	51.51503063	50.08982095	35.98865467	52.0901592	56.58944106	47.73766282	58.36054462	58.95456323	38.31715451	32.16167498	38.71273096	43.68473471	52.57014512	64.75196781	40.35098984	34.72761964	51.00510381	30.61659117	57.43616476
1088	56.33549416	49.49401119	48.47919526	51.53707382	50.10736213	35.99418147	52.11940096	56.62516129	47.75673156	58.38796428	58.98845616	38.33353513	32.14803699	38.72894701	43.71953418	52.55532694	64.7366036	40.36537487	34.7436646	51.04799459	30.64623017	57.47788205
1089	56.36349904	49.51777671	48.49920301	51.55395755	50.11578333	36.01089799	52.1472992	56.65701064	47.78043227	58.43282129	59.00478209	38.34992875	32.15932566	38.73744048	43.74337663	52.56129064	64.7349818	40.38197255	34.76639919	51.08285927	30.66041575	57.50438783
1090	56.38543481	49.52882098	48.5210854	51.53628347	50.08035794	36.02763791	52.17526279	56.69263939	47.81005385	58.5039879	58.99474147	38.37731244	32.17778447	38.72523003	43.76098044	52.57641597	64.73496776	40.41316135	34.76517037	51.15116657	30.66923937	57.53383101
1091	56.40880384	49.55139402	48.54420568	51.54242635	50.07678036	36.05340868	52.20737948	56.70958596	47.83500124	58.55084365	58.99733813	38.39880298	32.19034836	38.73629699	43.77921717	52.59366947	64.72815996	40.42989027	34.77134725	51.18117459	30.6819596	57.54156481
1092	56.45372993	49.58434524	48.58940102	51.55616814	50.09763375	36.10331342	52.24456816	56.70145257	47.85698312	58.60958705	58.9963732	38.41388213	32.2198049	38.75878078	43.78436192	52.6302816	64.72340065	40.42932111	34.80262731	51.1633987	30.68547719	57.50949084
1093	56.47365681	49.60191503	48.61704745	51.57849077	50.10904724	36.1279154	52.27367677	56.71892975	47.87813578	58.65200623	58.9968436	38.43339191	32.2424127	38.7727476	43.79184301	52.65316378	64.71776817	40.43798801	34.81790857	51.17322242	30.69031736	57.50376648
1094	56.48096016	49.61529074	48.63645815	51.60988957	50.12261167	36.1439387	52.30081246	56.74106044	47.8978701	58.67883402	58.99958392	38.4548476	32.25974586	38.78966648	43.80032671	52.67148688	64.70908497	40.44771398	34.82390725	51.18508721	30.69681411	57.50234085
1095	56.46676326	49.63329068	48.64357336	51.66033537	50.14711524	36.15505935	52.32822456	56.75748668	47.91331041	58.67701527	59.00374958	38.48317973	32.26353306	38.82686418	43.81174598	52.68459767	64.69157982	40.4516814	34.81128606	51.18729237	30.71509058	57.49611676
1096	56.47426675	49.6409327	48.65608156	51.69200881	50.16191265	36.16858295	52.36212964	56.7732626	47.93586014	58.67653367	59.01925354	38.49565802	32.27034016	38.83929164	43.82796181	52.70075175	64.67770839	40.46875113	34.8085601	51.19456713	30.71522204	57.49348956
1097	56.4697039	49.6241427	48.6561331	51.74219468	50.1664004	36.15679835	52.39424759	56.81042084	47.96764171	58.65422854	59.04381792	38.50345222	32.28422807	38.83185804	43.83931824	52.71531797	64.66640183	40.50655463	34.80025387	51.22075484	30.70231188	57.505269
1098	56.4831449	49.63132788	48.67273529	51.742841	50.17989443	36.17357617	52.42074974	56.83324924	47.98016483	58.6680948	59.05895951	38.5122372	32.28190698	38.83456394	43.86503464	52.72060938	64.65240347	40.51550374	34.80080152	51.23636446	30.69685638	57.51866797
1099	56.52417663	49.64503463	48.7044918	51.70160312	50.21173012	36.21052935	52.45937647	56.82740586	47.98718476	58.67815716	59.08485577	38.51220698	32.2530657	38.83633608	43.91105664	52.72392729	64.63590558	40.51580573	34.79682979	51.23995077	30.68664636	57.5306846
1100	56.54318538	49.66676373	48.71959353	51.68711391	50.20967818	36.24359526	52.48185073	56.85014238	47.99365406	58.70814562	59.09813178	38.51117034	32.25464976	38.83801323	43.94047082	52.72498943	64.61619158	40.51654902	34.81140534	51.24589891	30.68072519	57.53704695
1101	56.56157279	49.70471706	48.74101054	51.64600917	50.17764631	36.29236099	52.4855088	56.90812819	47.97558844	58.78812107	59.09405187	38.50537262	32.26496291	38.8454207	43.97913513	52.71038058	64.58827688	40.49855141	34.84888172	51.25641928	30.67370126	57.55085266
1102	56.56789632	49.73089641	48.74507931	51.6291889	50.1753015	36.32029929	52.49356931	56.93153276	47.98294558	58.83137543	59.09952648	38.51140226	32.27403144	38.83801106	43.99594253	52.70638801	64.5742741	40.49090769	34.8681852	51.26828672	30.67526971	57.56714942
1103	56.54589157	49.77279487	48.72625642	51.63582965	50.15774542	36.35800982	52.50101115	56.94035848	48.00943875	58.86656713	59.1222788	38.51452385	32.30133331	38.81043649	43.98689256	52.71371061	64.56631077	40.4912756	34.90057873	51.27555689	30.68085211	57.57634904
1104	56.5557185	49.78908817	48.71598819	51.64170945	50.16181197	36.36537019	52.50538371	56.95569822	48.02759599	58.8944446	59.11682703	38.52336711	32.32117811	38.80493217	43.99306046	52.71039172	64.55300167	40.48712394	34.91325048	51.28181893	30.68931974	57.58248393
1105	56.58350409	49.78490199	48.70305627	51.66520656	50.22696999	36.32963851	52.48398413	56.94570969	48.0567603	58.92113449	59.091375	38.55821764	32.33601097	38.8023233	43.98333171	52.70780916	64.54933744	40.48449384	34.90800839	51.29535198	30.71884754	57.60508461
1106	56.59495358	49.78176299	48.68527501	51.6658093	50.24146967	36.31484472	52.49601191	56.9597398	48.07722015	58.92685607	59.07168663	38.57303273	32.35043791	38.79858747	43.99255855	52.69512046	64.54062183	40.47245254	34.89821466	51.30610863	30.72843278	57.61396828
1107	56.63027557	49.74519055	48.66468867	51.66019067	50.20403798	36.28317888	52.54285931	57.00346094	48.08792699	58.88779367	59.02265032	38.57789735	32.38539677	38.8208526	44.02788717	52.65744739	64.51552742	40.4427662	34.86241652	51.29866953	30.73261337	57.59658194
1108	56.6437228	49.73666498	48.64307724	51.65745265	50.20843582	36.26456077	52.56769803	57.0318486	48.10396546	58.88354105	58.99237525	38.5793479	32.39144638	38.82555617	44.05312992	52.6394218	64.50161715	40.43197579	34.84555373	51.30840896	30.72818556	57.59076993
1109	56.61945533	49.73797058	48.61152777	51.63760828	50.23159521	36.24556071	52.60706852	57.04795628	48.12774098	58.89309147	58.96519365	38.55836738	32.37652933	38.80497134	44.07294993	52.62360694	64.5043066	40.42679405	34.83790369	51.33162666	30.70335763	57.60302228
1110	56.59843574	49.75371403	48.57873162	51.60960445	50.2291671	36.26413327	52.65007398	57.09528585	48.1314786	58.8850939	58.963635	38.55912325	32.34174375	38.79144117	44.11947918	52.6134047	64.50119645	40.41625858	34.81631107	51.36979709	30.67924509	57.59281773
1111	56.59963386	49.76647128	48.55215318	51.59949128	50.23249863	36.26551998	52.65277051	57.13059601	48.16287778	58.88511445	58.95227103	38.54754964	32.33450247	38.79334305	44.14519645	52.60160739	64.4734872	40.41630724	34.8007667	51.38254942	30.65074382	57.5764412
1112	56.62467085	49.79760139	48.52925941	51.61635419	50.28202802	36.26918181	52.59042225	57.16397201	48.22111107	58.92153706	58.94765281	38.52895058	32.31418963	38.81671019	44.1812661	52.61192697	64.42842539	40.44723757	34.79740357	51.39512705	30.61145204	57.54247867
1113	56.60875383	49.82772008	48.49824043	51.6013911	50.27968682	36.27605103	52.59475269	57.19278711	48.24380433	58.93271719	58.93892279	38.51199027	32.31231104	38.79655985	44.16630511	52.59698216	64.38513325	40.44625697	34.79116029	51.39661423	30.58329195	57.52896664
1114	56.59029728	49.87287385	48.46017758	51.57270721	50.21204929	36.2928994	52.62352175	57.24408761	48.27307317	58.89837491	58.91808968	38.49945758	32.35521241	38.76665557	44.08624267	52.54954813	64.29573245	40.4257722	34.78792079	51.37165969	30.55269773	57.51155081
1115	56.56119826	49.88319245	48.43650433	51.54134625	50.1808936	36.29237145	52.61952473	57.24652786	48.28117491	58.9113903	58.92960144	38.46093912	32.36723688	38.72788278	44.06836429	52.52968239	64.25126912	40.41010626	34.76252067	51.34816561	30.52238715	57.49713323
1116	56.47892647	49.89337538	48.41081725	51.47872387	50.16397833	36.29282058	52.63556304	57.19197985	48.25240159	58.99215776	58.99605751	38.38173213	32.36275187	38.61727631	44.0229386	52.52091486	64.25759486	40.38407721	34.71253332	51.30717646	30.49971933	57.50588323
1117	56.41492087	49.88961612	48.39376917	51.44203972	50.1181642	36.27839447	52.64703114	57.17216137	48.2176253	58.99551258	58.99728021	38.34405906	32.35791278	38.55845311	44.00760047	52.50154669	64.21298854	40.35097711	34.69737393	51.2939354	30.46340949	57.50104346
1118	56.36360298	49.82683602	48.40000327	51.45030502	50.04063377	36.23496335	52.61350413	57.1147637	48.15938446	58.95079394	58.98617749	38.30572104	32.34254824	38.55494555	44.10932211	52.50202057	64.165133	40.30132175	34.676889	51.28293075	30.40858313	57.4832571
1119	56.30382787	49.77823607	48.40143638	51.39223866	49.98702683	36.19659546	52.58573878	57.08981192	48.09264337	58.94157609	58.96610751	38.29018884	32.33312758	38.51429335	44.12987696	52.48385596	64.09760999	40.26148307	34.65435905	51.27349118	30.37432207	57.45846506
1120	56.21784476	49.73593696	48.41038543	51.30252012	49.90578025	36.12261624	52.58483558	57.11551281	47.97480825	58.86964886	58.84351892	38.34991597	32.32662676	38.42531794	44.07815585	52.44432267	63.96618038	40.23761472	34.69132239	51.33738875	30.37116394	57.43237807
1121	56.14999891	49.67839847	48.42176812	51.19572762	49.86381867	36.09031155	52.57690402	57.11826522	47.87185691	58.83866868	58.78278292	38.37561369	32.30654438	38.40813691	44.06080887	52.39644341	63.86700834	40.17988871	34.70375183	51.32580033	30.33513281	57.41191771
1122	56.13603249	49.59572023	48.46488045	50.97671543	49.92340694	36.11849192	52.54353916	57.12163053	47.77939664	58.92588821	58.78388505	38.41303148	32.30450052	38.47402844	44.04696484	52.32677324	63.78942526	40.11000565	34.67965353	51.22322643	30.2842244	57.37491103
1123	56.08057663	49.51990562	48.4770539	50.85636845	49.91477484	36.10017247	52.50160328	57.13511069	47.69510605	58.92952724	58.77128544	38.40018556	32.2658446	38.47836132	44.01233784	52.28673972	63.70940348	40.0494266	34.66181221	51.16786386	30.24994866	57.34339506
1124	55.99473248	49.47989381	48.48313082	50.80898981	49.91234299	36.11717499	52.49054396	57.21040023	47.64941843	58.89968774	58.82460768	38.33685227	32.21701679	38.48788008	43.99523863	52.25171235	63.67298374	39.99439673	34.68641011	51.17789987	30.20901816	57.34827708
1125	55.93645941	49.38949982	48.47073564	50.78831221	49.87767414	36.07456807	52.43880675	57.19683179	47.56416027	58.84224486	58.80035327	38.30887218	32.1013083	38.56353824	43.93957348	52.23064347	63.5964994	39.87218692	34.65809892	51.05556571	30.15934861	57.33737119
1126	55.95485757	49.30616722	48.38577462	50.78461681	49.75920042	35.97923098	52.40038617	57.07510851	47.5193091	58.74549515	58.69222079	38.22585833	32.01409652	38.54588539	43.87242661	52.30697089	63.50836531	39.86031102	34.54432143	50.88282403	30.13222818	57.24099727
1127	55.92730907	49.20735189	48.26821288	50.72704651	49.65503617	35.88011929	52.36374451	56.94639932	47.51500738	58.63463282	58.57670434	38.13965058	31.88732383	38.41209708	43.7843541	52.24219653	63.48603099	39.86020889	34.46945503	50.78794396	30.19893793	57.15997771
1128	55.83916126	49.12375538	48.15423484	50.6252017	49.53692587	35.83550691	52.27286496	56.85837149	47.37606878	58.5281799	58.39958779	38.03177342	31.79040364	38.30899841	43.67462287	52.1398365	63.39829142	39.78011731	34.44159921	50.63078428	30.19243913	57.06543247
1129	55.76647523	49.06825342	47.99889645	50.50387163	49.40132773	35.86069827	52.20583816	56.72649711	47.18460007	58.44459085	58.15163303	37.92715495	31.71142942	38.19993064	43.53858664	51.99556225	63.30789675	39.70392349	34.43983397	50.37180643	30.19420806	56.93916718
1130	55.65082971	48.9645547	47.88881588	50.31895039	49.28282899	35.77032837	52.08453821	56.63017325	47.02786365	58.30666058	57.91374501	37.82673227	31.63942746	38.10872324	43.45546947	51.86823475	63.17244738	39.58593563	34.38929638	50.27907352	30.13204389	56.8177746
1131	55.46035364	48.86507826	47.81308872	50.08533821	49.18930568	35.6904139	51.91165679	56.62710499	46.81611593	58.14755138	57.68111914	37.70269401	31.6019521	38.01381715	43.40230752	51.68926742	63.05392207	39.41853118	34.41103519	50.28371452	30.04072099	56.73462437
1132	55.31722115	48.73737652	47.70950019	49.88443204	49.05354973	35.54827135	51.74751725	56.52279044	46.65211019	57.99855001	57.44344684	37.60391757	31.5074706	37.90814833	43.3063329	51.57277637	62.84081425	39.26621268	34.30481246	50.20787644	29.94215296	56.60844237
1133	55.19777103	48.57321886	47.63484327	49.64264873	48.92450869	35.30703063	51.56605094	56.36695733	46.55452401	57.87767199	57.15921272	37.5443107	31.39307165	37.82590285	43.23209462	51.51188539	62.55384498	39.0921861	34.09221955	50.1642421	29.80323965	56.4596256
1134	55.07803035	48.42962795	47.49996287	49.45414948	48.77163537	35.13860132	51.41340955	56.2192877	46.40609283	57.67022592	56.9489355	37.43767295	31.28537809	37.71613739	43.12383732	51.38167788	62.33867452	38.95541868	33.96541914	50.07817922	29.69633798	56.32162942
1135	54.94944113	48.28684898	47.33144239	49.33856624	48.56616512	34.96745315	51.27729558	56.03819431	46.22086873	57.42341389	56.79746818	37.32384066	31.14449931	37.57310527	42.9660798	51.2564836	62.08671963	38.8349061	33.82193604	49.92888486	29.61227557	56.18482231
1136	54.82225525	48.15608866	47.17835157	49.15475002	48.42210529	34.8458209	51.11568928	55.90978018	46.06457423	57.21272257	56.6015834	37.21275753	31.0486944	37.4526048	42.84524693	51.09434468	61.88887093	38.7012455	33.71404727	49.85147832	29.50602084	56.03010715
1137	54.70983798	48.03928546	47.01755739	48.9473394	48.3025737	34.77944921	50.97924774	55.82186107	45.94841468	56.93186972	56.43977977	37.08461378	30.99791937	37.36330003	42.73856171	50.87864989	61.76926861	38.59640551	33.67443796	49.83790975	29.3859592	55.86329047
1138	54.59609687	47.9049397	46.83894231	48.72567855	48.16703152	34.66881558	50.803093	55.67795041	45.77227272	56.71652452	56.22505434	36.95070582	30.90828278	37.23563662	42.62845023	50.7008677	61.59134292	38.46278985	33.57180183	49.74535193	29.27156334	55.69725769
1139	54.47641427	47.76190574	46.65598709	48.4465204	48.05226977	34.56280839	50.54227406	55.53148758	45.54875519	56.56870908	55.9179764	36.79492803	30.79608176	37.07722955	42.52210559	50.51784474	61.39125154	38.29491825	33.43368016	49.64747884	29.14982417	55.48985707
1140	54.34887672	47.61400605	46.45830888	48.20766433	47.91846028	34.43493247	50.34018865	55.37231317	45.35953967	56.38043158	55.66448857	36.66493344	30.69826852	36.9312854	42.39725443	50.32347896	61.17608109	38.13356387	33.31499675	49.52503906	29.02137393	55.32793708
1141	54.22861367	47.46109152	46.21816433	47.96001278	47.7731404	34.27609049	50.13941434	55.17189655	45.15824133	56.16713842	55.41165338	36.51875938	30.58745519	36.78208691	42.26445272	50.11368995	60.94329234	37.93940554	33.1856058	49.34470809	28.8727658	55.18943152
1142	54.08493108	47.27773909	45.97203497	47.75111646	47.58469953	34.09460946	49.95461106	54.94382039	44.91860583	55.98500641	55.15494153	36.42166721	30.47666193	36.56631621	42.11763435	49.90986312	60.67219268	37.78020679	33.02209228	49.14633217	28.75913575	55.0474942
1143	53.89823542	47.0796489	45.75680623	47.50289039	47.40401521	33.92322592	49.78579088	54.72000123	44.70001685	55.72386934	54.86327902	36.29428627	30.37640149	36.42713061	41.93445071	49.73496192	60.36631589	37.64404525	32.88455284	48.98165472	28.62487577	54.86157263
1144	53.6757187	46.87324529	45.52048519	47.19618745	47.21326976	33.75863494	49.61196247	54.54555021	44.4759304	55.45341435	54.64169098	36.12139327	30.27256194	36.33722007	41.75446024	49.55194398	60.08352248	37.45844991	32.77670355	48.78846059	28.45163814	54.6611634
1145	53.4644749	46.67660619	45.32321689	46.92493162	46.95496114	33.55214235	49.40336494	54.31246687	44.24648584	55.1805387	54.37636978	35.96100579	30.12080283	36.19256321	41.56117164	49.35442078	59.77074678	37.264219	32.67043631	48.5544111	28.28275346	54.44685741
1146	53.24964912	46.46040856	45.12108171	46.61298288	46.67835753	33.36008404	49.22074151	54.04193709	43.99913886	54.83930604	54.05595679	35.73195485	29.93344548	36.04890606	41.39792791	49.14682343	59.49066322	37.05871281	32.56012787	48.32892342	28.11856482	54.18878012
1147	53.03502928	46.22918975	44.91777979	46.30879892	46.42971895	33.17892273	49.00125887	53.81477112	43.74131052	54.56327074	53.74424576	35.52789594	29.76029989	35.8819238	41.22614259	48.91711986	59.19240774	36.85849516	32.43559235	48.11507975	27.95757827	53.95020717
1148	52.83143106	45.98652203	44.72510108	46.01932462	46.16926434	33.00898951	48.76137769	53.59511897	43.49815262	54.30897247	53.43205535	35.33497664	29.57049619	35.66034516	41.08774262	48.64416009	58.90182923	36.63524642	32.33392762	47.89844771	27.79986647	53.73638993
1149	52.65015142	45.7863659	44.54184389	45.77633542	45.96106741	32.8352524	48.55168858	53.37684659	43.25990002	54.08599945	53.13496545	35.14917698	29.40684687	35.4856466	40.91911701	48.40975916	58.61745985	36.45745634	32.18661174	47.68776011	27.66071185	53.52883283
1150	52.47635763	45.60030518	44.38285704	45.55248185	45.82766085	32.68809714	48.35925978	53.19797308	43.00691955	53.9378027	52.83716248	34.9667591	29.27356464	35.32777657	40.73184113	48.18085454	58.33645269	36.33204597	31.99466628	47.50420396	27.53195514	53.33851999
1151	52.32560363	45.42426013	44.20203951	45.34170619	45.65281168	32.53673281	48.15563142	53.02650722	42.79724721	53.7408124	52.59376588	34.81428855	29.14143034	35.21794094	40.57390361	48.01112421	58.09149877	36.17791939	31.86903854	47.34089369	27.42862035	53.15916068
1152	52.21327823	45.29781169	44.02697056	45.17373096	45.46665941	32.35857356	47.96404272	52.87172801	42.62858383	53.54628163	52.40963408	34.68102056	29.009247	35.16003393	40.40911207	47.88483551	57.87701363	36.00398599	31.75186394	47.17771144	27.35380645	52.99391112
1153	52.10019717	45.1658286	43.87461966	45.02255866	45.31735812	32.25360158	47.81114161	52.72666947	42.47687259	53.38744332	52.21577971	34.58336465	28.90678138	35.06474372	40.30345943	47.75956125	57.70241422	35.89192653	31.66153957	47.06294057	27.27406262	52.85125319
1154	51.99597366	45.0179587	43.71500199	44.88959284	45.17322287	32.19542404	47.67038314	52.5922582	42.35055058	53.22350685	52.04682475	34.51552115	28.81899295	34.98797103	40.24378937	47.67605957	57.57791171	35.80347351	31.6352906	47.02142575	27.2306297	52.71400141
1155	51.91070804	44.90946866	43.60156828	44.76295007	45.06471649	32.13113836	47.54571695	52.48283878	42.23832923	53.09147588	51.89979994	34.44589333	28.75372948	34.90702527	40.18518179	47.590255	57.45449361	35.73726298	31.56821127	46.93429228	27.16025829	52.59952134
1156	51.83945863	44.84388242	43.52904788	44.65271549	44.9886107	32.08960013	47.45641622	52.38555222	42.15816413	53.0095577	51.77109855	34.39154412	28.71032769	34.8009119	40.15073566	47.50834242	57.34442976	35.71146751	31.47904925	46.84079931	27.07945501	52.49606835
1157	51.77537287	44.74147756	43.4468725	44.57943634	44.93325347	32.06051542	47.36646768	52.29799144	42.05355105	52.90145193	51.63206107	34.34539403	28.6807544	34.72017298	40.12703389	47.4174882	57.25407733	35.68480657	31.42311004	46.74814971	26.99567225	52.4536618
1158	51.72599951	44.66055738	43.36011608	44.47367938	44.86648588	32.02136216	47.25141094	52.21932074	41.96009832	52.79551289	51.53081681	34.31619123	28.6515756	34.68491125	40.07888801	47.36271361	57.18012221	35.64757067	31.37647297	46.68590564	26.92503611	52.3785529
1159	51.68078384	44.60612773	43.28259126	44.37857662	44.79578807	31.96892696	47.16764335	52.17682884	41.88721175	52.70193206	51.40601212	34.2942253	28.59934203	34.65328534	40.02623962	47.31804441	57.09879358	35.6041084	31.32619375	46.61237969	26.87390988	52.33054236
1160	51.64321815	44.53057584	43.19392038	44.31937221	44.74056543	31.90183563	47.12000624	52.1176772	41.83459455	52.60065869	51.28400479	34.27502264	28.54159967	34.60854203	39.99345829	47.26382043	57.0250034	35.55710631	31.30253861	46.55775118	26.85415435	52.28875497
1161	51.60445655	44.50694191	43.11676254	44.2526448	44.68710466	31.84787862	47.08256876	52.05300156	41.82385466	52.52949506	51.19370755	34.24093816	28.49947925	34.57924416	39.96762272	47.22904346	56.95165126	35.53023013	31.26850383	46.53077558	26.82794912	52.23027657
1162	51.56467911	44.48609643	43.06870609	44.20276287	44.62847075	31.80560062	47.05876711	52.02470244	41.82992341	52.45417633	51.11183798	34.20251834	28.4532366	34.54785173	39.92041304	47.19463711	56.88279039	35.48469176	31.24400449	46.49372462	26.80118038	52.19381335
1163	51.52874047	44.44776071	43.01846839	44.15461479	44.57962215	31.76068334	47.0263132	51.98774467	41.81386482	52.40245138	51.07961258	34.15871042	28.4150847	34.50873023	39.88760977	47.15997042	56.80941036	35.42914669	31.21083136	46.46866816	26.77368388	52.15410468
1164	51.50377141	44.42689174	42.96464235	44.09202973	44.54167061	31.73444746	46.97914689	51.96171082	41.77311654	52.37166844	51.05234056	34.09632615	28.38426541	34.47332564	39.8793303	47.12575721	56.74272342	35.38784028	31.17155133	46.45400863	26.72240697	52.11036435
1165	51.50504149	44.40984908	42.90833766	44.02819513	44.51730073	31.71621752	46.9373408	51.92612254	41.72202984	52.32539356	51.0214566	34.05553196	28.35570544	34.44277676	39.85047236	47.1013669	56.6840541	35.35478841	31.1618464	46.45257542	26.69792416	52.08514428
1166	51.49457408	44.39276	42.86616767	43.98275545	44.49429474	31.6901592	46.90179951	51.88553194	41.68469005	52.28122595	50.98773065	34.03178145	28.34386614	34.41932665	39.83699906	47.07630016	56.62892814	35.33518714	31.14709875	46.44961915	26.67629088	52.06776059
1167	51.49764993	44.38282606	42.82230548	43.94355504	44.49704386	31.64918513	46.87044223	51.83122711	41.63589871	52.23537887	50.95593092	34.0046029	28.34902208	34.39134612	39.84583742	47.05045119	56.56868208	35.33380125	31.12978421	46.45196199	26.65583455	52.0617978
1168	51.48338259	44.36495143	42.79321491	43.90340964	44.47465943	31.62977063	46.84325008	51.79386325	41.61124366	52.19621693	50.91220354	33.99295075	28.34849933	34.37617806	39.85194509	47.02832076	56.53278895	35.33208022	31.11729388	46.43906232	26.63580325	52.04949299
1169	51.45156058	44.34082088	42.78441781	43.87845392	44.44012725	31.62545807	46.82005449	51.75735374	41.61332196	52.15584633	50.85455697	34.01900611	28.36271343	34.3796768	39.86024417	47.00662724	56.50495472	35.34219923	31.11632219	46.4201012	26.62762458	52.05073043
1170	51.42755866	44.31666441	42.7640608	43.85046094	44.40677852	31.60757387	46.79614777	51.72908869	41.59885197	52.11992258	50.81257736	34.02148192	28.3590139	34.36777765	39.85752476	46.98546182	56.48596314	35.33671298	31.10283232	46.40935584	26.61350106	52.03094928
1171	51.39640153	44.2855957	42.73949803	43.80785618	44.35493094	31.59548214	46.78095137	51.71120983	41.58341923	52.08642226	50.76932112	34.02117904	28.34392947	34.35026477	39.85772401	46.95563264	56.48775145	35.33366302	31.08130408	46.39926313	26.59471858	51.99760635
1172	51.38007082	44.26518918	42.71716278	43.77375716	44.32899745	31.57437072	46.75908694	51.68951031	41.55870707	52.0613217	50.74032324	34.01295735	28.33317257	34.33861592	39.85152812	46.93806431	56.47212328	35.32235222	31.06582974	46.38630008	26.58467262	51.96698498
1173	51.3679413	44.24599769	42.69433711	43.7480285	44.317938	31.54000003	46.7332195	51.66845057	41.52384109	52.03513759	50.72258724	33.99701078	28.31691827	34.322094	39.83675914	46.92777726	56.45369945	35.3014337	31.05106815	46.37845131	26.58025699	51.92435058
1174	51.36990207	44.23613734	42.6735118	43.72064448	44.29119012	31.50825999	46.70285781	51.64308051	41.49017895	52.02008744	50.70391012	33.97665324	28.30296973	34.3158552	39.81371002	46.93486756	56.44278453	35.27441671	31.03338218	46.3622388	26.56723355	51.89215132
1175	51.37270899	44.23973899	42.64638365	43.68987083	44.28375239	31.48765009	46.68105451	51.63057154	41.46375183	52.01292959	50.68827744	33.96091874	28.2925077	34.31036932	39.79313712	46.90650843	56.40605177	35.24793146	31.01783035	46.3431707	26.56697412	51.87040443
1176	51.36572643	44.23894823	42.62171507	43.69081345	44.27794043	31.47135098	46.65463537	51.61299701	41.46515426	52.00470617	50.66226764	33.94442567	28.28627383	34.29370408	39.76945583	46.8961414	56.37751245	35.22989379	31.00503834	46.32602182	26.56523186	51.85143974
1177	51.35362558	44.23343071	42.60254675	43.6983511	44.23510367	31.46352832	46.6260074	51.58568287	41.46489731	51.99388069	50.63860447	33.95297958	28.2751722	34.28701517	39.72889679	46.8956061	56.3532304	35.20949871	30.99324886	46.31893416	26.54091104	51.84284356
1178	51.33026666	44.23255052	42.59010257	43.68940095	44.21144345	31.46166924	46.59686593	51.56683675	41.44637967	51.97347434	50.61669303	33.95051305	28.25270165	34.27438635	39.70528557	46.86607665	56.31927124	35.18869137	30.9767434	46.32022121	26.50027768	51.82472321
1179	51.30507515	44.20924111	42.57894142	43.66938524	44.21319681	31.44999018	46.56919158	51.53329792	41.42561694	51.95835463	50.59519725	33.94085734	28.24071236	34.24999277	39.68748038	46.84834121	56.29904977	35.17690692	30.94637301	46.31595952	26.4633312	51.81222424
1180	51.29903645	44.17567662	42.56166181	43.63984387	44.19711332	31.43896334	46.55282738	51.50111358	41.39402348	51.93551654	50.56380925	33.9413366	28.22739372	34.24337177	39.67305232	46.84410469	56.27891987	35.16047048	30.92334984	46.29706098	26.4434155	51.81276452
1181	51.28894982	44.13630363	42.5440308	43.60053527	44.18530554	31.42955904	46.54109851	51.48377231	41.34635311	51.91709056	50.5243047	33.92704057	28.21324537	34.23296462	39.66724258	46.81006499	56.24850345	35.14015408	30.91353016	46.28990718	26.43003561	51.79426916
1182	51.26420977	44.09487372	42.51559329	43.55650299	44.17538692	31.40595191	46.5288633	51.45314542	41.30073206	51.90046996	50.48287355	33.9148887	28.20998978	34.20284603	39.65583164	46.76839134	56.2227552	35.13697106	30.89400706	46.28393816	26.43006268	51.78512161
1183	51.23320232	44.0728748	42.48972233	43.51757523	44.14182839	31.38457438	46.51273499	51.43190793	41.26699537	51.86850522	50.44229695	33.90366206	28.20080397	34.17764095	39.65197741	46.75354913	56.19119012	35.12972402	30.87224502	46.26553315	26.42580438	51.77429672
1184	51.2033861	44.05607446	42.48662575	43.49182496	44.10537498	31.3602567	46.48821306	51.4234179	41.23011449	51.84129817	50.41973383	33.88443422	28.19239665	34.15129747	39.6453581	46.73693717	56.14844345	35.10759162	30.85007921	46.25222256	26.40280377	51.73795301
1185	51.18480699	44.04333441	42.47128697	43.46632439	44.07833007	31.34396879	46.47105332	51.40906406	41.20116935	51.82107379	50.39505822	33.86440333	28.18524631	34.13356791	39.63543162	46.7234261	56.11554028	35.09434694	30.83241118	46.23958177	26.38915432	51.72221017
1186	51.17253296	44.05278046	42.44835639	43.44746109	44.06295312	31.33000396	46.4546066	51.39796362	41.19518471	51.805403	50.37809013	33.83790305	28.18063654	34.11760825	39.62117571	46.72341074	56.0786478	35.07792281	30.79511894	46.2204978	26.38442035	51.72226517
1187	51.15970542	44.04082715	42.43070967	43.4263963	44.04888096	31.32124945	46.44293194	51.38876754	41.17662773	51.78798069	50.35081972	33.820515	28.17400221	34.10748175	39.61504053	46.71429672	56.05172702	35.06722293	30.7905694	46.20729844	26.36896798	51.71445511
1188	51.15779774	44.01447791	42.41309692	43.40717894	44.02823208	31.32413691	46.44290368	51.37330563	41.14733603	51.77571602	50.31693984	33.79438472	28.16544877	34.11097953	39.61361197	46.69576546	56.03805836	35.06573566	30.81709792	46.20332386	26.34184931	51.70703295
1189	51.15309244	44.00190479	42.39360488	43.3849253	44.01279864	31.32506994	46.43180565	51.35588764	41.12852142	51.76550129	50.29553339	33.78256248	28.1575682	34.1096687	39.60373373	46.68535402	56.02350863	35.06702021	30.82711886	46.18887127	26.32924732	51.70949827
1190	51.14457979	43.98830882	42.37501008	43.3626271	44.0111007	31.328381	46.41500682	51.33583825	41.11407048	51.75758338	50.27222533	33.77895521	28.14959006	34.10904402	39.59317219	46.6739904	56.00881194	35.07628344	30.84057143	46.1695916	26.31732124	51.71876199
1191	51.13550915	43.97628476	42.36127099	43.33122736	43.99452569	31.3255755	46.39800022	51.32899538	41.0936375	51.73514359	50.25944867	33.79400776	28.14253063	34.09235566	39.5860192	46.67817368	56.00445485	35.07624847	30.85677339	46.15021869	26.31140633	51.71405158
1192	51.13346795	43.98131059	42.33697815	43.31249673	43.96478219	31.32223443	46.39546679	51.31960204	41.09188797	51.7285061	50.25934763	33.79276844	28.13801528	34.09647444	39.57328796	46.66792511	55.99905106	35.05781055	30.85706457	46.12561096	26.31106211	51.71637798
1193	51.12385899	43.9899053	42.32189297	43.30635366	43.98101697	31.30372728	46.39187536	51.32884083	41.09319042	51.71730891	50.24401891	33.81646709	28.13041667	34.09899846	39.56808909	46.66326064	55.98528764	35.03352088	30.84998029	46.11148319	26.32028028	51.6994237
1194	51.11539496	43.9901103	42.30384655	43.29697973	43.98009027	31.28959201	46.38700588	51.35067913	41.09431265	51.70190368	50.23208841	33.84541351	28.12398842	34.08691136	39.57596492	46.66108136	55.98567326	35.01976286	30.84826877	46.1101416	26.31931897	51.66405784
1195	51.12674313	43.99472748	42.3006745	43.31041767	43.96159492	31.29182889	46.39144808	51.35676316	41.12287432	51.70294869	50.23424467	33.8469425	28.11912254	34.09112087	39.57797395	46.64762936	55.98729717	35.00336135	30.84000071	46.09579052	26.3145531	51.64143447
1196	51.14963504	43.9903187	42.31384741	43.32380264	43.96773458	31.29965404	46.3841527	51.35239399	41.15056335	51.71370349	50.24309386	33.86106277	28.10810195	34.09402441	39.5812473	46.65528901	55.98714324	35.01734825	30.83257284	46.10090367	26.32072919	51.63344492
1197	51.16669967	43.97880978	42.32130699	43.32566022	43.96233787	31.3144834	46.38221012	51.35814733	41.1632587	51.72853621	50.2535885	33.87489079	28.11409113	34.09034639	39.58123834	46.67105859	55.99542122	35.04598759	30.83074322	46.12217646	26.31645785	51.63467563
1198	51.19009588	43.97978645	42.34074828	43.34456797	43.96135695	31.33186054	46.39159119	51.36299174	41.17367831	51.74887199	50.25150782	33.88123915	28.1236737	34.10330891	39.57926494	46.68562655	55.9984916	35.05043401	30.82607768	46.13497692	26.30699167	51.63689985
1199	51.20781057	43.98076742	42.36063554	43.36190001	43.96780457	31.33891047	46.39543601	51.36525815	41.16833349	51.76261105	50.25596675	33.89495024	28.13823501	34.11915654	39.58789547	46.70446436	56.0030839	35.06990364	30.82693731	46.16117558	26.3033822	51.6428733
1200	51.21164814	43.99391383	42.38696712	43.36625833	43.96805366	31.35011853	46.40931445	51.38153162	41.16060389	51.7753108	50.2630127	33.8932505	28.15958471	34.12265242	39.59422352	46.72403491	56.01688426	35.09453083	30.84387785	46.17096224	26.30585135	51.6535801
1201	51.22422756	44.02912705	42.42134851	43.37234705	43.97437693	31.35815667	46.43093514	51.40647297	41.17140667	51.78778371	50.26593666	33.88851898	28.17119163	34.12850339	39.60368685	46.73836732	56.03081917	35.09765636	30.8621206	46.1717864	26.32564246	51.66963931
1202	51.2366926	44.06287182	42.44721684	43.38141986	43.99245493	31.36755155	46.44045657	51.4289076	41.18248284	51.7919325	50.28314735	33.88976606	28.18955359	34.14380101	39.62735986	46.74932446	56.04773011	35.09728158	30.88349069	46.18856439	26.3509559	51.70084463
1203	51.25143786	44.08548818	42.47014545	43.39457448	44.02318857	31.39021487	46.45623911	51.462876	41.18908894	51.8118051	50.30084869	33.89705512	28.20611653	34.15356121	39.65190246	46.76071639	56.05848158	35.11262642	30.9091352	46.20056555	26.37712833	51.74760012
1204	51.27821622	44.10870693	42.48885022	43.42120408	44.04211132	31.40354821	46.4797041	51.48977677	41.19468172	51.83666835	50.31369042	33.9272483	28.2167212	34.17053068	39.6824324	46.77671908	56.08104151	35.12542833	30.92400331	46.2198671	26.3958119	51.78896697
1205	51.30735854	44.13153494	42.50366184	43.46398496	44.06357637	31.42644783	46.49320062	51.49161934	41.20297109	51.8665172	50.32787208	33.95960316	28.23503325	34.19872313	39.71566869	46.79818457	56.10508226	35.13337642	30.94225208	46.25120995	26.39934412	51.81234674
1206	51.34063865	44.1566771	42.52570015	43.49462183	44.09693976	31.45363118	46.52144922	51.51342504	41.21679751	51.90198845	50.34593689	33.98448696	28.24962536	34.22327742	39.73875234	46.82178989	56.13904088	35.15724122	30.96509056	46.28222623	26.41717518	51.84137415
1207	51.37740422	44.17922885	42.55061674	43.52163715	44.13424137	31.48707578	46.55901322	51.53986021	41.23281103	51.95134224	50.36705664	34.00582014	28.25755261	34.24306917	39.75310854	46.85033084	56.17973995	35.200365	30.98974806	46.31642396	26.43867482	51.87117599
1208	51.41716813	44.21288665	42.58333267	43.54155603	44.17505186	31.51048573	46.61091018	51.57270639	41.2631543	51.99643285	50.3869076	34.0309852	28.2699434	34.27282818	39.77104906	46.8880916	56.24570588	35.2296927	31.01986327	46.34475471	26.46902847	51.89806486
1209	51.46085379	44.24826742	42.61491685	43.57560791	44.20963187	31.54166236	46.65107987	51.59342322	41.30666913	52.03291666	50.41220946	34.0616787	28.3012034	34.30477025	39.79415703	46.91540246	56.29224784	35.25690911	31.0586225	46.37071628	26.50000949	51.92417422
1210	51.50550413	44.2768669	42.64724378	43.60815864	44.23136749	31.580034	46.69569084	51.62743481	41.34796174	52.07190996	50.45826074	34.09877878	28.33328785	34.32772979	39.82210232	46.9417283	56.34462346	35.29929636	31.09090588	46.40561502	26.53896541	51.96726819
1211	51.55271506	44.30637773	42.68124205	43.63970326	44.2540751	31.62116627	46.7351844	51.66315209	41.38707176	52.1157567	50.50827974	34.14657237	28.37308289	34.35177736	39.86089546	46.97998814	56.40525722	35.33310311	31.12303661	46.43035117	26.57084104	52.00960812
1212	51.60169636	44.34763998	42.71841364	43.68231274	44.26644443	31.66373579	46.75988748	51.68361982	41.42049211	52.15581095	50.55214271	34.19295165	28.40853809	34.37262937	39.90351177	47.01832211	56.44810476	35.37287965	31.15861403	46.4618472	26.58863355	52.04879077
1213	51.6442012	44.3907996	42.75663897	43.71948314	44.29923428	31.70966191	46.79166091	51.72017227	41.45278404	52.20028934	50.60427966	34.23169733	28.43199198	34.39513702	39.94656551	47.06769605	56.50199593	35.41233316	31.19220686	46.51551505	26.60988425	52.09948419
1214	51.69876144	44.42966641	42.80297341	43.75348973	44.35155653	31.75155855	46.83326603	51.77731249	41.47433524	52.24359059	50.64861139	34.26840203	28.46459462	34.42631217	39.98580478	47.12212673	56.56689963	35.45503392	31.22157535	46.56641945	26.63045216	52.15068201
1215	51.75236537	44.46719187	42.8540697	43.81447489	44.40215072	31.78945609	46.88547098	51.83373847	41.50604777	52.28803267	50.6880936	34.30852938	28.49567421	34.46868415	40.02818193	47.17737743	56.64862957	35.50127178	31.26466558	46.62516478	26.65379341	52.19529638
1216	51.79730766	44.51131884	42.90128627	43.88049544	44.44949019	31.82880683	46.94087119	51.88662606	41.56805935	52.33042161	50.73677604	34.35525482	28.52515403	34.52344002	40.08107137	47.23920719	56.71993608	35.54594163	31.31467945	46.68102473	26.6968824	52.25118701
1217	51.8577273	44.5603033	42.95450989	43.93273718	44.48989789	31.87075196	47.01087559	51.94398407	41.62278879	52.37547605	50.7779946	34.40262918	28.55911197	34.5806592	40.13078462	47.29630912	56.77994163	35.5920995	31.34929037	46.72682449	26.74579531	52.29798139
1218	51.91942725	44.61394422	43.0035783	43.98975729	44.54483162	31.91349975	47.07703717	52.00216111	41.66880721	52.43361097	50.82425832	34.44916118	28.58893378	34.63099558	40.18058179	47.352608	56.85694496	35.6335049	31.38794413	46.7768093	26.80086487	52.3445977
1219	51.98925515	44.67620594	43.05200357	44.04054035	44.60522958	31.95769734	47.12490416	52.05374943	41.7116468	52.49814885	50.87781914	34.50090882	28.62478336	34.67146948	40.23259042	47.42322371	56.9219533	35.69052651	31.42977299	46.80948916	26.85655828	52.4167183
1220	52.07256717	44.7290011	43.10316158	44.08695799	44.6728767	32.00332964	47.1843535	52.11165337	41.75037473	52.56460602	50.9315278	34.55631406	28.66823244	34.7105517	40.27485311	47.48563638	56.98923543	35.73718067	31.47034141	46.84739539	26.90052756	52.46973804
1221	52.14031299	44.78353172	43.15649588	44.13462581	44.74628177	32.04965157	47.24513422	52.1747708	41.79542449	52.63445714	50.99000476	34.60108056	28.71396272	34.75369322	40.31814892	47.55004792	57.07354165	35.77791054	31.52360389	46.90292417	26.94192531	52.52029762
1222	52.20325472	44.84413565	43.21692364	44.17738832	44.81392316	32.10066555	47.30548115	52.23615162	41.84854671	52.70745066	51.04439274	34.64952337	28.756816	34.7981995	40.36930006	47.6328031	57.1538319	35.8377106	31.58896435	46.94978033	26.98246783	52.58779186
1223	52.26804169	44.89455213	43.27582179	44.22898989	44.8799195	32.15098832	47.36837314	52.3075673	41.91759842	52.78186175	51.10093766	34.70886236	28.79859775	34.84620131	40.42810433	47.70010527	57.21803866	35.88169002	31.65764557	47.00896824	27.02630531	52.64110284
1224	52.32523871	44.94754368	43.34061223	44.28533298	44.93034273	32.20472638	47.43113658	52.37684711	41.98751915	52.85968708	51.16909959	34.76568271	28.8493471	34.89068175	40.49220615	47.76769794	57.29199954	35.93126196	31.71628922	47.07768956	27.07633882	52.71101172
1225	52.39006903	44.99916029	43.40377552	44.34418014	44.98135537	32.25767039	47.49656598	52.43836369	42.05259625	52.93012373	51.23954245	34.83225889	28.89828828	34.9345139	40.5563049	47.84245434	57.37284213	35.99400506	31.76507085	47.13211452	27.12264246	52.79289382
1226	52.45865515	45.05505402	43.46960021	44.40942848	45.03915479	32.30931386	47.5615986	52.50510563	42.1106318	52.99784427	51.297965	34.8914116	28.94488513	34.9877751	40.6192009	47.91317609	57.44605334	36.05299451	31.81893588	47.18848792	27.16925184	52.86428128
1227	52.53306393	45.10841783	43.53549043	44.4864266	45.10212279	32.35869654	47.62496539	52.57750181	42.16725794	53.06004132	51.35429186	34.95147634	28.99129973	35.04661115	40.68172698	47.97702557	57.51286856	36.10811638	31.86998107	47.24477386	27.21521861	52.92539702
1228	52.60460439	45.17580036	43.61353967	44.55998658	45.1565043	32.41368538	47.69524119	52.64265119	42.2099144	53.12047319	51.40165961	35.00160696	29.04354921	35.11374843	40.74063964	48.0524789	57.59516494	36.17465603	31.92663655	47.29983955	27.26561009	53.00761831
1229	52.68021236	45.24552509	43.68083982	44.61730172	45.21568874	32.46984662	47.76841076	52.71044851	42.25962571	53.18213924	51.4400451	35.0554177	29.09042164	35.18377508	40.79705029	48.12591385	57.6654426	36.2421042	31.99330201	47.34470545	27.31243004	53.0913017
1230	52.75974612	45.3188834	43.74728161	44.6656231	45.27049236	32.52718786	47.83110575	52.77677499	42.30695209	53.24793314	51.48443404	35.10959974	29.13319905	35.24990253	40.85437906	48.19672425	57.73237255	36.30602667	32.06023837	47.40127701	27.3641256	53.15220303
1231	52.83395592	45.38879388	43.82251047	44.72318532	45.31217385	32.58243882	47.89465376	52.82588448	42.36130401	53.31336758	51.54887727	35.17342538	29.18997618	35.31467319	40.91289845	48.27206326	57.813348	36.37316893	32.11529803	47.46471153	27.41837554	53.22687458
1232	52.89761608	45.44788576	43.88260733	44.77853457	45.36025048	32.62977283	47.9663002	52.87871546	42.44711902	53.38483585	51.62229326	35.24248337	29.24024703	35.37073607	40.97081143	48.34211176	57.88337208	36.43275481	32.15947726	47.51942851	27.46378218	53.2876231
1233	52.95828554	45.50764332	43.94121069	44.84304491	45.41739767	32.67680684	48.0274131	52.92516987	42.5136959	53.45963242	51.69579754	35.30304307	29.27785847	35.41233005	41.03074339	48.41428549	57.95511328	36.48054339	32.19427515	47.58592932	27.5081704	53.32747013
1234	53.01333012	45.55978301	44.00139629	44.92611876	45.48284535	32.72641148	48.09109104	52.97055913	42.56768725	53.52906649	51.75715766	35.35428776	29.33167004	35.45129075	41.09235316	48.47349967	58.0208391	36.52674717	32.23641475	47.65269122	27.55167093	53.3812896
1235	53.0701727	45.61088031	44.05289415	44.99623125	45.54807243	32.77897874	48.16519754	53.03500088	42.63476189	53.59840267	51.81436372	35.40606306	29.38248182	35.48774538	41.1527893	48.5346482	58.08238233	36.57534595	32.2946268	47.70753439	27.59389401	53.43419421
1236	53.13811192	45.67043092	44.11230101	45.05619068	45.61075097	32.83761191	48.22572629	53.09784836	42.68803098	53.66266243	51.87502143	35.46217751	29.42769882	35.52396088	41.20919712	48.61260995	58.14086405	36.62433881	32.35421054	47.77522809	27.63935534	53.49592314
1237	53.2113911	45.72451026	44.17621096	45.12276531	45.67488547	32.89056179	48.28073035	53.1540637	42.74302727	53.71677987	51.92751719	35.50713399	29.48541294	35.56859507	41.26687007	48.67987795	58.20883987	36.68420325	32.41459449	47.835271	27.68739709	53.56272781
1238	53.28314441	45.77600224	44.24379319	45.18851079	45.7301105	32.93729636	48.34075426	53.20909251	42.80534921	53.78522151	51.98237761	35.54970038	29.53730365	35.62239954	41.32547493	48.7549252	58.30070768	36.74432935	32.47089743	47.88871089	27.72545327	53.62354039
1239	53.34923449	45.82917726	44.30722631	45.24231539	45.7822818	32.98963495	48.39292294	53.25997629	42.86065989	53.86246065	52.03168211	35.59527403	29.58363306	35.67665364	41.38323474	48.82974442	58.38224118	36.80110648	32.51482214	47.95281488	27.76268661	53.68699117
1240	53.41064152	45.8826271	44.35582659	45.30593324	45.83204853	33.03589435	48.43863473	53.31365658	42.90950374	53.92707056	52.07939468	35.62886243	29.63333896	35.7255749	41.44358997	48.88688752	58.4635288	36.85505124	32.55705743	48.0076826	27.80250146	53.74531351
1241	53.46716994	45.94184142	44.40666072	45.36564533	45.87485764	33.07901359	48.49503403	53.38149145	42.96248275	53.99493053	52.13973312	35.66568237	29.67883569	35.77936072	41.50577623	48.94172687	58.53981524	36.89097487	32.60940811	48.05663501	27.83620632	53.80819209
1242	53.52562201	45.99847101	44.45512974	45.40721627	45.91783483	33.13275742	48.55738209	53.45207313	43.0200053	54.05881991	52.2008718	35.7189102	29.72499503	35.83185693	41.56651518	48.98608551	58.60079898	36.92798619	32.66306107	48.10345292	27.88305098	53.87786127
1243	53.58612145	46.05337084	44.50176891	45.47416554	45.96889384	33.17511594	48.61817486	53.51449604	43.07439944	54.11588054	52.26289141	35.77402491	29.77041941	35.8825752	41.61737936	49.03698174	58.66398615	36.97487034	32.70988012	48.14292885	27.9319736	53.93646559
1244	53.65013673	46.11117674	44.56421711	45.53540601	46.02659187	33.21650676	48.68637643	53.58295264	43.12863915	54.17981506	52.32155436	35.82722241	29.81097465	35.93832605	41.66262016	49.09905053	58.73053128	37.02370235	32.76300197	48.18157197	27.9709298	53.98849865
1245	53.71504528	46.16616014	44.62341867	45.58548387	46.08133739	33.26524976	48.74626714	53.64005395	43.17680601	54.24256993	52.36909174	35.87922661	29.85011675	35.99024939	41.71382998	49.15659047	58.79238937	37.06717844	32.80624422	48.22383285	28.00894215	54.04380632
1246	53.78120563	46.21924626	44.6798766	45.63067062	46.13857594	33.32009294	48.80210034	53.68172213	43.21332182	54.31048783	52.39496377	35.93519669	29.88457201	36.04513366	41.7669707	49.22164875	58.85443099	37.11324591	32.82841242	48.27259575	28.04226045	54.09099606
1247	53.84381725	46.27460157	44.74028901	45.68073065	46.18770813	33.36306416	48.85554866	53.72748041	43.25952072	54.36710226	52.43898894	35.98322812	29.91802249	36.09206435	41.81811658	49.28177236	58.90461132	37.16019008	32.86557551	48.32072394	28.07661736	54.14319836
1248	53.90872634	46.334484	44.81101679	45.72459106	46.23305573	33.40544391	48.90701491	53.77416129	43.30775178	54.41738883	52.48641331	36.02424919	29.94878165	36.13424699	41.8730032	49.34132731	58.94690372	37.20411918	32.90910191	48.37097249	28.10733424	54.20237323
1249	53.97115556	46.38082595	44.86681091	45.76091671	46.28002171	33.45133339	48.94475368	53.8088485	43.35498516	54.46891744	52.53014763	36.07055891	29.98600955	36.1703388	41.92255349	49.39263347	58.98769123	37.24040787	32.94685029	48.41669391	28.14431382	54.26012456
1250	54.02464757	46.42647537	44.91006663	45.81150271	46.3185096	33.48874914	48.99065639	53.85531344	43.40880301	54.52335863	52.58722062	36.11017963	30.0123136	36.21111729	41.97407477	49.43025693	59.02775662	37.29110979	32.99281745	48.4667303	28.18571397	54.30929144
1251	54.0826106	46.46666972	44.96377115	45.85603952	46.3617066	33.53161151	49.04394393	53.89819806	43.45913126	54.57611063	52.64792373	36.15786868	30.0446636	36.24926429	42.01583153	49.47658633	59.07700548	37.34808001	33.0501497	48.5030488	28.21868214	54.35556338
1252	54.12944635	46.50864445	45.01047384	45.88812259	46.40215815	33.57195084	49.09491062	53.94566335	43.49441956	54.63813864	52.70109833	36.2020487	30.07916406	36.27790769	42.05737044	49.52740317	59.12676332	37.38295191	33.09077495	48.54398028	28.24461094	54.39335052
1253	54.18129814	46.55672328	45.0475849	45.93424802	46.43268092	33.61622757	49.1548828	54.00408525	43.53319002	54.69840957	52.74989443	36.24099261	30.10500932	36.30661637	42.10654496	49.55633993	59.18057925	37.42208657	33.12852169	48.58766863	28.27432458	54.43375852
1254	54.23070797	46.60518144	45.08561711	45.97420811	46.46992382	33.66160979	49.20195832	54.04405152	43.57276215	54.74278774	52.79050364	36.28402963	30.13922215	36.33648908	42.13272869	49.59746168	59.22921301	37.45745522	33.16461494	48.61803481	28.30011059	54.47492916
1255	54.2695253	46.65064648	45.12677622	46.00848807	46.49775264	33.69562411	49.23544002	54.09095916	43.61181398	54.78826274	52.83735588	36.32699987	30.17287925	36.37105127	42.14733479	49.64843407	59.26814173	37.48502905	33.18840595	48.66371187	28.33082705	54.49365626
1256	54.30939773	46.68702127	45.15932634	46.06657714	46.52259307	33.72735968	49.27154737	54.13832174	43.66856392	54.82844404	52.87190117	36.37556694	30.20420744	36.40716961	42.17357809	49.67526913	59.30269435	37.5268391	33.21739343	48.70829024	28.37064974	54.5205743
1257	54.3364294	46.72372087	45.19122319	46.11140246	46.56739866	33.7625807	49.31374295	54.17726896	43.72503326	54.86328783	52.90568859	36.41474847	30.23604964	36.44430967	42.1987954	49.70318122	59.33653741	37.55548373	33.24854567	48.73868425	28.40656197	54.55606667
1258	54.37223179	46.75684984	45.23329182	46.15372715	46.60345149	33.77855538	49.37032185	54.22033677	43.76976253	54.91808885	52.94661736	36.44776619	30.26849803	36.48599218	42.23665414	49.73508323	59.37229289	37.57583461	33.27580591	48.76963168	28.43324681	54.57985602
1259	54.41677197	46.78610868	45.25928753	46.20596892	46.63097636	33.79209615	49.41968914	54.25142371	43.8050394	54.97111631	52.96436271	36.47745401	30.29304524	36.51281269	42.27650739	49.76418893	59.40454213	37.59673345	33.30539691	48.80433881	28.45895124	54.61723015
1260	54.45964974	46.8263261	45.28061401	46.22597119	46.67389048	33.82842251	49.46209933	54.2742951	43.83020119	55.0176854	52.98826485	36.50178408	30.31363362	36.5389692	42.30648084	49.79910119	59.4453305	37.60786794	33.33087334	48.84100116	28.48264643	54.64951663
1261	54.51278011	46.86365444	45.31722768	46.24801258	46.7080177	33.85473107	49.50927017	54.29824704	43.85454487	55.07317504	53.01867134	36.53563412	30.34326661	36.5639198	42.33417512	49.83923849	59.48200925	37.63006942	33.34667625	48.87011195	28.50337241	54.67327999
1262	54.55758408	46.88968899	45.35612511	46.27487278	46.7341612	33.89273136	49.54565235	54.32416945	43.88095751	55.12341633	53.03654728	36.56767886	30.36606896	36.57333445	42.35358942	49.87911445	59.4962311	37.66303813	33.36460706	48.90539522	28.53505224	54.70508003
1263	54.6006293	46.93111801	45.39387998	46.28605856	46.77093799	33.94377558	49.58500292	54.35729682	43.91044332	55.16090504	53.06023018	36.59900598	30.38510896	36.59170935	42.37314011	49.90469074	59.50952888	37.69312737	33.39412873	48.93904679	28.56196446	54.74217418
1264	54.64489306	46.96985932	45.42944835	46.3122972	46.80170734	33.98081548	49.6169326	54.38701738	43.93532858	55.19686546	53.09040538	36.63069144	30.40824324	36.61043843	42.40233844	49.93219811	59.52761405	37.72080269	33.41949094	48.96552089	28.5806978	54.77932356
1265	54.69415862	47.00043798	45.46583901	46.35536306	46.82299925	34.01396256	49.63817851	54.4235029	43.96486212	55.23153872	53.13102027	36.66048852	30.43055091	36.62619839	42.43757041	49.95698523	59.53303457	37.74689454	33.4467371	48.98284825	28.59581143	54.82375085
1266	54.72664146	47.03491126	45.496674	46.38274798	46.85321941	34.04301842	49.66216828	54.44704841	43.97727805	55.26298207	53.15547228	36.67913359	30.45285719	36.65274476	42.46855417	49.97953528	59.55363461	37.77600715	33.47364997	49.00653236	28.60758472	54.86152917
1267	54.74820954	47.08553404	45.52294104	46.41024616	46.88692493	34.05364096	49.68065251	54.45621242	43.96782322	55.28459809	53.17910696	36.6939219	30.47967293	36.69392341	42.5082877	49.99689215	59.59388954	37.80104146	33.49890917	49.02482728	28.59814035	54.89331828
1268	54.77549032	47.10874835	45.54679954	46.43385424	46.91520835	34.07460243	49.70456546	54.47478439	43.97527113	55.3128866	53.19829215	36.7119311	30.5052188	36.7142869	42.54155666	50.02044036	59.62207317	37.83305074	33.51725463	49.04580682	28.61393208	54.91972282
1269	54.79455909	47.11117023	45.56543535	46.45378115	46.94796946	34.09587048	49.73477029	54.49079013	43.98380141	55.3428341	53.20791212	36.72245778	30.53212927	36.72773183	42.56834433	50.04221898	59.64553635	37.87835682	33.52718733	49.06920727	28.64545345	54.93742887
1270	54.81582308	47.13142726	45.58798274	46.45682233	46.9715951	34.12239538	49.75628868	54.51313791	43.9886243	55.36980524	53.20696087	36.72952769	30.55093454	36.7475674	42.59117208	50.06541295	59.67567801	37.90064705	33.55161247	49.08707863	28.66037293	54.96753623
1271	54.84600933	47.14698746	45.61207215	46.45860494	46.97959123	34.14601881	49.77129447	54.54201739	43.99957241	55.39950895	53.2162964	36.74949287	30.56256666	36.75845902	42.61368883	50.10396514	59.70335951	37.91302203	33.57806359	49.10499739	28.67650886	55.0020409
1272	54.86725975	47.16086779	45.6355541	46.4681032	47.0018131	34.18211216	49.78238136	54.5689283	44.02377557	55.42231131	53.2302588	36.76474678	30.57762297	36.76287772	42.63125926	50.13616686	59.7215591	37.92152642	33.60764929	49.12224064	28.70200919	55.05309897
1273	54.88116208	47.18903452	45.65988283	46.46908237	47.01179909	34.21572434	49.78538108	54.58922995	44.03667598	55.43718181	53.22996403	36.77101004	30.59382502	36.7856773	42.64653268	50.15531555	59.74878593	37.91268177	33.64183109	49.14218177	28.70739627	55.09793727
1274	54.91001932	47.20353258	45.66674136	46.47739212	47.01205428	34.23286058	49.78966034	54.6061614	44.03628671	55.44339094	53.22701252	36.80082607	30.61211371	36.81480729	42.66140345	50.18198987	59.76657535	37.91946697	33.67400658	49.16085412	28.72187924	55.11822805
1275	54.93468019	47.20120242	45.66407189	46.49462381	47.02081441	34.24325383	49.79807409	54.61508042	44.04278835	55.44501687	53.23083806	36.83104709	30.63560737	36.82466076	42.6804925	50.20920141	59.7764175	37.93566251	33.69281915	49.1702601	28.74706811	55.12538193
1276	54.94920552	47.19958769	45.6666745	46.49440251	47.02287522	34.24905657	49.79110838	54.62166599	44.04470255	55.44844769	53.22944282	36.84983997	30.64610593	36.84944977	42.69374313	50.23354478	59.78349286	37.9512802	33.70498893	49.18863809	28.75351573	55.12753924
1277	54.96542725	47.19281256	45.67212977	46.49060305	47.03230899	34.25223358	49.79932279	54.63273886	44.03749359	55.45019092	53.21748711	36.88219963	30.65116948	36.87629113	42.70720436	50.26714436	59.79408925	37.96970935	33.72829507	49.20629474	28.76201126	55.13360901
1278	54.96806779	47.18777375	45.6751333	46.48228313	47.04216924	34.26094037	49.80903166	54.65718487	44.03988629	55.45651181	53.20957647	36.88639812	30.65123702	36.88403086	42.71747817	50.29304398	59.80139139	37.9881174	33.74684972	49.21079129	28.77039929	55.15394281
1279	54.96853368	47.19457595	45.67263227	46.45681861	47.04347932	34.27984927	49.80804036	54.68359803	44.03731864	55.46946131	53.20267834	36.87538651	30.65626143	36.89758759	42.72189979	50.29451275	59.80794997	38.00976138	33.76369802	49.22568386	28.7744281	55.1691022
1280	54.97650042	47.1903801	45.65942875	46.44804315	47.0411867	34.2976847	49.82762147	54.70095322	44.03329483	55.46343013	53.18379276	36.88575326	30.66881579	36.89996419	42.73409009	50.29832866	59.82476747	38.01589829	33.78044637	49.23607871	28.78413339	55.15767538
1281	54.98064486	47.18530324	45.6424395	46.44848574	47.02505031	34.30417608	49.83077104	54.72346383	44.02579029	55.45134885	53.16946684	36.8807155	30.67504129	36.89211832	42.74842453	50.30589173	59.82888334	38.01769638	33.78360505	49.22589519	28.78546132	55.14538601
1282	54.97455316	47.18787862	45.63016493	46.42711806	47.01784066	34.29609161	49.82942698	54.71472874	44.00612437	55.44640507	53.15323081	36.87978628	30.68318862	36.89403358	42.75639417	50.30693767	59.83690168	38.02102866	33.79050937	49.22898976	28.7814404	55.1434528
1283	54.96430955	47.17988673	45.62447799	46.41128303	47.01852425	34.27337405	49.82647886	54.69019168	43.98720768	55.42608059	53.12302916	36.88499604	30.6849217	36.9004606	42.75716154	50.30876427	59.8399884	38.01064569	33.79675316	49.2365576	28.77454753	55.13020375
1284	54.96043655	47.17064677	45.61839442	46.38660935	46.99519034	34.24469568	49.8180904	54.69226893	43.95958819	55.40658169	53.08302168	36.86638224	30.67312873	36.90062524	42.75379204	50.30270543	59.83846603	37.99850885	33.79803109	49.22517686	28.76548437	55.12544311
1285	54.95915993	47.15435259	45.60595551	46.34988467	46.97941919	34.22599236	49.81008608	54.69371397	43.93645686	55.39016167	53.04836257	36.85347018	30.66427479	36.90420635	42.75087809	50.2980091	59.82685086	37.98826371	33.79981056	49.21325279	28.75667765	55.11911973
1286	54.96259634	47.12677383	45.59423843	46.29843801	46.96622528	34.20933174	49.7989072	54.70154975	43.91552206	55.3797665	53.0172816	36.83442032	30.65433324	36.91840404	42.74186494	50.29251106	59.80385963	37.97683991	33.80242576	49.20151167	28.74587302	55.11378114
1287	54.96438574	47.1058013	45.57434887	46.25038958	46.94663419	34.19785038	49.78062512	54.69995578	43.89216219	55.35378192	52.98191353	36.81884332	30.64139764	36.9103733	42.73138855	50.28105922	59.77714249	37.96383782	33.79952203	49.18398122	28.73747206	55.09779653
1288	54.97882562	47.08337671	45.54822798	46.18923865	46.92471148	34.19748775	49.7628245	54.70831142	43.87583933	55.32415541	52.93974184	36.80924871	30.62409064	36.89541496	42.7255144	50.27281717	59.74392437	37.95566538	33.79639234	49.15474892	28.73219766	55.08190976
1289	54.96253535	47.06234383	45.5176586	46.13612052	46.90469507	34.18783303	49.7363793	54.69371982	43.84412705	55.28649304	52.90585613	36.7906072	30.61212909	36.87449775	42.71176917	50.24632502	59.70216593	37.94014619	33.78685763	49.1345054	28.71965618	55.06153709
1290	54.93043189	47.05143252	45.47576324	46.08345302	46.88958176	34.18033096	49.69932465	54.65519464	43.79772901	55.23061564	52.87939637	36.76747728	30.60312726	36.83067174	42.68400354	50.19752647	59.64794554	37.92268516	33.76869052	49.11984458	28.70778645	55.03396209
1291	54.89817542	47.03124525	45.4396615	46.0250706	46.85802013	34.15514515	49.66484201	54.62954602	43.7559396	55.18692096	52.83212067	36.74222236	30.58586975	36.79919624	42.6660264	50.1600299	59.60250449	37.89445982	33.7524441	49.09672997	28.68850758	55.00068446
1292	54.84516001	46.99816485	45.40246476	45.97107512	46.80685358	34.11285578	49.63026514	54.59860059	43.71488335	55.15159278	52.78821395	36.70679264	30.56606036	36.76794185	42.6575421	50.12315243	59.56159259	37.85391741	33.73089047	49.07668594	28.65811889	54.96448426
1293	54.79986223	46.97025417	45.35842635	45.91217617	46.77004495	34.08183152	49.58877072	54.56790025	43.66013994	55.10577088	52.7307097	36.67577484	30.54156467	36.73849571	42.6345654	50.08074985	59.50198509	37.8119717	33.71115994	49.04143952	28.63350016	54.91819794
1294	54.76284593	46.94273603	45.31428687	45.84726866	46.73589552	34.04550325	49.54071967	54.54326392	43.59546473	55.05913116	52.64791857	36.64615878	30.50809477	36.71506268	42.60834106	50.04031849	59.43678564	37.76082993	33.69611196	48.99423091	28.60755994	54.85280102
1295	54.70523139	46.91404365	45.26908612	45.77492279	46.68793081	34.01216116	49.48936079	54.511445	43.53530783	55.00190778	52.56731303	36.61621644	30.4768027	36.68394321	42.57734732	49.99283476	59.3689703	37.71279074	33.67273319	48.94243021	28.58353313	54.80098465
1296	54.6439722	46.88509643	45.21065571	45.70277481	46.64431021	33.98120694	49.43616502	54.46215341	43.47288662	54.93619775	52.50001643	36.5777047	30.44483144	36.6510286	42.52800626	49.93136525	59.26949603	37.66220691	33.64540924	48.89007591	28.55263622	54.76517827
1297	54.59290972	46.85360966	45.14993321	45.61738578	46.59874763	33.94095153	49.38169315	54.41719799	43.39534328	54.86567887	52.42607878	36.5451713	30.42842468	36.62076655	42.47569654	49.87250816	59.17936733	37.61597736	33.62126983	48.83932366	28.5095089	54.720041
1298	54.53344828	46.80395757	45.07018388	45.52561198	46.53440827	33.8871816	49.328326	54.3636286	43.32325921	54.80754139	52.35597636	36.50765411	30.40697539	36.58233888	42.43218121	49.81872433	59.09927133	37.57215934	33.57772668	48.78582338	28.47023625	54.67972207
1299	54.47264754	46.74978031	44.9903786	45.4416215	46.45854762	33.81856223	49.26433135	54.2995356	43.2510652	54.74774031	52.28024943	36.45145284	30.37411492	36.53193982	42.38600635	49.74986018	59.00687412	37.52023431	33.52953911	48.73358798	28.42144929	54.63593786
1300	54.40519832	46.67886356	44.91694465	45.35676348	46.37988257	33.75860629	49.20045506	54.23673901	43.16804107	54.68079712	52.19999607	36.39884596	30.33496293	36.48245663	42.34349755	49.67070263	58.92439116	37.4723726	33.48121181	48.67273463	28.36377875	54.54781812
1301	54.32262448	46.59957976	44.8341818	45.27956214	46.30753148	33.70356026	49.1337411	54.16790088	43.0674689	54.61393585	52.11041664	36.32868488	30.28369537	36.43156619	42.29693149	49.57911411	58.83327102	37.41750302	33.42400215	48.60013851	28.31938237	54.451075
1302	54.24591412	46.51964974	44.76148528	45.2013507	46.23395713	33.63918539	49.05803038	54.08803583	42.96368239	54.53353461	52.00746676	36.25829709	30.23213899	36.36538341	42.23892577	49.48619121	58.7322691	37.34253991	33.37080732	48.537166	28.26932067	54.36452184
1303	54.16615271	46.41469507	44.69300749	45.09198273	46.1456389	33.58793996	48.98194248	54.00454582	42.86272258	54.43372717	51.90002784	36.21247468	30.16917784	36.30134921	42.18176968	49.39212452	58.62899261	37.26453795	33.32057593	48.46878929	28.20050756	54.26754925
1304	54.06427098	46.31305815	44.6165702	44.9844572	46.05476402	33.52180382	48.90565855	53.92953948	42.76381544	54.33984134	51.78687809	36.15625736	30.09843386	36.2366242	42.12532986	49.30156406	58.51039442	37.17365106	33.2571647	48.39620572	28.14531397	54.18457748
1305	53.96000935	46.21997753	44.52471519	44.87184643	45.97419666	33.44553985	48.81414665	53.8513174	42.67922908	54.2272283	51.6712123	36.0998021	30.03135081	36.15743033	42.05879494	49.22147075	58.37550938	37.09082299	33.18284925	48.318056	28.07464539	54.10309871
1306	53.85690941	46.12735458	44.41487442	44.7518657	45.87905721	33.37265979	48.7071716	53.77073507	42.58720934	54.08497901	51.54336658	36.04053147	29.95248425	36.07747124	41.97624318	49.12071573	58.23094332	37.00485438	33.10653182	48.2373226	27.99584175	53.98934154
1307	53.73841757	46.03636732	44.30221223	44.64756303	45.78352154	33.28225738	48.59252399	53.67994761	42.4819018	53.964911	51.40779155	35.95221467	29.87475945	35.9970851	41.88180004	49.01344921	58.06988905	36.90414838	33.03648523	48.16683516	27.93127128	53.86069826
1308	53.62224912	45.93062898	44.18353294	44.52382703	45.67717001	33.20036352	48.47374251	53.57609923	42.36662185	53.84244518	51.27089258	35.86222816	29.80461232	35.91070849	41.79271549	48.89953078	57.9087038	36.80815562	32.97180751	48.07824345	27.85522922	53.7311115
1309	53.51802179	45.81716143	44.04283871	44.39081874	45.55894006	33.12092022	48.33729544	53.45730643	42.2270908	53.71791221	51.11726018	35.75735338	29.74514057	35.8129838	41.68910383	48.76994135	57.73821191	36.70506922	32.92639757	47.98486325	27.77918266	53.57800321
1310	53.40059008	45.69553922	43.91072763	44.25466765	45.44112681	33.03980582	48.21009355	53.33554664	42.09004836	53.58754973	50.96971463	35.65980943	29.67545537	35.72109511	41.59653523	48.63834613	57.56781613	36.60401655	32.85185987	47.88308822	27.69637359	53.43942232
1311	53.27058141	45.55795217	43.78798886	44.10530329	45.31741807	32.96376259	48.08601161	53.19861695	41.94460258	53.46122678	50.83707285	35.56056615	29.61248639	35.63230851	41.52800292	48.50326041	57.39975943	36.51061515	32.77011512	47.75686907	27.60306232	53.30971181
1312	53.1328976	45.42707994	43.64881842	43.95460334	45.18970043	32.87554741	47.9542154	53.06330324	41.8088196	53.32691088	50.68388523	35.45451377	29.53401966	35.5313356	41.43074942	48.3630925	57.22112999	36.40503163	32.67663802	47.6394588	27.51087714	53.17308168
1313	52.9878185	45.29709249	43.49889988	43.80639259	45.0732254	32.78539629	47.82119899	52.92373677	41.6761566	53.19019116	50.51999505	35.34520619	29.43983331	35.42327688	41.32197138	48.21958514	57.03832268	36.29899298	32.55566122	47.52700375	27.41244786	53.04614366
1314	52.84477562	45.16052401	43.35762912	43.63928327	44.93239332	32.68595248	47.68800306	52.77056002	41.53439086	53.03161722	50.35238149	35.23238126	29.34583549	35.31098552	41.2082377	48.07222044	56.84366197	36.17879107	32.44965023	47.40562504	27.31589473	52.89383359
1315	52.68880917	45.01588556	43.21054143	43.45163454	44.77023178	32.57241233	47.56177602	52.60825427	41.39820156	52.86799458	50.16809687	35.11407892	29.24471668	35.19383645	41.06676498	47.92167903	56.63360609	36.0439164	32.34960448	47.28352335	27.21985957	52.72337333
1316	52.54356313	44.8684587	43.06454072	43.27754006	44.60712557	32.46224218	47.41481466	52.44625638	41.24887131	52.6955602	49.98217031	34.98987845	29.14387667	35.07808168	40.94309706	47.75928192	56.42392712	35.90954262	32.24157871	47.15210579	27.11967591	52.55214345
1317	52.42401736	44.71700574	42.93149351	43.09999089	44.42209269	32.35679186	47.24743349	52.2713596	41.08415441	52.48170255	49.79627262	34.8618908	29.04813315	34.96092016	40.82625972	47.57881349	56.20138303	35.75844979	32.12230509	47.01345491	27.01956347	52.36735498
1318	52.27189821	44.57172022	42.77657357	42.92812133	44.24992894	32.23423027	47.09095597	52.10832064	40.92439429	52.29587858	49.60745493	34.73339468	28.94091604	34.84139831	40.7055081	47.41133621	55.99087564	35.62242525	32.01563837	46.87191198	26.92295286	52.18157729
1319	52.10674425	44.4265446	42.61235215	42.77375701	44.08437713	32.09715617	46.93043226	51.95026384	40.76311644	52.12987487	49.40359948	34.5962727	28.82617632	34.72290686	40.59271023	47.240113	55.79138404	35.48822103	31.91299482	46.71442848	26.83452363	51.996327
1320	51.92693501	44.28747571	42.4398955	42.5998884	43.90889004	31.95852593	46.75636044	51.79602662	40.59299639	51.94953009	49.21469043	34.46170911	28.70216709	34.5851492	40.47392293	47.07473851	55.57554468	35.36166548	31.81066962	46.57334997	26.72314367	51.79829787
1321	51.73006349	44.14828414	42.25158704	42.40505132	43.73816732	31.83037438	46.59097903	51.63860656	40.44115435	51.76396781	49.04121937	34.32539581	28.57701991	34.46112993	40.34209998	46.91975009	55.36373293	35.24624176	31.70888243	46.4286574	26.62064271	51.59956625
1322	51.53729221	43.98869119	42.06915212	42.22433458	43.5697592	31.69160346	46.4364608	51.4691101	40.27660462	51.5941944	48.86533765	34.19782512	28.45419281	34.3351369	40.21015357	46.76969508	55.15475942	35.11757229	31.60013224	46.26907544	26.50695816	51.41354029
1323	51.35189849	43.80725687	41.88586948	42.03840495	43.40258531	31.55347006	46.23038167	51.28052036	40.10951761	51.38957886	48.6816225	34.07340538	28.35056135	34.20233377	40.08163821	46.60527145	54.91637566	34.97834746	31.47680804	46.13686116	26.35948664	51.22139131
1324	51.16345224	43.63902023	41.69878119	41.83902501	43.23850606	31.4367277	46.04434667	51.1052394	39.96659052	51.17954824	48.49721983	33.92677776	28.24055553	34.05485266	39.94071497	46.42802149	54.67434145	34.84192483	31.33915083	45.99745372	26.24231688	51.04662356
1325	50.95152681	43.46291696	41.51592319	41.64860492	43.0745651	31.29995891	45.88629704	50.9401419	39.78234	50.98423678	48.28610754	33.79886897	28.10174512	33.88591572	39.79652652	46.23807676	54.42627156	34.700442	31.20923997	45.82497264	26.13141648	50.87318202
1326	50.73175234	43.26956239	41.33882966	41.43932756	42.92087713	31.13985419	45.69312086	50.76424848	39.58229521	50.75617959	48.03836116	33.67883656	27.97999355	33.73393737	39.66256991	46.04162021	54.17262552	34.5475893	31.09095295	45.66996895	25.99262493	50.68731125
1327	50.52318136	43.09725343	41.13946406	41.22247339	42.73514488	31.01220256	45.50485127	50.58912701	39.3766091	50.52859466	47.82219849	33.5306404	27.86187785	33.57958738	39.50992153	45.83704271	53.94068563	34.3840533	30.95622674	45.51255214	25.8606221	50.47736861
1328	50.29978373	42.90576312	40.94410522	41.00363259	42.54282062	30.86553402	45.29669574	50.396545	39.13898361	50.32157376	47.60835311	33.3844886	27.72596812	33.42042159	39.36282446	45.60528986	53.69189642	34.21115994	30.79554279	45.32558257	25.72851707	50.25276701
1329	50.10580599	42.69825887	40.73785648	40.77947233	42.33658422	30.70779828	45.06795742	50.18523401	38.92387203	50.09802142	47.34998251	33.21491188	27.60043742	33.27414268	39.21813978	45.37994746	53.42188013	34.03209166	30.62370832	45.16806676	25.57505742	50.05121903
1330	49.89404049	42.49797004	40.48943501	40.56091669	42.09109291	30.57467153	44.84881221	49.9629185	38.72018099	49.86852173	47.10916586	33.01309924	27.4558222	33.10208298	39.04209835	45.15287778	53.15288644	33.84301166	30.45529057	45.00084395	25.41836453	49.79894019
1331	49.65609766	42.27662968	40.2724744	40.33912362	41.86220403	30.41513334	44.61557208	49.74499576	38.50090325	49.60936527	46.86082707	32.82085953	27.29464005	32.93406099	38.84639384	44.91328265	52.88499831	33.64843955	30.2873465	44.80181446	25.27405822	49.56061364
1332	49.38876574	42.03074732	40.07702086	40.12327528	41.63004434	30.23501205	44.38370371	49.5295446	38.28657889	49.32404678	46.58473428	32.61775536	27.08757446	32.77018555	38.60681417	44.66838607	52.60856006	33.44505365	30.1271469	44.5695143	25.1514082	49.34251899
1333	49.14584944	41.80157356	39.85584291	39.89353563	41.41720014	30.07050979	44.14993053	49.3175638	38.05783033	49.05270259	46.32195588	32.44279359	26.92808338	32.59554065	38.41477523	44.43158461	52.33474357	33.25816171	29.96170189	44.34264539	25.00131485	49.11689326
1334	48.89675496	41.57323037	39.64833427	39.66940147	41.22359673	29.90222906	43.89243502	49.11440994	37.81345788	48.74980901	46.08164398	32.29720644	26.78528031	32.41255597	38.22667821	44.18714807	52.08048223	33.07658536	29.7916809	44.08295778	24.85443611	48.87446748
1335	48.67291584	41.36052456	39.4351705	39.44768099	41.02971489	29.74732899	43.68174471	48.9173392	37.59257764	48.50850002	45.85206998	32.1322412	26.64904896	32.24699712	38.06109364	43.96515689	51.82958798	32.90257553	29.63134986	43.87897928	24.70263234	48.67117192
1336	48.47004498	41.14584756	39.17524122	39.20364671	40.855874	29.61758366	43.50509643	48.72689926	37.36680708	48.31205935	45.62537532	31.97285332	26.53188006	32.06803464	37.95488739	43.7557794	51.57571577	32.74534081	29.47096828	43.69750068	24.51787972	48.50244112
1337	48.26912502	40.9736036	38.97706412	38.99266973	40.67278141	29.47177336	43.32924437	48.53932907	37.1734187	48.11240773	45.40490034	31.81575181	26.41901148	31.92010723	37.81363856	43.5686994	51.33892346	32.60222262	29.32922833	43.52938613	24.37207066	48.3107578
1338	48.06576562	40.82160645	38.83457013	38.79047826	40.47482293	29.32137481	43.18173446	48.34998388	37.00275467	47.93172855	45.19160953	31.62921745	26.3185293	31.80572293	37.64016809	43.40934166	51.1126244	32.45287293	29.20938066	43.40517344	24.23897829	48.12377056
1339	47.88593789	40.68903032	38.65397857	38.60753281	40.30713694	29.16908313	43.03566005	48.17357281	36.8449165	47.77099357	45.0064268	31.47219974	26.22341363	31.6869044	37.49876656	43.24452014	50.89381257	32.32942812	29.09274494	43.26820955	24.11664182	47.94399644
1340	47.72199581	40.60633203	38.45809095	38.46034443	40.13858258	28.96725098	42.87503029	47.9904539	36.70331902	47.62899944	44.80268837	31.33843526	26.13931041	31.56972078	37.35527339	43.08220301	50.64972482	32.23732273	28.97327913	43.11238277	24.02391007	47.71365627
1341	47.55810203	40.51210147	38.2867514	38.28620615	39.98766643	28.81775231	42.73542584	47.82986537	36.57178328	47.47865243	44.64116641	31.2096406	26.05187517	31.47221976	37.22329692	42.93541592	50.44650289	32.13839163	28.85993194	42.97661963	23.91287302	47.54450326
1342	47.39785368	40.42122542	38.07054273	38.06798446	39.83273308	28.69675379	42.5996256	47.67068956	36.45439761	47.34131114	44.53937006	31.08001208	25.94464518	31.36472371	37.09913362	42.76227237	50.26958542	32.04087425	28.76321837	42.85278542	23.77894619	47.41913272
1343	47.2267517	40.34089325	37.88578578	37.89793159	39.70792116	28.56527457	42.46849436	47.52184793	36.33274577	47.20001206	44.42936947	30.95855199	25.84979896	31.2742181	36.99731618	42.62263222	50.09506652	31.95960489	28.63892748	42.73026588	23.66606715	47.2854789
1344	47.00956177	40.26740823	37.73265904	37.72240735	39.6157078	28.44269348	42.33669594	47.38753984	36.21087248	47.01823056	44.32103347	30.82945778	25.74315651	31.21188386	36.90396511	42.53289803	49.95080347	31.89957706	28.46361355	42.58204413	23.54596487	47.16014921
1345	46.82251399	40.18142253	37.58561147	37.52333343	39.52090981	28.34146946	42.22854092	47.23605337	36.08178893	46.82963726	44.23801273	30.71443592	25.66585799	31.1546479	36.8211849	42.39981183	49.76048769	31.81052493	28.31708007	42.49013033	23.41674021	47.06931564
1346	46.65752928	40.13923543	37.38846254	37.44299916	39.43475834	28.19456246	42.08691432	47.06182054	35.92527428	46.72817384	44.17757347	30.63534143	25.58944122	31.07513238	36.78467702	42.25440143	49.56242624	31.74475852	28.19850354	42.43709782	23.31408303	46.99209406
1347	46.51953524	40.06924542	37.20724273	37.41085669	39.34523446	28.06028865	41.94751666	46.95284234	35.80956221	46.58020565	44.0866886	30.54233374	25.51128412	31.13649155	36.72312834	42.20377428	49.35389492	31.64381247	28.05674497	42.30326139	23.20623864	46.87518676
1348	46.44476853	39.96630447	37.12461187	37.27793929	39.15674815	27.93935489	41.77019127	46.8693888	35.65060038	46.4975049	44.03627584	30.52937043	25.44382463	31.14919412	36.56970099	42.06993159	49.14406654	31.45757161	28.0579767	42.21855124	23.12559397	46.75163383
1349	46.41480138	39.89541211	37.01622585	37.19212537	38.98896866	27.83226565	41.54395223	46.76137381	35.45799743	46.52007064	43.99113415	30.48674051	25.36363886	31.10528697	36.3988948	41.92207475	49.05396992	31.36370988	28.07181441	42.11786914	23.08718061	46.63979508
1461	17.13461632	13.20925893	11.67436972	11.99770502	12.93324727	11.22400186	13.3335127	17.70418301	9.838450578	14.33260291	13.23527267	10.33326675	8.885287205	10.65653477	14.1539049	14.5273959	15.98672442	11.28329349	10.17738559	15.61123497	8.060194687	16.7225296
1462	17.17431558	13.23121193	11.68228006	11.95582845	12.92456689	11.19337734	13.37138198	17.73573704	9.836282055	14.33064418	13.28002531	10.32071976	8.891937625	10.74103988	14.12468626	14.55085473	15.98972431	11.3102557	10.14044712	15.52751395	8.081411236	16.73113448
1463	17.19567545	13.22472008	11.68130316	11.94959961	12.9302666	11.18421405	13.39608798	17.75039187	9.843357109	14.34459723	13.29997507	10.33003358	8.904932677	10.75967203	14.11930954	14.56179961	16.00349412	11.3253238	10.13158001	15.51012859	8.084327855	16.72283649
1464	17.20992211	13.17002429	11.66393356	11.95182337	12.96501938	11.21230096	13.44045715	17.76104199	9.863741561	14.35982907	13.31587359	10.35985704	8.954005995	10.75742725	14.12393582	14.54246109	16.01306843	11.3307127	10.12736376	15.50628181	8.059768436	16.69271124
1465	17.2385163	13.15802442	11.6813116	11.9670756	13.0003731	11.21211276	13.46208525	17.79287759	9.881639979	14.38878252	13.34924747	10.36262458	8.983541137	10.77059762	14.13823096	14.56955791	16.04935611	11.33314778	10.14065541	15.52919348	8.055923264	16.68135812
1466	17.25955421	13.12408114	11.72606294	12.02013637	13.044222	11.18760355	13.44117628	17.81780673	9.891747409	14.43250013	13.36126058	10.36729556	9.00864168	10.72173249	14.13967537	14.63280364	16.10271011	11.31196587	10.18873394	15.62934395	8.043967845	16.63103157
1467	17.30384333	13.15041066	11.76436867	12.05533854	13.09532654	11.19547744	13.4645651	17.86851573	9.922231334	14.4904524	13.40550654	10.38475915	9.027140738	10.72852997	14.16578088	14.68815816	16.16513491	11.3167952	10.21942964	15.66835887	8.053449838	16.66927012
1468	17.38427409	13.26179998	11.80932435	12.0830091	13.15114959	11.19522628	13.50338732	17.97071385	9.938492335	14.55862189	13.49625219	10.35518409	9.01675994	10.79418258	14.24770297	14.76260704	16.24454564	11.32329832	10.22874587	15.67429108	8.083547664	16.77505914
1469	17.43288299	13.32249742	11.88581727	12.11010034	13.21445397	11.22395151	13.5532489	18.033805	10.0073513	14.64022449	13.58324468	10.37445175	9.046123795	10.84203354	14.29884224	14.83102498	16.33076446	11.34943217	10.27621276	15.70754779	8.114122202	16.87528974
1470	17.46340781	13.39807375	11.96599707	12.10885435	13.28612066	11.31481893	13.64639569	18.06384035	10.1492272	14.75034611	13.66732486	10.45941992	9.105577636	10.89263369	14.34542583	14.89766645	16.43674732	11.39799357	10.35761244	15.68622943	8.175899373	17.0497924
1471	17.51492024	13.4644786	12.05925646	12.15883266	13.34136674	11.36616498	13.70314032	18.13093233	10.22922749	14.84855167	13.75719206	10.50592891	9.132058591	10.94327887	14.37737744	14.95100643	16.53186001	11.44671996	10.41922685	15.75601919	8.211331066	17.18376472
1472	17.53723355	13.47638301	12.20687146	12.23207459	13.39998627	11.39227295	13.71355818	18.21155722	10.31374027	14.93856918	13.84215251	10.53818598	9.149811757	10.97372713	14.34131529	15.0036369	16.59946494	11.51675105	10.51437474	15.92206568	8.221826367	17.29616728
1473	17.6014265	13.5221785	12.29942596	12.30513094	13.45285333	11.43657595	13.76856246	18.26288163	10.37489974	15.02630326	13.94275008	10.58811504	9.188741422	11.04690753	14.37470647	15.04586183	16.70271722	11.5719795	10.56679476	16.01557249	8.254274129	17.39187043
1474	17.69765875	13.56826803	12.35029841	12.41829292	13.46036038	11.4808464	13.82194767	18.30533825	10.36112789	15.09244781	14.06208758	10.62344522	9.217075414	11.16022469	14.47041038	15.02870313	16.82250387	11.61110046	10.55001557	16.1060563	8.277030275	17.45462289
1475	17.78392827	13.64660586	12.41373204	12.50242736	13.51189738	11.51276312	13.89181934	18.36649898	10.39510449	15.17692184	14.15196722	10.67252394	9.230997895	11.22803164	14.512139	15.07200529	16.91716463	11.66075267	10.56936538	16.18982444	8.299979712	17.53142477
1476	17.88985484	13.75440217	12.44420557	12.55120197	13.58668887	11.55443299	14.00858826	18.3981969	10.44757985	15.26870973	14.23774686	10.72471599	9.250670791	11.30344853	14.5350162	15.14307799	17.00835167	11.70419033	10.57827403	16.22198452	8.322034639	17.59411204
1477	17.9718659	13.8463316	12.5043684	12.61934746	13.65424007	11.58302232	14.09036059	18.45536437	10.50000082	15.35088204	14.3129869	10.80239069	9.291750542	11.36244282	14.59933079	15.21216228	17.10988459	11.74079354	10.61151464	16.28349396	8.367281206	17.65313685
1478	18.02818231	13.96106468	12.60389978	12.68642489	13.73114628	11.57189794	14.1356987	18.53516723	10.55596951	15.42453879	14.33633192	10.90807385	9.304561361	11.35745217	14.63675014	15.32329943	17.18453919	11.77109347	10.67526963	16.36279633	8.425864895	17.71150129
1479	18.11115995	14.05389122	12.66628515	12.76131379	13.81502625	11.59938354	14.21763552	18.62645812	10.62483586	15.51700691	14.40316425	10.98549201	9.351099414	11.39668676	14.68892687	15.4061762	17.28084615	11.82420679	10.73215705	16.44014348	8.479737997	17.78097893
1480	18.18534734	14.126284	12.70914232	12.84656679	13.90013493	11.64414061	14.31523516	18.72931089	10.69229664	15.61096101	14.47006014	11.07511286	9.437095887	11.47606757	14.77044458	15.46661568	17.3828218	11.87347657	10.78693575	16.50939367	8.553205038	17.83837879
1481	18.27624065	14.18426804	12.75917704	12.93241279	13.96678895	11.68355164	14.39076558	18.81969964	10.76864553	15.69210651	14.57710922	11.14482558	9.518275089	11.52024636	14.885884	15.52500249	17.51690095	11.94423978	10.85620466	16.59443683	8.612842586	17.9069076
1482	18.38714909	14.26364516	12.82000088	12.99960393	14.06596394	11.74936107	14.49081367	18.93540966	10.88845164	15.8345868	14.71464331	11.14846168	9.609637725	11.56376669	14.94688421	15.59524162	17.66104664	12.02306554	10.91858683	16.6834083	8.645953217	17.99805271
1483	18.49158986	14.3425347	12.89385313	13.05316294	14.18780066	11.82378784	14.58442452	19.03810651	10.98063506	15.97609509	14.86054325	11.1714685	9.677793125	11.62060944	15.01293252	15.67595527	17.77947669	12.09422851	10.97535457	16.7934453	8.658738503	18.08273573
1484	18.62411966	14.43773576	12.98251286	13.11270375	14.29852424	11.88826113	14.67697873	19.09026553	11.09685791	16.07720798	14.99029052	11.19328513	9.721548225	11.63533461	15.09325966	15.76339346	17.91671105	12.15642015	11.03505002	16.87925246	8.702099146	18.21625051
1485	18.75555765	14.56715493	13.08954249	13.19554487	14.39778333	11.95285001	14.80331389	19.16354157	11.199305	16.19210588	15.09640045	11.22586517	9.761596278	11.67971388	15.17442303	15.85945288	18.06700011	12.20823536	11.10315231	16.96821796	8.749972345	18.3479814
1486	18.86477692	14.68959659	13.17632101	13.26949509	14.49427876	11.99391967	14.92194732	19.243244	11.25766231	16.28000205	15.17517792	11.31751994	9.769471763	11.76137101	15.26189892	15.986705	18.1840215	12.28345198	11.16375967	17.07217383	8.804759581	18.45346246
1487	18.9764769	14.78977396	13.2390785	13.34289596	14.57529526	12.0222197	15.01943591	19.31045575	11.33285807	16.35430086	15.26526327	11.38671505	9.79447113	11.83163721	15.33983665	16.09067383	18.31973556	12.36799029	11.22707623	17.15455647	8.883707073	18.575133
1488	19.08745709	14.88609194	13.30865015	13.42480343	14.64749359	12.05937927	15.11856193	19.41720047	11.40856805	16.42653899	15.37770766	11.47862251	9.841524904	11.92000347	15.41651751	16.1884591	18.46171072	12.4511503	11.28953723	17.25484654	8.939424052	18.67079
1489	19.17455168	14.97268879	13.38247962	13.4885126	14.74311351	12.10866116	15.19836386	19.52633301	11.49225486	16.5260795	15.4886809	11.58418019	9.890012003	12.00101934	15.4872133	16.29393765	18.56895451	12.51736106	11.32360037	17.35306394	8.993835749	18.76262951
1490	19.26651479	15.05235028	13.47007702	13.58090542	14.81275428	12.17088161	15.30096597	19.62842794	11.57000779	16.66197958	15.61273264	11.64208788	9.943272262	12.05249298	15.57862711	16.38176915	18.69232134	12.55643098	11.36978899	17.43358431	9.053789429	18.87734784
1491	19.38689041	15.16162662	13.56217909	13.67453471	14.87053089	12.22587027	15.42145522	19.73476305	11.64345642	16.7757435	15.72438954	11.71808122	10.00314041	12.12128204	15.67428424	16.47622898	18.81463277	12.61266248	11.42021274	17.52522488	9.078684429	18.99385256
1492	19.50168666	15.2664125	13.64664778	13.74448802	14.95192637	12.27176009	15.51572607	19.83571989	11.71945843	16.90221685	15.81351454	11.79024501	10.08089768	12.1908014	15.74906124	16.58023333	18.91969348	12.68478507	11.47132293	17.61205201	9.096925628	19.11878745
1493	19.6099203	15.35057324	13.73326072	13.8283718	15.03499661	12.32077234	15.60202714	19.9479171	11.78791832	17.03810152	15.91457047	11.84274033	10.15072232	12.2554683	15.82854239	16.70041433	19.0476355	12.76701231	11.54274272	17.69802576	9.131871242	19.24786848
1494	19.71566499	15.44947611	13.82047714	13.91122412	15.12720786	12.37217723	15.69134251	20.04674259	11.87076365	17.15749045	16.01129651	11.91083716	10.20144312	12.31511336	15.90644886	16.80105517	19.16848838	12.832133	11.59683866	17.79074253	9.172511603	19.36094679
1495	19.82373115	15.55629851	13.90354493	13.99683876	15.24117797	12.42979567	15.76635442	20.1434836	11.96960103	17.26314891	16.10017635	11.99550499	10.24591879	12.36870881	15.97386238	16.89549158	19.28886813	12.90131845	11.64260736	17.88514492	9.216448536	19.47972782
1496	19.93617206	15.64302484	13.98660195	14.07663985	15.33861867	12.47471235	15.86291603	20.23948759	12.06148582	17.36663427	16.19721462	12.06054316	10.29359157	12.43264517	16.04384017	16.99123793	19.40809599	12.96886001	11.70136887	17.98395586	9.26331629	19.58524888
1497	20.04991524	15.73112283	14.07618561	14.15948754	15.43101019	12.51338642	15.97851026	20.32967314	12.15570729	17.47758021	16.3016839	12.11872707	10.32493066	12.49467232	16.11960917	17.08163059	19.53647246	13.0255713	11.76131678	18.09589824	9.321373386	19.67828287
1498	20.1588728	15.82164454	14.16506591	14.23949451	15.52595526	12.56676817	16.07910173	20.42892504	12.25283455	17.5721379	16.40785847	12.18380392	10.37881518	12.57200213	16.20072848	17.18019956	19.65639515	13.08791837	11.82311561	18.19850845	9.365081272	19.77281779
1499	20.27315782	15.89656544	14.2524829	14.31522584	15.62530293	12.62166991	16.18405977	20.53275626	12.36020954	17.6406786	16.52158041	12.24988985	10.45239715	12.66855849	16.28176054	17.28886401	19.76979138	13.16282042	11.9007431	18.30251778	9.405726503	19.86643392
1500	20.39485939	15.99098645	14.33651807	14.39514406	15.72322525	12.67425185	16.27656219	20.65090734	12.45231277	17.74798584	16.62800895	12.30917568	10.51001908	12.7505208	16.35689015	17.39465061	19.89792178	13.23338308	11.96236824	18.40010302	9.448727163	19.96503655
1501	20.51742765	16.10690155	14.42649339	14.47954542	15.82412831	12.73958073	16.35451508	20.78482927	12.53722459	17.87096728	16.73830084	12.36519348	10.56919046	12.83532906	16.43551136	17.50567609	20.03250045	13.2924017	12.01249617	18.48785517	9.490033687	20.05359562
1502	20.63750722	16.20569434	14.51457351	14.56595142	15.92223208	12.7924952	16.4563491	20.90251156	12.6347776	17.99053928	16.84776554	12.43663063	10.62125654	12.91050988	16.5275113	17.61020627	20.16934993	13.37031247	12.07457262	18.5919033	9.538097157	20.17049882
1503	20.76621533	16.29789138	14.58478797	14.65386175	16.02122478	12.83050071	16.56114777	21.02429442	12.73158518	18.13215491	16.94656774	12.50900191	10.65942662	12.97764356	16.62167925	17.70706266	20.32022337	13.46825181	12.13690457	18.70582301	9.58470693	20.3063995
1504	20.89518706	16.40355854	14.69159476	14.74316968	16.11813032	12.88476635	16.68067961	21.14158275	12.82775229	18.25790666	17.06766563	12.5856542	10.71943774	13.05396179	16.70936729	17.81905707	20.45997587	13.5474759	12.20142871	18.81154173	9.637803193	20.44091136
1505	21.01972753	16.50902279	14.82422431	14.8342609	16.20612457	12.94550341	16.82301292	21.24395531	12.93319727	18.36508953	17.19741889	12.67697676	10.78380378	13.12945176	16.81108017	17.93712844	20.58832829	13.62533783	12.27686541	18.91822614	9.694959059	20.59731862
1506	21.14316473	16.61642549	14.93598391	14.93093186	16.31063652	13.00736718	16.94873296	21.36153427	13.03323136	18.49596001	17.33136443	12.76064826	10.85231662	13.2117416	16.90433533	18.05292855	20.73739596	13.69946514	12.34334161	19.03824262	9.757088019	20.7320476
1507	21.27578703	16.73717056	15.06238108	15.03008993	16.41856578	13.07765345	17.07003555	21.49343953	13.1254648	18.63665961	17.48722423	12.84152133	10.94207968	13.30069645	16.97988908	18.17954859	20.8968607	13.75924666	12.40184991	19.16327078	9.834257294	20.85158081
1508	21.40031344	16.84639204	15.17150582	15.12547473	16.52898675	13.13808253	17.19441593	21.61349624	13.22357872	18.77236518	17.61332345	12.9181066	11.00798986	13.37864466	17.06483299	18.29315459	21.04427629	13.83255804	12.47083997	19.2757709	9.886454505	20.98348386
1509	21.50424882	16.94694003	15.25995622	15.22424465	16.65614872	13.19650367	17.32478786	21.73188332	13.32736129	18.92165464	17.72891574	12.99751297	11.0593343	13.45598602	17.16099164	18.39749674	21.20353163	13.91020793	12.54221989	19.39605009	9.933133621	21.11881163
1510	21.63121447	17.05391651	15.35661438	15.32278914	16.77038982	13.25541497	17.43891168	21.8459199	13.4281087	19.06000155	17.84969699	13.07210753	11.12416436	13.53116991	17.24839919	18.50517859	21.34464779	13.99208308	12.61032898	19.50745574	9.977286468	21.24557608
1511	21.77932089	17.1620677	15.45107939	15.41777747	16.88566331	13.30371771	17.54836774	21.94711758	13.52518109	19.19215788	17.95378689	13.13409265	11.18730827	13.5961098	17.32948689	18.61540931	21.46240818	14.0858143	12.68321985	19.59512695	10.00130922	21.37700916
1512	21.90618481	17.26754391	15.54897819	15.51429422	16.98648023	13.36670682	17.65730866	22.06812081	13.62751023	19.32049942	18.07354465	13.20562453	11.24914789	13.67634779	17.41127446	18.7187141	21.59692309	14.16920693	12.75199708	19.70303783	10.04295173	21.50173075
1513	22.03193688	17.37214561	15.6454086	15.61662675	17.07318548	13.44283745	17.74698183	22.19882772	13.73799653	19.44254368	18.20868699	13.2838227	11.32152056	13.76839245	17.48764478	18.81107134	21.73059008	14.25140846	12.81519087	19.82995043	10.08912636	21.61593377
1514	22.15935084	17.48267194	15.74835253	15.71549268	17.16835466	13.50830966	17.85671691	22.32299855	13.83747284	19.57048303	18.33479827	13.35668095	11.38390799	13.84930886	17.57924098	18.91833379	21.87962744	14.33024977	12.88495525	19.94412975	10.14260959	21.73166148
1515	22.27505466	17.59601057	15.86196218	15.81166244	17.25554443	13.58218002	17.98447865	22.4598513	13.93102547	19.69232856	18.46333681	13.42700686	11.43491179	13.93049432	17.67840767	19.02550933	22.0464251	14.39922207	12.95599277	20.0534245	10.20752348	21.84355386
1516	22.39610118	17.70888624	15.96926847	15.91012321	17.35255175	13.63854056	18.10040577	22.58337223	14.03127236	19.82703583	18.58703122	13.50374055	11.49515187	14.01307726	17.77430331	19.14185251	22.20273418	14.47768145	13.0306412	20.16881193	10.26575953	21.96695673
1517	22.5321842	17.8259779	16.07856945	16.00944214	17.46024025	13.67117491	18.21887564	22.69437926	14.12936344	19.98047494	18.7064212	13.57796145	11.5579828	14.0877401	17.88301561	19.27766259	22.37883275	14.56064171	13.11239256	20.28773461	10.32602947	22.09443069
1518	22.65414244	17.94525251	16.18347194	16.10950535	17.56558758	13.72662454	18.3341919	22.81474139	14.23211949	20.11999227	18.82928748	13.66353869	11.62124501	14.17058487	17.98061425	19.40244856	22.52342921	14.64725756	13.18812363	20.40245909	10.38861595	22.22202531
1519	22.76210058	18.0702917	16.28739608	16.21060156	17.67105971	13.78193959	18.44306318	22.93656032	14.34291526	20.25999066	18.94535101	13.76617067	11.68553693	14.26265629	18.06468948	19.53232677	22.63502227	14.73871337	13.26987683	20.52280373	10.44742469	22.35968044
1520	22.88379374	18.18246519	16.38820251	16.31128521	17.78096929	13.84803249	18.5538764	23.06015026	14.4503478	20.39709768	19.07243925	13.85484469	11.75040266	14.35216483	18.16067839	19.64965614	22.76952786	14.8276733	13.34239174	20.63721256	10.50881036	22.49393028
1521	23.00080829	18.29270433	16.48183329	16.41285319	17.89926451	13.93657635	18.66588603	23.19127821	14.55960379	20.52531403	19.21670334	13.94787607	11.81918044	14.44625992	18.26816354	19.75683639	22.89857	14.92224612	13.3999626	20.73910107	10.58318249	22.62754444
1522	23.13102993	18.40166035	16.58215105	16.51394144	18.01109844	14.01384119	18.77890786	23.31480135	14.66253847	20.65462577	19.34569277	14.02996775	11.88605848	14.53441771	18.36491041	19.86778543	23.0363913	15.00907345	13.47017187	20.84977298	10.64662391	22.75882229
1523	23.28657329	18.49578531	16.68226589	16.61437038	18.11794126	14.09800666	18.89124615	23.43221717	14.76332423	20.78782145	19.47442689	14.09404968	11.95383855	14.62618737	18.46260127	19.97328771	23.19375317	15.09963054	13.54682132	20.96752077	10.70453384	22.89302316
1524	23.41715051	18.60183166	16.78280617	16.71778988	18.22991448	14.16608767	19.00506049	23.55529254	14.86458624	20.91579976	19.59807695	14.16968455	12.02097493	14.70735657	18.55281352	20.07893977	23.3436149	15.17953438	13.61488553	21.08014617	10.76028781	23.01987294
1525	23.54602788	18.7210281	16.89233664	16.83465619	18.34976251	14.22582154	19.11875017	23.67660147	14.95932584	21.03590756	19.7037496	14.25006323	12.08894001	14.77676316	18.63205315	20.18098135	23.49695333	15.24460471	13.68847791	21.20011939	10.80753086	23.14016547
1526	23.67060629	18.82999595	16.99565456	16.93161873	18.45607774	14.2789076	19.23926769	23.80082163	15.06084329	21.16649269	19.82299633	14.32559047	12.1521079	14.84900405	18.71316318	20.29401137	23.63941081	15.3172297	13.75851255	21.30828206	10.85929745	23.26172461
1527	23.77533058	18.93972401	17.09180126	17.017599	18.55955497	14.30857227	19.3694141	23.94223342	15.17048394	21.30164966	19.9460167	14.40756222	12.21217838	14.91117555	18.79106343	20.41218785	23.7788181	15.38417098	13.8167136	21.39077159	10.90666789	23.37718567
1528	23.88949561	19.04508124	17.19379032	17.1050712	18.66487815	14.35815477	19.48979883	24.06549493	15.27439999	21.43368852	20.07641465	14.47859021	12.27495033	14.98237827	18.87436889	20.53027957	23.91865572	15.45580407	13.87992317	21.50183599	10.96412966	23.50350473
1529	24.00682912	19.13603856	17.30195049	17.1683419	18.75561768	14.41682441	19.61492277	24.17592953	15.38151168	21.57630386	20.22641276	14.53039542	12.33545952	15.05819053	18.96171491	20.66437823	24.04551367	15.53442601	13.94647149	21.63457989	11.03675362	23.64504446
1530	24.12691612	19.24095465	17.40269654	17.25880026	18.85640946	14.47481199	19.73294158	24.28999724	15.48158247	21.70910462	20.3602077	14.60072562	12.39595345	15.14070892	19.0429073	20.78515148	24.18020949	15.61498066	14.01142178	21.75247115	11.09596493	23.77067372
1531	24.24789551	19.35332651	17.50096136	17.37089589	18.96545414	14.54676666	19.83956187	24.39560249	15.57357898	21.83255132	20.48894077	14.673599	12.46218124	15.23022553	19.11999928	20.90309803	24.32541225	15.70064741	14.07265182	21.88328087	11.15688185	23.89178251
1532	24.3745141	19.4640269	17.60258485	17.47549785	19.07782655	14.60486317	19.94520052	24.50502741	15.66806664	21.95738213	20.62042378	14.7579535	12.5225843	15.32582271	19.20813049	21.00637135	24.45923465	15.78142376	14.14362767	22.00779783	11.21118558	24.01270742
1533	24.50585219	19.58401602	17.69979884	17.58517274	19.18388409	14.65838917	20.06085168	24.61613579	15.7684013	22.08947876	20.74295177	14.84656571	12.57152673	15.41981437	19.28505011	21.11007108	24.5962391	15.85918763	14.20915199	22.09598749	11.24646608	24.13704155
1534	24.62814991	19.70211622	17.79250797	17.68477759	19.29131156	14.71352746	20.17713644	24.73743449	15.86796576	22.21852669	20.85785329	14.91593616	12.62618712	15.49363873	19.36486476	21.22020608	24.74108857	15.93758113	14.27799211	22.18231936	11.28730131	24.25070836
1535	24.74945117	19.79994397	17.87974774	17.77262235	19.40491076	14.77110146	20.29764169	24.84954218	15.97613597	22.33972285	20.98012595	14.9814745	12.68341108	15.55539316	19.45087445	21.31764683	24.87090764	15.99972623	14.33721089	22.28528921	11.32765984	24.37135151
1536	24.86554124	19.90308563	17.97647057	17.86785037	19.50752762	14.83502953	20.41168036	24.96168793	16.08287138	22.47757462	21.09488722	15.03850162	12.73376285	15.62079934	19.52608429	21.41984046	24.99804015	16.06262185	14.39934707	22.3919554	11.37671031	24.4965298
1537	24.97899929	20.00452872	18.0754032	17.96502088	19.60741451	14.8974366	20.51906469	25.08655866	16.16987164	22.62276104	21.21412098	15.0957877	12.78957142	15.68998916	19.60614827	21.51429984	25.13115795	16.13618697	14.46895786	22.49993219	11.44237396	24.59463392
1538	25.10251406	20.10601748	18.16562804	18.06579375	19.71486903	14.95751192	20.62424968	25.20466427	16.26228051	22.74675634	21.34113664	15.17685303	12.85154316	15.76600807	19.69467256	21.60532545	25.26597436	16.20469984	14.53340048	22.60117757	11.50742049	24.69877961
1539	25.22067196	20.21518232	18.2706783	18.17787769	19.81713677	15.01221741	20.72385361	25.338553	16.35189294	22.87129657	21.45933789	15.25077785	12.90894745	15.85478186	19.78690554	21.71437127	25.40591295	16.2871611	14.60492267	22.69518344	11.57231125	24.81986083
1540	25.33613542	20.31994717	18.37206696	18.27403835	19.91292099	15.05966169	20.82959469	25.46906336	16.44504059	22.9884461	21.58956804	15.32319037	12.96840375	15.9341661	19.8841629	21.8150475	25.55215386	16.37490705	14.66518882	22.78753453	11.63498501	24.93441056
1541	25.44990501	20.41986176	18.45512432	18.36381098	20.01451107	15.11436429	20.94306339	25.59311701	16.56345467	23.09342105	21.71170664	15.39488635	13.03254063	15.99608978	19.97317624	21.91962426	25.68920119	16.44206593	14.71770157	22.88710399	11.69599046	25.04881267
1542	25.54818509	20.51399689	18.55318412	18.45970491	20.11899175	15.17844051	21.04832223	25.71971619	16.67821864	23.20859217	21.82353579	15.46395423	13.0892388	16.0629675	20.05870823	22.0338108	25.81485871	16.50957848	14.77410056	22.99018821	11.74624684	25.16210384
1543	25.65143904	20.60192236	18.65863295	18.53814509	20.21048397	15.23668341	21.15152105	25.82711069	16.78679598	23.33531893	21.94341715	15.54271461	13.14815962	16.12554093	20.14277426	22.13778836	25.94635552	16.57327156	14.83861876	23.09539665	11.79487761	25.27134123
1544	25.76327302	20.69583143	18.75844435	18.62162207	20.30146231	15.30064134	21.2560441	25.93065458	16.89072028	23.47360538	22.05751846	15.61430323	13.22043423	16.18717288	20.21135149	22.24112872	26.07966683	16.6311231	14.9188642	23.20261544	11.84441194	25.38307734
1545	25.87877826	20.80015073	18.86190958	18.71640333	20.40371708	15.35972366	21.36789286	26.02504916	16.9850389	23.60926873	22.17551598	15.68417636	13.29100726	16.26174303	20.28890064	22.35283624	26.21036136	16.71731903	15.00156397	23.30948004	11.88064944	25.50860237
1546	25.99710825	20.90785797	18.95407763	18.81057388	20.50723766	15.40355317	21.48675859	26.12057779	17.06830613	23.73649489	22.29674571	15.75106578	13.35738068	16.3424043	20.37394201	22.46197399	26.3466291	16.80266758	15.07585409	23.41990705	11.92352421	25.63868466
1547	26.1045646	21.02496045	19.03526545	18.90764387	20.615931	15.46224747	21.60163384	26.22591683	17.15997865	23.857633	22.42288663	15.81082174	13.41759747	16.42285998	20.45419552	22.56423007	26.48089634	16.87425493	15.13630931	23.52028974	11.96990882	25.75764242
1548	26.21884313	21.13602181	19.12335847	19.00348097	20.73313109	15.52418291	21.71741418	26.33583838	17.26633899	23.96949156	22.55238114	15.87618728	13.46562626	16.49527669	20.53674164	22.67232175	26.61215086	16.96155525	15.18941148	23.60833517	12.02107319	25.86781822
1549	26.33626624	21.2354921	19.22328177	19.09313514	20.83594178	15.57530341	21.81861499	26.45677818	17.36048084	24.08578328	22.67080645	15.95247422	13.51295984	16.56942493	20.60551593	22.77773182	26.75543359	17.0497616	15.238239	23.70471305	12.08096372	25.96547873
1550	26.45381888	21.34347378	19.32045958	19.17916761	20.92020557	15.63386669	21.90896821	26.56970686	17.45881594	24.2126892	22.78448751	16.03339105	13.56461732	16.64993877	20.67469639	22.87659365	26.89527769	17.12789482	15.29539631	23.80666436	12.1346753	26.06796443
1551	26.57750951	21.44475674	19.42307637	19.27839354	21.01395244	15.68842673	22.00987671	26.68216104	17.55258784	24.34748982	22.89514643	16.10838838	13.62128821	16.71855268	20.74899834	22.97475997	27.02491607	17.21013709	15.35887519	23.90132292	12.19142623	26.18513533
1552	26.69065907	21.54379281	19.51980946	19.38072979	21.10634534	15.73655773	22.11541307	26.78823613	17.63356826	24.48172957	22.99912871	16.16853487	13.67709645	16.78873428	20.82502145	23.07002745	27.15404602	17.2821057	15.41820756	24.00253833	12.24724869	26.29355766
1553	26.79947799	21.65036964	19.59563281	19.47914836	21.19359011	15.80808625	22.21641927	26.87901478	17.72590361	24.59396467	23.10175642	16.21789554	13.72276919	16.86130905	20.91734622	23.16113598	27.27317278	17.33200797	15.48410541	24.11569924	12.29763021	26.40841734
1554	26.90596634	21.7425901	19.6927914	19.58787659	21.29369741	15.87805289	22.31939336	26.99209391	17.82136754	24.69839856	23.21101757	16.27502272	13.76930106	16.92074346	21.00335856	23.25558617	27.38583972	17.38839647	15.54601943	24.21625971	12.35287315	26.52884772
1555	27.00228337	21.83301805	19.79571343	19.68352763	21.38959137	15.92732325	22.42123121	27.1072067	17.92577599	24.80956646	23.3170693	16.33980236	13.81797179	16.98844322	21.08172306	23.35953265	27.50558268	17.46066139	15.60847467	24.31882886	12.40265293	26.62781957
1556	27.0989605	21.93338003	19.88459141	19.75718783	21.48175863	15.98367422	22.51697008	27.21279293	18.0276351	24.92237714	23.41824466	16.41237657	13.86015043	17.06028309	21.16911535	23.46454072	27.62943154	17.52954476	15.66701261	24.43729925	12.44354403	26.73348701
1557	27.1988953	22.01698406	19.97731528	19.8336222	21.57744474	16.02350622	22.61816233	27.33212963	18.11833227	25.0537665	23.52962611	16.49114275	13.91629047	17.12107202	21.24192623	23.56040946	27.7568369	17.6052272	15.71116809	24.53057582	12.4894336	26.84347897
1558	27.29672363	22.10236565	20.06411424	19.91409418	21.67655613	16.05585891	22.7228186	27.43843022	18.21509601	25.18048793	23.64937255	16.56982681	13.98242191	17.17961622	21.32039602	23.65593846	27.88116835	17.68900491	15.75990406	24.61432964	12.53614536	26.94537954
1559	27.40248628	22.20808795	20.14294293	19.98664865	21.77858823	16.10900324	22.82468333	27.53545555	18.29577165	25.28140111	23.75720465	16.64676267	14.03991676	17.23757254	21.41308182	23.75641271	28.00143567	17.75040482	15.80894746	24.71874624	12.57669875	27.06158556
1560	27.51188609	22.2956254	20.22686175	20.06286406	21.8776977	16.15921356	22.93367142	27.63481806	18.37144718	25.38001896	23.85923828	16.71350543	14.10233741	17.28664583	21.48385814	23.84551165	28.12014024	17.80873189	15.85915353	24.81204202	12.62414861	27.17185127
1561	27.61646531	22.38784072	20.31259706	20.14768466	21.96686169	16.21530286	23.03201221	27.72712436	18.45827562	25.48330997	23.96675135	16.78038425	14.15734802	17.34857143	21.55432035	23.93627896	28.22776169	17.86894458	15.91186589	24.90662688	12.67119662	27.27434633
1562	27.7189236	22.49183226	20.40844767	20.24119184	22.05450273	16.28309261	23.12636817	27.80918315	18.54725546	25.57993632	24.07188787	16.84595145	14.20351707	17.41904455	21.62529689	24.03525872	28.32182438	17.91943789	15.97255737	25.0104166	12.71461178	27.37263316
1563	27.82383275	22.5827059	20.49304215	20.327181	22.13619373	16.33803506	23.21942524	27.90474338	18.64188128	25.68799134	24.17662057	16.9109147	14.25192864	17.48929024	21.6940535	24.12531534	28.43170313	17.97937965	16.03078116	25.10167577	12.76171576	27.47199249
1564	27.92951444	22.66250125	20.57454232	20.42212415	22.20018108	16.39334943	23.30577786	28.0041978	18.75276773	25.80570104	24.29203427	16.97309559	14.3019571	17.57138528	21.75237939	24.20396434	28.53796727	18.05003986	16.08871004	25.18625414	12.81658373	27.56721871
1565	28.03207195	22.74972162	20.65465157	20.51032837	22.28081206	16.44263716	23.39428554	28.10018633	18.84350453	25.91605258	24.39447206	17.0378593	14.34833378	17.64241631	21.81880574	24.29209039	28.65410231	18.11228164	16.14473593	25.26836069	12.86334979	27.66171694
1566	28.13694611	22.83359803	20.7336898	20.58929103	22.37379398	16.47969068	23.49118045	28.20553507	18.92941157	26.02886048	24.48824052	17.1084606	14.38972823	17.70920411	21.89153937	24.38506329	28.79250866	18.17205747	16.2087723	25.34605375	12.91164911	27.75751277
1567	28.23345684	22.92362047	20.81234339	20.67157024	22.45916751	16.52839851	23.57625384	28.30230858	19.01195808	26.13890857	24.58474623	17.16881117	14.43985112	17.77610658	21.95730081	24.46980902	28.90894206	18.2387133	16.2568059	25.42270929	12.95401949	27.85266863
1568	28.32417942	23.02366289	20.87928332	20.76117853	22.54595685	16.5770914	23.65177953	28.38996409	19.08113904	26.24996837	24.67305883	17.21779914	14.49317067	17.83597557	22.01907623	24.55378388	29.01488494	18.30801209	16.28926289	25.48970046	12.98985412	27.93801257
1569	28.41812368	23.1122754	20.96655359	20.83468708	22.62570354	16.63219899	23.7361366	28.48339999	19.16420045	26.36367715	24.77105589	17.27922868	14.54510074	17.90022518	22.08403463	24.63744587	29.12473023	18.37539111	16.33367894	25.56984271	13.02661002	28.03735524
1570	28.5136658	23.19882962	21.06923212	20.89460652	22.69841897	16.70188146	23.81361612	28.5768585	19.25749594	26.4762092	24.87221065	17.33966399	14.6027815	17.96759714	22.14964902	24.71517682	29.22971972	18.4473211	16.37205469	25.66059549	13.05463148	28.14937649
1571	28.60582826	23.28674521	21.15981063	20.97088289	22.78091329	16.75283837	23.90105882	28.67856592	19.33926585	26.58472812	24.97703393	17.41105889	14.65578755	18.03569033	22.22139233	24.80481218	29.3391507	18.51396569	16.42366845	25.73819874	13.09336317	28.25683174
1572	28.69191309	23.36399318	21.26086825	21.04083877	22.86358153	16.79834739	23.99325082	28.7881237	19.41474126	26.6899173	25.09152816	17.50854474	14.70179899	18.10361708	22.29496957	24.90280093	29.45348617	18.57080726	16.49196856	25.8085988	13.13294127	28.37604475
1573	28.78505683	23.44940008	21.34633709	21.12100616	22.95049842	16.84779665	24.09585769	28.88551579	19.49628614	26.80162593	25.19864666	17.56849739	14.74837144	18.17311199	22.36842242	24.99278682	29.57082023	18.63608124	16.5481992	25.89408521	13.17940777	28.4748257
1574	28.8693317	23.54290969	21.41095146	21.22038523	23.04515909	16.87873654	24.21404172	28.98204123	19.57111963	26.91480228	25.30718896	17.60726039	14.7959767	18.25022414	22.44779733	25.08231146	29.68615974	18.70705984	16.6020894	25.97946367	13.2401638	28.55315899
1575	28.96822257	23.63338436	21.48566451	21.30555321	23.12848894	16.93558069	24.31177064	29.07439924	19.65503622	27.02613783	25.41113924	17.65745551	14.84670308	18.31227551	22.51894852	25.17222656	29.79756145	18.77078899	16.65842579	26.05987024	13.28942763	28.64764575
1576	29.08292904	23.72127847	21.55856766	21.38029697	23.20001508	17.01266209	24.40846329	29.15396136	19.74644489	27.14331173	25.50239055	17.68547306	14.89939159	18.36334198	22.58391447	25.24847609	29.90438067	18.83222382	16.70813928	26.15030036	13.33721386	28.72850959
1577	29.18434237	23.80781365	21.64127232	21.46563706	23.28825611	17.06923665	24.50420195	29.23860167	19.83536604	27.2432414	25.60071963	17.73740891	14.94238247	18.42328472	22.64923352	25.3413785	30.01409457	18.89715703	16.7639417	26.23606439	13.38761654	28.82833046
1578	29.2887761	23.89089113	21.72917828	21.5520589	23.38178388	17.13101869	24.58128782	29.3239295	19.92854625	27.32451834	25.70003965	17.80867616	14.97698988	18.47319633	22.70720401	25.44901868	30.11945708	18.95200867	16.82658533	26.30187408	13.43166842	28.95509079
1579	29.3821661	23.97661072	21.80881456	21.63544027	23.46806184	17.18373528	24.66763053	29.41101737	20.01115708	27.41368605	25.79702556	17.87353498	15.02514938	18.53184344	22.77108971	25.54050352	30.22850504	19.0216707	16.88207956	26.38798142	13.47574219	29.05873778
1580	29.46001014	24.06084427	21.88841618	21.71995863	23.55939316	17.21494491	24.7640216	29.48962586	20.09095424	27.49805241	25.89015397	17.93972059	15.07178097	18.59853216	22.83513509	25.62829216	30.34304793	19.11000269	16.93364037	26.49504372	13.52027238	29.15231417
1581	29.54483481	24.14189285	21.96405606	21.80439318	23.64222953	17.26524098	24.85073371	29.57331154	20.16522509	27.58825041	25.98947063	18.00272712	15.11914092	18.66349472	22.90399499	25.71458607	30.45217243	19.17349385	16.9876173	26.57893816	13.56569809	29.25098519
1582	29.62911305	24.22540806	22.0312254	21.88800709	23.71353844	17.32641055	24.92517065	29.66235647	20.22388466	27.67592116	26.08547927	18.07026577	15.17351695	18.73337471	22.97893151	25.79343857	30.5546537	19.23623485	17.03445313	26.65382849	13.61013572	29.3420826
1583	29.71585612	24.30545049	22.10110495	21.96831875	23.79388232	17.37273494	25.00588619	29.75328191	20.29663566	27.77989961	26.18403431	18.14047789	15.23054855	18.79221381	23.05005951	25.87738555	30.66715826	19.28790112	17.09377916	26.73163494	13.65358838	29.43638019
1584	29.80081192	24.38027195	22.16787476	22.05124591	23.87809348	17.41654761	25.09113493	29.85222546	20.36755169	27.89640005	26.29828035	18.20269861	15.28720755	18.84581273	23.11998563	25.96639113	30.78357622	19.3136295	17.16654632	26.8000733	13.69648985	29.54284387
1585	29.88951236	24.45750183	22.24927347	22.1309571	23.96058595	17.4651115	25.17326913	29.94151251	20.44798592	27.99624204	26.39432977	18.27209152	15.34083239	18.90171964	23.19187788	26.04966021	30.89376227	19.35603276	17.22542168	26.88094036	13.7409665	29.63351419
1586	29.97735237	24.53256792	22.34159272	22.20358585	24.04330804	17.50333479	25.25402236	30.03096343	20.54657084	28.10807373	26.48278699	18.35446059	15.40277253	18.9469964	23.26345794	26.12920131	31.01232784	19.39426613	17.28512713	26.97116157	13.7803337	29.70780977
1587	30.06982689	24.61186266	22.4202282	22.27260771	24.12348175	17.55571844	25.34025025	30.11815146	20.63039829	28.20299519	26.57235627	18.41770348	15.4603902	19.00766613	23.33324698	26.20710873	31.11598945	19.45307001	17.34201814	27.05500503	13.8319571	29.79335075
1588	30.17143853	24.69132115	22.50409337	22.34189345	24.20280647	17.62560659	25.4291735	30.18811775	20.71775069	28.26737376	26.65493858	18.47688424	15.50845265	19.08474081	23.40863379	26.27653348	31.2082956	19.52832772	17.38756718	27.1379159	13.89702815	29.87774868
1589	30.26955243	24.77463076	22.58474071	22.41361748	24.28266297	17.68410291	25.51612483	30.27695045	20.79520516	28.35928699	26.73558442	18.53880722	15.5618327	19.15359401	23.47488722	26.36072218	31.30927358	19.5954876	17.43725737	27.22284478	13.9508251	29.96745095
1590	30.37659691	24.86822589	22.65214213	22.4815539	24.36684279	17.74540865	25.60594118	30.38440557	20.85644584	28.46449284	26.80880068	18.5895989	15.62274883	19.22760304	23.53811152	26.45228082	31.41089334	19.67976225	17.49143783	27.31288265	14.01120386	30.06797195
1591	30.47091432	24.95322039	22.73079552	22.55325387	24.44542388	17.79325749	25.69161821	30.47491136	20.92815898	28.56661206	26.89893851	18.64396538	15.68048677	19.28981454	23.60097926	26.54453031	31.50515258	19.7467633	17.54615426	27.39607439	14.06113603	30.16649205
1592	30.55248237	25.04019924	22.82213287	22.62872503	24.52154001	17.82763798	25.77454582	30.56403241	21.00006897	28.6876185	26.9927408	18.69778825	15.73586183	19.33901392	23.64993412	26.65116712	31.59658455	19.80022868	17.60028107	27.47912725	14.09639305	30.2667422
1593	30.64321122	25.11993876	22.90047832	22.7005257	24.59433951	17.87324425	25.86116736	30.65529297	21.07514131	28.78902245	27.08295142	18.76332296	15.78814175	19.3971647	23.71632128	26.74004887	31.68915354	19.86752022	17.65366012	27.55813614	14.14232191	30.36300276
1594	30.73419029	25.18527561	22.97387438	22.76914702	24.6557696	17.91555508	25.9501198	30.73835331	21.1602648	28.87052089	27.18864073	18.84273414	15.84282688	19.45020329	23.79023647	26.82390826	31.77401501	19.94039157	17.70833542	27.62855184	14.18916337	30.46695246
1595	30.82255504	25.26616166	23.04705708	22.84754545	24.73200192	17.96535965	26.03485873	30.825287	21.24144575	28.96614161	27.28939252	18.91063868	15.89190757	19.51421928	23.86720173	26.90475394	31.87207765	19.99551782	17.76596091	27.70618363	14.23172267	30.55547622
1596	30.9183039	25.35660407	23.11494659	22.93521928	24.81719057	18.02660783	26.12176523	30.920275	21.31812275	29.06107288	27.38581882	18.98007745	15.93354952	19.59522244	23.9607071	26.97532443	31.98077061	20.03850022	17.82776525	27.78099512	14.27595497	30.62605773
1597	31.00691011	25.43721229	23.18977953	23.01250649	24.90042378	18.08488186	26.20696971	31.01568937	21.3954365	29.16244882	27.47924326	19.04487455	15.97819954	19.66394192	24.04658089	27.06000189	32.08706867	20.09646721	17.88444273	27.86550283	14.3236215	30.71474118
1598	31.08502014	25.52225448	23.26149913	23.09238142	24.99935087	18.13848012	26.28861961	31.11372194	21.47348685	29.28096393	27.5776846	19.09261464	16.0208815	19.73441711	24.13247078	27.15007432	32.20556509	20.14920282	17.93249115	27.95993721	14.37222654	30.80946073
1599	31.17595914	25.60513997	23.34474812	23.16792858	25.08174796	18.20128533	26.37068041	31.20643192	21.55446109	29.38940535	27.66643931	19.15620182	16.07343497	19.79929027	24.21189362	27.23458441	32.30945397	20.21744141	17.99680451	28.05164207	14.41849306	30.89048992
1600	31.27464977	25.67336903	23.44512497	23.23406739	25.14620993	18.27481546	26.45172822	31.30429107	21.64187376	29.49573938	27.74481103	19.24125535	16.13243687	19.85337492	24.29107473	27.31804343	32.40082862	20.3153068	18.06871304	28.15805582	14.46576308	30.96897905
1601	31.36817177	25.75693641	23.53010372	23.30606791	25.22743028	18.34235595	26.53405326	31.38943619	21.72093094	29.59641527	27.82671043	19.31508246	16.18322109	19.91480807	24.37082883	27.4041751	32.50220322	20.39248825	18.13041721	28.25141809	14.51258531	31.06163087
1602	31.46079407	25.85373591	23.61642684	23.37827117	25.30540173	18.41672586	26.61182912	31.4558242	21.79437033	29.68690783	27.90498904	19.38833386	16.23376175	19.97406958	24.4392681	27.48708235	32.60199694	20.45576653	18.20589164	28.33829375	14.55282977	31.14724663
1603	31.55596996	25.94708712	23.69806499	23.4552024	25.39170279	18.47763853	26.70345609	31.5380149	21.87379162	29.78549461	27.98739503	19.44437842	16.28366185	20.04284008	24.51651061	27.57840568	32.69966131	20.52927571	18.27534813	28.41643515	14.60633301	31.24363119
1604	31.64798018	26.04536342	23.76422109	23.53001466	25.50160001	18.52523174	26.80533674	31.6169597	21.95393286	29.88407804	28.06238807	19.47456364	16.32320918	20.1194094	24.60193792	27.68010728	32.80268028	20.60964394	18.3276962	28.47179241	14.67282689	31.3674772
1605	31.74529938	26.13604132	23.84064014	23.61193138	25.58881668	18.58060218	26.90098116	31.70517369	22.02536911	29.98543067	28.15271705	19.52512718	16.37763064	20.18718665	24.67335914	27.77294011	32.90759851	20.67337295	18.38804845	28.55121264	14.72587345	31.4731572
1606	31.85147412	26.22348059	23.92305269	23.70474001	25.66701513	18.62808017	27.00436784	31.80660658	22.09652305	30.0871595	28.26105245	19.57511851	16.44841159	20.25530012	24.74147294	27.86559355	33.00898552	20.73101427	18.45759978	28.63551347	14.77650619	31.56371409
1607	31.95285025	26.30860995	24.00109964	23.7885444	25.74419085	18.68484532	27.09585906	31.90127976	22.17342996	30.1937614	28.35100943	19.64535177	16.50945233	20.32626422	24.81255465	27.95657998	33.10783896	20.79157812	18.51671132	28.72112272	14.83019852	31.66169419
1608	32.04714437	26.38769732	24.08115928	23.87507199	25.79993792	18.753688	27.17074172	31.99831769	22.23536204	30.30983129	28.43954749	19.75296384	16.57071877	20.39612209	24.87544279	28.03762232	33.2066754	20.83841623	18.56446173	28.82654552	14.87518353	31.75564846
1609	32.14554634	26.46404956	24.15005345	23.94984637	25.86939359	18.81287324	27.25748687	32.09549976	22.30953097	30.40661648	28.52162989	19.82173095	16.62930841	20.46532227	24.94204715	28.13136653	33.30606571	20.88937472	18.62347459	28.91864787	14.9237303	31.85601543
1610	32.24853141	26.53139682	24.20630117	24.01219854	25.94722169	18.87119247	27.34614258	32.19012716	22.39795435	30.49159309	28.58380486	19.86746401	16.67920271	20.53533468	25.00688063	28.22653751	33.39679958	20.94500584	18.68414715	29.00380705	14.97334879	31.9629224
1611	32.34233396	26.61008698	24.27093261	24.0791069	26.02441753	18.92928226	27.43242098	32.28063231	22.47674569	30.59095083	28.65981359	19.92263859	16.72728482	20.60351442	25.07719412	28.32527852	33.49364879	21.00524752	18.74506432	29.08297281	15.02482932	32.06214126
1612	32.4357772	26.69424663	24.32787033	24.14190483	26.10915273	18.98118578	27.5246049	32.36691108	22.55961444	30.68976687	28.74450863	19.95946224	16.77794196	20.66549382	25.15180881	28.43436496	33.60074585	21.06447796	18.81291761	29.14136945	15.08160915	32.16390028
1613	32.52427919	26.77401209	24.39253208	24.20686766	26.1873091	19.03267409	27.61324593	32.45231807	22.6343454	30.77806286	28.82115135	20.01218064	16.82610931	20.72871721	25.2211972	28.5330167	33.6969936	21.12878903	18.86517977	29.22205969	15.13975393	32.25591239
1614	32.60254714	26.8647476	24.46927689	24.2695085	26.26629525	19.0839294	27.69687771	32.53441814	22.70561332	30.87382267	28.88888225	20.09538162	16.86479982	20.79281899	25.29674235	28.63409029	33.78547938	21.19969711	18.90632019	29.31161527	15.20624979	32.33973207
1615	32.6868268	26.93648078	24.54755272	24.33935318	26.33677095	19.1286036	27.77805486	32.62563353	22.77096207	30.9617401	28.97310431	20.1513004	16.9169021	20.86011286	25.36749534	28.72668533	33.87277382	21.26641846	18.95852593	29.39600935	15.26307647	32.41817469
1616	32.76641734	26.99095345	24.63112188	24.41365192	26.39733288	19.16776541	27.86106801	32.72959989	22.82517607	31.02964904	29.07341838	20.18404157	16.97712381	20.93193432	25.42660512	28.81150408	33.96140436	21.33399264	19.00855027	29.50295727	15.31139304	32.48641873
1617	32.85058254	27.05783771	24.70823798	24.47950347	26.45668999	19.21522086	27.93642991	32.81475058	22.88098368	31.10811492	29.15423853	20.23146941	17.02533558	20.99474885	25.49421209	28.89378815	34.04303459	21.38729012	19.06528484	29.58980025	15.35219625	32.56606429
1618	32.94036563	27.11911515	24.78825436	24.55323765	26.5025354	19.26100153	28.00626119	32.88463875	22.93219928	31.18759263	29.24001871	20.26934181	17.07169764	21.06182018	25.56879145	28.96103594	34.11669358	21.43556777	19.13797044	29.6522862	15.38816434	32.64288523
1619	33.02392741	27.18728936	24.85337062	24.6171364	26.56229531	19.31484737	28.07538051	32.9599614	22.98647324	31.27762305	29.31514617	20.32054947	17.11969459	21.11954472	25.63438501	29.04246869	34.20200899	21.49278379	19.19192921	29.73252145	15.4235238	32.72731989
1620	33.11308034	27.26584281	24.90393133	24.66256832	26.63357427	19.38283853	28.13684367	33.0377259	23.03738015	31.38302972	29.3654792	20.39708897	17.16006741	21.15660447	25.70243167	29.14124558	34.28744532	21.54096489	19.23441106	29.82439116	15.44817262	32.82578058
1621	33.19581948	27.33163725	24.96243447	24.72331302	26.70186133	19.43686995	28.20144471	33.10458922	23.09177881	31.46364947	29.429789	20.45603018	17.20873019	21.2044828	25.76164155	29.21589696	34.36528809	21.59550689	19.28223012	29.8960763	15.48459503	32.9138565
1622	33.27540102	27.39537513	25.01633984	24.79084125	26.77656395	19.48951339	28.26350903	33.16660482	23.15939235	31.54035821	29.50245282	20.50869955	17.27296618	21.25605074	25.80563932	29.2858905	34.44900425	21.66299599	19.31938684	29.96187614	15.52409702	33.01005359
1623	33.34772142	27.45635872	25.07755497	24.85398716	26.84481169	19.53395142	28.33098784	33.24341738	23.21626995	31.61658808	29.5669242	20.56436496	17.32811965	21.30985298	25.86162225	29.35747057	34.52821114	21.72575596	19.37210469	30.02885688	15.56556153	33.08552274
1624	33.41052704	27.51220167	25.15231911	24.92805498	26.90570682	19.56259637	28.40396248	33.31121569	23.2599528	31.67331309	29.62361898	20.61197856	17.38427092	21.37169941	25.92244937	29.40723542	34.60002504	21.79430343	19.44274325	30.07931179	15.61825765	33.13701263
1625	33.48003782	27.57081403	25.21430886	24.98947748	26.96919684	19.60472274	28.4752059	33.37886402	23.32081254	31.7453282	29.68501295	20.66369636	17.42870063	21.42954703	25.98255008	29.46715334	34.66964901	21.84958126	19.49641611	30.13905906	15.66700496	33.20405703
1626	33.54411417	27.62868583	25.27204989	25.03554775	27.04016535	19.65274518	28.55611965	33.47017007	23.38337927	31.83546343	29.74932659	20.72877939	17.46003008	21.49122469	26.05002375	29.53986001	34.74171865	21.89333064	19.55332788	30.2223132	15.71527871	33.26607845
1627	33.61530311	27.68748274	25.33108211	25.09117708	27.10126632	19.69758343	28.62611186	33.54132956	23.44785532	31.91054036	29.81302481	20.78225838	17.49112736	21.54209497	26.10960121	29.60532514	34.81075097	21.94284619	19.60479019	30.28146551	15.75895282	33.3335046
1628	33.7001522	27.74523443	25.38875173	25.15320746	27.15521683	19.74594238	28.68884565	33.59659551	23.53189024	31.97745164	29.88098101	20.83115448	17.51455342	21.58398102	26.16686641	29.66446	34.87010984	21.98934725	19.64718893	30.32548991	15.80793936	33.41245632
1629	33.76556249	27.80645219	25.43294159	25.19973356	27.21315873	19.79190286	28.75274164	33.6546027	23.60241428	32.05041401	29.94926949	20.8707236	17.53980061	21.62793105	26.21592271	29.73291172	34.93607729	22.02270889	19.68046016	30.36934872	15.83908918	33.49393962
1630	33.83200234	27.87431501	25.48055762	25.24910365	27.26891255	19.84033941	28.81525986	33.71819237	23.64514933	32.12629227	29.99856564	20.9106069	17.5796436	21.67580847	26.26184244	29.79845261	35.01175288	22.07060656	19.71735868	30.41774787	15.8514314	33.55816584
1631	33.89806767	27.93711208	25.52879567	25.30531683	27.3181694	19.88190475	28.86093834	33.78737227	23.68352029	32.19200656	30.04637838	20.94322639	17.63194808	21.71900909	26.31729405	29.86811973	35.08204826	22.13080371	19.73989345	30.45928305	15.86897079	33.61139166
1632	33.94753043	28.00544425	25.57033246	25.3552459	27.36594797	19.92897311	28.90592614	33.85266216	23.71809372	32.25813143	30.11069211	20.97590209	17.67081049	21.77234396	26.36961212	29.94645192	35.15995848	22.17759454	19.76201723	30.51245953	15.8871558	33.65791827
1633	34.00214155	28.06688974	25.61304198	25.41305265	27.41687381	19.96830773	28.95184624	33.91983671	23.76676301	32.32338684	30.16337444	21.02912714	17.7120798	21.83149816	26.41939637	30.00417567	35.23013437	22.21959392	19.79868855	30.57892782	15.90815139	33.69950567
1634	34.07132193	28.11249999	25.66780427	25.47418442	27.46174099	19.99267896	29.00303545	33.97800002	23.81697355	32.37432567	30.2268828	21.08893384	17.74224978	21.87899989	26.47993831	30.04848954	35.28573449	22.26666841	19.84548945	30.65021425	15.93497119	33.74960603
1635	34.14203206	28.16083654	25.7176806	25.52711444	27.50728955	20.02267253	29.06098267	34.02998154	23.86635167	32.43508281	30.29914757	21.13306921	17.75067225	21.92015923	26.53247024	30.10070661	35.34159512	22.29100218	19.89717814	30.7275779	15.9792169	33.80215742
1636	34.20565308	28.20776409	25.76660843	25.57084058	27.57563014	20.05262402	29.12235532	34.08187423	23.91789068	32.51278894	30.34459232	21.17627974	17.77655147	21.96473663	26.59376908	30.13413725	35.39176635	22.30535491	19.94762024	30.8150902	16.02649473	33.85917067
1637	34.28012336	28.25039067	25.81526973	25.61082365	27.62743948	20.07906453	29.18463777	34.12542148	23.96707969	32.57922243	30.41588712	21.19824884	17.8136733	22.00463367	26.650992	30.1708131	35.43972511	22.35008639	19.99383561	30.87822712	16.06500438	33.93585626
1638	34.34781191	28.30538167	25.86657533	25.64682338	27.66855997	20.11145045	29.23330251	34.17990454	24.02065777	32.64733042	30.49269802	21.19972639	17.84838092	22.04150801	26.68695068	30.24211752	35.5038591	22.39190666	20.04091112	30.91258414	16.1101081	34.015553
1639	34.40360673	28.36458021	25.91807398	25.68410968	27.72286491	20.13573361	29.28832659	34.23266592	24.07552231	32.71995333	30.55031337	21.22778841	17.89022582	22.0785942	26.72444059	30.30769134	35.57455502	22.42668657	20.07127791	30.94087794	16.14195251	34.08259733
1640	34.46559104	28.41491552	25.97107568	25.73579287	27.7613323	20.1414212	29.34934942	34.28261552	24.12551291	32.7854114	30.61314937	21.2585207	17.93484776	22.10199016	26.74897957	30.36752251	35.63807034	22.47524938	20.0866567	30.95577683	16.16650217	34.1421082
1641	34.52411646	28.4613398	26.03253587	25.78655125	27.79089112	20.15434925	29.39871073	34.34668168	24.15192068	32.83460363	30.66091321	21.30913318	17.96517953	22.12216713	26.78235268	30.42939277	35.71790792	22.51527885	20.11717523	30.98904565	16.18700143	34.19071113
1642	34.57058288	28.49740781	26.07646002	25.83320113	27.83525687	20.17060345	29.45102439	34.40740717	24.18131108	32.87530612	30.7107795	21.38999391	17.99115602	22.14807185	26.82267295	30.4654709	35.79557859	22.55009923	20.13496543	31.05232429	16.19937901	34.23954547
1643	34.61592246	28.52323723	26.10367657	25.88075673	27.8836033	20.18814611	29.49321559	34.45458897	24.20934067	32.92075391	30.76797699	21.44081411	18.01526468	22.1771067	26.85927501	30.49977188	35.83084324	22.59648019	20.16007573	31.10412329	16.22543625	34.28626575
1644	34.67401908	28.54984025	26.11638883	25.90916152	27.91099677	20.22840214	29.52991874	34.50104861	24.23395843	32.96357307	30.81310592	21.48131339	18.02499445	22.19798845	26.89465351	30.53457915	35.86075318	22.63552406	20.20938963	31.14544573	16.253552	34.33225813
1645	34.72021435	28.58783988	26.12881539	25.92557209	27.94841692	20.26773586	29.57991188	34.54704864	24.27613675	33.0174077	30.85101763	21.50858031	18.03291445	22.22127506	26.91202443	30.56747465	35.89098941	22.6531716	20.22033448	31.19279952	16.27289142	34.36974321
1646	34.74298545	28.62814472	26.14754983	25.95200317	27.98210109	20.30227234	29.61674718	34.58985729	24.3110384	33.06502278	30.87948253	21.51449003	18.0461206	22.25570742	26.93727839	30.60785893	35.91101847	22.67331325	20.22873492	31.21429983	16.29953055	34.3908042
1647	34.76169651	28.66733411	26.18313782	25.98268526	27.99940129	20.34538429	29.63983138	34.63250879	24.35768498	33.10557854	30.90318318	21.53412464	18.06428476	22.27995899	26.96429901	30.63769396	35.96419758	22.69857698	20.26206878	31.23799672	16.32589064	34.416651
1648	34.77985401	28.71524813	26.2387405	26.01512043	28.04341532	20.37136129	29.67896065	34.67248228	24.39718334	33.14966746	30.93543891	21.55523828	18.0918203	22.32130496	26.98851755	30.66872955	36.01969678	22.72088212	20.27330551	31.27803241	16.3425316	34.4413149
1649	34.80105095	28.7522956	26.28162209	26.06935534	28.08770616	20.38014	29.71037077	34.7068144	24.41323246	33.17840827	30.9754964	21.58405513	18.11224361	22.365968	27.02026333	30.69033276	36.04876117	22.75048984	20.28043825	31.30388734	16.35579254	34.4784549
1650	34.83036625	28.7771095	26.32414157	26.11215436	28.1249256	20.38996967	29.7280487	34.73102704	24.44760149	33.20832507	31.00990121	21.61591623	18.12507031	22.38550555	27.04734896	30.71884858	36.07556953	22.78471975	20.30700003	31.34886903	16.36649738	34.50471575
1651	34.86099149	28.81044956	26.36160804	26.13786579	28.15411879	20.3917517	29.76503979	34.75311762	24.46702204	33.24074552	31.04033428	21.6284525	18.14595548	22.41259517	27.06998686	30.76079033	36.11080217	22.81702223	20.3227264	31.3798351	16.37786857	34.52052952
1652	34.86501492	28.83369662	26.38219832	26.17608887	28.17319187	20.39069601	29.80020685	34.77126279	24.47207367	33.2692806	31.06659442	21.64616783	18.14848436	22.43437362	27.09664494	30.78428559	36.14824943	22.82451994	20.33514553	31.38399156	16.38490687	34.55961867
1653	34.86121066	28.84224321	26.3938207	26.18197471	28.1905008	20.414171	29.81685273	34.7845345	24.49860378	33.30436427	31.08023597	21.66739156	18.15849464	22.43720473	27.12519052	30.81915802	36.17416235	22.83158469	20.36930557	31.40436343	16.38891894	34.58839005
1654	34.90247788	28.87057356	26.39511434	26.19182747	28.20069189	20.43438134	29.84287871	34.80804262	24.52508309	33.33793756	31.10670928	21.6764939	18.17792344	22.44346827	27.13723145	30.85594194	36.20763616	22.84240617	20.39879977	31.41119767	16.39191083	34.61661563
1655	34.93453368	28.88514142	26.39714761	26.22962107	28.22638334	20.4478452	29.87437479	34.83063302	24.54074733	33.3587902	31.12559664	21.68114157	18.1680977	22.44860297	27.15493581	30.87101141	36.22117271	22.83268815	20.40404181	31.40346166	16.39331711	34.66111949
1656	34.96363219	28.88975616	26.38884456	26.25405701	28.25760315	20.4746098	29.88408053	34.84575503	24.56128897	33.37436618	31.13359008	21.68231127	18.16573275	22.44234993	27.17254487	30.87984442	36.21528101	22.83703931	20.40188958	31.40882091	16.40277967	34.67811627
1657	35.0187693	28.91268118	26.39777371	26.29177055	28.28163089	20.48947465	29.88724659	34.86744245	24.58761271	33.3830335	31.15512077	21.68211103	18.17455102	22.4438277	27.16134934	30.88499131	36.23337206	22.83753577	20.41127489	31.40448516	16.42700677	34.67315699
1658	35.03778047	28.920661	26.42900294	26.32010794	28.3019132	20.49708306	29.89838624	34.87707749	24.58399991	33.38586497	31.16257925	21.67618274	18.17537061	22.4549698	27.15876818	30.88452077	36.24748104	22.82680078	20.41053299	31.4044342	16.45035144	34.67696063
1659	35.03956327	28.91995305	26.43313765	26.3219578	28.30215031	20.49167663	29.90718329	34.87630923	24.57758487	33.3982113	31.16429451	21.6682846	18.18752214	22.45388373	27.16145723	30.87986436	36.25356696	22.82518552	20.40051185	31.42557645	16.45571493	34.6791144
1660	35.04535746	28.92755437	26.44236951	26.31260082	28.29810292	20.47482659	29.909474	34.88773655	24.59187709	33.4021888	31.17059241	21.66798402	18.2052427	22.44631807	27.1490122	30.89362613	36.26677844	22.81833904	20.39216416	31.43885585	16.45565031	34.68295122
1661	35.03659418	28.93286291	26.46391841	26.29907764	28.30358021	20.46688983	29.90743269	34.89460662	24.58322157	33.39503633	31.18169986	21.66142786	18.21509726	22.4448375	27.14005266	30.92120288	36.27087289	22.81398602	20.37582727	31.44355034	16.44393458	34.7060173
1662	35.02249368	28.92342993	26.47630544	26.29612051	28.30276693	20.45847315	29.90694967	34.90349675	24.58596685	33.39070775	31.18845395	21.64855942	18.23360723	22.44851603	27.13908391	30.92503559	36.26363942	22.81913828	20.36776478	31.44223598	16.42137979	34.73162992
1663	35.02995585	28.93200862	26.49062968	26.29748997	28.3081471	20.46286504	29.90799308	34.9079912	24.6132768	33.39245375	31.20471379	21.65963217	18.23866529	22.45576206	27.14025738	30.91776765	36.2638862	22.81318829	20.36606729	31.44891205	16.41288232	34.73265768
1664	35.04878435	28.95068997	26.50764948	26.31537135	28.3103138	20.46984332	29.90779643	34.90533886	24.61424832	33.4026323	31.23435763	21.6819203	18.23149687	22.47559931	27.13904048	30.90783953	36.25956842	22.81292035	20.37472087	31.46310036	16.4108745	34.73056336
1665	35.05793382	28.95041827	26.5152886	26.33693305	28.29654578	20.46332046	29.91827428	34.92398203	24.61497338	33.4092878	31.24599129	21.69125427	18.23278973	22.48622341	27.1328722	30.89430477	36.2509539	22.82139268	20.38678224	31.47144911	16.42027709	34.73293974
1666	35.06076135	28.95536088	26.49751413	26.34785711	28.30122695	20.45531651	29.92256721	34.93202269	24.62429675	33.42150143	31.25952464	21.69366107	18.21260268	22.46665838	27.11828041	30.90012984	36.25871573	22.8053436	20.38434029	31.48232804	16.43749402	34.7468429
1667	35.045717	28.95300796	26.48857042	26.36029525	28.31246557	20.43427291	29.91843539	34.91093898	24.62521541	33.43053731	31.26289346	21.68409352	18.19781189	22.46150598	27.10854364	30.90519971	36.26065794	22.80234989	20.38113786	31.48628465	16.44382642	34.76737552
1668	35.02423876	28.94164593	26.49250455	26.3609861	28.32624825	20.41618743	29.92303501	34.8895151	24.64251469	33.42764736	31.25115048	21.66999384	18.20247081	22.46139514	27.09037673	30.90624774	36.25599207	22.81147145	20.37652865	31.47274305	16.44330056	34.76537874
1669	35.02318906	28.93738141	26.48465572	26.35821453	28.34572266	20.40122452	29.91836087	34.86245797	24.66130463	33.44136699	31.2522982	21.65025515	18.19862789	22.44342994	27.07898616	30.90185876	36.25568318	22.80021239	20.36703243	31.45451976	16.42409733	34.74529002
1670	35.02956439	28.92218671	26.48122282	26.36190973	28.3432145	20.38748277	29.91215281	34.83374501	24.66375063	33.45580454	31.25196599	21.64234429	18.19548901	22.43990239	27.09662359	30.86738884	36.24194491	22.80101293	20.35777344	31.44345338	16.40140333	34.70729555
1671	35.03161569	28.90443464	26.4722281	26.35692479	28.33831842	20.40063053	29.9035391	34.83921395	24.66331325	33.45525149	31.2501094	21.65634442	18.2051308	22.43084958	27.09647108	30.836756	36.21739926	22.80049763	20.35244929	31.44447572	16.38347112	34.68308545
1672	35.02794482	28.88682344	26.45445606	26.35746047	28.31398746	20.41522563	29.88453435	34.85903487	24.64988857	33.4620959	31.25212225	21.65469283	18.21024606	22.41091365	27.08996275	30.82772205	36.20132757	22.7773754	20.35018823	31.4478148	16.36200813	34.68372277
1673	35.00342259	28.86215098	26.44314432	26.36626657	28.2755214	20.40643645	29.86086602	34.86433553	24.62101008	33.45130061	31.23879832	21.6454756	18.19942216	22.41017772	27.08812287	30.82039682	36.18699034	22.76688162	20.35062045	31.45371272	16.34187244	34.68660733
1674	34.98581912	28.84965246	26.42765512	26.36190522	28.2561885	20.39827247	29.84277188	34.86458338	24.60763055	33.42114025	31.22293518	21.64314149	18.18965573	22.41999474	27.06957603	30.83025216	36.16701101	22.75557051	20.35814735	31.45667785	16.32059673	34.70167087
1675	34.96889315	28.85193645	26.41654241	26.35214874	28.22963479	20.38556444	29.84046851	34.85867288	24.5984647	33.40118194	31.21633239	21.6364061	18.17436212	22.42786068	27.03638343	30.84559002	36.15622308	22.72745887	20.35255583	31.431097	16.31301049	34.70874054
1676	34.9461424	28.84932266	26.4146351	26.34006472	28.21418913	20.34296366	29.82460204	34.84802603	24.59077417	33.37846409	31.20737225	21.62051277	18.16013347	22.42238034	27.00675568	30.83008338	36.14047221	22.72084328	20.32941107	31.40447486	16.32144494	34.68889424
1677	34.94526189	28.83706829	26.3986343	26.31924779	28.20767764	20.3259461	29.80225446	34.83708295	24.59648342	33.35778765	31.20445205	21.60107356	18.15749037	22.39934702	26.99568093	30.8038457	36.11266583	22.71057848	20.30330068	31.38569562	16.3334866	34.6702243
1678	34.91688221	28.82405805	26.38198691	26.29692308	28.18953449	20.32390135	29.79832294	34.81648019	24.58548635	33.35227718	31.19068975	21.58524919	18.15413299	22.35904733	26.98150664	30.78270514	36.09155726	22.6900589	20.27729891	31.36455911	16.33719356	34.65043129
1679	34.8679048	28.80350216	26.37637768	26.28026036	28.1790879	20.2995941	29.77260764	34.783873	24.56323051	33.33367661	31.16615941	21.5714379	18.15006364	22.32251336	26.97049777	30.75485291	36.06812523	22.69212578	20.25816746	31.33954727	16.32976569	34.61100786
1680	34.84801198	28.77986019	26.36602503	26.2726222	28.1701284	20.29919705	29.73369744	34.73452098	24.53714782	33.28878455	31.15952418	21.56092939	18.1370546	22.2953406	26.95645857	30.72383802	36.04705887	22.68193422	20.24390347	31.31420555	16.30765576	34.58610905
1681	34.81926184	28.74778727	26.35396361	26.2582926	28.15294164	20.29218409	29.70876981	34.67520339	24.5088467	33.23875524	31.14071185	21.54921109	18.11318964	22.27749165	26.91745645	30.70657168	36.02262236	22.66635855	20.23258446	31.28911268	16.28673463	34.5616724
1682	34.7827662	28.71213885	26.33324925	26.23124602	28.13210571	20.27387723	29.65812865	34.6315369	24.48653081	33.17862286	31.11169311	21.52597771	18.0860813	22.28650029	26.87958974	30.6817723	35.98305628	22.66640011	20.20359289	31.26018265	16.2688812	34.50170188
1683	34.76627152	28.69933554	26.28437436	26.21079298	28.10103721	20.26849407	29.59961162	34.60750779	24.46403309	33.12944063	31.0819622	21.49532431	18.06188895	22.27929804	26.85345696	30.64139996	35.95046878	22.64689869	20.15813367	31.2392225	16.24186802	34.46309169
1684	34.72985428	28.67754935	26.22809421	26.17273026	28.056939	20.24967965	29.56868424	34.57988468	24.44894822	33.10542437	31.03869632	21.47487147	18.04003512	22.25834891	26.81694754	30.60691939	35.91356328	22.62181011	20.12145714	31.20119853	16.23540568	34.4383803
1685	34.68665955	28.64957769	26.1823407	26.13018521	28.01271082	20.22135078	29.53303137	34.54152234	24.43548854	33.08275888	31.00204374	21.45452348	18.01741103	22.23965896	26.78721757	30.55985565	35.87573308	22.5996644	20.07874655	31.15219652	16.22636981	34.40026677
1686	34.63983358	28.6364619	26.14314539	26.11626649	27.96900282	20.18492172	29.49014889	34.50168583	24.40392825	33.06231548	30.9611192	21.44051499	17.99809628	22.20492183	26.76211615	30.52212035	35.84628946	22.55150577	20.03059977	31.10977574	16.19773547	34.38984961
1687	34.58550441	28.60087361	26.12527959	26.0927125	27.92799329	20.15240343	29.45994691	34.44690418	24.37627496	33.03671536	30.91988022	21.42327974	17.97349805	22.17011695	26.71339604	30.49083644	35.80541651	22.51740373	20.00436382	31.06777656	16.17535864	34.37207361
1688	34.54029336	28.58352476	26.09624832	26.06271694	27.9114645	20.13252292	29.41538094	34.41880133	24.34750241	32.99790492	30.88504349	21.36327738	17.93649672	22.14914501	26.68057209	30.45219199	35.76717315	22.47888022	19.98620829	31.04689934	16.1274959	34.35275521
1689	34.48726231	28.55463851	26.05506085	26.02906526	27.88227022	20.1024268	29.372368	34.37579976	24.31783548	32.96497386	30.8465158	21.31505908	17.90714528	22.12197499	26.64804065	30.41258699	35.71963494	22.43180842	19.9631879	31.01073563	16.09917755	34.31324498
1690	34.44847958	28.52191922	25.99638833	25.98016566	27.84521005	20.07221554	29.33237015	34.31721275	24.31055597	32.93846247	30.81995652	21.24757147	17.88678682	22.08443479	26.62979078	30.36000125	35.66338821	22.38988716	19.94924682	30.95958384	16.07539232	34.25363206
1691	34.38521509	28.49428269	25.9597549	25.9363489	27.8038868	20.03836451	29.27618022	34.2745382	24.27206508	32.88766736	30.79802455	21.22108354	17.86089037	22.06400828	26.59204756	30.32577278	35.5977567	22.34351177	19.92316813	30.91268354	16.05851032	34.1946847
1692	34.3387803	28.44344017	25.95459454	25.90945709	27.76098143	20.00944177	29.23049602	34.24018892	24.23640618	32.81527287	30.73847549	21.20386567	17.83574212	22.05376075	26.55484866	30.283367	35.53452074	22.30884241	19.89771525	30.86241514	16.03464638	34.12041569
1693	34.30964041	28.39429049	25.9343922	25.88369597	27.71872118	19.99055394	29.1895824	34.20462611	24.20938248	32.7458938	30.70647675	21.19980618	17.81109252	22.03280816	26.52051439	30.23364499	35.45440406	22.29010386	19.87106226	30.79993924	15.98953208	34.06119404
1694	34.28363258	28.34554035	25.90686526	25.8443503	27.67598606	19.97891536	29.14605193	34.1641496	24.17553522	32.68157033	30.67598316	21.17878115	17.78447517	22.00198166	26.47354487	30.17954456	35.39186767	22.26056512	19.84345387	30.76886832	15.96073622	34.01681437
1695	34.26190057	28.30532349	25.87453408	25.80935899	27.63649108	19.95166568	29.10642046	34.12608244	24.1330726	32.6466969	30.63600838	21.13328949	17.75648616	21.9748371	26.40997999	30.11838018	35.34126717	22.22096848	19.82119404	30.74128559	15.94342751	33.97734679
1696	34.23206259	28.27723901	25.81402342	25.77202946	27.59411396	19.91776472	29.06664207	34.08054471	24.08930523	32.62928089	30.61351162	21.07584662	17.7351703	21.92093489	26.35076959	30.05789732	35.29483784	22.1898662	19.79787882	30.70992428	15.93578041	33.96155699
1697	34.2030469	28.25608114	25.77260321	25.73491993	27.5417417	19.88690975	29.01364309	34.03973585	24.02878839	32.58135828	30.57904097	21.02553657	17.71546273	21.84542829	26.31817328	30.00695233	35.27143299	22.1566627	19.7647399	30.67981845	15.93430427	33.93264134
1698	34.15361484	28.23268054	25.72808199	25.70216764	27.50756303	19.86203989	28.97046393	33.99016131	23.97243735	32.53407445	30.54309772	20.98382802	17.68453802	21.79696363	26.27871302	29.96143218	35.21629385	22.12068124	19.72638341	30.62748088	15.91951948	33.87657829
1699	34.10390187	28.1886281	25.67098792	25.65585426	27.47748459	19.83814847	28.9254111	33.94444987	23.9490665	32.46747081	30.49561472	20.95275855	17.64981416	21.76209523	26.25888023	29.90642999	35.16161453	22.08675662	19.68958708	30.58080078	15.8974314	33.83096085
1700	34.06786869	28.14716666	25.63094273	25.60923979	27.43487558	19.81798954	28.87471092	33.89477623	23.91767991	32.39765801	30.44962837	20.94422282	17.61288195	21.72357732	26.24778359	29.86302511	35.11017409	22.05574645	19.65693969	30.53366481	15.86450137	33.77332064
1701	34.00103658	28.11192254	25.58510548	25.5529591	27.40388525	19.81396997	28.84724405	33.84926695	23.89932682	32.35802517	30.40099539	20.91265543	17.5791819	21.68930094	26.22392522	29.82592496	35.04876018	22.04161263	19.61232076	30.49712705	15.82290912	33.69782082
1702	33.93860698	28.08412536	25.54370878	25.49608642	27.37800571	19.77532318	28.80986858	33.81405706	23.8870583	32.30948303	30.34394752	20.87801493	17.55496524	21.6651409	26.20915132	29.77045679	35.00399973	22.02050095	19.57769972	30.48315408	15.79388907	33.6455755
1703	33.89499565	28.07213763	25.5135996	25.47201012	27.33979873	19.7334912	28.75849147	33.7553211	23.85810491	32.25856577	30.30600611	20.8648021	17.53540937	21.63379829	26.16583474	29.73559044	34.95664862	21.99706934	19.55332599	30.45427191	15.75105836	33.594759
1704	33.83417446	28.04353607	25.47962629	25.46916391	27.30361267	19.71758462	28.71207748	33.71555082	23.83505149	32.22341761	30.26399511	20.83982157	17.51722829	21.60081588	26.10062203	29.70880348	34.91636102	21.97819936	19.51973953	30.41435505	15.71591324	33.52938713
1705	33.78901276	28.00088225	25.44213002	25.46157241	27.25341527	19.67010014	28.6422918	33.66325959	23.78857031	32.18385164	30.22645164	20.8289159	17.48767225	21.58634873	26.0334211	29.65880683	34.85777427	21.95012603	19.4999455	30.3680208	15.70166591	33.47443344
1706	33.75578391	27.94939223	25.39780651	25.43627518	27.18992241	19.63005136	28.57542927	33.59387207	23.73713041	32.14091542	30.20667258	20.81433791	17.45475192	21.56384075	25.95863098	29.60830363	34.80845339	21.92868303	19.46977144	30.30470462	15.66644793	33.42773485
1707	33.70399061	27.88640597	25.34698912	25.40051312	27.14465775	19.60690818	28.53617007	33.55078403	23.6980973	32.10572379	30.15832959	20.76066431	17.43767476	21.52477808	25.90069191	29.5580625	34.77032126	21.90732571	19.42004047	30.23709406	15.65135504	33.38849742
1708	33.6669486	27.82422519	25.29312117	25.3249323	27.10021011	19.56625614	28.49164884	33.48173177	23.65237379	32.05509583	30.08988689	20.71561474	17.41637122	21.49235251	25.86472214	29.49572143	34.68918954	21.86281237	19.37456756	30.19113886	15.63564202	33.34265839
1709	33.61840125	27.75726877	25.23265838	25.23374913	27.04763931	19.5192102	28.45464808	33.41780553	23.60624347	31.98728878	30.02801659	20.6775148	17.40062404	21.45073135	25.82295243	29.4379731	34.61748437	21.80484946	19.33144666	30.14744295	15.58922035	33.30409832
1710	33.54303904	27.6937916	25.17664416	25.17125624	26.99905469	19.47419186	28.41572759	33.36946062	23.57349739	31.91953612	29.95282553	20.62743403	17.37355843	21.40202932	25.77979868	29.39579295	34.5421512	21.75088682	19.28692514	30.08939831	15.55946399	33.2714907
1711	33.48843357	27.6396804	25.12788381	25.1101522	26.9437133	19.43366345	28.34956269	33.30555692	23.53132716	31.85011644	29.88300509	20.58694579	17.3216654	21.36757643	25.74540934	29.35276574	34.45005834	21.68054263	19.24433757	30.04242603	15.53696578	33.20961562
1712	33.41680941	27.59013486	25.06078401	25.07768503	26.88140639	19.38647824	28.28841354	33.25618502	23.44817899	31.78975166	29.82433753	20.54187339	17.27917599	21.30658238	25.70570311	29.30435992	34.38998875	21.62691033	19.20941249	29.99273992	15.51113387	33.1378824
1713	33.35118937	27.55037399	25.002949	25.05112715	26.84966602	19.34623394	28.22851252	33.20221837	23.3812312	31.73326819	29.76097858	20.49344663	17.2231872	21.252727	25.66209084	29.25473245	34.33657232	21.59606976	19.17034291	29.91904103	15.48135473	33.07247809
1714	33.30996356	27.51655448	24.96282261	24.99671966	26.81532067	19.31626939	28.16501794	33.12910965	23.33627877	31.65522881	29.70779983	20.44141246	17.17519344	21.20687719	25.61045048	29.19631756	34.27300215	21.5465607	19.12823281	29.85195099	15.45361391	33.00953378
1715	33.22573705	27.47192286	24.91127655	24.93887438	26.75195921	19.28098827	28.11816912	33.0680062	23.2765375	31.58236838	29.65695695	20.39174281	17.15357643	21.13347064	25.54865973	29.1254465	34.21936737	21.51208999	19.0978856	29.80827262	15.41815415	32.94332941
1716	33.14961936	27.41548869	24.86279923	24.88098097	26.70169745	19.24812251	28.06697534	33.00671058	23.2540662	31.51344448	29.60304283	20.34975545	17.1322507	21.087398	25.49185684	29.05288272	34.16529023	21.48506528	19.05818535	29.75322398	15.35749409	32.89310206
1717	33.09621116	27.36943192	24.81687124	24.83969237	26.64284195	19.21618081	28.00437883	32.92926215	23.23872842	31.42686213	29.56065574	20.2773759	17.10367916	21.04208843	25.43025932	28.9771606	34.09921569	21.44633592	19.0042118	29.70122687	15.31469555	32.83019529
1718	33.02028798	27.32723457	24.76539485	24.79921879	26.57888858	19.18250907	27.95523943	32.87437458	23.16916251	31.35206734	29.52195321	20.22059598	17.07056366	20.9919743	25.36600014	28.91308941	34.0512573	21.40285615	18.95507425	29.65857099	15.2900799	32.7395286
1719	32.9728658	27.27594022	24.70202424	24.76460603	26.5369504	19.14408741	27.91160034	32.82190383	23.10466095	31.29460434	29.47717226	20.1985344	17.04879981	20.9773128	25.3124264	28.86428022	34.00314401	21.35488532	18.91591566	29.58432078	15.25916517	32.66525378
1720	32.92833129	27.22361425	24.64699664	24.73044945	26.48445933	19.10467941	27.8559307	32.76772881	23.04902636	31.22876843	29.42494574	20.16614536	17.00756547	20.9452254	25.26156494	28.80404373	33.94337395	21.31682619	18.88342505	29.49711984	15.2362084	32.59568257
1721	32.84757694	27.16518967	24.60123575	24.65918443	26.43146495	19.07146781	27.79759682	32.72776694	22.99779194	31.16737574	29.36236559	20.13478672	16.9626009	20.90284165	25.2283931	28.74578215	33.89857689	21.2837816	18.85504698	29.43548034	15.20574708	32.54053874
1722	32.77958594	27.10594069	24.53574914	24.59991986	26.39271695	19.03682201	27.72497216	32.67704071	22.98307023	31.13082337	29.28166749	20.1041327	16.95130591	20.87760828	25.20423275	28.67671757	33.8295588	21.24101243	18.81709225	29.39336438	15.15142311	32.49606326
1723	32.71595243	27.05124137	24.48786302	24.55338575	26.33931702	19.01583427	27.64580034	32.62889061	22.95987974	31.07692288	29.19956104	20.05707493	16.92049872	20.83566293	25.15739377	28.61022156	33.74686815	21.18761156	18.76528608	29.35044648	15.10583395	32.43649503
1724	32.64800345	26.99959062	24.45325392	24.49153799	26.27844593	18.98843633	27.5848115	32.57354173	22.92280192	31.02281106	29.13188264	20.00461369	16.88005116	20.79588579	25.09756926	28.57703252	33.66718752	21.14547154	18.70950412	29.31895118	15.08332093	32.37663807
1725	32.5920523	26.95093005	24.40341289	24.44117417	26.21392266	18.94552275	27.54430375	32.51602598	22.86969444	30.98190875	29.07586065	19.95549836	16.85657097	20.76407137	25.04454583	28.54607422	33.58232775	21.09993226	18.66720566	29.27687354	15.05392696	32.31449528
1726	32.53682103	26.89958682	24.36489438	24.38378517	26.15552057	18.92777874	27.50573902	32.45369267	22.79411478	30.90555883	29.02684105	19.90074446	16.81144602	20.73639329	25.00694306	28.50872252	33.52723452	21.06542621	18.65488653	29.20323813	15.03153618	32.25021453
1727	32.48265963	26.85585829	24.33031711	24.33679565	26.11108889	18.90396719	27.44698247	32.3930059	22.73616373	30.8362596	28.96740887	19.86955492	16.77025552	20.70362111	24.99390973	28.45110238	33.48704092	21.06310652	18.6376362	29.1511689	15.01934057	32.22221045
1728	32.43344088	26.81998987	24.27861962	24.29320104	26.0837167	18.90097116	27.38258781	32.34663657	22.6813793	30.77909559	28.91372978	19.85981062	16.74286491	20.66820381	24.97317966	28.37744123	33.44074276	21.05471328	18.60439936	29.11245289	14.99761799	32.19259566
1729	32.39153905	26.78776975	24.23097808	24.24314984	26.06290897	18.91984013	27.31917776	32.28907741	22.63013875	30.71092962	28.87853385	19.84425244	16.71094654	20.64413313	24.93876383	28.31133249	33.40509629	21.01739399	18.55915651	29.05161936	14.98779737	32.13982519
1730	32.35325142	26.75966655	24.19463069	24.22295048	26.01977329	18.89445069	27.26783768	32.23802363	22.59918281	30.66046848	28.84122155	19.8323243	16.69606479	20.61546389	24.90524186	28.26137353	33.34188955	20.96831099	18.50672764	29.02524038	14.9833268	32.11262148
1731	32.31883922	26.72362053	24.15215074	24.18810054	25.9845364	18.86705139	27.24146495	32.19929605	22.54557777	30.61775802	28.80740669	19.78969333	16.67344828	20.5951259	24.86213053	28.233013	33.26056168	20.94186822	18.47304092	29.01003612	14.97098971	32.06051788
1732	32.30850329	26.69577061	24.12411892	24.14834316	25.96267722	18.82154656	27.23831105	32.15396924	22.49795526	30.58132469	28.77507587	19.72895572	16.65356694	20.57953531	24.8402027	28.21379987	33.21431832	20.90779824	18.48111659	28.9785697	14.95732218	31.99675779
1733	32.29397938	26.6785636	24.11156424	24.12326719	25.94575391	18.77971261	27.22764168	32.12194424	22.45408618	30.52742218	28.7175678	19.68954399	16.65364391	20.56735848	24.83011178	28.19063925	33.15731262	20.88049577	18.50425974	28.98189962	14.94114304	31.9651091
1734	32.27806282	26.64008626	24.07975134	24.09256563	25.92515854	18.78190191	27.19586145	32.11560395	22.40972427	30.473161	28.66893571	19.65759526	16.64856203	20.56190159	24.82229811	28.16433617	33.11326959	20.85999278	18.50494548	28.98081945	14.91839362	31.92806973
1735	32.26932268	26.60961554	24.04880535	24.06858298	25.89725021	18.76748424	27.17426433	32.08998687	22.40367461	30.45367408	28.6220692	19.65995511	16.64603255	20.55218887	24.81426274	28.13527988	33.09579899	20.81392095	18.50683806	28.97675741	14.89100993	31.88776775
1736	32.23368665	26.59506149	24.02862511	24.0488369	25.87144697	18.76321968	27.14853209	32.05238817	22.37223969	30.42181124	28.56486756	19.66771629	16.63139503	20.54739946	24.77746413	28.10435949	33.0670368	20.78147524	18.48192918	28.96695183	14.86094596	31.86685793
1737	32.19132299	26.54884711	23.98744302	24.02194176	25.82987992	18.75589805	27.10568887	32.00725954	22.34056301	30.40221071	28.52935662	19.65422964	16.60806066	20.53016088	24.74986489	28.076862	33.03806235	20.75236081	18.45385922	28.92316975	14.84132294	31.85425791
1738	32.15759892	26.48988818	23.95057006	23.98552774	25.79292623	18.71224774	27.06053412	31.96295072	22.30536817	30.39843261	28.48041885	19.6440384	16.59483828	20.48222987	24.73039246	28.06605801	32.98981724	20.74106833	18.44763701	28.89363928	14.85085159	31.82676622
1739	32.11440683	26.43191822	23.92519934	23.95271475	25.75479979	18.68599483	27.01390698	31.94055031	22.23535704	30.36596666	28.41916068	19.61136156	16.57891155	20.44092622	24.68168154	28.04729653	32.93735565	20.73364914	18.4220433	28.83844858	14.8486965	31.79548011
1740	32.0518917	26.37660489	23.88577428	23.90560418	25.69702188	18.65594629	26.95824491	31.9140096	22.19064597	30.32732197	28.37433956	19.574047	16.55042618	20.40252814	24.65074594	27.99529637	32.89232248	20.70356895	18.40700654	28.78554279	14.82025829	31.76388902
1741	31.99547932	26.32590747	23.85495204	23.84489026	25.63620354	18.61617014	26.89922263	31.89315164	22.15961565	30.27651211	28.32369023	19.55040077	16.52074112	20.36581811	24.63520385	27.95003636	32.83826983	20.67366767	18.39367258	28.77191835	14.79174758	31.71579118
1742	31.94280472	26.274802	23.83543526	23.78756059	25.57941193	18.59836833	26.83821886	31.84914253	22.12396144	30.21407127	28.25755395	19.51304486	16.50142787	20.35636828	24.57861491	27.89299229	32.79143186	20.6243254	18.37679225	28.71879225	14.73869111	31.67772414
1743	31.87886751	26.23561401	23.81408678	23.71329171	25.51723562	18.56982324	26.77420495	31.7843965	22.08206366	30.14585406	28.19467533	19.46855181	16.47394975	20.31942892	24.54103182	27.81953782	32.73937843	20.58542779	18.37379214	28.66424072	14.68638525	31.64621581
1744	31.83315704	26.18648329	23.77083517	23.65525655	25.46027517	18.54778887	26.71135786	31.73099492	22.02153924	30.06866121	28.12310294	19.42824188	16.44750631	20.28136611	24.52752561	27.76961345	32.66189221	20.55108766	18.36727736	28.59281434	14.67688907	31.57104486
1745	31.78121733	26.12225121	23.70557602	23.6295338	25.42075622	18.51565171	26.64223996	31.67431248	21.94498727	29.99198447	28.0425243	19.37241035	16.44150695	20.26111441	24.485049	27.72142242	32.58760513	20.50332982	18.34977413	28.50460521	14.67173886	31.4816046
1746	31.69689753	26.06218766	23.61237676	23.5834866	25.38394439	18.46240909	26.58207221	31.62277386	21.85671721	29.90046393	27.96147894	19.3214471	16.40299286	20.19333099	24.45189196	27.64276697	32.50739542	20.47109626	18.31108659	28.44669267	14.65672898	31.38966412
1747	31.61384701	26.00501113	23.49527439	23.53804126	25.35303029	18.43282249	26.53300077	31.57656887	21.77489493	29.80026587	27.8890653	19.28883329	16.34305496	20.13262064	24.40486459	27.56587167	32.413571	20.41479563	18.26739051	28.37672855	14.63388543	31.29172046
1748	31.52272262	25.92874394	23.42459561	23.48614532	25.30441361	18.39510886	26.47868978	31.51378408	21.68685776	29.69677417	27.82014866	19.23339196	16.30928429	20.08290259	24.34146613	27.52153083	32.32580089	20.35424281	18.22254617	28.31772786	14.58803921	31.22348286
1749	31.44834187	25.86155874	23.38109915	23.40624735	25.23487305	18.35942472	26.42122738	31.43688098	21.5919573	29.60987348	27.7494346	19.17537761	16.26413462	20.00885379	24.29033316	27.4497546	32.23910556	20.2980813	18.15899635	28.25638471	14.53007116	31.15969756
1750	31.39162685	25.80998625	23.36117728	23.3357639	25.16501029	18.32561717	26.36558609	31.34452822	21.5289808	29.52274693	27.68019518	19.1284337	16.2199044	19.9622709	24.22880751	27.37511177	32.15802892	20.23875142	18.09942711	28.16069359	14.47336656	31.08186637
1751	31.31700188	25.74346162	23.33525791	23.26704075	25.08609409	18.27156815	26.30352629	31.24926527	21.46515375	29.43076674	27.59018208	19.06933243	16.1939049	19.92011353	24.17424718	27.33049909	32.08730396	20.20424104	18.04716389	28.06786431	14.44627299	30.9942952
1752	31.25203205	25.67009127	23.23036421	23.19688832	25.02039534	18.22061915	26.24140853	31.17010382	21.42016135	29.35627371	27.50761623	19.0113712	16.15663346	19.85596982	24.13584754	27.25193815	32.0085191	20.15514412	17.98205891	27.98471853	14.41923849	30.91097016
1753	31.16656165	25.58250575	23.12447828	23.11978623	24.96840852	18.169452	26.18013934	31.09317971	21.39274857	29.25197378	27.40413963	18.96374813	16.12742275	19.80100195	24.08531262	27.16217013	31.90383769	20.11154457	17.9252334	27.91616762	14.37931812	30.83597548
1754	31.0650537	25.51814805	23.04215079	23.0448798	24.91982231	18.12715477	26.11123776	31.0395384	21.30956785	29.16204456	27.28320434	18.93438849	16.09621018	19.76153707	24.02342915	27.08452015	31.81040789	20.07186318	17.88004789	27.86376883	14.35195604	30.7463344
1755	30.97661905	25.47109818	22.98280877	22.97648308	24.84548747	18.10196261	26.03987973	30.98609047	21.23305343	29.10018575	27.21731324	18.90604296	16.04329855	19.71514122	23.96187412	27.00118035	31.71579117	20.02242071	17.83191421	27.79163143	14.29799767	30.67220218
1756	30.85946049	25.40680575	22.98606712	22.90054827	24.74251349	18.06302647	25.95565571	30.91054564	21.13715107	29.03160902	27.15312032	18.87010019	16.0018183	19.67391496	23.86550896	26.93772634	31.62258958	20.0031778	17.80449606	27.72340662	14.26093483	30.61620466
1757	30.76963538	25.3384471	22.93595426	22.82748089	24.65828392	18.02830458	25.87847189	30.83767356	21.06180257	28.95494632	27.07215525	18.82775922	15.95403939	19.6230879	23.8035272	26.87036285	31.54186385	19.95992533	17.75989028	27.64536369	14.22725031	30.54219611
1758	30.685262	25.24633534	22.84663836	22.74513798	24.53955464	17.99623988	25.81332124	30.75691222	20.99803847	28.87411269	26.99578526	18.76346744	15.8923175	19.54715687	23.7773961	26.82975073	31.46186875	19.90143624	17.70499034	27.54831663	14.19383713	30.4818888
1759	30.61117164	25.16971691	22.77015767	22.67333611	24.46770972	17.96243905	25.74448265	30.6678332	20.94833652	28.79462977	26.91086474	18.70070299	15.85289165	19.50265626	23.72907745	26.76108509	31.38663638	19.8494757	17.66602823	27.46956296	14.16461631	30.40851532
1760	30.56935522	25.09905659	22.66888337	22.61265501	24.44623277	17.93032367	25.66431003	30.56112992	20.94526112	28.70425387	26.80416037	18.65494445	15.82795325	19.47754081	23.69168691	26.66138947	31.32283	19.79310905	17.61840162	27.37843359	14.14654328	30.29826876
1761	30.51396161	25.0319981	22.59995134	22.53812693	24.40140131	17.9011635	25.58579722	30.48530331	20.88748183	28.61712905	26.71479358	18.59403692	15.78929241	19.4369917	23.63437104	26.57733895	31.24591181	19.72438193	17.57498521	27.32015552	14.10948572	30.21430955
1762	30.45874474	24.97149186	22.55950994	22.46853951	24.36695435	17.86627856	25.50506704	30.42244107	20.80872227	28.53410776	26.63162639	18.49811631	15.75010115	19.40548987	23.53941082	26.47365974	31.15303872	19.64385479	17.54438952	27.29845437	14.05982671	30.15538994
1763	30.38955406	24.9106991	22.49436143	22.3999972	24.32364598	17.83964664	25.44422771	30.35412905	20.7440256	28.44982531	26.56129412	18.43447515	15.71942378	19.35505884	23.4638428	26.38755875	31.07651912	19.5789047	17.50907598	27.25682069	14.01932561	30.0661943
1764	30.30554436	24.85755849	22.43259011	22.30676139	24.27565257	17.82760017	25.40902555	30.29696883	20.63152222	28.35707376	26.49293901	18.37125226	15.69080837	19.28236697	23.3772927	26.31158353	31.01154738	19.4979835	17.46956299	27.2363707	13.96313266	29.95055485
1765	30.23113159	24.80681947	22.37644857	22.23919591	24.21301473	17.79974365	25.33987513	30.24666156	20.56057736	28.28008106	26.43381758	18.32639114	15.65117765	19.22483608	23.32562511	26.24694571	30.9358476	19.4551273	17.44419184	27.18361088	13.91855915	29.88204151
1766	30.15114301	24.75611649	22.3032974	22.1926154	24.1413095	17.78279637	25.25982396	30.19765618	20.52856033	28.21642376	26.40529455	18.31781633	15.61624937	19.16183606	23.3128793	26.21146866	30.86052973	19.45021586	17.4433942	27.09126972	13.88751366	29.82127041
1767	30.08722279	24.70432556	22.24311769	22.13468962	24.07769451	17.73448944	25.18640091	30.14524114	20.49251351	28.1507467	26.3596244	18.29605608	15.59193274	19.12527075	23.27632303	26.16256052	30.79898386	19.42592652	17.423848	27.0212832	13.86823556	29.76586885
1768	30.03374877	24.64493193	22.19939315	22.08032066	23.99269253	17.65078088	25.07022304	30.11139369	20.46619765	28.08890408	26.31196584	18.28242215	15.54743108	19.11241102	23.25228374	26.12246632	30.73945569	19.42141973	17.39192343	26.94640629	13.86677019	29.7609291
1769	29.98253045	24.60576528	22.14921997	22.03843987	23.93171208	17.60113795	25.01828973	30.05910556	20.43398689	28.03033592	26.25363535	18.25028351	15.51990409	19.07587059	23.22335816	26.06828213	30.68355718	19.39057756	17.3654221	26.88789835	13.84026695	29.71278037
1770	29.92751828	24.5787437	22.0902631	21.99459226	23.87773395	17.52595019	25.02319216	29.96975676	20.41689439	27.96983752	26.19027174	18.20168627	15.52634925	19.05222926	23.16734629	25.99197173	30.63318189	19.33943792	17.32642289	26.84437964	13.80006678	29.62805976
1771	29.88692509	24.54894638	22.05991072	21.9677343	23.83609721	17.4975519	24.99536143	29.91585785	20.38233011	27.92642462	26.12197431	18.17367395	15.4990794	19.00680893	23.13843976	25.93554924	30.59208143	19.29765083	17.29767173	26.81506035	13.77961128	29.57393975
1772	29.87371619	24.53946952	22.05324361	21.9730264	23.82098818	17.52613296	24.98109729	29.88640377	20.32790327	27.90522172	26.02662872	18.14783242	15.45414981	18.92613715	23.13351537	25.86552882	30.55275894	19.23101651	17.28164578	26.80385389	13.75658678	29.52353006
1773	29.84631989	24.50897181	22.01476057	21.95126153	23.80083917	17.50252205	24.95238429	29.85363116	20.29081269	27.86633791	25.96927031	18.12624046	15.41392215	18.87489825	23.11569151	25.8328737	30.51549503	19.19868014	17.2552811	26.78563537	13.74153385	29.4737466
1774	29.83233293	24.46455194	21.97608125	21.93516644	23.80160502	17.47841717	24.90936697	29.83368363	20.25522521	27.82071119	25.92313853	18.12256559	15.36126453	18.82078927	23.10670641	25.83113551	30.5044551	19.19766222	17.22734805	26.78266829	13.76236267	29.44409726
1775	29.78874075	24.43524472	21.94271745	21.87842864	23.77376886	17.45972937	24.87764832	29.8109819	20.2232836	27.78134487	25.86756558	18.09614502	15.32469979	18.78351308	23.07430766	25.81436765	30.47580274	19.17273814	17.19978706	26.74622932	13.74792856	29.38853857
1776	29.70351458	24.40521571	21.88870754	21.76966417	23.71652252	17.41578118	24.858526	29.7719602	20.20365001	27.72745441	25.83382564	18.04337272	15.28967592	18.76336935	23.0321718	25.83720528	30.42189895	19.1631957	17.16781574	26.69743643	13.69454606	29.29978438
1777	29.64583761	24.37040008	21.85526055	21.70530459	23.68283574	17.38520643	24.82487195	29.7677024	20.16695708	27.69718791	25.79674179	18.02840199	15.27466768	18.75473805	22.97785611	25.80993089	30.37640638	19.13693501	17.14658299	26.64023219	13.66134515	29.26607831
1778	29.5834488	24.3382581	21.85235292	21.62167716	23.64388725	17.37075525	24.76917931	29.80203562	20.11977021	27.6979163	25.73464644	18.02195629	15.28414892	18.77358404	22.88195425	25.74375587	30.33752191	19.07318007	17.12715353	26.54074225	13.62747398	29.24673287
1779	29.55002676	24.28697634	21.81138527	21.59097581	23.65782976	17.37933134	24.74309227	29.83416212	20.08071255	27.69209018	25.7496282	18.0243196	15.2851218	18.76279348	22.85518305	25.70058416	30.28289303	19.0905355	17.11105736	26.51411485	13.59118419	29.23553301
1780	29.54975789	24.23897005	21.76707524	21.61582599	23.66151929	17.3720466	24.68922018	29.84330227	20.04277223	27.67848219	25.76145767	18.08380104	15.27957564	18.77760946	22.83605493	25.63947168	30.25834357	19.06541643	17.10956793	26.46393101	13.60846874	29.24537904
1781	29.54115896	24.19247035	21.76305104	21.59333079	23.62994766	17.39646415	24.66758513	29.83835739	19.9999252	27.62992813	25.74552401	18.05850446	15.24718586	18.78186454	22.82252673	25.61989114	30.24307863	19.06237153	17.09866831	26.41356242	13.60888498	29.19495052
1782	29.49732334	24.1552077	21.72210837	21.58778519	23.59011679	17.41517906	24.67569385	29.7731182	19.97765676	27.57939695	25.78152756	18.00800923	15.20956091	18.74144836	22.84627888	25.61631698	30.21920587	19.0454055	17.09848343	26.4138892	13.59848568	29.18409514
1783	29.469988	24.1221351	21.66517315	21.60630089	23.53393175	17.38438535	24.66123953	29.68931566	19.96560925	27.51054236	25.75382667	17.99085026	15.23379299	18.69518005	22.85461775	25.58668275	30.19204029	18.96716963	17.09017088	26.37122389	13.57465271	29.18013472
1784	29.45632253	24.11659437	21.65481123	21.56170716	23.49676326	17.3750717	24.66613149	29.61729967	19.93357979	27.45396259	25.70017096	17.92929479	15.23920275	18.62379618	22.83204943	25.59419684	30.18246886	18.95297151	17.04042841	26.30152105	13.51188136	29.13511914
1785	29.43303785	24.12328826	21.64941898	21.53910873	23.49649954	17.38427531	24.6766709	29.55548252	19.91955988	27.45362871	25.6996096	17.91080576	15.23639387	18.5475071	22.8235238	25.60046772	30.1902796	19.00002593	16.99807658	26.29593523	13.49694106	29.10464477
1786	29.5395671	24.46148334	20.42669366	21.90722776	23.08655464	16.9172659	24.6914868	29.29591424	20.06164731	27.45593059	25.68145876	17.49098947	15.65831765	18.87807782	22.7524059	25.67743376	30.39424908	19.22428126	17.07589271	26.85618408	13.65224478	29.05680873
1787	29.5798416	24.44824755	20.47982018	21.89303979	23.20992122	16.93908384	24.68584238	29.3725437	20.03325929	27.40444677	25.71181139	17.39489749	15.56292361	18.91300012	22.78998535	25.57359277	30.36849834	19.27454108	17.06683307	26.85374536	13.63065167	29.1724782
1788	29.67541577	24.46229871	20.63306379	21.77300972	23.64054019	17.04433512	24.70893587	29.54845462	20.00730348	27.28744663	25.61889308	17.15515109	15.32247851	18.9610043	22.99440359	25.37033402	30.39803933	19.28480542	17.0593381	26.88877002	13.53310274	29.34667845
1789	29.67896407	24.44597763	20.60656992	21.73698799	23.74085917	17.0468163	24.72269171	29.62261227	20.01730359	27.21244334	25.66671877	17.14375446	15.24262015	18.96009896	23.0567536	25.39053902	30.34760996	19.24449169	17.06472895	26.88669161	13.43738821	29.39589636
1961	8.349609053	6.340963329	4.764299634	6.342565892	5.762291967	6.783782451	6.133125348	9.384193381	3.191836119	6.345036543	5.349451894	5.5751786	5.040094492	5.766028692	8.13385631	7.547080501	6.851026563	5.4924759	5.623351624	8.580671914	4.549990603	8.371871943
1962	8.27859656	6.512056938	4.896513172	5.983781783	5.912528006	6.521974821	6.088842472	9.232621191	3.444747041	6.402405551	5.293058893	5.911250241	5.235320559	5.540290986	7.914714827	7.698015654	7.319723216	5.314937928	5.576747302	8.857454594	4.423250948	8.334936542
1963	8.346970554	6.488606734	4.915089512	5.917179919	6.063218795	6.61069509	6.053555157	9.213684288	3.530597294	6.452991519	5.304815479	5.859148614	5.270684126	5.558536169	7.794713267	7.760409264	7.495128586	5.384909048	5.577506907	8.837534446	4.416734089	8.415027964
1964	8.463290371	6.336116558	4.932018716	5.841485807	6.329559475	6.88131034	5.982970952	9.179062393	3.559870271	6.5819542	5.353348839	5.614696042	5.326289891	5.62809878	7.691754198	7.925308383	7.659130131	5.605866993	5.437691236	8.644135656	4.552902645	8.390488217
1965	8.520230919	6.299175114	4.984631117	5.907357469	6.411989682	6.961481677	5.94210379	9.188992971	3.630276747	6.596347176	5.341817869	5.57656792	5.320874432	5.711709275	7.632944669	7.903250955	7.682522495	5.735683178	5.48458138	8.583761613	4.576649773	8.483209569
1966	8.5887665	6.20565747	4.979919777	6.101262886	6.43979224	7.111338346	5.916137865	9.258459641	3.69530617	6.543496909	5.27683348	5.491538484	5.198746119	5.913642105	7.529118768	7.772869799	7.542416387	5.919148529	5.583549608	8.450854313	4.507403167	8.712226716
1967	8.657761026	6.215823492	4.99370086	6.20367923	6.465400884	7.147691135	5.857934289	9.290634686	3.68966985	6.546973974	5.29556358	5.5270208	5.18182253	5.964690536	7.547066619	7.721707131	7.543477175	6.014459569	5.712551398	8.422334146	4.595995838	8.82318367
1968	8.671219969	6.367277717	5.043805535	6.367028197	6.455011335	7.07905511	5.777317126	9.280305088	3.655633647	6.565810233	5.302859572	5.681461428	5.203054407	5.972606085	7.567540489	7.569566719	7.539959773	6.026540064	5.952485528	8.409255099	4.796166925	8.911299509
1969	8.743317172	6.385093328	5.093618168	6.418757185	6.437389101	7.047700033	5.757624491	9.328596751	3.676305341	6.545067292	5.339667807	5.758612198	5.218225132	6.005013437	7.678726922	7.585957049	7.555999002	6.103315443	6.031570679	8.483869582	4.854628841	8.960370475
1970	8.841002318	6.323274752	5.118106041	6.388676337	6.377382099	7.001546939	5.673185823	9.450178258	3.639921401	6.502627385	5.434123529	5.859704596	5.276649848	5.98112653	7.925555903	7.718281479	7.636551661	6.186909256	6.114582047	8.663669155	4.980649259	8.959650228
1971	8.950288888	6.330691762	5.154871706	6.406225552	6.377679852	6.971091823	5.701949153	9.47893734	3.655937003	6.507706789	5.51131444	5.925634788	5.287132888	5.992135834	8.071551096	7.795322572	7.675900799	6.269768386	6.141615379	8.751381544	4.993024596	8.996337646
1972	9.096607272	6.368505301	5.223860669	6.395364138	6.385740296	6.906498743	5.833782409	9.498280556	3.722776272	6.511384577	5.64227227	5.975982753	5.263704077	6.06977616	8.226246581	7.894260439	7.652164912	6.365974731	6.065472931	8.870827958	4.845435067	9.006218269
1973	9.235524403	6.299848193	5.302456221	6.415748363	6.405137476	6.917011663	5.9275543	9.491192979	3.84057033	6.471865944	5.655988695	5.980925284	5.247708135	6.08246476	8.342105213	8.028318627	7.702413861	6.519115795	5.990130714	8.939792399	4.755089029	9.068540169
1974	9.310364208	6.337162614	5.327270182	6.420683333	6.438187188	6.909102341	6.014119942	9.498759485	3.883948669	6.54573669	5.690928836	6.025215498	5.265469382	6.0860296	8.461345379	8.080094791	7.746407856	6.553183058	5.990658008	8.986399937	4.731686766	9.10699763
1975	9.372662883	6.430950256	5.316648695	6.443275295	6.547078856	6.908954996	6.142355662	9.437307627	3.870541944	6.707566468	5.724938347	6.066746333	5.279145893	6.072317758	8.547761138	8.063049312	7.793974784	6.529425432	6.015477247	8.967689037	4.709488592	9.160862052
1976	9.429820033	6.51488682	5.327920188	6.456557592	6.544527553	6.921979923	6.206981899	9.478680297	3.94953158	6.792782237	5.745624489	6.112611968	5.288592059	6.077187327	8.629982602	8.109697135	7.845774641	6.555541411	6.044969109	8.986898596	4.736185964	9.206002638
1977	9.43328481	6.608631632	5.325691117	6.42668742	6.488999372	6.910674847	6.228881839	9.591550012	4.079108552	6.902827236	5.735336111	6.211361074	5.317993198	6.043344191	8.769660027	8.167490659	7.925182388	6.560585188	6.125618094	8.997235262	4.840970235	9.227788522
1978	9.477099513	6.699005495	5.335544703	6.463649297	6.463278515	6.971485433	6.26408097	9.655075088	4.135604314	6.97452919	5.74514031	6.222138256	5.350354766	6.069184839	8.794374238	8.213519426	7.974819156	6.567052601	6.156651411	9.045507507	4.89130274	9.283940522
1979	9.536402299	6.846786638	5.358104003	6.566442562	6.37740241	7.09104318	6.293583544	9.737165301	4.217564998	6.985984816	5.746219537	6.187927144	5.382161097	6.109609029	8.720664693	8.281119152	8.011725563	6.607465659	6.172489649	9.104120229	4.947143174	9.370731425
1980	9.604745755	6.9146715	5.374241023	6.606287395	6.368118742	7.174496281	6.321694151	9.791506885	4.264573667	7.048814041	5.7789147	6.172249787	5.399667565	6.182893633	8.713796223	8.330086015	8.054956964	6.62133632	6.186695517	9.167274226	4.982888944	9.436339962
1981	9.696997013	6.9276423	5.376753696	6.639413218	6.374718132	7.308891302	6.328055291	9.793421508	4.227353113	7.167690082	5.794222727	6.113172914	5.412800782	6.328653532	8.671250259	8.353680735	8.090157011	6.557216647	6.182283121	9.288407197	4.991876073	9.513465145
1982	9.764566545	6.969199328	5.398916586	6.680720952	6.429039285	7.390252836	6.366557742	9.848880573	4.242061716	7.219113491	5.861315062	6.077978285	5.450204377	6.413740196	8.67231848	8.389291115	8.135101527	6.581023833	6.187136196	9.35293562	5.018807059	9.575531657
1983	9.863003443	6.964084351	5.42097827	6.667514507	6.558003806	7.431106077	6.406727641	9.957119402	4.282864699	7.247477997	6.026906842	6.059299133	5.484240305	6.502649204	8.716034615	8.418305199	8.19218146	6.688900022	6.180198885	9.394751878	5.045111245	9.592025619
1984	9.915187146	7.004878397	5.459322727	6.705905119	6.649773936	7.470640865	6.467909435	10.01789305	4.329737044	7.28555441	6.113399886	6.046174962	5.515611057	6.577849426	8.766789185	8.470720419	8.241197532	6.739565026	6.19546456	9.426186252	5.074265734	9.660641359
1985	9.942539346	7.069967233	5.510746563	6.769947226	6.746479323	7.500858758	6.547642166	10.07091039	4.384930415	7.312296595	6.183115134	6.036738237	5.555646634	6.636166935	8.828377734	8.535042459	8.289932282	6.786428751	6.222077946	9.44326842	5.108574686	9.750000964
1986	9.922534686	7.188887961	5.592809989	6.891090031	6.895234886	7.521713518	6.672671698	10.15063803	4.467870867	7.283683419	6.254965556	6.009357299	5.6404	6.66440422	8.902473874	8.617330216	8.335020291	6.887619135	6.251852784	9.425682706	5.172794559	9.871810994
1987	9.949279397	7.251608595	5.63907147	6.951957506	6.958157277	7.535365621	6.748019679	10.17616835	4.496949981	7.325004164	6.318611784	6.033398405	5.670342155	6.687068147	8.968717941	8.681907747	8.39946184	6.88162264	6.308929758	9.445766503	5.181279613	9.957519824
1988	9.959793298	7.327994456	5.685696844	7.032208979	6.979110738	7.531387004	6.832189147	10.11668796	4.527639913	7.425282513	6.337258244	6.09466776	5.665110432	6.706070526	9.077241303	8.770649011	8.485226176	6.771054848	6.406533509	9.463380193	5.15342468	10.08224379
1989	10.00456087	7.372546439	5.73036258	7.064640483	7.001010013	7.545763955	6.889411658	10.1560825	4.529068486	7.474278775	6.381895719	6.14044	5.680525868	6.720319391	9.121120889	8.829880047	8.541037682	6.746843669	6.473822614	9.505069024	5.162823949	10.15493904
1990	10.1122317	7.393842912	5.771792289	7.049679133	6.973378168	7.572874891	6.91856192	10.22497141	4.465225878	7.527797684	6.486945267	6.232017546	5.67735883	6.686395549	9.125282115	8.868379521	8.63325737	6.702576531	6.587685378	9.59919363	5.174564229	10.19357189
1991	10.16543565	7.397198751	5.794000185	7.046620143	6.984083107	7.576146587	6.951244083	10.30054365	4.446317365	7.568291193	6.513580589	6.275325533	5.706690254	6.708385536	9.146426708	8.909936742	8.656673831	6.692958235	6.620245696	9.640528957	5.163585741	10.22054255
1992	10.19902665	7.344872695	5.814777771	6.987090356	6.994808778	7.575116326	6.979386852	10.47538856	4.423419158	7.576448511	6.44450864	6.293441148	5.788533455	6.785188006	9.102184823	8.970053109	8.588049472	6.753856294	6.576330627	9.673467595	5.155174947	10.22492038
1993	10.25056648	7.35189867	5.829413182	6.998457375	7.022944258	7.573847514	7.002152569	10.57345251	4.423612325	7.60556747	6.462546769	6.314276755	5.817994221	6.826186516	9.141817238	8.990669736	8.584811265	6.776320863	6.57714213	9.704906523	5.156571816	10.232721
1994	10.29543276	7.376478666	5.807425814	7.043760977	7.101075872	7.527200441	7.018401235	10.65634122	4.449182317	7.651741122	6.501419425	6.314547027	5.836008456	6.875721519	9.286272619	8.946004585	8.558200398	6.793543607	6.528167036	9.698717298	5.094566477	10.22579496
1995	10.34314674	7.388994357	5.798980234	7.100722888	7.14896634	7.518791498	7.027134524	10.71912827	4.480425989	7.692990849	6.532809462	6.316381861	5.860277412	6.931925547	9.370651743	8.956607664	8.565604774	6.806543285	6.515631737	9.709396593	5.094752633	10.19671163
1996	10.43745967	7.477368793	5.749041665	7.274938429	7.188335105	7.543747858	7.007209947	10.72677834	4.56393036	7.777116309	6.653606585	6.305494812	5.829569674	6.999021346	9.541871567	8.954649913	8.699499102	6.784117604	6.598681314	9.775329732	5.194163905	10.14257789
1997	10.50829203	7.525299083	5.774189394	7.403900053	7.242436084	7.574417005	7.008997714	10.73876593	4.626598284	7.811422877	6.747909487	6.304973035	5.823128235	7.038863887	9.636871947	8.982588598	8.758198632	6.799846388	6.625877513	9.7845927	5.271917349	10.08721241
1998	10.56683653	7.545787155	5.848469544	7.527299836	7.299616902	7.62555751	7.0170821	10.73376641	4.689874951	7.815877782	6.830225379	6.30649803	5.832512246	7.069437228	9.671706378	9.053002342	8.790280004	6.835685922	6.631851096	9.759735396	5.367818419	10.00783943
1999	10.58739644	7.46754482	6.010673998	7.660558826	7.330069187	7.730658648	7.00403851	10.67494481	4.748323089	7.758512841	6.854129698	6.275856732	5.88857565	7.113408563	9.531702459	9.29533292	8.783433894	6.881925934	6.581733353	9.652976229	5.51468208	9.833890698
2000	10.6357535	7.478659938	6.127771913	7.750622596	7.420082109	7.809279951	7.054742859	10.65897973	4.854708154	7.744947304	6.921114898	6.338212674	5.935946898	7.135346292	9.515198811	9.343300748	8.790165614	6.98007084	6.598330453	9.623034231	5.649681177	9.732197209
2001	10.6638709	7.50141671	6.415821746	7.786017466	7.591219391	7.935016654	7.181470874	10.60548245	5.012544596	7.649904262	7.057599634	6.564202383	6.032595779	7.009804939	9.410958459	9.201825233	8.649498009	7.232333136	6.599107049	9.534177872	5.823207485	9.631115081
2002	10.72075866	7.554344207	6.529501286	7.785989619	7.741830835	7.982267676	7.326555798	10.64476696	5.11230079	7.634087363	7.072378794	6.622597264	6.062866746	7.063665265	9.439914056	9.277757948	8.677181848	7.376879503	6.636369845	9.528673961	5.93800616	9.614026067
2003	10.79836074	7.640216805	6.423245088	7.578408558	7.915903376	7.91009368	7.651806937	10.80763993	5.290249252	7.713393081	6.886345368	6.631646324	6.000377928	7.319400705	9.661172554	9.293387874	8.835257888	7.48414051	6.789741317	9.720435484	6.043920662	9.762516811
2004	10.87724324	7.817078606	6.359813542	7.542969734	8.087870988	7.921586817	7.794615164	10.94389561	5.290633762	7.807022522	6.867794636	6.659912475	6.055289333	7.449063051	9.844857847	9.467315101	9.014985684	7.599010349	6.898359181	9.81949607	6.05426883	9.851662759
2005	10.96463951	8.214353158	6.009635717	7.495431494	8.235091798	7.893260671	7.774609268	11.12539985	4.889650984	7.988433628	6.862553961	6.319278363	6.131432112	7.677074988	10.22635925	10.16047855	9.393949564	7.565934214	6.931577318	9.851252119	5.690266925	10.02176609
2006	11.02894139	8.364614054	5.979571023	7.545065212	8.341175197	7.865755572	7.81279424	11.33912949	4.781263997	8.102775224	6.835921422	6.352837456	6.159460553	7.779202005	10.36355446	10.48460143	9.649438277	7.58832053	7.032817697	9.966487545	5.634686927	10.203236
2007	11.03683103	8.444645322	6.168070689	7.915918262	8.32947318	7.826808075	7.559007527	11.55877265	4.695940276	8.281568324	6.907437671	6.749434476	6.261303022	7.543849493	10.23477639	10.51470502	9.841032745	7.653963918	7.196714734	9.996731113	5.723512743	10.35527536
2008	11.08296665	8.467139976	6.265666029	8.049164085	8.378744395	7.879433082	7.546653323	11.72405995	4.69367615	8.325589912	6.992681064	7.026219372	6.349433455	7.521757989	10.22069945	10.57030708	9.995619433	7.65839882	7.311078668	10.18199171	5.745033396	10.48544931
2009	11.11267541	8.140856846	6.50905572	8.034203952	8.472380895	7.979512571	7.679694239	11.76873194	5.035347038	8.209562675	7.137884562	7.55678561	6.310484524	7.61699764	10.05873581	10.42733983	10.03256313	7.637419574	7.508265496	10.46825716	5.850538051	10.56472458
2010	11.14229261	7.914653966	6.798174202	8.116678608	8.452048287	8.014164642	7.866237811	12.01512823	5.124059533	8.026179948	7.008341898	7.837114868	6.319505223	7.577317205	9.91740271	10.25187143	10.06556408	7.517312457	7.483669633	10.84674857	6.095839834	10.77928614
2011	11.19984576	8.006375718	6.850729308	8.057203314	8.328768099	8.136124349	8.04212708	12.10507202	5.181975514	8.099755486	7.119897774	7.803922829	6.374286157	7.672011435	9.977997024	10.32192487	10.01347275	7.51079877	7.475534012	10.99797744	6.122127918	10.81982577
2012	11.27071236	8.268808787	6.657896353	7.797015639	8.163131975	8.449719357	8.34636894	12.09856371	5.116784662	8.208657702	7.360870709	7.498069017	6.488126903	7.876585851	10.2334214	10.56553776	9.872522538	7.502798109	7.357447807	11.18708222	5.945419557	10.70910727
2013	11.3552696	8.464209357	6.75052975	7.800423181	8.050459646	8.445776308	8.42166757	12.1278669	5.206993566	8.364107171	7.512039069	7.373928023	6.608324628	7.964950096	10.34954225	10.55854723	9.834313036	7.523310813	7.375640879	11.1920194	5.965034372	10.74814037
2014	11.43510608	8.872804538	6.853274309	7.831909809	7.78732358	8.272767743	8.383698683	12.20349066	5.30210017	8.70535166	7.603788423	7.007822705	6.763657737	8.066729929	10.53203111	10.5609936	9.699026407	7.568788691	7.367894881	10.94070231	6.007111399	10.71805495
2015	11.52248462	9.011839152	6.981893543	7.931607128	7.733560289	8.259438303	8.431251488	12.13928005	5.389414336	8.842750746	7.783590259	6.97415549	6.816357201	8.076353717	10.57495104	10.55741237	9.750343512	7.650515117	7.446921411	10.90376393	6.077027253	10.88578837
2016	11.62529133	9.018483151	7.246201358	8.166966806	7.770224398	8.121978976	8.346239965	11.98581403	5.549567168	8.891437308	8.010339382	7.17193946	6.847088249	8.011091217	10.5049062	10.4056253	9.912818327	7.786070794	7.610453741	10.88020393	6.260205121	11.17725066
2017	11.69913479	9.054979018	7.339754742	8.275457791	7.851508429	8.185860194	8.438882551	11.92093865	5.611040156	8.93750056	8.147134486	7.221733798	6.887351783	8.005543229	10.51115114	10.36609779	10.04139462	7.821871041	7.708522092	10.91425989	6.284219039	11.37242935
2018	11.73177837	9.068146008	7.402949493	8.385510598	7.968726967	8.434478397	8.749453892	11.77461308	5.573741735	8.910135192	8.343457907	7.261151771	6.922144585	8.011626445	10.53596897	10.41203696	10.20221345	7.845008374	7.842729956	11.00396126	6.237415032	11.58720845
2019	11.81246697	9.038489423	7.396212252	8.422456864	8.101527884	8.536942597	8.794837654	11.77855793	5.612880444	8.9633284	8.377281174	7.30166031	6.884847273	7.963909334	10.49724149	10.43554861	10.33668397	7.857967476	7.872538191	11.06762966	6.230121154	11.75592573
2020	11.93162179	8.944224918	7.258757761	8.370467447	8.298887687	8.602898293	8.74818043	11.85032942	5.68956077	9.008663066	8.287518405	7.335305888	6.876652397	7.914989131	10.45310412	10.4328901	10.47356087	7.775542857	7.831860782	11.14554506	6.129853413	11.90037817
2021	11.9841227	8.933910515	7.252628674	8.385228013	8.423376521	8.680063502	8.744708763	11.92966472	5.726151583	9.073485944	8.25772334	7.345397064	6.813864675	7.871748549	10.42368897	10.45454131	10.54868949	7.78397843	7.832877302	11.18444783	6.145566284	11.97449467
2022	12.00397832	8.948164633	7.282630425	8.415117483	8.566472335	8.789699825	8.691213851	12.07841723	5.763746745	9.158124408	8.176382833	7.32190001	6.649172156	7.779749699	10.32843519	10.50794878	10.57271445	7.827474205	7.840830195	11.19314679	6.224203785	12.04865735
2023	12.04813673	8.926279196	7.266930881	8.41774971	8.595456051	8.780787317	8.575554147	12.17181528	5.784530693	9.262728676	8.141628978	7.382156461	6.544717095	7.731831957	10.30449271	10.54597621	10.63128491	7.891319139	7.830050709	11.23051869	6.31780997	12.07683281
2024	12.09472939	8.965185641	7.360381775	8.453789395	8.668731556	8.808408899	8.613039207	12.20530625	5.786384396	9.323433273	8.186828667	7.31157556	6.529109224	7.754086553	10.36192316	10.5699346	10.69452023	7.952167701	7.759991239	11.24324283	6.36232863	12.01534699
2025	12.13225216	9.010528398	7.441818217	8.476323139	8.729788376	8.817276361	8.789946481	12.26349181	5.800149732	9.38467077	8.219864646	7.298523928	6.487442151	7.735058827	10.39847706	10.56033786	10.78534115	8.021084498	7.66343574	11.27582496	6.373786965	11.98145231
2026	12.19448522	9.020607085	7.47694414	8.473263443	8.758581477	8.74096487	8.8766485	12.29135358	5.841495208	9.437710309	8.256206086	7.286275141	6.539859925	7.746506539	10.42973751	10.56657591	10.81516693	8.028030383	7.576096958	11.30629957	6.34748927	11.9885441
2027	12.32284353	9.005543131	7.501558622	8.440814769	8.788987965	8.567336364	9.028936188	12.26947179	5.885713439	9.500983106	8.312574529	7.263958496	6.69251999	7.771415971	10.48484845	10.57599074	10.85802762	8.003586253	7.37726722	11.34310856	6.272853618	12.0185588
2028	12.35180726	9.009112841	7.507710363	8.429464643	8.788296305	8.497719098	9.056159481	12.30457424	5.961404375	9.514259494	8.352907865	7.255286334	6.732392509	7.793925149	10.51010849	10.5610232	10.86545168	8.001433138	7.355067583	11.3844007	6.20992228	12.01998328
2029	12.34648937	8.993568135	7.492122093	8.417143691	8.744347725	8.408460855	9.029062083	12.3711635	6.089175366	9.504916072	8.363865727	7.268697735	6.771624345	7.822179182	10.51956678	10.50696775	10.81056184	7.955770451	7.416222381	11.44176593	6.108178007	12.05260855
2030	12.34908275	9.01537798	7.477764489	8.405627053	8.740249926	8.368211495	9.003852158	12.41547083	6.153286716	9.510381237	8.423899702	7.268975322	6.797457988	7.853337898	10.5245817	10.52461863	10.80213351	7.970142797	7.457698895	11.46347268	6.069003657	12.03987534
2031	12.30335255	9.079865641	7.44543058	8.384305201	8.74332634	8.376892487	8.908076733	12.48274644	6.242961522	9.500367552	8.524463211	7.258826038	6.768136486	7.888542868	10.51055516	10.57698109	10.80006065	8.041424974	7.562504203	11.47856474	6.056518406	11.97129452
2032	12.30867178	9.097380052	7.432211864	8.391428992	8.743734286	8.37955224	8.873117577	12.50937667	6.276943836	9.490349357	8.58912119	7.269674477	6.771991914	7.924732607	10.52467527	10.5954825	10.82475715	8.063942161	7.622731598	11.49254294	6.019944119	11.95243367
2033	12.34525494	9.099970162	7.388832245	8.398381215	8.734598839	8.390593726	8.855466492	12.52428874	6.230241923	9.482136249	8.706437397	7.292665571	6.807482911	7.965661009	10.54398856	10.65122387	10.85472142	8.085794472	7.682635204	11.48471557	5.996658002	11.92293846
2034	12.36714739	9.121179656	7.404478095	8.422721064	8.7505819	8.400350329	8.839832283	12.51391346	6.235553766	9.484408673	8.744582028	7.311989235	6.820069333	8.005123113	10.56586955	10.67781605	10.91085149	8.104401125	7.705940893	11.49179406	5.975973559	11.93305004
2035	12.41475361	9.129648933	7.497215083	8.47746845	8.775796577	8.417363671	8.812480895	12.44602229	6.229896762	9.480094872	8.747211404	7.349128929	6.812318125	8.065039341	10.59941113	10.65968378	11.01571559	8.108244299	7.698620588	11.507413	5.904023714	12.00634225
2036	12.42986515	9.132145405	7.514408706	8.531457257	8.80166269	8.443072636	8.84875157	12.43048696	6.251530475	9.474187728	8.691822263	7.355624595	6.81989068	8.099725517	10.65590408	10.63957492	11.10010195	8.08939452	7.722973539	11.52510148	5.891708654	12.01979107
2037	12.45166989	9.158983664	7.549583955	8.572593929	8.874085255	8.487918553	8.863974355	12.39154788	6.332310574	9.507934725	8.640620264	7.419953124	6.833820425	8.110887735	10.69709592	10.68419639	11.16106724	8.115757087	7.666274297	11.52963889	5.929339214	12.07702674
2038	12.433819	9.228733403	7.623364129	8.623089	8.966359989	8.523836453	8.916834633	12.40728443	6.413457737	9.545582496	8.629984944	7.447402325	6.860528124	8.07647783	10.68279018	10.726536	11.21654581	8.184582857	7.622243208	11.55047612	5.973246069	12.13686333
2039	12.4332661	9.294289197	7.641217778	8.652874447	9.004247914	8.526595404	8.982513924	12.4557174	6.443590791	9.554249252	8.647095667	7.448005466	6.88147603	8.065089754	10.67482991	10.7290467	11.27078613	8.202575908	7.589604871	11.60330813	6.019835513	12.18580931
2040	12.41735378	9.386540067	7.61608094	8.680273792	9.027760062	8.527661199	9.105062743	12.5754425	6.460256919	9.532106724	8.72661837	7.446977079	6.927750897	8.005361003	10.65074648	10.73226622	11.30889201	8.214318216	7.537799475	11.70085257	6.106618737	12.25809729
2041	12.42838185	9.427140401	7.614743343	8.680918645	9.051700866	8.516435797	9.160425485	12.62688181	6.473656226	9.572173717	8.75103775	7.428019903	6.929038456	8.0221638	10.62350462	10.71209412	11.33627291	8.229903766	7.526963712	11.74342076	6.126725285	12.26372742
2042	12.4589717	9.489204801	7.598901075	8.655789308	9.028586026	8.435217147	9.19570199	12.70516619	6.43078316	9.609009368	8.766874088	7.333396998	6.910525756	8.10912136	10.56418041	10.6236818	11.38094581	8.193981575	7.544747956	11.82298993	6.13033826	12.23185693
2043	12.48830502	9.486768648	7.597210843	8.644501649	9.053148087	8.432721806	9.241954733	12.72780554	6.443552914	9.682219644	8.790134353	7.321867709	6.880022192	8.138187432	10.55476686	10.59696164	11.38159331	8.225125145	7.559078069	11.82053915	6.122657446	12.21032216
2044	12.55128366	9.37336778	7.582165849	8.577382831	9.121045708	8.48029127	9.266981896	12.66483878	6.504564994	9.858276273	8.776017423	7.346943503	6.808784424	8.191085827	10.5784897	10.59929442	11.30605084	8.329545036	7.612419315	11.70781511	6.064729456	12.08481332
2045	12.57411709	9.351716416	7.602947608	8.592814391	9.157738685	8.500548978	9.289109529	12.67294886	6.541595586	9.947328333	8.806787513	7.369515954	6.76188516	8.193383506	10.57716995	10.58442039	11.30560361	8.379539154	7.62007616	11.67841992	6.051908689	12.09001736
2046	12.55773058	9.338750031	7.649792618	8.674144797	9.216875463	8.586226584	9.350261037	12.70810353	6.600548685	10.05030222	8.886234603	7.438848608	6.670097646	8.113062598	10.58322543	10.58130231	11.32802353	8.440514365	7.609680398	11.63176491	6.027782713	12.19166693
2047	12.56723182	9.343494166	7.711025615	8.729348402	9.234663985	8.584501386	9.374689665	12.71857733	6.618868929	10.08786198	8.952899919	7.483984933	6.656681929	8.091376175	10.58457088	10.57595894	11.34542641	8.488301116	7.601102075	11.61235095	6.035432025	12.26720132
2048	12.56924896	9.433318894	7.8291401	8.864509818	9.169976678	8.497868357	9.324604672	12.74345886	6.585941123	10.00161247	9.053345555	7.533324034	6.715735646	8.080984199	10.57147148	10.5504964	11.41127015	8.493591576	7.548070866	11.6693277	6.118840165	12.47651548
2049	12.57024892	9.46631973	7.915009671	8.934025101	9.175234183	8.452753861	9.323962632	12.77326676	6.593027471	9.986136811	9.124400825	7.574097676	6.752738611	8.061989518	10.55659287	10.54201806	11.45428951	8.510113099	7.534830789	11.68309782	6.126969532	12.56746338
2050	12.58566505	9.490226039	8.021372972	8.955213961	9.213702037	8.351428483	9.34641725	12.78900293	6.609654435	9.962765352	9.177540185	7.609763033	6.833330601	8.075774606	10.52116667	10.49736874	11.45687691	8.537315767	7.541600461	11.65259167	6.105384265	12.60489887
2051	12.61697688	9.450101129	8.107073777	8.968394358	9.212124219	8.280206021	9.344203574	12.7828764	6.581824442	9.911384475	9.233367443	7.629036043	6.943431499	8.070652099	10.53887397	10.57343443	11.50084488	8.579844259	7.561281519	11.69029053	6.099067111	12.56070357
2052	12.60191529	9.433985671	8.088953156	8.904489491	9.29332897	8.303833698	9.376551391	12.83256684	6.687901607	9.944628277	9.294702323	7.658222452	6.955577328	7.990890299	10.58929931	10.6444686	11.56354933	8.533815901	7.60628932	11.66133	5.995739847	12.51192972
2053	12.61719401	9.48426769	8.061671251	8.883620488	9.393507883	8.299151251	9.410255078	12.91087778	6.751501058	10.08379553	9.340110034	7.663925169	6.964044438	7.957874993	10.57093022	10.7236055	11.60443555	8.454300406	7.615566403	11.69461715	6.000600637	12.4132319
2054	12.63772887	9.540109953	8.039425532	8.891765396	9.458162915	8.334650201	9.418833188	12.98593415	6.758080607	10.13187348	9.351697397	7.681268297	6.969400883	7.942721917	10.6080057	10.79731487	11.64135205	8.421542786	7.656497917	11.72266134	6.016947624	12.38224208
2055	12.68892553	9.664674971	7.952526376	8.913920464	9.510395455	8.422848526	9.411828934	13.09589204	6.737894422	10.18178179	9.32389535	7.719554695	6.926355184	7.927427593	10.72444763	10.92186302	11.66918114	8.352048036	7.724393707	11.75140132	6.124299603	12.40298472
2056	12.70832323	9.739868722	7.922944538	8.93855058	9.537053161	8.462204357	9.387447119	13.14985197	6.731255562	10.18367699	9.345280698	7.700522386	6.937169256	7.933363832	10.73582599	10.9422496	11.69866425	8.331185024	7.752239874	11.79967968	6.133861832	12.39410302
2057	12.71502769	9.828904772	7.912050824	9.015257772	9.519464657	8.511639519	9.295769725	13.19865366	6.63498998	10.10041045	9.337631085	7.6477601	6.985029876	7.99291155	10.70292866	10.8953985	11.69381989	8.386898027	7.807598774	11.87993341	6.110843504	12.38205825
2058	12.72452176	9.85160097	7.932685349	9.039472333	9.551204124	8.549404494	9.30391859	13.20314871	6.630546263	10.07723558	9.364670706	7.613156874	6.993913141	8.017006955	10.68903185	10.86415185	11.75277226	8.417826387	7.782814037	11.92416337	6.1044203	12.39407416
2059	12.69608235	9.792957837	7.983662197	9.002722305	9.598710336	8.562904201	9.344077398	13.1300497	6.681785555	10.04816909	9.438384621	7.525985019	7.012556075	8.071039687	10.62801964	10.75322652	11.83804017	8.432631956	7.668878011	11.9948217	6.064091939	12.41768299
2060	12.69970395	9.791399848	8.026129905	9.028726453	9.605571527	8.584595504	9.380899304	13.09882656	6.725849817	10.03827866	9.512633086	7.501995777	7.013935851	8.055643082	10.60560401	10.72712161	11.91939139	8.470187659	7.609148395	11.99639338	6.028309551	12.44367267
2061	12.74354807	9.768549766	8.141908161	9.054367817	9.606533476	8.595436775	9.501341247	13.07015815	6.783309271	10.07606958	9.589201796	7.531051518	6.999499025	7.983910424	10.60141738	10.72872574	12.06906957	8.560204227	7.507824771	11.93106447	5.988539948	12.4897585
2062	12.76212202	9.772612275	8.185046283	9.119052682	9.612309162	8.60552459	9.570056559	13.03648586	6.854637571	10.09110756	9.662151122	7.535673553	6.961035809	7.94553806	10.58453493	10.75516771	12.13382228	8.577008858	7.458783946	11.9117028	5.993960993	12.53157102
2063	12.75325806	9.81726158	8.186093027	9.257306581	9.56266495	8.642165122	9.609788832	12.98604785	6.956658053	10.044413	9.714502846	7.569005826	6.882460697	7.863761207	10.57167214	10.83531136	12.14096575	8.562051652	7.460852339	11.83905999	5.984065682	12.58501058
2064	12.7894595	9.867352694	8.162346744	9.373710118	9.569056291	8.620549036	9.642206437	12.96275678	7.035900579	10.10407028	9.862624776	7.558657009	6.855417223	7.789310507	10.54664277	10.9041734	12.18609611	8.558433038	7.440574201	11.84042747	6.0201305	12.59455492
2065	12.8699289	9.874342631	8.192701915	9.370344187	9.573362299	8.544833375	9.665493159	13.00320697	7.154583583	10.21883632	9.999597405	7.560117643	6.79607418	7.849466885	10.50625097	10.96083063	12.15250704	8.470213527	7.459026603	11.91795649	6.10396389	12.6444079
2066	12.92684052	9.914609014	8.192018077	9.392573287	9.678399204	8.523956763	9.691184026	13.02243358	7.243761797	10.2786835	10.0804708	7.495132998	6.75850102	7.942084122	10.55220276	10.98886565	12.1575295	8.439279701	7.491244524	11.92633732	6.2160984	12.69059941
2067	13.03724413	9.912044411	8.258832082	9.408201444	9.724925304	8.486444913	9.721206071	13.09851582	7.228188268	10.41132062	10.17907442	7.463605768	6.762128712	8.039478128	10.58203409	10.98054151	12.23518178	8.487487333	7.545587179	11.96775129	6.318421553	12.73653711
2068	13.14558101	9.972037513	8.322429811	9.380424205	9.688436778	8.464746987	9.705034774	13.15379389	7.194967502	10.47380177	10.19679315	7.530116239	6.803278152	8.131741872	10.55645455	10.96133306	12.28158619	8.500850219	7.585831613	11.99299752	6.41205654	12.76724754
2069	13.18747065	10.02025757	8.323812198	9.387923598	9.728469755	8.447942554	9.697492524	13.15167397	7.187510108	10.52113889	10.19523978	7.578474946	6.829201829	8.15081344	10.53832476	10.98624666	12.33213487	8.470008562	7.610261827	12.00476502	6.427067198	12.80401621
2070	13.18175364	10.07314693	8.27292546	9.470990028	9.774353903	8.476554176	9.665783979	13.0785698	7.104180373	10.50648737	10.10022824	7.686013684	6.852375679	8.075597626	10.4904847	11.00514247	12.41202807	8.428062638	7.647659737	11.97265352	6.415065459	12.82333315
2071	13.18203453	10.11540638	8.267503574	9.469591092	9.824367681	8.473737088	9.676501842	13.08801928	7.124265134	10.54803424	10.09488082	7.723859101	6.876170105	8.090929767	10.4946717	11.08089703	12.46718795	8.398679988	7.635776643	12.0105695	6.379052686	12.87872538
2072	13.15521627	10.15015731	8.225897969	9.410876493	9.927896925	8.416576461	9.723582569	13.06839888	7.234636393	10.61541956	10.09551257	7.73045322	6.90403806	8.089764699	10.51134442	11.23188577	12.49033716	8.290608672	7.574510539	12.0976163	6.215717523	12.96934129
2073	13.13647078	10.19107009	8.228179262	9.395658758	9.9776862	8.424460776	9.72286125	13.11197769	7.280678799	10.66214915	10.12655065	7.75240264	6.928679497	8.132655603	10.51890915	11.30629708	12.53158335	8.285226416	7.554160557	12.11379792	6.187009856	13.02304934
2074	13.09150357	10.24675067	8.260731773	9.34683311	10.00112816	8.474659679	9.702877279	13.23722676	7.334305384	10.7065612	10.19332637	7.759140638	6.975301599	8.27765366	10.52818383	11.4162167	12.58882975	8.369703857	7.501463983	12.11775011	6.228791108	13.08036317
2075	13.08770982	10.27240014	8.301820743	9.354583658	10.01170317	8.515068214	9.707895587	13.2917158	7.376904553	10.74493256	10.25825256	7.772896948	7.005674374	8.317351821	10.58499368	11.43618133	12.61860409	8.405709328	7.489402675	12.15423161	6.230213888	13.10516518
2076	13.08831011	10.30012879	8.388254494	9.405511459	9.983084591	8.603119426	9.671801938	13.36128407	7.383074531	10.75192591	10.36096411	7.805595405	7.012820401	8.315038591	10.67245965	11.35824822	12.63962435	8.469510397	7.51681458	12.14759082	6.296748303	13.09354771
2077	13.0956533	10.32990761	8.429433499	9.432396215	9.993568066	8.638363135	9.688889867	13.40338037	7.419219824	10.77197695	10.41771131	7.815440698	7.029342675	8.32388605	10.73555537	11.33130812	12.65517784	8.496771444	7.535309885	12.17388034	6.301590647	13.08597432
2078	13.12465058	10.33610686	8.480299726	9.460921561	9.989991382	8.666554169	9.73839065	13.41448249	7.493027412	10.78444101	10.47292792	7.804608162	7.05979369	8.300872677	10.84995616	11.29356242	12.65607034	8.495123883	7.560460879	12.26177794	6.275377512	13.03210468
2079	13.16315477	10.32985203	8.481284105	9.527533315	10.03407479	8.638005007	9.829711988	13.41234699	7.497058837	10.84783499	10.50561151	7.798005641	7.048688637	8.266337255	10.89762796	11.22524105	12.6569414	8.492858648	7.591113761	12.31363573	6.196943691	13.05855175
2080	13.21200616	10.42132033	8.488203506	9.569779255	10.10668586	8.610846011	9.901780691	13.4263362	7.554509701	10.89585085	10.4948344	7.805819851	7.043261835	8.285937439	10.92816628	11.27405427	12.6761538	8.505917423	7.632266617	12.34294427	6.139319596	13.10726351
2081	13.24753958	10.47543839	8.48572064	9.611736765	10.19024681	8.622876468	9.953409452	13.42543904	7.640604079	10.97131162	10.45729581	7.808162014	7.09836053	8.307893334	10.9409459	11.35351626	12.71828322	8.483412764	7.680157401	12.3795863	6.103627018	13.17799913
2082	13.28339237	10.5126336	8.505562607	9.630609093	10.29717956	8.664275495	10.05459348	13.42243803	7.675474572	11.01355363	10.41571159	7.82346848	7.094181989	8.3462226	10.95021277	11.3885303	12.72331983	8.498311228	7.690668745	12.38334024	6.085415773	13.21239695
2083	13.34892818	10.56176205	8.556317073	9.654687402	10.33989992	8.711502944	10.1355172	13.4519447	7.762421679	11.04752722	10.40314313	7.815189141	7.04771576	8.388649537	10.97609413	11.44638214	12.77144477	8.519596078	7.702846299	12.39093891	6.129551419	13.25776753
2084	13.39235921	10.56881543	8.595375129	9.662205652	10.33103709	8.726731343	10.2009058	13.51438512	7.811548141	11.09052441	10.4225399	7.775472591	6.999889789	8.403692032	10.97599271	11.44586986	12.82795245	8.557307204	7.689278976	12.40296696	6.206310491	13.27783474
2085	13.44586254	10.57435951	8.636533459	9.675842972	10.33208152	8.720591878	10.27009552	13.54368147	7.799044017	11.14504654	10.44663353	7.75499909	6.949130443	8.432592178	10.98747205	11.40610973	12.85852143	8.617777918	7.694170205	12.39944598	6.24598787	13.20804327
2086	13.47853038	10.59348298	8.655666154	9.683469304	10.36245857	8.721005552	10.31258972	13.57600528	7.788063346	11.20086088	10.48190222	7.755130462	6.94607237	8.444656057	11.01529617	11.42493818	12.90966178	8.649787935	7.718567509	12.3941251	6.255141086	13.21750377
2087	13.49685005	10.63207936	8.663502382	9.693189087	10.39807198	8.684951029	10.30354438	13.59927655	7.737695874	11.29370677	10.5297535	7.774706927	6.974285491	8.43537268	11.07025213	11.48635102	12.98037856	8.68241216	7.776581988	12.40127645	6.240959181	13.25423077
2088	13.53137981	10.67053138	8.680887679	9.708372143	10.43417729	8.674035359	10.33846174	13.661565	7.72665491	11.3469866	10.58317531	7.775521626	7.00346507	8.430946655	11.10291862	11.52217156	13.05261774	8.70821743	7.813898707	12.39396502	6.218989086	13.28766618
2089	13.54553512	10.70269513	8.672257939	9.696145588	10.5268949	8.701663378	10.38482255	13.73826992	7.700514013	11.37149789	10.65266424	7.802858018	7.085830885	8.42229314	11.15701747	11.58535347	13.14151816	8.707751073	7.856133994	12.3308349	6.13784624	13.37378554
2090	13.60062462	10.73937343	8.694314405	9.721088265	10.55029541	8.699676023	10.41810534	13.8032425	7.714342146	11.40776477	10.71601185	7.788424094	7.120162162	8.422827082	11.1626509	11.60979293	13.20370258	8.723767902	7.889982827	12.35115361	6.118703378	13.4145447
2091	13.71207454	10.78448439	8.741897029	9.784977395	10.49266841	8.680366605	10.46075712	13.93170891	7.773869275	11.42279741	10.81512617	7.718406842	7.129987704	8.411830646	11.12249445	11.5855893	13.28028698	8.726356032	7.928285799	12.40280713	6.120404639	13.42592303
2092	13.77319353	10.8253304	8.785196928	9.83323935	10.49091524	8.679115545	10.49591195	13.98313555	7.818916104	11.46963945	10.87396949	7.690586678	7.155058744	8.429381677	11.11481744	11.59250145	13.33167414	8.767913688	7.934770459	12.45874358	6.135616293	13.46252025
2093	13.83524185	10.86796294	8.829563066	9.91800135	10.48272082	8.66022038	10.53526414	13.98121873	7.87843189	11.55536413	10.89562525	7.648573883	7.176205702	8.487124898	11.08602679	11.58632673	13.32593561	8.861876755	7.914743108	12.60501737	6.184908244	13.45760862
2094	13.867201	10.91995919	8.878911084	9.956530425	10.49881724	8.651693743	10.56660636	13.98697017	7.932162491	11.60645596	10.93910882	7.654564332	7.180183319	8.508680292	11.07301279	11.60423922	13.35715743	8.907260265	7.917996583	12.67987874	6.220037087	13.4992657
2095	13.85872526	10.97728843	8.943585568	9.959059677	10.5506259	8.666770889	10.5880062	13.95313445	7.984970665	11.66353345	10.97370596	7.697446092	7.173218835	8.518425195	11.07600319	11.64713944	13.40370319	8.954744182	7.898595609	12.72251377	6.266578067	13.57908351
2096	13.84568744	11.05103421	8.996041986	9.974979445	10.61420999	8.662014557	10.60162593	13.91675253	8.042538585	11.70412267	11.00090614	7.745818556	7.1970639	8.525922998	11.09673152	11.71590174	13.44044768	9.010079388	7.899426479	12.7563166	6.310136711	13.68594009
2097	13.88079299	11.08040125	9.03979027	9.954988938	10.64803603	8.658721183	10.64289847	13.95621585	8.089579469	11.70867206	11.07437534	7.858192691	7.168178211	8.576799766	11.10415855	11.71322259	13.49517512	8.970846774	7.975328702	12.78305433	6.301221984	13.75714283
2098	13.91724129	11.09243277	9.126651037	9.955492154	10.70731962	8.682232889	10.65486536	13.97636187	8.109600347	11.70418502	11.10089171	7.940520553	7.129458559	8.608504784	11.16239845	11.75242015	13.58867621	8.962716599	8.008374525	12.76808148	6.318482253	13.83843959
2099	13.95090215	11.09436978	9.155240518	10.02179112	10.76488082	8.665992623	10.68596067	14.05232181	8.122100914	11.73067654	11.13502283	7.965194023	7.102618393	8.659410863	11.22234727	11.78093163	13.66361989	8.960164261	8.019386784	12.80652485	6.328119273	13.90491749
2100	14.05557134	11.05890202	9.164914406	10.07926067	10.82535061	8.671384298	10.74172615	14.1696703	8.145296008	11.77508427	11.19600872	7.996340932	7.04191647	8.708664815	11.25624184	11.77932469	13.74497462	8.963305357	8.057781859	12.87811903	6.338267178	13.8941954
2101	14.09748628	11.07871157	9.167790447	10.13123165	10.8653665	8.662251773	10.77806652	14.24254546	8.19637319	11.81898212	11.26299035	8.003802793	7.056193452	8.732269213	11.28620957	11.82123978	13.78033273	8.965835344	8.058926421	12.91529332	6.340988781	13.90165454
2102	14.10098526	11.13416127	9.116630736	10.19648688	10.90778838	8.610538837	10.80659191	14.31439425	8.260285076	11.89219969	11.3653645	7.932815792	7.113583265	8.715928015	11.30901938	11.89812438	13.7564382	8.964363555	8.019135184	12.96339253	6.354750528	13.88064438
2103	14.13200275	11.17861238	9.121452286	10.25129618	10.93266852	8.632604715	10.83596157	14.34926723	8.335355609	11.92676922	11.43112937	7.945356472	7.169814179	8.716965733	11.31671929	11.95777231	13.7904267	8.96537467	8.008298706	12.99472973	6.356168711	13.89786682
2104	14.15066621	11.24225287	9.146593063	10.29769978	10.91478655	8.702178244	10.84502814	14.34117038	8.458449915	11.95357366	11.48992044	7.997201648	7.286927886	8.712004251	11.30094385	12.03639511	13.83008307	8.954024563	7.983737484	12.99259868	6.317943411	13.91558052
2105	14.17934767	11.29010174	9.185066496	10.34161821	10.927523	8.728607261	10.87670258	14.36347285	8.521076344	11.97222068	11.53927706	8.035318686	7.354573731	8.73349664	11.31713811	12.08673697	13.87075679	8.974977365	7.988414717	13.01026449	6.331050759	13.96080942
2106	14.22688015	11.33316495	9.271031432	10.41593043	10.95904575	8.807360968	10.90688399	14.3832189	8.571861434	11.94305067	11.55475551	8.116498129	7.423165783	8.743940131	11.31728906	12.11933688	13.95854125	9.029618677	8.014411224	13.04050312	6.376034856	14.0513823
2107	14.27474065	11.36665339	9.324208767	10.44021609	10.97879035	8.828594593	10.96495203	14.39199411	8.612422369	11.97021412	11.59127103	8.151572757	7.448265654	8.780545056	11.34619092	12.16949842	14.013416	9.082542557	8.032709021	13.0453105	6.40596767	14.12123524
2108	14.33079109	11.39464825	9.36290481	10.41100528	10.99459719	8.760453535	11.07275805	14.39555875	8.616829917	12.02674771	11.63998478	8.15346237	7.436320336	8.874862446	11.40941521	12.2488787	14.02244456	9.156051459	8.080580615	13.03059701	6.481160698	14.18977612
2109	14.36433606	11.43482982	9.3940098	10.41439519	11.0280644	8.756395451	11.15448796	14.41909685	8.641507752	12.05700546	11.67846715	8.17354842	7.431334755	8.92014451	11.4654974	12.26349104	14.0553068	9.221923909	8.092877327	13.03345838	6.499503837	14.25957442
2110	14.38359404	11.47702269	9.413709505	10.39914478	11.07329973	8.765947878	11.26755948	14.42969406	8.664903315	12.08719713	11.71774294	8.188992719	7.402439015	8.949217988	11.53254593	12.25273153	14.09773677	9.29579598	8.078034323	13.00746223	6.47322294	14.32898617
2111	14.42276529	11.52215878	9.442797193	10.39181229	11.08888306	8.777775824	11.30412631	14.4640928	8.688011331	12.16356595	11.74765423	8.183807339	7.353577876	8.99013208	11.6091364	12.23104934	14.1504063	9.346894983	8.07502474	13.04462273	6.463636778	14.39657799
2112	14.4502547	11.52299447	9.423602254	10.44175357	11.15656061	8.82146483	11.32602285	14.52091882	8.740172009	12.18420268	11.78767008	8.214630581	7.329008696	9.001529479	11.67125008	12.18569765	14.18986136	9.422430356	8.057751808	13.10807166	6.44653414	14.48757073
2113	14.47315285	11.51063952	9.45992117	10.49929625	11.22187164	8.887995947	11.35119497	14.57942941	8.759994512	12.218462	11.86818979	8.24996114	7.339528334	9.002438345	11.73786863	12.12640798	14.20569999	9.43489441	8.086034008	13.16129182	6.4173004	14.53888406
2114	14.5509921	11.538726	9.470166562	10.5860571	11.23820058	8.912166417	11.37555241	14.62073005	8.769207912	12.26787414	11.93786884	8.25243697	7.372064764	9.024431081	11.7514219	12.13694743	14.23041691	9.424531297	8.136297541	13.22623185	6.478842748	14.60482657
2115	14.59083623	11.55076351	9.463802904	10.63662856	11.30427833	8.905837284	11.39922322	14.65283495	8.802120478	12.27994903	12.00561716	8.271914987	7.405964507	9.066699914	11.75845706	12.18367544	14.31506849	9.426082314	8.172017315	13.24618205	6.54929732	14.64794094
2116	14.59793959	11.59944431	9.532396557	10.66934475	11.37242192	8.962065375	11.42838868	14.7067625	8.808547827	12.32154851	12.05362576	8.320785708	7.491207986	9.118317013	11.76081254	12.18833824	14.39884834	9.379598753	8.246198581	13.27287003	6.591228275	14.62170911
2117	14.68500224	11.69561166	9.572511821	10.68425234	11.40012289	8.999215097	11.44801194	14.80128425	8.813014291	12.36196307	12.0523923	8.347345862	7.563937788	9.163365887	11.74612721	12.20797489	14.49374161	9.37948096	8.296063604	13.34644437	6.6640346	14.62206967
2118	14.73454956	11.76173937	9.637624045	10.66689906	11.47248147	9.04728061	11.45245185	14.90081975	8.857806019	12.4125771	12.08470901	8.356594198	7.602921052	9.215771708	11.77172827	12.25695267	14.60955046	9.448628796	8.343070647	13.35261145	6.650722779	14.64633364
2119	14.79946098	11.81526349	9.734491236	10.67975465	11.52000326	9.14844767	11.49904841	14.95300166	8.868930353	12.5003451	12.11896279	8.384838629	7.674224957	9.243561884	11.8112898	12.30353558	14.65324616	9.500880614	8.391585741	13.41401126	6.615628521	14.66747785
2120	14.86822741	11.88250754	9.775004338	10.70579792	11.54228735	9.171051148	11.52949633	15.0099857	8.89654956	12.55896223	12.16426402	8.387855399	7.725071212	9.262636141	11.82679845	12.37170385	14.70056401	9.532241959	8.403265029	13.44432671	6.604232945	14.71275659
2121	14.95817028	11.96953802	9.772173255	10.75800865	11.53145524	9.116898746	11.57519883	15.03490817	8.943315055	12.59752191	12.25863608	8.330350795	7.751116788	9.254837584	11.82398938	12.49111121	14.7372152	9.594192484	8.371063078	13.40778716	6.585802739	14.82490411
2122	14.99128892	12.02718308	9.80809788	10.80156303	11.54204383	9.108768592	11.59565361	15.08776296	8.973453008	12.66382632	12.29249966	8.341370555	7.78649997	9.280423511	11.8488438	12.56923819	14.78721722	9.60509846	8.367893716	13.42689458	6.576559784	14.88596194
2123	15.00407749	12.07924672	9.802870217	10.85734093	11.53511469	9.077191741	11.57797618	15.16663249	8.996312149	12.73689349	12.29157543	8.373035173	7.835631617	9.30192705	11.87144375	12.63968162	14.81479152	9.52928679	8.347070705	13.4679142	6.567850767	14.92180039
2124	15.01381564	12.1320674	9.842716266	10.89962327	11.5516609	9.071773885	11.60455167	15.22717501	9.017112123	12.79290629	12.31620162	8.414926616	7.857059902	9.337523528	11.90083795	12.69804857	14.86200517	9.534356121	8.344099192	13.51964379	6.584155187	14.97361404
2125	14.97920539	12.16619053	9.965973731	10.93248278	11.55981102	9.086692309	11.63643063	15.30426229	9.004785859	12.86130892	12.28339026	8.499371696	7.856467674	9.404741401	11.96594554	12.74140946	14.91654827	9.546346122	8.364848385	13.61911118	6.613804416	15.03072672
2126	14.99773778	12.2183417	10.02052927	10.97332927	11.59730502	9.119679647	11.67691508	15.35280411	9.038168405	12.91970678	12.31040843	8.551024147	7.871253543	9.448717126	12.01575964	12.78770605	14.9713387	9.582621052	8.366704505	13.69780887	6.64318196	15.06830835
2127	15.02444081	12.30791079	10.04245426	11.00868733	11.67247482	9.193883315	11.76027625	15.36908098	9.07616977	12.94261212	12.40156778	8.598545468	7.895552479	9.481467593	12.0599975	12.82644695	15.04594385	9.670975849	8.368603201	13.78247664	6.693792852	15.10830735
2128	15.08244307	12.32115521	10.09981898	11.06267585	11.7142026	9.21092088	11.82328418	15.37689915	9.162139451	13.00309921	12.46024837	8.661435074	7.886415113	9.5311942	12.08487338	12.86289116	15.09488692	9.746148827	8.353130587	13.85207066	6.750872898	15.12141529
2129	15.18169787	12.33283428	10.1238504	11.11806486	11.80024087	9.241848032	11.83740422	15.41237599	9.290251155	13.10595664	12.50287679	8.648507799	7.878154639	9.560009889	12.12978281	12.90996502	15.10846449	9.800098987	8.327079402	13.90710931	6.770497586	15.13328431
2130	15.25133288	12.3292694	10.08464656	11.11718559	11.89363275	9.258101325	11.85984435	15.43953044	9.347728182	13.19860324	12.57946298	8.698147556	7.851150516	9.583153758	12.1312102	12.91544983	15.14908149	9.881885945	8.34355508	14.01553766	6.823214967	15.12094828
2131	15.34509114	12.34753759	10.08301869	11.13030664	11.90693307	9.228783419	11.84920345	15.50571539	9.340436613	13.28459991	12.61346344	8.760772439	7.801966309	9.592239605	12.15001787	12.93789446	15.12018655	9.937259229	8.357562086	14.10445865	6.86637962	15.13465775
2132	15.41095449	12.40933888	10.11170622	11.13213918	11.9429199	9.244605929	11.85219676	15.55885859	9.347174752	13.36566184	12.65373321	8.796255646	7.822408891	9.598252976	12.14293263	12.9612077	15.10168177	10.01152966	8.418816015	14.16129641	6.926365084	15.18181326
2133	15.46054224	12.44729626	10.14426023	11.08173419	11.96391535	9.260349675	11.89337125	15.58552954	9.34916466	13.37326032	12.73332401	8.884585673	7.869884634	9.633426739	12.14266526	12.95217333	15.14652646	10.02270554	8.547035157	14.21656429	6.982323932	15.21366107
2134	15.50683089	12.54692236	10.21398525	11.11056064	12.00001748	9.270449639	11.95380332	15.62671328	9.361075191	13.36761066	12.79909238	8.977683596	7.911812881	9.673972683	12.18500008	12.99693383	15.17831266	9.984464478	8.62321773	14.22877121	6.98613452	15.26185087
2135	15.56263067	12.59522756	10.27447446	11.17299613	12.10615285	9.283571525	12.03435674	15.67669649	9.418307909	13.33547802	12.83620095	8.980797084	7.974567913	9.726923001	12.22400275	13.02399192	15.26905457	9.957408613	8.74475425	14.21117497	6.994085669	15.33278013
2136	15.61003793	12.60396253	10.30288125	11.19013368	12.19603584	9.313482577	12.11459575	15.726022	9.477130205	13.30634941	12.88780573	8.977248338	8.0092952	9.754791835	12.29730582	13.04822408	15.3965578	9.902355567	8.840538824	14.24843445	6.953283464	15.37842141
2137	15.6385248	12.63658834	10.32529469	11.22491093	12.27486185	9.350663987	12.17852963	15.75491915	9.516782161	13.34217121	12.95408258	8.974669347	8.031318059	9.751776459	12.32362325	13.09151333	15.45684252	9.892550933	8.893285012	14.29427838	6.950171721	15.40902126
2138	15.63273941	12.69110616	10.30642767	11.30196209	12.39694142	9.409146274	12.23397336	15.78915904	9.532229996	13.42552652	13.02179045	8.900515384	8.034579208	9.68016118	12.32399084	13.16657452	15.49990281	9.925282727	8.906534965	14.32719994	6.954840569	15.4283501
2139	15.67792522	12.69639354	10.32855031	11.3403515	12.40692814	9.448857406	12.27393014	15.80124903	9.562272962	13.48410221	13.08565418	8.899887814	8.044939861	9.686310743	12.35045534	13.20500279	15.53694062	9.96852318	8.94791886	14.39675698	6.98363684	15.46803733
2140	15.73624704	12.66778667	10.35351393	11.34476082	12.32368914	9.503371396	12.29375598	15.75438752	9.587001416	13.61228761	13.19854652	8.937140899	8.018765407	9.709225731	12.33560219	13.23387219	15.50233495	10.03011844	8.96958576	14.55808085	7.037075183	15.47533549
2141	15.80324665	12.66066349	10.40268253	11.37992751	12.30120054	9.511558132	12.33288947	15.77169131	9.622274674	13.6612648	13.24193942	8.979336252	8.05341826	9.729831001	12.37667704	13.26927296	15.52791106	10.08046297	8.99007438	14.615945	7.088557859	15.54427276
2142	15.93306887	12.60916065	10.48917157	11.43596428	12.18992695	9.479705996	12.38216002	15.82468696	9.671949386	13.64115589	13.21152491	9.079476547	8.134720887	9.807781471	12.49636239	13.25941017	15.59258591	10.16610673	9.031567316	14.6498098	7.176826148	15.68484589
2143	15.99992633	12.62213754	10.55163976	11.46483154	12.19006804	9.468650687	12.41260579	15.87430599	9.721847564	13.65899761	13.22990933	9.133704143	8.188362618	9.849628597	12.55867738	13.30615711	15.64174182	10.1913191	9.030299344	14.67692006	7.210481537	15.77403632
2144	16.00429288	12.70218964	10.62234532	11.4758544	12.31351712	9.419374924	12.42269697	15.95750913	9.793495496	13.64804424	13.22843092	9.217263928	8.280544669	9.838887986	12.62215102	13.4112977	15.71736682	10.18396455	8.964365527	14.61009976	7.213826894	15.88200699
2145	16.03443168	12.74874381	10.6788163	11.51347364	12.38645038	9.422014364	12.44568807	16.01342123	9.843059041	13.67731168	13.24984804	9.233358744	8.332925399	9.878151137	12.67288735	13.47632838	15.76530705	10.18907668	8.950035523	14.61211413	7.216918572	15.93484165
2146	16.04939882	12.81410837	10.736029	11.55475751	12.4746641	9.442818122	12.44929819	16.05634743	9.897448438	13.72487619	13.29765829	9.184162483	8.358125592	9.953476055	12.70356704	13.55044573	15.80151013	10.15077251	8.926378915	14.62424764	7.179846719	15.95827317
2147	16.09289442	12.87456069	10.76068818	11.57311473	12.56694292	9.518067699	12.4847837	16.09036594	9.888633516	13.81182564	13.38639731	9.121446177	8.341862013	10.00472189	12.69884128	13.64412101	15.82128511	10.15975763	8.945702927	14.70086444	7.166615059	15.93188112
2148	16.1523415	12.85983616	10.7556026	11.6848501	12.64077532	9.577846232	12.52894473	16.13111457	9.91278841	13.91470286	13.4152531	9.068271379	8.388033164	10.0753867	12.73875771	13.62705732	15.81287161	10.17330177	9.033446793	14.79503964	7.196385446	15.89102453
2149	16.25076465	12.88351665	10.81455252	11.71279727	12.67694719	9.628886499	12.65756661	16.20409856	9.920416743	14.00100515	13.44940693	9.06788994	8.39727985	10.08878733	12.78304828	13.63743875	15.8415131	10.20524678	9.137697822	14.86135475	7.252877204	15.91507994
2150	16.27286534	12.89803917	10.85190973	11.74849981	12.70828607	9.694430854	12.75662118	16.30076909	9.92285957	14.03946198	13.46777624	9.097026754	8.377425963	10.06642356	12.82852844	13.70751485	15.90085739	10.26361924	9.238911659	14.96468313	7.30753569	15.91192286
2151	16.28334859	12.93122486	10.8857532	11.81282484	12.749823	9.655713914	12.80090919	16.36448044	9.986110233	14.07400187	13.44828502	9.133137347	8.376858805	10.02099294	12.86398719	13.75585091	15.93311291	10.34121915	9.311197363	15.01020673	7.327158942	15.94837633
2152	16.26161894	13.00817667	10.92148336	11.83201471	12.77101194	9.616961256	12.82330541	16.42328804	10.02216167	14.0960471	13.4465896	9.231436235	8.316121035	9.976974771	12.86025965	13.84713088	16.03967301	10.415262	9.321116071	15.03345376	7.273695376	16.01995023
2153	16.24026029	13.04747239	10.89244926	11.84087105	12.76457819	9.595798025	12.78413255	16.4236463	10.03094062	14.12342428	13.51106294	9.284782099	8.312582325	10.00435397	12.85479892	13.90573969	16.11326142	10.44470496	9.302278668	15.07029478	7.243517031	16.07863484
2154	16.32805711	13.12042725	10.83612125	11.81386209	12.78687047	9.563546477	12.80456083	16.40756551	10.07669028	14.19266812	13.57404099	9.349030051	8.334334807	10.01134271	12.81152577	13.89560362	16.12730409	10.44341463	9.304355783	15.06825453	7.240671377	16.15201177
2155	16.39137899	13.18012996	10.804307	11.84129568	12.78096399	9.611689628	12.87163726	16.45384645	10.08887829	14.22640794	13.63723672	9.444483148	8.382542932	10.08450645	12.80438883	13.87582949	16.17547005	10.40991987	9.316133077	15.1295175	7.236313067	16.22950901
2156	16.45896316	13.23457836	10.7812852	11.86598714	12.79866722	9.637917445	12.92395831	16.49345997	10.12531748	14.25051592	13.67866172	9.465267779	8.42493259	10.14309029	12.84109661	13.90245731	16.2127969	10.41584627	9.307666861	15.15658676	7.260247015	16.31746873
2157	16.57815742	13.29859879	10.76766246	11.90365825	12.8161681	9.704303889	13.03331277	16.57341271	10.20942325	14.247493	13.69472809	9.3874905	8.508749024	10.21281523	12.93632038	13.96261853	16.22220186	10.41415354	9.303078882	15.16693131	7.325050979	16.41314699
2158	16.63666834	13.35480621	10.75267643	11.94217268	12.86247998	9.726216667	13.08697269	16.61004331	10.2326797	14.25882656	13.70566143	9.393627737	8.513943071	10.23520508	12.98939535	14.00372943	16.25911269	10.4403469	9.297800715	15.19107869	7.357056188	16.49644243
2159	16.64483778	13.40186177	10.74683947	11.97059009	12.95122227	9.685467094	13.09904013	16.61684967	10.2311389	14.2426813	13.68091829	9.395324741	8.456241945	10.24398761	13.070813	14.07289192	16.31013149	10.52038215	9.237847148	15.20203642	7.41632064	16.59636219
2160	16.6986647	13.43565563	10.74415511	12.02012809	13.00762634	9.70711062	13.10940119	16.63881284	10.23335772	14.28505601	13.70833495	9.423499514	8.446828732	10.26541224	13.12722256	14.1143599	16.37125819	10.56717926	9.250634463	15.22433128	7.429848153	16.6885487
2161	16.75207896	13.44585183	10.72221813	12.08662334	13.07394114	9.752452387	13.10076944	16.63132919	10.1610853	14.3800561	13.75707784	9.501481825	8.399526281	10.24297443	13.13295833	14.1104943	16.44580597	10.62401263	9.325898171	15.26269525	7.390105372	16.77790364
2162	16.80384326	13.46722435	10.76009763	12.14748853	13.12612741	9.808003729	13.10919564	16.65552457	10.17132237	14.44338816	13.82622249	9.57620324	8.411423692	10.29066036	13.15969424	14.13529551	16.50757423	10.67605532	9.367042684	15.32581431	7.394811413	16.83804137
2163	16.88119252	13.48023842	10.83662432	12.2898729	13.15443504	9.953063882	13.12200731	16.7292246	10.24014352	14.54616209	13.95479056	9.683106901	8.524502818	10.40993323	13.19697054	14.19662458	16.59125915	10.68633767	9.440828884	15.44050307	7.38842287	16.88480286
2164	16.92515115	13.50610233	10.89110295	12.33612085	13.1678436	10.01848296	13.13142441	16.77895931	10.2838569	14.60454687	14.03403493	9.751999766	8.566270517	10.46786015	13.23679694	14.22390512	16.64982736	10.72374861	9.485871077	15.48049997	7.385970717	16.90949061
2165	16.95154587	13.54898823	10.97270061	12.32377005	13.17718827	10.042154	13.131065	16.82267455	10.35904813	14.61877397	14.09867296	9.844775616	8.579431659	10.51983145	13.26747755	14.23183345	16.67814431	10.78478328	9.519491647	15.48835309	7.382342359	16.91617992
2166	16.97264897	13.59608068	11.06226737	12.27893662	13.16708792	10.05735974	13.14964293	16.86167191	10.41206627	14.62377323	14.16733825	9.86141096	8.615704024	10.57947246	13.34571968	14.24544971	16.7165667	10.8321994	9.500823978	15.52065962	7.460853907	16.89714463
[truncated: 334 more rows]
