# Supplementary material for: Field spectroscopy data from non-arable, grass-dominated objects in an intensively used agricultural landscape in East Anglia, UK
Source: Data Brief. 2019 Nov 28;28:104888. doi: 10.1016/j.dib.2019.104888 (PMC6920490; doi:10.1016/j.dib.2019.104888)
Supplement: Multimedia component 1 [file mmc1.zip › Table 5 SVC_1_May_2013.csv]

Wavelength	gr050113_000	m1_001	m1_002	m1_003	m1_004	m1_006	m1_007	m1_008	m1_009	m1_010	m1_011	m1_012	m1_013	m1_014	m1_015	m1_018	m1_019	m1_020	m1b_000	m1b_001	m1b_002	m2_000	m2_001	m2_002	m2_003	m2_004	m2_005	m2_006	m2_007	m2_008	m2_009	m2_010	m2_011	m2_012	m2_013	m2_014	m2_015	m2_016	m2_017	m2_018	m3_000	m3_001	m3_002	m3_003	m3_004	m3_005	m3_006	m3_007	m3_008
350.8	3.041418718	2.70191989	3.089994534	2.853726366	2.874199402	3.239358997	3.626449508	3.060089451	3.209501662	1.616444557	2.210231931	3.453830319	2.734690981	2.673135832	3.547277606	2.877044328	3.123765125	2.388753203	3.035290673	2.968543593	2.532626664	2.938537006	2.858995116	2.482905706	3.479400356	2.653667093	3.198532574	2.907174252	3.162585797	2.720423408	2.676180187	2.221586899	3.918435168	3.313102342	3.232083841	2.581028904	2.780342676	2.091568434	3.529391439	1.551280222	3.278758343	1.305667646	4.104680177	2.757063429	2.62912993	3.103409995	1.741088642	3.03545001	3.483794144
352.3	2.919315291	2.609906708	2.939229416	2.707917478	2.776348606	3.053206408	3.472324772	2.98777199	3.10470851	1.562378046	2.127136771	3.265383655	2.653540858	2.621736495	3.402008698	2.778541985	3.016970814	2.271479941	2.946270049	2.854319388	2.439545627	2.818289015	2.717739427	2.347461447	3.343183156	2.521648994	3.062098552	2.758882486	3.010541018	2.646732791	2.58829132	2.120190632	3.76213983	3.176291151	3.09056231	2.503876673	2.698107945	1.981301905	3.402209096	1.458843559	3.157160263	1.223694639	3.973366648	2.623293874	2.492443825	2.978297514	1.668934658	2.886820154	3.330508167
353.8	2.860161327	2.554540332	2.861353	2.622211861	2.741058952	2.989194244	3.389397658	2.894562033	3.027217874	1.511772472	2.057735216	3.204628618	2.616592187	2.584752532	3.307563914	2.688416038	2.981849151	2.208763643	2.867585627	2.805921831	2.345527749	2.731804063	2.653031977	2.275025018	3.22946849	2.491839683	2.989880272	2.694606985	2.906890723	2.594342539	2.51498001	2.053911523	3.648404232	3.141523987	3.032119733	2.440384123	2.683340685	1.939873519	3.326111166	1.393137967	3.129427812	1.178665248	3.925983875	2.571574458	2.437167038	2.885581943	1.612780281	2.842214552	3.300087154
355.2	2.862678297	2.572266026	2.881641862	2.647233446	2.703354873	3.025398958	3.408418972	2.938721719	3.060278775	1.512997581	2.068513349	3.216754787	2.645433225	2.597790566	3.333005434	2.694195255	2.989864042	2.223884516	2.886370222	2.80007441	2.340980333	2.745310456	2.637780091	2.265323357	3.255368876	2.484736293	2.996291761	2.721713077	2.926924805	2.583631562	2.547687005	2.087953815	3.701865978	3.1593864	3.043898844	2.432416307	2.629578234	1.955193609	3.319586866	1.367634272	3.142222722	1.244404087	3.954108116	2.600238927	2.43586013	2.895404387	1.5994358	2.876727344	3.294217969
356.7	2.892001416	2.600738625	2.895891614	2.66800139	2.753938801	3.078463142	3.424007454	2.98737437	3.092526316	1.529435112	2.087394639	3.264763767	2.621995306	2.564946742	3.388711119	2.731907732	2.985418131	2.268472128	2.885878762	2.845130269	2.395635999	2.750988095	2.676038949	2.273201994	3.288491375	2.473539391	3.03189152	2.734429581	2.910136167	2.588562681	2.553396844	2.079194573	3.696513382	3.154025419	3.060998253	2.45317677	2.684602394	1.919006507	3.370113174	1.357408108	3.143035784	1.254324947	3.99251083	2.593210011	2.455427391	2.894483366	1.565155471	2.868496169	3.334840063
358.2	2.837454887	2.514382538	2.827239057	2.597729719	2.680804866	2.980134979	3.364342662	2.949638213	3.017900644	1.48237753	2.036068526	3.192207248	2.558889094	2.521729176	3.292971365	2.715346659	2.972768564	2.180128611	2.83004732	2.776775854	2.338587384	2.676587052	2.626674235	2.258789685	3.194236547	2.411860165	2.994477387	2.680623926	2.890779441	2.515967934	2.479267902	2.018681609	3.631977259	3.112450782	3.001211702	2.385585587	2.615451654	1.86220054	3.301717097	1.297253204	3.085476484	1.184641271	3.920306504	2.548067972	2.376653916	2.823159631	1.534144793	2.78133168	3.299047006
359.7	2.775044044	2.470156081	2.778588166	2.526452749	2.631324796	2.909612682	3.302420376	2.86920889	2.964866786	1.427636442	2.002461712	3.151973467	2.511597026	2.512325231	3.22900735	2.666851327	2.928061337	2.167048302	2.811016342	2.730438976	2.313082874	2.640639471	2.58863988	2.222027056	3.143128277	2.363519851	2.931578611	2.634318835	2.84361008	2.502737353	2.463920959	1.999496831	3.566213325	3.048133872	2.943297401	2.34665691	2.564065022	1.862661506	3.24855239	1.302541635	3.045815936	1.15644152	3.858493649	2.503361356	2.350154857	2.758423792	1.51368714	2.730656119	3.234762847
361.2	2.753274586	2.481149343	2.765774947	2.518683813	2.65762415	2.906177229	3.289923783	2.835390802	2.967033636	1.433613718	2.012453634	3.126631658	2.521224276	2.505335232	3.214719009	2.639438678	2.925619873	2.162485024	2.814405342	2.720470628	2.290076969	2.597469798	2.576049491	2.198806251	3.126053855	2.353331197	2.912832859	2.607403094	2.831213955	2.479578555	2.447348931	1.994622657	3.520400209	3.0177074	2.952030223	2.335751512	2.597299905	1.833878065	3.244275706	1.282223574	3.044731351	1.182618832	3.884746611	2.50342053	2.342439419	2.746086472	1.512167148	2.736027287	3.240910881
362.6	2.730358282	2.446211326	2.727215329	2.512424246	2.625484098	2.911384351	3.281578538	2.841912684	2.942970679	1.425916541	2.014171618	3.112572217	2.512501014	2.511458433	3.20266844	2.652280319	2.909653303	2.105760607	2.794261745	2.722499041	2.262639035	2.559839384	2.568025899	2.178153399	3.120496665	2.348499035	2.911990405	2.594692186	2.808911418	2.454794277	2.425371149	1.983626492	3.514734303	3.011812986	2.930952072	2.337606977	2.592298786	1.847677857	3.232222787	1.299662625	3.034018885	1.177378305	3.867542835	2.475095227	2.322685125	2.753716244	1.477459732	2.707976986	3.231831866
364.1	2.700572256	2.434543395	2.665742546	2.449375414	2.584407242	2.830181231	3.228239229	2.821355431	2.878556336	1.388519792	1.959313654	3.061904071	2.459770706	2.465604278	3.153892935	2.612876846	2.880580799	2.090835963	2.744839572	2.662351228	2.223335718	2.503455475	2.531994085	2.148919818	3.053026375	2.289932954	2.874565493	2.512236023	2.724030849	2.43457608	2.372972577	1.943512737	3.425531685	2.966403632	2.847234821	2.268895263	2.514708295	1.789538364	3.192189423	1.26453072	2.984999439	1.118432246	3.795400914	2.422087591	2.269062553	2.691046733	1.424765665	2.660771198	3.179327461
365.6	2.682870587	2.424372837	2.61940614	2.405996331	2.563701999	2.8011472	3.199294439	2.791312219	2.860498252	1.35834207	1.935623744	3.025279267	2.451948951	2.446939431	3.123746925	2.589513288	2.856671643	2.090390741	2.729823825	2.630721723	2.193314001	2.489722774	2.492887248	2.116732039	3.030993666	2.227057328	2.845371294	2.497783273	2.702202783	2.402642387	2.342572327	1.910993999	3.398813797	2.931718473	2.83603421	2.25578195	2.515837109	1.776526262	3.160205775	1.242106321	2.967119348	1.106951176	3.790332361	2.411699197	2.23859297	2.664659761	1.453185972	2.636826909	3.180168114
367.1	2.709048391	2.400299869	2.633009456	2.418650622	2.592440607	2.815700702	3.22262074	2.800329253	2.893817021	1.389903698	1.945771272	3.054611621	2.474840624	2.460438515	3.147918109	2.599463285	2.870641401	2.095886944	2.748716426	2.649350934	2.224687339	2.49787684	2.50266046	2.121750762	3.049582325	2.252442359	2.846249582	2.497582003	2.748531104	2.408714242	2.348139835	1.914041994	3.418761447	2.953832	2.879971006	2.262267378	2.526996506	1.758964363	3.180524503	1.252145119	2.979157469	1.118516809	3.808886605	2.436712677	2.285447504	2.66773951	1.451409542	2.655851965	3.199830378
368.5	2.748408295	2.454923748	2.670399576	2.503044405	2.627033432	2.874038208	3.293406132	2.829972882	2.932791658	1.413373774	1.991681034	3.108618408	2.496302891	2.499610443	3.237149453	2.63835766	2.922853069	2.132016283	2.8040319	2.697170917	2.26212869	2.538259119	2.54890397	2.158780343	3.097901072	2.30205092	2.883560777	2.559157255	2.808260101	2.436815546	2.405885873	1.954686552	3.475966882	3.015799763	2.916488781	2.302262105	2.574472445	1.786901603	3.237093376	1.266704556	3.029321756	1.159911895	3.880359228	2.481978658	2.316541407	2.732626697	1.477942004	2.693647824	3.233430052
370	2.780414825	2.503404763	2.72943941	2.52004177	2.652611319	2.930529373	3.332042105	2.877089553	2.962373131	1.410360972	2.010947602	3.142375666	2.52205039	2.521635318	3.246237484	2.672996858	2.963874251	2.126616801	2.816121949	2.730791063	2.309799423	2.557225612	2.561450898	2.194242101	3.129390825	2.352368961	2.933264553	2.584180773	2.810589054	2.485801773	2.417498556	1.980481814	3.536233304	3.043531189	2.938929656	2.314998484	2.590179977	1.821681714	3.264844406	1.283303242	3.053603612	1.174278457	3.926178672	2.481809586	2.323611939	2.782781409	1.488354083	2.738086772	3.257065086
371.5	2.823438833	2.518216321	2.776765584	2.558898263	2.694438987	2.954124521	3.348628445	2.904277132	2.993777208	1.429480755	2.026782407	3.180307715	2.570645588	2.561329959	3.285661817	2.709123106	3.003995436	2.162522272	2.865093765	2.768367985	2.335497132	2.599892042	2.585918752	2.204510192	3.167993992	2.392938665	2.960920981	2.600421137	2.848433418	2.496496834	2.47658518	1.993917076	3.571388257	3.085921502	2.97296374	2.334763496	2.640591245	1.848852023	3.284130805	1.307021331	3.094470714	1.187353998	3.969148032	2.522041568	2.353442774	2.807955515	1.49277847	2.767736486	3.304971108
373	2.875726631	2.571880501	2.834402276	2.618718948	2.741092701	3.028415866	3.420009931	2.9612172	3.066591859	1.4620429	2.070856377	3.239870673	2.608298415	2.608511974	3.359769012	2.740815473	3.043438276	2.202001846	2.901220366	2.802561102	2.350130691	2.663937247	2.616872959	2.228905389	3.217592233	2.42461802	3.004860516	2.656889996	2.903720213	2.54691171	2.507266858	2.007894902	3.637647616	3.122997751	3.028102764	2.387612797	2.670749589	1.885326279	3.326428763	1.340543797	3.140579109	1.177374521	4.037313568	2.57548111	2.401158426	2.861991221	1.525402361	2.836191835	3.346771304
374.4	2.924464116	2.608677739	2.904550887	2.663688775	2.79528482	3.087012202	3.482349891	3.016700343	3.113722526	1.490178575	2.101931235	3.298974002	2.664464648	2.642136675	3.423559984	2.789341945	3.098747256	2.224510126	2.943454142	2.851690291	2.407014728	2.709030512	2.67075247	2.267813217	3.277043625	2.512009109	3.040744614	2.705255541	2.964098726	2.557039234	2.544673446	2.06255615	3.708124291	3.195176056	3.076740381	2.42290955	2.700220634	1.902476458	3.383563079	1.357032049	3.197552701	1.20563343	4.11210727	2.618965913	2.452067583	2.899594979	1.569330431	2.875230203	3.398648189
375.9	2.916654593	2.597673801	2.885375052	2.665398079	2.782777222	3.075813514	3.475158162	3.005057312	3.100828673	1.476871735	2.099054485	3.290668284	2.659365192	2.626134474	3.424355029	2.794428724	3.078886748	2.232234514	2.936569077	2.842858236	2.38778498	2.700966528	2.658680625	2.237678636	3.267633569	2.492982112	3.044974327	2.70214065	2.942323427	2.576290431	2.545320286	2.043903751	3.69785749	3.180275748	3.053497042	2.424283826	2.70248141	1.904555023	3.375324747	1.336300478	3.174589365	1.203211584	4.112654004	2.621253114	2.437411676	2.909215266	1.546677925	2.856438769	3.385864498
377.4	2.897961807	2.616160072	2.870288002	2.67028865	2.779351292	3.058027813	3.478967717	2.976286328	3.105878916	1.478264983	2.085362038	3.297355349	2.656177783	2.628937207	3.408720561	2.791129636	3.078439611	2.242545056	2.943031381	2.843438255	2.407532725	2.681040842	2.660315131	2.229238356	3.24575619	2.47612857	3.038919466	2.676899225	2.965004717	2.574747493	2.540987585	2.036750445	3.666975525	3.173419634	3.053820961	2.413933149	2.700654417	1.903450271	3.371794759	1.337640101	3.161696969	1.208511906	4.117239975	2.606333893	2.430261691	2.899463833	1.547233928	2.852645285	3.3899252
378.9	2.94085856	2.636213699	2.900931515	2.669477438	2.801968278	3.082195319	3.507974967	2.999093221	3.13360021	1.484568797	2.108871782	3.315689143	2.689294766	2.63524412	3.439839402	2.809966469	3.093141462	2.253395263	2.97316887	2.879045622	2.40941722	2.681830075	2.669150236	2.236768768	3.278739138	2.481582132	3.055024218	2.694988031	2.941872002	2.590055199	2.552915765	2.049693562	3.706775341	3.197186077	3.074072665	2.427175097	2.735189102	1.9011276	3.398066313	1.341413861	3.190648682	1.213405012	4.149173143	2.634140837	2.446193667	2.925258713	1.55784366	2.877778743	3.42812152
380.3	3.026190103	2.694245095	3.014746035	2.771594638	2.886539455	3.201947617	3.622111131	3.079245733	3.227491194	1.525560667	2.174758323	3.395981893	2.761597871	2.709226134	3.567078011	2.889299533	3.168239409	2.309759801	3.048774913	2.955442655	2.474779024	2.802532923	2.728980573	2.296532652	3.362172903	2.570912473	3.131183326	2.787438567	3.033304918	2.640579771	2.633930481	2.100384125	3.828148254	3.28458756	3.161341538	2.491458723	2.81114491	1.965507814	3.489610078	1.401061196	3.281235356	1.244024398	4.252929549	2.711748329	2.522740854	3.023663048	1.601232176	2.982224618	3.500088957
381.8	3.13427903	2.775494114	3.131321233	2.895081807	2.949656776	3.324892966	3.7406434	3.169442127	3.328364999	1.601462157	2.248012276	3.510609469	2.853258231	2.774068957	3.677415179	2.970498611	3.266460377	2.378743831	3.144966606	3.049412476	2.578392794	2.928265878	2.836410905	2.365360133	3.483989543	2.719087511	3.231607344	2.896019637	3.143464353	2.713593203	2.718548613	2.183849938	3.970265188	3.420273448	3.275712746	2.565236508	2.874936876	2.03436021	3.568867313	1.464098817	3.382524639	1.284910603	4.380852804	2.80593948	2.611314244	3.135205065	1.669272573	3.055534267	3.588003516
383.3	3.193305532	2.822553853	3.217228173	2.986674281	3.024243642	3.400625281	3.831228353	3.240171022	3.40051183	1.622130539	2.276682431	3.603075991	2.906324553	2.82665382	3.760509542	3.031969139	3.320493057	2.415377154	3.190664983	3.119091667	2.620364962	2.995548521	2.883870273	2.409346165	3.549926684	2.764456046	3.299553449	2.97728545	3.230477033	2.78538951	2.787454312	2.229963449	4.061017561	3.485031709	3.357649982	2.611764908	2.917870842	2.09763742	3.649861282	1.466532631	3.443635427	1.317719238	4.475512511	2.838291542	2.666095804	3.217634481	1.713389347	3.122118279	3.647040058
384.7	3.19263557	2.818246025	3.214904461	2.964017554	3.037473366	3.378499556	3.819395588	3.238869498	3.395680393	1.60018003	2.276967406	3.588747641	2.910977065	2.824338928	3.731521916	2.998017722	3.325793011	2.418113223	3.196162595	3.097509424	2.615463985	2.979477245	2.860159613	2.400933453	3.536631345	2.748786561	3.283984182	2.951879484	3.209606159	2.782691995	2.758916109	2.221486479	4.050457388	3.481219973	3.337210905	2.595069524	2.916638641	2.077461311	3.635992383	1.466221401	3.430698133	1.324705505	4.458336577	2.846455217	2.6553614	3.20621693	1.702539853	3.135704693	3.636779815
386.2	3.181281383	2.805718599	3.204058017	2.963426059	3.011931181	3.371948803	3.799021916	3.21194195	3.389153515	1.607622434	2.264092225	3.56470341	2.897521361	2.816651208	3.722794434	3.024445343	3.322355143	2.424996872	3.186126952	3.096498774	2.591501399	2.95306968	2.848147385	2.403501488	3.532083151	2.754060015	3.277178246	2.925453378	3.194992682	2.764238988	2.775812125	2.219053416	4.018539809	3.459455245	3.311967824	2.599142395	2.913692027	2.070300191	3.625924226	1.442225491	3.423858629	1.306694438	4.459985764	2.83588986	2.639060076	3.18674935	1.700837214	3.118377288	3.628397871
387.7	3.194058542	2.830807754	3.198833931	2.971591803	3.030098911	3.387637848	3.821950392	3.21101275	3.393146202	1.594869289	2.254217755	3.589291773	2.914735863	2.804947203	3.748547919	3.039821303	3.320872063	2.43421358	3.180279812	3.103770293	2.584998991	2.978108696	2.864552824	2.392735316	3.536651276	2.763140242	3.285603997	2.94437053	3.221745417	2.771633704	2.778540448	2.212728575	4.023657653	3.486438184	3.323863954	2.608568471	2.932438499	2.073135914	3.63065108	1.468483785	3.441862694	1.309423707	4.486182041	2.864687387	2.644133811	3.190802621	1.703794717	3.113548193	3.636631834
389.1	3.218494851	2.85067881	3.241622249	2.982152808	3.042705689	3.419737269	3.848892007	3.234782582	3.420509157	1.616406483	2.288408393	3.627606158	2.924313899	2.820839579	3.770972979	3.054597951	3.341632046	2.438303948	3.210362792	3.12742915	2.626954238	3.006220248	2.887248691	2.386634541	3.569664681	2.774272926	3.302787696	2.955852888	3.224338003	2.787274997	2.788743044	2.227486621	4.074002463	3.502246814	3.352567658	2.625883556	2.95906281	2.098690346	3.665269315	1.469376509	3.45825476	1.315552306	4.530979069	2.884980545	2.668852137	3.220723802	1.712859441	3.126776408	3.666983749
390.6	3.259370767	2.897809645	3.301514418	3.045904152	3.093392134	3.485133388	3.905262017	3.289823013	3.487607163	1.638533652	2.320291487	3.664750131	2.959354833	2.859361375	3.84183695	3.107790542	3.391570123	2.465000552	3.259313983	3.176379734	2.672584185	3.062094069	2.940558599	2.428314812	3.612409444	2.810195836	3.337837279	3.01700342	3.276043695	2.819978184	2.835300307	2.255585234	4.152063049	3.535299314	3.391535104	2.65271162	3.008729621	2.11211638	3.70541342	1.505409278	3.493172938	1.353515701	4.586971968	2.917513778	2.699955356	3.280374285	1.739267676	3.193673758	3.71178991
392.1	3.358053771	2.986645393	3.399710988	3.137437173	3.177539987	3.575055448	4.007913248	3.359560266	3.556117752	1.695029758	2.367826138	3.754164297	3.061544836	2.933782467	3.936145857	3.190619719	3.442827807	2.54680746	3.333089691	3.258914137	2.738061757	3.151954813	2.99431664	2.490181046	3.685525288	2.900482284	3.423140405	3.093336673	3.383320997	2.875054165	2.895559188	2.32775964	4.231278643	3.648561522	3.470982723	2.711707362	3.064222135	2.174383289	3.769649919	1.545055255	3.577891388	1.375802878	4.68458802	2.981824166	2.766462408	3.364863322	1.796299677	3.263920439	3.756325907
393.5	3.399687616	2.98562156	3.421417584	3.164787754	3.211421891	3.603751675	4.068446023	3.388043144	3.592492361	1.69691679	2.378918362	3.788025557	3.069106335	2.964014516	3.976966371	3.200588074	3.475290688	2.549846973	3.374438154	3.268954611	2.77422531	3.188230977	3.006633884	2.512734336	3.755046856	2.945886557	3.469021703	3.122385036	3.399198827	2.911920785	2.941768644	2.353414915	4.258494751	3.661255123	3.516562002	2.732491261	3.088238485	2.201391811	3.809921355	1.568953788	3.600743779	1.38262434	4.719218857	2.99595472	2.793553388	3.393597752	1.807287531	3.289375444	3.775369113
395	3.397123459	2.953750317	3.420839388	3.191438915	3.183479393	3.606904358	4.063661736	3.392805335	3.590714228	1.700293871	2.370062071	3.791630623	3.068678433	2.9464838	3.965566609	3.198072587	3.472075822	2.542800884	3.360479022	3.279492407	2.754475554	3.179787804	2.992840478	2.500187841	3.74855468	2.950776418	3.472836203	3.117056883	3.393365016	2.909815352	2.940978069	2.352782455	4.281480267	3.662914903	3.505033863	2.733865496	3.085624671	2.197900796	3.814261731	1.568540617	3.601982916	1.383108721	4.717848066	2.999766752	2.782555057	3.408176027	1.814696813	3.284092177	3.788738715
396.5	3.364614628	2.958912223	3.391354151	3.155843446	3.172237438	3.58792186	4.03498234	3.35150574	3.570483445	1.670740648	2.35697256	3.768858376	3.058740571	2.944401935	3.942550134	3.206443468	3.474025193	2.512176367	3.346548871	3.260189883	2.721748525	3.168104324	3.009290454	2.489820478	3.719386919	2.917093254	3.441598197	3.0821493	3.382420473	2.907944005	2.925119717	2.326595221	4.256354193	3.639400103	3.473381873	2.716937132	3.08586909	2.208507885	3.792809492	1.565427503	3.584953434	1.368769746	4.698592963	2.977078006	2.76388021	3.393573118	1.792241965	3.277519699	3.777271878
397.9	3.349658736	2.959686746	3.405391673	3.155332217	3.182095032	3.584015056	4.031379123	3.368397892	3.567615291	1.684809397	2.37007162	3.764749248	3.072869401	2.9294714	3.945095238	3.201913577	3.474650892	2.527088485	3.354105412	3.265288168	2.737109862	3.220853933	3.01261706	2.490795744	3.726645063	2.935941608	3.447772858	3.096473188	3.390815589	2.902623366	2.91870213	2.334746295	4.259438882	3.640095618	3.48554675	2.7321439	3.096439877	2.202437362	3.810890043	1.565807717	3.589339722	1.389472666	4.710818424	2.974651407	2.765816673	3.386990209	1.79568354	3.295523238	3.774497601
399.4	3.350228356	2.955482617	3.385585641	3.141410236	3.162393348	3.568788489	4.027748838	3.347194196	3.549087109	1.664961219	2.342883155	3.746011665	3.039976424	2.910525125	3.93606044	3.179230402	3.465967476	2.519051966	3.33330951	3.244062011	2.719638477	3.194017107	2.997498136	2.469043538	3.685138291	2.917332982	3.435521677	3.078277396	3.365552802	2.887990358	2.901068749	2.31815501	4.206562044	3.620324784	3.454536499	2.695776552	3.092629887	2.192675779	3.782356648	1.552967426	3.559240114	1.366792818	4.694325339	2.955372309	2.725963192	3.350126101	1.776463736	3.243262553	3.751109009
400.9	3.369182347	2.973158155	3.404550428	3.15700568	3.193292265	3.592651214	4.046885241	3.36364589	3.570963503	1.681444054	2.361159119	3.767699947	3.05639721	2.920027493	3.948770403	3.195683276	3.481845375	2.521386383	3.343592361	3.257100974	2.740452678	3.225770503	3.008141318	2.480115836	3.706384119	2.93823272	3.458430812	3.088652251	3.393089569	2.895836075	2.916727123	2.332023654	4.224588325	3.638568146	3.467430649	2.708385822	3.111129066	2.196437746	3.805954101	1.565421432	3.570838183	1.368776039	4.711543268	2.965371725	2.731862459	3.363748529	1.78097339	3.249757994	3.750951583
402.3	3.391025377	2.989705896	3.445058264	3.190589787	3.211984833	3.634616937	4.076660941	3.396537379	3.590840091	1.694912876	2.367154412	3.797021012	3.073096429	2.93755948	3.970384419	3.215294775	3.487990426	2.526656085	3.366947106	3.276290088	2.767506834	3.273848182	3.023243774	2.505270469	3.732788871	2.983545833	3.479112671	3.118931344	3.417292176	2.914508036	2.946124602	2.357891953	4.268986175	3.656665334	3.492036336	2.725616302	3.137526039	2.228075521	3.836112064	1.57117293	3.587889463	1.371878893	4.744208632	2.981083517	2.759177086	3.387104459	1.796761297	3.279596024	3.769962827
403.8	3.439433724	3.0155669	3.494211444	3.244990366	3.257880761	3.666611875	4.132447028	3.431006506	3.629169811	1.719697482	2.396415062	3.836271154	3.119016066	2.969569622	4.040231959	3.26810265	3.516795989	2.566704131	3.413065556	3.322560893	2.801216246	3.344762657	3.061695489	2.530740165	3.794748044	3.00579856	3.51718703	3.167897618	3.460958281	2.957858771	2.990973992	2.389756668	4.336639317	3.706848335	3.538120722	2.753335198	3.182342067	2.274996294	3.869458961	1.608105386	3.63183189	1.401120941	4.781794345	3.03322141	2.800407938	3.442467883	1.834221516	3.334380247	3.815586788
405.2	3.485235406	3.050432851	3.568452526	3.320692353	3.297447521	3.740572864	4.206977999	3.479997488	3.675053457	1.740924047	2.435682618	3.895837407	3.164829314	3.011517708	4.10961527	3.299332083	3.56175313	2.618086158	3.459466734	3.383218466	2.846378655	3.426884881	3.118165649	2.576126069	3.864371901	3.084228958	3.572676061	3.23221249	3.517145479	3.010840835	3.055816685	2.431095571	4.422320034	3.771793448	3.599582043	2.820120804	3.223034918	2.313406266	3.92872583	1.643477862	3.682876008	1.43050323	4.853998465	3.081313322	2.850416817	3.518490197	1.878949339	3.404573368	3.860553651
406.7	3.557475522	3.097564487	3.635391456	3.390896724	3.342416348	3.791984733	4.267301249	3.524150224	3.733016178	1.781826653	2.472037488	3.963237859	3.208860556	3.050641053	4.158454125	3.343829064	3.615116096	2.649091849	3.48615876	3.431120301	2.881345956	3.509538562	3.159749177	2.627627337	3.92716198	3.145797717	3.617214174	3.28304239	3.596576842	3.051653319	3.092659648	2.472168501	4.493953985	3.831277329	3.653662264	2.859911586	3.263927696	2.345287876	3.982054111	1.677683109	3.722122145	1.453633027	4.897850001	3.127625653	2.894580629	3.578828652	1.924828207	3.4424691	3.895164134
408.2	3.579770706	3.130072521	3.677436483	3.426321429	3.378305112	3.835126565	4.311328494	3.562187144	3.776855179	1.80845022	2.498541429	3.995279805	3.240944672	3.066038861	4.190795058	3.384174372	3.639624042	2.669679846	3.514311951	3.445909028	2.912194655	3.547539791	3.185880078	2.659007093	3.963962436	3.195964432	3.650213421	3.305276697	3.637978359	3.092036791	3.147129076	2.498444099	4.543182224	3.865492639	3.702778254	2.894077457	3.284321527	2.378825036	4.016838321	1.693456312	3.749935862	1.479469476	4.932104004	3.147908306	2.9179428	3.611037568	1.954485086	3.472890722	3.913369409
409.6	3.58877912	3.147225991	3.706296033	3.44429695	3.400890912	3.868872027	4.323310669	3.564687652	3.78770143	1.820466202	2.512470483	4.005973561	3.257929347	3.077813057	4.218349494	3.410770519	3.64197922	2.665396267	3.527719762	3.47085531	2.936241678	3.598260692	3.20841289	2.666464505	3.988881686	3.228452239	3.660217935	3.33762757	3.68021392	3.103091587	3.164299146	2.510391835	4.577610444	3.898945946	3.715838482	2.907454963	3.305397744	2.410066027	4.032193979	1.702984681	3.76285612	1.485807895	4.962542281	3.168307696	2.934786569	3.632895838	1.955063939	3.498621387	3.919769706
411.1	3.617272977	3.156478051	3.729719996	3.474605906	3.412169169	3.888932155	4.352286352	3.589186168	3.800413185	1.836909586	2.520232175	4.033538625	3.289104114	3.083714468	4.243597184	3.431773247	3.664336439	2.710157316	3.546641605	3.492806382	2.966356461	3.662315648	3.220358498	2.690270224	4.011623468	3.253722802	3.682617631	3.370461763	3.705529977	3.134223338	3.196991729	2.537108009	4.615661698	3.908074756	3.746844244	2.923625215	3.333451096	2.432978941	4.055897899	1.725798091	3.786075934	1.498288617	4.984714567	3.192206178	2.959147363	3.662714719	1.970830007	3.520699974	3.941194071
412.5	3.642812934	3.186177892	3.760800336	3.522520634	3.437561119	3.929057078	4.376627109	3.614218928	3.823922345	1.860064206	2.540285891	4.058049769	3.301794282	3.097987575	4.278805109	3.453982975	3.686695557	2.724854035	3.565383928	3.516087384	2.993003783	3.712226564	3.250634654	2.70442887	4.058807879	3.289732606	3.716159308	3.409396897	3.741956018	3.1607403	3.224112853	2.562161608	4.664878614	3.946555063	3.780037434	2.955994776	3.357020358	2.460635568	4.094621232	1.740136122	3.819168837	1.536811707	5.007467454	3.227395028	2.988897847	3.690815547	2.006883555	3.552128037	3.970693582
414	3.671217434	3.201795272	3.812514865	3.565027399	3.485511132	3.978034025	4.425562934	3.664472835	3.871932421	1.886464448	2.565792006	4.096191984	3.335761033	3.126218884	4.326754314	3.487475974	3.71634046	2.761178894	3.601487529	3.546458356	3.033686742	3.769260444	3.288099191	2.750363441	4.113916269	3.339671441	3.753877015	3.451267237	3.786185302	3.188285705	3.261730418	2.595852658	4.726102662	3.989289105	3.819113099	2.993019792	3.397708774	2.48848961	4.127924837	1.767975122	3.848160202	1.548889444	5.050318066	3.268340923	3.027272113	3.735842598	2.049355984	3.597651838	3.995511424
415.5	3.710990665	3.244117787	3.847698652	3.5998145	3.502939263	4.006409991	4.463770406	3.68943185	3.888350545	1.903465988	2.589271856	4.12384767	3.371077583	3.150044292	4.36248685	3.513634286	3.733664148	2.769937252	3.626369772	3.584525914	3.067690641	3.799304172	3.313674489	2.780128609	4.153604145	3.378837274	3.777229327	3.488702194	3.837036201	3.217260282	3.295984517	2.614239511	4.771789267	4.020906945	3.855047405	3.02616487	3.42531202	2.526997519	4.162423186	1.788668156	3.870499983	1.558316108	5.081821441	3.297487296	3.052054749	3.765397361	2.070431975	3.631394231	4.015707352
416.9	3.734493338	3.256378358	3.881379642	3.615136462	3.531121896	4.039411576	4.490184128	3.70010724	3.908734095	1.922677847	2.611716815	4.158578573	3.401833823	3.159546499	4.385617665	3.54350717	3.744834158	2.784674485	3.647372558	3.6054266	3.087646567	3.85031548	3.334561798	2.795535248	4.179738582	3.40169031	3.799734018	3.504907139	3.875149995	3.248119575	3.330388558	2.639382776	4.815445253	4.039501234	3.879560458	3.053831311	3.441742903	2.55362446	4.193234942	1.802173098	3.895687072	1.573539187	5.092424191	3.324834973	3.075000091	3.799850555	2.097592351	3.664306257	4.033724125
418.4	3.741517128	3.26264125	3.899053405	3.63988131	3.546195612	4.059926986	4.511701304	3.725984468	3.934052563	1.925106102	2.621598811	4.180190337	3.431834808	3.167405798	4.410115277	3.568960114	3.760979212	2.814586927	3.669368531	3.626956229	3.098946749	3.892664623	3.36736025	2.816640651	4.218918152	3.438288376	3.813165342	3.529389295	3.90277544	3.26385128	3.360800013	2.65426225	4.855064625	4.065421551	3.91725395	3.076094871	3.449599717	2.580173513	4.213554542	1.826953494	3.922835099	1.593945086	5.122798938	3.353140084	3.111295472	3.831965864	2.096202161	3.685199368	4.042436576
419.8	3.77275627	3.287404372	3.92169821	3.673576822	3.561041077	4.083332621	4.53108534	3.752771369	3.94991326	1.944428095	2.636666318	4.193130595	3.453496383	3.189958628	4.429711368	3.592870156	3.780880888	2.833384558	3.697799538	3.649333965	3.131193972	3.946439391	3.387734557	2.840414541	4.255436546	3.466293124	3.835686508	3.557320887	3.931672073	3.290005119	3.394057681	2.678723796	4.892892096	4.099462805	3.944555749	3.100967016	3.465237245	2.594611514	4.247362544	1.840602305	3.944764718	1.608630689	5.145150017	3.380542393	3.136825384	3.855350809	2.132717163	3.713744138	4.06826074
421.3	3.791254441	3.311167678	3.95836261	3.710997449	3.590572785	4.126882125	4.561782991	3.781203341	3.970878908	1.977463684	2.654541834	4.221456835	3.473726771	3.205480596	4.469035153	3.617173134	3.80243561	2.864250756	3.715859217	3.682796524	3.166541963	3.985899456	3.415869215	2.855344199	4.284164041	3.511154718	3.864695982	3.594675181	3.975739128	3.325913207	3.426377076	2.700257496	4.94835309	4.128998764	3.993099366	3.134239396	3.490076279	2.624767919	4.276121193	1.854661171	3.977508088	1.629637995	5.179174005	3.419123795	3.177378357	3.892364595	2.165653762	3.751613976	4.099468386
422.7	3.824277239	3.335845189	4.004506067	3.746962456	3.627431458	4.180766872	4.596819794	3.815140405	4.004993257	1.998978958	2.676853055	4.265776596	3.510009655	3.230764094	4.506403092	3.66284061	3.831316399	2.888636003	3.746954171	3.713028183	3.201905886	4.028461034	3.447694226	2.893862874	4.329344261	3.555900684	3.896292039	3.639019255	4.024122984	3.355630126	3.466215893	2.73102651	5.011696096	4.176379285	4.023147155	3.169181853	3.517766773	2.666169977	4.305854996	1.881273185	4.011436986	1.655559072	5.211565869	3.463055223	3.218990317	3.935362952	2.198975381	3.788433563	4.125343443
424.2	3.868847372	3.363579433	4.047004158	3.794337149	3.666992039	4.214329762	4.641176093	3.842382542	4.038764573	2.02403726	2.705613828	4.315379075	3.551537331	3.252413179	4.547315364	3.70426001	3.860298823	2.923159186	3.785557848	3.747873689	3.235622021	4.074939835	3.476586138	2.926279154	4.3841723	3.612299668	3.928810784	3.685737324	4.068338974	3.383900997	3.502872105	2.760362774	5.080869934	4.21414264	4.063222246	3.205204677	3.540460197	2.69203085	4.351601519	1.903595418	4.046616937	1.671368992	5.254814639	3.50294557	3.261571295	3.982558537	2.226085371	3.836244208	4.152554985
425.6	3.90514939	3.389167401	4.086211661	3.832985405	3.69770505	4.259507289	4.690560971	3.87997891	4.075922211	2.042130975	2.736919198	4.353576071	3.589826972	3.278643541	4.592396779	3.7388782	3.888917435	2.949623924	3.818314857	3.780514924	3.275843146	4.129211444	3.510088365	2.959935102	4.438767226	3.653259401	3.959793816	3.724497279	4.113763182	3.410301232	3.532331013	2.78738061	5.136901055	4.251433368	4.113119783	3.243658986	3.564132064	2.727715282	4.394131806	1.924246712	4.080700214	1.691189094	5.297901971	3.547045634	3.303975041	4.027378392	2.256816099	3.877621844	4.189604127
427.1	3.94592315	3.417801731	4.137207112	3.878805208	3.735744792	4.309403446	4.72352524	3.916855154	4.109588791	2.064836343	2.760074391	4.387185196	3.622601484	3.308475619	4.633884255	3.780112664	3.921149479	2.973597395	3.849716671	3.817897079	3.311792317	4.173768124	3.536091322	2.977222836	4.482200366	3.699204809	3.986093088	3.762757903	4.165322558	3.439343488	3.572937388	2.809924151	5.198493015	4.293564376	4.153968916	3.280384964	3.584823981	2.75664393	4.427511665	1.946058881	4.111994901	1.705643799	5.344762303	3.58741792	3.339707155	4.06784307	2.282144641	3.927086395	4.217943001
428.5	3.982220627	3.449810235	4.189009762	3.921518128	3.764430033	4.351782957	4.758767556	3.944216199	4.152559079	2.102321002	2.788733068	4.429294497	3.660347933	3.33222372	4.680841407	3.820723564	3.952338751	3.006450469	3.886083444	3.853007754	3.345115776	4.215261349	3.572747038	3.001856209	4.528952875	3.751884853	4.019415801	3.80601447	4.211856596	3.472704295	3.612559102	2.836960425	5.258813316	4.328709033	4.204589638	3.315352644	3.600531848	2.783792448	4.466493757	1.96403975	4.154039156	1.728907023	5.383174461	3.632929597	3.380276647	4.110453342	2.312400698	3.970683012	4.248318938
430	4.021833521	3.469055425	4.221671014	3.959194603	3.796036784	4.382858498	4.802828667	3.982771208	4.179998436	2.124144871	2.812859876	4.472108066	3.694030665	3.351700962	4.709108201	3.852408785	3.97765433	3.035576932	3.925787632	3.883539494	3.376290345	4.248245203	3.598230977	3.026707779	4.579587717	3.797306988	4.047099253	3.847016487	4.260660112	3.506183133	3.648132294	2.861770303	5.323266421	4.369299498	4.244143177	3.350454667	3.623130182	2.81317039	4.502904008	1.984550751	4.192349043	1.751154417	5.425469875	3.673072027	3.419327636	4.153853621	2.33883746	4.015534399	4.284375769
431.4	4.054854187	3.489415749	4.255259053	3.992760674	3.82238927	4.425437616	4.831471168	4.002937202	4.208337024	2.14130198	2.838822169	4.511357225	3.725880974	3.379092835	4.739169586	3.886649845	4.007460823	3.062708238	3.952642712	3.913560588	3.402650135	4.295771859	3.630622743	3.051210042	4.620576839	3.839112588	4.074854335	3.885888476	4.303455049	3.527830654	3.675655753	2.883162479	5.378509696	4.403876892	4.278067596	3.378141864	3.642004186	2.833989256	4.534789571	2.00150433	4.224392534	1.766046805	5.464064147	3.710928111	3.454841109	4.191007809	2.365152586	4.052138072	4.312752725
432.9	4.076856238	3.504315927	4.290992946	4.013219024	3.844653591	4.456802941	4.860607803	4.034523041	4.237756696	2.155985346	2.859375192	4.536064021	3.75028375	3.39764246	4.772565102	3.91763351	4.0231277	3.084518	3.975171097	3.937689702	3.428053604	4.32540412	3.650950415	3.065256892	4.650100588	3.872358678	4.096931496	3.910231746	4.338673246	3.544523647	3.700448954	2.90269584	5.42227301	4.427469043	4.310819943	3.398474682	3.657891618	2.854757285	4.562741904	2.017813288	4.251381329	1.783238046	5.498552992	3.739623258	3.489451141	4.226424224	2.380309858	4.084400387	4.336678165
434.3	4.110929963	3.532606413	4.330870099	4.057687019	3.880376684	4.504341192	4.897071971	4.064955498	4.2757654	2.175331234	2.881083793	4.574277272	3.78605018	3.422542754	4.812487617	3.953442882	4.052035583	3.112536741	4.009334499	3.974750794	3.464968411	4.358783567	3.67861882	3.084266481	4.694798998	3.922050624	4.12517658	3.942632831	4.385590607	3.568534497	3.728367041	2.922904532	5.477748871	4.456953555	4.339892298	3.432300709	3.668177493	2.882615686	4.593901283	2.034511619	4.285663374	1.8026061	5.540235226	3.779951985	3.522467635	4.262952703	2.408150269	4.122736073	4.365709099
435.8	4.144199898	3.564414901	4.373530159	4.103534004	3.911835997	4.551263104	4.943342629	4.097195792	4.315658134	2.198052757	2.906390053	4.627711195	3.829439523	3.449238032	4.862622918	3.985650408	4.082469576	3.144519694	4.043150169	4.011346882	3.496785691	4.38941128	3.711381425	3.112881185	4.742404133	3.963976107	4.15970768	3.983746762	4.424179911	3.597854531	3.758160486	2.949225452	5.537733381	4.49519528	4.384725327	3.467340293	3.687260657	2.909217017	4.6320034	2.054340773	4.324898842	1.822210165	5.580433477	3.822521964	3.557367195	4.309078447	2.433545453	4.159193166	4.395948998
437.2	4.184911962	3.597864063	4.423257845	4.147734271	3.953490128	4.598602028	4.994814976	4.13567083	4.363034147	2.225272941	2.936754867	4.674613001	3.874693872	3.48111726	4.912061336	4.026080436	4.112315421	3.176292384	4.083684473	4.04925359	3.531119332	4.425685491	3.744823855	3.141440074	4.792147974	4.01062445	4.193700428	4.027387413	4.469020907	3.624379321	3.794857951	2.974897562	5.601786212	4.536079866	4.43125687	3.502466239	3.709572081	2.938961962	4.674128911	2.07512743	4.360611646	1.841083434	5.631108318	3.862738876	3.599169423	4.355537019	2.459936791	4.206631598	4.426388959
438.7	4.23479877	3.632459864	4.471751326	4.193384959	3.984208885	4.642249033	5.044265338	4.172508523	4.404179645	2.255565818	2.965795669	4.719468009	3.911537611	3.511019322	4.957746274	4.069222678	4.149192044	3.207588367	4.121409139	4.081808189	3.57079198	4.456456913	3.777122029	3.163529902	4.843403063	4.055328202	4.229759826	4.070949954	4.521426619	3.657522984	3.825823569	2.99972882	5.671004268	4.574776158	4.477235312	3.537170435	3.735370166	2.964802931	4.713643807	2.088945727	4.394703164	1.863441556	5.676606983	3.89961443	3.636843539	4.399700006	2.485033345	4.251301554	4.460464446
440.1	4.27218202	3.654377877	4.50996376	4.233983558	4.013407861	4.681376059	5.076426783	4.205672156	4.435349573	2.275437145	2.990382835	4.759299677	3.942927772	3.536887536	4.993422209	4.100850843	4.181414738	3.240239477	4.155638338	4.113304819	3.598520317	4.488593272	3.804201261	3.180219871	4.887211112	4.101604706	4.256882732	4.107813286	4.562959859	3.682468818	3.85156579	3.019074873	5.726132512	4.607661895	4.511458812	3.564079115	3.75074744	2.988854009	4.742698308	2.110094035	4.429109104	1.878153072	5.720614405	3.934996795	3.667469373	4.437367094	2.502737765	4.28831427	4.4891936
441.6	4.298948632	3.679640059	4.547943714	4.268705594	4.044620352	4.724920493	5.111777013	4.231059746	4.472491496	2.291713984	3.011986864	4.794095031	3.978780754	3.557718171	5.033697655	4.133042691	4.204693708	3.261641991	4.180696132	4.143996309	3.628030747	4.518381425	3.835523787	3.202986226	4.921576032	4.1428849	4.281301074	4.144597632	4.599255758	3.705998525	3.879318452	3.041043316	5.772038086	4.635326446	4.544806573	3.588498953	3.765429681	3.015084267	4.77025551	2.125732705	4.460672135	1.891182305	5.759732118	3.964214953	3.698973527	4.474160068	2.524264033	4.321971965	4.51985233
443	4.335177144	3.704447668	4.590831377	4.306844773	4.076907021	4.766788805	5.150335609	4.261881677	4.504932736	2.31403626	3.035520784	4.833748744	4.011335468	3.587747314	5.074940739	4.166388015	4.229270707	3.290601721	4.214570221	4.176298092	3.657675427	4.554929866	3.861950979	3.22857237	4.958884116	4.180535902	4.307435846	4.176809806	4.640834538	3.734078845	3.909192839	3.062350825	5.822194574	4.671102424	4.582897952	3.620656932	3.784112465	3.040105713	4.799443409	2.147637157	4.492584704	1.90757911	5.801368655	4.001738546	3.727801794	4.51745884	2.548728346	4.356749579	4.550584474
444.5	4.374212657	3.738611714	4.638163238	4.350491096	4.109987338	4.8130367	5.196426648	4.300325466	4.545525473	2.338953851	3.059725337	4.877500559	4.050460374	3.61775002	5.123165387	4.198833101	4.258984577	3.321458132	4.250644425	4.214242056	3.693386447	4.592730653	3.888852307	3.248894951	5.004542265	4.228221041	4.345450305	4.214257731	4.685950797	3.759826554	3.940120977	3.085354089	5.882395255	4.706751332	4.618924484	3.652238245	3.808163308	3.067698018	4.835653851	2.166903115	4.527027184	1.929115482	5.84364814	4.038860354	3.764543332	4.560153176	2.572862597	4.397366004	4.581724811
445.9	4.417263597	3.7688081	4.683119824	4.394176344	4.145858978	4.85635663	5.244767823	4.334222745	4.584879183	2.361961881	3.088390728	4.922412504	4.088571401	3.649934917	5.170298826	4.243304263	4.292401301	3.350414506	4.286212707	4.252455183	3.72286346	4.631713117	3.920372705	3.274300216	5.050775746	4.267765259	4.378308302	4.255478217	4.730458314	3.790874409	3.969787246	3.109494018	5.94229317	4.746060642	4.657768542	3.686900887	3.831737935	3.098146197	4.867437073	2.190085239	4.562817435	1.949181547	5.884972415	4.074582225	3.800958403	4.607652887	2.597367486	4.436848919	4.615670063
447.4	4.458102324	3.802174776	4.729002147	4.439227106	4.182640672	4.901105388	5.288542915	4.375226173	4.624219677	2.384093232	3.115494468	4.966034303	4.125137103	3.678529337	5.21215952	4.282458936	4.326745396	3.387459444	4.319413988	4.287059709	3.754683062	4.671255725	3.950290901	3.304321667	5.097917412	4.311425042	4.41061282	4.29842874	4.773252655	3.823970615	4.003233643	3.136164412	5.999875857	4.78526637	4.702566298	3.719049403	3.854837626	3.127956193	4.901669294	2.211052857	4.595886785	1.963637998	5.932893725	4.110498675	3.837285905	4.650862786	2.620350529	4.474259946	4.649318268
448.8	4.500136056	3.83624998	4.775133108	4.486153893	4.216785279	4.948933905	5.331797016	4.413979187	4.661521142	2.408044439	3.141780037	5.010081435	4.160040397	3.709168189	5.258459016	4.314663055	4.358718671	3.419040868	4.352382896	4.321849117	3.790575325	4.693638235	3.979584413	3.330864223	5.140766348	4.356514283	4.442576962	4.342299341	4.81931404	3.854900503	4.032835718	3.163074015	6.058837566	4.820708219	4.742649507	3.751806827	3.88029039	3.158078306	4.932554659	2.231250294	4.62969669	1.981290707	5.977763826	4.148446649	3.867807157	4.691458641	2.642454893	4.514949918	4.68107412
450.3	4.549663664	3.865262303	4.821219446	4.534022548	4.25534127	4.992163791	5.374485528	4.448893345	4.699196412	2.434440119	3.170664627	5.05147451	4.196803722	3.73931668	5.303360073	4.354084298	4.388962372	3.445314515	4.381236835	4.355165602	3.821901188	4.71730557	4.005904919	3.357878257	5.188255576	4.398428787	4.477920781	4.380696155	4.863232808	3.887516473	4.06309995	3.186657269	6.111887415	4.858450948	4.777409589	3.784387475	3.902165931	3.183773818	4.963225895	2.253327218	4.662281343	1.998466373	6.025495119	4.182266494	3.900029436	4.72950138	2.660422438	4.552674694	4.708818008
451.7	4.596992196	3.897163108	4.866686714	4.573248263	4.283425414	5.034029393	5.415182496	4.487148397	4.732928791	2.455898269	3.193091326	5.091454547	4.233540194	3.770421952	5.346919658	4.392740576	4.423956017	3.47229396	4.411494391	4.392129437	3.851512112	4.74810485	4.030055798	3.381416022	5.231285429	4.439850636	4.509683733	4.416283209	4.907377018	3.918544996	4.093766469	3.207990168	6.165978689	4.899476144	4.816702384	3.816174437	3.924379096	3.211477356	4.990049908	2.270473135	4.695597551	2.014911323	6.069304008	4.21669719	3.929265236	4.773393438	2.678827686	4.58962392	4.740912939
453.1	4.641047839	3.929082901	4.909681522	4.608925426	4.322311599	5.07987741	5.452436731	4.516113895	4.766753192	2.470652047	3.217684535	5.129669529	4.264959129	3.797169066	5.392399485	4.428996472	4.45171602	3.502622464	4.440961151	4.431269887	3.877237715	4.777014256	4.058230231	3.403524671	5.270135624	4.480957254	4.53474086	4.450228271	4.948799662	3.946325276	4.128127435	3.225543238	6.217239037	4.934097963	4.848051873	3.844775885	3.947735957	3.234797477	5.018315644	2.29325217	4.731387419	2.035613153	6.115048782	4.25291973	3.957962151	4.818849483	2.701838167	4.624519645	4.777042581
454.6	4.675658053	3.95991641	4.953064294	4.642156835	4.35665204	5.123844607	5.492262079	4.54663233	4.803845075	2.485145855	3.240748201	5.163836744	4.300398817	3.826806744	5.439942428	4.460042672	4.479738507	3.521568392	4.466921275	4.464315522	3.90208549	4.802480586	4.080896258	3.420554943	5.308646167	4.517665633	4.566681341	4.481223093	4.980992339	3.965857055	4.159474751	3.237633443	6.260802149	4.967696381	4.879210747	3.872557141	3.965530027	3.260468046	5.045470701	2.309759877	4.765484585	2.052109988	6.158575306	4.28799897	3.987950269	4.862378725	2.721873804	4.654055247	4.807212005
456	4.7018851	3.993246077	4.99458536	4.679469152	4.384130637	5.171204833	5.534718844	4.572675186	4.83962868	2.498602327	3.25866951	5.1972536	4.337143763	3.855152272	5.497587368	4.494192765	4.499945462	3.551555317	4.484895686	4.497715175	3.933909709	4.824320646	4.10186883	3.437710249	5.344671527	4.555097243	4.591898508	4.512366397	5.00970234	3.982643656	4.189377881	3.24155372	6.302559045	4.994761834	4.90828901	3.898697775	3.977363528	3.282784386	5.072023481	2.319732328	4.793356967	2.071506626	6.197431077	4.318765785	4.018276827	4.899453028	2.7470504	4.685985671	4.835010187
457.5	4.723827603	4.024728697	5.042863987	4.719048331	4.410450115	5.213574815	5.580121276	4.603779828	4.883120932	2.516530072	3.285199954	5.232732408	4.373978016	3.879913584	5.547665038	4.523824972	4.518746451	3.577744228	4.507457483	4.531168393	3.967559417	4.844592392	4.123155144	3.45424421	5.376915418	4.594931501	4.618855873	4.543890291	5.03790207	4.001307629	4.208432991	3.249578067	6.343071078	5.020161875	4.936494821	3.921550195	3.993462585	3.304272077	5.102588768	2.330910578	4.820188724	2.092254046	6.229961293	4.350331489	4.047441959	4.940441659	2.771609142	4.708719036	4.86188154
458.9	4.743232855	4.055517091	5.084929745	4.754154351	4.438106368	5.259667776	5.627507925	4.632266741	4.925251431	2.537795633	3.304186599	5.276051593	4.414297067	3.904398537	5.597694708	4.550839227	4.544387843	3.606274864	4.538052949	4.563127141	3.99644004	4.879698101	4.13960125	3.467142429	5.407608769	4.634223463	4.646402074	4.574628315	5.064087484	4.013783965	4.229778692	3.262540935	6.385608273	5.0471485	4.967676794	3.942091406	4.008556109	3.327214359	5.129148764	2.345499598	4.847148227	2.111337972	6.259082894	4.377513327	4.078274928	4.980412323	2.799964847	4.740629738	4.888195305
460.4	4.763760681	4.084937861	5.130871613	4.799796561	4.462707141	5.304770492	5.681435999	4.659907928	4.968493994	2.56142964	3.327357451	5.320181447	4.449984574	3.921910188	5.628869099	4.577913627	4.562531585	3.638516872	4.572154149	4.590212519	4.026329279	4.913731731	4.154322054	3.483117744	5.44018202	4.669602267	4.675310001	4.608214755	5.093975135	4.028919791	4.243821162	3.284754496	6.435807939	5.07867068	5.002064363	3.964082612	4.026438135	3.350788891	5.162473897	2.353631764	4.866283456	2.125562081	6.281707257	4.399773422	4.111402754	5.014276526	2.820564175	4.773514774	4.90999358
461.8	4.799113308	4.109037146	5.17156516	4.847698997	4.492249492	5.334177537	5.725255491	4.687859518	4.996234338	2.586356574	3.352876652	5.365286984	4.479754176	3.945906572	5.650591191	4.608830094	4.589663109	3.65846362	4.605130219	4.614198444	4.050865258	4.941215972	4.169901434	3.500766745	5.474478011	4.70260761	4.701495078	4.646121507	5.135967255	4.057959	4.261458523	3.323302753	6.489618301	5.117771347	5.037899245	3.979865793	4.049258911	3.366379904	5.191249663	2.366530721	4.887592396	2.13656599	6.30897525	4.414641207	4.134261278	5.044906691	2.833351235	4.801355974	4.932428379
463.2	4.84767641	4.128858897	5.208280285	4.887624875	4.52144083	5.359333759	5.757158146	4.720824364	5.022486166	2.610096622	3.375861488	5.409519135	4.510283896	3.969647404	5.668466687	4.640073754	4.621004025	3.677863787	4.647295621	4.644279209	4.070221528	4.966985163	4.182960216	3.5216813	5.510183569	4.737405754	4.72993036	4.675300009	5.182792495	4.084626777	4.283482823	3.359149076	6.543640282	5.160001419	5.071848408	3.999155537	4.07170626	3.391827794	5.219003497	2.378272211	4.913117327	2.144038785	6.347611354	4.437136133	4.152869437	5.075091924	2.843732152	4.834321678	4.95841483
464.7	4.901337357	4.150484435	5.248249066	4.923898956	4.556465202	5.389574542	5.79006102	4.748049081	5.048246573	2.631049151	3.398063743	5.449839316	4.540134067	3.992820623	5.69549128	4.676861661	4.657902145	3.692505023	4.677680773	4.672809232	4.091028287	4.998527245	4.201576363	3.544365552	5.551543825	4.768171961	4.75691175	4.705921079	5.228687997	4.1148857	4.31785516	3.386818198	6.603051879	5.205135015	5.105017692	4.019564221	4.092692884	3.410391241	5.246451885	2.391411175	4.937252623	2.157803439	6.399427206	4.464283191	4.17694008	5.113904068	2.856573614	4.86836018	4.988082647
466.1	4.961056292	4.17150265	5.299179471	4.967770977	4.588936678	5.420521253	5.831140119	4.78096619	5.067751273	2.647694732	3.42250313	5.480259804	4.56104469	4.017028388	5.737413997	4.723461023	4.693042937	3.712605604	4.699544301	4.706988857	4.112782238	5.034086822	4.221794719	3.558235307	5.600119378	4.802484056	4.785229929	4.742503591	5.271279338	4.152950738	4.351078207	3.401133942	6.651803032	5.24846108	5.139112724	4.043646852	4.11118378	3.425961807	5.269769061	2.409497666	4.963716575	2.171605664	6.458900035	4.489184699	4.202505399	5.155753562	2.868683102	4.901479278	5.010025456
467.6	5.017422655	4.195211835	5.344488135	5.007411441	4.625005334	5.460722972	5.8673025	4.8112177	5.093894058	2.66710585	3.445714322	5.508826847	4.579178389	4.041363546	5.782775745	4.759790692	4.723626098	3.7365227	4.716060702	4.741660806	4.138613015	5.07262423	4.244284328	3.583345381	5.639073787	4.83658632	4.813160691	4.774805053	5.309103084	4.183899502	4.382225985	3.414691694	6.689854741	5.281119283	5.169687658	4.068049634	4.127626661	3.449891223	5.293040153	2.421630195	4.993545714	2.184625537	6.511010859	4.518013346	4.226117471	5.193981683	2.883155044	4.935850079	5.034750999
469	5.062370777	4.222015667	5.375787457	5.04535321	4.655489863	5.503923425	5.903542449	4.841841246	5.123683711	2.687294759	3.464032575	5.542409545	4.604558789	4.068228312	5.820991757	4.788203705	4.746404932	3.759357617	4.739137293	4.77377324	4.163634506	5.090392926	4.272308109	3.594213158	5.663748051	4.876312256	4.837630309	4.803745546	5.341280245	4.198595765	4.400991877	3.433709425	6.734098247	5.301173551	5.194844059	4.087350078	4.14430046	3.465039294	5.307770975	2.429684247	5.021981232	2.1981484	6.525274609	4.544914934	4.247331661	5.227333776	2.898981004	4.965934223	5.062908504
470.4	5.08834925	4.247354642	5.40452245	5.085084303	4.680264966	5.548204684	5.942245271	4.868821952	5.162553681	2.710534783	3.476933438	5.582567623	4.634485318	4.094734371	5.851893767	4.803997992	4.765192262	3.774409035	4.779409343	4.79843774	4.190138951	5.096157928	4.299012391	3.60315228	5.67730755	4.915374027	4.862945326	4.832264368	5.377355681	4.204395253	4.410204171	3.456912515	6.774602274	5.316146196	5.216734701	4.110441412	4.156407182	3.48257598	5.326699165	2.439788281	5.041855281	2.205756481	6.516527996	4.567410458	4.266701747	5.254336642	2.916035392	4.994379266	5.091967079
471.9	5.10857346	4.278496216	5.434142423	5.125040414	4.701392967	5.581185759	5.981698026	4.896739124	5.202263773	2.734957088	3.488243468	5.626281154	4.664418623	4.116292819	5.872551432	4.820736939	4.787621471	3.801771363	4.822199131	4.819316604	4.216203713	5.118326334	4.315459611	3.609493159	5.694730313	4.94871363	4.883541546	4.861943493	5.407126364	4.211438789	4.419733301	3.485620375	6.821222436	5.340161696	5.238781667	4.128034612	4.1673232	3.49972782	5.348679091	2.446189369	5.064228698	2.213045119	6.53228813	4.586947401	4.295318531	5.283848207	2.931531586	5.029476369	5.120972006
473.3	5.123478489	4.306394069	5.477472133	5.157602842	4.722606191	5.60801204	6.028034335	4.922441247	5.243023738	2.749927804	3.513139307	5.668513121	4.696188129	4.13651474	5.902534574	4.852149612	4.810614895	3.826259363	4.861984487	4.84434389	4.238580415	5.15774749	4.330751511	3.620551437	5.724255727	4.970008709	4.904503875	4.891061444	5.436826313	4.226123034	4.437249428	3.513504055	6.864453584	5.377996123	5.265369279	4.145623714	4.18535621	3.520373055	5.378159564	2.460799098	5.085626771	2.22693965	6.570530325	4.607353391	4.326171742	5.323662777	2.950302196	5.059997447	5.142253645
474.8	5.157071131	4.333738921	5.531876965	5.190051952	4.749941098	5.629663074	6.067857627	4.947823601	5.277420285	2.76013644	3.54405601	5.700159728	4.721870553	4.157217864	5.945740167	4.888970402	4.83954069	3.848847859	4.887027739	4.87824612	4.255349439	5.198499408	4.346919164	3.638686094	5.769958358	5.004054404	4.932049764	4.924349164	5.46005834	4.259287058	4.468626549	3.532665359	6.906556882	5.41834125	5.299022878	4.168323522	4.208288464	3.54341699	5.406231402	2.481705551	5.113613913	2.241418505	6.638672773	4.632020498	4.350065769	5.371815174	2.963027554	5.083380698	5.162895546
476.2	5.201392101	4.364025444	5.589496793	5.228514899	4.781620852	5.668534181	6.103376977	4.978543141	5.305680787	2.771987764	3.577099649	5.727249378	4.745048343	4.183502165	6.001634512	4.933839821	4.876559084	3.874967461	4.892990009	4.916265436	4.279949107	5.234291977	4.366528272	3.659492075	5.817002867	5.040518218	4.963029443	4.952684293	5.48588533	4.293512225	4.507951285	3.536177461	6.944079252	5.456968308	5.325370983	4.194140881	4.226883938	3.56848274	5.434742421	2.496527956	5.144791845	2.259496702	6.725078413	4.65836693	4.374880018	5.418121729	2.980380092	5.107991155	5.183153052
477.6	5.24002268	4.392727786	5.642106566	5.265550798	4.814707576	5.718776453	6.135081546	5.007693046	5.330515062	2.777027215	3.609538224	5.751161635	4.777470722	4.209958435	6.062305392	4.981900794	4.90560284	3.902009253	4.893917118	4.955286799	4.304297576	5.260278475	4.388676789	3.685681325	5.865370943	5.072936665	4.993968268	4.976905091	5.51784776	4.325663671	4.546361653	3.531990625	6.98384167	5.495588168	5.347918895	4.218168078	4.239838846	3.591127535	5.45592551	2.506498589	5.175212184	2.281256129	6.78863602	4.695443868	4.399289981	5.455807248	3.003492608	5.13265137	5.206022916
479	5.271094033	4.425202134	5.68670673	5.286917576	4.847784369	5.772159752	6.169852953	5.026470266	5.356336231	2.778568919	3.629402721	5.775675903	4.814751061	4.234490502	6.128699379	5.013378762	4.923919798	3.926529775	4.893517061	4.996922325	4.329584125	5.267076312	4.407106499	3.701887444	5.899055335	5.103274677	5.021425355	4.995351329	5.542469314	4.347151307	4.575470766	3.515708234	7.011140955	5.519384688	5.368264567	4.239726704	4.250038334	3.609241222	5.47356329	2.512998206	5.20445598	2.301890202	6.834263353	4.736776903	4.420720402	5.487213843	3.027930155	5.15203493	5.228299165
480.5	5.295558544	4.460366277	5.722225223	5.306156316	4.872826033	5.820763705	6.20866196	5.042607748	5.389714737	2.78231296	3.638584686	5.803740287	4.852882095	4.259720437	6.189381755	5.033425878	4.93450499	3.944925987	4.908535981	5.025761327	4.353921346	5.271233777	4.412862709	3.709668697	5.918137828	5.139365033	5.043244084	5.018252383	5.565056307	4.356041678	4.593913481	3.501082203	7.030703501	5.538296923	5.385812005	4.258226607	4.262400306	3.624907698	5.492516457	2.521666031	5.228844946	2.32283632	6.855777549	4.769364183	4.445621727	5.513508582	3.054040302	5.174490999	5.251138568
481.9	5.299901552	4.491462078	5.754574706	5.336985013	4.889479433	5.855983848	6.25712762	5.057580482	5.432585231	2.794049953	3.645792375	5.838957773	4.89325163	4.278093583	6.224347724	5.044265738	4.948985255	3.965073532	4.941183315	5.043554956	4.385318534	5.276698495	4.42286174	3.712176723	5.93510651	5.172927577	5.067613233	5.039600572	5.583622763	4.353970171	4.599364001	3.511519177	7.064467076	5.557110747	5.412401552	4.273221718	4.272784556	3.641205543	5.51769549	2.530808551	5.247540755	2.335621236	6.858332208	4.791322005	4.469297771	5.540800055	3.075372792	5.202683457	5.277753154
483.4	5.289345917	4.521042665	5.783600905	5.383165484	4.900794087	5.888487141	6.308477821	5.082670663	5.483647352	2.823727813	3.662477073	5.888275549	4.933509678	4.294729927	6.245287549	5.047188444	4.961327674	3.994666337	4.992557578	5.060549225	4.423275816	5.289693945	4.441545312	3.716472002	5.945294531	5.207292189	5.092823988	5.057886535	5.601848916	4.348620072	4.594937081	3.546976922	7.103571151	5.572374943	5.432746849	4.287158142	4.283493555	3.665800393	5.552010963	2.534732514	5.263091817	2.346378673	6.857478503	4.81532441	4.500366993	5.564747528	3.098970086	5.240192282	5.299674246
484.8	5.286933029	4.550102237	5.819238327	5.431061017	4.906674801	5.91542772	6.365467532	5.114152033	5.545014893	2.855894779	3.678575485	5.946691039	4.982842932	4.315223093	6.262370285	5.051507524	4.981803752	4.025480536	5.045925819	5.079141843	4.456897174	5.301265624	4.45895506	3.719918779	5.963597505	5.244028116	5.123513088	5.088381732	5.620275162	4.341703461	4.58982303	3.586606311	7.155035763	5.586582681	5.462951481	4.306489529	4.298866184	3.689043088	5.587951552	2.54481216	5.28350981	2.353429338	6.863431404	4.84188288	4.534707863	5.596547969	3.114769857	5.286225831	5.321641085
486.2	5.304263475	4.576512745	5.853990712	5.479370182	4.917086594	5.941581784	6.419549621	5.148787221	5.600809792	2.887590627	3.696403918	6.004719309	5.021779961	4.340163086	6.292648377	5.062158296	5.000535247	4.054904078	5.092181367	5.105909382	4.490132369	5.319550882	4.482721485	3.726578322	5.985766218	5.289273296	5.151556426	5.126290382	5.64400345	4.345347344	4.593633548	3.619416088	7.213291923	5.604764044	5.498844953	4.327553629	4.315999365	3.705921165	5.622398667	2.560456498	5.305381195	2.357431646	6.875159145	4.865937268	4.569483322	5.632799	3.130622199	5.323799401	5.345986506
487.6	5.341053618	4.60096269	5.895961304	5.528135299	4.93696187	5.978618776	6.472239592	5.183153766	5.650976304	2.910896752	3.715303015	6.048497856	5.051817301	4.363941951	6.342678134	5.09112361	5.020076665	4.081833939	5.123732078	5.137661307	4.524351329	5.344807544	4.505909117	3.741040532	6.024247148	5.327746597	5.181153896	5.171735593	5.675595365	4.36442037	4.606376058	3.636375621	7.266376958	5.630714314	5.537197791	4.356360964	4.332324001	3.721547041	5.652252019	2.575886661	5.331001823	2.364311262	6.907468535	4.895161694	4.604612237	5.674167526	3.141837039	5.350995611	5.368226413
489.1	5.387104907	4.628313358	5.946041692	5.576912197	4.974748496	6.026665997	6.515313552	5.217242345	5.688455303	2.932606104	3.745179557	6.082811372	5.078779463	4.393192597	6.393932501	5.133486062	5.047551666	4.117718316	5.145635425	5.170950954	4.559369769	5.381639983	4.523355102	3.763006952	6.072226523	5.361893639	5.210045087	5.218762064	5.715248508	4.39732899	4.632991722	3.651664334	7.315137395	5.672297741	5.576122248	4.388616545	4.354480864	3.748227136	5.678198827	2.593933607	5.364015558	2.378074998	6.967230177	4.925440397	4.638662536	5.714522497	3.157426728	5.386465204	5.39654629
490.5	5.448322532	4.655282568	5.994412568	5.619367921	5.025312076	6.076193378	6.554522491	5.252140446	5.713062315	2.95759285	3.780863021	6.11906738	5.111307225	4.428669622	6.446279689	5.18662844	5.088482448	4.154069158	5.160750524	5.209027001	4.590984056	5.414926429	4.54598277	3.79579108	6.126321755	5.397087886	5.245571694	5.257714343	5.766656052	4.442062824	4.680632373	3.672556778	7.363533756	5.720446992	5.605441863	4.42064274	4.377547723	3.778199832	5.70578509	2.616336692	5.404405139	2.398767697	7.042550818	4.962519511	4.667419074	5.75491594	3.178402241	5.419135545	5.426046733
491.9	5.526444799	4.685595536	6.045992449	5.664718218	5.073965399	6.117159885	6.588748512	5.296453777	5.72971418	2.981992012	3.815119381	6.154622665	5.140284156	4.461159544	6.491368695	5.240866961	5.139930624	4.18204374	5.187979392	5.247171594	4.619638264	5.440270385	4.568791072	3.830148943	6.174912573	5.43749846	5.282334299	5.297427037	5.819186829	4.496163072	4.731905949	3.700841398	7.412880586	5.775185348	5.637381986	4.455467172	4.405101105	3.813076761	5.732951097	2.644424332	5.441740362	2.417288384	7.11633232	4.996997922	4.694183616	5.797319398	3.198481733	5.450471313	5.464003193
493.4	5.597412071	4.719235836	6.088333499	5.707234641	5.119408949	6.149998964	6.619053488	5.330531741	5.742518715	3.002418349	3.849375671	6.18689247	5.165437007	4.495774393	6.526714047	5.294328998	5.192503223	4.203287926	5.231912943	5.278252283	4.643968668	5.475761961	4.5995918	3.861006575	6.218413632	5.475801944	5.31403115	5.336619071	5.875591589	4.550245817	4.780513609	3.733411506	7.466645543	5.830830743	5.670977779	4.488460442	4.436388118	3.84500393	5.759853879	2.672550169	5.481573599	2.435373612	7.172138551	5.023387145	4.721309656	5.836179124	3.205948605	5.484750412	5.509512047
494.8	5.655487751	4.757538346	6.127293171	5.742435647	5.165056689	6.181643848	6.653912628	5.368373745	5.76179464	3.024810007	3.879227846	6.2288324	5.192940964	4.531262866	6.553872773	5.34826036	5.236067737	4.234051141	5.284966019	5.312854997	4.66652666	5.539067394	4.636879965	3.895038448	6.254224484	5.511920158	5.347202347	5.379724853	5.933074527	4.601079793	4.826589378	3.77549656	7.516849848	5.885256732	5.702549492	4.528546571	4.471957762	3.878238829	5.789597551	2.700789805	5.519603731	2.448911125	7.219137807	5.0514931	4.751282864	5.871444648	3.221952923	5.531207679	5.56327709
496.2	5.709557112	4.800837598	6.17651301	5.779482879	5.212090543	6.211074019	6.695803775	5.410087018	5.794611508	3.052333292	3.908768088	6.275530753	5.22334527	4.56550678	6.582129622	5.40257788	5.280288808	4.274178968	5.34862849	5.356407742	4.695563132	5.619023374	4.680164454	3.929178932	6.290373011	5.552558778	5.385065638	5.433559	5.99135704	4.652430811	4.872213132	3.826002985	7.567361382	5.94369677	5.751208565	4.569232073	4.514450411	3.916875869	5.828479983	2.741214479	5.559542229	2.465848186	7.275944313	5.085532503	4.788299029	5.916447448	3.244443119	5.579845003	5.616011872
497.6	5.767613797	4.847959027	6.229977523	5.818027916	5.254971395	6.244335617	6.741027446	5.454850225	5.836367909	3.083613722	3.946019271	6.33101472	5.259011756	4.606610847	6.619811695	5.460635476	5.330228013	4.31431735	5.412819751	5.399880713	4.726978617	5.695650192	4.729205435	3.968558267	6.337124672	5.600675861	5.426173569	5.489393219	6.049090388	4.707509455	4.917737698	3.879487503	7.624381039	6.008944958	5.802118345	4.617891075	4.564076402	3.960454349	5.875435672	2.788028788	5.606728292	2.486652956	7.328508729	5.123642788	4.832233475	5.972961245	3.266500891	5.627852869	5.671158361
499.1	5.821275705	4.901386014	6.28711437	5.867390169	5.294375575	6.282895715	6.794650812	5.501290566	5.879577631	3.12009404	3.987206383	6.387715656	5.302287009	4.65338946	6.669673327	5.516957408	5.379048887	4.360296536	5.475042186	5.444965701	4.769106596	5.772887168	4.783654891	4.013482541	6.389072671	5.656507467	5.47293461	5.55144582	6.104769758	4.765212274	4.968288157	3.936506856	7.690772	6.072591313	5.859390603	4.674080184	4.61443278	4.010774614	5.926950892	2.840813613	5.656100241	2.512614673	7.380429261	5.168713757	4.884433577	6.034328156	3.296866865	5.677924622	5.726406012
500.5	5.872174363	4.958527725	6.347252939	5.930518327	5.344065338	6.340136726	6.852330783	5.5601319	5.928610699	3.158013253	4.03180202	6.444265556	5.357816772	4.701830274	6.732002091	5.570893065	5.432491223	4.417729146	5.533948293	5.494481627	4.821918153	5.84459716	4.837827906	4.071317522	6.446792346	5.718839959	5.529550231	5.612565724	6.162570594	4.826698348	5.025619554	3.994539453	7.7515848	6.134698608	5.918014497	4.735501471	4.667683769	4.070187577	5.974794057	2.893519724	5.712300402	2.544567693	7.443483923	5.220709207	4.943274648	6.096173346	3.343655783	5.735032524	5.7823133
501.9	5.918382297	5.016409629	6.411278987	5.994302861	5.401364939	6.406350171	6.913566552	5.621804587	5.989071937	3.203490207	4.07797357	6.505183699	5.419627898	4.754098442	6.803220095	5.63130628	5.484625021	4.488992681	5.588352543	5.545755991	4.883278315	5.914762398	4.898493757	4.135837206	6.514278685	5.783554592	5.591239413	5.679437094	6.22209292	4.891670046	5.083322463	4.054648424	7.815498446	6.196840049	5.977594834	4.799797071	4.721033446	4.137114355	6.023387978	2.954344693	5.76943827	2.582228707	7.508221485	5.284740918	5.012305845	6.158265092	3.399968897	5.795534443	5.838048605
503.4	5.963093832	5.083329772	6.482779463	6.065928552	5.463341049	6.484367104	6.984874321	5.688486508	6.057198704	3.252131056	4.125803675	6.568430062	5.482778447	4.811005042	6.891625368	5.690371659	5.533861562	4.569421656	5.646268168	5.600784369	4.954526766	5.986128326	4.968646516	4.204674384	6.583489136	5.855709501	5.65516899	5.756475258	6.283224626	4.959233943	5.140777913	4.104906589	7.882181331	6.257154459	6.042651586	4.870890868	4.778962546	4.206491606	6.078135949	3.016086398	5.830638343	2.626709521	7.569065953	5.357216489	5.090522792	6.223844444	3.463644271	5.862003417	5.899541593
504.8	6.01310507	5.155678718	6.556153917	6.142987801	5.520515474	6.564835811	7.060590098	5.75863722	6.126947919	3.303435068	4.175298308	6.631667685	5.552197936	4.872890766	6.987684099	5.753485292	5.584375643	4.651634895	5.704620619	5.656071387	5.033013921	6.066695821	5.042786574	4.278530755	6.655579388	5.932895326	5.723521892	5.842597733	6.349399739	5.030398624	5.205413734	4.153231184	7.948168709	6.321603543	6.116030555	4.949175997	4.846134089	4.280532482	6.141719217	3.083835939	5.8948327	2.678396545	7.622960485	5.429436651	5.17105411	6.290767319	3.533385374	5.932802043	5.965200624
506.2	6.062901509	5.233405286	6.631939667	6.224529627	5.581277276	6.65001304	7.139482494	5.832435575	6.20298346	3.362869883	4.228416523	6.704159942	5.633440546	4.937077278	7.079514405	5.82179038	5.637635269	4.738654486	5.772633786	5.716611162	5.113933726	6.156267844	5.122006453	4.366702158	6.73718592	6.018234385	5.798344318	5.929775828	6.420292513	5.108492347	5.277223389	4.214560429	8.026399162	6.397145612	6.194036322	5.032144456	4.921584532	4.366781374	6.210314782	3.161656415	5.965461355	2.734694168	7.683616959	5.510962529	5.260042186	6.366366816	3.611851889	6.00875182	6.037885372
507.6	6.119898841	5.313872078	6.708019208	6.315658179	5.64775601	6.734179846	7.22602761	5.913424758	6.277637315	3.429130799	4.291012918	6.780800098	5.7160757	5.003237376	7.166520577	5.89626755	5.698020639	4.834923913	5.852567144	5.781097692	5.201564069	6.258259548	5.208564817	4.464512566	6.826866382	6.108947463	5.879551533	6.024784662	6.499983933	5.197664061	5.357445368	4.288503396	8.113191181	6.480336377	6.281809381	5.123317641	5.009003516	4.457980142	6.287489226	3.24799883	6.038831761	2.79508444	7.751476807	5.597367404	5.355194332	6.450089086	3.694884667	6.091295484	6.116585269
509	6.184914363	5.39906278	6.787980012	6.410977961	5.718813485	6.819686072	7.313429881	6.003052259	6.354089724	3.504876408	4.356684326	6.864247918	5.805013708	5.073240949	7.257812542	5.973481957	5.766038125	4.935888788	5.93486275	5.848940586	5.290997594	6.372931921	5.304744319	4.570925016	6.92554537	6.199489735	5.966179671	6.126058658	6.584690061	5.297321611	5.445621711	4.373080809	8.207234544	6.570327181	6.374857694	5.218773072	5.104189386	4.556110955	6.365574077	3.345073786	6.120242836	2.859923571	7.824139077	5.688716881	5.457081192	6.536432429	3.782399681	6.181596563	6.19953959
510.5	6.258331479	5.486018639	6.875910084	6.511295345	5.797597793	6.910039821	7.39625927	6.094947616	6.428014506	3.582456023	4.428515446	6.949900967	5.890560434	5.148424069	7.354172256	6.057179919	5.837204916	5.038663	6.022056909	5.922595522	5.383766694	6.497266132	5.411646407	4.689302414	7.028919773	6.29809904	6.054270222	6.235345576	6.679268379	5.405648383	5.541771635	4.463286712	8.302091094	6.663317068	6.47586053	5.320869974	5.207633873	4.661342754	6.448562185	3.45278092	6.206285112	2.930790049	7.899905324	5.784481252	5.560726483	6.627890349	3.877831917	6.277522986	6.288297372
511.9	6.334801888	5.57967597	6.969193861	6.620866162	5.88192118	7.007620572	7.489381752	6.195921388	6.512699077	3.669563539	4.504378524	7.036688145	5.982269284	5.226317024	7.460515529	6.147038155	5.909832422	5.150181077	6.114334365	6.000355937	5.486712542	6.632850759	5.529171848	4.816926807	7.142054285	6.404025144	6.149313279	6.353744834	6.782161964	5.51813555	5.641063771	4.558709812	8.400669538	6.760023926	6.586540275	5.428873338	5.320898151	4.774587643	6.54070433	3.570856041	6.295592252	3.010275696	7.974581093	5.887552964	5.677221508	6.727683692	3.986121938	6.383105822	6.381777075
513.3	6.416944553	5.680239527	7.067780451	6.74056844	5.971757676	7.11424801	7.587415188	6.300753943	6.601834186	3.763002743	4.585234737	7.129235645	6.0833487	5.310637143	7.571889793	6.244479766	5.987289572	5.270605547	6.211676511	6.079769007	5.593771299	6.778498263	5.658506117	4.958345359	7.262366775	6.51670496	6.252265789	6.479570191	6.891661645	5.643929208	5.751827072	4.662441841	8.504938492	6.869050888	6.704047577	5.546735384	5.444994641	4.895722102	6.64150409	3.695728883	6.392913793	3.097614222	8.056906383	6.001357345	5.801427407	6.833362431	4.104813649	6.497647581	6.483514177
514.7	6.502061727	5.781856869	7.169591101	6.867108144	6.068628044	7.222602534	7.691405922	6.409148178	6.69186896	3.864567159	4.670685872	7.225977618	6.187201985	5.395591141	7.683236324	6.345785524	6.069710069	5.396115654	6.31236762	6.162094266	5.707196564	6.934808264	5.794963459	5.109722329	7.391217981	6.632874946	6.358824778	6.611035162	7.008460988	5.776770826	5.872139851	4.774728021	8.615754977	6.982105719	6.832514586	5.669794138	5.575614367	5.023150512	6.745878495	3.833444935	6.493894382	3.191482832	8.13959067	6.120007523	5.933377217	6.946828682	4.230935132	6.61951547	6.588726203
516.2	6.594680167	5.889549374	7.279697379	7.005377757	6.169977947	7.33957343	7.800433117	6.524633329	6.79063178	3.97710094	4.763613324	7.330287481	6.297191918	5.484103891	7.800365201	6.451286257	6.154766488	5.531748733	6.421367466	6.251203749	5.833014388	7.099156233	5.946263885	5.278996392	7.531882596	6.760537697	6.474949815	6.755378776	7.135672037	5.919565328	5.998206737	4.895965918	8.737552712	7.100012166	6.970457031	5.799692359	5.721092751	5.162378445	6.859706037	3.981032478	6.605060136	3.297915081	8.230278948	6.250468841	6.075252168	7.068102689	4.373625858	6.751807972	6.700476623
517.6	6.696905221	6.00054774	7.39319767	7.155411926	6.277685402	7.463822406	7.917852814	6.653090486	6.895964222	4.099956584	4.864674395	7.442000621	6.415366237	5.57769076	7.921113106	6.564461722	6.244526106	5.673670862	6.536008047	6.348638223	5.963614532	7.278692248	6.106827743	5.463071288	7.688957954	6.897089149	6.601839202	6.909555666	7.275023335	6.07295271	6.135000395	5.024747744	8.868035677	7.228424388	7.12076132	5.935810082	5.876157663	5.31027083	6.985640069	4.146112404	6.724863059	3.413429272	8.323771711	6.391155316	6.228472312	7.197155591	4.526166383	6.894943384	6.818901805
519	6.804895695	6.110423922	7.506743131	7.30546276	6.389329103	7.586152882	8.032502187	6.777993279	6.998308844	4.226614813	4.963561212	7.553986466	6.530390227	5.672347628	8.041282434	6.68148513	6.340466897	5.814924263	6.652745339	6.444320471	6.092832084	7.460768399	6.271811485	5.653668076	7.847436329	7.029100315	6.728123929	7.06446044	7.41536462	6.227960805	6.277545353	5.159319198	8.99786136	7.355799328	7.269494039	6.075081264	6.034285856	5.458005481	7.112241948	4.314087043	6.845839763	3.533686472	8.424286572	6.532002597	6.383184416	7.328726651	4.681314103	7.040044537	6.940800055
520.4	6.908924892	6.219372845	7.618451936	7.453974407	6.503493089	7.710686752	8.143591823	6.899325335	7.099284763	4.351181607	5.06376364	7.664407767	6.644790285	5.765000127	8.159621501	6.797457133	6.434067946	5.955367896	6.767985979	6.542082586	6.219643754	7.641744239	6.438940134	5.843213684	8.00460998	7.15981997	6.851679334	7.215262141	7.556678514	6.381324788	6.418381962	5.292003461	9.127344383	7.483521081	7.417899756	6.207583649	6.191821355	5.605075257	7.238910644	4.479977186	6.967946511	3.654364306	8.523190134	6.672641061	6.534350907	7.460245003	4.841232376	7.183700046	7.062894092
521.8	7.007835773	6.332852665	7.733248042	7.606483931	6.620469178	7.840615785	8.256487368	7.025398338	7.20546464	4.480733591	5.165449191	7.774816776	6.765974785	5.858030565	8.285160811	6.913298111	6.528739382	6.099614813	6.884765328	6.642711572	6.35265479	7.824544995	6.610662209	6.036844356	8.168786239	7.296156636	6.978115607	7.370041315	7.70107339	6.536987998	6.561837762	5.424037062	9.255522183	7.609380351	7.569646901	6.343324915	6.353143233	5.756091276	7.370745882	4.652323343	7.092011348	3.781444252	8.621869267	6.818500804	6.688914422	7.594828844	5.009251684	7.335277415	7.183907884
523.2	7.107679472	6.44330246	7.847859126	7.757983789	6.738074643	7.971336813	8.368500711	7.14945294	7.308285535	4.608868197	5.266206609	7.883648989	6.884210279	5.951303982	8.409112974	7.030380985	6.622197872	6.241811323	6.998928224	6.740494216	6.481875646	8.005805193	6.782193488	6.232446969	8.330631237	7.429450373	7.102052461	7.522469274	7.845431256	6.690840821	6.705722159	5.554585496	9.383337165	7.734405125	7.7195925	6.476711822	6.513263437	5.904269428	7.498792527	4.822094972	7.216444342	3.910570809	8.71876514	6.964222744	6.840392604	7.730381525	5.178726404	7.484084463	7.305147656
524.7	7.202310417	6.550658601	7.957933678	7.905756216	6.850217566	8.098178993	8.478839433	7.27024746	7.410362447	4.731419974	5.364678145	7.992232374	7.000832775	6.040725169	8.527664749	7.143627668	6.712999691	6.377944679	7.110944362	6.835957135	6.606467627	8.181393438	6.95227856	6.419565961	8.486122621	7.55663656	7.225429037	7.668617892	7.98504082	6.837074262	6.843253271	5.677802862	9.509884952	7.854876668	7.865800912	6.604571993	6.665730271	6.049574304	7.625759862	4.987327146	7.335949203	4.03882293	8.81476978	7.105566517	6.989887801	7.861324111	5.345612709	7.627963783	7.420744719
526.1	7.301261712	6.657154048	8.071650887	8.057734207	6.965567891	8.226245266	8.590666695	7.391745555	7.514980112	4.856756349	5.463149681	8.100915781	7.116071674	6.131720475	8.649545379	7.259849255	6.805702561	6.514644212	7.219902248	6.933146054	6.735031862	8.35327141	7.119267229	6.60895834	8.647122618	7.689251931	7.350074185	7.817659476	8.128504662	6.984544916	6.983846578	5.800655859	9.637995292	7.974511425	8.014102832	6.730637845	6.820860423	6.193944303	7.757196753	5.151572207	7.456647605	4.170303069	8.914947712	7.249660906	7.140672562	7.995771079	5.513069854	7.776008514	7.537498827
527.5	7.402953038	6.760312472	8.180686758	8.204771673	7.078020048	8.350627568	8.702237947	7.509390554	7.616536063	4.982179699	5.55904284	8.210377337	7.228150529	6.221097628	8.76456763	7.370013333	6.89676646	6.646887096	7.330800144	7.030009909	6.858483647	8.519574559	7.279393187	6.795171056	8.808171546	7.817299113	7.473069325	7.963549928	8.267822034	7.129814816	7.11816637	5.926080264	9.766481671	8.094216821	8.157497204	6.855309574	6.972288009	6.332105583	7.885671717	5.309068431	7.576127285	4.295913688	9.011884554	7.390114632	7.288674132	8.127445406	5.675085102	7.923031884	7.655067353
528.9	7.501596656	6.857624421	8.285611508	8.347028511	7.185054463	8.46845311	8.805422489	7.622637695	7.710948398	5.09953579	5.649377732	8.311663329	7.334038892	6.305557787	8.876016734	7.475571664	6.987712195	6.771153984	7.435967176	7.121211297	6.973829756	8.676723661	7.428728227	6.969133181	8.960685352	7.937673791	7.588752705	8.10339162	8.403759052	7.268576421	7.245147583	6.04493645	9.890210945	8.209011021	8.293938756	6.968288436	7.115406575	6.462852921	8.007913461	5.456814351	7.688773314	4.41359815	9.109416661	7.52350146	7.425775016	8.251781749	5.827630499	8.063685001	7.765553986
530.3	7.591813534	6.950672189	8.385438524	8.476246674	7.28849282	8.583329641	8.901799806	7.725457543	7.80022906	5.20630883	5.735491921	8.408963132	7.432138308	6.387197092	8.981459997	7.576779332	7.071422554	6.888799865	7.536331585	7.211062803	7.080089988	8.826577728	7.571512568	7.125949823	9.099599847	8.045969991	7.694473069	8.231730944	8.52984851	7.39484455	7.361824003	6.15282042	10.00079978	8.31298602	8.419611234	7.07280177	7.247086386	6.583308064	8.119181338	5.593453961	7.795520183	4.523184018	9.198302382	7.643781196	7.554267095	8.369609406	5.971971617	8.191573315	7.869202535
531.7	7.678707872	7.040556485	8.484223776	8.603596558	7.387889382	8.693686549	9.000313672	7.825768157	7.890111314	5.308291363	5.816925854	8.503055154	7.529155392	6.466258151	9.08692859	7.674173657	7.151864	7.001030736	7.629773879	7.296461972	7.184617025	8.960463097	7.701426055	7.274427487	9.233895126	8.152721034	7.797900845	8.354952402	8.650310613	7.5167273	7.4726573	6.250216618	10.10813788	8.413019738	8.538316371	7.171453593	7.37158999	6.695704555	8.228580641	5.718822136	7.899163297	4.627584769	9.289174676	7.764816316	7.675474181	8.483162493	6.108336513	8.317345513	7.96682482
533.2	7.76506866	7.124679547	8.580519616	8.725343564	7.481554651	8.797294503	9.092460292	7.922124505	7.973725945	5.405170801	5.894472999	8.595059499	7.620475645	6.544217524	9.185259515	7.767797189	7.232406353	7.107272327	7.723296592	7.375456079	7.281638415	9.089662855	7.823303445	7.415029938	9.36133574	8.256303847	7.896839699	8.472501243	8.766083726	7.632760487	7.579190651	6.344375636	10.21290725	8.510902653	8.650931055	7.267896634	7.489801154	6.802193931	8.332819946	5.83376876	7.995450394	4.727682904	9.375492003	7.878886886	7.792427875	8.594272041	6.236582277	8.435410198	8.063931381
534.6	7.844827696	7.204215345	8.668677281	8.836418009	7.569754117	8.893124127	9.177310048	8.011385082	8.049546988	5.491991157	5.965469713	8.677902749	7.704160749	6.615810403	9.277776975	7.853993085	7.306140696	7.20235793	7.811455644	7.450607438	7.370987141	9.211967527	7.935352559	7.537100109	9.476329552	8.348380705	7.986812988	8.582158814	8.871679941	7.738288313	7.676462899	6.433663871	10.30981604	8.602725897	8.752270827	7.35459532	7.597150531	6.898739125	8.426140964	5.93900864	8.086234509	4.819473709	9.455988848	7.9830046	7.897459856	8.695677944	6.353246702	8.544855681	8.154822307
536	7.919108819	7.280071553	8.752064505	8.938734167	7.65266143	8.981914547	9.255437228	8.09465772	8.1193442	5.571736073	6.031651228	8.755712667	7.783823611	6.682327329	9.364537926	7.939769358	7.376747684	7.292072363	7.892645108	7.519589754	7.453065525	9.324479268	8.039784988	7.647046982	9.580111002	8.434179337	8.069873108	8.683043309	8.973268506	7.835348404	7.764934602	6.511212895	10.39933908	8.687846841	8.84931603	7.435800969	7.693814297	6.987855612	8.511627919	6.031746537	8.169143987	4.902335701	9.533316445	8.078730726	7.995358042	8.790850065	6.461613004	8.64869765	8.238181946
537.4	7.985523144	7.352764907	8.832409219	9.034107006	7.730037104	9.066796183	9.331629451	8.171503232	8.18748922	5.642230384	6.094813724	8.830330548	7.859224932	6.747620039	9.448867965	8.015704674	7.441754313	7.377539394	7.969922398	7.586099769	7.5309559	9.428384231	8.132936754	7.748633176	9.677277416	8.516499251	8.147623379	8.775656003	9.062411769	7.923422384	7.845359857	6.580932611	10.47968894	8.76402216	8.934867901	7.508964091	7.786144477	7.069578409	8.591739714	6.115050777	8.246334223	4.978972829	9.605538848	8.167970227	8.085604841	8.88145279	6.560145009	8.742990202	8.319170339
538.8	8.050093746	7.421910983	8.909373403	9.127228859	7.801678699	9.147874657	9.405931076	8.244377209	8.254619084	5.710532386	6.152911198	8.901781119	7.930301789	6.811071706	9.530027632	8.086907112	7.505294468	7.458180471	8.042533222	7.648782322	7.606155956	9.522804192	8.216820316	7.841345616	9.768575564	8.59449381	8.223572604	8.864679165	9.14734526	8.006914432	7.918769615	6.644416096	10.55771331	8.838762393	9.017426189	7.579045506	7.872938971	7.145625224	8.667324376	6.188322178	8.320252776	5.048738334	9.67456959	8.254363544	8.171293909	8.965965885	6.651127239	8.832406424	8.395647922
540.2	8.116751615	7.486631039	8.983945896	9.216213658	7.871079479	9.228321582	9.479259274	8.313398163	8.318070354	5.776386012	6.210112916	8.970512788	7.998964292	6.87254784	9.610612935	8.15759491	7.567824497	7.533328506	8.114635697	7.711137718	7.675931441	9.616540159	8.297958706	7.926628004	9.854146591	8.669153739	8.295144896	8.95041439	9.231375645	8.08841612	7.98921898	6.705066505	10.63378709	8.910800215	9.094308985	7.64493237	7.954687755	7.21691701	8.738785824	6.256912367	8.391040971	5.116106134	9.741678706	8.334258474	8.253482763	9.049877871	6.737517032	8.919105995	8.470363447
541.6	8.184153162	7.550314182	9.056076262	9.30392053	7.939108201	9.305886023	9.549695816	8.383307608	8.379111813	5.838498869	6.263889441	9.039431506	8.064688653	6.934161225	9.687181037	8.227280632	7.629414623	7.60581395	8.185936793	7.768799449	7.743819487	9.704169724	8.37242039	8.007381747	9.939782576	8.740638907	8.36475491	9.034399352	9.310242106	8.167161476	8.058289637	6.765833266	10.71165569	8.982665798	9.170340747	7.709242671	8.033725593	7.285290223	8.807717003	6.320009659	8.459646498	5.178182988	9.809669024	8.411595372	8.333025507	9.129934907	6.81821715	9.001649425	8.542496374
543	8.24861918	7.612729855	9.128175367	9.38639229	8.006266656	9.379384545	9.616848475	8.45011136	8.436902227	5.898838691	6.316326432	9.104621855	8.128326232	6.992627742	9.763360382	8.295218396	7.689260044	7.677561837	8.254466074	7.825690414	7.809977289	9.788982723	8.445544026	8.083358959	10.01894776	8.811412469	8.431239537	9.113430427	9.386398363	8.240807268	8.124303982	6.824562219	10.78404184	9.052320843	9.243354706	7.771579431	8.112797487	7.351164159	8.8715748	6.380203118	8.525066038	5.23990445	9.87432066	8.484857651	8.407607652	9.207115878	6.895342685	9.081651863	8.613647793
544.4	8.307097873	7.676713683	9.198158277	9.467539304	8.070474036	9.452298855	9.684989823	8.51472509	8.495542708	5.957461171	6.368873798	9.168361784	8.190835818	7.05097341	9.837118017	8.360187901	7.747263005	7.748548596	8.321331907	7.882896761	7.874891739	9.875190954	8.515344114	8.156071955	10.09485352	8.879939	8.496321702	9.189261064	9.458777561	8.312091635	8.185943107	6.877941144	10.85532516	9.118132173	9.313473874	7.832648461	8.187454368	7.414552494	8.932567492	6.439775204	8.587984554	5.298043731	9.935558829	8.557738302	8.480061047	9.282300811	6.970477045	9.158603096	8.683217484
545.8	8.365647843	7.739717354	9.268131492	9.545519253	8.133484233	9.523310825	9.749600153	8.577684077	8.55156136	6.011994774	6.419544318	9.229775815	8.253169292	7.107677517	9.90887674	8.424171733	7.801455162	7.81539847	8.386094921	7.936963754	7.937590103	9.956935435	8.582816146	8.226474407	10.16932881	8.946596332	8.559148901	9.262243963	9.529385949	8.380967932	8.245937293	6.93046451	10.92381514	9.184878319	9.38332713	7.889196489	8.259061276	7.476885659	8.991495438	6.497475027	8.64980032	5.354118973	9.995139228	8.627882033	8.550781302	9.35438127	7.044433701	9.231369851	8.750078102
547.2	8.424702925	7.80053662	9.338550809	9.623594772	8.194586491	9.591589571	9.814900683	8.639105115	8.605541682	6.066862596	6.467391719	9.289034791	8.313319514	7.164746779	9.983301997	8.487649669	7.858129687	7.879209508	8.448287216	7.990375941	7.999539555	10.03356007	8.648074148	8.294503354	10.24240937	9.011101186	8.619679845	9.33202725	9.598985371	8.445820311	8.304041942	6.979881367	10.99191229	9.249335863	9.451234409	7.944844193	8.328005016	7.537287923	9.051536645	6.548983833	8.709295194	5.40867313	10.05568641	8.694574648	8.619150135	9.425267751	7.114122063	9.303554989	8.815237722
548.7	8.48373937	7.85935971	9.404730486	9.697314977	8.251900096	9.658794828	9.878247941	8.698558081	8.657776647	6.118410129	6.514635049	9.346445797	8.370951919	7.218546407	10.05179716	8.548797727	7.912769477	7.939701453	8.507976869	8.042763284	8.056857502	10.107981	8.708530541	8.358557551	10.30938713	9.074258068	8.678609018	9.39991335	9.662674662	8.509157298	8.360936431	7.027467248	11.05842611	9.310682828	9.516411294	7.999982167	8.393626499	7.594180311	9.106429935	6.59738957	8.766557853	5.459430146	10.11488696	8.758113516	8.685198791	9.492812859	7.178650315	9.371393282	8.877881082
550.1	8.54230559	7.916290122	9.469559498	9.76864036	8.30723188	9.723852505	9.938963492	8.753698097	8.708892019	6.167400408	6.559898536	9.402059211	8.427195405	7.274364025	10.12058454	8.606671643	7.963970674	7.999599194	8.567297997	8.092526508	8.114270973	10.17482972	8.763825911	8.415083945	10.37222718	9.13700407	8.73501142	9.465850736	9.722110794	8.567037594	8.412904138	7.070552665	11.12109016	9.370489489	9.579103269	8.050117172	8.452095909	7.649807418	9.157708828	6.639536233	8.820900728	5.505811239	10.16769527	8.816077037	8.746562071	9.55720826	7.237123665	9.435395052	8.93919242
551.5	8.595233951	7.97139974	9.533426545	9.836740484	8.359985038	9.787015024	10.00163051	8.807412587	8.761032995	6.208762596	6.601934954	9.45926302	8.481656367	7.327178282	10.18755245	8.660500442	8.011912502	8.05652266	8.622397793	8.13986192	8.166819376	10.2362551	8.810468818	8.463100508	10.42936307	9.194505141	8.790565698	9.52596194	9.777570038	8.618582627	8.456018633	7.110708301	11.18373747	9.425156985	9.636751112	8.096185652	8.504984832	7.69867303	9.203885433	6.674495209	8.870444414	5.544087104	10.21877798	8.871158358	8.803341086	9.617408663	7.288776001	9.492557915	8.997164632
552.9	8.647177162	8.022565242	9.594814619	9.900318139	8.406142498	9.845632632	10.06147663	8.858965094	8.809324352	6.245396724	6.642267535	9.515039444	8.532699559	7.378410093	10.25113571	8.710207872	8.060452247	8.106989835	8.672932736	8.184234416	8.215548496	10.28651234	8.848227733	8.50178786	10.48174322	9.250729503	8.841506833	9.582537305	9.829599886	8.663979379	8.493332444	7.14436233	11.24284652	9.481707482	9.688897039	8.139946845	8.551022929	7.740599275	9.247782261	6.698249866	8.91340341	5.57476617	10.26909278	8.917878531	8.852344787	9.674328527	7.327153587	9.542248663	9.049536809
554.3	8.697194501	8.068164699	9.650976701	9.954985633	8.448894176	9.895499743	10.11642595	8.903383005	8.851843959	6.273871842	6.675545239	9.564733531	8.57919645	7.427136735	10.30756488	8.757373752	8.104344965	8.149653847	8.719876583	8.224269541	8.255659938	10.32961624	8.872823425	8.528045116	10.52321798	9.298833503	8.886025622	9.628742474	9.87001405	8.702660165	8.522685596	7.173751057	11.29516095	9.530114336	9.733808075	8.175653219	8.584418261	7.77805351	9.282140536	6.710661192	8.951276005	5.596352571	10.31911364	8.953554098	8.894286286	9.721994049	7.354137368	9.583938413	9.09624155
555.7	8.742296542	8.107927071	9.702137227	9.997273189	8.484077835	9.937751149	10.16376206	8.939319741	8.888293469	6.291524625	6.703399179	9.607401957	8.618172516	7.471609445	10.36285109	8.799157204	8.143208666	8.185515361	8.761824527	8.258376347	8.288124832	10.36101081	8.888617835	8.536846266	10.55229213	9.337559174	8.921255088	9.666460094	9.902666414	8.732092948	8.543318473	7.193871865	11.34252498	9.57217143	9.767884231	8.203230622	8.605311366	7.803145202	9.305329133	6.709647017	8.980423262	5.604933981	10.36003564	8.979212605	8.923981526	9.762754703	7.365747344	9.614349429	9.13745524
557.1	8.782066984	8.143643274	9.747673655	10.03019311	8.510251516	9.973496301	10.20736984	8.967508103	8.918378463	6.298211084	6.724963737	9.643335147	8.649313755	7.509213815	10.41268355	8.831681668	8.176723762	8.208025662	8.79788307	8.286940029	8.313771658	10.38061354	8.8916328	8.532460381	10.57139342	9.367393832	8.949643255	9.69607883	9.926528706	8.751441893	8.555436843	7.203538862	11.38231272	9.606680054	9.793787189	8.223938254	8.613217338	7.819671673	9.322426315	6.694488207	9.003722126	5.605288095	10.39622599	8.994129402	8.945132098	9.796132356	7.364240595	9.635076517	9.175037139
558.5	8.819790346	8.171880193	9.788618022	10.05581842	8.528667021	10.00171822	10.24629458	8.992916003	8.942963618	6.299225791	6.743046298	9.676453536	8.674570385	7.543768607	10.45199217	8.858092942	8.208351325	8.227074966	8.829815024	8.310563715	8.331427322	10.39539556	8.885256996	8.517297164	10.58169466	9.392924266	8.973814458	9.717994744	9.944660645	8.760959232	8.559365197	7.212044123	11.41792892	9.639153377	9.812138275	8.240794062	8.612594262	7.826851239	9.331224879	6.668578166	9.019376008	5.595027761	10.42856834	9.002879008	8.957064118	9.823456517	7.350138427	9.647598367	9.20895517
559.9	8.853513657	8.198407353	9.825352003	10.07523271	8.542848723	10.02143141	10.27744924	9.011145229	8.963110242	6.29277255	6.755648494	9.703352072	8.694091305	7.57575849	10.48896299	8.879200789	8.236327122	8.237191759	8.858324679	8.329225338	8.343650034	10.39732321	8.8688908	8.490543351	10.58155092	9.412339052	8.992187166	9.733192312	9.952539456	8.765262345	8.557743584	7.212208507	11.44883429	9.664372775	9.822705561	8.253157865	8.600561167	7.832755567	9.335839649	6.635580505	9.029606641	5.5799757	10.45788391	9.000760866	8.963154055	9.844151535	7.325078624	9.655333915	9.23578834
561.3	8.880410416	8.219731662	9.857763281	10.08574295	8.553635415	10.03894501	10.30733287	9.025594321	8.981530554	6.279390588	6.763789174	9.726772606	8.710772759	7.603150411	10.5216435	8.897250417	8.259417021	8.24364975	8.88367201	8.345832923	8.352749009	10.39755432	8.847380733	8.455398979	10.57645285	9.429346169	9.00458934	9.742480929	9.957867969	8.762904354	8.549290688	7.208347852	11.47371664	9.685425235	9.829925385	8.260369243	8.581519704	7.830311366	9.335376002	6.595362433	9.034214351	5.557807837	10.48344822	8.995745033	8.96214685	9.860974062	7.296918751	9.655460025	9.258692376
562.7	8.905466995	8.236149097	9.885533052	10.08970786	8.561112872	10.05328398	10.33098946	9.036636514	8.994138009	6.259640337	6.770486136	9.74524464	8.723581197	7.625969596	10.55051346	8.912181432	8.278665931	8.241834127	8.901014646	8.360449161	8.353312143	10.39120708	8.822559687	8.412726657	10.56412263	9.439032254	9.011502579	9.743955423	9.95523651	8.755817484	8.537412259	7.194912806	11.49255092	9.701080897	9.830062177	8.263931738	8.551227739	7.824467726	9.330008021	6.547998275	9.034561046	5.530743902	10.50697046	8.98487885	8.954646486	9.872969103	7.25932833	9.648574365	9.274005994
564.1	8.923385177	8.250692543	9.910916384	10.08687254	8.562969646	10.06362527	10.35408323	9.042017556	9.005078986	6.233847953	6.771565348	9.761147603	8.729570491	7.646903955	10.57515206	8.921484328	8.295754813	8.236650609	8.916527644	8.369774274	8.353991517	10.37305555	8.781888171	8.358000842	10.54494086	9.443656953	9.016202888	9.737578518	9.945437818	8.741248951	8.518850029	7.173721672	11.50577615	9.714353212	9.821706883	8.25892805	8.511698003	7.80988766	9.319225203	6.492493884	9.030820689	5.494872129	10.52556852	8.965571313	8.941322265	9.879091326	7.211006166	9.634009063	9.287010399
565.5	8.937225786	8.263125029	9.932376156	10.07522367	8.559492315	10.06856355	10.3716798	9.041556276	9.010729764	6.200273065	6.766527148	9.771043966	8.735634686	7.664005307	10.59557299	8.928182574	8.308618654	8.225891248	8.923933789	8.376104635	8.346148269	10.34509974	8.737545693	8.293958121	10.51732099	9.443122742	9.014916627	9.724343841	9.9293497	8.716501835	8.492001272	7.143958304	11.51371474	9.720620788	9.808474224	8.249793616	8.462114276	7.789792508	9.305043394	6.426675725	9.021551678	5.453166686	10.54467793	8.937492628	8.918910512	9.878054481	7.15373513	9.613591	9.292937266
566.9	8.946397257	8.269180505	9.950931316	10.05551477	8.549991804	10.06473632	10.3871807	9.035705112	9.015306848	6.159080641	6.758333548	9.77720995	8.732823444	7.676216271	10.60997686	8.928309224	8.317688318	8.207128198	8.928940422	8.379527422	8.331752503	10.31106701	8.682851949	8.220271749	10.4803633	9.436130864	9.009576952	9.704799866	9.906838758	8.686804098	8.456919308	7.111796461	11.51925306	9.721560805	9.787872453	8.235016422	8.403527225	7.761232055	9.284621601	6.352493961	9.007486949	5.40413743	10.55809316	8.900986052	8.887715687	9.870802849	7.08776774	9.58527681	9.295864109
568.3	8.951767178	8.269782355	9.962169874	10.03157187	8.535250607	10.0589453	10.39766346	9.025323182	9.014919596	6.112950223	6.747001974	9.781312551	8.727874318	7.685879412	10.6217906	8.921627264	8.32215852	8.18451207	8.929597459	8.379066088	8.313791134	10.2657666	8.621806171	8.140601081	10.43624111	9.424689227	8.99953738	9.679877086	9.879666609	8.648557159	8.415849697	7.075116376	11.52081425	9.717860773	9.759406522	8.21449737	8.33795094	7.727796946	9.257474216	6.270607149	8.988006967	5.348870147	10.5683194	8.861610078	8.851837502	9.857907352	7.013454051	9.551876183	9.294186984
569.7	8.953211497	8.267230844	9.971486474	10.0047723	8.515881287	10.04858357	10.40717425	9.014112176	9.014629557	6.064926362	6.732399359	9.785722537	8.719891859	7.693682355	10.62902611	8.910796289	8.323681616	8.154370542	8.925886987	8.374760369	8.292929688	10.21237486	8.552737769	8.052407208	10.39031294	9.409507608	8.98934624	9.653420946	9.845518323	8.606090006	8.366917635	7.034773949	11.52124839	9.70910548	9.728753763	8.1892625	8.265341217	7.691791223	9.229547186	6.185204215	8.964156654	5.284995094	10.57504051	8.816926814	8.812085206	9.841910173	6.932560675	9.510793807	9.287886643
571.1	8.959413386	8.265016585	9.979977034	9.973804398	8.497734592	10.03581452	10.41224577	9.00115406	9.009411333	6.015641988	6.717464628	9.78697311	8.710227842	7.699050637	10.63595903	8.90550856	8.326256426	8.125330771	8.924156897	8.371253526	8.266641727	10.1609241	8.482230295	7.963125239	10.34353812	9.389970948	8.977465735	9.623638505	9.815688499	8.565541412	8.323425859	6.993209595	11.52076802	9.704283099	9.695560885	8.16299361	8.192234583	7.652678363	9.200989992	6.098991025	8.941466656	5.223885728	10.58400849	8.768426709	8.769895405	9.8239605	6.847531612	9.470148153	9.281290739
572.5	8.965996089	8.260350377	9.99119182	9.944192252	8.483321542	10.02439284	10.41615568	8.988146486	9.006359348	5.967513998	6.704334075	9.785632255	8.698529931	7.704264626	10.64239638	8.900219469	8.328150243	8.096289774	8.918683945	8.367839819	8.240711007	10.11135804	8.416903122	7.877352146	10.29771464	9.37611092	8.962893318	9.594629909	9.785762664	8.525932148	8.280238426	6.954298136	11.51840233	9.697684874	9.663055135	8.139015837	8.121565737	7.615879118	9.172463459	6.016470632	8.918628414	5.16555233	10.59511477	8.723064786	8.72816753	9.806344402	6.769650528	9.432103069	9.26999951
573.9	8.968835782	8.260878732	10.00218934	9.917163436	8.470747641	10.01488831	10.4236972	8.978295359	9.002930766	5.923029954	6.691015542	9.786532654	8.69215926	7.711470692	10.64999316	8.893262949	8.331241609	8.070640944	8.91476281	8.36831853	8.220729355	10.06560369	8.356443027	7.799781465	10.25538958	9.364144348	8.951325	9.565524689	9.756013695	8.485330143	8.240159554	6.917400114	11.51725999	9.690501345	9.634838469	8.117323818	8.054169886	7.58350513	9.145797957	5.941738761	8.897348409	5.112867587	10.60274382	8.681802323	8.689242838	9.790449099	6.699126626	9.395266813	9.263066158
575.3	8.973457725	8.262066639	10.01345871	9.892054526	8.45929401	10.00892344	10.43261672	8.971087166	9.003801049	5.882831988	6.67964311	9.791989648	8.687967319	7.717525802	10.66006454	8.887606143	8.333715488	8.049272511	8.913038297	8.368313647	8.206034574	10.02250781	8.301720711	7.726056803	10.21616219	9.354740172	8.942043923	9.539597478	9.729257658	8.448462161	8.204037688	6.881269008	11.51595741	9.684089597	9.607332756	8.096433747	7.993512144	7.557192691	9.1224871	5.870409776	8.879574564	5.063845226	10.6130516	8.643830926	8.655956762	9.777958412	6.634593196	9.365350227	9.256331447
576.7	8.98187834	8.266512113	10.03012915	9.873046405	8.449597548	10.00370396	10.44543209	8.96572564	9.0058815	5.846671002	6.671831166	9.79891378	8.686110962	7.723473736	10.66890596	8.883921756	8.336703652	8.027845031	8.912330899	8.370112072	8.189116871	9.984199051	8.250699723	7.660793172	10.18233448	9.348213425	8.9358583	9.520470095	9.706710569	8.415105613	8.171176615	6.850711683	11.51926807	9.680819467	9.58699496	8.079119932	7.936560444	7.530235428	9.103135266	5.805826234	8.862713463	5.016956799	10.6239313	8.609971452	8.625684864	9.768156277	6.572934535	9.335050382	9.253131985
578	8.992429106	8.270659066	10.04479925	9.857551681	8.441774656	10.00261049	10.45853163	8.964151724	9.010332309	5.816696735	6.666500834	9.804919347	8.687206498	7.732177458	10.67936367	8.883127586	8.342977848	8.010841446	8.915510977	8.37454623	8.178171717	9.952186192	8.206631719	7.600880689	10.15332933	9.34676218	8.931864585	9.501601902	9.687608724	8.388176588	8.14326815	6.824027107	11.52643621	9.683714767	9.569951109	8.067257976	7.886497928	7.509130912	9.087815734	5.747706989	8.850392879	4.975747022	10.63434875	8.58180001	8.598720169	9.76148459	6.517943893	9.308874496	9.252802615
579.5	9.003616294	8.276213499	10.0629594	9.848392668	8.438026805	10.00545678	10.47395106	8.963644406	9.016952681	5.789647139	6.6621776	9.812266918	8.689123683	7.741026577	10.69145942	8.884780518	8.349143374	7.995527997	8.918164343	8.380318124	8.16848128	9.923353581	8.16381126	7.546867985	10.12788454	9.344900894	8.931767087	9.488607574	9.672941998	8.365281386	8.11754745	6.800684919	11.53519433	9.687587637	9.554452302	8.057183147	7.839309924	7.492851616	9.075458852	5.693867394	8.840496828	4.940083202	10.64941554	8.555350655	8.576260456	9.757923098	6.468779981	9.286821825	9.25220326
580.8	9.021237534	8.285945039	10.08346368	9.844177838	8.439178852	10.01159817	10.49111548	8.968254095	9.027067786	5.766060113	6.661951163	9.825742583	8.695550339	7.752621095	10.70799915	8.889816405	8.360435412	7.987321215	8.924988306	8.389189278	8.16402526	9.897188342	8.12860626	7.501389152	10.10796114	9.347232383	8.937147443	9.481397538	9.664208015	8.348157304	8.097528063	6.783270937	11.54989877	9.695199485	9.546084611	8.05108772	7.799506307	7.479378275	9.064743587	5.645321261	8.833470217	4.90756437	10.66497472	8.535676114	8.558165026	9.757116033	6.425144647	9.270148869	9.254456053
582.2	9.038634207	8.29909254	10.11205467	9.845336775	8.4440473	10.02186874	10.51274877	8.976258747	9.040179042	5.749137297	6.664527387	9.841680609	8.704147195	7.768221474	10.72824231	8.89933082	8.375939916	7.982636371	8.93299524	8.400417859	8.164110582	9.873513224	8.098659923	7.463380098	10.09669254	9.356304776	8.947903666	9.47715757	9.657819929	8.33524383	8.082856322	6.768142058	11.56762855	9.705982558	9.544019342	8.049676273	7.764872142	7.471153047	9.063142854	5.602048699	8.830673713	4.878187277	10.68628318	8.521403756	8.54363284	9.761579467	6.385254787	9.260261662	9.259059623
583.6	9.056700552	8.31357765	10.14062032	9.850533018	8.450612988	10.03814396	10.53989644	8.989963415	9.056330845	5.737862098	6.67121371	9.861821742	8.717740729	7.785586778	10.75074926	8.911579749	8.390070829	7.982879696	8.945347891	8.416985995	8.168186353	9.851779959	8.071393609	7.430043957	10.08720045	9.37017928	8.963062841	9.478461322	9.656187617	8.327148931	8.069923525	6.75943176	11.5899641	9.719999329	9.543492625	8.050838014	7.734587894	7.468406258	9.064187612	5.563439813	8.829826263	4.852920137	10.71091845	8.509764556	8.535926861	9.770125031	6.350562988	9.254513139	9.263577998
585	9.078101958	8.333659893	10.17418661	9.859436735	8.462344203	10.05418051	10.56951246	9.008873268	9.076107193	5.729870603	6.682865692	9.883860179	8.733004234	7.804894578	10.77770729	8.928790725	8.408657002	7.985126714	8.959987811	8.435060982	8.174927981	9.834282386	8.04868166	7.40154131	10.08383159	9.385957456	8.978171257	9.484706742	9.658417913	8.322224823	8.062490607	6.751933873	11.61571362	9.737962601	9.546661955	8.054341946	7.710031345	7.471714401	9.069444534	5.529948581	8.83366402	4.827487393	10.73576614	8.502724861	8.531654129	9.781705102	6.322133747	9.250152572	9.27144712
586.4	9.10339494	8.349842352	10.20626961	9.866975257	8.476784965	10.07181612	10.59359899	9.025963259	9.093488954	5.722318883	6.695263141	9.90450046	8.747957027	7.821096494	10.80149838	8.947732274	8.428228986	7.990260011	8.978977622	8.455749272	8.180078729	9.826547129	8.030180161	7.377782035	10.08186096	9.397283883	8.993723984	9.491514997	9.663646892	8.321111301	8.057723666	6.753024298	11.64162296	9.760309754	9.552573385	8.060399854	7.690057617	7.474374445	9.076502851	5.502906593	8.837314733	4.809225119	10.76179742	8.495653549	8.527038255	9.792975233	6.295733558	9.252332744	9.282457356
587.8	9.12410168	8.366291966	10.24047325	9.880027812	8.488140933	10.08795556	10.62199257	9.046138918	9.114690338	5.716741913	6.706012449	9.926878988	8.763882722	7.838606485	10.8313825	8.963618297	8.447029289	7.995848128	8.995935431	8.474454588	8.1899108	9.819872306	8.017839019	7.359130366	10.08435665	9.415364521	9.013389757	9.50022169	9.667564157	8.320412401	8.055551463	6.751401608	11.66838964	9.780988962	9.557770315	8.069196562	7.669739905	7.479157438	9.083565031	5.475973984	8.842520628	4.793628403	10.78781239	8.492491287	8.525628445	9.806871757	6.275312159	9.252673165	9.293628393
589.2	9.152991549	8.384506891	10.27627681	9.895789046	8.499379218	10.10699149	10.65492821	9.065821527	9.133930638	5.714414795	6.717953462	9.951028793	8.779842809	7.858012612	10.85939754	8.983609126	8.469381257	8.004341218	9.015647096	8.49408988	8.199534849	9.812894867	8.005197166	7.340750129	10.0907224	9.435103813	9.03208347	9.516237326	9.676061658	8.324591287	8.052782882	6.75365413	11.69740266	9.804595521	9.567042911	8.081258003	7.65376087	7.487243834	9.093958827	5.449688152	8.851882535	4.779608354	10.81471714	8.48961214	8.530704905	9.821552035	6.257263497	9.256902248	9.310561971
590.6	9.185397135	8.402846165	10.31158514	9.912831837	8.513665775	10.12700813	10.68501428	9.089722534	9.153827655	5.716671675	6.731969037	9.975094227	8.800014435	7.878477633	10.88612991	9.004640637	8.490704933	8.010614679	9.036758783	8.51248475	8.21224678	9.813139657	7.995876464	7.329880191	10.09825602	9.455545605	9.056272448	9.530776586	9.690982809	8.332185894	8.05722858	6.759247929	11.73020898	9.833854877	9.576848068	8.093252533	7.644130032	7.498811249	9.104774078	5.429917686	8.860111253	4.770736344	10.84351417	8.491208432	8.533924363	9.838864924	6.238991861	9.264687499	9.328683156
592	9.215039271	8.427570755	10.34861528	9.928095878	8.531669256	10.14927037	10.71314949	9.111085231	9.174243972	5.7195142	6.748387382	9.998203466	8.818582809	7.898899662	10.91507228	9.029269039	8.513993824	8.021146327	9.061088691	8.536258061	8.22532861	9.826106545	7.998018461	7.322701996	10.10976207	9.477736275	9.079829875	9.547538252	9.70793042	8.342907768	8.064343408	6.770212908	11.75973584	9.863993354	9.59357362	8.111959603	7.637168066	7.514534935	9.116497205	5.418471861	8.871475312	4.762555605	10.87179949	8.497354783	8.542134341	9.861281472	6.231570621	9.274801094	9.349953682
593.3	9.2430605	8.454465451	10.38943924	9.949405137	8.552174726	10.17632844	10.74665669	9.139491392	9.197601988	5.724780702	6.765688348	10.02203964	8.8431866	7.922176114	10.94615259	9.054031558	8.538487144	8.036578044	9.085718752	8.559769289	8.244946799	9.836270422	8.005195859	7.321948345	10.12467056	9.508189424	9.106221024	9.567329034	9.722400435	8.356106858	8.076696954	6.780020164	11.79169869	9.894086235	9.610337136	8.134361602	7.634618173	7.534217016	9.132970522	5.407898645	8.886544605	4.760549806	10.90499252	8.507779168	8.555141542	9.88591666	6.229477994	9.289536796	9.370368604
594.7	9.273322025	8.482510018	10.43299511	9.974131629	8.578457755	10.2049014	10.78264837	9.167956979	9.220573588	5.733754094	6.784851108	10.04877275	8.87209247	7.946201404	10.9800593	9.081772226	8.564613484	8.056806728	9.111862316	8.587072979	8.267290701	9.851945584	8.012219465	7.324094152	10.13832704	9.540348074	9.135564647	9.591136917	9.742354306	8.371817757	8.090200578	6.793386716	11.82835339	9.924774407	9.630832854	8.157159185	7.632504988	7.558298585	9.151323418	5.400602045	8.904841371	4.759939038	10.93258988	8.520881751	8.570577384	9.914320147	6.227286141	9.30910539	9.393176308
596.1	9.30514142	8.51004415	10.47550803	10.00207912	8.600643304	10.23301114	10.81988765	9.196652958	9.24643709	5.74325294	6.80479958	10.07839233	8.898246496	7.969898596	11.0142405	9.108390404	8.589545286	8.07646758	9.138912405	8.613320113	8.28906143	9.863970656	8.018865664	7.329175344	10.15456955	9.571896728	9.165408835	9.613643694	9.763891623	8.389136043	8.104574564	6.802860763	11.86364518	9.956215056	9.655176348	8.184161146	7.634253804	7.58384374	9.17210703	5.393636346	8.921648573	4.762843995	10.9649859	8.5342858	8.5858611	9.941554703	6.228140716	9.325510499	9.418680013
597.5	9.337373263	8.539528485	10.51974056	10.0282242	8.624557148	10.26483537	10.85429954	9.226577628	9.272476701	5.755068268	6.826758365	10.10624296	8.925744785	7.993927806	11.04868355	9.13756104	8.614381958	8.096221635	9.167748647	8.639463518	8.312036343	9.881573892	8.029987294	7.335282329	10.17617956	9.603772163	9.195433531	9.637596972	9.785344624	8.406387307	8.122019353	6.819001473	11.89857104	9.992515314	9.678078773	8.211987195	7.637255528	7.609507287	9.193013767	5.390184157	8.939336762	4.764371911	10.99743986	8.551313373	8.60450374	9.970748602	6.230115789	9.344417127	9.441790354
598.9	9.37045955	8.566404588	10.56752246	10.05282413	8.648330211	10.29243667	10.8919725	9.255135166	9.298171393	5.763413104	6.847706779	10.13425509	8.951299232	8.018185105	11.08369049	9.164519834	8.639892179	8.115339658	9.196131146	8.664497831	8.334604853	9.898235295	8.040081238	7.339403326	10.19352697	9.635794826	9.22495311	9.661782836	9.807598988	8.424360772	8.140618883	6.833009611	11.93344899	10.02699689	9.697119888	8.241230713	7.638136523	7.635053358	9.213159559	5.38693216	8.957683166	4.76744033	11.02851874	8.564865408	8.621816112	9.998182742	6.232458387	9.360334069	9.466307651
600.3	9.401973872	8.593566765	10.61074332	10.07736159	8.669936748	10.31943775	10.92850529	9.285823396	9.322538462	5.769570334	6.86754276	10.16178092	8.981351223	8.041559209	11.11666182	9.188500596	8.661977369	8.129962639	9.220880438	8.692338546	8.356459387	9.910925895	8.047151707	7.342696987	10.20752658	9.669005036	9.254006294	9.686220528	9.827872264	8.439154211	8.153577554	6.845024436	11.96855984	10.0580793	9.718531726	8.266456443	7.636191949	7.661211427	9.230576752	5.379579232	8.973168241	4.765325672	11.05654392	8.575914723	8.636387492	10.02564044	6.230793758	9.376585815	9.488937336
601.6	9.433093671	8.617235518	10.65031513	10.10079576	8.689254724	10.34636181	10.96278169	9.311900951	9.345756543	5.777051087	6.884319098	10.18828337	9.006017362	8.062292705	11.14565003	9.21418328	8.684331605	8.146021319	9.244709856	8.717459765	8.374102057	9.923589767	8.049632193	7.339607672	10.22141243	9.698374321	9.280395707	9.706579193	9.845200966	8.452592173	8.165884436	6.856826718	12.00177791	10.08784809	9.736543497	8.289465396	7.629344538	7.68051826	9.245782204	5.370171572	8.98659398	4.761485138	11.08435804	8.584477302	8.648247046	10.0504465	6.224679462	9.390310931	9.509846164
603	9.462928216	8.641764921	10.68932325	10.11824408	8.706475095	10.36853667	10.99197686	9.335943893	9.363642656	5.779905627	6.898340283	10.21103625	9.024980493	8.080685152	11.1721674	9.236520734	8.704587598	8.156142788	9.268094044	8.739313437	8.387172926	9.933837524	8.04819079	7.329266205	10.23047694	9.722694472	9.304020828	9.725334603	9.862600826	8.460557664	8.173581338	6.864499391	12.03241824	10.11896139	9.75106166	8.305450613	7.618213751	7.698078475	9.254162461	5.354942523	8.996374658	4.757604343	11.11317627	8.589679979	8.655661999	10.0690176	6.213657075	9.399809798	9.528788026
604.4	9.488566687	8.662429175	10.7267588	10.13098823	8.722468951	10.38950821	11.01814227	9.354119132	9.381758675	5.779164359	6.911611546	10.23270079	9.042108447	8.092872141	11.19797269	9.255724452	8.724238399	8.162738266	9.285996324	8.760919597	8.400338775	9.936622896	8.04028423	7.315944039	10.23803585	9.748253437	9.322803508	9.735793922	9.875380632	8.466047836	8.178599731	6.868507564	12.05580861	10.14355556	9.758133687	8.321747586	7.605479521	7.7100983	9.261812863	5.334983531	9.002780458	4.747970819	11.13947907	8.59101966	8.660092103	10.08521031	6.201199356	9.406730063	9.542361346
605.8	9.511963181	8.678416582	10.75979456	10.14081599	8.732918028	10.40669862	11.04512518	9.369580577	9.397814633	5.771854911	6.923259866	10.24859355	9.060917588	8.10687579	11.22153791	9.270730679	8.738299264	8.163150763	9.297718369	8.779323935	8.407899479	9.931300037	8.028537393	7.295317393	10.23639557	9.765610643	9.337390617	9.74224339	9.880697625	8.464753314	8.177602128	6.865731815	12.07780424	10.1626603	9.761081118	8.333319574	7.58272328	7.71715068	9.263043697	5.315496855	9.006281118	4.735077223	11.16476852	8.58999133	8.660904118	10.09914042	6.181206939	9.405750167	9.551421237
607.2	9.531757421	8.689883961	10.79035128	10.14801819	8.739567879	10.42151978	11.0700817	9.378536664	9.412829844	5.76314504	6.931372711	10.26527665	9.073690774	8.117979298	11.2415098	9.280075744	8.749459389	8.160360942	9.308603612	8.797705032	8.410975021	9.920395992	8.009202919	7.26683001	10.23091148	9.777799386	9.35165025	9.74544323	9.8860708	8.457612989	8.173146815	6.859317051	12.10000958	10.178917	9.758901138	8.336370276	7.557162673	7.720056881	9.263679872	5.285299358	9.006492447	4.716626219	11.18636555	8.581523311	8.655051942	10.111199	6.158093169	9.401175353	9.558305954
608.5	9.551473735	8.698606516	10.81748178	10.15331583	8.74569876	10.43364557	11.09318123	9.386427561	9.425913621	5.755661586	6.93679254	10.28115511	9.083117362	8.125873415	11.26016934	9.290194565	8.760120645	8.152231438	9.319427608	8.81363835	8.412220295	9.900400534	7.983922975	7.234164765	10.22349562	9.788338473	9.36100447	9.74557472	9.887058013	8.449236219	8.166514005	6.850077499	12.12058559	10.19273293	9.755536579	8.337831422	7.527205502	7.718951369	9.260394287	5.253684937	9.00424338	4.695702964	11.20969973	8.567497862	8.646818288	10.1166196	6.129978556	9.392555873	9.560582167
609.9	9.573384651	8.707007098	10.84424335	10.1561761	8.751297237	10.443523	11.11432992	9.392523451	9.43848158	5.740702149	6.942934146	10.29382083	9.087417939	8.1341534	11.27633398	9.297897533	8.769795074	8.14397525	9.323412224	8.82653749	8.408088109	9.878324932	7.953778054	7.196416691	10.21448839	9.792387307	9.367846184	9.743860215	9.885221385	8.437357491	8.154108629	6.842693053	12.1355642	10.20293226	9.74729382	8.335644863	7.49329294	7.712602718	9.255627821	5.216325346	9.000205012	4.671926004	11.23022278	8.555689693	8.635211559	10.12052051	6.095020655	9.38495394	9.560901729
611.3	9.592218669	8.71196361	10.86868698	10.15488455	8.752904976	10.44930316	11.13443548	9.397015821	9.449097293	5.726800648	6.94508425	10.30663735	9.092214099	8.138031128	11.28894025	9.306005208	8.775566206	8.13288596	9.323591114	8.837256362	8.403503132	9.855160974	7.922570105	7.155761894	10.20550282	9.795248759	9.373392154	9.739867203	9.88288124	8.420152138	8.140740073	6.829507171	12.15235605	10.21215218	9.735798613	8.331017107	7.456010949	7.701805027	9.247786756	5.180905073	8.995778708	4.647912117	11.24857799	8.538995214	8.621650367	10.12411244	6.061099491	9.372061663	9.55971037
612.7	9.610471224	8.717149307	10.88951606	10.15852319	8.754887897	10.45459054	11.15225969	9.397713045	9.457176821	5.712782132	6.947600061	10.31762799	9.095654669	8.14028271	11.29983832	9.309118374	8.780741409	8.122160313	9.32627795	8.846818677	8.398004651	9.832986624	7.893226938	7.113363942	10.19258835	9.802578675	9.378147947	9.732758372	9.877666688	8.402945707	8.126999306	6.815447634	12.16417483	10.22160564	9.721985007	8.324141569	7.419643029	7.691288817	9.236592239	5.140957217	8.990316005	4.622394895	11.2655905	8.523356593	8.607202809	10.12573269	6.027317342	9.35714931	9.557418532
614	9.628341452	8.718895613	10.91009919	10.15347706	8.754040127	10.46184134	11.17007158	9.397536028	9.465037683	5.696906763	6.948629395	10.32916198	9.096757618	8.140393718	11.31046167	9.312943967	8.785157941	8.107710652	9.329473413	8.857265231	8.391550898	9.810404013	7.862384887	7.069726903	10.17753473	9.805085944	9.381541081	9.725647667	9.87328555	8.385510868	8.114612539	6.799563115	12.17674783	10.22717332	9.710242969	8.316239121	7.383794834	7.679972095	9.227429538	5.105147751	8.983895049	4.598685194	11.28495304	8.505427009	8.59202336	10.12767333	5.994784318	9.343674681	9.556505319
615.4	9.645287458	8.720256073	10.93320958	10.15369426	8.753715252	10.46647267	11.18538241	9.396921824	9.473295869	5.68369386	6.950091359	10.33711022	9.101969922	8.141290312	11.31867126	9.316680709	8.788163068	8.094245766	9.330105856	8.867517663	8.382993698	9.788440117	7.833694326	7.031469586	10.16800808	9.806167836	9.385509012	9.72109328	9.871379063	8.370281106	8.101834373	6.788082964	12.18986069	10.23255468	9.697698741	8.308091816	7.348385675	7.671807962	9.21854051	5.068663455	8.980433331	4.575936629	11.30240347	8.49111003	8.577584312	10.12836088	5.96383159	9.33450197	9.555522545
616.8	9.662991735	8.721828272	10.95464093	10.15338681	8.756587329	10.47596585	11.20505302	9.398707209	9.484616227	5.669537644	6.953408007	10.34731913	9.108229201	8.1432494	11.33046382	9.317902615	8.792605313	8.081649324	9.333493846	8.878762124	8.379118951	9.770892254	7.809162701	6.993421295	10.15728392	9.810942177	9.391577547	9.716015734	9.870430164	8.35488181	8.089402837	6.778153736	12.20191513	10.24156417	9.688478574	8.302836547	7.31483459	7.664038873	9.212366134	5.036515561	8.976261707	4.557136732	11.32259157	8.478162352	8.568838898	10.12965713	5.937095073	9.325465805	9.56004457
618.2	9.684668476	8.725911913	10.98131795	10.15626353	8.76200472	10.48290556	11.2248207	9.402080363	9.493801046	5.661801518	6.959206492	10.36024491	9.113586092	8.14592235	11.34031744	9.32802649	8.800156214	8.070989975	9.340602945	8.890435587	8.377126746	9.75864898	7.787508391	6.962746222	10.15469712	9.817559768	9.400163906	9.715920568	9.875487904	8.348161851	8.08486143	6.769988058	12.2175177	10.25525794	9.685862845	8.304099704	7.285972671	7.660529349	9.20676589	5.008294164	8.974426383	4.542019398	11.34493679	8.470129287	8.561015746	10.13781677	5.911520912	9.319000405	9.565462183
619.5	9.706343856	8.736516018	11.01215911	10.1646755	8.771107775	10.49781013	11.24532119	9.413218385	9.505309901	5.655944398	6.966178056	10.37458112	9.123778864	8.153148681	11.35772851	9.340990867	8.811308786	8.07234777	9.352613269	8.909476792	8.379889267	9.753763163	7.776800809	6.93904757	10.15381172	9.827808547	9.412211968	9.720533886	9.882987601	8.345309501	8.086145194	6.770002253	12.23672104	10.26983538	9.683653437	8.311873689	7.267522666	7.662993042	9.205899812	4.984164302	8.978512908	4.531125329	11.36670787	8.46707163	8.559176729	10.14885435	5.894311925	9.32226539	9.573956548
620.9	9.727956578	8.750830115	11.04283154	10.17765303	8.7851608	10.51696178	11.27083597	9.425171686	9.524238568	5.656487486	6.979800952	10.39123325	9.141703465	8.16323937	11.38219954	9.356164931	8.827453829	8.07680326	9.369149781	8.930905207	8.387854965	9.751334137	7.768920536	6.922828197	10.16013699	9.847188287	9.428287566	9.728180574	9.893994778	8.344968071	8.09090406	6.76944645	12.25909836	10.28863349	9.689849988	8.325325586	7.251663232	7.672336633	9.212325263	4.969467564	8.984093424	4.52479249	11.39429805	8.468204333	8.562395218	10.16647201	5.886981857	9.328974483	9.58945632
622.3	9.754309145	8.769694278	11.08136125	10.19549424	8.803011293	10.54068865	11.30246449	9.443212479	9.546937776	5.660289486	6.99522498	10.41472234	9.161348714	8.178512172	11.40738885	9.378560207	8.846043551	8.087910684	9.386692564	8.958067908	8.403024364	9.760301303	7.770800075	6.914032712	10.17238052	9.867130655	9.449108897	9.743884385	9.911046751	8.353707843	8.099600035	6.774993364	12.28333502	10.31512141	9.698392179	8.340656807	7.244512022	7.687507852	9.223447863	4.95877978	8.996749569	4.520765471	11.42095581	8.476255814	8.570508886	10.18905944	5.881873678	9.339631946	9.605724811
623.7	9.78534378	8.794757032	11.12181771	10.21853771	8.823207626	10.56831693	11.33536378	9.469517909	9.570490925	5.6701611	7.015963086	10.444339	9.186231187	8.196945835	11.43899857	9.405150459	8.866467688	8.100545321	9.407422033	8.983795482	8.422890606	9.76991139	7.775457969	6.912071548	10.18948155	9.893833125	9.477070942	9.766277404	9.933239085	8.37102794	8.112738399	6.784408622	12.31457064	10.34167382	9.712350711	8.361752206	7.241016439	7.710530209	9.237754378	4.953410521	9.011158706	4.525121196	11.45353339	8.487188133	8.585574197	10.21275454	5.884431444	9.355063278	9.627404282
625	9.818290083	8.819525194	11.16468235	10.25032816	8.850249778	10.59895269	11.37409057	9.497881401	9.597811583	5.683429145	7.038293036	10.47287201	9.216067066	8.217719653	11.47313418	9.43020149	8.891326214	8.119491633	9.434801427	9.013584268	8.44716348	9.781608089	7.782381317	6.917446622	10.21066188	9.929045566	9.506761573	9.794670606	9.959360072	8.389222897	8.130495449	6.804367327	12.35113021	10.37499998	9.73429801	8.389300477	7.241770016	7.735958122	9.25756824	4.95130508	9.030032238	4.531313195	11.48603539	8.503514971	8.606305985	10.2421431	5.889265876	9.375022369	9.653945655
626.4	9.855699912	8.846808458	11.21104933	10.28045941	8.878541535	10.63171766	11.41738503	9.527944063	9.63041351	5.698300973	7.064214258	10.5072201	9.247789799	8.243023846	11.50912118	9.461880116	8.919605964	8.143319528	9.468652786	9.045323425	8.470375965	9.808120894	7.796139311	6.927565595	10.23655571	9.961748282	9.540749563	9.824833427	9.992223355	8.414114808	8.151743196	6.826442336	12.38981236	10.41176819	9.759777334	8.418364249	7.248827231	7.766350953	9.280273151	4.955224058	9.053344913	4.539126836	11.52496614	8.522947615	8.631896273	10.27428614	5.898177583	9.397182438	9.685259733
627.8	9.898387444	8.879857615	11.26054264	10.31710111	8.911000054	10.66613354	11.45832795	9.565207582	9.660245629	5.719635047	7.090528234	10.54079547	9.279350755	8.270419553	11.54762839	9.498699865	8.951009801	8.167951415	9.502789466	9.080861216	8.498696786	9.83931679	7.813567543	6.939230891	10.26489308	9.999326795	9.57588531	9.861188227	10.02394139	8.444361704	8.178891877	6.852546259	12.43170164	10.45666715	9.788585229	8.452339163	7.260014423	7.801561755	9.303723222	4.962716654	9.076806523	4.549804181	11.56743636	8.544256629	8.659097271	10.31097324	5.909496775	9.430164154	9.719061206
629.1	9.936780251	8.912490747	11.31281303	10.35140882	8.941638615	10.70472244	11.5007803	9.60138013	9.693401789	5.739490849	7.117631629	10.57498955	9.314481837	8.296875069	11.58821893	9.535782505	8.980538581	8.193331253	9.532484529	9.117225312	8.529139708	9.859448111	7.83071015	6.956663198	10.29572108	10.04015803	9.61727719	9.897649822	10.05669113	8.474672203	8.204452998	6.873733723	12.47477644	10.49476448	9.815618223	8.488461753	7.2709188	7.836888478	9.330131734	4.969944092	9.101230335	4.561970117	11.6072796	8.571609713	8.687515401	10.34744091	5.923745798	9.454987416	9.753043561
630.5	9.972071042	8.942276702	11.35806699	10.386451	8.968915309	10.74049837	11.5440115	9.639464591	9.726834227	5.760253259	7.142366371	10.61060681	9.346806889	8.322705044	11.62474815	9.56509763	9.009955695	8.221280532	9.566847583	9.152535931	8.557532451	9.879708626	7.849203893	6.971471918	10.32297168	10.07605789	9.652991814	9.931244835	10.08900249	8.501302787	8.227046929	6.897030458	12.51651352	10.53434058	9.846282648	8.522928271	7.281233497	7.870195983	9.355954987	4.974561894	9.126112957	4.573835577	11.64386629	8.591827314	8.716659594	10.38255551	5.936339721	9.479169187	9.78632301
631.9	10.0109976	8.969216267	11.40068086	10.41603986	8.998993285	10.76823991	11.58266818	9.66800437	9.754320453	5.774289283	7.167038117	10.64041869	9.372806446	8.346478601	11.66025866	9.594503655	9.039107858	8.241839221	9.597014563	9.185860048	8.579937376	9.901049189	7.864821079	6.979671253	10.34613662	10.10843167	9.685508296	9.959825167	10.12191885	8.524527001	8.249124629	6.914721385	12.5532587	10.57239789	9.870929641	8.551695533	7.288057669	7.896671655	9.381488561	4.977663723	9.147915243	4.579214792	11.6809733	8.610762065	8.734870456	10.41395352	5.944265452	9.504634264	9.818405989
633.2	10.04391708	8.988970612	11.4389727	10.44223629	9.020334478	10.79354047	11.61945623	9.690385778	9.777008548	5.782814	7.185053462	10.66585225	9.394863702	8.36442562	11.68610287	9.621300085	9.063606977	8.255124287	9.618278398	9.212853397	8.596166311	9.913909066	7.872027382	6.979155356	10.36704291	10.13161594	9.710066791	9.981621661	10.14578144	8.539901037	8.264401138	6.929257194	12.58527619	10.60231969	9.888082166	8.57234422	7.291120159	7.913826863	9.400709609	4.9718742	9.167781278	4.581064631	11.71768477	8.624377616	8.749263329	10.44252727	5.948075494	9.527734892	9.845065141
634.6	10.06455706	9.001684397	11.4713887	10.45854799	9.035029005	10.81420851	11.64722306	9.703916952	9.796312881	5.784430001	7.19535122	10.68678528	9.409858029	8.376711166	11.70571427	9.640298599	9.080563862	8.258567496	9.633891712	9.235183187	8.606257339	9.912035637	7.872171056	6.966153325	10.37903727	10.14851335	9.730523401	9.992145594	10.15999505	8.540058986	8.266448902	6.930685812	12.61085659	10.62063704	9.893633455	8.581118487	7.279073507	7.918192851	9.412123784	4.955482895	9.181352431	4.580882035	11.74711219	8.632226903	8.755270964	10.4640268	5.941949254	9.539312677	9.860379792
636	10.08154886	9.003158998	11.4934652	10.4641537	9.0448939	10.82070315	11.66563228	9.707302687	9.804917863	5.778319968	7.199087403	10.69904343	9.413483063	8.377391808	11.71301772	9.649219466	9.095590175	8.251206935	9.641971505	9.252524662	8.600806183	9.8986639	7.859744769	6.938667209	10.37877013	10.14803522	9.738057544	9.991169303	10.17229034	8.529021754	8.261404929	6.921493752	12.62905909	10.631349	9.891624639	8.576012047	7.260281944	7.908350682	9.414613927	4.92961692	9.186684101	4.568191101	11.77723158	8.628937078	8.750864659	10.47379235	5.922550035	9.539637626	9.87020143
637.3	10.0899693	8.995575675	11.51065178	10.45869214	9.049975753	10.82196514	11.67817655	9.696629739	9.808686646	5.763546002	7.19688551	10.70476784	9.409840222	8.371889842	11.71124178	9.651322996	9.104940175	8.23368864	9.644402495	9.261611966	8.586095429	9.867942879	7.83865946	6.899234475	10.36981869	10.14036154	9.735051351	9.97556018	10.17475538	8.506561352	8.248854162	6.903697479	12.63686186	10.63182338	9.877668496	8.557954734	7.22938651	7.885907797	9.409149325	4.894020804	9.188859026	4.55063874	11.80175715	8.6143268	8.731587158	10.47481623	5.89788676	9.536642779	9.870558084
638.7	10.08869356	8.975105688	11.51663932	10.44586956	9.047165693	10.81560464	11.68107893	9.67700836	9.806214796	5.743909693	7.192018829	10.70085421	9.398152675	8.354517964	11.69990168	9.643938956	9.105997134	8.20837954	9.631875918	9.267236993	8.56500293	9.828739224	7.810772191	6.847208947	10.35278318	10.12118763	9.723701736	9.950134022	10.16729099	8.473429344	8.229579253	6.874489195	12.63484152	10.61993246	9.854815225	8.528370888	7.187438929	7.847998363	9.397754798	4.848745744	9.182477784	4.526546303	11.82097455	8.595148282	8.705810331	10.4674146	5.869864394	9.522316789	9.860933016
640	10.08138275	8.944770529	11.51701032	10.42671705	9.036750369	10.80192301	11.67637281	9.650484938	9.801333712	5.716559793	7.178542992	10.69148501	9.376451295	8.333691168	11.6796165	9.629223228	9.100044691	8.169709487	9.61600109	9.267827625	8.534023796	9.774978056	7.768702293	6.784172293	10.32516783	10.09369761	9.70657118	9.912560143	10.15769745	8.424931435	8.200693583	6.837583922	12.63003368	10.59997987	9.820029093	8.49064928	7.137346655	7.801667269	9.378933973	4.796930713	9.169758909	4.49908297	11.83419589	8.568589346	8.674614877	10.45369128	5.827405252	9.502390485	9.843374253
641.4	10.07357954	8.91130456	11.50578075	10.40380006	9.023336123	10.7795341	11.66497358	9.615122235	9.784979095	5.685268979	7.161372776	10.67803056	9.350791335	8.302138417	11.64896703	9.609471251	9.092768902	8.122050672	9.596314312	9.265940212	8.497525935	9.714026647	7.721897563	6.71116304	10.294143	10.05345293	9.681619748	9.867716344	10.13777872	8.371793674	8.163071604	6.794981561	12.62140668	10.57422796	9.780187794	8.442153938	7.081553803	7.743134401	9.356087183	4.741674842	9.15435158	4.464810788	11.84721093	8.535968866	8.633373684	10.43372155	5.778884969	9.476070802	9.82160761
642.8	10.06358171	8.870747168	11.49376487	10.37549812	9.008040225	10.75473673	11.64870822	9.572213754	9.768213649	5.652049748	7.143007528	10.65836203	9.318074631	8.268499719	11.61869762	9.586144436	9.080896218	8.068566129	9.570112393	9.261254638	8.453313875	9.647406117	7.674106888	6.636101253	10.2589402	10.01539878	9.651252886	9.818041374	10.12053518	8.313084452	8.127902918	6.749083954	12.60572966	10.54462509	9.736125774	8.386727403	7.022334807	7.681141371	9.330064921	4.682211536	9.132700646	4.431108992	11.86061027	8.498850396	8.589794571	10.40782909	5.727155396	9.444679965	9.794130745
644.1	10.04684625	8.824074696	11.4837205	10.34519202	8.989332146	10.73184284	11.62835384	9.527775439	9.755518998	5.617619409	7.120586466	10.63841445	9.282159896	8.231563504	11.58265975	9.559400147	9.065893056	8.016831725	9.540665846	9.252022123	8.409553206	9.57497578	7.623237331	6.557811771	10.22338688	9.972198377	9.618180076	9.767903906	10.09636546	8.246587402	8.084158822	6.69652147	12.59016054	10.50720846	9.688726925	8.33092137	6.959079817	7.616443442	9.30160023	4.622282557	9.108747829	4.395913087	11.86900196	8.463365304	8.542508368	10.37822424	5.679658188	9.413948607	9.760321711
645.5	10.03365076	8.782057521	11.46786667	10.31491706	8.966157913	10.70582752	11.60901854	9.48661046	9.738963434	5.582296911	7.100997539	10.61713227	9.250494432	8.192890943	11.54435257	9.531574007	9.048726971	7.960288217	9.509494365	9.245869647	8.365123196	9.509318107	7.57291274	6.481116189	10.18889354	9.926568332	9.582181614	9.716119264	10.0742263	8.179886742	8.046114431	6.647818708	12.57420263	10.47209233	9.637618439	8.270534279	6.896986754	7.548613867	9.27049068	4.566830819	9.084473013	4.359204989	11.87940621	8.428152236	8.495220093	10.35055553	5.629781218	9.381904885	9.72669014
646.8	10.01947316	8.742217186	11.45565802	10.28842413	8.950237612	10.68228428	11.58983933	9.444035588	9.723179921	5.550618817	7.084548187	10.60194956	9.220140375	8.160009242	11.50740902	9.502747799	9.031668761	7.908466417	9.480599768	9.241628544	8.323745258	9.447103243	7.524332162	6.409151783	10.15333841	9.887606889	9.549696641	9.665135297	10.050957	8.117595554	8.006730984	6.60159454	12.56009944	10.43967487	9.589523225	8.21598525	6.838037083	7.484746082	9.243359778	4.513621297	9.06314195	4.330813625	11.88715906	8.394653773	8.451709265	10.32780355	5.58319805	9.350725575	9.695088838
648.2	10.01298672	8.709404481	11.45103327	10.27192553	8.93568809	10.66601779	11.57466277	9.410300676	9.714646866	5.523742519	7.071052793	10.58831405	9.198812265	8.133349091	11.48273754	9.479046324	9.019649402	7.864293674	9.454392461	9.24143435	8.292946509	9.387669017	7.481724302	6.34663573	10.12877694	9.859520688	9.524821369	9.625866481	10.03214197	8.063983542	7.977938292	6.558472397	12.55320182	10.41162748	9.554294923	8.169967748	6.788463772	7.433180196	9.221352788	4.466937107	9.045028853	4.302768969	11.89948218	8.364488132	8.414179484	10.30459643	5.543225793	9.319671521	9.666573158
649.6	10.01154155	8.691634795	11.45839851	10.25925403	8.934308741	10.66145064	11.5655975	9.390653359	9.716340191	5.50501637	7.067932405	10.58047453	9.18774207	8.113156197	11.47035818	9.466623356	9.014601563	7.833122594	9.442702929	9.246371713	8.268513621	9.351030997	7.450911078	6.298003113	10.1161691	9.839707817	9.509030764	9.600228833	10.03031641	8.024526497	7.957476864	6.532378055	12.55538309	10.39451606	9.527235214	8.132944613	6.749007457	7.393171994	9.206306553	4.433504208	9.032046386	4.283074874	11.91621523	8.34330494	8.3893481	10.29428436	5.513578126	9.301574281	9.644990821
650.9	10.01716728	8.688795864	11.46498724	10.24563556	8.943614599	10.68028046	11.55403758	9.375123983	9.724189285	5.477033874	7.069175261	10.57047499	9.180789327	8.108799085	11.49576284	9.466654745	9.015051931	7.805733086	9.442897226	9.270596142	8.254644728	9.325199145	7.445859728	6.251367024	10.10438274	9.826583616	9.50159769	9.577523151	10.02739403	8.000855616	7.960689496	6.509512013	12.54595234	10.38642594	9.505629984	8.119260948	6.718790401	7.376429602	9.20627834	4.417317977	9.032155705	4.270209547	11.9464258	8.343476753	8.368196638	10.30291104	5.495287036	9.301091273	9.637091103
652.3	10.05779396	8.661952679	11.47508089	10.26526603	8.957967487	10.69269285	11.5632038	9.371861866	9.715153833	5.48747937	7.067627039	10.57610381	9.179422392	8.100192302	11.48170019	9.473375649	9.015302941	7.791106435	9.418415776	9.282113581	8.254037697	9.292959383	7.424014552	6.235934034	10.11132103	9.824852008	9.503429396	9.574843462	10.03942855	7.98019437	7.956838897	6.470826684	12.56246681	10.37718117	9.494702143	8.099017602	6.695653877	7.34798019	9.193968208	4.386899005	9.039438857	4.274238846	11.97024451	8.343288327	8.362728507	10.30382115	5.484346832	9.287005533	9.632572023
653.6	10.05010112	8.675200545	11.49674776	10.25988756	8.960077041	10.68088735	11.59073382	9.350656493	9.738135995	5.476962317	7.083737759	10.59874659	9.173792952	8.095564868	11.4685551	9.467145722	9.022702807	7.772684336	9.434168036	9.298184989	8.235516402	9.294489259	7.408847386	6.202491188	10.10030934	9.822427428	9.498942745	9.572045719	10.05696176	7.972474059	7.961243974	6.493277706	12.57828372	10.39378294	9.497320915	8.083751797	6.680245627	7.330727531	9.196134311	4.381340101	9.037007233	4.263145814	12.00099327	8.329418085	8.350039865	10.30220233	5.46450896	9.281774657	9.628642267
655	10.0608511	8.685062367	11.53163533	10.24845038	8.9731802	10.70404363	11.5766437	9.347908197	9.746348213	5.445425265	7.093589506	10.59725976	9.176530443	8.089261566	11.48789703	9.466253669	9.023388892	7.759493521	9.43421004	9.326229964	8.223158697	9.277419902	7.401405573	6.162266899	10.0935079	9.815787347	9.505311996	9.542869066	10.04757907	7.943539451	7.956188257	6.48345831	12.59347827	10.39449908	9.480696762	8.05722498	6.659486149	7.31115114	9.198376239	4.371736906	9.038389632	4.251633493	11.9971132	8.317677563	8.34143315	10.31273428	5.462707136	9.275338802	9.61978277
656.3	10.07167218	8.659273323	11.54110738	10.29582457	8.941538712	10.73096671	11.60247217	9.324806403	9.775641873	5.45322509	7.091677811	10.60204281	9.181249426	8.07423881	11.50845983	9.450649131	9.000009254	7.739971043	9.37095845	9.340290715	8.22196793	9.231873279	7.386176956	6.127533445	10.0967813	9.810862622	9.507821365	9.532423153	10.03924586	7.913268577	7.957636798	6.418770225	12.57820382	10.37295271	9.447990274	8.031341067	6.618078238	7.286835529	9.186581757	4.342385206	9.042273406	4.251838088	12.04431637	8.320169733	8.31726474	10.30969918	5.443697373	9.248951764	9.596570983
657.7	10.04071643	8.62806758	11.52339969	10.33022384	8.915580852	10.72627229	11.64620315	9.294647945	9.800902553	5.466074287	7.061328402	10.62124917	9.206030329	8.034131375	11.48336904	9.374925812	8.938887404	7.72292865	9.357175107	9.303152139	8.244173148	9.131982502	7.290514928	6.050095332	10.0948846	9.805616985	9.494878492	9.506974464	9.987312604	7.809507464	7.852745472	6.380857524	12.63903614	10.31348065	9.426504136	7.977303587	6.569176161	7.213834266	9.177860951	4.285182193	8.99954046	4.220921812	11.99614423	8.293710722	8.314115647	10.28529627	5.405688585	9.229095592	9.533689464
659	10.10503189	8.579337506	11.52526405	10.26913992	8.920709244	10.65436543	11.59607386	9.254889597	9.740717997	5.41726401	7.072297991	10.59120221	9.119437088	7.991815422	11.41092313	9.400009857	8.952658747	7.631191844	9.320768221	9.312370811	8.163542699	9.101176065	7.259117348	5.991399329	10.05316134	9.749872031	9.452845253	9.471974708	10.00826325	7.781228947	7.847990299	6.342464693	12.62270306	10.30198262	9.382235531	7.914114946	6.517790587	7.153675727	9.144900948	4.246631787	8.969957562	4.200064729	12.01066607	8.259220046	8.273580651	10.25427157	5.362266593	9.184770681	9.477192046
660.4	10.10178032	8.538039097	11.5091894	10.23103613	8.90053244	10.62164145	11.56370586	9.191399452	9.719741802	5.38206318	7.059079939	10.56690279	9.073915025	7.939607835	11.35172778	9.37269413	8.919699082	7.563456633	9.291670933	9.314097775	8.091140587	9.0555898	7.220530041	5.920372553	10.01053722	9.693067453	9.406043914	9.424315324	10.01424483	7.738883367	7.83000255	6.336361503	12.59631917	10.28977919	9.336714072	7.839392241	6.466766547	7.083115373	9.104431947	4.213296131	8.946189168	4.137595795	12.05620874	8.201614302	8.194355163	10.22712987	5.278861352	9.152892548	9.434773101
661.7	10.06623787	8.496032227	11.48664232	10.2158399	8.873193557	10.62608079	11.53520907	9.137801188	9.722068801	5.353081181	7.028766242	10.5396997	9.055809055	7.89004618	11.32903292	9.312993088	8.862416074	7.51245679	9.226468973	9.300323664	8.067028145	8.967367324	7.170257442	5.848202397	9.973896285	9.659239602	9.369869813	9.360280135	9.968238181	7.655898184	7.776930997	6.267012007	12.57297014	10.22906361	9.278131441	7.770108258	6.405644766	7.012283914	9.068666936	4.167778834	8.912849399	4.120836062	12.03688007	8.173913182	8.14373653	10.19090112	5.246694029	9.108761788	9.370643043
663.1	10.05948669	8.441237738	11.46617258	10.19246169	8.849006094	10.59992239	11.49718618	9.080983685	9.70130656	5.321816322	7.013108711	10.50848779	9.020001844	7.830952677	11.28278138	9.26878725	8.822280706	7.451539491	9.166608336	9.290130388	8.029094758	8.88101643	7.122355529	5.780704162	9.945134657	9.612211827	9.329469926	9.30672998	9.940009358	7.578663709	7.735558601	6.203455199	12.55623867	10.1737694	9.217000563	7.701015734	6.345339872	6.943991919	9.034679222	4.116047608	8.874949889	4.098365297	12.02708815	8.142460246	8.100671659	10.1462896	5.213428182	9.060791742	9.298007688
664.4	10.04713315	8.390086947	11.44098726	10.1682081	8.823103485	10.5751152	11.46064148	9.019621898	9.682804335	5.289904088	6.997445782	10.48599286	8.980227488	7.77290648	11.22817889	9.226293204	8.781052154	7.38347842	9.114632584	9.280187945	7.980841719	8.80361511	7.079411001	5.71032816	9.90575002	9.566745067	9.28825936	9.245852231	9.915414182	7.511599569	7.697588114	6.1536546	12.5322336	10.12632413	9.160921184	7.628001209	6.286904568	6.869797841	8.999444	4.080284171	8.842497712	4.07006754	12.02430962	8.107696682	8.046468679	10.1063957	5.165699391	9.016577874	9.232570822
665.8	10.03479795	8.338649525	11.42546888	10.15082804	8.797310639	10.54977618	11.43094737	8.966754974	9.663935205	5.262355986	6.984587145	10.46249588	8.943946585	7.714053353	11.17560751	9.19093292	8.736997809	7.326632592	9.061501805	9.269520337	7.936788984	8.73786218	7.03807668	5.649640609	9.876061872	9.525480186	9.255390274	9.192149855	9.893851224	7.447884419	7.660077196	6.111986835	12.51924542	10.0816393	9.114222042	7.563063734	6.237033956	6.801407959	8.971789141	4.045396769	8.809406362	4.04598175	12.02094005	8.077621114	8.003425689	10.07283583	5.127000507	8.977380926	9.167904554
667.1	10.02489633	8.29102519	11.41179355	10.13187663	8.777440173	10.53058064	11.40297316	8.919576212	9.652865418	5.245881914	6.972303417	10.44289161	8.916738684	7.663599781	11.13640373	9.148205873	8.700214515	7.273470638	9.020458947	9.263112966	7.904475089	8.676673768	7.006705943	5.597793675	9.850698433	9.494952011	9.226800365	9.151079623	9.876187958	7.382990329	7.628148115	6.070613395	12.51253372	10.04164723	9.074585651	7.509382635	6.193992493	6.752300034	8.947498435	4.015950264	8.784308253	4.029088396	12.02503684	8.05768158	7.962877156	10.04582815	5.099845166	8.944678373	9.11481484
668.5	10.02769828	8.251577576	11.40821082	10.12286355	8.768624886	10.51854963	11.37616995	8.877439594	9.64489174	5.227551855	6.966441641	10.42486371	8.894965405	7.6189299	11.1044429	9.126039646	8.672025794	7.225641916	8.978001625	9.262805959	7.876311686	8.629301864	6.982653369	5.557616075	9.837297036	9.464386367	9.202611635	9.116937583	9.868005754	7.339149453	7.606148792	6.041134826	12.50796098	10.01369254	9.037803803	7.467361011	6.160176446	6.708561214	8.928993985	3.995870253	8.763472712	4.01838339	12.02915079	8.037609184	7.935180258	10.0235717	5.075671188	8.922512957	9.068545921
669.8	10.03304839	8.221332987	11.40456403	10.12260274	8.762821002	10.50929196	11.3638039	8.848402433	9.644814114	5.21863151	6.965678112	10.41769501	8.882089677	7.581139903	11.07642306	9.104492636	8.650368966	7.195997994	8.955457361	9.26725428	7.860349766	8.588947402	6.966845662	5.52214977	9.821909951	9.447927258	9.188478032	9.087650023	9.866977202	7.306269928	7.594399065	6.022086215	12.50695368	9.994323106	9.017079885	7.43261794	6.13263987	6.66977278	8.919392749	3.982007088	8.750609856	4.00608239	12.03335684	8.027626723	7.914149665	10.00968548	5.056003931	8.907752129	9.034192975
671.2	10.04691044	8.199535728	11.416157	10.1272383	8.767437294	10.51024048	11.36056561	8.829443611	9.64893281	5.214514593	6.973243409	10.4161432	8.870198167	7.556631991	11.06128631	9.09688731	8.637359222	7.168066617	8.940811086	9.279344895	7.854099346	8.566267456	6.958611613	5.499366498	9.821185201	9.43744381	9.183627432	9.071646322	9.878866419	7.281487842	7.589077532	6.010623857	12.52008677	9.984061317	9.000997479	7.40789226	6.118183229	6.644686833	8.915518954	3.975042951	8.743235687	4.002098296	12.04831671	8.024640659	7.903139639	10.0097054	5.04578216	8.903792232	9.011396421
672.5	10.06410484	8.189832075	11.4289564	10.14201146	8.774621372	10.51359716	11.36513782	8.819369643	9.655826833	5.214867609	6.981841219	10.42165393	8.87093377	7.539534032	11.05038191	9.094490742	8.632320518	7.157886968	8.93830794	9.297005641	7.848259355	8.552495431	6.960113419	5.489215238	9.828308855	9.440121841	9.185158426	9.064984403	9.892469377	7.268212834	7.591989716	6.00857027	12.53255818	9.987746829	8.998211423	7.394349062	6.115298412	6.633515276	8.919442423	3.97820591	8.744074574	4.007102336	12.07240131	8.028098655	7.898985913	10.00919143	5.041269695	8.902599026	9.002238276
673.8	10.08511656	8.1877342	11.452973	10.1605058	8.785816766	10.53127914	11.37485319	8.820098673	9.672198995	5.222085212	6.996163189	10.43326061	8.882942585	7.533811046	11.0584928	9.100375831	8.63087801	7.153877729	8.937822608	9.314982211	7.850771011	8.549928699	6.966120578	5.488605483	9.840223019	9.450831647	9.198621943	9.07387225	9.90857892	7.264496427	7.598484564	6.011025989	12.55596783	9.996594953	9.000662351	7.393781136	6.116501	6.630793995	8.932955023	3.986412052	8.752321845	4.010139002	12.10133742	8.034545503	7.901471283	10.02372728	5.041544553	8.91209572	9.001299137
675.2	10.10874463	8.195753762	11.48051043	10.18418583	8.799317412	10.55385088	11.39286648	8.829364896	9.695398533	5.234854271	7.016731658	10.45207524	8.894964065	7.537056289	11.07116789	9.113253326	8.640662727	7.162049237	8.946191266	9.341418576	7.866978729	8.556749971	6.981183588	5.489831272	9.862251692	9.462296045	9.218203103	9.081490805	9.933468978	7.271463986	7.616494425	6.021672139	12.58145651	10.01157884	9.012400158	7.404205723	6.122071744	6.640412458	8.947959845	4.001870485	8.769125207	4.023719984	12.13116043	8.051238939	7.916640504	10.03891889	5.055546486	8.927446518	9.005249913
676.5	10.14423361	8.209212759	11.51544481	10.21533046	8.823884438	10.58047203	11.41762235	8.843229709	9.720090224	5.253212438	7.041871829	10.47687024	8.911825389	7.544504683	11.09223911	9.138344503	8.657879744	7.177038697	8.962737159	9.374692745	7.887763874	8.572341068	6.999142324	5.506782185	9.887742469	9.481196671	9.243013716	9.105562866	9.963088537	7.284618718	7.640940902	6.042891257	12.61820926	10.03391847	9.029225531	7.420448473	6.141811276	6.659175747	8.974461926	4.025504767	8.790279802	4.039143239	12.16247771	8.072890824	7.937762933	10.06126645	5.072858024	8.955803036	9.020629619
677.9	10.17964455	8.235019025	11.55723429	10.25282332	8.853808986	10.61263698	11.45016683	8.867930621	9.752530041	5.276248038	7.071190627	10.50839472	8.943046436	7.564770337	11.12204403	9.16652248	8.683122599	7.201402041	8.990102248	9.411689599	7.915464453	8.599196236	7.026085453	5.523844928	9.92181255	9.518639114	9.27786156	9.13905804	9.999810703	7.313922582	7.671180255	6.068216499	12.65442987	10.06730882	9.056657914	7.451729729	6.162455179	6.689466684	9.003066355	4.056337408	8.818139038	4.060736131	12.20384458	8.102244053	7.968377438	10.09501682	5.098440175	8.9876758	9.049131241
679.2	10.22357969	8.272593746	11.61376559	10.2998193	8.890283479	10.65452542	11.49223914	8.91426418	9.792723505	5.306643389	7.107530702	10.54861319	8.980238155	7.593477543	11.16641906	9.211893867	8.719537739	7.237743167	9.030851334	9.454878782	7.956814725	8.642721336	7.064226785	5.562907834	9.96743432	9.563240495	9.326054978	9.187178511	10.04772754	7.357217876	7.710708106	6.109067427	12.70225289	10.11716205	9.094763526	7.500884464	6.199523098	6.738377299	9.04403144	4.095050576	8.851363812	4.086357191	12.25059909	8.139048975	8.010820134	10.13913136	5.128594217	9.031462921	9.092623224
680.5	10.282808	8.32494076	11.67891608	10.35642831	8.943737489	10.71114616	11.55150641	8.978076921	9.845405658	5.346912665	7.155282418	10.60407675	9.039182338	7.64316354	11.22514055	9.268671644	8.773243447	7.292417093	9.092493907	9.510622236	8.010445227	8.706071773	7.121892897	5.619988121	10.02567775	9.625295213	9.390835143	9.255250915	10.1099977	7.423311954	7.771327028	6.163149604	12.7641662	10.17746973	9.154607629	7.570110301	6.252292563	6.808340865	9.099928575	4.150719382	8.900328913	4.121227713	12.31157908	8.190078378	8.067798327	10.2009659	5.171964546	9.086387177	9.152916654
681.9	10.3548932	8.407155186	11.76421127	10.43484301	9.014651901	10.79038422	11.63806104	9.065855689	9.916745396	5.405247246	7.215927535	10.67940054	9.116784789	7.7223056	11.31479179	9.347709248	8.845091602	7.382047982	9.173387109	9.578782422	8.092334666	8.799180688	7.186947722	5.698590741	10.10355871	9.715464696	9.474926642	9.349487281	10.18956315	7.515418924	7.846924672	6.238773078	12.83821041	10.26433093	9.237615871	7.670013016	6.327123003	6.905235691	9.172260483	4.226215672	8.967173867	4.167054844	12.38300403	8.257771976	8.152406156	10.28079166	5.235397675	9.161445492	9.243010844
683.2	10.44088557	8.523094546	11.88142741	10.53642677	9.102106324	10.89478801	11.7487027	9.192100573	10.00829622	5.478270148	7.293329956	10.77421401	9.214735948	7.829675853	11.43905032	9.454593421	8.941632424	7.503029289	9.291758875	9.668313663	8.197762507	8.930304844	7.283646046	5.805994437	10.21030581	9.827499984	9.589183609	9.485263737	10.2885533	7.646908321	7.947138257	6.339925316	12.9416904	10.37990002	9.350680794	7.805484935	6.426577425	7.043071027	9.269110897	4.316506021	9.051394582	4.234016478	12.47662923	8.353561116	8.264623272	10.38884129	5.320099662	9.267039771	9.366921392
684.6	10.54963257	8.677480722	12.02791517	10.66186734	9.220393615	11.02492093	11.89091246	9.356644878	10.12614046	5.575916058	7.397366102	10.89516606	9.346197381	7.971839034	11.60265118	9.594679291	9.065154383	7.665338378	9.440303702	9.779989716	8.337298505	9.106163509	7.414878602	5.954520542	10.33934323	9.977316046	9.73380749	9.654625009	10.40890489	7.819246995	8.080458136	6.476575286	13.06215506	10.53286281	9.49074254	7.985286174	6.558943745	7.227104305	9.392967054	4.442002086	9.163395032	4.319058289	12.58306406	8.471586406	8.412903129	10.5296127	5.436956429	9.405187208	9.533547288
685.9	10.693596	8.888854037	12.22394979	10.83619615	9.374264473	11.2091401	12.08500829	9.575537191	10.28446352	5.713183545	7.533979442	11.06273973	9.530750341	8.162845975	11.82287768	9.778409513	9.228299601	7.889151219	9.636422849	9.925575272	8.529967641	9.333690353	7.583360902	6.161792849	10.52559868	10.18471314	9.937710178	9.885524891	10.57135806	8.052852107	8.259232168	6.65944016	13.22692002	10.73429537	9.689302354	8.232341071	6.742011733	7.477664859	9.561687434	4.611362599	9.315092668	4.44243469	12.7213589	8.633949835	8.61915054	10.71976214	5.603368537	9.583006091	9.747718238
687.2	10.89481854	9.155486375	12.47327048	11.07019656	9.578942969	11.43922704	12.33907502	9.868237508	10.47918558	5.897730452	7.710367446	11.28300437	9.767343063	8.416831038	12.10358856	10.03198711	9.448567389	8.181303189	9.902067421	10.11120015	8.77894809	9.64384134	7.81162267	6.447567879	10.76072992	10.45381102	10.19910899	10.19497548	10.78940662	8.371684438	8.495903004	6.907233087	13.45149324	11.00818907	9.958099427	8.553997359	6.99216924	7.804906078	9.77413945	4.830019317	9.513074079	4.598499026	12.89523792	8.8436761	8.883152091	10.96122095	5.812440827	9.823178964	10.03162441
688.6	11.14634199	9.471921899	12.76178928	11.36365735	9.817827137	11.7079108	12.64518484	10.22978449	10.70783228	6.129658566	7.914843359	11.54385719	10.05664246	8.717222277	12.42972916	10.33891002	9.715279645	8.532615946	10.21588349	10.32477967	9.082173811	10.02058066	8.08886455	6.804079696	11.05869978	10.77990197	10.52124886	10.57695243	11.06281716	8.762767339	8.784654051	7.211545276	13.73179472	11.34547386	10.28432314	8.940620351	7.300914569	8.203634339	10.03651228	5.091215524	9.744033649	4.786010503	13.10871829	9.099737236	9.204424213	11.25254224	6.057045112	10.11594258	10.3737574
689.9	11.40952332	9.806792173	13.07562542	11.66671301	10.07960586	11.99969576	12.96400643	10.60321044	10.9481943	6.375508896	8.135794261	11.81681773	10.36002733	9.034358515	12.78129451	10.66359458	9.994357129	8.903674528	10.55315708	10.55141808	9.403183917	10.43561269	8.39429468	7.185344568	11.37249219	11.14056606	10.85346869	10.97827225	11.35037134	9.176966274	9.084344564	7.541965037	14.01790557	11.69996372	10.63307273	9.356337783	7.632029993	8.63357915	10.3120447	5.359814065	9.990379931	4.990297196	13.32658718	9.379120043	9.541095952	11.56434771	6.32933863	10.42600037	10.73247505
691.2	11.69921023	10.19145558	13.42536617	12.0168474	10.37161534	12.33670336	13.31186735	11.02320744	11.22857867	6.661880637	8.388639634	12.12274063	10.70250983	9.386013546	13.17994152	11.02076077	10.29764534	9.337107002	10.91709079	10.80861258	9.770934862	10.89720818	8.75836723	7.635439887	11.73829171	11.55352486	11.23071391	11.42029759	11.66330719	9.64004078	9.429319628	7.91757724	14.33422525	12.09294213	11.02854616	9.827322832	8.020770544	9.123151347	10.62535047	5.679725374	10.27392813	5.233992323	13.55763641	9.702450039	9.932367507	11.91584644	6.665312534	10.77796592	11.1296512
692.6	12.01124804	10.60424457	13.81096621	12.40126706	10.69361162	12.70818026	13.67636093	11.48369586	11.53806599	6.987412524	8.669519731	12.45466586	11.08657036	9.768449958	13.61476988	11.41311011	10.62392267	9.80624088	11.31022266	11.09293457	10.17855942	11.41232597	9.17317545	8.15841891	12.13961089	12.00879056	11.64422853	11.90350279	12.01025777	10.14818364	9.823938866	8.334615942	14.68416282	12.52375787	11.46258028	10.34528905	8.464452575	9.669231916	10.97652091	6.054331125	10.58319244	5.527499148	13.80740366	10.07100331	10.36584253	12.30062033	7.055574886	11.17541676	11.56002362
693.9	12.34992396	11.0474565	14.22759439	12.8351565	11.05069813	13.12189212	14.07401321	11.98273507	11.88316823	7.358783123	8.981048674	12.80942775	11.51301553	10.17788511	14.08857046	11.83822915	10.97089398	10.31601896	11.73342731	11.40129656	10.62999025	11.98336648	9.64075402	8.756104914	12.59668485	12.51276049	12.09587016	12.43518444	12.39986849	10.70904194	10.26044498	8.804500369	15.06127453	12.99628273	11.94066376	10.91377194	8.965389388	10.27792894	11.36799752	6.483070959	10.92721136	5.864964412	14.06992825	10.48875769	10.84636932	12.72571316	7.508147621	11.61469555	12.0191305
695.2	12.71345938	11.51238248	14.67859033	13.3127867	11.43318231	13.56924816	14.48896223	12.50377249	12.25076475	7.77038261	9.318742097	13.19550001	11.96808654	10.60589645	14.58771724	12.29069857	11.3338597	10.86515387	12.18109849	11.72623366	11.11732494	12.59914619	10.15540206	9.417946724	13.09480231	13.06104657	12.57949258	13.00312394	12.8131146	11.30215066	10.73191982	9.313274505	15.46966976	13.49856467	12.45651683	11.51937416	9.520608651	10.9356278	11.7897843	6.965356333	11.2988068	6.246814233	14.3423808	10.95204244	11.37224593	13.17891373	8.016680737	12.09921752	12.5002955
696.5	13.09270381	11.99127636	15.14867487	13.81555736	11.83570715	14.03020797	14.91098313	13.04351177	12.63111972	8.217480669	9.675192107	13.58825906	12.44127741	11.04168832	15.09905814	12.75906838	11.7072102	11.43039172	12.6345916	12.06445602	11.62667914	13.24375175	10.71558071	10.12943967	13.62283434	13.63859861	13.0830988	13.58892279	13.24669471	11.92090971	11.23718875	9.840935089	15.90055781	14.02283648	13.0008565	12.14735335	10.11740793	11.62136291	12.23586578	7.485775508	11.68590909	6.667865272	14.6326448	11.44212817	11.92363275	13.65354486	8.566541855	12.60786092	12.98458459
697.9	13.48174331	12.47306504	15.62527387	14.34113328	12.25295478	14.50583624	15.33026257	13.59080576	13.01983607	8.693932927	10.04609403	13.98912423	12.92462793	11.47544348	15.61785685	13.2353659	12.08334537	12.00418884	13.099213	12.41111874	12.15101982	13.9144706	11.29431677	10.89219255	14.17561945	14.23195496	13.59659058	14.19061271	13.69648752	12.55461911	11.76215226	10.40141907	16.34532376	14.56256792	13.5657305	12.78826556	10.74982692	12.33332377	12.69119303	8.039882479	12.09000204	7.113288408	14.92012194	11.95609375	12.4980935	14.14443321	9.163774049	13.14488133	13.47388439
699.2	13.86946372	12.95243098	16.10825059	14.87929473	12.67764982	14.99444999	15.76038264	14.14655374	13.41668674	9.193594158	10.43222946	14.39256107	13.4147609	11.91091701	16.13834549	13.72160722	12.4623039	12.59031632	13.56559005	12.76507841	12.68148965	14.5990462	11.89719802	11.69075422	14.74930265	14.84263885	14.11464672	14.80313625	14.15591438	13.19789061	12.31104553	10.972971	16.79579595	15.11210501	14.1417787	13.43335534	11.40985545	13.06685315	13.16267366	8.628254319	12.50683246	7.591266731	15.21617594	12.49369953	13.08487158	14.64199192	9.793915097	13.69383406	13.96106607
700.5	14.2652413	13.43014593	16.59623184	15.4335462	13.11023735	15.48371186	16.18157735	14.69948544	13.81066921	9.712753281	10.81416389	14.78941163	13.91110893	12.33615775	16.65707923	14.20699868	12.84273848	13.16724234	14.02718635	13.11615516	13.2183739	15.2866501	12.5119823	12.51284105	15.33569431	15.45491468	14.63187235	15.4140171	14.61827295	13.84106904	12.86373082	11.55147442	17.24704018	15.66475797	14.72379643	14.07813172	12.08697674	13.80734787	13.64252718	9.237354628	12.92919882	8.078853475	15.5103498	13.04118048	13.67514858	15.14531365	10.44490356	14.25163925	14.44159321
701.8	14.66268802	13.89580878	17.07233342	15.98205187	13.53341041	15.96452031	16.59230753	15.24219043	14.19922069	10.23812922	11.2001781	15.18455589	14.39517399	12.74769465	17.15923313	14.68812721	13.21805013	13.73676258	14.47997585	13.46056676	13.7425095	15.98004923	13.130427	13.35183813	15.93009745	16.05755649	15.14401604	16.01552668	15.08558158	14.47963385	13.42011955	12.13419846	17.70297124	16.2146825	15.29851116	14.70205349	12.77657017	14.54172706	14.11528387	9.851095015	13.35436745	8.579141527	15.80807387	13.59024756	14.25813834	15.63784727	11.10612924	14.80811743	14.91034696
703.2	15.04285406	14.33883723	17.53392813	16.52131797	13.94016563	16.43367437	16.98905296	15.76771824	14.5780066	10.76278839	11.57093086	15.55975406	14.8618866	13.14000194	17.64654809	15.15097527	13.5743149	14.28656007	14.90892003	13.78783383	14.25391531	16.64780904	13.74210721	14.19225133	16.51004071	16.64838983	15.6362411	16.59935997	15.53659394	15.09253574	13.9619354	12.69667542	18.1434711	16.74759288	15.86244596	15.30054237	13.45184584	15.25840957	14.571466	10.46127006	13.76628792	9.076119769	16.09317626	14.1311892	14.82687407	16.11761403	11.77028762	15.3539029	15.35613586
704.5	15.39987076	14.75634725	17.97617414	17.03813893	14.3362554	16.88876652	17.37535093	16.26336516	14.94098921	11.27272099	11.92869948	15.91763468	15.31330661	13.50795981	18.10838453	15.5967362	13.91179593	14.81343299	15.31460198	14.10181718	14.74892849	17.29136786	14.33985996	15.02202064	17.07761806	17.21394367	16.10787451	17.14985684	15.96702118	15.67659411	14.4859436	13.22172014	18.56225198	17.25488544	16.40825509	15.87308928	14.10863354	15.94904475	15.01194556	11.06001682	14.16855156	9.565791044	16.36493511	14.65650707	15.37185417	16.58050877	12.42263027	15.88302319	15.76896795
705.8	15.742704	15.15939331	18.40249875	17.54231602	14.72179966	17.32673653	17.74369665	16.7496039	15.29428873	11.77484106	12.2784539	16.26145077	15.74940226	13.85539068	18.55029492	16.02666989	14.23548374	15.31513792	15.70681559	14.40464529	15.22516348	17.92225637	14.92385677	15.8489421	17.63421125	17.7616479	16.56238811	17.68144938	16.39246539	16.23907995	14.9981518	13.7474035	18.96838117	17.75068525	16.93711877	16.41958643	14.75831763	16.62837372	15.44123245	11.66255202	14.55988704	10.05144535	16.62762482	15.17283563	15.90277689	17.02818886	13.07416736	16.39696762	16.1630686
707.2	16.08255092	15.54729368	18.81478733	18.03340028	15.09624543	17.7506013	18.09736516	17.21503379	15.6302973	12.27910993	12.61987526	16.59476117	16.17093706	14.19021588	18.97200831	16.4435718	14.55070596	15.80433496	16.08437351	14.69618578	15.68463209	18.53594674	15.50453811	16.67695613	18.18299729	18.29482912	17.00724878	18.19354875	16.8043958	16.7863411	15.50902833	14.25742959	19.35954448	18.23032687	17.45143082	16.94691382	15.39677146	17.29409268	15.86111648	12.26278726	14.94344782	10.53570688	16.88327754	15.68120654	16.41742564	17.45862283	13.72348318	16.89960602	16.54826313
708.5	16.40894522	15.92447907	19.21799429	18.5120082	15.457693	18.1666415	18.44550193	17.67314434	15.96077378	12.78624789	12.94901285	16.91492583	16.58428467	14.5087033	19.38337704	16.84881898	14.856119	16.27212231	16.45021491	14.97916157	16.13415939	19.13468844	16.08243157	17.50271996	18.72536691	18.82302213	17.43765924	18.69527567	17.20886282	17.31531118	16.0102125	14.75357508	19.73790253	18.69700722	17.96185638	17.45600138	16.0312018	17.94171426	16.26932205	12.87230286	15.32024949	11.01950228	17.13234031	16.17988092	16.92515614	17.88110145	14.36944528	17.39401138	16.90947906
709.8	16.7229378	16.28504526	19.61067059	18.98921629	15.81409592	18.5718802	18.78964507	18.11376185	16.28591986	13.29049071	13.2740169	17.2220076	16.99343264	14.81310009	19.7764687	17.24139096	15.15299333	16.73295465	16.80236111	15.25508899	16.58153174	19.72834012	16.64902403	18.32542384	19.25997558	19.33747458	17.8566482	19.18007375	17.60512754	17.82970185	16.50613215	15.23665555	20.11007732	19.15367709	18.46279922	17.9496624	16.65513937	18.58813927	16.67635853	13.48179329	15.68960833	11.50301184	17.38072873	16.67334415	17.41672095	18.28680239	15.02155083	17.88114994	17.259588
711.1	17.0376084	16.63453467	19.99033318	19.45175382	16.16937367	18.97298106	19.11837811	18.54684003	16.60212546	13.8003397	13.59994286	17.52775884	17.38586781	15.10954443	20.16066423	17.62744935	15.44437783	17.18767627	17.14514862	15.52888847	17.01530998	20.31701063	17.20846036	19.15307433	19.79509855	19.84759164	18.26707173	19.65724708	18.00002048	18.33427288	17.00208421	15.73283087	20.48252644	19.6033085	18.95442989	18.42908789	17.28333723	19.22475304	17.06906648	14.10486744	16.05713213	11.98876987	17.62820894	17.16068546	17.90441632	18.68880211	15.67771193	18.36471608	17.60182914
712.4	17.34327257	16.98252152	20.3640843	19.91391391	16.51625539	19.36611439	19.44459664	18.9719274	16.92007613	14.31502459	13.91928455	17.82473749	17.77718865	15.39736365	20.53619056	18.01159759	15.7268186	17.63053293	17.48125933	15.79968221	17.44564695	20.89567985	17.75898979	19.98048266	20.32844277	20.35419844	18.66752369	20.12416689	18.39013311	18.82801951	17.49707859	16.22322711	20.84812385	20.04756166	19.44184167	18.89993193	17.90811958	19.85362502	17.45705259	14.73933877	16.42134522	12.48256386	17.86610732	17.6460692	18.38736376	19.08719811	16.34219662	18.84540657	17.93562955
713.8	17.64173587	17.31513609	20.73131856	20.36875506	16.8607624	19.75173512	19.76113449	19.39195053	17.23048022	14.83299816	14.23490228	18.11331549	18.16689912	15.67448601	20.9021585	18.39115905	16.00867033	18.06531891	17.8101492	16.06183857	17.8744072	21.46160088	18.30622277	20.80790883	20.85887922	20.85763304	19.05635415	20.57944276	18.77707768	19.30813369	17.9929968	16.69444494	21.20230298	20.48405119	19.92320183	19.36356602	18.53255093	20.47866003	17.84266735	15.39308863	16.78242017	12.98592648	18.10800722	18.12986166	18.86473083	19.47393131	17.02112155	19.32427983	18.2522047
715.1	17.92052792	17.64021573	21.08011036	20.81143088	17.19520946	20.12904222	20.07197701	19.80197779	17.53237831	15.35414928	14.55036314	18.39565564	18.54703225	15.94511988	21.2571738	18.7657671	16.2824873	18.49531426	18.13171632	16.32027124	18.29755116	22.01281017	18.83901194	21.62171063	21.38282355	21.34996202	19.43541628	21.02699852	19.1500971	19.77432521	18.48256263	17.15800848	21.54674232	20.90685352	20.39863707	19.81078446	19.14655133	21.09007631	18.21420844	16.05162509	17.13803921	13.48426567	18.33845061	18.60072829	19.33355976	19.85721064	17.70349453	19.79054598	18.56387311
716.4	18.19951743	17.95737369	21.41734168	21.25423154	17.53466356	20.50182239	20.38094767	20.21020039	17.84061922	15.88016086	14.86141903	18.67846636	18.91784241	16.21195173	21.6134662	19.14003768	16.55586754	18.9203558	18.44876221	16.58108964	18.71925631	22.56302549	19.36206242	22.43836933	21.9088047	21.83741436	19.80331343	21.47200353	19.52078869	20.24018901	18.97725352	17.62651082	21.89345522	21.3288935	20.86550795	20.25449682	19.76867417	21.70195727	18.58833251	16.72549548	17.49540764	13.99791102	18.57304043	19.07553282	19.80690118	20.23048272	18.39868202	20.25949039	18.87598419
717.7	18.49018052	18.28006673	21.77269439	21.7241553	17.8818273	20.88556524	20.69725193	20.62597989	18.15883327	16.44220301	15.19097756	18.97219134	19.29936226	16.48441226	21.97913941	19.52255946	16.83822485	19.34742368	18.78100476	16.84881083	19.14797591	23.12351483	19.88814112	23.28362287	22.4560212	22.338411	20.19062102	21.93123398	19.89830364	20.71818309	19.50319011	18.12326519	22.25957252	21.76291284	21.3461846	20.70689114	20.42827527	22.33644734	18.97290841	17.43641164	17.85968524	14.52827228	18.81506338	19.56840276	20.28933545	20.62137414	19.13078639	20.74886662	19.20263362
719	18.80858603	18.59336672	22.14418882	22.21714533	18.23950266	21.28022323	21.0165257	21.04969186	18.47944627	17.03833605	15.53048155	19.27016963	19.69937809	16.76060783	22.34763499	19.90966817	17.12311821	19.78963082	19.11329722	17.1242016	19.58715841	23.69028839	20.43835399	24.15982772	23.02661344	22.86453656	20.58554605	22.41110818	20.290437	21.21326972	20.05291597	18.64797647	22.6434784	22.2178231	21.83907179	21.17666407	21.11828023	22.99570755	19.3665006	18.18125735	18.2462108	15.08917321	19.06949579	20.08365664	20.79807296	21.01691631	19.89663978	21.2623747	19.52922528
720.3	19.12080133	18.90844265	22.50002991	22.68413718	18.58031948	21.65275847	21.30603964	21.44885243	18.77289305	17.61745074	15.85207513	19.5513193	20.08319836	17.0211392	22.69611298	20.27796292	17.39431617	20.21199473	19.43059467	17.38548159	20.01446867	24.24063813	20.96869857	25.00790335	23.57283823	23.37918784	20.95252402	22.86705447	20.66037483	21.67537855	20.57745579	19.15621761	23.00893498	22.65427261	22.30392214	21.62854217	21.78634975	23.6250344	19.73537252	18.91983116	18.61724615	15.64789896	19.31073293	20.58383949	21.28660673	21.39783117	20.65384213	21.76209416	19.83569737
721.6	19.39471351	19.20178126	22.83345603	23.11115749	18.89527958	22.0063566	21.57738527	21.81429768	19.04261523	18.15836621	16.15108089	19.80061864	20.44337669	17.26019092	23.00544606	20.61873474	17.6423259	20.60015463	19.72122247	17.62531437	20.41241767	24.75304176	21.45439696	25.78895457	24.06574204	23.85844773	21.27791525	23.2744155	21.00577347	22.09397307	21.07129774	19.59231509	23.3337789	23.05437917	22.74802182	22.035255	22.41467489	24.20188968	20.07948589	19.62519743	18.96323678	16.17421085	19.53928247	21.05062252	21.73312168	21.75303053	21.37865078	22.22032936	20.10601792
723	19.64164791	19.48328244	23.15736387	23.51628379	19.20133677	22.34847735	21.8491304	22.16524556	19.30918491	18.6950835	16.44676105	20.04184532	20.7909921	17.48709243	23.30720156	20.95333214	17.88493103	20.98426593	20.00020045	17.85658336	20.80215661	25.24253179	21.9077993	26.54301403	24.54047052	24.32900395	21.5947207	23.66734151	21.34088198	22.49478062	21.55220989	20.00382226	23.64311389	23.44082847	23.17535468	22.42871921	23.02884749	24.7622747	20.40676796	20.32436565	19.29443815	16.69702196	19.75702701	21.51126442	22.17308981	22.09746174	22.10569042	22.6626588	20.36463188
724.3	19.89871096	19.77023139	23.48364241	23.94718401	19.51993447	22.69932968	22.12591477	22.5338958	19.58928772	19.26108149	16.75495642	20.29601419	21.14689411	17.72635008	23.62799635	21.30277123	18.13528007	21.36831093	20.28541749	18.09881756	21.20016943	25.73526457	22.36354606	27.31876341	25.04142175	24.80369043	21.92011084	24.07674968	21.67860928	22.91035418	22.06087928	20.44007281	23.96687879	23.83974135	23.60912581	22.83079449	23.67589678	25.33267176	20.74330206	21.06131571	19.64247387	17.23494453	19.98249514	21.98023061	22.62723711	22.44629768	22.8659546	23.12390547	20.63753909
725.6	20.164252	20.0519746	23.79540413	24.37612741	19.83748634	23.04152126	22.38295509	22.88537372	19.85725864	19.82831789	17.05563704	20.55110721	21.49651633	17.95750452	23.93806202	21.63943056	18.37693832	21.74637933	20.57259553	18.3389137	21.58433337	26.21693367	22.81344286	28.07239527	25.53651387	25.26975541	22.23780416	24.48604863	22.00529971	23.31242239	22.5641599	20.90185019	24.2961981	24.22959441	24.02628719	23.22491394	24.32073942	25.89852313	21.06957467	21.79647991	19.99191944	17.77942111	20.20745851	22.438617	23.0766647	22.7866385	23.62204779	23.59016061	20.90654112
726.9	20.42715265	20.31132374	24.10312852	24.78287355	20.13770256	23.35908865	22.63365818	23.21888638	20.11330541	20.38449744	17.34699268	20.78942286	21.83339722	18.17654073	24.23642817	21.96442847	18.61033608	22.10833857	20.84493579	18.56644643	21.9544799	26.67219018	23.2335813	28.79363104	26.00178025	25.71708181	22.53289631	24.87025444	22.32310238	23.69537125	23.04748778	21.3280028	24.60875929	24.6007755	24.42507501	23.5923262	24.94590192	26.42890179	21.37680287	22.51111147	20.32996307	18.30557871	20.43196182	22.88355153	23.50832609	23.12286641	24.35662085	24.03553259	21.15759564
728.2	20.67580162	20.56882336	24.40899813	25.18167955	20.42741985	23.68130399	22.88345356	23.54137968	20.36164408	20.92300152	17.62627703	21.01911297	22.16209603	18.39650666	24.53087	22.27625188	18.83846799	22.45750226	21.10196667	18.78683014	22.31643903	27.09997211	23.62905736	29.48637659	26.45156683	26.16632294	22.82364504	25.23939973	22.62694576	24.07280996	23.52628313	21.72810592	24.91326901	24.9670731	24.81329316	23.95882739	25.55821039	26.94889058	21.68243351	23.21921702	20.6581953	18.82178074	20.64807156	23.32341939	23.92598943	23.43851522	25.0915533	24.46846821	21.39538733
729.5	20.92069334	20.81425969	24.70895512	25.57140389	20.71189976	23.99236509	23.1179972	23.84856171	20.60246469	21.45742979	17.90312292	21.23973936	22.48136485	18.60305441	24.80557858	22.58215245	19.06075808	22.79536365	21.35753572	19.00474259	22.67130346	27.51629695	24.00873914	30.15648207	26.89225201	26.59263095	23.09682168	25.60376727	22.91753236	24.42475712	23.99209915	22.11787907	25.21226066	25.31967632	25.18551952	24.30735777	26.16418147	27.44402267	21.96927892	23.90645116	20.97800721	19.3279241	20.86239104	23.7528737	24.33379107	23.74431463	25.81289503	24.88337467	21.6300046
730.8	21.15426619	21.05049078	24.9945929	25.93727427	20.98173967	24.28273666	23.33094148	24.14046653	20.83218421	21.96821311	18.16794972	21.4505406	22.78343233	18.80365309	25.07091819	22.8647347	19.27112413	23.10792213	21.597452	19.21244042	22.9993108	27.91301608	24.36273403	30.79037933	27.30076006	27.0063894	23.35571353	25.94283049	23.18879676	24.75747552	24.43589965	22.49767452	25.50300167	25.65855194	25.53612189	24.63451909	26.74355442	27.91310652	22.23689286	24.56961084	21.27769435	19.81093073	21.06963752	24.15449405	24.71953332	24.03948606	26.50748417	25.29202418	21.8496851
732.1	21.37255801	21.26715037	25.26552269	26.28134692	21.23858917	24.56057968	23.54383343	24.41163914	21.04407158	22.45603697	18.41715836	21.64516973	23.07590096	18.99019028	25.31752384	23.13744972	19.46874367	23.40187759	21.81876004	19.4051723	23.30829176	28.28136	24.69060462	31.37620684	27.68406788	27.39601225	23.58693329	26.2598394	23.44069046	25.07241055	24.85475853	22.83991822	25.76292312	25.97623166	25.86808806	24.93855639	27.29505297	28.35216434	22.48597005	25.20005199	21.57003398	20.2746472	21.26645004	24.5411526	25.08173253	24.31781034	27.1717088	25.67021636	22.053537
733.4	21.57722004	21.48258766	25.52203625	26.59992779	21.47637708	24.8267426	23.7411711	24.66707929	21.23889504	22.91582507	18.64884195	21.82986507	23.34417667	19.16629992	25.55190533	23.39407421	19.65527442	23.69011289	22.02884213	19.58798529	23.60443074	28.62526628	24.99452264	31.92576919	28.03696866	27.76777033	23.8146569	26.55820433	23.68160931	25.36160364	25.25172517	23.15082795	26.0064116	26.27444783	26.18381877	25.22966743	27.81838218	28.75942582	22.72141096	25.80606364	21.84070415	20.71839762	21.4476181	24.9081347	25.42439473	24.57766748	27.81520177	26.02979004	22.24575972
734.7	21.76987087	21.68832391	25.75788692	26.90999762	21.71074921	25.0752889	23.92448071	24.91101905	21.42733251	23.35429568	18.8678928	22.00593273	23.60388019	19.33597632	25.77707846	23.63532191	19.83184554	23.95660297	22.23014064	19.76328138	23.88822524	28.95447101	25.27876557	32.43525769	28.37954766	28.1113156	24.02792431	26.84304461	23.91406359	25.63016572	25.62969774	23.45041545	26.24124244	26.5575818	26.47948026	25.50283758	28.32365109	29.14003966	22.93968778	26.38688654	22.09655162	21.14144401	21.62508752	25.25292839	25.75006742	24.82485081	28.42469164	26.37276598	22.42651648
736	21.95960758	21.87481376	25.9805015	27.20786679	21.92882079	25.3099581	24.09806863	25.1423825	21.60809958	23.78422184	19.08466774	22.17019275	23.85269164	19.49559321	25.99747286	23.86889831	20.00639505	24.21550091	22.42070779	19.93731168	24.15823589	29.2643354	25.54374045	32.91935864	28.70382542	28.44147257	24.22623296	27.11556601	24.12759104	25.89361115	25.99981784	23.74709965	26.46785507	26.82206208	26.75421244	25.76461743	28.81413153	29.50999146	23.14685466	26.94149906	22.34690554	21.54460731	21.79421011	25.57642062	26.05783576	25.05464537	29.01469998	26.6966459	22.60431732
737.3	22.14213744	22.05128184	26.19538779	27.48372005	22.13388322	25.53030694	24.26536189	25.36396598	21.77694648	24.18714545	19.28556315	22.33101712	24.08094906	19.64866605	26.20069498	24.09194334	20.16270553	24.45168392	22.6040045	20.09451316	24.41421213	29.55830839	25.79119384	33.37234839	29.00627199	28.74875474	24.4184092	27.3751797	24.3292384	26.13498211	26.34050694	24.02854213	26.6874602	27.07647772	27.01325827	26.00985625	29.2803002	29.85110292	23.34461258	27.46798364	22.579183	21.92346793	21.95651876	25.88483616	26.34921027	25.28025401	29.56881785	27.01023193	22.77778133
738.6	22.31442552	22.22331377	26.39951601	27.73782767	22.32138538	25.73513951	24.42687542	25.56084917	21.93721752	24.563773	19.4741333	22.48013416	24.29671037	19.79798306	26.39456738	24.30260854	20.32190033	24.67682709	22.77944185	20.24198949	24.6451868	29.8234259	26.02787027	33.78344372	29.28238451	29.0471297	24.59024501	27.61043694	24.51843101	26.36473261	26.65749449	24.27452829	26.88918763	27.31345976	27.25922132	26.23904032	29.71085522	30.16864543	23.52573887	27.95564224	22.80047168	22.28255888	22.1074901	26.17227738	26.62135654	25.48761834	30.09743443	27.30254119	22.93771834
739.9	22.47599665	22.37939055	26.59953336	27.98456688	22.50529244	25.93168884	24.57505171	25.75798374	22.09426736	24.91978657	19.65236726	22.62602837	24.49684479	19.93451106	26.58023435	24.49649344	20.4662364	24.88236255	22.94727706	20.38903127	24.86568922	30.08410343	26.23675737	34.17885143	29.54853777	29.3217134	24.75431998	27.84019821	24.69312549	26.57921037	26.96063059	24.51462218	27.07150692	27.54472366	27.48910898	26.45288736	30.13002216	30.4652182	23.6961037	28.41680097	23.01161699	22.61931415	22.25545035	26.44128341	26.87994769	25.6858623	30.59008382	27.5698439	23.09217008
741.2	22.6265412	22.53565242	26.77986592	28.20757223	22.67335765	26.11296123	24.71129482	25.93151441	22.22937093	25.25345862	19.81605837	22.75704771	24.69090581	20.06184261	26.7485044	24.67594706	20.60177892	25.08094809	23.10382874	20.51969793	25.06548678	30.3199903	26.43838276	34.53142887	29.78540447	29.57562636	24.9078084	28.04547047	24.84815324	26.77200897	27.23784493	24.73241159	27.24993439	27.75030106	27.69081087	26.64759294	30.51195269	30.72829328	23.84864206	28.83140203	23.20522082	22.92509276	22.39447493	26.68969389	27.11537139	25.86938631	31.04764825	27.82385497	23.23398286
742.5	22.7741976	22.67511486	26.95092335	28.41613855	22.82665598	26.28009048	24.85149034	26.09846799	22.36778957	25.55583391	19.96267157	22.87503523	24.86683294	20.18067349	26.90263743	24.85243317	20.73571214	25.25834769	23.25170361	20.64797804	25.25604768	30.53654746	26.62515725	34.84771376	30.00143998	29.81666393	25.04611121	28.23454733	24.99612714	26.95503605	27.49648458	24.92184943	27.40966527	27.94542167	27.89303522	26.83082077	30.87050608	30.97748583	23.99940397	29.21246427	23.38620416	23.2125288	22.52266717	26.91960728	27.33551087	26.03901497	31.46779967	28.063433	23.36725278
743.8	22.89820192	22.80846763	27.1035823	28.60299294	22.97301151	26.44042057	24.97914698	26.24464111	22.48268217	25.83005251	20.10930962	22.99041188	25.02943469	20.29753516	27.04899483	25.00850123	20.85085447	25.42792658	23.37420898	20.75822443	25.43379447	30.73458122	26.77167115	35.14075997	30.19982921	30.03198767	25.18044597	28.41268824	25.13754021	27.12277666	27.72852365	25.09065779	27.55521442	28.12152869	28.073993	26.99989457	31.19601734	31.19834039	24.12644292	29.55537963	23.54713043	23.47053841	22.64339038	27.12983218	27.5292181	26.19529867	31.85279421	28.26740903	23.49029238
745.1	23.02280228	22.9379322	27.25058965	28.78479544	23.1111178	26.59288891	25.09531256	26.39322253	22.59482403	26.08764114	20.24630183	23.09865382	25.17690312	20.40379431	27.19013345	25.15764621	20.96736259	25.58237117	23.50198565	20.87005527	25.58915541	30.92296561	26.92081656	35.40618061	30.38857815	30.2308517	25.30664882	28.58176893	25.2649753	27.27470586	27.94418754	25.25324294	27.69499827	28.28527969	28.24085996	27.1548935	31.51139022	31.41297606	24.24980776	29.8711145	23.69317676	23.7066753	22.76093881	27.31929749	27.71113274	26.34500582	32.21091086	28.46732409	23.60705594
746.4	23.14653062	23.05926828	27.39073793	28.95065653	23.23604606	26.72163164	25.19989274	26.52447168	22.70340241	26.32937712	20.36809709	23.20584774	25.31786684	20.50557752	27.33372187	25.29826064	21.0707317	25.7246462	23.62210933	20.97585357	25.73372928	31.09423808	27.06242239	35.6442446	30.56330742	30.41680173	25.41825224	28.73799587	25.38024515	27.41099281	28.14347131	25.42235058	27.83248786	28.43453208	28.3814619	27.30119131	31.80312288	31.59905444	24.35935497	30.15466709	23.83921477	23.92657568	22.8696392	27.49582291	27.89160227	26.47695971	32.53646269	28.65282049	23.72310565
747.7	23.25824206	23.16975552	27.52720289	29.10798855	23.35678727	26.84919856	25.31465265	26.64862599	22.80313538	26.5406188	20.48284474	23.29832184	25.45112669	20.60161933	27.45338002	25.42884148	21.17491134	25.85773978	23.73150046	21.07346741	25.87274936	31.24534685	27.18302272	35.85974001	30.71305401	30.59135513	25.52512062	28.87805087	25.49242533	27.55215948	28.32619325	25.55229562	27.95311572	28.57926444	28.52873533	27.43818123	32.07185933	31.77332668	24.46859849	30.40681043	23.97234171	24.1227109	22.97396906	27.65572341	28.04802009	26.60754485	32.83699493	28.81980193	23.82458763
749	23.36542321	23.27692935	27.65463145	29.25436953	23.46498846	26.97924379	25.42269713	26.76768481	22.90165149	26.73742627	20.59137775	23.39616878	25.56771871	20.699273	27.57209809	25.55753323	21.27030191	25.98676315	23.84020655	21.16451599	26.00565402	31.39446198	27.29206865	36.06417012	30.85365417	30.7505288	25.63285629	29.01598409	25.59043273	27.67445805	28.49815393	25.67095041	28.06389894	28.72110441	28.66324232	27.56448382	32.31453146	31.93596985	24.56554587	30.64635615	24.09579661	24.30967003	23.07347686	27.81497761	28.19588286	26.72985545	33.11266257	28.97421339	23.92030658
750.3	23.46622036	23.37478459	27.77577003	29.39472549	23.57088444	27.09624046	25.51758717	26.87914717	22.9874256	26.92074482	20.69615665	23.48646977	25.68058421	20.79384141	27.69254876	25.67134295	21.35994962	26.09938556	23.93193869	21.24991318	26.12651551	31.52821836	27.40355686	36.25449786	30.99612117	30.90920036	25.7419564	29.14642347	25.6898769	27.79565869	28.65329826	25.79825901	28.17306813	28.85079031	28.78179574	27.68295945	32.55806952	32.09498157	24.66218494	30.85127451	24.21226169	24.47296606	23.16358632	27.95441341	28.33641175	26.83982583	33.35894697	29.12078822	24.02746332
751.6	23.57548182	23.47665731	27.88748963	29.52319726	23.66675583	27.19786392	25.61263273	26.98380108	23.07936271	27.09552686	20.79372066	23.56660986	25.78924783	20.87881658	27.80290459	25.77949525	21.44453684	26.20728097	24.0273862	21.33884366	26.23091101	31.65520504	27.50685972	36.42448569	31.12893299	31.05095926	25.83677502	29.26917482	25.77552016	27.90837216	28.80002552	25.92276364	28.28362522	28.96301946	28.88931236	27.79572765	32.77148049	32.23452966	24.74111173	31.03883018	24.32384981	24.62360812	23.25368918	28.08527005	28.46718682	26.94395727	33.58621434	29.25556468	24.12331786
752.9	23.66340519	23.56344161	28.00580212	29.63581681	23.75846335	27.30325959	25.70639912	27.07528623	23.15884927	27.24827026	20.88458691	23.64774888	25.88589668	20.96011049	27.90581809	25.88601489	21.53199739	26.30496722	24.11288061	21.41646295	26.33384798	31.76990725	27.5901884	36.57066412	31.23503677	31.17769449	25.92414466	29.37486381	25.85749959	28.01210265	28.93160589	26.00646439	28.3711514	29.07973589	28.99993869	27.89621229	32.97412249	32.36091303	24.82956871	31.20674298	24.43052337	24.76532139	23.34669367	28.20729543	28.58699569	27.04806751	33.79365978	29.37589002	24.20794021
754.2	23.76504925	23.64852555	28.1138329	29.74984533	23.8473151	27.39761373	25.79785382	27.17414768	23.24167363	27.38999738	20.95994539	23.72075102	25.98477166	21.03785669	28.00538467	25.97791325	21.61223956	26.39769943	24.20267125	21.49407618	26.42693924	31.87668596	27.67568183	36.70260272	31.33854864	31.29755656	26.00645399	29.48242249	25.93439812	28.10987818	29.05546659	26.09470342	28.45759621	29.18576597	29.0959965	27.99180249	33.16279247	32.48392201	24.90210172	31.35617364	24.52210144	24.8944662	23.42640754	28.31051516	28.69415054	27.13421334	33.97817959	29.48926871	24.28918984
755.5	23.84049057	23.73262817	28.20183568	29.84723403	23.92384705	27.47937172	25.86500635	27.25784123	23.30596023	27.50975169	21.03577646	23.78594944	26.06665142	21.10537282	28.09342382	26.07219272	21.67423918	26.48313573	24.26786699	21.5548067	26.52335934	31.97165417	27.74756935	36.81830802	31.43844266	31.41771814	26.08749989	29.57773914	26.00505437	28.19424279	29.1530138	26.18255813	28.5294224	29.2751951	29.17991821	28.07967956	33.33141939	32.58394825	24.95974135	31.47387498	24.59503711	25.0004409	23.49542729	28.40506228	28.79215315	27.20741516	34.13854022	29.58861296	24.36898106
756.8	23.86280077	23.8250106	28.2480879	29.88578771	23.98666444	27.53532171	25.91082349	27.33085925	23.32831606	27.57474809	21.08635311	23.8188753	26.13880737	21.14449942	28.13753407	26.15362606	21.7268681	26.56857281	24.31754602	21.5962453	26.59904613	32.07569136	27.80560251	36.86678693	31.48041333	31.49936628	26.10615195	29.6138674	26.07609331	28.22410438	29.21436423	26.20903387	28.55779124	29.31545699	29.24515557	28.12411411	33.44174615	32.6240318	24.99116423	31.59680855	24.6439738	25.11155863	23.53835409	28.43963375	28.85512461	27.2542488	34.25686264	29.66025965	24.40555056
758.1	23.82855923	23.9247666	28.3522831	29.9534347	24.08898002	27.65799772	26.02965455	27.41015295	23.37592547	27.64316665	21.17803401	23.85437613	26.19714329	21.21214072	28.20128893	26.27523602	21.81089381	26.66517404	24.38743017	21.64545569	26.70298139	32.22320315	27.82645816	36.97840599	31.5172592	31.59195067	26.14565716	29.67082392	26.17345886	28.25816308	29.28708297	26.14795547	28.57293566	29.40937928	29.40712921	28.20187939	33.58865852	32.67737141	25.08258579	31.83358383	24.69632857	25.22870036	23.60332553	28.52225236	28.93086351	27.35706322	34.41684123	29.72531124	24.43951784
759.4	23.87660256	24.02773917	28.51880389	30.10982337	24.21381536	27.82925759	26.18473607	27.53037425	23.48919052	27.80641684	21.30681968	23.95933907	26.28322408	21.32342612	28.31413124	26.40126912	21.91554978	26.79685228	24.49377152	21.73095509	26.84564421	32.37051633	27.91448795	37.203492	31.64431427	31.73936798	26.27094115	29.8209203	26.29525223	28.40243651	29.46132504	26.17307338	28.67239266	29.58060742	29.60165031	28.34930783	33.82126336	32.83838265	25.22686343	32.12063207	24.80807956	25.3869619	23.72731181	28.6656186	29.06059656	27.5196365	34.66044959	29.85136031	24.53382946
760.7	24.02587182	24.14413815	28.67377355	30.3151982	24.34954128	27.97849456	26.34910066	27.66831834	23.63805315	28.06671342	21.46955798	24.10286026	26.41002466	21.4550635	28.49688957	26.54028348	22.02267145	26.95657786	24.65385121	21.85966553	26.99486928	32.55283843	28.05004001	37.44321774	31.88192044	31.88781412	26.44964391	30.02349246	26.42989592	28.56830181	29.67975259	26.4220022	28.84112394	29.76929027	29.77022609	28.53457632	34.14592759	33.0961236	25.37862428	32.44976391	24.96869157	25.55512459	23.85846387	28.82775255	29.27023436	27.65953566	34.92771275	30.03061503	24.7195572
761.9	24.31251843	24.18882549	28.79065317	30.48823383	24.41117213	28.00820948	26.39797629	27.78352771	23.78420846	28.28691	21.51798033	24.22310924	26.55675846	21.52912082	28.65015028	26.59530005	22.13257311	27.03354934	24.78980243	21.94979814	27.06692199	32.56748612	28.25753722	37.58964679	32.05298162	32.04976469	26.63904769	30.21158128	26.48110909	28.75604206	29.84802872	26.74957157	29.03239125	29.86345715	29.80845474	28.64812377	34.38250149	33.30517042	25.43581091	32.47358297	25.10676457	25.6581061	23.98153579	28.95391818	29.43880032	27.6909249	35.11675321	30.25134932	24.87694463
763.2	24.43349368	24.22787641	28.82944105	30.51975864	24.43447085	28.00371463	26.40034847	27.81109321	23.80973438	28.32998005	21.54166198	24.29057979	26.59681871	21.57877605	28.72100127	26.61777492	22.16678061	27.05057874	24.80740178	22.01118163	27.06930185	32.59034597	28.27765411	37.57628863	32.0935333	32.09319018	26.69779036	30.24644959	26.48420218	28.79608086	29.85278545	26.88657348	29.09721833	29.85521167	29.75583713	28.65715992	34.44451345	33.34229722	25.42150537	32.36749835	25.15310702	25.65613562	24.00843451	28.98407936	29.50621056	27.69706667	35.13003897	30.31007621	24.93828583
764.5	24.5483325	24.28435344	28.89848031	30.5952752	24.48085493	28.05353084	26.47178212	27.8670024	23.87923204	28.39160183	21.58672377	24.35984059	26.65445002	21.64994681	28.78442514	26.66750791	22.20686814	27.08702718	24.85416001	22.09124973	27.10391236	32.62687357	28.31057234	37.5993047	32.17546489	32.15613328	26.78754542	30.31395978	26.49866229	28.848862	29.92203267	26.97394354	29.16582855	29.92146356	29.76911015	28.71615273	34.56477648	33.41898829	25.47699349	32.32289661	25.23322147	25.68978792	24.06621981	29.03919104	29.59055097	27.7566478	35.19442059	30.34746006	25.02604919
765.8	24.63867774	24.33372157	28.97095035	30.65011878	24.51142203	28.1095783	26.52534473	27.90670732	23.91399485	28.4232702	21.63093325	24.39962571	26.69652249	21.70876754	28.85078481	26.71040261	22.24574555	27.12043898	24.89178947	22.14285908	27.133737	32.65962552	28.33120264	37.63819568	32.21113283	32.22120306	26.82470879	30.36426866	26.52267869	28.90512848	29.95743022	27.00779901	29.2256835	29.97572667	29.78552286	28.76342057	34.63458578	33.46319283	25.50389644	32.28728959	25.27752015	25.71689922	24.11044421	29.09451194	29.6253571	27.81092788	35.2356097	30.39157756	25.07684923
767.1	24.66542885	24.39523226	29.04072744	30.69816596	24.56217181	28.1822319	26.5819285	27.95451382	23.94171843	28.44948414	21.68019006	24.43337785	26.75490585	21.76456095	28.91330287	26.7606101	22.29349325	27.16714029	24.92522582	22.18766024	27.18810744	32.72908115	28.34719324	37.67375777	32.2354154	32.27647731	26.84611489	30.39681808	26.56164431	28.9351198	29.99200664	26.98416046	29.24444049	30.04104546	29.84164112	28.812523	34.70194704	33.48795981	25.53071303	32.31387785	25.29546864	25.76857486	24.15466348	29.1412002	29.64237084	27.87386628	35.29446687	30.41131434	25.10530254
768.4	24.69131839	24.45962368	29.10264255	30.74886659	24.62202755	28.25618428	26.63443734	28.0065284	23.96796559	28.48735118	21.73318341	24.46671885	26.79980086	21.81844051	28.96578511	26.82469661	22.33963051	27.22081468	24.966831	22.22729968	27.24587682	32.78913314	28.36134018	37.71615113	32.26091828	32.35095677	26.88409573	30.44222007	26.6081936	28.97588695	30.0371553	26.96844811	29.2873683	30.09037879	29.91078225	28.8666698	34.77184703	33.51842398	25.5607015	32.36307823	25.32105848	25.82022932	24.19854708	29.19305903	29.67363685	27.94301651	35.35687516	30.44128243	25.13921429
769.7	24.73233796	24.53107316	29.17971991	30.81589164	24.67652065	28.33035677	26.70475752	28.06706649	24.00887515	28.53908364	21.78102786	24.50295476	26.85241143	21.87714053	29.0305946	26.89032566	22.38993895	27.27448042	25.01990468	22.2806727	27.30354925	32.85976533	28.39273419	37.76332661	32.30320249	32.43138632	26.92552577	30.4929157	26.6596722	29.02589505	30.10065885	26.97089495	29.3210238	30.14934928	29.97801782	28.93065409	34.86255625	33.5677999	25.60795777	32.42160759	25.36790225	25.88110113	24.25491964	29.24591054	29.72392316	28.00745378	35.42517498	30.48973849	25.18777521
770.9	24.79361288	24.59463631	29.26154087	30.88550559	24.73823852	28.39809737	26.7730025	28.133248	24.05927008	28.59442111	21.83598591	24.55638407	26.90760004	21.93904353	29.09733872	26.95826311	22.44753929	27.33190896	25.07298462	22.32962107	27.36180504	32.92677527	28.43151004	37.82765715	32.35984817	32.50463312	26.98815791	30.55857915	26.70672321	29.07400064	30.15669646	27.01346174	29.37200386	30.21455017	30.04511032	28.99162973	34.96943754	33.63191355	25.6535283	32.47989817	25.41650533	25.94069614	24.31196036	29.29788164	29.78266247	28.07217841	35.50851791	30.54599671	25.24867351
772.2	24.86186061	24.65791887	29.33684246	30.9576505	24.79483705	28.46279009	26.83626392	28.19166468	24.10893113	28.66037951	21.8966851	24.60503111	26.97250628	22.0004337	29.17477594	27.02561337	22.50746996	27.39232845	25.13569641	22.38917267	27.42191373	32.98572448	28.48027836	37.88560148	32.41374408	32.57141588	27.04506425	30.61895426	26.75231616	29.12902092	30.22055493	27.05811746	29.42247861	30.28158499	30.10270687	29.05714644	35.07596758	33.69625586	25.70422154	32.52812353	25.47018336	25.99832497	24.37178732	29.36044976	29.84944874	28.12949079	35.58107422	30.60143425	25.30412627
773.5	24.92889495	24.72224822	29.41800924	31.02594712	24.84635595	28.52871652	26.90116301	28.25678699	24.16217403	28.71810492	21.95224752	24.65784054	27.03063957	22.06393304	29.24376985	27.08636046	22.56178581	27.45274999	25.18685001	22.44136375	27.48124058	33.05353195	28.51793326	37.94887618	32.47419685	32.65439715	27.10892775	30.68522467	26.80630891	29.19213918	30.28039699	27.11411688	29.47404565	30.3483143	30.16670693	29.12269276	35.17576157	33.76633054	25.74838984	32.58178937	25.51748663	26.05421918	24.43117325	29.41120565	29.90943332	28.18510446	35.65868289	30.66676651	25.36858533
774.8	24.99388946	24.78544828	29.48747141	31.09783986	24.90682748	28.59450145	26.97158857	28.3142153	24.21349853	28.77914174	22.00942861	24.71361079	27.08423901	22.12450239	29.3150156	27.14725332	22.61962803	27.51495737	25.24751056	22.49770945	27.542356	33.12201876	28.56821661	38.00450727	32.53498542	32.72572481	27.17452649	30.75031501	26.85094535	29.24577367	30.34724911	27.16170968	29.53413843	30.40877974	30.22560958	29.18340734	35.28261062	33.83666438	25.79457992	32.63661233	25.57117044	26.10327699	24.48881551	29.46497804	29.97090789	28.24533536	35.73819168	30.72307722	25.43574053
776	25.05799918	24.84554719	29.56754829	31.16362207	24.96213811	28.66263954	27.04368345	28.37908348	24.2698517	28.83613437	22.06091543	24.76798107	27.14664494	22.18108488	29.38387352	27.20793133	22.67329776	27.56610973	25.30501012	22.55191643	27.60029791	33.18555597	28.60963445	38.06008801	32.60278409	32.79950911	27.24451215	30.82521284	26.90415967	29.31014166	30.40381396	27.20799894	29.58712817	30.4726699	30.28966549	29.24664807	35.38833037	33.90605133	25.84453978	32.68907091	25.62303245	26.15905487	24.54403641	29.52035472	30.03572069	28.29666421	35.7999943	30.78301479	25.49556165
777.3	25.12699846	24.90329057	29.64721423	31.23932719	25.01866749	28.724576	27.10235597	28.43944875	24.31993603	28.89882649	22.1147793	24.8239833	27.20196378	22.24018596	29.45234436	27.26993769	22.73257818	27.62716558	25.3541974	22.60563166	27.65051774	33.24965776	28.66005142	38.10957547	32.64666428	32.87512125	27.3045973	30.88519865	26.95224118	29.36896712	30.45665671	27.25227488	29.63871106	30.5312328	30.34850598	29.3043758	35.48555245	33.97253666	25.88962886	32.73621253	25.66820996	26.2157112	24.60307084	29.57804924	30.09455091	28.35804701	35.87018549	30.84203357	25.55194862
778.6	25.19630927	24.96942506	29.7258861	31.31039017	25.07345084	28.78744839	27.17327825	28.50403913	24.37597988	28.95957283	22.16919151	24.87446826	27.26190572	22.30139185	29.52443932	27.33212472	22.78968957	27.68116376	25.41287992	22.66243398	27.71091315	33.30885402	28.70437813	38.16727773	32.69941089	32.94580623	27.37447804	30.9479914	27.00062529	29.42406748	30.52117308	27.30041561	29.69016289	30.59309659	30.40347315	29.36816843	35.58109855	34.03554248	25.93778366	32.79590369	25.72017637	26.26598642	24.66086067	29.63198465	30.15688544	28.41920556	35.9458922	30.90446595	25.61536809
779.9	25.26491043	25.03116802	29.8009178	31.37479948	25.13894506	28.85686239	27.24066837	28.56207074	24.43026531	29.0188096	22.22136549	24.93155876	27.32085256	22.36276109	29.5992354	27.38905831	22.84453056	27.74075683	25.47516751	22.71701042	27.77098308	33.37858586	28.7400177	38.22295413	32.75931503	33.02119174	27.44040571	31.01936172	27.05499063	29.48171521	30.57512918	27.35287359	29.74373934	30.64989385	30.46114696	29.42635504	35.68450607	34.10629357	25.98494661	32.8400461	25.77067049	26.31684714	24.72044006	29.68492633	30.21799655	28.47874686	36.00960921	30.96027376	25.67737394
781.1	25.32765291	25.10119713	29.8733447	31.45088312	25.19119883	28.92143461	27.3042559	28.62319288	24.48059952	29.07725029	22.27804593	24.98010021	27.37466927	22.4184938	29.66349974	27.45504708	22.89903503	27.79631562	25.53403264	22.77650492	27.82194332	33.43743338	28.78815896	38.27540441	32.81701448	33.08821501	27.5068997	31.08042556	27.09698347	29.53958742	30.63468661	27.40445702	29.79728918	30.70845013	30.52048196	29.48979605	35.7895311	34.16619889	26.03477126	32.89138658	25.81960622	26.37130604	24.78069207	29.73255605	30.2853587	28.53838163	36.08166911	31.0158616	25.73997069
782.4	25.39509363	25.16224195	29.94416602	31.52116219	25.24901604	28.98013466	27.36076788	28.68620793	24.5276751	29.13564992	22.33484221	25.03408837	27.43015046	22.48021266	29.73739173	27.51474066	22.95383172	27.85359061	25.58770057	22.83252502	27.87813497	33.50228318	28.83582603	38.33186372	32.87932944	33.15730502	27.57049003	31.14191567	27.1395945	29.59039601	30.69460202	27.46638507	29.85287669	30.77323681	30.57301333	29.5571523	35.88728818	34.23602071	26.07482464	32.94432987	25.86732607	26.42336623	24.8354192	29.78218073	30.34596452	28.59454929	36.15504182	31.07989859	25.80374654
783.7	25.4644952	25.217312	30.02114235	31.59039724	25.30961972	29.03859811	27.42398436	28.74811709	24.57350292	29.19778256	22.38825336	25.08497766	27.48306308	22.53709216	29.80393861	27.56787436	23.01091851	27.914626	25.64781027	22.88676509	27.92427072	33.56375714	28.87207762	38.38483589	32.93169937	33.22621185	27.63562849	31.20917805	27.18592355	29.65001358	30.75592972	27.51646995	29.90414292	30.83180064	30.62317565	29.61537206	35.98255775	34.30040528	26.12347704	32.99624191	25.91943499	26.47037354	24.89394315	29.83646099	30.40565449	28.65044361	36.22145834	31.13385866	25.86513184
785	25.53025683	25.27718564	30.10102048	31.64762956	25.36780959	29.10122575	27.48939643	28.80714803	24.62975003	29.24868837	22.43978317	25.13630677	27.53885681	22.59630865	29.87300806	27.63130574	23.06555404	27.96756991	25.70694111	22.93649873	27.98879543	33.61781257	28.92020182	38.43692362	32.98235438	33.29098597	27.69562428	31.27321648	27.23649732	29.70652193	30.81024665	27.56091016	29.95531565	30.88760222	30.68544586	29.67009507	36.07930917	34.35763971	26.16573084	33.0432671	25.96489575	26.52072774	24.95766654	29.88735346	30.46344293	28.70090022	36.28709777	31.1912092	25.92863409
786.2	25.5883319	25.3379959	30.16867223	31.71663478	25.41908344	29.16033981	27.55579985	28.86707477	24.67936445	29.30020001	22.49381716	25.18758868	27.59472847	22.66528023	29.93387034	27.69617237	23.12345186	28.03232066	25.75736153	22.98461844	28.04468835	33.68292469	28.95824744	38.49745089	33.04002979	33.36480147	27.75803095	31.33833439	27.28081719	29.76249517	30.8655338	27.60287619	30.01583712	30.94572725	30.74560013	29.73009097	36.17811304	34.42054138	26.21966528	33.10300011	26.01177037	26.57449812	25.01218063	29.9280588	30.52406668	28.76282926	36.35931408	31.24821996	25.98711186
787.5	25.65304353	25.38984831	30.22963104	31.788108	25.47270503	29.22719736	27.61484953	28.92191419	24.73171454	29.36098389	22.5432497	25.23556741	27.6499252	22.71656486	30.01761819	27.74817015	23.17929511	28.08449514	25.81730964	23.04068313	28.09227706	33.74090933	29.00724209	38.54482885	33.0988657	33.43578794	27.81686954	31.39418739	27.32318106	29.81860325	30.92217355	27.65761726	30.06444436	31.00351008	30.79852408	29.78604936	36.27097877	34.47817428	26.25627158	33.14271453	26.05692913	26.62240681	25.07207878	29.97825585	30.57957006	28.81202721	36.41040134	31.30218118	26.05123895
788.8	25.71648177	25.45333273	30.30922205	31.85729458	25.53514922	29.28964898	27.67801966	28.98208247	24.77551785	29.41781231	22.59876801	25.28928021	27.70402176	22.77136608	30.08286879	27.80856635	23.22818171	28.14007066	25.87718271	23.0913049	28.14765626	33.80279285	29.04567132	38.60576017	33.15209504	33.50127086	27.87478335	31.4584113	27.38013831	29.87061291	30.97456936	27.70689301	30.11635249	31.05884946	30.84621431	29.84742911	36.35382306	34.54043653	26.30031613	33.20318246	26.10458333	26.67448809	25.12546017	30.02796041	30.63748442	28.87404892	36.48776314	31.36147043	26.11069232
790	25.78154878	25.51026664	30.38313773	31.92954497	25.59193845	29.34829702	27.74212478	29.0462126	24.82398428	29.46872939	22.65523795	25.33706368	27.75432811	22.82914676	30.14835329	27.87735388	23.28796824	28.19685198	25.92423303	23.14140568	28.19769107	33.86833855	29.08464159	38.65280837	33.20051801	33.57314898	27.93548386	31.5209661	27.4252483	29.93036209	31.03684077	27.75165197	30.16843571	31.11894103	30.91540719	29.90106741	36.45316079	34.60950783	26.34732566	33.25069745	26.15015214	26.72521454	25.18762222	30.08558661	30.70101687	28.93284898	36.55459979	31.41218972	26.16342334
791.3	25.8353593	25.57252808	30.45541616	31.98799036	25.65101986	29.4231165	27.81245274	29.11041136	24.87468506	29.52055459	22.71424654	25.38829082	27.81086839	22.89615995	30.22169186	27.93059365	23.34002065	28.24821068	25.98241874	23.18901839	28.26111727	33.92434235	29.12668065	38.70550532	33.24938458	33.64192013	28.00494699	31.58617241	27.46656786	29.98508717	31.08623679	27.79352626	30.22374874	31.16591239	30.97259904	29.96825379	36.54756648	34.66678568	26.39474694	33.30345896	26.19116897	26.76844404	25.24465477	30.13381134	30.75391142	28.99089932	36.62027594	31.4716303	26.22293451
792.6	25.90510084	25.63375497	30.53592988	32.06696053	25.69892882	29.48510615	27.87120476	29.16377768	24.92393281	29.5869508	22.76351463	25.43509227	27.86222346	22.94802325	30.29158478	27.98655371	23.39781629	28.30337303	26.04543108	23.24693612	28.31060215	33.98267169	29.17909578	38.75882424	33.30422963	33.70929425	28.06442787	31.65467439	27.51645221	30.04646016	31.14250043	27.84654089	30.27539787	31.22691257	31.02841351	30.0300145	36.64322691	34.73606628	26.43716473	33.358322	26.24282244	26.82377148	25.29832289	30.19193815	30.81905107	29.04473439	36.68466123	31.53096482	26.29193414
793.8	25.97656543	25.68915096	30.6199904	32.13657505	25.75958637	29.54374819	27.93419403	29.21697143	24.98078004	29.6519901	22.81781998	25.48707008	27.91746516	23.00710561	30.35856145	28.03547155	23.45960831	28.35838524	26.10151739	23.29864899	28.36188953	34.04098456	29.22228201	38.82346872	33.36460438	33.78134331	28.13374521	31.71886495	27.55987694	30.1003869	31.21622277	27.89376395	30.33538079	31.29151422	31.07725007	30.09057023	36.72809563	34.79782007	26.48294652	33.40531439	26.29259393	26.87469451	25.35398154	30.24483233	30.87884744	29.10102721	36.75648961	31.58039065	26.35556661
795.1	26.05651718	25.75802908	30.69032782	32.20022175	25.82146291	29.60271777	27.99590081	29.26866298	25.03269007	29.72156769	22.87139962	25.54207936	27.97937404	23.07414055	30.43333649	28.09787167	23.5135077	28.41927341	26.15668543	23.35838247	28.41664882	34.09692066	29.27570241	38.87300959	33.41799157	33.84459863	28.19080524	31.77789331	27.60696729	30.15860833	31.27724146	27.94631394	30.38566818	31.34502893	31.14129579	30.15030653	36.83158333	34.86686842	26.52912048	33.45837893	26.34030351	26.93137385	25.41475503	30.28602995	30.93873968	29.15371162	36.81919113	31.64011494	26.42028265
796.4	26.10647672	25.81004043	30.76050286	32.26353892	25.87155792	29.66514739	28.05042206	29.33053965	25.07558929	29.7644812	22.92425996	25.58693971	28.03804356	23.13184328	30.50492877	28.15846075	23.56170346	28.47605166	26.20752982	23.40996394	28.46535022	34.15861686	29.30978816	38.92030044	33.46956125	33.91888063	28.25564145	31.84317846	27.65699875	30.21287608	31.32391653	27.9966716	30.44013934	31.40544212	31.19049765	30.20985472	36.91374796	34.92488037	26.57147036	33.50370199	26.37795264	26.96628722	25.4722332	30.33627747	30.99378519	29.20538504	36.8791256	31.70106931	26.48371842
797.6	26.16742772	25.86343035	30.83070659	32.33110371	25.92240992	29.73307626	28.10533374	29.38982832	25.12598369	29.81740288	22.98256601	25.63317222	28.08344331	23.19601876	30.57498317	28.21831523	23.62015475	28.52758563	26.26816941	23.46079192	28.52104748	34.2192542	29.34855223	38.97672824	33.5276491	33.9818658	28.31554333	31.90326188	27.69860314	30.27617118	31.38575338	28.0403757	30.49525441	31.45845152	31.25264557	30.27344869	36.99430498	34.98352043	26.61130339	33.55397554	26.42299112	27.0211677	25.53020944	30.38405232	31.04798081	29.25991632	36.95250945	31.76233745	26.53780386
798.9	26.23131923	25.91555595	30.90722419	32.40835004	25.97501469	29.7961095	28.17163248	29.45015811	25.17241745	29.86836429	23.03298564	25.6766237	28.13421101	23.25617092	30.64605776	28.27211966	23.67395431	28.58602354	26.32298321	23.50775126	28.57189032	34.26885698	29.38745327	39.02970002	33.58289044	34.04486165	28.36820781	31.96910333	27.75230102	30.32777456	31.44116768	28.08763946	30.54513859	31.52029668	31.3006469	30.33007014	37.09131041	35.04743032	26.65376759	33.60685606	26.46544463	27.07519478	25.58647388	30.43630185	31.10060995	29.32230478	37.01229413	31.81081456	26.60255757
800.2	26.29864844	25.97745092	30.98208682	32.47483561	26.03864953	29.84765937	28.23895287	29.51582619	25.21632832	29.92552955	23.08701738	25.72978593	28.18351802	23.3109619	30.70952619	28.33131244	23.73307137	28.64080697	26.37726264	23.56989258	28.62649856	34.3301571	29.42898686	39.07751048	33.63185627	34.11996873	28.4387705	32.02487012	27.79651892	30.38169447	31.49491463	28.1255295	30.59202591	31.57124953	31.36779486	30.39121612	37.17742875	35.11005419	26.70203673	33.65576992	26.50906601	27.12231298	25.64100559	30.49004392	31.1582897	29.3761147	37.07509339	31.85997943	26.66365978
801.4	26.35799863	26.04818785	31.05967654	32.53502575	26.08365888	29.91904274	28.29436665	29.57260669	25.26680323	29.98379116	23.14568193	25.78458082	28.240692	23.37657376	30.78672737	28.38236293	23.78830003	28.69869424	26.4285763	23.62345594	28.68422014	34.39344998	29.47596851	39.12439348	33.6826147	34.18471056	28.49708071	32.09302444	27.83404482	30.43166614	31.54884719	28.17595416	30.65200588	31.62687654	31.4142118	30.44650956	37.2605171	35.17073161	26.7366565	33.70545487	26.54903587	27.15949268	25.69912703	30.54264394	31.22102947	29.43166097	37.14232434	31.91181131	26.72122654
802.7	26.42253007	26.10481262	31.12595935	32.61698316	26.13997058	29.97889724	28.35800367	29.63329426	25.31629325	30.05131606	23.20245313	25.83012751	28.29763266	23.43879198	30.85636467	28.44563327	23.84066559	28.74859967	26.48885862	23.67275312	28.7355039	34.44426033	29.50547983	39.18660395	33.73193283	34.25604108	28.55586106	32.15208934	27.88491583	30.49477305	31.61183793	28.22731764	30.71084104	31.69158839	31.46497159	30.51270855	37.35462853	35.23974715	26.78355383	33.75454652	26.59816006	27.21951391	25.7594058	30.59638565	31.27535709	29.47677429	37.20202206	31.96473696	26.78805997
803.9	26.49607916	26.15718933	31.21007969	32.68190169	26.19975926	30.04225548	28.41562421	29.68301566	25.36427513	30.10390634	23.24778479	25.88493008	28.35095197	23.49815438	30.92151679	28.49641219	23.89240321	28.8018452	26.54018818	23.71933611	28.794172	34.50419607	29.55325705	39.22520156	33.78588963	34.32327601	28.61092895	32.21700985	27.92425821	30.54787419	31.67239185	28.27090492	30.77032483	31.75194163	31.52282833	30.57219592	37.45240083	35.3087053	26.83738297	33.79323198	26.64197751	27.26629899	25.81188119	30.64279443	31.32192245	29.53668188	37.26948286	32.01775371	26.84473137
805.2	26.56061727	26.2109196	31.28753622	32.74194396	26.2469775	30.10401167	28.47278128	29.75626783	25.41701749	30.16291001	23.3006554	25.92725205	28.4021932	23.56568635	30.99209874	28.54820621	23.9454526	28.85028246	26.60212242	23.78155211	28.84096138	34.55659934	29.59609671	39.29132478	33.84336558	34.37915754	28.66888098	32.27905912	27.97164113	30.60175236	31.72534104	28.30990006	30.81625745	31.80826427	31.57942022	30.62973261	37.53128308	35.3615452	26.88777289	33.85649563	26.69261832	27.32248461	25.86926514	30.69364152	31.3778745	29.58485234	37.32628322	32.07396754	26.89711523
806.4	26.62247313	26.27260722	31.35197022	32.81349696	26.30728699	30.17023526	28.53441844	29.80275587	25.46255588	30.21484323	23.35547417	25.9778234	28.46439306	23.62466065	31.06128856	28.60771391	23.99970115	28.91070863	26.65638873	23.82869513	28.89197518	34.60966112	29.64019848	39.33762314	33.89431559	34.4552228	28.73270473	32.34233527	28.01806394	30.66302918	31.77922849	28.35668891	30.86258238	31.85885803	31.6314799	30.68992994	37.62394569	35.41862621	26.93447293	33.90327457	26.73829619	27.37376498	25.91817152	30.73481244	31.43832704	29.64701413	37.38514473	32.13181325	26.96418572
807.7	26.68513476	26.3303473	31.42468416	32.87896252	26.36706668	30.23426405	28.5968821	29.86384595	25.50045982	30.27040786	23.41744359	26.02616575	28.50564864	23.68444496	31.1387185	28.65942881	24.04936326	28.96198544	26.70871613	23.88313557	28.94673695	34.66209124	29.67953288	39.39489137	33.95329788	34.51549174	28.79867475	32.41597843	28.06741615	30.71474953	31.83179287	28.40573121	30.920651	31.91276974	31.69177232	30.74723368	37.71243782	35.49323917	26.9712714	33.94801457	26.77966485	27.40155201	25.97718401	30.78539971	31.48796538	29.70511998	37.45246505	32.18201945	27.03672475
809	26.7451201	26.40044379	31.48997685	32.94093655	26.40814721	30.27932085	28.64425232	29.91857981	25.55460435	30.32143328	23.47738933	26.06973017	28.55934637	23.73756022	31.19517203	28.71509174	24.10793989	29.00793859	26.77163328	23.94625497	28.99245793	34.71722694	29.71318927	39.43614413	34.00914159	34.58336741	28.84888799	32.48155847	28.10850447	30.76360784	31.89559321	28.4491959	30.97039243	31.97603716	31.74210146	30.80133718	37.80006044	35.5500683	27.01506396	33.99717603	26.8246738	27.46061181	26.03531355	30.83518798	31.54119748	29.76988857	37.52918389	32.22838959	27.09277358
810.2	26.79991436	26.44867177	31.55129944	33.00391926	26.47317048	30.33868623	28.71186996	29.97790749	25.60205766	30.37285053	23.52565496	26.11784962	28.59652416	23.79272762	31.26105041	28.775119	24.17197404	29.07150438	26.82319265	24.0018848	29.04397974	34.78624797	29.75237445	39.48709524	34.04975048	34.64587022	28.89975878	32.52678177	28.14838866	30.81389577	31.95301037	28.48388951	31.02373074	32.02354596	31.79776221	30.86295544	37.88029304	35.59428226	27.05804232	34.03695964	26.86592888	27.50215215	26.09438192	30.88638323	31.59309724	29.81540786	37.57611421	32.28922251	27.14444606
811.5	26.85396037	26.50336641	31.61884771	33.07337361	26.52173882	30.40619188	28.78561924	30.03338495	25.64875575	30.41998611	23.5787583	26.17050404	28.63914321	23.86587225	31.33869872	28.83733209	24.22659442	29.11566917	26.87230197	24.04434443	29.08466419	34.83845174	29.78083966	39.51874962	34.10406876	34.69378996	28.94534911	32.58402305	28.18791727	30.86996588	32.00786278	28.50480581	31.05965096	32.07322347	31.8508432	30.9050751	37.96389353	35.64990282	27.09407902	34.07453792	26.89931325	27.54355178	26.14232724	30.93397171	31.6351703	29.85840984	37.63082984	32.33258269	27.2114229
812.7	26.88432571	26.55055081	31.67239355	33.13888257	26.57858195	30.46238185	28.84243034	30.09095851	25.7046593	30.47839098	23.63413608	26.22148549	28.67802503	23.93300774	31.41792729	28.90135301	24.28009306	29.16634629	26.92228229	24.1008273	29.14391442	34.88844849	29.81375136	39.5682442	34.159741	34.73997897	29.00195814	32.6495752	28.22294119	30.93026077	32.05118091	28.55654907	31.11611998	32.12945144	31.90477543	30.95686881	38.04460059	35.70246188	27.13352257	34.13080844	26.93065226	27.57984327	26.20596105	30.96289556	31.67165885	29.91542457	37.68400579	32.37647551	27.28272796
814	26.94559052	26.59333041	31.7295109	33.20006491	26.64126849	30.51585612	28.90788478	30.15660338	25.75439002	30.54112614	23.69516943	26.27643374	28.71950364	23.99337225	31.49476538	28.96140381	24.34159593	29.22290074	26.98992304	24.15339307	29.18364956	34.93574206	29.84098272	39.61657172	34.21793114	34.78914764	29.05053352	32.71310418	28.26592881	30.99019827	32.10503823	28.61444573	31.17310114	32.18518492	31.95479448	31.01130489	38.13264941	35.76826976	27.17561835	34.17437877	26.96855496	27.62331363	26.25820069	31.01056064	31.71585409	29.97784878	37.73905289	32.43007826	27.35362793
815.2	27.00539584	26.64524514	31.79443538	33.26626844	26.69763264	30.56703028	28.96894631	30.21385039	25.80912885	30.58582359	23.74180156	26.31834824	28.76471007	24.05102434	31.56590239	29.02539224	24.39919781	29.27541589	27.05380209	24.21286581	29.23207075	34.98734773	29.89191622	39.66565441	34.26239782	34.83988981	29.10643711	32.76643985	28.29788463	31.05204151	32.16682006	28.65462669	31.21538119	32.22908592	32.00310062	31.0670555	38.22228341	35.83135659	27.22142772	34.2237053	27.01717448	27.65995348	26.3120525	31.05324075	31.76709755	30.02581111	37.80293538	32.47284244	27.41830867
816.5	27.06741318	26.69525016	31.85483437	33.33519136	26.72927231	30.63298886	29.03001864	30.26603215	25.86243105	30.63936524	23.79419459	26.3692787	28.81352326	24.10685468	31.62784488	29.07516875	24.45900062	29.3197449	27.09285919	24.25529124	29.27955831	35.04449709	29.92154812	39.71527004	34.32988614	34.90666386	29.18263682	32.84309981	28.33842146	31.10368374	32.22885531	28.69369617	31.25924136	32.30255056	32.05508875	31.12389287	38.30863186	35.88800572	27.27067322	34.26602021	27.06709513	27.70149969	26.36323339	31.10419702	31.80985814	30.07412656	37.85879081	32.53033504	27.48111463
817.7	27.13697857	26.74402468	31.93630244	33.41071269	26.77975919	30.69882952	29.08616552	30.32988324	25.91061313	30.69985301	23.84821919	26.4228542	28.87099284	24.16339197	31.6894636	29.1194044	24.50891369	29.37871656	27.15318977	24.30423119	29.321555	35.09587615	29.96255049	39.76729533	34.38601358	34.97774771	29.26163522	32.89993322	28.39162977	31.14666969	32.3006108	28.76239794	31.34087391	32.36203441	32.1008844	31.18647329	38.40019891	35.94443663	27.30142054	34.30266931	27.10693944	27.74908026	26.41433345	31.14976143	31.88127177	30.12798188	37.93005568	32.59445121	27.55893518
819	27.23498122	26.8147629	32.01910877	33.47970072	26.84286691	30.75165645	29.14028041	30.36943512	25.96260096	30.7745985	23.90114534	26.45986069	28.94352167	24.23048799	31.7684697	29.16856877	24.55966903	29.43277806	27.21094389	24.36670313	29.36664852	35.14771526	30.01606415	39.82960762	34.43888548	35.0593853	29.31330218	32.96441426	28.43362623	31.20121981	32.36495253	28.82631623	31.38669835	32.42096926	32.13870812	31.2496432	38.49492571	36.01917679	27.34678319	34.34299253	27.16871183	27.79896972	26.47757555	31.21380068	31.94756663	30.18944547	37.99487669	32.65137153	27.61175703
820.2	27.27634318	26.86845663	32.09268431	33.52814774	26.89299554	30.81426267	29.19981809	30.42623698	25.99296983	30.79319581	23.95416392	26.50765281	28.98323751	24.29045125	31.82429441	29.21912575	24.60733455	29.47616324	27.23830679	24.41175083	29.42957984	35.21050243	30.03728242	39.86887996	34.47645812	35.11909813	29.37964805	33.02683585	28.4690671	31.2446545	32.39536377	28.8365872	31.42957614	32.46402211	32.20272546	31.30409445	38.58592704	36.07215143	27.39352891	34.38656505	27.20318313	27.86114752	26.52279861	31.26282352	31.99592443	30.24283743	38.03865365	32.68849907	27.65212245
821.5	27.35134578	26.91420132	32.1497074	33.58827953	26.94821854	30.86924025	29.25128489	30.48177771	26.04597926	30.85491082	24.01671245	26.5577727	29.03117351	24.34311904	31.88211748	29.273379	24.66308427	29.52658198	27.31012016	24.46599972	29.46653659	35.24965563	30.09006643	39.91087457	34.53814144	35.17999369	29.4253713	33.08158157	28.50023955	31.30107612	32.46089002	28.89006375	31.46891052	32.51333276	32.25373584	31.34496543	38.66704549	36.11065774	27.43599813	34.43025651	27.24119655	27.90392317	26.57700657	31.30942854	32.04451896	30.2885988	38.10165322	32.7354419	27.71584699
822.7	27.40434484	26.97600576	32.23060322	33.66153702	26.99679271	30.92657463	29.32555731	30.52545985	26.09082506	30.91445636	24.06858822	26.60494406	29.07348101	24.39724722	31.93899914	29.33251742	24.71546073	29.57149107	27.36237887	24.51620395	29.52891736	35.31019474	30.12414888	39.95303919	34.59088937	35.22574663	29.48630654	33.13530045	28.55269991	31.35414952	32.5062924	28.9568693	31.52437204	32.56445278	32.29391148	31.41118549	38.74946461	36.17378657	27.47075226	34.47520557	27.28454606	27.93522993	26.62594619	31.34946844	32.10225994	30.33376418	38.15141421	32.79264484	27.79560946
823.9	27.47004722	27.02971146	32.28780619	33.73681032	27.03795527	30.98090778	29.3940794	30.57995165	26.14020484	30.97434321	24.11391903	26.65292115	29.15109145	24.46675122	32.02166659	29.38803831	24.76684682	29.61606057	27.41210369	24.56581109	29.57893448	35.36230112	30.16444111	40.00466261	34.63833272	35.30064507	29.56012503	33.19689154	28.5983302	31.41525622	32.55688113	28.99170757	31.58615923	32.61695085	32.35215939	31.45985562	38.84485822	36.25624733	27.5366311	34.53154587	27.32393634	27.98331829	26.68322352	31.39397814	32.15987717	30.37671817	38.22000682	32.83211028	27.8568257
825.2	27.54341539	27.0834684	32.37242924	33.78549721	27.09900985	31.03548583	29.43843819	30.62740507	26.18383137	31.01022678	24.15510864	26.69606574	29.19471723	24.51243041	32.07000958	29.41827199	24.80397343	29.67545013	27.46164544	24.61837082	29.61605311	35.41834457	30.20766243	40.06264889	34.68623282	35.35984741	29.61732996	33.25360466	28.64543593	31.46948676	32.61026645	29.03834149	31.63736326	32.67503681	32.39552681	31.51110539	38.92910869	36.30590105	27.5726333	34.57470119	27.3715955	28.03110879	26.74159349	31.4452991	32.2168069	30.42832555	38.27604459	32.88933374	27.91040271
826.4	27.59215725	27.14866205	32.4368473	33.86083747	27.14786893	31.09761454	29.49955336	30.6803631	26.22546647	31.0560025	24.21884388	26.74511716	29.2334117	24.56352667	32.14145205	29.47677219	24.85704772	29.72000725	27.50303937	24.66197404	29.66510016	35.47906871	30.24411975	40.09224543	34.73043986	35.4155143	29.66639437	33.29960149	28.67101291	31.49925079	32.66510235	29.06443588	31.67195373	32.73281796	32.43698168	31.5672024	39.00260009	36.35951261	27.61331304	34.60706105	27.41848087	28.07260191	26.78353772	31.48663066	32.26410416	30.48301126	38.32678874	32.92741025	27.96714785
827.7	27.64697144	27.19453826	32.51642605	33.9180556	27.19420197	31.14180626	29.55734279	30.73778738	26.27450678	31.10109746	24.27229289	26.78204038	29.27836146	24.62852379	32.20123471	29.52384312	24.9057349	29.7732112	27.56449465	24.72570289	29.71195089	35.51562025	30.28065939	40.12098933	34.7827475	35.465043	29.71834431	33.35011028	28.70728529	31.54621174	32.73108859	29.1020982	31.71944273	32.78081016	32.50307456	31.61374689	39.08825053	36.40789627	27.65671726	34.65894152	27.45968354	28.12962019	26.83730534	31.53895867	32.30956666	30.53714789	38.38678647	32.9801418	28.01871824
828.9	27.71814324	27.24403006	32.56937067	33.96270896	27.24435737	31.19835057	29.60506344	30.78976917	26.31835621	31.15747924	24.31414265	26.83012	29.33012757	24.68667963	32.26113479	29.57952521	24.95577591	29.81576501	27.6088695	24.77364496	29.75071484	35.56247096	30.30706299	40.15583829	34.84886767	35.53515787	29.78615727	33.42775752	28.74666528	31.5899805	32.77352094	29.1393594	31.77791078	32.82139315	32.54949705	31.67498863	39.16523533	36.45376918	27.69370624	34.67698974	27.49610538	28.16527103	26.89170845	31.58620908	32.35342104	30.58244647	38.45435845	33.03444693	28.08410263
830.2	27.77866197	27.29205966	32.64242335	34.04059894	27.29909748	31.26520388	29.6556982	30.81463698	26.36738355	31.20611003	24.36344842	26.88037853	29.37632609	24.73404407	32.31300581	29.62240226	24.99921646	29.86519469	27.6481659	24.81842791	29.7883922	35.60943007	30.34461842	40.2051255	34.8725533	35.59304364	29.84339583	33.46886278	28.79175455	31.65129712	32.83080878	29.1922567	31.82071564	32.87382309	32.59258224	31.71933159	39.24403598	36.52238821	27.72886794	34.71558128	27.53467583	28.20417508	26.94222721	31.61474659	32.41308708	30.62599048	38.50045071	33.0735856	28.14174521
831.4	27.8421153	27.34220849	32.70312989	34.09660723	27.34452789	31.32647073	29.716476	30.87286416	26.40400144	31.26088953	24.40211666	26.92414347	29.4187008	24.78981495	32.38126969	29.6611066	25.05350044	29.89374273	27.69712246	24.86317911	29.8439292	35.64910979	30.39152423	40.25575772	34.92125951	35.65354856	29.89696361	33.51363326	28.83577606	31.70805215	32.86098106	29.23923579	31.86587811	32.9268129	32.64780982	31.77760607	39.3324231	36.56392429	27.77185481	34.75798114	27.59157554	28.24889915	26.99204712	31.66056766	32.48052974	30.67666692	38.54891975	33.12459227	28.19755852
832.6	27.90737085	27.39091335	32.77016178	34.15929789	27.38093055	31.36578461	29.77870809	30.92047164	26.44764211	31.30380099	24.45698689	26.96147475	29.47114338	24.8440371	32.43319639	29.69532691	25.1042971	29.94205182	27.74527496	24.91001883	29.90599983	35.70130327	30.4060211	40.27739701	34.95580096	35.73034795	29.95122178	33.57095994	28.87343652	31.73737997	32.93441679	29.28352613	31.91708286	32.96993452	32.69309226	31.82677541	39.43131329	36.60929838	27.81122002	34.80511168	27.62455822	28.30601963	27.05068567	31.70986942	32.53298914	30.72524917	38.59562731	33.16205208	28.25118732
833.9	27.98049736	27.46686854	32.85846211	34.23031441	27.44029195	31.41206955	29.82201465	30.97157914	26.49961947	31.35291707	24.50922517	27.01072718	29.51294281	24.90222342	32.48981688	29.75337801	25.14903225	29.98520143	27.79724496	24.96834039	29.93475952	35.75179829	30.46114393	40.3197205	35.01624154	35.77896331	30.00063028	33.62733423	28.90818234	31.77880945	32.98202633	29.32084808	31.98178247	33.01867218	32.72930286	31.88347893	39.50800049	36.67796484	27.8635775	34.85323021	27.66967816	28.34376355	27.10604379	31.76155608	32.57978444	30.78291095	38.64996973	33.22383437	28.31630673
835.1	28.03527629	27.50948776	32.91901599	34.29883399	27.48588862	31.45388977	29.86850893	31.02223694	26.53146888	31.40207192	24.56435462	27.04419137	29.56685358	24.96071968	32.55143286	29.80365874	25.18614899	30.0308705	27.84793568	25.01990863	29.96604728	35.81523263	30.49699057	40.36023748	35.06959146	35.8367684	30.07145577	33.69283162	28.95207922	31.82864279	33.02271122	29.36796112	32.01221107	33.08484299	32.77772387	31.93592782	39.57606726	36.72324394	27.90072685	34.90019786	27.71563525	28.3781803	27.1466879	31.80445641	32.63111525	30.82201492	38.71350232	33.27308776	28.35753895
836.3	28.10032603	27.56851555	32.97660475	34.35101738	27.54112815	31.51674319	29.93934806	31.07584471	26.57641175	31.44591409	24.60595491	27.09199081	29.6176132	25.01602947	32.61710907	29.83464568	25.24202396	30.08092385	27.90067454	25.06740907	30.02149687	35.86318559	30.54756553	40.40372506	35.09726233	35.89275749	30.11678497	33.74013658	28.989738	31.89008726	33.08565567	29.40310914	32.04539985	33.12709574	32.82370196	31.98305412	39.65967208	36.78367349	27.9397757	34.93193599	27.75090261	28.42211451	27.19563455	31.83865923	32.68538695	30.87298334	38.76914019	33.31047783	28.42165628
837.6	28.16721636	27.60115425	33.04849069	34.40818304	27.57976962	31.58047789	29.99415933	31.13116538	26.62157733	31.48670882	24.65575348	27.13279666	29.66545323	25.07305741	32.67455437	29.8833933	25.28548042	30.13283776	27.94417707	25.11245409	30.0728732	35.9055909	30.58494065	40.45673411	35.15608529	35.95746967	30.18358457	33.7937803	29.03283213	31.91150794	33.13097785	29.44791282	32.10554342	33.19092706	32.88144102	32.02809128	39.74577132	36.83954832	27.97829279	34.97721752	27.80015943	28.46926265	27.23529137	31.88371715	32.73344867	30.92274313	38.82572491	33.35507261	28.48151431
838.8	28.20593714	27.65851504	33.13688623	34.46085757	27.6322318	31.63736473	30.05671878	31.16489871	26.65158997	31.55462562	24.71584695	27.17704176	29.71471401	25.11422478	32.72367728	29.92790446	25.34297854	30.18673533	27.98019803	25.16476564	30.12028168	35.9549088	30.63040589	40.50033903	35.19886616	36.02661255	30.24148556	33.84405436	29.06819136	31.96813087	33.19248309	29.4798163	32.14338193	33.235542	32.93717866	32.0776824	39.83284171	36.90624263	28.03525629	35.02821191	27.82905653	28.51860382	27.29160281	31.93924261	32.77159521	30.94903159	38.87250175	33.38421388	28.52957532
840	28.27293149	27.71586416	33.20148446	34.53642441	27.67137349	31.69410328	30.11232493	31.22309974	26.71172686	31.60485657	24.77137657	27.21475268	29.76521037	25.16003533	32.7820152	29.97679069	25.38945215	30.20695204	28.03351757	25.21605609	30.16629692	36.0041143	30.65972125	40.53433198	35.2345897	36.07452454	30.28730168	33.90523851	29.11470084	32.01839374	33.23953331	29.53493457	32.18907915	33.27620601	32.98122611	32.14325704	39.92169518	36.95141997	28.07261873	35.06273452	27.88555044	28.56645471	27.35133162	31.98823333	32.84471595	31.0148601	38.93059384	33.44710771	28.59020768
841.3	28.33052629	27.74784849	33.25926884	34.58235133	27.7379172	31.74225057	30.15465515	31.2668537	26.7503252	31.64773421	24.81478982	27.25499514	29.80848597	25.21234473	32.84024615	30.02754487	25.41711868	30.26793605	28.07502645	25.2612161	30.21466126	36.05268493	30.68877903	40.58327528	35.29108805	36.12519856	30.35300934	33.95719718	29.14137761	32.07345744	33.28971178	29.56825792	32.23219645	33.32664206	33.02075713	32.19560627	40.0013722	36.98112695	28.1059909	35.10610793	27.91901544	28.61440592	27.39180395	32.01604228	32.88955105	31.05584837	38.9720498	33.48901906	28.64911583
842.5	28.38655337	27.80577536	33.30457544	34.6448186	27.75841069	31.78468414	30.21225717	31.31675501	26.78638192	31.70428075	24.85817982	27.29268896	29.85341067	25.26918856	32.89103503	30.07166109	25.46162872	30.31096128	28.13480564	25.30613004	30.24706821	36.10285758	30.73349858	40.63613995	35.33692053	36.19344267	30.40152322	33.99887349	29.18797842	32.11437752	33.34075791	29.59636639	32.28448629	33.39351283	33.07499478	32.24317709	40.06959504	37.04248704	28.14825862	35.1518916	27.95348331	28.646674	27.43059868	32.06412848	32.95026747	31.09947548	39.0364226	33.54382423	28.69698841
843.7	28.4524362	27.86154658	33.37650111	34.70371203	27.81037533	31.83712668	30.26988958	31.3614915	26.82803506	31.74597663	24.91071604	27.35052064	29.91154252	25.31533757	32.95461225	30.10987583	25.51476542	30.34378965	28.17066397	25.34774002	30.29178249	36.16614811	30.7703201	40.67513084	35.37410762	36.24074905	30.45604081	34.05060263	29.23468646	32.17060169	33.3997698	29.64668945	32.33502782	33.42754601	33.11535272	32.27926962	40.14733174	37.10529468	28.18758054	35.20083702	28.01249421	28.68905598	27.48621556	32.1045766	32.99627931	31.15954414	39.09320455	33.59645843	28.7538833
845	28.49385325	27.90977543	33.44931176	34.76261454	27.85955492	31.89979515	30.32271837	31.41419312	26.87209885	31.78814986	24.95216627	27.39032436	29.95321291	25.37847273	33.01001274	30.14912147	25.55131314	30.38687382	28.22165278	25.40231249	30.34353931	36.19988043	30.8200454	40.72669209	35.44044109	36.29168821	30.50482358	34.1156439	29.26007754	32.21545476	33.44579753	29.69006329	32.38889863	33.4795289	33.16315518	32.35446192	40.2528723	37.16006262	28.23144965	35.23115278	28.03791574	28.73759528	27.52812058	32.16600858	33.03688555	31.19637364	39.14657984	33.63412021	28.81039823
846.2	28.55930755	27.9551789	33.49510207	34.82421776	27.92557699	31.96437181	30.37659101	31.46267098	26.91283535	31.84653056	25.00447521	27.42871956	29.99591959	25.4200986	33.05638936	30.1923723	25.61663347	30.43387899	28.26968909	25.45336234	30.37712412	36.23876407	30.84115635	40.76644394	35.48511223	36.35619403	30.55504028	34.16477467	29.3047819	32.27691314	33.48879304	29.72854143	32.42326567	33.52115784	33.20632547	32.38820681	40.33619715	37.20741557	28.27062641	35.2759174	28.08058207	28.76422705	27.57660179	32.20692954	33.08290546	31.23607847	39.1958754	33.66002529	28.86702661
847.4	28.62709542	28.00354132	33.57227881	34.87400398	27.95761239	31.99303351	30.43184128	31.49283759	26.95932866	31.88545193	25.05353092	27.45907489	30.03413178	25.45952589	33.12013199	30.25347908	25.64746971	30.47264435	28.30437534	25.51457661	30.41035231	36.28553195	30.87366238	40.76921116	35.51662694	36.39603546	30.60196342	34.21309999	29.34500783	32.30252303	33.5389649	29.75532786	32.44561428	33.56741985	33.24245618	32.4484214	40.39903982	37.24724884	28.30734886	35.29381217	28.11547069	28.83083825	27.62960869	32.22741832	33.14799644	31.28528398	39.23357786	33.69466506	28.90443395
848.6	28.69275927	28.04790361	33.61754524	34.94626608	28.02202184	32.0426366	30.46603673	31.55831388	27.00451688	31.93393782	25.0954876	27.49754872	30.07173698	25.50222164	33.16978555	30.29570552	25.70514533	30.51513876	28.36041509	25.53666715	30.47554436	36.34767694	30.91334463	40.84484279	35.56850653	36.44705197	30.6682655	34.2545576	29.3795964	32.34026235	33.58751311	29.80973606	32.49247365	33.61827761	33.28994496	32.49284987	40.48423011	37.30629842	28.34112421	35.34210142	28.14525233	28.85031722	27.6829336	32.27498341	33.18385381	31.31881542	39.29857392	33.74024431	28.96271149
849.8	28.748083	28.08513571	33.69718227	34.98854152	28.05104981	32.10457727	30.5182703	31.57549624	27.03686162	31.99636929	25.14640901	27.54815212	30.11241587	25.56083691	33.22013268	30.33920137	25.73353529	30.56432828	28.39500101	25.57677116	30.52010324	36.38913103	30.9435298	40.89951141	35.61070184	36.51782239	30.74244161	34.31581703	29.40700148	32.40057925	33.62751017	29.85374979	32.54358962	33.66997804	33.33163905	32.53508166	40.55876785	37.3743353	28.37120573	35.36718081	28.19348974	28.89688365	27.7092034	32.32285895	33.23463455	31.36874986	39.34403155	33.80020853	29.02612129
851.1	28.80465841	28.13121869	33.75810052	35.04167358	28.07660493	32.15026485	30.58267532	31.64786639	27.0662262	32.03110108	25.19901798	27.59521002	30.16820143	25.60981825	33.28288753	30.36185446	25.78369644	30.59927752	28.43628858	25.63677386	30.55800682	36.44283101	30.98383036	40.92598639	35.6571377	36.57551876	30.78120169	34.3348034	29.4428573	32.44048319	33.68226985	29.88271371	32.57355517	33.72051076	33.37748447	32.58280459	40.63336319	37.40080548	28.42080402	35.42584205	28.23540308	28.92986899	27.76112386	32.37027182	33.28782943	31.40309608	39.39218341	33.85543325	29.06300716
852.3	28.85117605	28.16372425	33.79057191	35.08267392	28.13263674	32.18931299	30.64664603	31.67684176	27.11426393	32.06105357	25.24480599	27.60421505	30.18030739	25.64789251	33.335244	30.40021757	25.82295498	30.62882484	28.476248	25.67713046	30.59339665	36.49117363	30.99845726	40.95235647	35.69247987	36.61690228	30.82859687	34.39224431	29.4825746	32.47697013	33.73995104	29.90805279	32.61488189	33.76924135	33.42383348	32.63047243	40.70234663	37.44487476	28.4707819	35.47077818	28.26626331	28.96831258	27.8261861	32.40907241	33.33063052	31.45949572	39.43833255	33.87150845	29.09803972
853.5	28.89782449	28.21379214	33.85221471	35.14868593	28.17827118	32.22283208	30.68663872	31.70760628	27.16118459	32.11817045	25.28815277	27.64960112	30.23244729	25.69086632	33.37327871	30.43323127	25.86984997	30.67300826	28.51742259	25.71839862	30.62828213	36.51445405	31.0548376	41.00514942	35.72756207	36.66367323	30.87798404	34.46882875	29.50676547	32.53730916	33.79056802	29.97777852	32.66634433	33.81197286	33.45769478	32.66763072	40.78606417	37.50709206	28.50480372	35.48294236	28.29664633	29.00398388	27.87132536	32.44093531	33.37375075	31.49880445	39.4981276	33.90945744	29.15346797
854.7	28.97497194	28.2537515	33.92356127	35.21775239	28.22957208	32.27314685	30.73834058	31.77467673	27.21090731	32.18287591	25.34363295	27.70283555	30.29287203	25.74574198	33.44260148	30.48580149	25.89895463	30.70874764	28.57930538	25.77871117	30.66717458	36.580964	31.09889413	41.04148307	35.79509792	36.73802124	30.92920275	34.52890229	29.55228917	32.5924929	33.82845696	30.04258725	32.71787123	33.84860679	33.50723119	32.72404779	40.86908386	37.5531068	28.53226268	35.52442393	28.32347722	29.04707505	27.90826227	32.48427094	33.42527207	31.54964381	39.53440261	33.97186409	29.20614402
856	29.03587525	28.29624177	33.9759985	35.28954171	28.26085649	32.33645846	30.79174848	31.81832824	27.25272538	32.22089918	25.38824008	27.72908783	30.34267133	25.77826472	33.47975337	30.54893964	25.94733077	30.7532668	28.62935479	25.82638478	30.70485985	36.58321106	31.14977487	41.07889702	35.84278077	36.80653528	31.01572636	34.56355666	29.58556881	32.64031766	33.87978934	30.07815762	32.75878994	33.8941335	33.54787232	32.77572157	40.95926518	37.61105578	28.58041551	35.56688778	28.38345954	29.09461611	27.94653942	32.53599876	33.46782325	31.58582804	39.59748873	34.01572812	29.26596233
857.2	29.08871195	28.35440206	34.03100194	35.33360218	28.30782768	32.38078038	30.82733256	31.85924706	27.28338841	32.28419424	25.42342941	27.77470596	30.37800408	25.82467431	33.54049326	30.57802919	25.9940349	30.80604665	28.6733511	25.86543572	30.75504684	36.66926773	31.16134683	41.13884615	35.86651321	36.84514161	31.05340663	34.61136906	29.63174376	32.674079	33.91697315	30.1128911	32.80339991	33.94413045	33.57796092	32.81344715	41.01503883	37.67218437	28.59584326	35.61771717	28.41384336	29.14434669	27.99345398	32.59271479	33.53223399	31.63634905	39.64384017	34.06536787	29.32084468
858.4	29.12132599	28.38658727	34.09891249	35.37453321	28.3531999	32.43292049	30.88684824	31.90811895	27.31345813	32.31967863	25.47454873	27.82180448	30.42718505	25.86960818	33.5806128	30.6295725	26.02716043	30.83309748	28.69749694	25.90836213	30.80443119	36.71458368	31.20223183	41.17937956	35.90504162	36.91115633	31.11044654	34.65396675	29.66680085	32.70435359	33.95822328	30.14109001	32.82818399	34.00584693	33.6056043	32.85098244	41.1032776	37.72045932	28.62773912	35.64096957	28.4385083	29.18113191	28.0307382	32.61783049	33.5618921	31.68605662	39.69560017	34.11015945	29.36000337
859.6	29.18478313	28.44423094	34.16090698	35.43026549	28.39962673	32.48473807	30.93858868	31.96662773	27.35970154	32.36790652	25.53878474	27.83610324	30.44774155	25.92603451	33.63761461	30.67713828	26.06657819	30.89878069	28.72428945	25.9544775	30.84331035	36.74802586	31.25183303	41.22508446	35.9737325	36.95766867	31.15301541	34.6845069	29.69448523	32.74627193	34.01354736	30.17973924	32.86274229	34.04595739	33.68114089	32.91065432	41.15935558	37.75490595	28.67555394	35.68585004	28.49471952	29.21491915	28.07704107	32.64932679	33.61130944	31.70918647	39.74851968	34.13754412	29.40459507
860.8	29.24015773	28.48443472	34.23248855	35.49046103	28.4473088	32.52882645	30.99442253	31.97537384	27.38057137	32.40817556	25.57779098	27.89944631	30.50147591	25.96973724	33.69496173	30.69597353	26.10696467	30.92486615	28.76204477	25.99993332	30.88775452	36.80685191	31.26585709	41.25916455	35.99298814	36.98759144	31.20701884	34.75297494	29.72699127	32.79053036	34.07477475	30.22186985	32.93229635	34.08086238	33.71531079	32.95659229	41.24632657	37.8014184	28.72390141	35.73073235	28.53038175	29.25473273	28.12019511	32.67738691	33.66094407	31.73483705	39.79519312	34.17825951	29.45498169
862	29.3049334	28.52313524	34.26151489	35.55220023	28.49015344	32.56715477	31.02496264	32.02951076	27.42137679	32.44629513	25.62518334	27.93247453	30.56013739	25.99386681	33.73823553	30.73442464	26.13920935	30.97084937	28.8235127	26.04370857	30.9219727	36.84358362	31.29724639	41.28758408	36.03417174	37.06097915	31.25598277	34.80086536	29.7640812	32.85144636	34.10754151	30.25412373	32.96413958	34.12100355	33.75331647	33.01987348	41.31965512	37.82889008	28.7731308	35.75149649	28.54438605	29.28440823	28.19597716	32.73643818	33.72107934	31.79220694	39.83528604	34.23306251	29.49561339
863.3	29.30504339	28.59275397	34.31283555	35.59986139	28.52429187	32.62314606	31.08373704	32.05428833	27.46277814	32.49131812	25.67348083	27.95651273	30.58883335	26.04847728	33.79277735	30.78381477	26.18117001	31.01441203	28.8586007	26.08373825	30.98051135	36.89184491	31.3100644	41.31824892	36.06735864	37.09621009	31.31185922	34.8321976	29.79855256	32.87787378	34.15342475	30.27768771	32.99189016	34.17340531	33.79506716	33.0514979	41.40345884	37.88589086	28.78905266	35.80374745	28.57197157	29.32102593	28.21887061	32.76814084	33.76040095	31.84497335	39.88629065	34.26114035	29.53819814
864.5	29.37212288	28.61779354	34.37351638	35.66334375	28.57701633	32.65565901	31.10186216	32.09157561	27.50650826	32.53263369	25.72703703	27.98971037	30.6192909	26.09214246	33.84443344	30.81444193	26.21902716	31.06845958	28.90663211	26.12828768	31.01240678	36.93136849	31.34929274	41.37028312	36.12228596	37.13108214	31.34893386	34.89300029	29.83188619	32.91479608	34.20298264	30.3341901	33.02757365	34.23404404	33.8288977	33.08067463	41.45106009	37.94275615	28.83048645	35.8373581	28.62561168	29.34187029	28.25715697	32.78528132	33.79704093	31.88564967	39.91161506	34.29052898	29.59858659
865.7	29.42031525	28.64905565	34.43769604	35.72225785	28.60403861	32.71325878	31.16873274	32.13914089	27.53406387	32.55965443	25.77576363	28.02195166	30.65188113	26.10321667	33.85460137	30.85453353	26.24884952	31.0728581	28.93081206	26.19174554	31.03627304	36.98901688	31.39102448	41.42819386	36.17472676	37.17585724	31.41075612	34.93782918	29.85467848	32.94812611	34.236095	30.39064991	33.08622755	34.26449787	33.87598797	33.13668741	41.52646316	37.98599113	28.86066792	35.85067455	28.64578802	29.39624865	28.30642561	32.84495343	33.86087752	31.9377892	39.96190517	34.32333509	29.63811323
866.9	29.49995471	28.68237077	34.49950424	35.76611423	28.65522427	32.74734227	31.2179225	32.18914748	27.58275504	32.62489373	25.8203532	28.06145673	30.69995795	26.15700833	33.92199895	30.91581207	26.31259885	31.10764551	28.97075428	26.24255233	31.09221325	37.04348968	31.4223483	41.4571578	36.20734591	37.23459776	31.47264439	35.00622568	29.90717901	33.01920772	34.29774379	30.42618757	33.1415656	34.2960855	33.91156808	33.19267361	41.61734324	38.04722997	28.90776396	35.88790574	28.69397562	29.45587685	28.36509391	32.88547743	33.88527514	31.96136068	40.02811611	34.39069386	29.70318376
868.1	29.57288844	28.73593452	34.5700761	35.79385656	28.7004798	32.81087531	31.26921619	32.24674431	27.60823209	32.67129194	25.84911081	28.11839928	30.76466417	26.21050373	33.98363151	30.95969139	26.34612162	31.17768335	29.01842026	26.27604419	31.13079795	37.06018612	31.44179249	41.49408069	36.23718428	37.30478629	31.52895516	35.04513493	29.91094899	33.05717898	34.35460582	30.44841179	33.14776689	34.36113412	33.96336596	33.23493568	41.69384794	38.08347205	28.93045401	35.93919978	28.72459713	29.48235843	28.40076806	32.93514058	33.9372776	31.99173395	40.07052751	34.41190329	29.75406668
869.3	29.59590845	28.77994097	34.60800746	35.84258833	28.76726397	32.87076497	31.33152818	32.29183787	27.67337533	32.71381149	25.88669061	28.14896401	30.77934073	26.26134896	34.04342888	30.98296056	26.38817623	31.22705341	29.06753617	26.31302129	31.16267792	37.10303878	31.49067577	41.53232353	36.2851732	37.35306905	31.583646	35.07695161	29.95743895	33.11648566	34.39021411	30.47246971	33.20058153	34.39397055	34.00871247	33.28543863	41.75538828	38.13060498	28.95475714	35.94884477	28.76077065	29.50790421	28.44221574	32.9698199	33.98364431	32.0465696	40.13108975	34.46347461	29.7919416
870.5	29.64824554	28.81801071	34.67468118	35.91939004	28.81200805	32.90867654	31.37416749	32.3254389	27.68984978	32.73952046	25.95726416	28.18604345	30.83304516	26.31295767	34.10512025	31.03517488	26.42943969	31.2414408	29.10053247	26.3454737	31.21344508	37.15510366	31.52722977	41.56865995	36.33871617	37.40883001	31.62360614	35.13499452	29.98507109	33.13878443	34.42198016	30.54013697	33.23812017	34.46101314	34.02651875	33.33274449	41.84350437	38.17167121	29.00441079	36.00021764	28.80157302	29.5385007	28.48495028	32.99724958	34.02856639	32.07113983	40.1706737	34.50575001	29.85139464
871.7	29.68292977	28.86379989	34.734565	35.96842242	28.86186559	32.9418714	31.42695205	32.36856855	27.73254357	32.79539427	26.00800487	28.20866548	30.86556853	26.3605138	34.1496583	31.07108227	26.46539885	31.26702953	29.13318429	26.39528536	31.23339494	37.20828533	31.56169293	41.60085271	36.37230777	37.44533896	31.67685787	35.18652131	30.02801392	33.184431	34.47853692	30.56637021	33.27135489	34.48182596	34.09119888	33.36843675	41.91135292	38.20565216	29.02801666	36.05493854	28.82416468	29.59360124	28.55428936	33.02903336	34.06912935	32.11184589	40.20609254	34.5256787	29.89158883
872.9	29.72779905	28.91304788	34.77716931	36.04191262	28.89371154	33.0241255	31.47692209	32.41468516	27.76706052	32.83286802	26.03581036	28.23153116	30.90718246	26.40791732	34.18153523	31.09465736	26.53264836	31.31898224	29.16986256	26.44085287	31.30327208	37.24672549	31.57226541	41.63369055	36.38627703	37.47855602	31.72365516	35.2224921	30.06037554	33.25089788	34.52926044	30.57479076	33.32882688	34.52326649	34.12243887	33.41743153	41.96637286	38.24493975	29.05354827	36.07083285	28.85612358	29.61978755	28.58343392	33.08285163	34.09513691	32.17738632	40.2539987	34.54777716	29.93805881
874.1	29.77945814	28.95902566	34.83183149	36.09381904	28.92751829	33.04400286	31.51533245	32.46191693	27.80578524	32.86070677	26.07565491	28.30509635	30.95577992	26.46853369	34.26133455	31.14343083	26.57664034	31.37331954	29.22880155	26.47791015	31.32883672	37.28125146	31.58503223	41.66801596	36.45241162	37.52483927	31.78617899	35.26667546	30.0895259	33.27789554	34.56372639	30.61992349	33.3568967	34.60157893	34.18187224	33.4597996	42.04949227	38.30137912	29.09493922	36.1143645	28.88582842	29.65164641	28.63296234	33.14345174	34.15668164	32.20308977	40.29441433	34.60256604	30.00028025
875.3	29.82350619	29.01595522	34.89516103	36.11273997	28.98213029	33.08898457	31.56741159	32.49209348	27.84245125	32.91591205	26.13364934	28.34591385	30.95821227	26.52363502	34.33646516	31.18767272	26.61081772	31.39725883	29.26542624	26.53646614	31.3769875	37.33432527	31.64382122	41.72489056	36.5002287	37.60124134	31.83278985	35.30347803	30.10947505	33.30103992	34.60006152	30.68740033	33.39925877	34.62527192	34.20550822	33.49572991	42.11186456	38.34250396	29.14468154	36.1289208	28.91426258	29.69424518	28.67077682	33.17336725	34.21578241	32.24575362	40.3638983	34.66718683	30.07818029
876.5	29.88396986	29.04102108	34.93347965	36.1819178	28.99945262	33.1208889	31.63286919	32.54458804	27.8756777	32.94102991	26.18792367	28.38681182	31.00183862	26.55088961	34.35408169	31.24605017	26.62998158	31.44419797	29.30855805	26.5938846	31.40401169	37.38901355	31.67943311	41.74784686	36.55061985	37.61948921	31.91005045	35.36583306	30.15754501	33.3264264	34.64977533	30.73080352	33.43017164	34.66545285	34.23866072	33.54531829	42.1911839	38.39943021	29.16469844	36.16501019	28.98506755	29.72047655	28.69534806	33.20847725	34.26257377	32.28681682	40.39379766	34.68501409	30.12967593
877.8	29.94205705	29.06891172	34.98943154	36.24953439	29.04309737	33.18175239	31.68611427	32.56686648	27.92191428	32.97849772	26.23331346	28.42947689	31.05631532	26.60808774	34.39380402	31.2898397	26.69962701	31.47221036	29.3563153	26.6092235	31.45137858	37.43443953	31.70217413	41.78886931	36.57554077	37.65786999	31.94660384	35.40960062	30.18439007	33.3985383	34.70223627	30.74513269	33.47577184	34.7042724	34.26186933	33.58005143	42.23879903	38.4280997	29.2181934	36.20636408	29.01237185	29.75690132	28.76974113	33.22494816	34.31648298	32.33489571	40.43803027	34.68894828	30.17503936
879	29.99284277	29.1283525	35.06535415	36.28027955	29.10673263	33.23778483	31.75920206	32.63565674	27.95012447	33.02435555	26.28130869	28.44961905	31.10693226	26.64931801	34.44539615	31.31101397	26.75844243	31.51849974	29.38093714	26.6583574	31.49905529	37.45194296	31.72338656	41.80956211	36.59303194	37.74383645	31.99035348	35.44425436	30.20436719	33.43622434	34.73285068	30.75879802	33.4975883	34.74166941	34.29101837	33.63956655	42.31449769	38.48438196	29.2612271	36.24538252	29.03805018	29.7851361	28.80744678	33.26587512	34.33397716	32.36651456	40.46589578	34.75425513	30.2187132
880.2	30.05668898	29.18547534	35.09891644	36.32718322	29.15672583	33.2675895	31.77317989	32.68395549	27.98465829	33.07000666	26.32477436	28.48593715	31.12811177	26.70117569	34.50813111	31.36888076	26.77889668	31.57139968	29.4499757	26.70806649	31.52873356	37.48877809	31.73725614	41.81760908	36.62723305	37.76902731	32.05798581	35.48422354	30.2499372	33.45614458	34.75600579	30.81744775	33.54244664	34.8030076	34.36654856	33.65230465	42.41559408	38.52233119	29.2968723	36.27337192	29.10061024	29.81473357	28.84634392	33.29660928	34.38306606	32.43601563	40.48430866	34.79500289	30.28450026
881.3	30.10020429	29.22504979	35.15886638	36.3608333	29.18905328	33.335434	31.82525978	32.72573275	28.03403402	33.12034136	26.36003111	28.51944459	31.16088575	26.76709066	34.5734516	31.39067476	26.82838764	31.60825883	29.48752944	26.74358415	31.53698814	37.53929806	31.80141661	41.8839172	36.66958433	37.82600317	32.08972504	35.54826179	30.28040921	33.52156968	34.80360524	30.86527715	33.58297085	34.84402712	34.37916792	33.72853874	42.4999988	38.55973586	29.32487567	36.2743214	29.11232597	29.84054965	28.89249085	33.32553946	34.42022984	32.44504331	40.54318779	34.83742006	30.35098152
882.5	30.11687379	29.26807616	35.2260284	36.44575723	29.22848711	33.37241206	31.85442231	32.72311997	28.07444484	33.15967243	26.40426491	28.55223664	31.21769058	26.82746862	34.63202271	31.43598906	26.89147701	31.64052425	29.53123751	26.79727146	31.57900235	37.58415451	31.83727539	41.88955487	36.75062444	37.85037929	32.14670391	35.59172998	30.30497909	33.54635066	34.86666676	30.89995584	33.63626253	34.89659803	34.43959563	33.76243337	42.53630405	38.63460432	29.37227384	36.31701496	29.15833878	29.87224737	28.94554561	33.35972558	34.48118275	32.50175873	40.61248432	34.8601086	30.37129519
883.8	30.18578316	29.29357942	35.2629397	36.5034938	29.28013151	33.40612466	31.93785723	32.77140751	28.13486609	33.19296953	26.45024363	28.60684163	31.26306831	26.89261338	34.70813974	31.47404011	26.93318588	31.67628357	29.56228699	26.84097387	31.59796792	37.60436058	31.85464102	41.95419025	36.7606433	37.87592447	32.18073131	35.61405277	30.33686225	33.59537479	34.89372193	30.91660278	33.69272269	34.92753296	34.48097133	33.80953096	42.61181775	38.62995084	29.41488561	36.33511159	29.16794451	29.93155749	28.97244954	33.39091234	34.53325885	32.53904745	40.65258949	34.90030419	30.44701508
884.9	30.22560015	29.36581881	35.34632837	36.56147651	29.3303369	33.44587641	31.98363461	32.8461917	28.13068079	33.24169723	26.49996267	28.63320559	31.30281291	26.9380927	34.725751	31.54318213	26.98919651	31.72871668	29.60277833	26.87640016	31.6598404	37.66939961	31.89387484	41.97042934	36.78828943	37.95647982	32.24129641	35.65806915	30.38528976	33.59889724	34.94085514	30.93642847	33.71159778	34.99854576	34.51437145	33.86338373	42.68322716	38.69237746	29.4227045	36.37312286	29.22261266	29.95158875	29.00399608	33.45664768	34.55843924	32.58526608	40.6888001	34.94846844	30.50255051
886.1	30.29577139	29.41839843	35.37832171	36.58368487	29.3546727	33.5133138	32.02510431	32.92172153	28.17219376	33.26754313	26.54427555	28.64731756	31.32806416	27.00439892	34.78800329	31.57971127	27.02929763	31.75131896	29.64933301	26.92346661	31.71606884	37.70119405	31.89699475	42.01429177	36.83956984	37.96666231	32.31770285	35.72410382	30.40504221	33.66368663	34.97305373	30.97514723	33.73763825	35.02764806	34.56389981	33.90619973	42.74203379	38.73253832	29.47317783	36.39477115	29.25930078	29.98320766	29.05932663	33.47638968	34.60820893	32.62665419	40.72517708	35.0099452	30.57645799
887.3	30.34849674	29.44927501	35.44290128	36.63293032	29.39256415	33.55143313	32.07575685	32.94225459	28.22382791	33.28807106	26.572026	28.70837632	31.38863582	27.07947603	34.86020156	31.59746184	27.06087041	31.79170293	29.7010894	26.96868914	31.73907319	37.73966698	31.94789604	42.0492093	36.85658363	38.0260369	32.34177143	35.76705133	30.42961921	33.72652171	35.03228452	31.02937204	33.75393818	35.0633433	34.5911467	33.94812266	42.80286177	38.7712661	29.50313676	36.43813703	29.29438198	29.99854901	29.09764431	33.50617677	34.64640772	32.65338326	40.74595518	35.04129175	30.60903455
888.5	30.41453222	29.4952088	35.49659168	36.71338818	29.47604661	33.6173554	32.16926147	32.98002633	28.2542275	33.33484778	26.60064119	28.74447059	31.40558937	27.10468608	34.91522302	31.64986878	27.12896393	31.85306105	29.73432336	27.01063308	31.78016532	37.76334031	32.01725768	42.07840226	36.89381745	38.07010897	32.39841976	35.7683943	30.46455726	33.71826546	35.06653033	31.05074088	33.827481	35.09791695	34.62015928	33.97695184	42.85663994	38.81661093	29.5414322	36.45046978	29.33864076	30.05356064	29.13489395	33.53867472	34.69817412	32.6793677	40.80054382	35.04358581	30.69388651
889.7	30.43356407	29.53597047	35.55734823	36.75835099	29.49929861	33.65348803	32.19168222	33.03559913	28.29229328	33.36967474	26.64138466	28.77956957	31.40835336	27.18508089	35.01108903	31.69459905	27.18199545	31.89482388	29.77162991	27.07148725	31.795726	37.82682158	32.01269062	42.07669129	36.94439936	38.11013474	32.46530464	35.84003518	30.4788562	33.79328865	35.1054378	31.05911091	33.83972201	35.14564198	34.69958992	34.01889698	42.93944623	38.84378324	29.56797631	36.48720356	29.38891484	30.08874446	29.19363977	33.61153743	34.71877725	32.73946927	40.84862922	35.11011729	30.74269086
890.9	30.47118479	29.59065327	35.60250728	36.76099194	29.52069042	33.68494868	32.21110826	33.07217872	28.32897209	33.39846199	26.70223743	28.77809806	31.4673173	27.23652255	35.04494294	31.75336753	27.22108223	31.95458787	29.8294606	27.10465591	31.80681788	37.88952185	31.97076915	42.11912667	36.98229635	38.1345169	32.50291441	35.88607752	30.49872623	33.83280149	35.17407305	31.11367952	33.89112461	35.21494649	34.71639137	34.07655064	43.00176336	38.90233977	29.6202152	36.51984538	29.40303051	30.10880856	29.25902605	33.59887919	34.77103091	32.79481741	40.89257323	35.13237515	30.79883109
892.1	30.53284624	29.66157936	35.64622438	36.8295559	29.56906057	33.70721824	32.30584647	33.06726871	28.35622361	33.41151842	26.73639642	28.83821651	31.46303442	27.30730041	35.07914627	31.78949034	27.26715687	31.96309853	29.8572197	27.139321	31.84504966	37.93366813	32.0407394	42.15585845	37.00675328	38.1626504	32.57019916	35.92254239	30.52746327	33.88628434	35.18788704	31.16232521	33.91882556	35.26561109	34.73409322	34.09603988	43.07862684	38.92710341	29.64186335	36.52151608	29.43515944	30.15618553	29.269282	33.64251119	34.81686938	32.77950585	40.91690759	35.1637279	30.84402351
893.3	30.56902343	29.6567957	35.69941703	36.8704779	29.60999006	33.76324904	32.35677045	33.12068575	28.42130922	33.49258027	26.80730831	28.87611866	31.51160898	27.3402447	35.13799054	31.78765075	27.29970678	32.00917544	29.91769864	27.18827804	31.90319124	37.92888999	32.0321088	42.18647921	37.0321712	38.21689468	32.58881564	35.98435968	30.56415453	33.89116781	35.21436891	31.19171008	33.95532623	35.24892466	34.77543963	34.12111548	43.1186588	38.95300249	29.68449488	36.56090927	29.48037655	30.15171851	29.3049943	33.64563361	34.82970763	32.79540478	40.89694768	35.18034138	30.87992895
894.5	30.59178406	29.66586497	35.71139626	36.91086871	29.64057918	33.82902181	32.3851661	33.1696116	28.4491884	33.48467779	26.82856103	28.91808008	31.54643536	27.40710698	35.24595392	31.86539191	27.36807685	32.05231617	29.94152577	27.20678542	31.97337027	37.97976203	32.07654961	42.18971252	37.0837194	38.26407682	32.60396894	36.02486378	30.60211722	33.91472489	35.26651544	31.18929122	33.98226898	35.27311469	34.82729368	34.14681923	43.17504055	38.96583808	29.68712993	36.57517881	29.46637684	30.19578038	29.34889033	33.66842927	34.88264721	32.88335726	40.95379341	35.18071249	30.94620992
895.7	30.62783562	29.73218497	35.73730638	36.93356449	29.66839634	33.84718872	32.43683293	33.20930319	28.50307286	33.52085879	26.86391498	28.96145562	31.5636476	27.46059852	35.29452289	31.90384951	27.42960284	32.0768965	29.99680235	27.26677027	31.95746827	37.99387217	32.09320909	42.22146319	37.14787804	38.22765502	32.64243681	36.0457468	30.62548902	33.96902186	35.25652579	31.22296842	34.02714572	35.3452236	34.84259464	34.20523206	43.21990158	38.9747743	29.73546106	36.62046231	29.50728502	30.21146373	29.3915797	33.72096233	34.87538182	32.8967061	40.97567384	35.22624068	31.03911224
896.8	30.67270527	29.78053572	35.76700482	36.95648012	29.74220788	33.85433434	32.47242346	33.291413	28.51378576	33.54033994	26.92166909	28.96643773	31.60024393	27.50079874	35.31311872	31.92492938	27.48196617	32.0670632	30.04353595	27.2836759	31.97596916	38.0140128	32.09427654	42.27065554	37.12395661	38.2122515	32.67766954	36.08878323	30.60054073	33.98180807	35.30396516	31.24398234	34.0424565	35.36538421	34.88248993	34.24233069	43.28423503	38.99832386	29.71615011	36.59833065	29.520999	30.21504244	29.41145995	33.70387001	34.92630544	32.94725612	41.02270612	35.25244112	31.06279056
898	30.72939731	29.78029751	35.74627616	37.0220574	29.74237725	33.87469902	32.51659757	33.2965198	28.5321583	33.56856802	26.93749837	28.98985675	31.57462403	27.5392127	35.36007069	31.96706047	27.49376801	32.10042661	30.05039318	27.30897563	32.00457402	38.02643518	32.10181817	42.24131776	37.18301394	38.27711166	32.7489322	36.11157498	30.61348269	34.02438506	35.3129096	31.25897694	34.06201604	35.42913966	34.88977772	34.27461825	43.32461246	39.05164919	29.72097667	36.6036542	29.53872822	30.23896108	29.45855902	33.73392394	34.94032763	32.97026948	41.04653238	35.26425164	31.11928295
899.2	30.72389706	29.8276071	35.8047229	37.06287527	29.80052535	33.89430184	32.56563142	33.35804661	28.56300233	33.59667241	26.94480978	28.98305579	31.62468953	27.57806041	35.41309712	31.97192882	27.56605396	32.16397852	30.09549824	27.34730687	32.01114345	38.03920144	32.09478461	42.24553407	37.17955787	38.32245167	32.74836712	36.13321139	30.58878548	34.04051205	35.3852434	31.29647006	34.09595903	35.44589402	34.92921949	34.33879032	43.3340742	39.07550633	29.78071261	36.63466366	29.57871934	30.30012558	29.51679006	33.7739419	34.96144585	32.9853587	41.0505014	35.30812577	31.19496454
900.4	30.78377567	29.8968511	35.90030071	37.10825128	29.76341804	33.99126454	32.60304527	33.35238652	28.5849424	33.64759518	26.99360736	28.99143367	31.67040857	27.65096842	35.48363248	32.045451	27.58390567	32.19548599	30.16222547	27.42435512	32.03506049	38.09224649	32.17233021	42.23803258	37.24791707	38.33772934	32.78612453	36.16271238	30.68783615	34.08717819	35.44554501	31.35090935	34.1597757	35.43962857	34.98478521	34.32577408	43.40148433	39.11878053	29.84467939	36.64870386	29.61702303	30.27877947	29.53227711	33.8025228	35.03754963	33.02048745	41.0832871	35.35692619	31.22074731
901.6	30.87246121	29.87735243	35.98562743	37.15861514	29.79585903	34.01369859	32.65800124	33.35728401	28.63408529	33.64516132	27.02789093	29.05950693	31.75885509	27.69739995	35.54233887	32.05572138	27.66057951	32.22329816	30.15138095	27.45434416	32.05955184	38.16616322	32.18225541	42.34113475	37.24243496	38.41223322	32.87357693	36.22351578	30.71042865	34.13627993	35.48935086	31.40786906	34.17799246	35.52582578	35.00554695	34.38017112	43.49683661	39.14743081	29.89054593	36.65979091	29.66955039	30.34574397	29.56494948	33.83355392	35.0723046	33.09204123	41.13391652	35.39014806	31.25923405
902.8	30.94460878	29.9711089	36.00854953	37.23820007	29.90448189	34.04635594	32.69028399	33.4471949	28.68813394	33.67759334	27.1028256	29.13513182	31.74910898	27.78491193	35.61776296	32.09703958	27.68475402	32.2908392	30.25081405	27.4944162	32.13704621	38.20446075	32.23299376	42.36996615	37.27971422	38.45894756	32.93398946	36.29144226	30.72897976	34.17314161	35.51345225	31.43992325	34.2371979	35.59128997	35.04771771	34.42366788	43.60208874	39.20466848	29.94291851	36.65886946	29.66335869	30.36982094	29.64110908	33.87860092	35.149571	33.10880409	41.23492414	35.4478609	31.35270677
904	30.98420036	30.01733356	36.06500521	37.31586999	29.92293943	34.09940224	32.74081994	33.52231866	28.70128648	33.74664502	27.14211906	29.18354137	31.8178955	27.84733143	35.67440165	32.12680535	27.72513821	32.33067718	30.29295084	27.54004053	32.17795531	38.2614619	32.29108589	42.38654172	37.31507198	38.52701343	32.99138117	36.3733309	30.7923013	34.20582111	35.54356556	31.44723995	34.2819947	35.61461425	35.13785209	34.50242323	43.63116346	39.23495342	29.94219075	36.74113905	29.72329223	30.44073855	29.69511336	33.95954085	35.14314753	33.1578474	41.18961014	35.47371805	31.37593935
905.1	30.99358692	30.05208412	36.08605621	37.3349369	29.9762909	34.11989858	32.8007702	33.53288037	28.71792419	33.74983499	27.19809231	29.21494456	31.8051036	27.8830807	35.73156579	32.16390799	27.73607544	32.34349858	30.30161558	27.58906938	32.16230228	38.27497904	32.28493438	42.42881619	37.35176207	38.50091244	33.04078595	36.34977822	30.80750517	34.25893614	35.57043991	31.47060026	34.29302395	35.63073529	35.18128295	34.53596473	43.73161086	39.24382037	30.01006546	36.78913188	29.77374373	30.47325085	29.75110247	33.96014661	35.19234234	33.18445295	41.24221442	35.51269723	31.42175219
906.3	31.01461988	30.12665713	36.15400462	37.32416805	30.01676226	34.18643373	32.78597049	33.54230829	28.77939338	33.77819701	27.2578716	29.24328773	31.83249044	27.89473967	35.72443754	32.18693927	27.79678136	32.35667445	30.35869105	27.59857471	32.17835738	38.33664439	32.290472	42.42824936	37.40025589	38.5160132	33.08029286	36.38694916	30.80342974	34.25161888	35.60179289	31.4961865	34.31863682	35.68381481	35.17948986	34.53658382	43.77634621	39.2820785	30.02084381	36.77467678	29.7641313	30.45209157	29.76590403	33.95367744	35.22294383	33.23685731	41.33452345	35.51261443	31.44630771
907.5	31.03929692	30.14596504	36.15560416	37.35583089	30.06556582	34.20660409	32.83774676	33.60653527	28.82792289	33.7922841	27.24277335	29.22422486	31.89816835	27.95232314	35.75346795	32.24954914	27.83482709	32.37662575	30.36712416	27.64117888	32.20123302	38.37459921	32.22672744	42.44132979	37.47482327	38.51368791	33.1209517	36.41807959	30.83093038	34.29083955	35.67833916	31.52498514	34.29959166	35.76409935	35.17504593	34.56150316	43.77554019	39.32575759	30.0134877	36.83918103	29.78214609	30.50832402	29.76099183	33.94630605	35.2447178	33.25873264	41.30638486	35.50753217	31.50221559
908.7	31.08539355	30.19269537	36.17281936	37.4010967	30.06288519	34.22483889	32.89589773	33.6320285	28.862439	33.8217306	27.2564259	29.21454483	31.86246505	27.99106881	35.83832161	32.27199362	27.88651786	32.43248311	30.42520996	27.67099315	32.25888638	38.35485082	32.25636883	42.46343956	37.45268584	38.54920002	33.11530741	36.42433188	30.84878227	34.317049	35.65788215	31.55956055	34.37470884	35.78228089	35.20064424	34.54321069	43.83554378	39.34093256	30.02188	36.77651959	29.85125381	30.51571465	29.81126534	33.98257114	35.30330912	33.29338048	41.30241705	35.57063916	31.5652352
909.8	31.14727849	30.15324508	36.2376672	37.46872526	30.13668804	34.28459472	32.90764507	33.61163201	28.84965345	33.87230522	27.33891104	29.28067553	31.93324643	28.04897193	35.88940531	32.2539429	27.98139424	32.47950852	30.43643443	27.69352547	32.28275455	38.39606289	32.35659426	42.50385156	37.46643171	38.61942567	33.13910815	36.51146526	30.88430416	34.32364244	35.74710207	31.5931385	34.42766508	35.82290976	35.2564889	34.5674556	43.85246944	39.3272046	30.05708861	36.81484124	29.86234551	30.5756163	29.84685312	34.02800174	35.32626987	33.28648379	41.39011329	35.55638947	31.58045533
911	31.18029119	30.21713355	36.28341899	37.5212837	30.16759199	34.32091385	32.94864395	33.69866943	28.87488543	33.8697382	27.3941383	29.34785138	31.96114028	28.10679952	35.9041895	32.32538715	27.99023744	32.51238045	30.46979266	27.76941137	32.35582619	38.42692718	32.35271227	42.52736529	37.53658947	38.66876352	33.23855458	36.49102672	30.911744	34.38356595	35.75899182	31.65565015	34.47997197	35.79935985	35.24926365	34.62648973	43.9315551	39.36621117	30.12624981	36.86853398	29.90438822	30.54708812	29.92780079	34.05131752	35.3452708	33.29923927	41.37121886	35.57846591	31.65690377
912.2	31.22384458	30.29792538	36.27709979	37.53626973	30.17459158	34.3602691	33.02403724	33.73442116	28.94607112	33.90910735	27.45786751	29.38201885	32.01240662	28.14474917	35.938151	32.30780686	28.04148855	32.52082537	30.53613957	27.80639699	32.36070301	38.49513418	32.40133613	42.52692327	37.53992188	38.70269388	33.24179523	36.54579416	30.93803203	34.39704635	35.76601781	31.60102936	34.45846029	35.8515711	35.29147198	34.64567591	43.97802763	39.42862836	30.16731749	36.88603682	29.86535982	30.56429117	29.94535061	34.07851661	35.36405491	33.33930093	41.49756414	35.60831267	31.65654536
913.3	31.29884603	30.34853266	36.34283348	37.54499121	30.21025517	34.39640891	33.06837638	33.78309282	28.96432744	33.95325919	27.43921445	29.37092228	32.01906145	28.20926779	36.03314568	32.4038405	28.07884184	32.55637157	30.55177712	27.81519963	32.33220289	38.4769763	32.39669713	42.53895737	37.56188219	38.72953371	33.31043814	36.57694381	30.90582934	34.43471588	35.84418137	31.69720159	34.47032716	35.86253455	35.29120812	34.6846024	44.0345096	39.45228297	30.20090761	36.8078265	29.96419762	30.5550983	29.96039785	34.07039521	35.37073198	33.39315692	41.43632894	35.63895985	31.69150682
914.5	31.30399449	30.322167	36.41084028	37.62003853	30.26238152	34.44466818	33.10727429	33.84997438	28.93930706	33.99071109	27.43293241	29.38600048	32.07279909	28.26073117	36.04390992	32.40642737	28.12123179	32.57643542	30.61093151	27.83092321	32.40886413	38.47441147	32.42823112	42.52592865	37.56230258	38.78775167	33.28907086	36.63153123	30.96265715	34.41467063	35.89159279	31.68044763	34.51548872	35.89425132	35.36773762	34.72367467	44.04830165	39.48218303	30.16253146	36.91436628	29.96800144	30.61436687	29.9795163	34.14027481	35.41200915	33.38338561	41.44916465	35.68090796	31.77702872
915.7	31.34920475	30.3673525	36.37121231	37.69333898	30.23299889	34.50978095	33.16357861	33.8446093	29.01431329	33.96415973	27.49434582	29.45139534	32.01414121	28.28801541	36.06021767	32.44328407	28.15027633	32.61597859	30.60698087	27.86053411	32.5019367	38.54707072	32.40444785	42.61448437	37.63137247	38.73711727	33.39569966	36.64796963	30.94406985	34.47966523	35.81751123	31.69515104	34.52865992	35.96329098	35.40290321	34.77827609	44.11576505	39.50556876	30.20285323	36.92461825	29.94844316	30.69037911	30.0647848	34.14825883	35.46676559	33.43015654	41.4967755	35.67608105	31.76863683
916.9	31.3882859	30.4323637	36.4795637	37.75158111	30.29165384	34.47272503	33.17603177	33.8706869	29.07799805	34.05650338	27.5457549	29.43897334	32.11509658	28.3297446	36.08767078	32.51692311	28.14946072	32.66112468	30.6482259	27.94131987	32.46157329	38.55322164	32.46384626	42.62820617	37.66691889	38.84525874	33.39692705	36.6279605	31.00697623	34.53857596	35.88310762	31.73745582	34.57461555	36.04594713	35.42792803	34.80763606	44.20363421	39.54096821	30.24027371	36.95644228	29.99406555	30.70637582	30.10357239	34.15853957	35.47026772	33.49726473	41.57685544	35.68049149	31.90432172
918	31.45690054	30.45430222	36.60528242	37.71178738	30.38918212	34.52016474	33.21186746	33.91455364	29.10252786	34.10281415	27.55400366	29.48757429	32.09091114	28.39181268	36.16993178	32.51920893	28.19818139	32.67790624	30.65438111	28.00134601	32.48750636	38.57839519	32.49603129	42.66777519	37.64681531	38.87019556	33.43350201	36.69029384	31.02410518	34.58807838	35.94606113	31.78905299	34.5936434	36.02064254	35.43765165	34.84298076	44.24568471	39.55171351	30.227712	36.91897698	30.06078794	30.72629143	30.14662483	34.19361774	35.56445728	33.5664812	41.54763715	35.77955492	31.93071078
919.2	31.51163723	30.51411924	36.58292696	37.78180477	30.41480559	34.54991385	33.30349591	33.91197835	29.12690004	34.10622724	27.63047644	29.47751102	32.15335621	28.43028105	36.25181388	32.55920852	28.23104978	32.7028148	30.71251023	28.05388955	32.53659914	38.67129311	32.52172371	42.7037244	37.73546044	38.85082577	33.48794375	36.77507182	31.03133604	34.60100737	35.96850266	31.88490897	34.64584642	36.10548336	35.45202993	34.93211233	44.3501679	39.64056372	30.27370183	36.88480588	30.13808668	30.7342789	30.17595292	34.24444339	35.63075174	33.56515168	41.65879678	35.79313132	31.91278649
920.3	31.57536673	30.54479965	36.68057219	37.81659979	30.41257024	34.60346171	33.36191701	33.93435044	29.14325225	34.12017295	27.70787667	29.56940576	32.21190887	28.46463016	36.29311552	32.54723801	28.27835758	32.75385821	30.78728827	28.05156369	32.52428183	38.66886065	32.59488447	42.70518221	37.72976718	38.92281049	33.5548688	36.80359054	31.08776202	34.58662376	36.03725182	31.85682394	34.66443911	36.11143454	35.48041871	34.97600395	44.33282647	39.66313434	30.28970555	36.92598931	30.09594289	30.7645634	30.22543099	34.31385335	35.60477501	33.58473059	41.60310551	35.81166219	31.92723939
921.5	31.64640089	30.59794585	36.64933935	37.8701609	30.44958197	34.64007662	33.33824059	33.9664888	29.18738228	34.15936873	27.7307288	29.55369193	32.27185795	28.49932587	36.3095676	32.53775848	28.29346393	32.76349435	30.83678376	28.04278663	32.53821487	38.74001885	32.58613566	42.71168468	37.72313878	38.92577316	33.65134396	36.862219	31.10214064	34.580188	36.09707656	31.83814449	34.71780891	36.13979121	35.53399427	34.95970129	44.4159342	39.64583465	30.39666391	37.02692195	30.15962998	30.82905799	30.27513006	34.2794541	35.66764151	33.63258753	41.61356975	35.87741495	32.04575782
922.7	31.65561394	30.61933539	36.71572013	37.84702131	30.50717837	34.67383842	33.44076652	34.03749991	29.19584324	34.18668332	27.71914065	29.53555974	32.32237939	28.54121999	36.40085619	32.59620504	28.3254897	32.74762322	30.79300275	28.09106525	32.59746572	38.73345927	32.56602337	42.66755222	37.76413018	38.98324018	33.64173693	36.82791183	31.14661419	34.60708114	36.10449145	31.84454395	34.7599215	36.19036362	35.61142475	34.99726479	44.4306567	39.66135128	30.41184173	37.03056044	30.19223492	30.78472135	30.27226429	34.32276095	35.65393133	33.60601266	41.63795459	35.8714968	32.04320824
923.8	31.66838769	30.64953041	36.77872405	37.91574064	30.53129381	34.68638065	33.40905607	34.0233026	29.24277238	34.22479787	27.70229494	29.61851185	32.23583205	28.58033596	36.37399954	32.56223708	28.3763704	32.82330634	30.82077359	28.14983557	32.60416206	38.68963	32.57206961	42.63136372	37.81292967	39.03485319	33.62514841	36.88235177	31.10104878	34.68036016	36.08437541	31.8508529	34.76373413	36.1629798	35.64152524	34.97112134	44.47093131	39.67079688	30.3357759	37.09100825	30.2244105	30.84185747	30.29594907	34.38367103	35.69101275	33.67536166	41.75531549	35.84058858	32.094419
925	31.69206494	30.67853699	36.7768	37.90489903	30.5310245	34.72897949	33.45449337	34.06633604	29.25628738	34.26436167	27.80128115	29.67962575	32.26912854	28.57146611	36.37229134	32.64386934	28.35901865	32.82695458	30.92504744	28.17042725	32.64584832	38.73160229	32.61303126	42.65790676	37.79583618	39.01779776	33.68809274	36.91779071	31.16194612	34.69199551	36.12195896	31.90105041	34.69863639	36.15004287	35.64466697	35.07611689	44.48637686	39.70576603	30.42254803	37.0707528	30.23304231	30.84896053	30.3113437	34.32314175	35.75448979	33.73894157	41.71608899	35.91574415	32.09756413
926.2	31.70307538	30.70616767	36.83562695	37.95298132	30.62128304	34.74589103	33.46961571	34.08557552	29.2644465	34.21906722	27.88667959	29.67660512	32.34519106	28.62640011	36.48444196	32.64812605	28.41293587	32.8797379	30.88718859	28.19653439	32.66717939	38.75930347	32.59961513	42.6607537	37.78923654	39.03620607	33.66632259	36.95159158	31.17854843	34.69643196	36.12240448	31.94001133	34.75969692	36.267093	35.64658578	35.0292873	44.43347049	39.69809684	30.42873659	36.97070192	30.23233204	30.80462005	30.29414163	34.37819459	35.78283973	33.672586	41.61314107	35.91045039	32.15150472
927.3	31.70477691	30.69875511	36.80844113	38.00122163	30.53704086	34.76803231	33.46542986	34.10335381	29.28818861	34.23661681	27.84317576	29.62845813	32.35590789	28.60622978	36.5185912	32.66083618	28.37700298	32.87723122	30.88546635	28.17565178	32.67125431	38.89135949	32.65525763	42.68164131	37.86050351	39.05184205	33.6742902	36.92451858	31.19956618	34.68920894	36.17784684	31.90622509	34.81017311	36.18718416	35.63588905	35.01478416	44.48085775	39.71617332	30.43482916	36.97901034	30.26880056	30.79416513	30.34353978	34.33126912	35.72817755	33.69054872	41.63517114	35.96188104	32.19051048
928.5	31.69572549	30.66112037	36.75735614	37.94105052	30.54587944	34.75536952	33.42862228	34.12923514	29.23255696	34.12877952	27.81576148	29.65960252	32.33345157	28.59944364	36.45446391	32.64433564	28.43863413	32.83951852	30.88358573	28.25489689	32.59509813	38.79030974	32.58061365	42.75024962	37.80986214	38.92085018	33.67820829	36.86559261	31.15760601	34.63392531	36.10167116	31.92232845	34.75889352	36.2463518	35.64337757	34.99856378	44.4777611	39.61073232	30.36618929	37.01044903	30.17807702	30.7920421	30.29941107	34.32990445	35.66829187	33.71856365	41.58207533	35.91580527	32.17296781
929.6	31.60993329	30.67658736	36.68752811	37.84526604	30.47872816	34.7701267	33.52538599	34.03890711	29.2912312	34.1004633	27.88517517	29.66092851	32.20285286	28.65759089	36.58466422	32.58016539	28.42326257	32.80928071	30.92069612	28.17299292	32.55732895	38.73072879	32.39977889	42.53384106	37.7338778	38.93315524	33.59597521	36.82171741	31.07809214	34.65607968	36.12113551	31.86241678	34.76023847	36.26778682	35.60590599	34.95462679	44.48082172	39.504293	30.33249372	36.89093117	30.11133201	30.78356965	30.27536641	34.30289235	35.66185408	33.69844674	41.53454488	35.76860009	32.19666836
930.8	31.60088425	30.53857496	36.58350034	37.79836822	30.44333492	34.63936843	33.34959132	33.8685888	29.25400507	34.12938575	27.78292906	29.5440677	32.13156697	28.62712336	36.54059532	32.56722278	28.40389136	32.82949504	30.79704164	28.17180579	32.48794142	38.72124711	32.41249221	42.38008534	37.76981038	38.69170779	33.60712283	36.87532773	31.00620929	34.54808419	36.09829702	31.87051352	34.7412126	36.26628651	35.55638179	34.93266398	44.36936569	39.44041014	30.31345383	36.80984066	30.06615724	30.67726576	30.26468199	34.2142516	35.57820565	33.6427615	41.41560464	35.70488066	32.10406104
931.9	31.56514656	30.41774475	36.42952623	37.75840905	30.43496091	34.55877888	33.45625202	33.87120969	29.19185382	33.97242378	27.73810985	29.4599046	31.9970378	28.47560086	36.36923373	32.51369349	28.49806516	32.74392797	30.7272477	28.17321859	32.31911536	38.68379139	32.19293	42.26064771	37.57627998	38.56700594	33.47484368	36.83046039	30.93813518	34.52364282	35.96755258	31.82953881	34.63244838	36.25431659	35.64921563	34.77526546	44.22942133	39.27377028	30.21540942	36.73936231	29.98281837	30.50498131	30.22755473	34.04176033	35.42387091	33.63439331	41.28392402	35.71410413	32.19659074
933.1	31.46487031	30.3370075	36.25289378	37.65876056	30.47306173	34.4807424	33.40666314	33.91914952	29.16172235	34.06100845	27.75455495	29.44157225	32.0446807	28.48116484	36.35968374	32.47036781	28.41190825	32.7300957	30.77844104	28.0863589	32.24871174	38.51459312	32.10820729	42.2005917	37.60780023	38.58630616	33.35787516	36.71269304	30.82140752	34.41549402	35.93002763	31.66100281	34.54443809	36.25376483	35.55242612	34.68457368	44.07335369	39.09820455	30.2203881	36.54939219	29.96002934	30.50502937	30.13566359	34.10787055	35.36318628	33.58782957	41.24264802	35.58514902	32.05670664
934.2	31.43089113	30.35085577	36.29251273	37.61802364	30.38120028	34.44812896	33.33690737	33.90926544	29.11678122	34.10732136	27.78892667	29.36084082	31.8980356	28.51582322	36.46485982	32.33338502	28.45090341	32.59754666	30.84455027	28.08669801	32.27374962	38.32365948	32.10176809	42.23916854	37.5203447	38.56214402	33.46208789	36.67718093	30.90104189	34.40710137	35.87334876	31.65183447	34.43810822	36.07921124	35.53730733	34.7544569	44.08032602	38.99251958	30.17123618	36.51791571	29.92252743	30.38457479	30.19584803	34.08309759	35.36994025	33.61194839	41.19750666	35.57212962	31.94022667
935.4	31.50736712	30.33617705	36.12956322	37.61240126	30.44343486	34.50125626	33.25858363	33.85848862	29.25163452	33.8989759	27.70362209	29.32067792	31.79482756	28.42576516	36.45333625	32.38285058	28.30443592	32.54612545	30.75010181	28.01557072	32.23184048	38.39364931	32.08979311	41.93148898	37.5108538	38.50186384	33.35056329	36.65585344	30.71978552	34.52492383	35.82908508	31.73189942	34.6204996	36.17185235	35.52107528	34.65988433	44.23961768	38.85820809	30.099483	36.43626047	29.97825694	30.4800543	30.1389255	33.98761765	35.38972013	33.69025247	41.13755753	35.65125078	32.09179847
936.5	31.71006313	30.55745279	36.39560676	37.78360485	30.41815387	34.44866547	33.36486611	33.85639366	29.34180823	33.97906115	27.65179458	29.49690964	31.98203768	28.59313173	36.52546498	32.33388988	28.30636649	32.55991407	30.80061864	28.10832695	32.19919437	38.46335031	32.09415235	42.10171691	37.51854057	38.54068471	33.4305494	36.62519203	30.72425806	34.53386768	36.05882308	31.76399808	34.63900946	36.21010453	35.47726289	34.68128533	44.1209685	38.90903679	30.30795761	36.46093651	30.0499958	30.46336027	30.2053204	34.16388962	35.44026283	33.71389736	41.26677857	35.69539926	32.09004456
937.7	31.73043949	30.50397909	36.61016944	37.83919993	30.50196434	34.66929597	33.42422716	34.01980693	29.28177627	34.04823532	27.77597765	29.62009481	32.22100283	28.6283431	36.52336314	32.46688188	28.54954499	32.69646697	30.99143285	28.20245508	32.4657444	38.46872473	32.24413348	42.18977285	37.61765912	38.66779697	33.59132631	36.80995906	30.85402991	34.53397112	36.1564459	31.77067582	34.835716	36.32965749	35.57107507	34.78543207	44.25034562	39.08268479	30.29750623	36.48969134	30.10436174	30.48814814	30.28449847	34.26625885	35.54001278	33.69622057	41.30857722	35.72911479	32.09784756
938.8	31.78052096	30.5353193	36.6628481	37.75631904	30.62206064	34.63157926	33.5504934	34.1690731	29.40041057	34.11523138	27.87456763	29.60759353	32.18522665	28.69756099	36.57892958	32.49069655	28.63587487	32.73650142	30.89931314	28.40531175	32.58553065	38.56554526	32.28182779	42.31864652	37.57961617	38.7223189	33.67376586	36.82828043	30.9273455	34.5936819	36.19523881	31.87914387	34.89025312	36.24537849	35.60010961	34.95618434	44.27601109	39.35045522	30.41058804	36.5076541	30.06407673	30.66610984	30.35816834	34.11933131	35.62132721	33.69270887	41.3059213	35.83090123	32.27624752
940	31.93225668	30.62037383	36.65446449	37.97996267	30.54075785	34.80157852	33.55025097	34.10160437	29.40761942	34.0753601	27.95854248	29.70514452	32.24868245	28.7871622	36.65731516	32.57825519	28.69449235	32.7283854	31.02821181	28.41439168	32.55023227	38.59755553	32.374061	42.35645422	37.67670892	38.6897292	33.80266206	36.99631689	31.03495211	34.59579898	36.21420771	31.92577479	34.90132392	36.35589738	35.72414748	34.9827766	44.43279626	39.31994249	30.35196254	36.48490218	30.21272454	30.65146538	30.41567294	34.16209533	35.59307275	33.75676236	41.32289261	35.82957157	32.29302861
941.1	31.82336228	30.69281266	36.78116222	37.92415663	30.64012395	34.80108612	33.53916088	33.98885734	29.2857025	34.06949558	28.00192071	29.67854865	32.16191794	28.87674221	36.62383123	32.70403839	28.57359124	32.73438821	30.96314851	28.3962524	32.45588195	38.57215081	32.2470461	42.23859282	37.79826229	38.72971082	33.7678234	36.88754834	30.97835919	34.68318592	36.08786523	31.89381613	34.72032363	36.44333784	35.58232695	34.92183169	44.35184566	39.22935603	30.36805162	36.56060455	30.2912724	30.60683619	30.40723995	34.31410957	35.49800045	33.74222756	41.41094913	35.77709822	32.25998139
942.3	31.69611648	30.61800422	36.60161058	37.87888747	30.63964965	34.62399495	33.49839115	34.04920483	29.27529184	34.06353484	27.98861716	29.54333292	32.09912594	28.83888727	36.68499634	32.61247846	28.6551913	32.74433451	31.03202058	28.37688055	32.42944565	38.68876195	32.20736856	42.15396	37.66235706	38.67600287	33.69140237	36.87345035	30.93524452	34.57990798	36.14540267	31.84368643	34.74266816	36.40674346	35.54265791	34.83355033	44.37403411	39.11119501	30.43121847	36.4918644	30.20428809	30.61353065	30.40275445	34.27575798	35.54880335	33.66685701	41.42531615	35.75920921	32.18138265
943.4	31.69035856	30.58608869	36.61491992	37.81340403	30.62559343	34.62911964	33.63491127	34.00312522	29.3423107	34.04906348	27.87348918	29.58127726	32.08786488	28.75258104	36.62626855	32.50864284	28.48999426	32.64905848	30.89818915	28.31089734	32.38494176	38.4655372	32.14937767	42.05140979	37.55623022	38.57176693	33.66109176	36.76064818	30.96061223	34.39401345	36.06086653	31.74526692	34.82722467	36.34008526	35.60862313	34.8643745	44.23602427	39.07957985	30.36489313	36.28861206	30.07761767	30.46840798	30.43301959	34.14422036	35.50922186	33.72977451	41.21614302	35.74916004	32.29562324
944.5	31.81408848	30.64266379	36.53096884	37.72777281	30.47660879	34.59953549	33.49991568	33.92256628	29.37938374	33.9233146	27.9159421	29.54514055	32.03415505	28.68997635	36.58586626	32.46889311	28.64568509	32.66945426	30.98237714	28.41503961	32.33959913	38.40868271	32.04105363	41.97083697	37.55848614	38.51816667	33.52154389	36.82563171	30.86793466	34.54391919	36.04513011	31.70195748	34.84531936	36.31401935	35.57258392	34.82400503	44.25607843	38.88790321	30.35788947	36.32742404	30.11352256	30.41426973	30.4654722	34.11734232	35.54926569	33.72623895	41.15606925	35.81350145	32.17118009
945.7	31.80373865	30.55978754	36.52003613	37.81313227	30.68007678	34.7163909	33.51459594	34.02556335	29.29705469	33.89105616	27.87124473	29.628594	32.16804848	28.65310598	36.57588041	32.49935406	28.57253258	32.75806207	30.96501691	28.300965	32.21967107	38.35489516	32.17878113	41.9412326	37.50650508	38.53260979	33.62499327	36.80210975	30.88007229	34.40271647	36.09025355	31.78168866	34.79896224	36.28588603	35.67610362	34.93379385	44.31730453	38.95547842	30.27873092	36.33551384	30.118224	30.29313159	30.41910712	34.02702238	35.60170736	33.61554227	41.17664677	35.71699446	32.2837161
946.8	31.89924275	30.74811488	36.69446691	37.928047	30.68753258	34.71669125	33.5256888	34.00973383	29.37450899	34.00203296	28.06296797	29.60022002	32.20212259	28.75941619	36.70302537	32.44398632	28.57329537	32.79466009	31.01981622	28.31999999	32.31253703	38.39177473	32.15771862	41.77603801	37.45615084	38.53994888	33.64584815	36.74743545	30.85621574	34.4743086	36.0730038	31.79270371	34.87560863	36.23174154	35.66562171	34.79653671	44.4033619	39.01472404	30.42322747	36.1171841	30.11933144	30.37269683	30.30821652	34.22704934	35.59060182	33.68357261	41.12539604	35.66302312	32.45850454
948	31.84933337	30.65933142	36.67734743	37.88538004	30.73951128	34.83990838	33.63490021	34.05009713	29.29486787	34.01816177	28.0871792	29.57119098	32.1269252	28.75671506	36.56573096	32.51512779	28.69028215	32.71922277	31.15563428	28.42420352	32.4421804	38.46580107	32.02397565	41.89880252	37.5420407	38.50980427	33.65651231	36.69246486	30.91062098	34.49121195	36.19256752	31.7714027	34.79574291	36.38787174	35.76104416	34.73649654	44.25116065	38.96549113	30.36850576	36.21305031	30.14801686	30.42825688	30.39308729	34.12755041	35.45370554	33.79156575	41.07385847	35.59775172	32.43907222
949.1	31.90742334	30.63668075	36.69208803	37.82819949	30.62744336	34.72726372	33.61052286	33.9283217	29.39622819	34.01789532	27.98434989	29.56876739	32.18744553	28.91368517	36.72487638	32.58257417	28.69392259	32.61900727	31.01750541	28.35474283	32.3207644	38.34303531	31.91347589	41.69913981	37.4126813	38.42414849	33.6551979	36.84893887	30.84390022	34.44155939	36.12258777	31.79333532	34.80661721	36.38130438	35.65397042	34.82530936	44.19267901	38.99514834	30.23178715	36.01634487	30.07107273	30.46338236	30.49558563	34.11302073	35.53319261	33.73339772	41.09330284	35.59580004	32.30497456
950.2	31.8169566	30.61360035	36.79345041	37.85774554	30.64202214	34.71839187	33.69759417	33.97647854	29.44564683	33.87828063	27.93325515	29.5368933	32.10245272	28.7906963	36.59170378	32.40652061	28.57938871	32.709559	31.05597987	28.41786506	32.44649771	38.39317604	32.03143973	41.72765663	37.45846949	38.50743057	33.73639873	36.84859712	30.7448364	34.3117358	36.15173824	31.76602637	34.79915123	36.35265813	35.5554077	34.85824826	44.21538423	38.76209784	30.32423442	36.11800447	30.18558294	30.25659043	30.447849	34.01932284	35.24535019	33.6338112	40.99482113	35.60542131	32.45041637
951.3	31.88838277	30.76301805	36.75628149	37.88844937	30.64760689	34.78864209	33.5571692	33.91630324	29.32730639	33.76688358	28.00932027	29.6511644	32.0985272	28.91471916	36.70302739	32.40968648	28.70599311	32.74069481	31.02766655	28.49980017	32.29264948	38.4514986	32.04862532	41.71072464	37.463391	38.60801321	33.60733736	36.85617621	30.8234454	34.40676322	36.10486429	31.7207209	34.825471	36.3725943	35.52957202	34.74415503	44.25278937	38.75628298	30.24647483	35.98276162	30.1934367	30.2121651	30.48784843	33.98648556	35.37154339	33.61736652	40.90425806	35.79626327	32.39068045
952.5	31.7708446	30.51615507	36.54955787	38.11930369	30.69303531	34.73514933	33.5349033	33.93113264	29.34782228	33.69396082	28.06891599	29.58798449	32.0451045	28.81155015	36.61467831	32.35979894	28.58788493	32.39731195	30.89719964	28.50621035	32.30067895	38.40087125	31.87277735	41.56898586	37.37735831	38.41430327	33.74128503	36.64721236	30.78379428	34.3710869	35.92968034	31.67356706	34.89970509	36.3073512	35.50269845	34.66697669	44.20073215	38.73070517	30.34710476	35.96495609	30.17304423	30.2193414	30.48965385	34.00194635	35.4282735	33.80893168	40.86614315	35.83225321	32.34985621
953.6	31.91159881	30.53100441	36.64279191	38.03179176	30.5887977	34.69585666	33.61848023	33.88586785	29.31013496	33.78138588	28.00488784	29.64630543	32.06296786	28.85201172	36.61800506	32.38477453	28.71923081	32.52293212	30.86469606	28.45051176	32.26268427	38.28180752	31.94876938	41.54836724	37.43663977	38.28793651	33.64798646	36.60853329	30.86687385	34.32792731	36.10896968	31.68352446	34.86594636	36.32735749	35.48736862	34.61072122	44.11035081	38.69278313	30.42145415	35.68306859	30.15209217	30.2863981	30.49181053	34.03488405	35.42787016	33.75315527	40.64527795	35.64438175	32.41058384
954.7	31.98956224	30.71821939	36.73994949	37.86067034	30.63470749	34.74868443	33.70552021	33.92643027	29.47657623	33.66116969	27.97024263	29.67500395	32.02051545	28.80310194	36.50594345	32.30955129	28.68372573	32.57440277	31.00841241	28.39641988	32.0174194	38.18573872	31.90244556	41.4647315	37.28988561	38.46496465	33.60991678	36.6548859	30.7331746	34.23984885	35.90695875	31.72359918	34.89933057	36.408722	35.5046875	34.55206631	44.14284408	38.48921289	30.37044768	35.7048941	30.15969523	30.15134624	30.49374348	33.89787561	35.42709447	33.59159634	40.66546973	35.67852627	32.30871487
955.9	31.8400644	30.61957439	36.72103267	37.74957375	30.69990352	34.83904796	33.48005238	33.95284452	29.38539202	33.65004832	28.08239688	29.64282095	31.97332597	28.919999	36.67374741	32.48970074	28.59954335	32.6548692	30.79380752	28.47444622	32.19879617	38.08167808	31.85299781	41.28964553	37.17531716	38.39657059	33.57331808	36.5748795	30.59053144	34.27565731	35.93275822	31.61478812	34.87159647	36.32964366	35.40780555	34.69621752	43.98219875	38.45125623	30.24740037	35.66933078	30.10227984	30.18401571	30.47090687	33.90533861	35.43149265	33.68392864	40.67460612	35.48416434	32.36190034
957	31.92987019	30.55697552	36.75743804	37.66909637	30.77436635	34.64391646	33.56142727	33.78976057	29.26309024	33.6104015	27.97329922	29.60917364	32.06256278	28.91177559	36.70831392	32.35789912	28.64532562	32.46094976	31.00558554	28.55005998	32.19017477	38.16837082	31.77748022	41.17936191	37.23827041	38.36909566	33.64989963	36.72196007	30.68978611	34.30473323	35.91549077	31.54033568	34.93430181	36.24960269	35.3690099	34.7749548	43.86247363	38.41257825	30.15470714	35.57363319	30.13548276	30.21726325	30.5318789	33.95646823	35.36041086	33.73377744	40.68390826	35.44511042	32.37780636
958.1	32.05414397	30.70674173	36.74678325	37.76483849	30.74974474	34.65984313	33.59918839	33.90560344	29.40865137	33.56999047	27.98832196	29.54216716	32.05293074	28.93553619	36.65167917	32.24756114	28.69290902	32.49554054	31.03969417	28.38877698	32.31166498	38.21566502	31.70048742	41.13023668	37.10488636	38.18586541	33.72835648	36.66689238	30.76301211	34.22822353	36.05345345	31.65475769	34.81449895	36.32680329	35.55836287	34.61293328	44.10027936	38.32795899	30.25664291	35.47619122	30.20098363	30.07210319	30.47272567	33.83277864	35.31930574	33.7399271	40.82422691	35.64014105	32.47120865
959.2	31.93272227	30.78334416	36.82332275	37.97669115	30.59904435	34.7784533	33.7577883	33.88703702	29.28739516	33.64953529	28.04288713	29.44321117	31.96630031	28.90072641	36.54061545	32.30355388	28.51686757	32.53669968	31.0485739	28.41549851	32.22217092	38.14462419	31.73919062	40.88113936	37.11506675	38.27017746	33.54468959	36.76487072	30.73524518	34.35337515	35.98924704	31.50606838	34.69746121	36.46334474	35.48514268	34.58820686	43.93069518	38.48302213	30.16100496	35.45060609	30.20371969	30.13402781	30.52203976	33.80593337	35.35465226	33.66758695	40.63581976	35.61469234	32.3874953
960.4	31.86849921	30.71365909	36.72775885	37.68339918	30.69998189	34.87148469	33.55873402	33.80383317	29.37618958	33.62094513	27.97668717	29.57387193	31.77854994	28.89508416	36.73340072	32.21548142	28.5623037	32.51361053	31.01142592	28.46916932	32.19765502	38.1865582	31.71342033	41.08052292	37.14194111	38.35554266	33.52581616	36.58497975	30.74138019	34.15884576	35.92463766	31.44958362	34.76456786	36.35719769	35.47241558	34.76251552	43.8914658	38.4245716	30.26016641	35.43785294	30.01944639	30.01551989	30.66428845	33.88447515	35.37264529	33.68461317	40.57478797	35.55253115	32.36495799
961.5	31.92194065	30.79111202	36.71695298	37.71623635	30.71705576	34.60082272	33.66451174	33.96043993	29.31254177	33.51696046	27.96487469	29.70498791	31.95617385	28.98765879	36.74228576	32.36120421	28.65403166	32.40202586	31.08433975	28.43003025	32.28013993	37.91764151	31.66135338	41.08993212	37.33771534	38.24144225	33.68548885	36.8009411	30.71353911	34.06247595	35.97268933	31.52838811	34.76047742	36.25070518	35.38537872	34.8037537	44.26348075	38.30650743	30.23091847	35.45991398	30.17839883	30.13887026	30.50564705	33.91965832	35.31344161	33.5833603	40.64567248	35.46378346	32.44362764
962.6	32.06734496	30.57999389	36.71726489	37.79824308	30.8274185	34.79212466	33.71155914	33.94178335	29.34211552	33.53401917	27.99246327	29.60556087	31.95644816	28.85718059	36.6959132	32.33736952	28.61021274	32.44339368	30.89025832	28.58264093	32.32178524	37.88099734	31.739458	40.96564356	37.11968671	38.32741942	33.77266649	36.64577356	30.78265261	34.16955118	35.9521627	31.50267381	34.84970005	36.30001982	35.43371879	34.64318064	44.08645144	38.2929694	30.30002334	35.49523566	30.27355581	30.04872798	30.51891961	33.91006376	35.44542684	33.7079508	40.58404809	35.62669369	32.55422617
963.7	31.91734485	30.55271873	36.852398	37.89732521	30.73409524	34.8369231	33.55588486	33.9499807	29.27712937	33.52120615	28.01392603	29.73779671	32.21632661	28.97701034	36.80671579	32.39523192	28.74955933	32.5025009	31.0644173	28.51180119	32.38065917	37.92637609	31.62028579	40.91255267	37.15697987	38.45796764	33.62847995	36.72623036	30.72541781	34.29558445	35.88885118	31.55068729	34.86702919	36.34964164	35.45544193	34.54651282	44.05130412	38.250814	30.27010769	35.28308869	30.27652183	30.05023294	30.57589487	33.90005012	35.36722482	33.78806862	40.45887834	35.60032699	32.44586763
964.8	32.09788082	30.94877889	36.98022316	37.74823862	30.90564002	34.85985386	33.6839307	33.93102984	29.42908779	33.60249355	28.03591808	29.80517505	32.08798781	28.87790293	36.57047569	32.30538841	28.70533434	32.41271528	31.02642807	28.50792552	32.0055571	38.16903241	31.69914938	40.98211569	37.05197829	38.21792439	33.71612195	36.75370682	30.69678285	34.2883448	35.86778254	31.52470438	34.84153087	36.31064401	35.44230847	34.56667575	44.01154641	38.11153531	30.338601	35.20736302	30.24813943	30.11371723	30.63382843	33.98117771	35.33903491	33.75990701	40.52977446	35.70211291	32.51760698
966	32.08290925	30.76004073	37.0190012	37.74958592	30.82793138	34.81502578	33.7048763	33.90407372	29.43285104	33.72607787	28.11576919	29.77185755	32.11293507	29.2093104	36.85463784	32.35456644	28.65818542	32.56883509	31.15892785	28.66997748	32.16459908	38.08470338	31.55479552	40.84446277	37.24575312	38.1752181	33.76689849	36.74577844	30.78941024	34.29615377	35.95574329	31.51400966	35.00953855	36.30575152	35.3455745	34.77527322	44.05203404	38.34451907	30.27061266	35.40747568	30.11982193	30.08224929	30.66401109	33.94581455	35.45038775	33.78862955	40.65865708	35.66460367	32.63504714
967.1	32.16650269	30.85515033	37.04657736	37.96186707	30.73520806	34.82447713	33.86701498	33.78621527	29.43654821	33.61053435	28.13867246	29.80565542	32.08379469	29.15202263	36.79018871	32.29755061	28.8369153	32.50933783	31.07654705	28.65329466	32.34722294	38.03813835	31.74023592	40.9626807	37.29528166	38.28539603	33.82334565	36.80216001	30.7772383	34.35542837	36.10777963	31.5294315	34.78260227	36.45264276	35.61914239	34.7394714	44.1663217	38.4321531	30.46361691	35.49610563	30.36802628	30.23232125	30.68676042	33.96541446	35.41013764	33.72007726	40.58229305	35.7164816	32.46743044
968.2	32.08611588	30.7785705	36.98854422	37.76855583	30.76034323	34.94852015	33.87335397	33.8893226	29.46961278	33.51445144	28.244149	29.77309455	32.19538557	29.22145519	36.78192421	32.34597584	28.87906946	32.6861489	31.10539783	28.56784134	32.31413904	38.26640875	31.68904474	41.21544861	37.12753965	38.47955433	33.92237714	36.76735022	30.79941377	34.32589496	35.99167493	31.55001128	34.99457363	36.49074312	35.64478061	34.78920249	44.24447588	38.47245426	30.26193061	35.46135978	30.49107704	30.07767048	30.8530696	34.12615889	35.43799407	33.77640809	40.51285244	35.80455283	32.51271383
969.3	32.22434421	30.74712275	36.96965196	37.97791856	30.97620914	35.01984022	33.70665439	33.87032306	29.46857491	33.54774856	28.21092059	29.8058843	32.17143067	29.15438956	36.90252608	32.49197376	28.8371376	32.49197376	31.06802272	28.68465981	32.39627468	38.15277771	31.83216152	41.15591359	37.15427212	38.4007058	33.860475	36.74883651	30.96552438	34.21280874	36.08385327	31.65504011	34.96962302	36.65491567	35.6321374	34.87491138	44.16174724	38.39993811	30.33052032	35.27793895	30.30420629	30.07933278	30.86061332	34.16237001	35.51947234	33.79351789	40.45084297	35.72945121	32.59148096
970.4	32.20659637	30.76074864	37.04962715	37.89830169	30.92130194	35.01034707	33.82108229	34.01712172	29.55615834	33.65053677	28.28019492	29.7726523	32.08898868	29.17476025	36.83633635	32.30639606	28.7530481	32.65424361	31.02739583	28.75860583	32.40663734	38.24958355	31.70013813	41.11412251	37.18578212	38.37936751	33.95111797	36.81985054	30.8888051	34.32299021	36.05028471	31.58937594	34.98502727	36.72256455	35.67984443	34.79667969	44.42169531	38.45797802	30.43957089	35.49238465	30.21744456	29.9912358	30.91496113	34.02772385	35.41894262	33.89876158	40.52843281	35.66542445	32.73940391
971.5	32.29883022	30.86951792	37.10582103	38.03649529	30.91025362	34.9417737	33.82276992	34.0058313	29.51504906	33.60587835	28.22647592	29.80631599	32.20682466	29.15312106	36.68696067	32.25615018	28.81419365	32.43528086	30.97203246	28.69144829	32.35917176	38.1186414	31.76590078	40.95421497	37.26934383	38.25143886	33.92429386	36.76969888	30.89558335	34.35100311	36.02240779	31.54995258	34.91891602	36.67037699	35.67725702	34.77403532	44.10613785	38.36600226	30.3948263	35.35467784	30.33095962	30.25501322	30.66887819	34.04549766	35.42636211	33.84600156	40.48776029	35.78078243	32.74772875
972.6	32.30852438	30.85032545	37.10531053	37.92095833	30.97281255	34.75538155	33.88452356	34.07483943	29.5002861	33.59487577	28.22419615	29.69733606	32.28167854	29.15854967	36.82102838	32.37974197	28.73455218	32.37974197	31.1541407	28.67201332	32.22716795	38.07464898	31.7936186	40.94847753	37.06634251	38.4347229	33.8492405	36.68340852	30.81045357	34.36596189	36.04874748	31.46243508	35.12134144	36.58138936	35.67287412	34.64027242	44.13619745	38.30740248	30.31417102	35.40159751	30.39095896	30.07504463	30.58549252	34.12393648	35.54938073	33.71597451	40.52546816	35.65704177	32.60621324
973.7	32.29060074	30.84834066	36.94772914	37.88704309	31.03069601	34.83901169	33.98197041	33.86280228	29.34868865	33.65016032	28.31061877	29.73086434	32.0995321	29.27982212	36.93580114	32.10523564	28.6454063	32.44875119	31.26876498	28.76652241	32.21533128	38.28960281	31.83898395	41.07194513	37.05294908	38.34622001	33.74545499	36.78874372	30.67067094	34.34767191	35.97096144	31.57063499	35.0003015	36.36812496	35.38888345	34.63255727	44.09635218	38.2911321	30.3356012	35.30298084	30.52408105	30.1204632	30.82765409	34.24994354	35.50504969	33.70351439	40.55788429	35.63845567	32.57447416
974.8	32.22261297	30.92932323	37.0869143	37.7923213	30.94119793	34.96085138	33.90037068	33.8889684	29.44160762	33.6138938	28.21718742	29.80689134	32.21552554	29.10828918	36.75961272	32.34856075	28.76103239	32.50260151	31.2041741	28.62495754	32.18364651	38.09275661	31.79401399	41.0417921	37.24566134	38.33653374	33.74434426	36.80662	30.69664597	34.17982	36.11992933	31.51864754	35.06692719	36.55808976	35.52078486	34.70775376	43.88106583	38.21395912	30.39364109	35.43220769	30.32591353	29.95088274	30.81335277	34.02248426	35.39804387	33.69008646	40.50974755	35.78320653	32.64038544
975.9	32.28100171	30.91102101	36.97406987	37.86986073	30.94621502	35.12676359	33.83833813	33.90749753	29.36050831	33.5132243	28.07033049	29.76699272	32.2717221	29.17117211	36.8471969	32.40925927	28.87899484	32.48811391	31.03493365	28.63592956	32.32090406	38.20688154	31.76227115	40.8337185	37.09393127	38.2658151	33.758749	36.69491931	30.71719508	34.27945597	36.08051572	31.44396964	34.94305581	36.58260162	35.70870364	34.93444	44.02767553	38.37384779	30.28588418	35.33518164	30.26039522	29.99173414	30.81487363	33.88030627	35.37413257	33.8341435	40.61014239	35.90656935	32.5544235
977	32.19989896	30.79648378	37.27392548	37.81066537	30.78419182	34.91097613	33.8643039	33.89368376	29.54175263	33.59606863	28.19935338	29.68505055	32.07600161	29.20137363	36.81184909	32.00185197	28.77745613	32.34142759	31.07779248	28.6904036	32.36211507	38.12550277	31.53691447	40.77626499	37.09771713	38.23694094	33.95029853	36.85928352	30.7386866	34.26116236	36.00945377	31.59253901	34.90778977	36.68579847	35.64730099	34.75831447	44.21948753	38.13544261	30.37496766	34.98286137	30.23082795	30.1082942	30.69970462	34.09865041	35.38379096	33.80833182	40.46409055	35.7686535	32.44400302
978.1	32.33269849	30.86248083	37.30468603	37.76938561	30.90016207	34.77831871	33.89112908	34.01881746	29.61329499	33.7618098	28.24962437	29.68315598	31.79451017	29.06832799	36.71665055	32.1691381	28.72860927	32.59922659	31.00569643	28.90051581	32.4568958	38.09371895	31.61385954	40.95976437	37.10163462	38.30663876	33.85959477	36.82453495	30.67476303	34.24228345	36.07402335	31.58866921	34.72246062	36.73735251	35.56778861	34.74685498	44.18984563	38.17890256	30.46973891	35.12184263	30.27861578	30.075888	30.7354186	34.07680913	35.41626385	33.83844211	40.47610541	35.78465786	32.57378738
979.2	32.32274481	30.92123046	37.01446695	37.76832251	30.92259717	34.95345	33.91871235	33.88885809	29.45530078	33.7106963	28.10892859	29.63966378	32.01977492	29.01416346	36.8566287	32.07485595	28.73274765	32.59269871	31.04932633	28.80978456	32.44851117	38.05405581	31.64422099	40.81061868	37.34964179	38.21455549	33.92417522	36.84640586	30.645311	34.25554555	35.99592841	31.53009302	35.03576875	36.61144891	35.65886269	34.76662483	44.09670313	38.00701567	30.48096579	35.26614394	30.4884382	30.04022323	30.7166566	34.1113353	35.5489366	33.81167311	40.40277485	35.57651843	32.65746167
980.3	32.35512935	30.75160974	36.96621308	37.78851279	30.9571361	34.94887584	33.91141302	33.75686872	29.49080443	33.57665553	28.30205302	29.80748439	32.25071755	29.13100252	36.84409887	32.0618287	28.67774929	32.83875066	31.08314644	28.80183085	32.13288772	38.2147197	31.79464679	41.07362844	37.08403088	38.37916974	33.85392993	36.71681181	30.77683036	34.34957457	36.00438933	31.72135259	34.91129445	36.74424303	35.54730182	34.67068316	43.94474316	38.16884453	30.31701096	35.0722822	30.45635459	30.00384159	30.63219429	34.14713585	35.62055865	33.93718729	40.4947576	35.60676006	32.65201536
981.4	32.35636315	30.95227973	37.28314949	38.19038678	30.8623879	35.00353019	33.98417825	33.96876904	29.56624055	33.60481961	28.31940661	29.80759483	32.12596332	29.12236276	36.77004038	32.21757058	28.62280107	32.57940265	31.19045447	28.78957868	32.25930176	38.23059426	31.74315294	40.92229121	37.20225772	38.3507772	33.87967063	36.76210558	30.71085528	34.30717734	36.04014664	31.6216145	35.11494871	36.46612215	35.64039004	34.83467098	44.26239702	38.05224872	30.54198782	35.30059333	30.21648097	30.16963039	30.72536549	34.10116308	35.27649815	33.91141075	40.592679	35.70314955	32.82093092
982.5	32.48950606	30.97387815	37.14772548	37.93706379	30.90873106	34.92935888	33.97002848	33.95485026	29.48058524	33.42688969	28.38191394	29.85165713	32.3022375	29.23867681	37.07984297	32.22686806	28.80929404	32.45437314	31.17751959	28.80575372	32.21506906	38.14303809	31.86490527	41.20601713	37.20850564	38.47517817	34.00654513	36.66315875	30.85578345	34.37093131	36.02210354	31.744351	35.04570562	36.84562049	35.65474386	34.91154073	44.4158298	38.07732291	30.42319106	35.2909892	30.47847088	30.05201833	30.77335753	34.16216709	35.63218471	33.76393106	40.34838441	35.61766703	32.71778853
983.6	32.49316027	31.13256513	37.17833195	37.80753739	30.67556829	34.82216721	33.80029587	33.79089926	29.51554472	33.60126196	28.26521434	29.89769589	32.34552222	29.2285508	36.91759711	32.09391717	28.81848389	32.35770279	31.10102089	28.91226257	32.16922816	38.21509632	31.72367099	41.15055681	37.05927581	38.28126964	33.99354781	36.90486286	30.7885746	34.41193574	35.97071686	31.60652018	35.03788321	36.8687791	35.56894175	34.84025664	44.13970394	37.99768897	30.34485216	35.29978433	30.53584136	30.09878548	30.70456444	34.0170817	35.64731002	33.81917423	40.45025484	35.54662839	32.55600971
984.7	32.41767249	30.86889334	37.29319408	37.71786187	31.00670004	35.07600081	33.80071697	33.96279833	29.5519144	33.46229602	28.36845888	29.76198745	32.18184571	29.26084347	36.98299996	31.92084516	28.82799841	32.75679398	31.22719539	28.76645547	32.03088164	38.34918437	31.86822041	40.90736707	37.24455494	38.308511	33.91174417	36.84178077	30.90204	34.23660178	36.1362706	31.55859892	35.06027371	36.90486598	35.71793744	34.73177338	44.18014984	38.08664301	30.45177027	35.28966481	30.37679286	29.97762	30.6327382	33.89094789	35.64457414	33.87677379	40.4663129	35.69898732	32.61575394
985.8	32.35068955	30.70207581	37.09694447	38.1038739	30.86004819	35.20445106	34.07981775	33.73600563	29.54405439	33.76099435	28.37477133	29.66657121	32.06601034	29.24542851	36.89155473	32.03646419	28.71101529	32.56005123	31.10787102	28.78305684	32.30359976	38.15493109	31.68254755	40.84778155	37.04190717	38.33732923	34.1297547	36.74939251	30.84189841	34.50770117	36.2527791	31.56124298	34.98099099	37.04497806	35.94604777	34.71129489	44.15976384	38.33763209	30.46709773	35.08356459	30.39230806	30.11423543	30.8270724	34.06610354	35.6038096	33.8975878	40.48666199	35.67908192	32.7039686
986.8	32.43799652	30.99196717	37.14510406	38.0405453	31.02244843	35.05106195	33.91079874	33.72495099	29.58104022	33.73701766	28.38143857	29.71095247	32.24501167	29.18086191	36.65695049	32.06388027	28.85494485	32.35187919	30.9816449	28.70389281	32.18282616	38.24190637	31.60120882	40.8848234	37.09856054	38.13450817	34.08587272	36.62379624	30.59352297	34.35133869	36.28151777	31.72044493	35.06810434	36.93129142	35.91531543	34.71922495	44.01514513	38.12557034	30.4410628	35.09491482	30.46095667	29.89821563	30.71115805	34.11946788	35.48558177	33.65299075	40.31984944	35.82544368	32.65987804
987.9	32.3170028	31.19681817	36.97783165	37.94938661	31.10653883	34.88796586	34.05887904	33.81196752	29.52671195	33.61423671	28.43216864	29.85810318	32.12309689	29.20876734	36.87650873	31.93352488	28.80191946	32.32898649	30.94345771	28.85253672	31.99383277	38.21528043	31.65531068	40.72280523	37.11828767	38.22455731	33.87693621	36.76655949	30.76330074	34.18614349	36.09979018	31.63191641	35.05548647	36.76985968	35.88251828	34.86547977	44.19725033	37.80447735	30.35991999	35.03489974	30.28792007	29.90077829	30.72087983	34.03862967	35.63245458	33.85846986	40.53876948	35.51990316	32.70789169
989	32.2919242	30.96072291	37.26940068	37.80073633	30.87055986	35.05902778	33.69820662	33.83327443	29.51712096	33.33829537	28.38850479	29.75590921	32.15461799	29.13518161	36.89027055	31.79512537	28.45947606	32.36874877	31.02248977	28.9675738	32.39542396	38.31035784	31.67092566	40.75778188	37.20823444	38.19609125	33.82147726	36.66254137	30.70216793	34.17645237	35.9446491	31.65532268	35.07689598	36.66848536	35.94485681	34.80801593	44.33081783	37.97328347	30.38015906	34.97074144	30.40408863	30.14720729	30.95039425	34.23739272	35.25506446	33.69342741	40.67057811	35.64968517	32.61164622
990.1	32.38590707	30.77313081	37.17167846	37.7206273	30.80797124	35.0445571	33.68404639	33.82459224	29.50683179	33.52258695	28.44309309	29.75392479	32.08491594	28.95321447	36.70663195	31.81625707	28.53558771	32.47888265	31.04517459	28.88602742	32.11736451	38.2842309	31.58028483	40.79532169	37.27782442	38.03615298	33.86342149	36.78614147	30.58014786	34.51291901	36.11075662	31.5674173	35.02276539	36.71675512	35.80985542	34.5663047	43.95173402	38.15658206	30.51375612	35.18145885	30.32274182	29.80792191	30.68251702	34.00705376	35.38048141	33.5634835	40.59860332	35.39690727	32.67603811
991.2	32.37561485	31.10903189	37.06723261	38.15213714	30.90815442	35.0681102	33.91932728	33.59563706	29.44183182	33.51416464	28.4452471	29.80789367	32.00991825	28.97527094	36.71469821	31.79508658	28.61864843	32.23668501	31.14846261	28.59232354	32.15233475	38.25612022	31.59413449	41.06133419	36.89022698	38.0698642	33.82456019	36.84295916	30.44892364	34.54681409	36.17240405	31.63396283	35.04452623	36.92011073	35.7694724	34.67996672	43.93453497	37.61472373	30.42889146	35.41008645	30.39868075	29.85991443	30.46929828	33.83598741	35.43099449	33.97308499	40.40995641	35.44722491	32.57083569
992.2	32.36446289	30.91183888	37.00633538	37.68225101	30.9137724	34.96622729	33.94782306	33.57665258	29.53637064	33.52770551	28.27923722	29.80784463	32.04064199	29.17240609	36.80591959	31.63514546	28.70739673	32.50720629	31.27678126	28.91971519	32.11853027	37.9498022	31.30979029	41.00006216	36.8282229	37.95755497	33.81516076	36.56813944	30.64046599	34.39366689	35.87981299	31.59408252	34.77996833	37.14152216	35.9222743	34.60835894	43.90847032	37.9612624	30.1564744	35.15797059	30.42186391	30.07931863	30.71534126	33.8906726	35.68946915	33.87255072	40.20592997	35.7020512	32.51263054
993.3	32.27670086	30.8975207	37.11645342	37.46910381	30.76931522	34.71697076	33.75745847	33.6750502	29.46904941	33.68979633	28.3883563	29.44426467	32.14563875	29.02494368	36.81883787	31.72313309	28.47088059	32.32168278	30.96911596	28.76796804	31.91539451	38.27064022	31.4336527	40.93362992	36.88882457	37.8441838	33.82809047	36.78727828	30.61651217	34.03376806	35.81554254	31.49281398	34.83233902	36.79065716	35.76932894	34.53086614	43.96932197	37.93716706	30.29542686	34.94704551	30.56758012	29.86455083	30.56587227	33.89903723	35.51944341	34.13361888	40.22544062	35.74581196	32.63835732
994.4	32.40250604	31.01619739	37.14450516	37.69752509	30.4701691	34.78043653	33.58983578	33.65794494	29.16105712	33.56610682	28.26930835	29.36757492	32.06316807	28.99026132	36.65332079	31.6199868	28.562518	32.24488772	30.62014532	28.72385506	31.8201133	38.08771137	31.64307231	40.86149035	36.73787286	37.71410444	33.93776691	36.53686598	30.77713262	34.13361888	35.786534	31.5041515	34.71697076	37.05785433	35.60373019	34.65817732	43.94245571	37.76187017	30.44469237	35.10296752	30.29542686	29.80777412	30.32010836	33.75444804	35.33463223	33.52612631	40.37255481	35.3548241	32.32168278
995.5	32.45725311	30.84990805	36.9239297	37.94758045	30.45824354	34.22147456	33.70147765	33.29169614	29.13302197	33.30519101	28.39785866	29.47867832	31.97319674	28.69643015	36.41915889	31.30131252	28.752218	32.29165488	30.61479663	28.80151497	31.97910193	37.80638839	31.5842982	40.38876315	36.97484362	37.65513896	33.59574094	36.81317191	30.37725496	33.90820973	35.8446802	31.38983012	34.68632674	37.0475832	35.89341638	34.66644123	43.6469628	37.63313312	30.07088391	34.899827	30.18739711	29.99282231	30.41600216	33.9385391	35.29177866	33.79119572	40.40158145	35.4125446	32.44886839
996.5	32.3605287	30.60533529	37.14620826	37.64954056	30.66749756	34.66235154	33.72593135	33.38988106	29.16654296	33.34636366	28.33817883	29.66956789	31.79473694	28.84824192	36.51304309	30.95661037	28.57741165	32.25750281	30.81864948	28.5002165	31.79473694	37.91313204	31.52064438	40.28049444	36.90460747	37.75625012	33.57409926	36.67597592	30.39976918	33.79106687	35.81419716	31.46354177	35.13779222	37.07269458	35.84700734	34.44429835	43.31959103	37.13793493	30.22445492	34.67808318	30.13876106	29.80756588	30.21965135	33.91337067	35.11116432	33.62758094	40.01751374	35.20893688	32.37378016
997.6	32.11138249	30.49003963	36.84181405	37.36365351	30.53863196	34.73232144	33.78175037	33.40123003	29.27035605	33.457318	28.27322101	29.44743372	31.73938965	28.94965912	36.4551263	31.22682808	28.28945599	32.22040897	30.71989831	28.57401603	31.96738526	38.03016523	31.76557892	40.72976995	36.73180399	37.60427686	33.91879601	36.78448233	30.35941618	34.04645022	35.87931004	31.53239363	34.70798516	36.94332018	35.68780351	34.54207373	43.74866877	37.06781528	30.24577131	34.741536	30.29379507	29.87501734	30.41574163	34.08562292	35.23336501	33.78574796	40.17211957	35.15747776	32.20572551
998.7	32.14066038	30.52263781	36.79504612	37.52040332	30.41557731	34.53484894	33.22030893	33.11918165	29.24750267	33.61721446	28.18981508	29.28036742	31.67921723	28.61198475	36.28524956	31.67488651	28.18216008	32.27252588	30.50636702	28.51129551	31.91484778	37.97906405	31.31268084	40.4789998	36.7842843	37.25908184	33.59571664	36.73724208	30.09525637	34.22651199	35.53589621	31.33026235	34.78055901	36.90423099	35.65597004	34.64989798	43.59565539	37.13901935	30.1106453	34.91708009	30.09735851	29.73679714	30.3005279	33.9193278	35.29417269	33.50186199	39.74301798	35.35959688	32.32720122
999.8	32.09406671	30.46964712	36.74397913	37.20184425	30.39867667	34.65686027	33.41298347	33.11918165	29.07128409	33.37792526	28.20472244	29.25527971	31.70339984	28.4772806	36.32306053	30.9807778	28.28034159	31.91958925	30.27300198	28.67820295	31.76312067	38.19996397	31.54207777	40.67449497	36.7372442	37.25908183	33.7666243	36.57668079	30.10834696	33.85516347	35.6998957	31.41227249	34.63320288	36.86186034	35.47432346	34.39299633	43.42920548	36.88187613	29.80726349	34.70099331	30.11064779	29.43927258	30.1752544	33.73788949	35.59660332	33.88939518	39.90072837	35.15728514	32.61354529
1000.8	31.77779355	30.06626722	36.68748016	37.04834214	30.23906186	33.94180336	33.59611289	33.39043951	28.95984574	33.27409433	28.03886157	29.15017259	31.73011238	28.57537794	36.1297882	30.87454628	28.1623923	31.59875739	30.13283565	28.38769073	31.53145152	37.55222081	31.46302389	40.38899087	36.24889876	37.15948592	33.48406355	36.17141453	29.64936587	34.19934465	35.65493742	31.32948215	34.70931784	37.06170734	35.55114706	34.22548268	42.91420365	36.59900476	29.72428042	34.89227183	29.80707775	29.4965849	30.03813786	33.42421722	35.01924143	33.69595882	39.57854071	35.09542733	32.35061484
1001.9	32.16003731	30.54283333	36.87838499	37.38530741	30.3407561	34.19401777	33.06011771	32.94889527	29.07390826	33.20101971	27.87249547	28.94289702	31.56020624	28.00817408	35.72907712	30.49207665	28.38748709	32.03381086	30.60911872	28.233724	31.10281194	37.36121996	31.02702536	40.08216126	36.28561994	37.15421353	33.41981679	36.63684303	30.05733927	33.85556654	35.78254604	31.32246457	34.54229773	37.14029491	35.34474827	33.92064278	43.05044739	36.97843935	29.54540034	34.4872777	29.89035405	29.4811034	29.88763885	33.60398896	35.03162994	33.19892773	39.22410173	34.73292538	31.79398554
1002.9	32.19851071	30.58587942	36.34630433	36.87690804	29.9030829	34.31275489	32.68514241	32.58141192	28.7026724	33.20527861	27.93199107	28.62164863	31.47719894	28.00015944	35.87117419	30.34855991	27.88923634	31.90311153	30.60094444	28.48774429	31.46254475	37.69404845	31.09456177	40.10345417	36.39391968	37.48005464	33.46708361	36.31523221	29.62920098	33.64868787	35.54687599	31.0485639	34.48919397	37.10264548	35.5951536	33.96332489	43.45242486	36.33048064	29.62262985	34.6872377	30.07275189	29.54743333	29.47907811	33.58313911	34.86471466	33.37420706	39.55985829	34.77439156	31.8111602
1004	31.92848952	30.11363627	35.76206129	36.67825546	29.98015303	34.67896731	32.82595225	32.73967802	29.08377598	33.02718816	27.64219653	28.65995603	31.57059331	28.08675691	35.89318376	30.279471	27.7298989	31.717018	29.75176535	27.89218473	31.63910744	37.48793261	30.8674219	39.55434434	36.38697585	36.67760105	33.48615109	36.01935821	30.08491833	33.54827892	35.22091033	30.73490113	34.03684245	37.3236542	35.58698055	34.22358291	42.84093733	36.24166127	29.42051149	34.090448	29.6206449	29.35059962	29.66569932	33.02973909	34.63214496	33.38852165	39.35967294	33.98481515	32.22057611
1005.1	31.51213029	29.69922779	36.2881832	36.66618511	30.21812723	33.82247891	33.08370183	32.98537256	28.76521302	32.07699959	27.94318082	28.80248851	30.86711668	27.62028184	35.48340203	30.0047666	27.56787698	31.79313018	29.82039406	27.79988246	31.63092033	37.13699975	31.22539571	39.54467305	35.95651627	36.52703375	33.05415577	35.48340493	29.32376084	33.52336925	34.66455852	30.98649754	34.03510126	36.84814983	35.76727145	34.28891482	42.85303572	36.12855702	29.70467839	34.39160716	29.61124869	28.76521302	29.7384728	33.25699311	34.47567553	33.16468455	39.1392701	34.28670901	31.73525433
1006.1	31.47938218	30.14095909	36.17017903	36.871886	30.30043584	33.7486577	32.90418042	32.49688436	28.62562154	32.71943524	27.86218609	28.44648489	30.90998767	27.52920777	35.18770918	29.80605954	27.23978575	31.58396485	29.71734958	27.99963169	30.74730353	37.38302326	30.65162151	39.74141272	35.27670275	35.87766671	32.88601903	35.55656444	28.90284561	33.44574338	35.19374236	31.24002804	34.12446681	36.61887246	35.56856438	33.94701011	43.01018623	36.23837174	29.69922779	33.83922271	29.50191608	28.72399137	29.51095004	33.02128833	34.46325634	32.92274689	39.11391673	34.26683036	31.11070188
1007.2	32.23397125	30.75158706	36.67864544	37.57930034	30.55677823	35.06515809	34.14486835	33.40823304	29.70080408	33.90559523	28.7776125	29.36382313	31.83514174	28.92226188	36.27110494	30.35127054	28.69130921	32.45475188	30.8815607	28.64276552	31.79241	38.45856049	31.70310548	41.72753813	37.25673047	37.39026714	33.67485533	36.87104782	29.80538438	34.5114977	36.16936264	32.18117589	35.08391802	37.4995083	36.60310362	34.71123736	44.24001038	36.74420477	30.25190965	35.13897948	30.33953105	29.49164349	30.30805526	34.55696739	35.59177768	34.09415234	40.63355773	35.20491053	32.58294963
963.4	33.75434609	31.50958534	37.80409921	38.58544502	31.77789615	35.06730568	34.16512636	34.79452694	30.3453561	34.28774217	28.60790854	30.3462521	32.73523524	30.05226709	37.42796738	34.09254257	29.96254019	32.88032184	32.35404646	29.839083	32.00807637	38.32648705	32.52921739	41.10494281	37.82592373	38.45174966	33.67231884	36.9058502	31.53662254	34.8512562	37.26380454	31.94469337	35.73726319	35.9380886	34.81021075	34.73883588	44.47971019	39.03184272	31.19177701	35.55424263	31.29794984	30.77161215	32.51027944	34.08832965	35.99756158	34.16424075	40.93395542	36.48909832	33.3399329
967.3	33.89885179	31.70192953	38.06279368	38.81586287	31.91693895	35.28637956	34.39648028	34.97242689	30.47930105	34.44603476	28.73195575	30.5122832	32.95512379	30.25080311	37.6518762	34.23818636	30.1241654	33.09417641	32.47687204	29.97898058	32.23128445	38.52478515	32.7427623	41.31970509	37.96873205	38.71327743	33.8776901	37.10618072	31.65092184	35.05028864	37.4124069	32.02766865	35.88014188	36.14552289	35.05832715	34.9602723	44.74848446	39.2902143	31.35018576	35.70306393	31.42704474	30.90889156	32.64843204	34.26083283	36.17636031	34.32276058	41.13295669	36.624008	33.4841623
971.2	33.9214382	31.76903383	38.17209899	38.8537877	31.99679788	35.36219458	34.48503852	35.02933732	30.51360352	34.46399695	28.80197303	30.53809742	32.99476417	30.34066618	37.70016057	34.25532219	30.17149282	33.16523626	32.4779616	30.0195792	32.31778654	38.566419	32.72584708	41.3468873	38.01658838	38.74990571	33.9793753	37.11268887	31.68315462	35.06269586	37.43101931	32.00669488	35.87180736	36.2137886	35.10836007	34.98653438	44.78675484	39.27254318	31.36935353	35.71852856	31.42696545	30.91998604	32.67192798	34.27231006	36.22048609	34.32268346	41.14603057	36.62204569	33.51583294
975.2	33.9609532	31.8004163	38.2007505	38.87379375	32.01845328	35.39446079	34.48936061	35.03891938	30.509467	34.47366928	28.85547188	30.54815911	33.02635525	30.37873867	37.69567639	34.26031004	30.14904354	33.15913325	32.51751892	30.01643386	32.31168608	38.57611682	32.76416681	41.34035479	38.02295552	38.78343984	34.01380234	37.1327301	31.70051677	35.05747307	37.44725074	32.03681629	35.92262977	36.21586777	35.09625869	35.01745021	44.84795998	39.27955574	31.41277342	35.72197556	31.43772662	30.92777514	32.68358898	34.32097607	36.27704645	34.34972254	41.11830653	36.61206663	33.53929935
979.1	34.10791764	31.86808545	38.32200082	39.02225723	32.09740812	35.44702009	34.56398558	35.1323527	30.57851344	34.5796109	28.95223258	30.60038147	33.12768849	30.44662067	37.77679354	34.33787656	30.21692097	33.2552477	32.60329033	30.10806201	32.38418006	38.66819745	32.81589768	41.46951957	38.13757629	38.9030251	34.1282197	37.21298203	31.77181611	35.1530543	37.55567459	32.14990906	36.00266656	36.29566461	35.18580443	35.1019053	44.97906831	39.40169861	31.48991067	35.84401294	31.50286906	31.04818409	32.7670423	34.42172578	36.37828142	34.41630748	41.28687642	36.72758385	33.6261282
983	34.33713322	32.08507581	38.59383175	39.28875886	32.28677356	35.68341901	34.8229689	35.3750559	30.77593614	34.86950765	29.13471741	30.8031752	33.36006285	30.67300769	38.04645808	34.52899059	30.39175056	33.47563805	32.7991327	30.28906034	32.60305388	38.92492295	33.07051461	41.77925715	38.36958692	39.20474098	34.36941726	37.46472539	31.93149665	35.42621913	37.80291141	32.3692274	36.21465483	36.52504567	35.42052637	35.35404154	45.34184956	39.74300121	31.68992908	36.10138035	31.73613753	31.30171413	32.9773948	34.66647565	36.66088645	34.6509994	41.63548057	36.97117726	33.85298861
986.9	34.55045415	32.29571482	38.86503342	39.54122798	32.51193102	35.92819645	35.07690678	35.57904282	30.96355217	35.10472816	29.32652332	30.98029459	33.58409671	30.87368375	38.27204384	34.71942717	30.59183466	33.72525264	32.97459482	30.46847282	32.84551599	39.19633616	33.31883678	42.07156218	38.58499997	39.49599472	34.60720975	37.67507332	32.10879802	35.67732029	38.02073478	32.52767245	36.3991054	36.76162452	35.681977	35.60977472	45.66986416	40.02838336	31.90428391	36.3725749	31.91238753	31.5371843	33.16633654	34.91169908	36.88732344	34.85880938	41.94226272	37.18359903	34.0573202
990.9	34.73806149	32.4926969	39.10140872	39.77009995	32.67215392	36.12617186	35.29892264	35.79194618	31.13252371	35.33692031	29.51532938	31.12877723	33.78156213	31.03903069	38.49678032	34.91916416	30.76868913	33.93462069	33.15267009	30.64401517	33.05473708	39.41916437	33.52149553	42.3411656	38.79025361	39.73806051	34.81672482	37.88188615	32.28266281	35.88090132	38.24181669	32.70237005	36.55668309	36.97263979	35.89722927	35.81144523	45.93980832	40.27075259	32.08735552	36.61464726	32.07802296	31.74612487	33.3214667	35.09965162	37.14373116	35.05468029	42.18209629	37.38205062	34.22504205
994.8	34.91132692	32.64217923	39.28870284	39.98492858	32.82630064	36.28218983	35.47440212	35.97123921	31.26588484	35.54378378	29.68404022	31.2818572	33.94804085	31.2449793	38.69345323	35.08240946	30.90902756	34.09527134	33.31210159	30.80302634	33.22015573	39.62256987	33.68591026	42.58841546	38.99768192	39.93748949	35.01997193	38.07346136	32.43639497	36.06473475	38.40847863	32.89495565	36.743185	37.1435818	36.05418125	36.00791718	46.18395302	40.49315818	32.22545693	36.8221589	32.21369633	31.92235861	33.47254315	35.28439065	37.32283665	35.20809677	42.41741109	37.54262275	34.38872088
998.7	35.07131579	32.78319116	39.46063881	40.16193555	32.95449535	36.43053227	35.62519186	36.12207167	31.40183564	35.7182678	29.83572186	31.38244894	34.09156272	31.37951665	38.84301722	35.21190292	31.03727627	34.26064832	33.44626617	30.93849697	33.37030396	39.80303879	33.83819935	42.79299777	39.17030849	40.10658344	35.19495065	38.22380125	32.54621579	36.23475564	38.58779055	33.04184983	36.86437106	37.30997639	36.21318448	36.13927626	46.39424616	40.71035264	32.35790596	37.01103594	32.32866248	32.09332292	33.62207206	35.45511705	37.48024302	35.33814121	42.63781014	37.68258757	34.5342132
1002.6	35.22289124	32.92442519	39.62082001	40.35389012	33.0874336	36.56910118	35.80386912	36.27115027	31.51759638	35.89946968	29.97028989	31.51489137	34.25052317	31.5096827	38.99316485	35.34955506	31.1708429	34.43013159	33.57674519	31.06268272	33.50946743	39.98741811	34.00935791	43.00181812	39.33103087	40.33408024	35.36270859	38.37848151	32.66108064	36.42024548	38.73875553	33.16803148	36.99195129	37.45172709	36.38156058	36.31604202	46.61975914	40.91939016	32.48314097	37.22181097	32.43791633	32.27008997	33.74635502	35.60903622	37.66970732	35.4633257	42.8764867	37.82927582	34.66837033
1006.5	35.35534985	33.06857716	39.77498013	40.53014258	33.23649682	36.72878135	35.96921878	36.42366781	31.63830731	36.0613321	30.12078555	31.62490328	34.38567554	31.66176319	39.15995785	35.48005136	31.29419242	34.56793244	33.69857345	31.18108017	33.65939971	40.18363121	34.16312918	43.22116183	39.4806693	40.50878118	35.51192227	38.52913011	32.79056406	36.57647017	38.87136963	33.29350464	37.1033701	37.62420282	36.54803779	36.47721153	46.82830567	41.1197349	32.61777449	37.40501244	32.56665027	32.44585864	33.87127935	35.74738565	37.83123051	35.59398588	43.08445251	37.96487893	34.79712264
1010.5	35.52328093	33.23940627	39.98937347	40.73107571	33.40645953	36.9048125	36.15032315	36.60140299	31.80240722	36.28077311	30.30455299	31.7751781	34.5653881	31.81996133	39.34310444	35.66123931	31.45343706	34.75701893	33.86739464	31.347373	33.82276849	40.4112982	34.35360014	43.48130653	39.69057033	40.731824	35.71866189	38.72954575	32.94282889	36.75853623	39.06382456	33.49896862	37.28765644	37.80177928	36.72772901	36.66927813	47.07819206	41.35747003	32.78127595	37.64999484	32.71889378	32.63936984	34.05650606	35.92187849	38.03876428	35.77647745	43.32311538	38.12816786	34.95404843
1014.4	35.67750392	33.34940362	40.13559259	40.89489298	33.52168966	37.04288789	36.26555882	36.73094234	31.89259103	36.45245705	30.44707108	31.87761078	34.68816488	31.9478802	39.4764636	35.78191453	31.55328536	34.8921785	33.98252677	31.46356805	33.9401635	40.58670879	34.49364718	43.67372667	39.87133438	40.87930755	35.86770205	38.86035079	33.07303652	36.8983532	39.21551137	33.62977749	37.42213375	37.94383943	36.83945029	36.79648849	47.26800837	41.56776212	32.89655102	37.8479536	32.81987116	32.79628235	34.18336284	36.08153183	38.19864387	35.90130835	43.5256492	38.26159695	35.08255753
1018.3	35.83055375	33.49925924	40.32045516	41.07644468	33.64876151	37.18399529	36.46493889	36.90625021	32.02450785	36.63544984	30.60460191	31.99222978	34.8362379	32.07623975	39.63009586	35.95390159	31.69700757	35.05766345	34.11018681	31.61305623	34.09065055	40.77316951	34.66240855	43.89032451	40.04039525	41.07998446	36.04542838	39.0186992	33.19797206	37.09780522	39.38568041	33.77399122	37.53916604	38.10541871	37.03112465	36.97797513	47.48122039	41.7865418	33.04724669	38.06854056	32.94493881	32.9884492	34.33427169	36.26057596	38.38220179	36.03911364	43.76612018	38.39666754	35.22712044
1022.2	36.01239722	33.65819579	40.50958599	41.27963986	33.81332786	37.35157401	36.66320228	37.06896513	32.17107034	36.84895396	30.75246897	32.1403364	35.01439426	32.24798272	39.8327603	36.10166219	31.86643442	35.24231704	34.25088081	31.76234402	34.27668301	40.98525785	34.85484277	44.1349858	40.21212763	41.31011842	36.23369949	39.19749736	33.33986425	37.31361376	39.55378955	33.90768894	37.67162915	38.292138	37.21767838	37.17010742	47.73072366	42.02810493	33.20511345	38.29481123	33.08787625	33.18598984	34.48653334	36.45272206	38.57036376	36.19866626	44.01820991	38.56636852	35.38924647
1026.1	36.18514683	33.80795571	40.71536852	41.50070305	33.96165827	37.5291041	36.87344055	37.24839955	32.31340067	37.05074209	30.91570571	32.26892623	35.18257298	32.41429762	40.02137555	36.25047839	32.00762738	35.41963931	34.39769309	31.91411129	34.43877178	41.20328454	35.03970142	44.3613766	40.37637905	41.53918504	36.41400724	39.3704463	33.49032426	37.51935614	39.72811556	34.03802711	37.81492559	38.46987364	37.41082503	37.35424207	47.96572098	42.26336592	33.36336337	38.51534034	33.20398468	33.36768776	34.63069479	36.62571494	38.7477218	36.35828396	44.2594513	38.73281558	35.54666042
1030	36.30534371	33.94586987	40.87834028	41.65104064	34.08520295	37.68210221	37.02325517	37.37664782	32.41505271	37.20161229	31.07047468	32.37054676	35.31835749	32.54327386	40.17668826	36.38794741	32.12946138	35.55620932	34.49119797	32.03165478	34.59267611	41.37825814	35.16953747	44.53822225	40.51801932	41.70865742	36.56203742	39.50129636	33.60881815	37.6494381	39.86079937	34.15062553	37.91484478	38.61096278	37.55213625	37.48522258	48.14253394	42.4338718	33.4780625	38.68195973	33.31040649	33.52058452	34.75421716	36.75289495	38.88705817	36.48192436	44.44191619	38.83942282	35.6666283
1033.9	36.43548954	34.08449272	41.04442706	41.80072082	34.2033564	37.82849578	37.18270117	37.52201433	32.51725222	37.36599812	31.21013706	32.47470216	35.44945607	32.68351615	40.31255899	36.50283172	32.24321269	35.70010356	34.62471707	32.15441682	34.73974653	41.54800459	35.29298487	44.7329722	40.68114203	41.8813905	36.7324147	39.65921519	33.74557321	37.79687945	40.00317036	34.28710508	38.04905901	38.77689683	37.6966913	37.65010418	48.32378683	42.60377718	33.5843435	38.86436314	33.41040701	33.65467644	34.87232677	36.90346685	39.03689825	36.60664784	44.62114688	38.95827844	35.79158783
1037.8	36.58455902	34.21832497	41.20604231	41.98977989	34.35489966	37.97728926	37.3468568	37.66934061	32.6382179	37.53841962	31.38101637	32.60802614	35.58896921	32.82698048	40.47781953	36.65580188	32.36790723	35.85148418	34.74596156	32.2959642	34.87509694	41.7355387	35.44865332	44.925707	40.86265205	42.06055275	36.91243874	39.82169375	33.87453522	37.94721162	40.16244167	34.44355478	38.19457652	38.93273559	37.84020478	37.79197077	48.52846954	42.80852034	33.73203297	39.06770066	33.52268337	33.83073119	35.02985396	37.05674884	39.19626703	36.75369638	44.82432035	39.09410732	35.95188432
1041.7	36.74081568	34.3596043	41.34400106	42.1512328	34.48138687	38.10854638	37.48635487	37.80562466	32.75646815	37.70349299	31.51820084	32.72047797	35.73178041	32.96863694	40.61689681	36.80034751	32.50140967	35.97937017	34.88200341	32.43670242	35.00280149	41.9192517	35.5925039	45.112164	41.01581929	42.23080225	37.06401249	39.96900248	34.0060199	38.10136582	40.30584449	34.58680564	38.32467281	39.06661051	37.97202936	37.93056762	48.71695537	42.99535921	33.865896	39.2553783	33.64395952	33.98218133	35.17353739	37.1938574	39.36121674	36.87787101	45.01368415	39.23897847	36.09194336
1045.6	36.85538017	34.45942394	41.47425606	42.27679546	34.5781766	38.21471049	37.60944888	37.90680372	32.84190529	37.82562732	31.64177638	32.81599108	35.82502406	33.07381712	40.73651288	36.89544298	32.59918985	36.08755388	34.97546611	32.53958108	35.10649723	42.05332593	35.69648309	45.23318269	41.12961514	42.35885547	37.18009229	40.08007678	34.10526813	38.21008279	40.41748145	34.68201996	38.41029207	39.18334787	38.08418079	38.05080557	48.85450699	43.12650652	33.95617103	39.39670185	33.73209412	34.1020805	35.27673241	37.2831595	39.47348341	36.97119038	45.14686388	39.31921327	36.1918185
1049.5	36.95942091	34.57664749	41.62086625	42.40267939	34.67697074	38.33551333	37.75756823	38.01541465	32.92899286	37.93098892	31.75397722	32.90925111	35.92940843	33.19351507	40.85029405	37.01273925	32.70829292	36.18210313	35.07052859	32.65621888	35.23913434	42.18382563	35.791037	45.35575052	41.24298559	42.50271296	37.32308191	40.19859052	34.21364778	38.32281578	40.53284801	34.75703857	38.50567393	39.3031259	38.19439719	38.16247388	48.9957652	43.25177683	34.05334102	39.5128992	33.8071993	34.20681387	35.38851512	37.39492575	39.589104	37.08791482	45.28973504	39.40774672	36.30258393
1053.4	37.04321967	34.66704352	41.72460905	42.52477889	34.77069665	38.44359136	37.86197167	38.10481069	33.00412227	38.0445018	31.88115653	32.99095154	36.01445721	33.2975599	40.96313032	37.09735745	32.78555557	36.28951184	35.15591108	32.73531939	35.31434049	42.29325067	35.87661062	45.46962899	41.36348902	42.61811004	37.44719553	40.30592503	34.30168591	38.40655447	40.62397304	34.85172038	38.60583328	39.4084196	38.29245713	38.26076842	49.10956197	43.37240495	34.13383947	39.61371827	33.8840279	34.29930937	35.49715374	37.48720322	39.70074242	37.17594421	45.39475572	39.49649408	36.39723279
1057.3	37.18171849	34.75244048	41.82012184	42.62797158	34.85754594	38.51680327	37.96074291	38.18525289	33.08170696	38.14913648	31.95938142	33.05058061	36.09365241	33.38389236	41.06928193	37.19432804	32.87618796	36.36049123	35.23782533	32.84075173	35.38189952	42.37102568	35.96596077	45.54298259	41.44263903	42.69670408	37.53982629	40.37988925	34.3761097	38.50820586	40.71619673	34.92893406	38.69082378	39.48993427	38.36234681	38.32523777	49.19668741	43.46502555	34.19502059	39.70224292	33.96837987	34.39638703	35.60494494	37.56711558	39.77209731	37.24229713	45.49076854	39.57655387	36.48721983
1061.2	37.29666556	34.86052177	41.92547529	42.75319729	34.95846244	38.62225084	38.0791582	38.30077202	33.17421293	38.27682091	32.07142031	33.14660347	36.18452329	33.50066763	41.18583965	37.29166538	32.97573369	36.46913989	35.34594415	32.95513838	35.47768611	42.49257983	36.06605906	45.64563312	41.55470158	42.8150279	37.65721139	40.49681459	34.48785405	38.60731811	40.83000613	35.03069735	38.78557584	39.59268104	38.46289537	38.42078081	49.33139902	43.57289784	34.29625068	39.79796721	34.06347561	34.50446711	35.71918728	37.66720778	39.89533264	37.32944469	45.6235083	39.67399515	36.59790644
1065.1	37.3955193	34.96217253	42.02850344	42.85577696	35.05179449	38.73186259	38.20570088	38.39414236	33.25265169	38.37835959	32.18265696	33.22933095	36.29259637	33.59689542	41.30730702	37.3861026	33.06964993	36.5653186	35.4331637	33.05627389	35.57741695	42.60576769	36.14307333	45.74912433	41.63885019	42.94674397	37.77161753	40.58438486	34.57733979	38.71170162	40.93179598	35.11438437	38.86857083	39.69494334	38.56633552	38.52883324	49.45735772	43.67333833	34.39773773	39.87687209	34.13521148	34.59502774	35.83887413	37.77914709	40.00505794	37.4268953	45.74452296	39.75745901	36.71387279
1069	37.48893586	35.07749695	42.16732186	42.98941915	35.16807329	38.85817193	38.35876722	38.51787939	33.35859092	38.49565149	32.30676771	33.32740463	36.4010994	33.7268194	41.44486577	37.50750015	33.18876061	36.67846205	35.51742624	33.16366801	35.71089877	42.73329688	36.23815729	45.84250661	41.74776856	43.0877342	37.89774523	40.69963767	34.68902233	38.84735574	41.03843597	35.161078	38.97387418	39.83503036	38.68818128	38.649017	49.58153556	43.79226933	34.5072295	39.98833375	34.2239442	34.70693836	35.95833678	37.89263848	40.10588138	37.55307874	45.88353977	39.85647234	36.84603974
1072.9	37.6256985	35.21571469	42.32495163	43.13818095	35.29221718	39.01400967	38.50696716	38.63239785	33.4649736	38.61602789	32.43854028	33.44491603	36.51505008	33.86479571	41.58670646	37.63035905	33.3128644	36.78971639	35.63852608	33.29906652	35.83921987	42.87623968	36.32782857	45.9605163	41.8841459	43.24380857	38.05999906	40.83708951	34.819306	38.96257453	41.15977532	35.2649334	39.10295864	39.98252399	38.83623809	38.78166907	49.73394161	43.9148247	34.62446321	40.1007561	34.33284217	34.81675239	36.10952137	38.00394553	40.23781589	37.67599898	46.00395863	39.98095555	36.98737445
1076.8	37.74752612	35.33666043	42.44722783	43.27366442	35.40046524	39.14531354	38.63148805	38.74271065	33.57269594	38.72467451	32.57305526	33.55208353	36.61302269	34.0041329	41.72378873	37.75691435	33.43089198	36.90189542	35.73366935	33.42630835	35.94320465	42.987785	36.41092736	46.04934619	42.01573393	43.35154907	38.22363542	40.9702527	34.94364412	39.03832118	41.27635748	35.36685791	39.25060399	40.10428292	38.92641517	38.87553026	49.85178217	44.01470772	34.71683549	40.18785562	34.42444272	34.90273164	36.23878317	38.10293265	40.35042621	37.78267203	46.10066903	40.06137046	37.11865247
1080.7	37.8682361	35.43647326	42.54749581	43.38532142	35.51293887	39.24295515	38.73539623	38.8371807	33.66093829	38.80361161	32.67085945	33.64991818	36.68375718	34.10482659	41.8383677	37.85620451	33.51857227	36.98079552	35.8473408	33.54350265	36.00698052	43.06438545	36.46480113	46.10122297	42.10837719	43.44562915	38.31135627	41.0625862	35.0332569	39.12005794	41.39093401	35.45826712	39.34398505	40.1865873	38.99418476	38.94907986	49.94663033	44.08007642	34.79826129	40.23810247	34.51350567	34.97142405	36.36282352	38.17469668	40.44147602	37.8580705	46.17778219	40.14836329	37.21596852
1084.6	37.94446049	35.49312779	42.62514977	43.45450858	35.57746473	39.31601787	38.82893113	38.89413631	33.71992648	38.85227296	32.7445323	33.70346729	36.73584411	34.18588837	41.91574882	37.93216986	33.59554123	37.03998661	35.90445448	33.62171743	36.0715595	43.11585925	36.48170425	46.12708418	42.15013542	43.50285562	38.38252906	41.11846717	35.09283411	39.17879155	41.43807654	35.4644549	39.39915491	40.24732807	39.0441546	38.99056743	49.98506173	44.12896917	34.85810657	40.24093278	34.554863	35.00982983	36.46360317	38.24465473	40.47828497	37.90511031	46.22659451	40.20617629	37.2916573
1088.5	38.01324795	35.56896314	42.71784149	43.52453873	35.65166984	39.41048828	38.95455567	38.97403724	33.79360278	38.90651284	32.84388391	33.76638219	36.80344863	34.28791287	42.02722175	38.03037297	33.69221496	37.11065454	35.96031699	33.69552813	36.15030533	43.18566661	36.52837916	46.1533541	42.19184853	43.58302739	38.46180903	41.18707153	35.1603053	39.25704356	41.49445331	35.4666084	39.46834127	40.32460421	39.12421113	39.05066453	50.04687661	44.15137478	34.91887907	40.24744319	34.60846686	35.04639802	36.55016741	38.30478239	40.53619298	37.98618884	46.2821068	40.26355834	37.37753843
1092.4	38.03787903	35.60668284	42.77449104	43.57703418	35.72471203	39.46448943	39.02544726	39.01194501	33.8444753	38.91527372	32.90958138	33.81531349	36.83826433	34.35455158	42.10906886	38.0901919	33.75050393	37.14146011	35.99154199	33.7704559	36.18335855	43.20370064	36.51408225	46.14530456	42.22287299	43.61725872	38.52039697	41.20241629	35.21995295	39.28045424	41.51804023	35.45536531	39.51622378	40.3796465	39.17359608	39.08252677	50.04754483	44.14765539	34.95374062	40.21425841	34.63828333	35.0541043	36.63313673	38.334047	40.55329295	38.02419404	46.28160167	40.28757431	37.44638161
1096.3	38.06109665	35.65326924	42.7869097	43.60178212	35.76377737	39.5267216	39.07233659	39.02906342	33.87893745	38.91091681	32.96142915	33.85981455	36.83473766	34.41608261	42.15633985	38.13557154	33.79526942	37.15818434	36.01876455	33.81417134	36.20788745	43.2150993	36.50192301	46.08945651	42.25247999	43.61900172	38.58645076	41.24256336	35.27154437	39.27636795	41.53259541	35.46617185	39.56637339	40.39926665	39.17900723	39.07629875	50.02673578	44.10550213	34.97268707	40.16210854	34.65837265	35.02210796	36.68846542	38.31618894	40.5592425	38.04037232	46.23605362	40.27451721	37.49668917
1100.2	38.04405076	35.63578601	42.73385565	43.57388423	35.76203424	39.50227058	39.07075986	39.02003978	33.88342339	38.85695988	32.94911839	33.86269746	36.79481466	34.41504775	42.15274551	38.13864746	33.79910539	37.13662371	36.0035664	33.82335124	36.17252493	43.15057143	36.40907077	45.97047899	42.2161761	43.55292775	38.5758387	41.21311969	35.25498331	39.23242753	41.48065052	35.41030395	39.55871711	40.37042146	39.12592591	39.02006805	49.92608828	44.00796377	34.9420868	40.0496652	34.63740464	34.9538108	36.71947069	38.27760348	40.49422346	38.01548813	46.13505987	40.2190488	37.49517324
1104.1	38.03024747	35.61808147	42.72332622	43.5472224	35.77413842	39.49725597	39.08995	39.01156587	33.89763601	38.79712152	32.93977231	33.84833865	36.7631828	34.42945317	42.17390106	38.15182719	33.84212321	37.1173528	35.99719583	33.84981957	36.13865653	43.08537081	36.35351938	45.83995464	42.13579719	43.49459678	38.51789773	41.16234456	35.22410975	39.22883705	41.44859682	35.2801353	39.51907203	40.34361427	39.11603629	38.96499796	49.83169398	43.9277716	34.94137628	39.91290225	34.60966511	34.89375135	36.75379425	38.26529313	40.43397487	38.00233074	46.06795746	40.19487072	37.49041279
1107.9	37.91235761	35.5387105	42.62621515	43.45970389	35.73136985	39.47701857	39.12366156	38.97417505	33.88536336	38.68189176	32.8860771	33.78992953	36.70485252	34.40518508	42.16685727	38.13854553	33.86287219	37.06630244	35.91069975	33.83305405	36.11911835	42.99416411	36.2429263	45.65244989	42.0047349	43.41509683	38.42467923	41.05574226	35.17928786	39.20725257	41.34384567	35.07257315	39.43135277	40.27967839	39.10641868	38.86960386	49.69691413	43.79286445	34.90959935	39.7464408	34.53787133	34.79457798	36.7303487	38.21987542	40.30983852	37.96565076	45.95435206	40.11357846	37.47799404
1111.8	37.74078067	35.48466445	42.54281027	43.40015709	35.73495245	39.49724696	39.1835342	38.94956295	33.8684967	38.55153487	32.89449297	33.7802427	36.63456726	34.45000979	42.21437748	38.18140372	33.89088778	37.04712127	35.84872617	33.82089192	36.14825961	42.96425679	36.10570659	45.52302586	41.94992345	43.38808714	38.43526684	41.02101372	35.17715489	39.15437665	41.24337937	34.94046003	39.3793846	40.2541934	39.10824878	38.83589039	49.5929404	43.66553652	34.89185127	39.64024158	34.47173744	34.7071192	36.73008883	38.17570025	40.22869628	37.97662492	45.85998498	40.02047959	37.51269075
1115.7	37.62307002	35.4793494	42.43456397	43.38382084	35.75280725	39.56668207	39.24307667	38.99525749	33.8934638	38.48788957	32.96197822	33.82384973	36.57890588	34.49953232	42.27645235	38.29383766	33.97132531	37.06622662	35.85329245	33.86098281	36.18337315	42.97286067	35.97051085	45.42879708	41.98147978	43.35586416	38.49271206	41.03966615	35.20728232	39.12611591	41.23085645	34.93900082	39.42302377	40.28104293	39.10220771	38.80949532	49.54184375	43.54715575	34.89255962	39.57078499	34.43462407	34.63735785	36.79428812	38.12549161	40.15584816	38.01217465	45.73775925	40.00023159	37.63151292
1119.6	37.65901703	35.53378272	42.34437363	43.42446408	35.8201546	39.60813692	39.26013497	39.06507904	33.98121647	38.48910198	33.07213686	33.93245247	36.57774571	34.59595527	42.38419064	38.4134313	34.07070809	37.09464871	35.97679914	33.96235744	36.15941985	42.95443905	35.89293665	45.3212871	42.10268673	43.29785308	38.58008481	41.12821479	35.2686029	39.07100608	41.31511505	35.09131842	39.55436521	40.30618139	39.05665473	38.8031859	49.50245274	43.46019883	34.8958046	39.50015078	34.47787039	34.61429754	36.88527605	38.0905154	40.18080514	38.06896466	45.68278648	40.02795552	37.75769205
1123.5	37.85860088	35.62617652	42.40012131	43.51827017	35.93284601	39.6686711	39.27912016	39.14360248	34.10234585	38.54033832	33.16885939	34.05122837	36.62683794	34.70255841	42.5029376	38.53707896	34.20030248	37.1329365	36.1553191	34.13055628	36.17494792	42.97003071	35.90643178	45.25624058	42.16460393	43.26213832	38.63712413	41.21292761	35.32403092	39.09187291	41.48966724	35.2477334	39.72116306	40.34308967	38.98492984	38.81016434	49.5055429	43.44502963	34.95298011	39.38458924	34.56547899	34.59250546	37.07406967	38.12102452	40.24187694	38.11613563	45.6135896	40.1243152	37.86515803
1127.3	37.90386956	35.6736092	42.4604862	43.55452505	36.00196852	39.7340103	39.32427062	39.16529635	34.16865401	38.48057756	33.22009713	34.12708018	36.61343522	34.7646416	42.53865251	38.59355773	34.25088952	37.1324712	36.21812463	34.20428082	36.16077232	42.86071403	35.82295927	45.09024158	42.14167575	43.24058399	38.69310149	41.19005538	35.39118782	39.04837319	41.48569662	35.18478846	39.75476893	40.37673506	38.98555764	38.78086466	49.43586204	43.34263601	35.0037853	39.20823726	34.63573678	34.52678062	37.18424901	38.10352515	40.25372711	38.16868181	45.49956329	40.12838581	37.93766887
1131.2	38.0208021	35.69547561	42.47146689	43.48566736	36.00877453	39.67954623	39.23965896	39.0560027	34.15253345	38.30242891	33.21497853	34.14559411	36.55989919	34.80970543	42.52155601	38.51914646	34.24596544	37.00527529	36.24561559	34.25559398	36.04626181	42.67534766	35.66975625	44.75326093	42.02354476	43.05484454	38.66971317	41.14559335	35.39067013	38.89079329	41.44475885	35.1831315	39.83353597	40.29150268	38.77781952	38.67420173	49.23119868	43.08845254	34.93774331	38.80711096	34.64696215	34.30361974	37.27297401	37.96825144	40.17529496	38.08130999	45.20655533	40.13274109	37.95819583
1135.1	37.9190411	35.59733207	42.41539054	43.28776815	35.95793763	39.61090039	39.1810447	38.87218037	34.07840695	37.99670187	33.08884114	34.07900194	36.40720753	34.81353259	42.47907121	38.41617461	34.17480027	36.84462076	36.12459164	34.20861342	35.91372023	42.35203008	35.37961016	44.21215679	41.71973622	42.82182628	38.53962111	40.91915398	35.29476958	38.65562787	41.21490953	34.82607534	39.71445197	40.11915367	38.60319533	38.44403703	48.85075256	42.65958973	34.81063737	38.25304255	34.56793263	33.97853704	37.27674664	37.78699826	39.96686084	37.93896405	44.76550821	39.95764775	37.87527872
1139	37.74400041	35.44659736	42.24133345	43.02374643	35.83473809	39.47617332	39.06253519	38.67795651	33.95833353	37.58796048	32.90489354	33.97268432	36.20044127	34.75491028	42.32697151	38.27236469	34.06904282	36.59557206	35.94665897	34.14136251	35.70717581	41.99064271	35.01270567	43.62527731	41.39340686	42.49386527	38.34981698	40.64296825	35.15117949	38.3533908	40.92038851	34.44695038	39.57532981	39.91945812	38.35956216	38.16763564	48.44055304	42.14736805	34.65975149	37.64696835	34.4188601	33.57878307	37.22165997	37.53190505	39.65399352	37.74099934	44.25878626	39.75014041	37.77445662
1142.8	37.47579083	35.2650912	42.00510159	42.67971435	35.66818648	39.30651267	38.89357635	38.40262019	33.8043006	37.06021153	32.73143919	33.85194564	35.92098984	34.65128382	42.15234947	38.09394267	33.92976828	36.32017615	35.7088683	34.01904964	35.47752687	41.52404387	34.54756194	42.93521471	40.99243639	42.09160506	38.16238189	40.34166215	34.96034712	37.97962759	40.5773711	34.05012539	39.40622474	39.64427375	38.04419301	37.82946762	47.90855038	41.52742232	34.45879711	36.96155289	34.24718074	33.08853302	37.11734769	37.18478135	39.27132854	37.50565403	43.58228954	39.43840086	37.66144759
1146.7	37.23762505	35.00054248	41.67686785	42.28537332	35.44033569	39.00916197	38.56160478	38.02621149	33.57900205	36.55473935	32.48478869	33.6965229	35.57285419	34.46632825	41.87410117	37.79878969	33.73241115	35.92153832	35.49843774	33.86042615	35.09944385	40.99402937	34.03013768	42.17222331	40.61135246	41.53775108	37.91552634	40.0039304	34.75091746	37.47835341	40.22114593	33.76309168	39.2412256	39.2774022	37.55850025	37.38909398	47.29488781	40.82088976	34.19150329	36.23138847	33.99824346	32.53219288	36.97596997	36.73360949	38.87456336	37.19365875	42.82844952	39.09034154	37.47762029
1150.6	37.17156053	34.86915786	41.5579035	42.0287674	35.32818101	38.86695446	38.39049137	37.76399209	33.46928925	36.21339851	32.3398062	33.60661422	35.37639139	34.37152275	41.71810842	37.60315523	33.60789928	35.66990241	35.39791259	33.79444961	34.87214579	40.64793219	33.77443673	41.65875933	40.34081516	41.21442528	37.72985977	39.74991576	34.63836901	37.19107078	39.99994239	33.54891856	39.15373467	39.07422946	37.26069711	37.11326839	46.89396431	40.40659128	34.02426221	35.67164973	33.93548945	32.1806441	36.97512915	36.49773949	38.64096601	36.98506345	42.34011521	38.927959	37.36250165
1154.5	37.08097012	34.73255199	41.45711512	41.80888748	35.20334833	38.72139893	38.28720095	37.54734902	33.35406402	35.9336047	32.16482612	33.48726433	35.20444079	34.27239314	41.5565445	37.40852586	33.45564358	35.46712781	35.23555211	33.69736905	34.6919385	40.35774048	33.57217216	41.25797497	40.05265182	40.94372821	37.56012674	39.50057237	34.51308577	36.98262716	39.75449125	33.23388929	38.99754801	38.89415748	37.07250497	36.88143063	46.55969948	40.03238986	33.90442331	35.22332685	33.82904091	31.89092173	36.89570555	36.29565378	38.41915046	36.78802765	41.93502547	38.74290142	37.23617836
1158.3	36.93733453	34.57690276	41.3487189	41.58548438	35.07708873	38.59732858	38.17320873	37.34405655	33.25336978	35.67425532	32.02058073	33.3745984	35.0506422	34.16516907	41.38728094	37.21260989	33.3125498	35.28285819	35.07014975	33.58955569	34.54598331	40.10608534	33.38483998	40.93130369	39.80145318	40.73267603	37.43959532	39.28160192	34.38614162	36.78841476	39.53478134	32.96215895	38.87684976	38.74514705	36.88600389	36.67314448	46.24881991	39.71214398	33.77114486	34.8755001	33.71795083	31.62280294	36.8152639	36.14126099	38.22738325	36.61684584	41.60994209	38.57057145	37.09977617
1162.2	36.85925876	34.50920978	41.30948448	41.45815864	35.0044871	38.53126554	38.11064378	37.20511032	33.18064116	35.50616674	31.95648706	33.3291479	34.95461973	34.10222109	41.29258785	37.11282075	33.22734561	35.16782131	34.97329475	33.55071594	34.46967652	39.96257678	33.27941701	40.71785685	39.65368438	40.5678833	37.37953032	39.13731535	34.33325853	36.67563286	39.38618952	32.80189279	38.8071111	38.67065542	36.77968338	36.55984301	46.04200766	39.51624606	33.71671756	34.63054896	33.67707304	31.45811188	36.78943357	36.0363317	38.12767706	36.52341648	41.39483694	38.45026191	37.04586176
1166.1	36.81974899	34.49178941	41.32974692	41.41370093	35.00540034	38.53690506	38.10793877	37.14962431	33.19492854	35.42057214	31.94785538	33.35362912	34.91096451	34.09452267	41.26807751	37.08508302	33.22298907	35.13773048	34.94757667	33.56489727	34.44588222	39.9247499	33.24728437	40.63463943	39.60843633	40.50079178	37.38502489	39.09834597	34.34791321	36.65728278	39.33403026	32.73797847	38.8218907	38.68062594	36.74484446	36.52851207	45.96458799	39.41148597	33.73366251	34.49958509	33.7108472	31.37859995	36.84909607	36.03167989	38.09955776	36.51838909	41.29881638	38.4227563	37.05949363
1169.9	36.90815788	34.50974509	41.36085679	41.44063449	35.05736148	38.55709542	38.17211	37.17246896	33.2550292	35.45809166	31.95087398	33.38256008	34.93237392	34.13225463	41.31525262	37.10975436	33.27603802	35.16192598	35.00373621	33.63775125	34.46081212	39.90471604	33.26808789	40.61234383	39.61221611	40.48946936	37.41718529	39.10824173	34.40416624	36.70824145	39.36118323	32.71619002	38.86956307	38.72533107	36.76133342	36.53161093	45.95640462	39.39610514	33.76963766	34.38858397	33.76477336	31.35561383	36.96363164	36.06922883	38.14321019	36.52776716	41.25451049	38.46863093	37.13394555
1173.8	36.97126049	34.5857892	41.46413118	41.51609613	35.15713453	38.67107439	38.30118895	37.24716541	33.35396859	35.5076097	32.05440544	33.48455161	35.01103994	34.23528074	41.41547776	37.20722984	33.38485334	35.23048696	35.06981951	33.73500366	34.53984453	39.98970487	33.30753615	40.64692343	39.68586698	40.55257742	37.52216583	39.18589891	34.50798392	36.79115323	39.43436001	32.72406858	38.97377454	38.8206011	36.85348929	36.59159876	46.02060926	39.41967344	33.87852623	34.38795146	33.84864758	31.39459629	37.09740771	36.1573166	38.21875454	36.61025922	41.31323271	38.53654926	37.24571049
1177.7	37.01520029	34.71491435	41.56718912	41.57254675	35.25266184	38.77127875	38.39950185	37.31474363	33.4573595	35.54545416	32.17121634	33.60072111	35.06810755	34.33542753	41.50064831	37.29520187	33.45275467	35.29908223	35.16524941	33.86468591	34.61317379	40.0589342	33.37477676	40.6958932	39.77050702	40.60162094	37.64051978	39.26290228	34.60871043	36.86808925	39.51726032	32.80991659	39.10568765	38.9412783	36.91615904	36.65397519	46.06801464	39.42954529	33.97421467	34.43664087	33.959443	31.41582833	37.22070489	36.21315891	38.30094387	36.71712345	41.33398368	38.61471686	37.37831293
1181.5	37.07246437	34.79463372	41.63418832	41.64993474	35.32974102	38.86769659	38.5043831	37.37483147	33.56483616	35.58641828	32.24428431	33.70278648	35.11142643	34.39191905	41.59859049	37.37140713	33.54657865	35.38491197	35.26987371	33.96123348	34.69663647	40.13952657	33.43970121	40.73353928	39.86176512	40.6576801	37.77701187	39.35533109	34.73596506	36.92761286	39.57600488	32.8788039	39.21447547	39.04842859	36.99821893	36.71908304	46.13145209	39.47554199	34.05686062	34.40401969	34.03812648	31.43764339	37.35121778	36.27286647	38.37395084	36.75721876	41.35631308	38.67970288	37.47529641
1185.4	37.16690863	34.84816899	41.74417141	41.70952966	35.41844286	38.95487565	38.60665785	37.43680047	33.64203987	35.63400774	32.32670023	33.77725281	35.17011872	34.4766946	41.67226218	37.46660607	33.61879061	35.43918434	35.32711453	34.05546555	34.76111326	40.19295754	33.4956963	40.76122957	39.90635012	40.69479794	37.85351228	39.40982749	34.82204737	36.977215	39.6379809	32.87376886	39.29855302	39.12316965	37.03842546	36.75656431	46.14899757	39.45389881	34.15060051	34.38790715	34.10758659	31.44744651	37.44761033	36.33866694	38.42112206	36.81202591	41.36192226	38.72170661	37.57253997
1189.2	37.19222092	34.87378884	41.79408838	41.7391396	35.44956194	39.00816284	38.67753227	37.45476325	33.69350698	35.64283641	32.36523042	33.81511708	35.19889077	34.53681588	41.73168663	37.49220899	33.67064613	35.47165463	35.34029817	34.10434485	34.79486022	40.20260623	33.51209099	40.74905363	39.92091402	40.70567471	37.91007595	39.41269118	34.87202614	37.01719139	39.66531573	32.8355749	39.32488019	39.16998425	37.06401398	36.77120103	46.15479919	39.44402588	34.19380809	34.3328526	34.14073514	31.44032274	37.5137074	36.35898668	38.42730166	36.83634668	41.34615306	38.7436669	37.61464849
1193.1	37.22651999	34.92492921	41.84227589	41.784414	35.51204399	39.05774524	38.74500076	37.47256107	33.72537257	35.67576139	32.42485463	33.86571584	35.22121822	34.57465481	41.78379292	37.53420744	33.70864611	35.50505323	35.37339023	34.16918715	34.84043523	40.24071204	33.5359592	40.75668479	39.9521073	40.74125671	37.97793475	39.44971745	34.9207866	37.06778269	39.67902048	32.8588053	39.38972577	39.23224376	37.10250683	36.79428321	46.18449413	39.45254374	34.23891691	34.31652287	34.17566192	31.43647259	37.57715467	36.40660564	38.46631185	36.85503524	41.36255265	38.77490756	37.67992372
1196.9	37.24872576	34.97037395	41.90566237	41.82263046	35.5473722	39.11040519	38.80521024	37.49489825	33.78595889	35.71811771	32.50925462	33.93078571	35.24421139	34.62561299	41.81330329	37.57802347	33.76003711	35.53696615	35.41134752	34.23265338	34.88573462	40.3028402	33.56625814	40.78659309	40.00129612	40.77492341	38.05732873	39.49117229	34.99739724	37.09833507	39.7190112	32.91091684	39.45320815	39.28028846	37.11580626	36.83226664	46.22218561	39.46823656	34.28837055	34.34561636	34.22923419	31.44629415	37.66212549	36.43924935	38.50922247	36.91021585	41.37815375	38.79673426	37.73758501
1200.8	37.3516273	35.0605701	42.00307289	41.91292777	35.63932438	39.18991216	38.88877894	37.57694681	33.86711224	35.79514587	32.60588525	34.00427247	35.32090114	34.69603711	41.89846482	37.66782751	33.8545396	35.61819959	35.49874085	34.32673417	34.95825779	40.39476562	33.64785072	40.88131158	40.10222154	40.83639176	38.15558529	39.57737761	35.09967123	37.19224455	39.81984234	32.99304897	39.5424556	39.38369442	37.17786814	36.90098179	46.27725987	39.53297272	34.38680162	34.40434974	34.32326346	31.51535216	37.76980959	36.51770152	38.58973085	36.97835392	41.44743557	38.86938012	37.82518226
1204.7	37.44850321	35.15400025	42.09127416	42.00845208	35.73232421	39.27670778	38.97244501	37.66964033	33.96577294	35.91880514	32.7108158	34.0966332	35.39829947	34.77464725	41.99381836	37.75598645	33.94703334	35.70802573	35.61233399	34.43494983	35.03287724	40.51270282	33.75299586	40.99320936	40.21416538	40.93315015	38.27593119	39.69679292	35.21185994	37.29707092	39.91742509	33.08931485	39.64377303	39.49553761	37.26052467	36.98623001	46.3713427	39.63126764	34.46957964	34.47905536	34.41823501	31.60008686	37.90103959	36.60772814	38.70213386	37.06486719	41.54656108	38.97681402	37.92048262
1208.5	37.56839959	35.25945025	42.22260289	42.13472977	35.83771657	39.41481298	39.11262116	37.7802265	34.0734726	36.04957936	32.82253472	34.19881742	35.51076003	34.88306615	42.11029558	37.8760162	34.05382209	35.81930123	35.73860453	34.56469573	35.14397677	40.62703613	33.85842613	41.11649966	40.32022338	41.0500944	38.39001795	39.81475994	35.31207794	37.42352514	40.0426558	33.15903854	39.74440867	39.61695501	37.36525315	37.09086985	46.4884385	39.75241526	34.56604928	34.57611181	34.52676209	31.71837219	38.02329894	36.72825303	38.81911632	37.16771307	41.68126398	39.07075632	38.04335823
1212.3	37.68519347	35.37083685	42.34884431	42.24779523	35.93951366	39.54519657	39.24796484	37.88521535	34.1787133	36.18360671	32.93858256	34.29892787	35.61646436	35.00326321	42.22804777	37.97336082	34.14558702	35.93126765	35.81834553	34.66662379	35.27101512	40.75126937	33.95680426	41.24290477	40.41560865	41.19884634	38.52279723	39.92084725	35.42065118	37.54319463	40.14312716	33.2246225	39.85215712	39.73955159	37.48297466	37.19247763	46.62133114	39.88130347	34.67941256	34.6832366	34.62477379	31.82877206	38.12516406	36.85211605	38.93907273	37.26811454	41.82288875	39.17169826	38.14632016
1216.2	37.79413637	35.48235378	42.47050747	42.37296623	36.03704344	39.6625925	39.38685945	37.99153302	34.27116056	36.30849109	33.05841261	34.3885449	35.73399166	35.10660022	42.34142488	38.05919023	34.24733354	36.03864914	35.90778955	34.76993931	35.37679328	40.88160957	34.05369884	41.3654798	40.52275865	41.34018846	38.64383554	40.02604651	35.53329713	37.65624092	40.24109475	33.30959466	39.94933913	39.86828703	37.59790162	37.31022053	46.74339652	40.00473072	34.77275337	34.78727455	34.71775064	31.93833692	38.24112462	36.96484298	39.06898622	37.36767635	41.96655837	39.26633012	38.25536205
1220.1	37.92811975	35.62134591	42.6273154	42.5176662	36.16180166	39.81182444	39.53754697	38.12967981	34.3888774	36.46220235	33.1921467	34.49316739	35.86099622	35.22631057	42.4899745	38.19347995	34.36838005	36.18554912	36.02819932	34.88479067	35.51471204	41.02615067	34.17555957	41.50894302	40.65020022	41.50449279	38.77634144	40.16904448	35.66685432	37.7900517	40.37285343	33.40435386	40.06176822	40.00730967	37.74344771	37.42797913	46.881569	40.15729291	34.89461786	34.91803799	34.83352037	32.08101863	38.37811196	37.1046571	39.21832964	37.48324786	42.14908089	39.37844374	38.38318713
1223.9	38.05947413	35.79113716	42.80784952	42.68594083	36.30144216	39.99386256	39.70920266	38.274159	34.49912996	36.6340299	33.36241151	34.62772014	36.03204325	35.36855018	42.65148946	38.33852578	34.48990677	36.34568169	36.15635742	35.02735918	35.68462904	41.22525873	34.28972686	41.68915899	40.81200942	41.71267818	38.95549922	40.33938716	35.81973708	37.93849912	40.51710538	33.53015177	40.21871658	40.20094651	37.90188983	37.59676568	47.06320089	40.3158843	35.02801037	35.09421227	34.95683137	32.23361308	38.52123532	37.27442284	39.37683382	37.63431018	42.34865542	39.51738185	38.53275399
1227.7	38.22272244	35.97470728	43.0214842	42.87846408	36.4639476	40.21386127	39.92099628	38.4437157	34.65650349	36.82331649	33.5593669	34.79293543	36.20481123	35.55213774	42.84757975	38.50199356	34.65055142	36.51755585	36.30477006	35.18721573	35.86676353	41.4277832	34.4306366	41.88228897	41.00262451	41.94769589	39.16255641	40.53605096	35.99356894	38.11520828	40.70139083	33.68233784	40.39894716	40.40202819	38.08547792	37.78278258	47.2838869	40.52599717	35.18860487	35.29602388	35.10500012	32.41610029	38.7019381	37.4680197	39.56008271	37.80816383	42.58249826	39.67866621	38.70874767
1231.6	38.42872821	36.16716394	43.24731994	43.11179748	36.65246567	40.43279272	40.13029243	38.63256668	34.83299332	37.05025114	33.74888861	34.96150731	36.39959284	35.73196476	43.05159536	38.69712626	34.82639668	36.70813289	36.49164475	35.38114151	36.05980133	41.65692632	34.60398247	42.1137084	41.21525967	42.17406688	39.3766508	40.7488517	36.19660188	38.31986743	40.91088228	33.84769577	40.59133436	40.62332558	38.29255825	37.97376112	47.52031616	40.7388829	35.3807333	35.49571419	35.27705964	32.61247172	38.91434873	37.66033407	39.77231249	38.0022384	42.82790796	39.87639876	38.89381586
1235.4	38.61256885	36.3404249	43.43217324	43.31620777	36.81238266	40.60007185	40.30435816	38.79114128	34.9769036	37.2444808	33.93048786	35.11214225	36.55411541	35.88817729	43.22753252	38.86674486	34.98990342	36.86252871	36.64684827	35.53734134	36.19845291	41.82689089	34.74037671	42.30591631	41.3868498	42.38793441	39.55872337	40.93752901	36.36595012	38.49164595	41.09706988	33.99195281	40.77048651	40.80777284	38.46070225	38.12451364	47.71394598	40.93335191	35.52115695	35.66830974	35.41931195	32.78042052	39.10532109	37.83056125	39.95470721	38.16996009	43.04351125	40.02814587	39.05429271
1239.3	38.78488456	36.49769268	43.61564929	43.48714511	36.94392688	40.78676438	40.46887455	38.93650313	35.11335836	37.42634517	34.09947546	35.25719946	36.70803734	36.03162527	43.38586356	39.02657841	35.13641159	37.02037289	36.77744675	35.69812989	36.36220996	42.02183255	34.87680017	42.48201298	41.56338539	42.56707204	39.73006033	41.11453169	36.5340636	38.65192606	41.26335259	34.13180616	40.92671323	40.99668412	38.62718816	38.27976281	47.88947864	41.12395402	35.66205522	35.82445275	35.5555605	32.94629483	39.26347368	37.99233959	40.11296236	38.31633329	43.24299582	40.17376738	39.2026758
1243.1	38.93364221	36.63133072	43.75284459	43.63921254	37.08070787	40.93866821	40.63415502	39.07618041	35.22037811	37.59771923	34.22334983	35.36559744	36.84065839	36.15697289	43.53446567	39.16129601	35.24497395	37.15407479	36.90752294	35.82151592	36.4974245	42.16773349	35.01050501	42.64135774	41.71194168	42.73500315	39.8852516	41.24462133	36.66689617	38.79557095	41.39350563	34.22262978	41.06141994	41.15718619	38.7630242	38.41307634	48.02743668	41.27043521	35.77909956	35.95469077	35.67519633	33.0726065	39.40516426	38.12824616	40.2613632	38.43676339	43.40802922	40.29297708	39.33122557
1246.9	39.0826137	36.75583114	43.89650643	43.7899043	37.21416093	41.07910301	40.77614218	39.20898336	35.34811101	37.75295825	34.34748755	35.47316589	36.95716771	36.27490216	43.68232133	39.30155065	35.38650544	37.27675608	37.02687401	35.96410455	36.61614625	42.31714938	35.13898251	42.78594156	41.86477248	42.88974749	40.00192059	41.3832486	36.81111151	38.93884145	41.54738058	34.33551485	41.18781896	41.3011462	38.89253642	38.54227215	48.18693809	41.42055433	35.8903082	36.07807377	35.78577799	33.20550096	39.58811865	38.27327372	40.39176409	38.55374338	43.58045224	40.43667399	39.44859978
1250.8	39.20036963	36.87241446	44.04031578	43.91511601	37.32714998	41.22227341	40.95130252	39.33001769	35.46146492	37.89687645	34.47883441	35.59406826	37.08529266	36.39603606	43.81968143	39.40618278	35.48794915	37.4021814	37.12209564	36.07546054	36.75501738	42.44929696	35.24046278	42.90001076	41.96730776	43.03289125	40.12927571	41.51076057	36.93315725	39.06069033	41.67862011	34.3902735	41.31089383	41.44285289	39.02712188	38.65232175	48.30205487	41.54197059	36.01224854	36.19255395	35.88571654	33.3270317	39.7175334	38.41273144	40.5134687	38.67399564	43.73752947	40.54838326	39.57881495
1254.6	39.25401313	36.99574597	44.16086757	44.0344466	37.41827107	41.37311471	41.10237614	39.44095104	35.5571242	37.98899451	34.60541066	35.69231766	37.20278802	36.51333652	43.94555411	39.5143285	35.58537442	37.52676021	37.1964472	36.17399788	36.89353209	42.5808822	35.31005121	42.99801538	42.06994717	43.20356907	40.25240454	41.61912362	37.04592108	39.1783155	41.75728576	34.40940989	41.39975428	41.55564614	39.16980587	38.76493208	48.40435213	41.65312384	36.11466517	36.29939244	35.96774195	33.41934563	39.8281456	38.52696764	40.63076682	38.79253987	43.88453708	40.61461268	39.68302561
1258.4	39.31062207	37.0984007	44.27200905	44.13794324	37.51099323	41.4858912	41.22974545	39.51680101	35.6581381	38.09719305	34.72178804	35.78701763	37.30521602	36.61351447	44.05402002	39.60158183	35.6720481	37.61792707	37.26387006	36.25568649	36.99499135	42.69884252	35.39376785	43.08608457	42.16006606	43.31201568	40.38061236	41.73582162	37.16165951	39.26485842	41.81938368	34.47024282	41.50462449	41.67625726	39.27069377	38.8680739	48.48442746	41.74021735	36.21902183	36.38368309	36.05091855	33.52889585	39.94513494	38.61320671	40.71356295	38.86815113	43.99762403	40.69509204	39.78379694
1262.3	39.42075571	37.23628367	44.40274184	44.25242037	37.61559313	41.61089565	41.31250962	39.61158497	35.74415879	38.20571347	34.87588107	35.91226057	37.39479849	36.70568713	44.17233598	39.73461072	35.77449747	37.70270355	37.40686154	36.41129826	37.08814799	42.82699874	35.45535651	43.18803362	42.32242379	43.43128937	40.52401123	41.87807267	37.32156896	39.35712573	41.97170945	34.65274362	41.67806999	41.8215396	39.35337922	38.97236579	48.59032245	41.85850501	36.31260463	36.49553123	36.14871528	33.60568233	40.08312902	38.71025508	40.82834215	38.99092879	44.08847784	40.80249741	39.90507169
1266.1	39.52121339	37.34050068	44.4594399	44.34867802	37.70257962	41.67924442	41.3682331	39.68434781	35.82852437	38.29624033	34.976447	36.01779664	37.43704165	36.77023499	44.24031515	39.81928554	35.85436976	37.7571251	37.53671271	36.5111962	37.11920564	42.92135454	35.50943053	43.24705159	42.44367579	43.49215335	40.63361812	42.00600335	37.44410334	39.40885445	42.06958525	34.80113442	41.80432846	41.92569058	39.3856082	39.02894844	48.66131024	41.90903827	36.39068325	36.54470225	36.2387955	33.66888026	40.22204239	38.77291937	40.91761038	39.08312371	44.1274143	40.88528265	40.00168168
1269.9	39.66956009	37.42587189	44.54394926	44.44707473	37.79870445	41.76770585	41.43870192	39.76164324	35.91367758	38.39605485	35.05933316	36.09875967	37.49768631	36.84789577	44.32529914	39.90602186	35.95346101	37.8266641	37.65203265	36.62448232	37.17908854	42.97089671	35.56699733	43.29521462	42.52240063	43.54314216	40.71277907	42.09077	37.53982974	39.47872308	42.19033488	34.88433688	41.91471858	41.98958533	39.43614111	39.06887591	48.71363648	41.96292023	36.45476665	36.5643607	36.31381553	33.73884328	40.3516611	38.84192844	41.00035974	39.15058012	44.1962616	40.97314023	40.10363272
1273.8	39.78070904	37.47925484	44.6082259	44.52219986	37.87179476	41.85483963	41.52623932	39.81439507	35.9809461	38.4476436	35.12003507	36.16400932	37.5597321	36.93880291	44.41717769	39.98946957	36.04010641	37.87262062	37.71041071	36.72308144	37.23010729	43.00182011	35.61074778	43.30760567	42.57283892	43.6090545	40.75048631	42.14782728	37.61245383	39.55191622	42.26949223	34.88201603	41.97763711	42.07677225	39.48762508	39.11261774	48.73297282	41.99849737	36.51645269	36.54586165	36.38698701	33.77267894	40.46597465	38.90072129	41.05834789	39.19597971	44.23573086	41.03667472	40.17086382
1277.6	39.863605	37.54069383	44.67265113	44.55897863	37.92888428	41.94057597	41.59657488	39.84847071	36.0411652	38.48915907	35.19369921	36.22445248	37.61844207	36.9930661	44.47817089	40.0518685	36.09666603	37.90465508	37.75765153	36.80955514	37.28103008	43.02548215	35.61966781	43.27786601	42.59365824	43.65632425	40.81057818	42.17421123	37.68830019	39.5756643	42.31634238	34.89738781	42.05903946	42.12473914	39.52724504	39.14123366	48.73302407	42.00960269	36.54974354	36.53695577	36.43257728	33.79456183	40.56174425	38.93608143	41.11023208	39.25718762	44.25774835	41.07546375	40.23107157
1281.4	39.91010119	37.5898118	44.71862053	44.59879108	37.98802282	42.0080169	41.67735828	39.89436216	36.09440203	38.4898635	35.25420684	36.2881343	37.65981205	37.05235843	44.54394029	40.11329988	36.15227192	37.94080136	37.79615731	36.87711665	37.32295226	43.04989609	35.60646753	43.23569201	42.61871581	43.69411043	40.85349969	42.21435976	37.75330113	39.60295917	42.34123674	34.88098089	42.11454064	42.18632721	39.56010141	39.14961307	48.71401911	41.98011506	36.60121489	36.47433663	36.4670159	33.78596722	40.65771964	38.96893082	41.12665439	39.29478124	44.2490979	41.10681293	40.29448199
1285.3	39.94129907	37.63423477	44.74955609	44.60645624	38.04458495	42.09036809	41.74855232	39.92083797	36.1389912	38.49236187	35.2944866	36.33588258	37.68251441	37.12789329	44.61596809	40.16178969	36.21856046	37.95677811	37.829644	36.94514361	37.35273512	43.03157768	35.57517289	43.17098715	42.63172851	43.70207799	40.90139098	42.23302801	37.81123371	39.59524891	42.35421562	34.86092669	42.17469959	42.23250513	39.58228621	39.16581223	48.67036369	41.92594721	36.63079769	36.39623351	36.50514759	33.7596246	40.73925131	38.98628175	41.13480521	39.33749223	44.21471932	41.1255948	40.3540537
1289.1	39.8838078	37.58057168	44.67625317	44.5146094	37.98766018	42.06390751	41.72120449	39.8418344	36.10551687	38.37232936	35.24161066	36.300164	37.60918392	37.10766255	44.57196752	40.09956166	36.1929164	37.89619155	37.76876019	36.91144381	37.28508985	42.89937833	35.43502855	42.96720474	42.51831847	43.59465478	40.82715633	42.14936125	37.76305316	39.48195689	42.27002103	34.71553661	42.11606967	42.16501228	39.50513156	39.05690698	48.50765322	41.75350619	36.57516481	36.19495533	36.44767346	33.63710118	40.74278828	38.90578713	41.0280485	39.2625215	44.04795666	41.03189167	40.31174397
1292.9	39.93628572	37.66307076	44.75087114	44.5653067	38.08394052	42.16022323	41.819025	39.87942441	36.19731417	38.36231831	35.32438275	36.39445106	37.67047908	37.21510608	44.68526034	40.18538707	36.28599151	37.9245111	37.83564491	37.02068806	37.35234166	42.9268384	35.4122906	42.88341278	42.54386892	43.62312146	40.90825097	42.19708934	37.86096585	39.50943159	42.28753363	34.70555132	42.21487593	42.22895363	39.55148154	39.06331723	48.4929765	41.699503	36.62882732	36.09650347	36.51175626	33.61255884	40.85953962	38.93975615	41.05528003	39.31814924	44.01734335	41.07918214	40.41367914
1296.7	39.87583419	37.61426266	44.68038479	44.48351849	38.06270597	42.12977171	41.79859302	39.81099182	36.17860176	38.22817214	35.29155377	36.38156494	37.59580362	37.19947015	44.66057672	40.15456541	36.26821515	37.83874499	37.77197088	37.02000921	37.29219826	42.79394334	35.25000958	42.64061636	42.44025438	43.50190546	40.86077406	42.10893858	37.82924845	39.40240673	42.18815773	34.55761189	42.18882275	42.15670007	39.45760338	38.95514385	48.31933207	41.49549817	36.57092396	35.87214156	36.47406107	33.46890497	40.87897412	38.83500205	40.94421602	39.26653018	43.82268787	40.99308836	40.40381249
1300.6	39.79646103	37.55501561	44.59384362	44.35456746	38.00234641	42.08140255	41.76298078	39.71356445	36.14140215	38.04506044	35.22581189	36.37478391	37.51232643	37.18957309	44.62669894	40.11933498	36.23799272	37.72884383	37.70504938	37.00723154	37.20321372	42.62746875	35.06293845	42.35522542	42.29519621	43.34856834	40.78534023	41.99674886	37.77707066	39.25544899	42.06930186	34.40348959	42.14165472	42.06540078	39.3341686	38.80939493	48.10478754	41.23777114	36.51270869	35.59001089	36.40997443	33.26467827	40.88862681	38.711468	40.80748167	39.19519209	43.57339113	40.89334307	40.36518049
1304.4	39.68922872	37.4861425	44.49828321	44.23543197	37.97109251	42.05696608	41.72408345	39.61368696	36.12935044	37.85555844	35.17354504	36.3520335	37.40300281	37.16991827	44.59430557	40.07906096	36.21925352	37.63241465	37.6580246	37.00725788	37.1298979	42.46312816	34.87748217	42.05251682	42.17892618	43.18465943	40.7361887	41.89658273	37.74471244	39.09988423	41.94433655	34.25301083	42.11976618	41.98743013	39.21272341	38.66774272	47.88885335	40.97840156	36.43828754	35.29215439	36.3580208	33.06304181	40.92113236	38.58889028	40.66495234	39.12848814	43.32498023	40.80176235	40.36428322
1308.2	39.5808057	37.34855248	44.31770877	44.01608549	37.87738916	41.93271882	41.59102741	39.44976938	36.03956206	37.57309009	35.05610929	36.27739515	37.23549213	37.0997231	44.48484631	39.95835344	36.16093532	37.44894947	37.55972833	36.94710857	36.94550605	42.19401182	34.62340964	41.66216202	41.96534744	42.91701456	40.58296658	41.70035932	37.63734263	38.86607047	41.74994402	34.04872643	42.03031888	41.82276083	38.99429297	38.43097323	47.57108508	40.61882104	36.31647196	34.88185308	36.25061837	32.78092587	40.89300042	38.378751	40.44602126	38.96905543	42.94139308	40.64457053	40.29183904
1312	39.39610978	37.19148361	44.0909464	43.74730675	37.73848889	41.77205401	41.42981446	39.23347944	35.92890851	37.25180536	34.90301299	36.17049178	37.01967593	37.0075386	44.34709019	39.82690321	36.05350157	37.21791206	37.43113335	36.85228366	36.74204954	41.869703	34.2977595	41.18842343	41.68686346	42.57203483	40.38805439	41.4445021	37.49613276	38.59309691	41.49825221	33.77852104	41.90792591	41.61403196	38.74232334	38.16553149	47.17327614	40.19155216	36.14285997	34.4179122	36.11428507	32.45392686	40.81902605	38.11149003	40.17518937	38.76788017	42.48930855	40.43673517	40.17220402
1315.8	39.18593626	36.97288814	43.81897085	43.41978085	37.56143648	41.54788189	41.20773435	38.96351461	35.77256151	36.84393881	34.70140537	36.0421412	36.74848381	36.86520205	44.1718228	39.64065204	35.91282204	36.92203925	37.24782075	36.73251772	36.4475371	41.46878381	33.91570147	40.63168428	41.36577812	42.15614586	40.14536616	41.15275411	37.30177714	38.24583167	41.18774842	33.4761571	41.75769121	41.34386652	38.39861344	37.81956443	46.71218918	39.6852231	35.92658608	33.86525245	35.92888028	32.02791438	40.72787294	37.79410281	39.84828827	38.53521411	41.95939345	40.16610683	40.02545081
1319.6	38.95679848	36.71705553	43.53309524	43.07192469	37.36895149	41.33220848	41.03027944	38.70005162	35.63159067	36.4310817	34.45142357	35.89682609	36.48147839	36.72774535	43.98581793	39.42086506	35.77886424	36.64103073	37.0130314	36.58466678	36.20132898	41.05800063	33.55675623	40.04138378	40.99358231	41.75012769	39.8662069	40.80243391	37.07024188	37.92095545	40.85173863	33.07474693	41.54798077	41.04571617	38.08356827	37.46669037	46.2222639	39.16889669	35.69962691	33.29043507	35.73680506	31.61333979	40.61105237	37.47648559	39.49179376	38.29137918	41.4211868	39.89303885	39.84972451
1323.4	38.70735756	36.52974949	43.28485884	42.77227978	37.2264149	41.18630448	40.8878541	38.47721986	35.5327477	36.02824211	34.26342099	35.78772864	36.26088874	36.64149737	43.85612081	39.26246096	35.66282178	36.40915321	36.84010171	36.48512003	36.01018063	40.7102441	33.20043683	39.51928802	40.68262115	41.39739883	39.65256772	40.49847622	36.86564951	37.59600791	40.54166235	32.70562995	41.3651585	40.79978537	37.82673946	37.14794317	45.78689797	38.686269	35.52975327	32.78174037	35.54747547	31.23190982	40.51325896	37.21341381	39.18592463	38.09354077	40.93681604	39.64388789	39.74771464
1327.2	38.40247637	36.30458822	42.99433562	42.4253086	37.03706785	40.99767353	40.73551345	38.20447838	35.38516744	35.60138123	34.07184525	35.64988737	36.00563607	36.5366182	43.7041572	39.07452647	35.54329084	36.14150588	36.63105718	36.3594822	35.78757179	40.32975318	32.80534078	38.94207203	40.35201902	41.00841042	39.41075401	40.18339087	36.66539824	37.2464791	40.18655818	32.34959894	41.17476511	40.52654891	37.52519465	36.81793257	45.31930867	38.17587219	35.32699327	32.24744109	35.37699502	30.82002243	40.38144947	36.90458022	38.84000184	37.86199598	40.40300387	39.361508	39.64602249
1331.1	38.03699721	36.02509871	42.61884812	41.98464195	36.78621302	40.69451709	40.44003199	37.83967583	35.18136301	35.06482633	33.83055567	35.46920248	35.65163243	36.35059582	43.43920928	38.81778682	35.34723955	35.76336945	36.41052869	36.1520918	35.4442057	39.85507398	32.31816091	38.25082152	39.94366224	40.48484783	39.1135652	39.81441933	36.41381222	36.77521377	39.78962463	32.01607644	40.94311857	40.18752895	37.08957837	36.38372488	44.75303534	37.52477977	35.05362993	31.61935911	35.11536156	30.29958845	40.21290696	36.47714693	38.40921291	37.54977904	39.71829362	39.00819733	39.45785783
1334.9	37.76096254	35.69948054	42.2464985	41.55006716	36.54593782	40.38247249	40.12438092	37.48770235	34.95779696	34.57624186	33.52107059	35.26221905	35.29725988	36.12998596	43.18205156	38.53107608	35.14757099	35.37907114	36.17087431	35.99215771	35.09397524	39.37183436	31.87701442	37.58301121	39.51479898	39.93540752	38.76640583	39.39918317	36.13459754	36.36889182	39.37291827	31.6273786	40.70459052	39.81314348	36.62880511	35.96356395	44.18464146	36.9055362	34.77288137	30.98251772	34.89226477	29.77677041	40.05140104	36.04616889	37.9760721	37.2295292	39.0359383	38.66953182	39.24789107
1338.7	37.47180594	35.3789107	41.91991474	41.211782	36.34202705	40.15737376	39.91410311	37.21733069	34.83862119	34.16650421	33.21183355	35.07340842	35.02410975	35.9876974	43.00515364	38.29871415	35.00208142	35.11795561	35.89225936	35.82995419	34.83800449	38.94273704	31.50542281	37.01976569	39.12361405	39.5144191	38.46227695	38.9954614	35.82823867	36.04267702	39.00555187	31.1427133	40.40365877	39.47158842	36.33687598	35.5967364	43.67414814	36.41379649	34.50783383	30.4300283	34.66304452	29.38004197	39.8855882	35.74863258	37.61742564	36.95791934	38.54436297	38.357109	39.0420159
1342.5	36.99664154	35.08663258	41.54018001	40.85835618	36.14361003	39.97836722	39.78719977	37.01834798	34.70461931	33.74405497	32.93942212	34.87075289	34.786904	35.86707146	42.8554113	38.05996981	34.83723379	34.91527644	35.52597463	35.62042951	34.67980658	38.55274275	31.13610804	36.50298242	38.75162358	39.17068323	38.11457991	38.57720739	35.43561137	35.70554249	38.55873885	30.53968108	40.03385141	39.11835086	36.12141609	35.27140695	43.17810101	35.95469044	34.28337252	29.93280257	34.36473776	29.02260712	39.58840305	35.50984193	37.27629917	36.70830052	38.1209048	37.99370578	38.84485894
1346.3	36.26584168	34.7861946	41.07385159	40.44292797	35.78260893	39.7610597	39.66562021	36.71812638	34.55175523	33.24059329	32.61194772	34.6204692	34.53957839	35.6595534	42.65095965	37.77166293	34.60727868	34.70920511	35.06849461	35.25287873	34.58604649	38.21090542	30.66157218	35.95692153	38.34851242	38.87970177	37.80212956	38.145329	34.98260723	35.29367061	37.99009071	29.89737188	39.58233758	38.76118565	35.94422329	34.9365139	42.6506221	35.4781701	34.05612009	29.53944947	33.99363756	28.68793186	39.11083478	35.28902157	36.86682972	36.46175919	37.74253444	37.51808512	38.63532631
1350.1	35.11665649	34.28339505	40.40002614	39.81418013	35.14583036	39.36408956	39.47368767	36.23823289	34.19607908	32.51060551	32.16330891	34.26665201	34.1412195	35.25503503	42.17268966	37.24049356	34.07446137	34.34260265	34.47843476	34.6257785	34.39002299	37.80831619	30.03398653	35.23400802	37.86584571	38.58687481	37.30929544	37.60238744	34.38034712	34.67104633	37.12894287	29.19108039	38.99155045	38.21637552	35.58538437	34.47287462	41.90331182	34.84971239	33.69262492	29.17141178	33.36707792	28.22794977	38.43313812	34.88345145	36.28797608	36.08442508	37.2145279	36.76214464	38.23741416
1353.9	33.71476565	33.65803064	39.49252205	38.88172062	34.24584648	38.47934983	38.88013355	35.30618637	33.59334546	31.48255385	31.35338095	33.58212242	33.52098314	34.44973421	41.210897	36.28452486	33.26918257	33.62107806	33.6791762	33.62580816	33.75788148	37.2549876	29.18318619	34.25695643	37.03294015	37.92641677	36.60633644	36.8759505	33.59189576	33.77447897	36.02436333	28.3668782	38.08270788	37.4804626	35.06102887	33.8963828	40.94116196	34.00451255	33.09380643	28.76328717	32.615355	27.5642491	37.46166848	34.29758867	35.52347423	35.4575144	36.45320373	35.719785	37.55868429
1357.7	32.55970587	32.79856575	38.56196666	37.71743507	33.04982917	37.47176427	37.66808263	34.15524681	32.9496412	30.69042451	30.45137193	32.92449684	32.59812967	33.42224064	40.05256368	35.31680028	32.17822007	32.53216765	33.0394317	32.90562572	32.61905679	36.02644443	28.60876003	33.44841297	36.29698209	36.98131269	35.77458694	36.1165832	32.6455022	32.97119826	35.12160009	27.74719022	37.37184381	36.64167841	34.26336911	33.03646503	39.94832924	33.23287443	32.45402486	28.14574107	31.86108889	26.77884466	36.67582727	33.33245581	34.54125532	34.88363533	35.43963021	34.64596318	36.62764201
1361.5	32.48177299	32.34634619	37.64002571	36.82639455	32.6061013	36.61297007	36.82226024	33.57069846	32.15769316	30.04833379	29.73042431	32.34941954	31.83682315	32.84255776	39.07131871	34.48667249	31.85380157	31.85709722	32.62168739	32.48177299	31.86075761	35.3232764	28.20560307	32.78523358	35.53323993	35.8598325	35.0953843	35.37551045	32.08963823	32.47075521	34.27137001	27.5035221	36.55991997	36.14852817	33.55397553	32.39053205	39.1685951	32.69365472	31.80443093	27.41582014	31.56548104	26.15530869	36.3571284	32.64226514	33.87912035	33.94704486	34.66302825	34.43365315	35.875604
1365.3	32.8328596	32.03787654	37.17079489	36.73396668	32.44006943	36.12348455	36.20621783	33.38361949	32.04348128	29.9789268	29.77853677	32.24507419	31.34829105	32.55446683	38.94161991	34.67627958	31.9342682	31.5985934	32.76025736	32.63470014	31.59593356	34.98142777	28.21300617	32.69571826	35.26636038	35.34959514	35.1248142	35.1326601	31.99671429	32.24063623	34.42570908	27.85186816	36.88467923	35.47256851	33.06317065	31.82516683	39.20489551	32.43262039	31.38346994	27.27279739	31.44202476	26.09040128	36.31884607	32.22438384	33.72927695	33.77043841	33.95182154	34.34268343	35.6750697
1369.1	33.02275539	31.72597693	36.98305427	36.73119316	32.77616982	36.16779656	36.55528802	33.62316912	32.10422147	29.44733518	29.9225799	32.21322843	31.30057568	32.87181339	39.317267	35.17376111	32.5931901	31.28206011	33.24012502	33.08246645	31.2084178	34.68323095	27.7223902	32.08525817	35.24512945	34.67400373	34.76933411	35.05828218	32.39554834	31.92788329	34.62096303	27.98165114	36.81565034	35.44045308	32.53242675	31.52284687	38.69290984	31.5706333	31.37379636	26.21624912	31.54159142	25.55254661	36.77789525	31.7135368	33.43564645	33.53017876	33.26520658	34.40493573	35.97672007
1372.9	33.12735696	31.7483288	36.96101336	36.5582807	32.96181493	36.09488411	36.536515	33.61738006	32.39916725	29.37004034	29.83277767	32.21670167	30.98739514	32.84579302	39.62358057	35.32845005	32.61450501	31.21316943	32.81658512	32.93363289	31.133972	34.5181586	27.61976669	31.77238277	35.25888953	34.36966612	34.62618748	34.70416823	32.23048939	31.73304313	34.81165677	27.71398013	36.87235771	35.28173949	32.44670413	31.34751681	38.22459784	31.34157139	31.2904935	25.93209396	31.47756633	24.99374437	36.83346696	31.94508674	33.09999348	33.24282777	32.93325185	34.49086957	36.0188782
1376.7	32.65045438	31.31188926	36.61105905	36.12086395	32.55252932	35.93022087	36.01513654	33.08178025	31.89942276	29.21851239	29.47366557	32.19790659	30.71402803	32.78270372	39.07324726	34.72248995	32.33549161	31.11900368	32.36722255	32.75817112	30.8760891	33.86289393	27.01442432	31.20230303	34.75474802	33.82719203	34.20828421	34.18064405	31.72738899	31.42816965	34.18810407	27.14182942	36.46079469	35.2791791	31.74726984	31.08400919	37.73714783	30.73980896	31.02104456	25.43768349	31.09918082	24.6403317	36.43339742	31.26816806	32.67776061	33.16070821	32.52625939	33.79550904	35.61718739
1380.5	31.50635586	30.5654135	35.5366993	34.72318224	31.78172023	34.73022243	35.12958877	31.90432055	31.14362213	27.5831689	28.7760323	31.41792003	29.71516051	31.8756773	38.37398028	33.66007249	31.68908681	29.73277622	31.66857318	31.93424043	29.40069192	32.67657192	25.84654923	29.64568718	33.28349557	32.56727583	33.09710408	33.33602522	31.10230742	30.10065144	32.56306677	26.08105085	35.67716068	34.15153932	30.45521806	29.59397006	36.19288654	29.17108065	30.04722211	23.85319078	30.18593783	23.33924598	35.76550132	29.95517185	31.00352817	32.24596527	30.74822854	32.7292345	34.84303905
1384.2	30.87036254	29.57049611	34.44009065	33.49543098	31.00936467	33.8562991	34.41903284	30.92809245	30.41683088	26.07653941	27.93885655	30.63572273	28.79953653	31.22725301	37.3488226	33.03550733	30.74647743	28.65786635	30.88822028	31.30243197	28.76159694	31.31003486	24.52730267	27.81311567	32.04763826	31.00898357	32.19998509	31.69811862	30.32932724	28.89912797	31.35756515	24.97333173	34.83038605	32.7428035	29.341714	28.03194536	34.37466001	27.48145297	29.19867324	22.31949923	29.27275025	21.9023659	35.47725573	28.54609935	30.01789635	31.1437564	28.83819579	31.58456391	34.17934466
1388	29.98604393	28.78568542	33.52758535	32.47046688	30.10284875	33.07670475	33.64701183	29.98828253	29.77714024	24.91546766	27.06221875	30.21911598	27.61658128	30.59403612	36.69981823	32.14359219	30.27831119	27.60312425	30.41220247	30.91364644	27.62199351	29.99219397	23.35572559	26.17989821	31.06561585	29.62413483	31.23936071	30.70953299	29.30280412	27.86419936	30.11927954	23.97659863	34.31310327	31.76321479	28.26693996	27.24182681	33.04192215	25.95246759	28.22134906	20.60833216	28.72012796	20.54952499	34.85238658	27.3439766	28.95833179	30.22529393	27.01224507	30.60660019	33.44416172
1391.8	29.09381566	27.78620458	32.37578723	31.09967256	29.12566485	31.85488767	32.7283562	28.67334591	28.99829971	23.5470674	26.10421911	29.18321752	26.76110945	29.98527139	35.6711697	31.1667289	29.47512631	26.4967504	29.1227083	29.88255117	26.51610169	28.62740494	22.10868745	24.60134811	29.73930454	28.35508239	30.32728398	29.42520107	28.44948114	26.44141956	29.09404832	22.69607835	33.01547965	30.73249949	27.1286521	25.80332615	31.31381594	24.54556929	27.42526784	19.35640991	27.77462181	19.34719474	34.20119547	26.2633915	27.7759941	29.11480592	25.42134223	29.46300044	32.72736323
1395.6	28.28834684	26.74123735	31.38761144	29.60915294	28.2306109	30.86161525	31.72398972	27.54187305	28.2967339	22.25002458	25.22490373	28.54066978	25.760717	29.11072154	34.5793758	30.06171409	28.46927728	25.35304369	28.17171271	29.22335281	25.5185684	27.25251523	21.09450397	22.78849844	28.36041404	26.86066953	29.29685184	28.09376129	27.57980779	25.15187494	27.44794363	21.61959127	32.22612385	29.57065467	25.83686969	24.55594176	29.56723822	22.79726953	26.26070671	17.91892661	26.83520585	18.01828198	33.34903407	25.15378668	26.36360969	28.1427968	23.68700816	28.3359566	31.94570015
1399.4	27.23229215	25.8504622	30.31467346	28.69975029	27.45306572	29.98496005	30.98408372	26.39535582	27.66940945	21.04067612	24.53438704	27.78041884	24.89105764	28.6390886	34.0612465	29.10302862	27.98600863	24.42654024	27.4120746	28.68889805	24.53553383	25.99894216	20.02772994	21.40973865	27.29011564	25.61316663	28.364468	27.08735125	26.71431494	24.12865733	26.33964743	20.44225092	31.38852765	28.45329062	24.69727249	23.55929697	28.19775351	21.60345383	25.62863084	16.74603761	26.11706673	17.01033647	32.87360882	24.08285648	25.35658655	27.14667983	22.30147418	27.33260482	31.10818883
1403.2	26.30284834	25.04664789	29.36362457	27.31514068	26.45953927	28.84273328	29.97579818	25.20021253	26.83551777	19.65100587	23.58618123	27.11477306	23.73842849	27.7412539	32.97705275	28.0538938	27.15137511	23.22070158	26.65959293	27.89184911	23.48050138	24.7426749	19.00753129	19.83632159	26.12092377	24.33632646	27.32679805	25.73310411	25.81513947	22.89826923	25.008828	19.43596961	30.52241439	27.41669911	23.44831053	22.22514703	26.65853179	20.09711725	24.74344229	15.26344315	25.21901565	15.65806579	32.24156122	22.84463614	24.03326221	26.10604593	20.63667442	26.22066662	30.30467229
1407	25.39229374	23.99124325	28.30542318	25.88103749	25.4627076	27.60157939	28.99267401	23.94635075	25.95048727	18.37094757	22.68106632	26.26684274	22.73552034	26.83169047	31.68565431	26.92939197	26.34805815	22.01528031	25.63310335	27.037766	22.19311981	23.43223672	17.79249442	18.3594567	24.88298632	22.88318435	26.28320965	24.43879225	24.88973195	21.67568016	23.69535559	18.43621767	29.51142325	26.22379438	22.23323032	20.94538305	25.08317559	18.6461168	23.79537159	14.02809263	24.4333277	14.53328013	31.54715339	21.69511328	22.82542124	24.9556371	19.11172472	24.89103326	29.45391461
1410.8	24.64820591	23.23955662	27.48227432	24.85828736	24.72799626	26.7665552	28.20339434	23.08690874	25.31045442	17.48883357	21.91868668	25.62424461	21.90813704	26.18094832	30.95114061	26.10483347	25.69141333	21.16398572	24.90549088	26.41879943	21.45218902	22.43174272	17.11306028	17.28370856	23.94523235	21.8125615	25.49869361	23.41647939	24.17966288	20.72148434	22.73810498	17.53888638	28.64091885	25.47341295	21.31411749	20.00433463	23.86804127	17.64189862	23.11979551	13.06854713	23.80105222	13.64136413	30.95588634	20.81952057	21.92764849	24.13928	17.95191536	24.06769642	28.76519754
1414.5	23.93076508	22.47313112	26.67759501	23.94610441	23.93110983	25.99127289	27.48351031	22.25864963	24.81506694	16.70601174	21.30742933	25.0341762	21.18219398	25.54250833	30.1945803	25.30214153	25.08094014	20.46214306	24.26067612	25.78564942	20.72988393	21.47907355	16.45069691	16.35672758	23.0996636	20.93404154	24.75147744	22.54175321	23.51328127	19.78447209	21.76376696	16.78443574	27.93101942	24.69974114	20.53105594	19.16297035	22.71456676	16.75056816	22.47435025	12.35028256	23.23207123	12.91243201	30.38020843	20.03024193	21.18256352	23.35251403	16.93578603	23.23665181	28.05767036
1418.3	23.32740269	21.85524861	25.95980281	23.13433883	23.31358772	25.34342904	26.86488412	21.50399988	24.35843364	16.01221533	20.76458724	24.59625933	20.63485215	24.95795876	29.54320008	24.5200695	24.53278835	19.85827141	23.7226369	25.30743745	20.15388728	20.7807865	15.94685227	15.637171	22.43830767	20.26579218	24.20316044	21.82221743	22.89707804	19.14488471	21.00846578	16.21947886	27.36247502	24.01862504	19.84014288	18.51190588	21.93638226	16.05417908	21.99640964	11.68575134	22.7658379	12.36714458	29.92217751	19.47762832	20.5910188	22.66027705	16.14588669	22.66930933	27.50446292
1422.1	22.8340306	21.33371031	25.51683351	22.54011292	22.80418766	24.79897807	26.30647445	20.96455906	24.02163327	15.54741008	20.3816981	24.16605195	20.16652245	24.5270723	28.91267424	23.95271449	24.04231589	19.4174765	23.28204951	24.88632995	19.69253196	20.26727006	15.54191951	15.10182448	21.84339545	19.64664904	23.70680394	21.21328956	22.38628468	18.66512149	20.43693377	15.76619564	26.89421259	23.48420051	19.34770534	18.03466962	21.26184603	15.51274551	21.55746947	11.23110179	22.41455511	11.88615821	29.48401187	18.96521914	20.11540819	22.17852998	15.60641882	22.11051711	27.02533443
1425.9	22.39896744	20.9670623	25.14124227	22.21817615	22.49452752	24.43087825	26.00753544	20.61847911	23.80185474	15.23536707	20.03167639	23.90780846	19.91388404	24.19749035	28.58586991	23.5450959	23.74616166	19.18036215	22.96122752	24.51426386	19.41186715	19.89036324	15.35877893	14.78221016	21.55882981	19.3109658	23.38048615	20.78492874	22.01609099	18.27114456	20.0027716	15.48108184	26.56324944	23.09748893	19.02142449	17.71238555	20.78634637	15.19507004	21.2951227	10.94502987	22.15295959	11.61225317	29.16535704	18.74279532	19.88502181	21.81347477	15.30009113	21.74112845	26.78939981
1429.6	22.03745233	20.7323306	24.84391264	21.83328844	22.14542505	24.12727624	25.69156402	20.32009356	23.6150823	14.9812616	19.81898241	23.70029767	19.67318787	23.88759446	28.22531654	23.22706395	23.47655	18.94906884	22.73766166	24.2775623	19.17085856	19.64457846	15.18257083	14.4862427	21.30064286	18.97324065	23.11816247	20.51256338	21.72370239	17.97688101	19.68144785	15.25135562	26.25305428	22.85767602	18.75155391	17.45669101	20.42036036	14.95426875	21.10144376	10.72379474	21.99501907	11.42653479	28.8535031	18.49808019	19.60630482	21.528455	14.9999022	21.44759042	26.46657255
1433.4	21.77853629	20.50208798	24.54647182	21.54425325	21.91304432	23.85958162	25.49487435	20.04867972	23.53969591	14.72915627	19.65780554	23.52464597	19.44763588	23.62105792	27.88839055	23.00468032	23.30429953	18.70493488	22.51982894	24.06780901	18.95761649	19.39506233	15.03301134	14.23296221	21.0132816	18.72933179	22.87971649	20.25812304	21.52444323	17.77323644	19.41904184	15.07876337	26.06936375	22.64907889	18.46414253	17.19239089	20.13798008	14.70013655	20.93868326	10.55307469	21.837308	11.21275836	28.69351728	18.30174384	19.35795236	21.31046348	14.71520966	21.23523328	26.27649283
1437.2	21.58674023	20.2864994	24.4111325	21.29074111	21.69098637	23.62646252	25.28323051	19.79407003	23.3739008	14.52879456	19.50280333	23.42234916	19.28333329	23.39450353	27.67189542	22.7709927	23.13132722	18.54307214	22.43115795	23.92974366	18.71699456	19.14497457	14.84891144	14.07597966	20.78504603	18.48206842	22.75365771	19.97728889	21.37573508	17.61186735	19.19530115	14.91849502	25.91705302	22.47771648	18.30871991	17.01215949	19.87199405	14.46873118	20.78896861	10.36378371	21.72357964	11.00643794	28.6358496	18.12116319	19.17707086	21.10966347	14.46751541	21.0348743	26.10744938
1440.9	21.46938856	20.14957315	24.28165609	21.13150201	21.58051234	23.49206387	25.14321528	19.63490926	23.3068587	14.39755879	19.41334897	23.3162534	19.15525665	23.27230969	27.53274372	22.59974363	23.03566877	18.42316818	22.29374015	23.83593089	18.63874721	18.98602808	14.73555609	13.90104793	20.68132623	18.2977166	22.64539089	19.81158768	21.26667101	17.47326181	18.99648902	14.79395045	25.83870827	22.38694348	18.1549666	16.84591099	19.69616811	14.29458907	20.69313293	10.1970698	21.68048774	10.85360575	28.59324926	17.99711581	19.08149577	20.97360816	14.30642998	20.88139289	26.03065448
1444.7	21.39698014	20.06228682	24.19743767	20.97162103	21.50603403	23.34482364	25.0418174	19.50252691	23.25735081	14.27912526	19.31193183	23.26606996	19.03234167	23.13314008	27.37266718	22.49530343	22.96422455	18.28966176	22.24916624	23.78302394	18.4903664	18.87130693	14.70788907	13.81481054	20.54100481	18.1694784	22.57787653	19.69917602	21.1779702	17.37527899	18.86551702	14.70347675	25.74462136	22.321271	18.03407875	16.71734554	19.51398439	14.19902011	20.63204965	10.05690559	21.63674189	10.72689659	28.56893912	17.87672325	18.98572324	20.84818207	14.15810939	20.80894477	25.9326503
1448.5	21.34176297	19.95548913	24.14437704	20.79735633	21.40464809	23.23150478	24.93517376	19.35849656	23.18385805	14.16760691	19.29121934	23.21263272	18.92605492	23.00618692	27.22636207	22.38723634	22.90335897	18.17382576	22.18106798	23.72317163	18.37632747	18.73833113	14.60100705	13.66989116	20.4059302	18.01682507	22.48295628	19.5892062	21.17502113	17.29570247	18.72816781	14.62446054	25.6729327	22.2753129	17.91053569	16.59055171	19.33804197	14.03916575	20.54328662	9.933798277	21.63547911	10.58992496	28.57627907	17.77091828	18.8407475	20.73243826	13.9545935	20.69890866	25.80922783
1452.2	21.31324569	19.88598184	24.12300522	20.69053759	21.35121316	23.20253332	24.88697829	19.28259798	23.18360508	14.09307953	19.25196787	23.17437603	18.88242544	22.9911238	27.18127634	22.31948726	22.86740171	18.11322007	22.10887494	23.68063513	18.33585219	18.65298996	14.54411146	13.57317506	20.31452689	17.90355312	22.47412148	19.50254414	21.14998363	17.19989837	18.61629623	14.52512232	25.66503207	22.24018149	17.83258862	16.51291893	19.23064304	13.91462523	20.50847151	9.814618735	21.62264047	10.49326253	28.61009971	17.72701041	18.81367752	20.63670813	13.83221793	20.62347574	25.78962952
1456	21.27858973	19.84537999	24.08115645	20.69883633	21.34227373	23.23755179	24.87121671	19.26148918	23.20754596	14.0853416	19.23207452	23.18181125	18.88794918	23.02009137	27.25167071	22.26452481	22.84299201	18.1557179	22.02012043	23.71103992	18.38461637	18.59971074	14.53322247	13.51794273	20.29410311	17.89975542	22.47781028	19.45264157	21.08459394	17.12187415	18.55989223	14.47042014	25.66944065	22.19377667	17.79872724	16.48042665	19.16714977	13.86399286	20.47021855	9.767657415	21.62500755	10.46771256	28.61808178	17.73158028	18.86981973	20.58962438	13.83567175	20.58091586	25.80038484
1459.8	21.21800545	19.8801724	24.12275348	20.76979322	21.39491791	23.39285379	24.94605913	19.34763738	23.34933535	14.16960141	19.2800001	23.28136258	19.01075578	23.10612186	27.37861069	22.26359602	22.85268342	18.29724741	22.04169346	23.7563571	18.49814153	18.679742	14.58404407	13.54860879	20.3935091	17.95609401	22.55586062	19.46634626	21.02228305	17.13101021	18.59754189	14.48356559	25.72549567	22.21789476	17.87755554	16.54992334	19.21417893	13.9266677	20.54016103	9.802982077	21.70109068	10.55099993	28.61734763	17.86091916	19.03452903	20.64919189	13.94381064	20.63948015	25.93302456
1463.5	21.24573472	20.03293102	24.22699799	20.91201073	21.48108853	23.47881447	25.10793708	19.46224764	23.50134108	14.29316337	19.43895712	23.41632374	19.20734006	23.20430955	27.50529022	22.37592573	22.94045331	18.44302898	22.23074229	23.87304995	18.64833351	18.85228198	14.68994178	13.69488114	20.52737236	18.11723925	22.68273046	19.60635551	21.12440376	17.27455395	18.75152482	14.61849946	25.84742146	22.3695644	17.99562917	16.66429576	19.3676362	14.09073144	20.68476531	9.921543031	21.83604843	10.67013367	28.6793366	18.04103524	19.17546426	20.78912058	14.14677843	20.75077437	26.10765886
1467.3	21.34114553	20.15697286	24.38432407	21.02377444	21.62096948	23.58357356	25.20428451	19.57496881	23.60159366	14.43120261	19.58892376	23.55678733	19.29439717	23.25443676	27.58253571	22.537678	23.08254883	18.52609276	22.42120013	23.97537509	18.72509651	19.01923177	14.78287322	13.86180109	20.63274301	18.2335189	22.8005036	19.77010253	21.26526376	17.45834733	18.91454343	14.77079469	26.03075249	22.5543384	18.11522782	16.80554431	19.5732154	14.20553813	20.83616048	10.03939356	21.97461843	10.7629816	28.81109629	18.13395235	19.26615566	20.91793078	14.2647844	20.90673775	26.22717735
1471.1	21.49288616	20.26362806	24.56141249	21.17014764	21.7607728	23.67039916	25.35427248	19.70752623	23.72051905	14.53264793	19.74610082	23.6704345	19.38341378	23.35947817	27.73303405	22.7144282	23.23544846	18.67249594	22.5575703	24.12376076	18.85741988	19.18360887	14.93864576	14.05363218	20.79368833	18.35435281	22.95660073	19.92838509	21.44151003	17.65420106	19.09616809	14.91315902	26.17449765	22.77059203	18.25718614	16.97012058	19.78235119	14.36302859	20.97302007	10.18733022	22.1318362	10.87120031	28.98960931	18.28632267	19.40500908	21.06980158	14.41320594	21.07398241	26.35090485
1474.8	21.6890045	20.39930391	24.74885972	21.28293408	21.9070185	23.84464923	25.44409276	19.87527099	23.82995016	14.71127194	19.87022799	23.78695137	19.47113036	23.44507593	27.82130244	22.88437735	23.36714162	18.79701468	22.71820343	24.27167568	18.98734474	19.33014724	15.10664095	14.23649368	20.93920046	18.48415113	23.13161272	20.10723402	21.63460133	17.82750041	19.26638897	15.07134121	26.33154389	22.95721527	18.39940019	17.12823096	20.00400608	14.4985344	21.10506713	10.30335302	22.31723664	10.9665075	29.18894473	18.41759144	19.5762865	21.18514097	14.5304387	21.25485923	26.49152937
1478.6	21.8992124	20.58397079	24.9973609	21.504745	22.12616449	24.04232086	25.62212118	20.06552166	24.01314917	14.8971024	20.08217504	23.97385714	19.67429548	23.62332883	28.0315963	23.07062188	23.51516505	19.01902483	22.90456642	24.44611287	19.18850635	19.57116171	15.30464298	14.47779551	21.13937193	18.70297022	23.3376784	20.33373802	21.82525822	18.07225098	19.5289664	15.24711288	26.53095686	23.18666744	18.60389672	17.34058091	20.25836645	14.7216072	21.29667444	10.48436166	22.54163627	11.13919449	29.37384433	18.65811221	19.81702605	21.37693933	14.78753365	21.50852397	26.67999027
1482.3	22.1125718	20.77539137	25.25697805	21.70342189	22.31726861	24.23718244	25.8209274	20.22865654	24.14600367	15.10255031	20.29045372	24.14434536	19.83731229	23.78182897	28.18298279	23.27906396	23.68958988	19.183959	23.1262247	24.61965139	19.37226158	19.80690089	15.50900164	14.68853313	21.30819305	18.89719892	23.54658201	20.55103978	22.04442794	18.31258238	19.75041509	15.43744057	26.73982299	23.44997428	18.79517928	17.54983791	20.52518174	14.92100988	21.4940156	10.64197634	22.74632984	11.28885941	29.5852262	18.85038969	20.02363434	21.56037637	14.98625863	21.74214481	26.87989154
1486.1	22.30481746	21.00308278	25.5449593	21.93946376	22.54951706	24.47491446	26.06163131	20.45991704	24.34243923	15.29827194	20.50109088	24.34899054	20.06015277	23.97203032	28.41940681	23.4621493	23.87154415	19.39770761	23.31588523	24.83283822	19.60901275	20.0606208	15.7192063	14.9390223	21.54834685	19.1371045	23.7897603	20.77971938	22.25470894	18.5270516	19.9923577	15.62175687	26.97165698	23.71647821	19.00728101	17.79037619	20.81943935	15.14175048	21.70263575	10.81143242	22.99545999	11.48337502	29.80001433	19.08810215	20.29120743	21.77951976	15.24564018	21.99454322	27.11137466
1489.8	22.57460357	21.24519109	25.84167759	22.2068464	22.77568188	24.75352333	26.27709645	20.68497292	24.55611863	15.54026874	20.73371889	24.57151986	20.2864466	24.17798528	28.63909377	23.71438995	24.06167498	19.65109825	23.56488417	25.05239417	19.84611417	20.33665488	15.94156643	15.19213249	21.77656753	19.39682255	24.06510931	21.07171067	22.52962584	18.80228588	20.27934319	15.86720504	27.25813003	23.99414969	19.2596934	18.04443105	21.14106296	15.39180963	21.93611342	10.99782563	23.27319986	11.65873623	30.05564399	19.31947545	20.55487045	21.98723023	15.48681311	22.2567192	27.34801103
1493.6	22.81091863	21.45526902	26.12986058	22.49012294	23.03106505	25.03949205	26.49692287	20.95209781	24.7674059	15.80238196	20.95478742	24.79036399	20.53109776	24.41061781	28.92350083	23.94091303	24.27260975	19.91868448	23.7563461	25.28171259	20.11106392	20.60105914	16.16088503	15.47274478	22.04414511	19.66681336	24.32710774	21.33447874	22.73452092	19.04705593	20.54024847	16.06953613	27.52528752	24.27744541	19.50039315	18.30866861	21.4588486	15.64127877	22.17496331	11.20781804	23.53389255	11.86740513	30.25505202	19.58924253	20.8676028	22.21590861	15.77213164	22.53362921	27.57840529
1497.3	23.07023383	21.72210018	26.44152545	22.79196368	23.29764436	25.32831736	26.7827057	21.24006373	25.02104757	16.06985306	21.19763682	25.04866806	20.79460864	24.64014258	29.1954531	24.19723938	24.49145361	20.19551132	24.02312152	25.52800633	20.39386697	20.90951134	16.41470206	15.77766939	22.34571178	19.97471184	24.61321973	21.64020007	23.0159041	19.34720582	20.84381957	16.30727354	27.81006497	24.58194024	19.78257735	18.59214522	21.81819676	15.92867282	22.42951168	11.44410716	23.79167278	12.10539421	30.50521033	19.883374	21.19223359	22.47754138	16.10037829	22.83723357	27.84903816
1501.1	23.31802015	21.98541593	26.75848004	23.13634138	23.592079	25.66329379	27.05404177	21.53776069	25.27238732	16.40156442	21.4788108	25.30734034	21.10096959	24.89260066	29.4921779	24.48371275	24.71938213	20.51062084	24.26934306	25.77387312	20.69936412	21.24054216	16.67772064	16.11952899	22.64798543	20.3037276	24.9104272	21.9421184	23.28074655	19.651588	21.17649123	16.55595402	28.10286268	24.90142234	20.07117787	18.90286841	22.18466294	16.2370937	22.70107991	11.69328362	24.07718599	12.36635986	30.7601918	20.20763015	21.53248599	22.75000964	16.44606517	23.14683693	28.13928819
1504.8	23.59218301	22.28428358	27.10771666	23.46852033	23.88678177	25.98791913	27.35598941	21.84510315	25.54531566	16.69412224	21.7511107	25.58127621	21.38532539	25.15336288	29.78845098	24.76866656	24.9665669	20.80566846	24.55483081	26.04832078	21.01229229	21.57987492	16.97400423	16.48014653	22.9694396	20.63782077	25.21906197	22.28770624	23.57043919	19.98182605	21.53004169	16.84565558	28.41390514	25.24118135	20.38550127	19.23617592	22.57626527	16.58082123	22.98875278	11.96760423	24.37216352	12.63998232	31.03589662	20.52570959	21.88106482	23.06864761	16.82823287	23.46938828	28.43505077
1508.6	23.83645179	22.56450536	27.43438388	23.80279128	24.17694414	26.31448046	27.65255468	22.15329612	25.81806469	16.99473013	22.03136064	25.85470887	21.69969913	25.40785228	30.09886448	25.08090334	25.19332271	21.13873615	24.84014536	26.32792389	21.31985316	21.92224183	17.22803379	16.81815624	23.30365182	20.97161002	25.53322128	22.62192051	23.84554945	20.30454315	21.88420549	17.11659081	28.74618938	25.57355014	20.70437016	19.56241001	22.96790261	16.91808416	23.29248625	12.23378758	24.65859836	12.90169067	31.30642827	20.8645486	22.23131461	23.35724951	17.19285378	23.79872478	28.72493041
1512.3	24.11055955	22.86492088	27.7674926	24.14078116	24.47591659	26.63817402	27.94628869	22.46212384	26.06989857	17.31973792	22.31378368	26.13177145	21.99751495	25.64540324	30.38544471	25.37238476	25.44351347	21.45543271	25.12170371	26.58237298	21.62230038	22.25865024	17.51092895	17.16472512	23.62329011	21.31937803	25.84159537	22.95318686	24.13611311	20.63281579	22.23856103	17.39446181	29.06857082	25.90585056	21.0091389	19.87444421	23.35531665	17.26065003	23.57553475	12.53185613	24.95967259	13.17838573	31.57720438	21.18567967	22.56101504	23.65830819	17.55921654	24.13709216	28.99955689
1516.1	24.39874581	23.1638824	28.11779896	24.48976268	24.77530431	26.94667559	28.24038071	22.78317831	26.32277895	17.64116828	22.59600108	26.40421839	22.29630395	25.88393754	30.67710706	25.69262295	25.69255546	21.77473974	25.4119668	26.85420466	21.92740648	22.62640484	17.80718595	17.53781835	23.95905859	21.66948681	26.15676905	23.31132611	24.45248995	20.98016636	22.61492463	17.69751323	29.37922481	26.26302893	21.34045136	20.21701008	23.7752439	17.60033383	23.86753075	12.82471487	25.24510355	13.44722465	31.84301719	21.53614214	22.92072137	23.96245678	17.93670035	24.48042268	29.29475463
1519.8	24.68440911	23.42814072	28.44407672	24.84319414	25.06545964	27.26625467	28.51989516	23.10672857	26.5748792	17.98235577	22.86289477	26.65912737	22.57348174	26.13250093	30.9750732	25.99071942	25.93842008	22.07117377	25.69168922	27.13534353	22.23212096	22.98001327	18.10166749	17.90475378	24.28833911	21.99843246	26.45518076	23.64744003	24.7729143	21.33506445	22.97651597	17.98182134	29.69961631	26.61712318	21.65062047	20.54134167	24.19949041	17.94561182	24.12935006	13.11645471	25.53125941	13.73604454	32.11510536	21.84515767	23.25628831	24.26038305	18.30023739	24.8184153	29.57835878
1523.6	24.94722939	23.6831186	28.73282999	25.16433059	25.35646074	27.55238798	28.77625257	23.3937379	26.80856854	18.29029103	23.1189458	26.89895979	22.84640049	26.3596283	31.24379436	26.2742392	26.16979776	22.35481011	25.95108154	27.37535764	22.53039084	23.31822126	18.39881063	18.26258231	24.60679543	22.33145774	26.74711854	23.97321478	25.04624955	21.65600102	23.32928451	18.2538155	29.98137129	26.93337749	21.95751432	20.84933259	24.57218225	18.27004186	24.39512524	13.3996834	25.80407312	14.00917462	32.36186582	22.17074661	23.58788498	24.53898404	18.66979357	25.11669658	29.85128505
1527.3	25.1990495	23.94279002	29.04599593	25.49613339	25.63892682	27.84810586	29.04463074	23.69195258	27.06396327	18.59650705	23.38019334	27.1395895	23.12422534	26.58652664	31.52754544	26.57368677	26.39510631	22.64677981	26.2040191	27.61467046	22.82914512	23.66126026	18.68576822	18.62708436	24.92225831	22.66224933	27.03997077	24.28906635	25.31387466	21.98364714	23.67851914	18.53575711	30.28418191	27.25491626	22.25221494	21.17285944	24.96774538	18.60996126	24.67189261	13.68664957	26.07953826	14.28614014	32.60713649	22.47695829	23.91038551	24.82350346	19.03396657	25.4433681	30.11811044
1531	25.4091462	24.20988673	29.33442537	25.82364655	25.90524635	28.14649128	29.30587289	23.98658847	27.2914985	18.90724762	23.64204159	27.39082303	23.40531382	26.80659044	31.78624222	26.84032883	26.6087008	22.94940834	26.46622028	27.85606679	23.12618112	24.01175129	18.97921335	18.97551131	25.24127504	22.99422745	27.32235444	24.60709771	25.57290029	22.29469907	24.01882651	18.80254019	30.54825307	27.5600128	22.54751942	21.48537639	25.34077146	18.9525138	24.94377944	13.98364811	26.33493086	14.56795187	32.82686782	22.802113	24.2522584	25.10323807	19.41255682	25.75318937	30.37965432
1534.8	25.63631185	24.46793499	29.62471652	26.13159336	26.15199717	28.42524703	29.5498175	24.27632615	27.51218736	19.2142661	23.88871528	27.61816915	23.67528211	27.00149909	32.03978052	27.09914426	26.82677861	23.24622033	26.71442422	28.06784739	23.40872783	24.33853247	19.25170726	19.33607707	25.54731076	23.31871752	27.59978315	24.90183625	25.83567334	22.60180411	24.34837465	19.07726445	30.81391321	27.86212045	22.83091509	21.7890799	25.72169939	19.28050196	25.19989975	14.26712063	26.59219673	14.82946641	33.02625913	23.10483936	24.5559683	25.37426485	19.77065467	26.05255732	30.63659742
1538.5	25.84670245	24.69239664	29.87960155	26.42622349	26.40768705	28.66062861	29.77286316	24.53017807	27.7189518	19.49200528	24.12248315	27.82376097	23.90919514	27.18456969	32.25815213	27.33661816	27.03047465	23.5116844	26.95724412	28.27134729	23.66448454	24.64896453	19.50860874	19.67738003	25.83192818	23.61084885	27.85275402	25.2030132	26.07980672	22.917025	24.66882064	19.33909545	31.06464146	28.15290924	23.10212157	22.07697723	26.06324824	19.58773943	25.43928089	14.5387687	26.81582887	15.08559602	33.22958631	23.37990742	24.8403937	25.6116441	20.10231914	26.31780114	30.86447745
1542.2	26.07658535	24.92739963	30.16273089	26.73472105	26.66117048	28.91728445	30.01646559	24.81415653	27.95334749	19.80056732	24.38205522	28.05870887	24.14867869	27.36550198	32.48522594	27.60205934	27.24571118	23.78747919	27.19193393	28.50298541	23.93644838	24.97253469	19.79677888	20.01829507	26.14397776	23.91712738	28.11882051	25.50268045	26.33978502	23.22705582	24.98787823	19.62136534	31.33434779	28.44973275	23.38860607	22.3653478	26.45535396	19.91087293	25.69306187	14.82899654	27.06346045	15.35209527	33.46793594	23.68081415	25.14816303	25.87625074	20.45305284	26.61235746	31.08905009
1546	26.29276546	25.16717521	30.42334027	27.04502124	26.90970492	29.18851287	30.25371869	25.086085	28.16890675	20.09209484	24.6079824	28.27325659	24.39889008	27.56535054	32.7290375	27.85796029	27.44809047	24.06535598	27.42584352	28.72778445	24.22366527	25.29729865	20.07929564	20.35970907	26.43964147	24.22735447	28.37888636	25.79916343	26.58671785	23.52724393	25.3100488	19.87343756	31.59915745	28.74039519	23.66857199	22.66987369	26.80720993	20.23011535	25.94933329	15.11117199	27.30456485	15.61261095	33.67704505	23.95663682	25.45897076	26.12835286	20.80573508	26.89210034	31.33867373
1549.7	26.48941131	25.38129856	30.67431709	27.32717911	27.12514234	29.43315236	30.48499007	25.34804769	28.37151105	20.38515301	24.82746875	28.46608834	24.6343481	27.7523964	32.93871925	28.08765198	27.62553791	24.32186704	27.65888639	28.90496898	24.47151702	25.60745423	20.33580919	20.68822163	26.71845429	24.50867384	28.63347723	26.07639165	26.82388963	23.79817746	25.61387262	20.11402109	31.8179136	29.02128307	23.92539383	22.94733827	27.13576653	20.53002628	26.17583166	15.37699129	27.52435439	15.86243666	33.86314134	24.22801825	25.74643653	26.36891266	21.14345884	27.16268994	31.55459969
1553.4	26.71045878	25.61708107	30.93720633	27.62086568	27.38102254	29.69435113	30.7020863	25.60976848	28.57359846	20.65983685	25.06614644	28.67584541	24.86235504	27.93476415	33.1649221	28.33844055	27.83821693	24.58691113	27.88777459	29.14292437	24.7355205	25.91991694	20.61552073	21.03811868	27.01050979	24.81195031	28.88379519	26.37752495	27.08812011	24.11465321	25.92524319	20.37914303	32.06893356	29.30315077	24.19287252	23.22958097	27.47423873	20.84462481	26.42601448	15.65956259	27.76310853	16.12455277	34.07447539	24.50816285	26.02011808	26.6172282	21.47587958	27.43651527	31.79079734
1557.1	26.89945324	25.82216875	31.18213314	27.87648089	27.6102308	29.92816619	30.90579338	25.84313363	28.76186684	20.92123829	25.27985783	28.86087379	25.07819125	28.10437457	33.36945752	28.56810532	28.01968773	24.81549574	28.08330292	29.32916204	24.96449311	26.21913	20.86906699	21.36290744	27.28039894	25.08296397	29.1163807	26.6393239	27.31622129	24.3888707	26.22141409	20.61999116	32.29935056	29.55161338	24.44716174	23.49191403	27.79026572	21.14364006	26.64818498	15.92272222	27.97130349	16.36278478	34.26411314	24.76678528	26.2919048	26.84377779	21.77701348	27.685524	31.9868907
1560.9	27.08806788	26.02664279	31.42697541	28.15620306	27.83341436	30.16567561	31.12398371	26.08943008	28.9616076	21.20556782	25.4806457	29.06197188	25.3078634	28.27303337	33.58915983	28.78996777	28.21277196	25.07736117	28.28916345	29.52159615	25.22855372	26.49354127	21.11021641	21.66211924	27.54055341	25.36319826	29.33046812	26.90151696	27.54608581	24.66159979	26.49415545	20.83997445	32.51504276	29.80911282	24.70106066	23.75664523	28.10092958	21.44219482	26.86960228	16.16674732	28.18211174	16.60780538	34.46016602	25.03177373	26.58320394	27.08093251	22.10920706	27.93229508	32.19106272
1564.6	27.25449679	26.24258147	31.64917731	28.42511201	28.0366011	30.40205233	31.34871612	26.34108711	29.16703623	21.45433583	25.70041751	29.25546156	25.54148915	28.43715519	33.7962133	29.00389056	28.37287406	25.33020779	28.4818632	29.70360576	25.48165005	26.7709951	21.3465777	21.9651962	27.82008456	25.64373273	29.55966723	27.15636148	27.7422548	24.91785979	26.77299527	21.05197485	32.74287214	30.04833485	24.957361	24.01705285	28.40445358	21.72236966	27.08549543	16.42865648	28.39613266	16.85079925	34.64045513	25.30230626	26.86204362	27.29967188	22.42826597	28.17848465	32.39823221
1568.3	27.43521075	26.45948789	31.90144489	28.69224986	28.24669109	30.62842015	31.55698364	26.59126892	29.34516643	21.73390512	25.9114246	29.46417507	25.77300996	28.60142336	33.99611732	29.22056944	28.54972568	25.56918075	28.69935733	29.9003317	25.70345975	27.05364637	21.59715162	22.27185266	28.08139459	25.91927044	29.7913754	27.42035517	27.96957427	25.18433935	27.04931894	21.28925816	32.95291807	30.3242975	25.19185284	24.28463136	28.69622205	22.0167589	27.3028598	16.67785933	28.60822772	17.08603422	34.83790383	25.56760402	27.11992389	27.52692389	22.72370349	28.42785365	32.60204194
1572	27.63724983	26.68216006	32.14267048	28.93662097	28.46647645	30.84531538	31.74933712	26.81819823	29.53237155	21.9776932	26.13629722	29.65484724	25.96491731	28.76374861	34.18018194	29.46144565	28.73988934	25.79586784	28.94082932	30.10816847	25.92656831	27.34131791	21.84338134	22.59240652	28.33988622	26.17356558	30.02112252	27.69400102	28.2366918	25.44836674	27.33442215	21.54406741	33.21449708	30.58861791	25.43261869	24.53326627	29.01274664	22.30323959	27.51987696	16.95447911	28.80694074	17.31202802	35.04607347	25.79641136	27.37025607	27.76208143	23.02179221	28.67476194	32.81084763
1575.8	27.87680834	26.88160686	32.37478843	29.20386401	28.70215346	31.06927779	31.96502624	27.06699498	29.72847233	22.24989592	26.35743206	29.8470773	26.17128778	28.93595333	34.38829763	29.70739216	28.94230413	26.02136233	29.16862889	30.3043588	26.14889737	27.61809162	22.08792839	22.89029734	28.61090711	26.44822871	30.26387098	27.96627282	28.48178366	25.73029973	27.62955439	21.8141319	33.42109379	30.8649455	25.66857805	24.79497019	29.32804959	22.58838507	27.74090286	17.20738125	29.02568364	17.5340505	35.26640189	26.03891293	27.6198607	27.97763778	23.31320829	28.93525256	33.02261267
1579.5	28.07538905	27.06111964	32.58627536	29.43781732	28.89691996	31.28464207	32.1231459	27.27061723	29.87886448	22.49995115	26.55384019	30.01473081	26.35275194	29.07841933	34.57557458	29.91935013	29.12863631	26.22782581	29.34546093	30.48279907	26.35707094	27.87108336	22.30978996	23.16853184	28.84166576	26.69478832	30.46579678	28.20675908	28.69498504	25.97780298	27.87560982	22.01149302	33.62179837	31.09401201	25.87810422	25.01979352	29.59223537	22.82950054	27.93358803	17.42719791	29.22629219	17.74632047	35.44885801	26.243072	27.85829289	28.16810794	23.59048083	29.1621777	33.20313142
1583.2	28.29619522	27.28042322	32.83987737	29.70953076	29.13308917	31.53757684	32.36289297	27.53199817	30.08503686	22.76261122	26.77773707	30.22174164	26.58379712	29.27450495	34.80187167	30.16283459	29.32713813	26.47684851	29.56192616	30.71560704	26.59693858	28.15955747	22.56057054	23.46872702	29.09249276	26.9610688	30.71212187	28.47435963	28.93170583	26.24891267	28.17179724	22.25320794	33.84077279	31.37656768	26.11967638	25.28049247	29.8923203	23.11375102	28.1742844	17.66774524	29.4499664	17.98046108	35.6689844	26.50042925	28.13281418	28.40589174	23.88827619	29.41633775	33.40952795
1586.9	28.49480235	27.49536077	33.07032465	29.9692095	29.34668639	31.78249667	32.57007678	27.75286034	30.26911294	23.03274647	26.97879447	30.41976431	26.80700469	29.45091423	35.02917526	30.38732534	29.49359081	26.69694885	29.7570217	30.89368835	26.8144439	28.418412	22.77995531	23.74457915	29.34395916	27.21667793	30.93148605	28.71962694	29.15944318	26.49622053	28.43813012	22.45336749	34.0731384	31.62569881	26.35190968	25.51095739	30.15945301	23.38082556	28.35768983	17.89067293	29.64995008	18.19745691	35.86697924	26.75154756	28.37452021	28.6366451	24.18238141	29.64214889	33.62222746
1590.6	28.70374344	27.71264733	33.30448639	30.23608351	29.57122584	32.05491481	32.8157451	27.99555543	30.48654072	23.29001068	27.20703614	30.62100624	27.03669985	29.66422313	35.25001059	30.63221263	29.69728616	26.94808382	29.97058171	31.113437	27.06928284	28.69914562	22.99437126	24.02704222	29.60710675	27.49861429	31.17093355	28.98120038	29.39805725	26.73053119	28.69928483	22.68297771	34.31375584	31.88505231	26.59811079	25.7535852	30.44359874	23.66648319	28.57884177	18.11992781	29.84562828	18.43301211	36.07404356	27.00798966	28.64394066	28.87188556	24.48392119	29.89917032	33.84810122
1594.3	28.90868426	27.95360622	33.56388071	30.50609704	29.80063974	32.32387295	33.06074555	28.24019242	30.69402872	23.55232673	27.42896219	30.82145499	27.28155907	29.8549542	35.52262625	30.86833685	29.89977624	27.17979169	30.18179541	31.32701379	27.30762261	28.96411004	23.20846835	24.29909145	29.88089475	27.78285326	31.39823183	29.24173688	29.65160636	26.97648538	28.97025339	22.87526505	34.56298983	32.15257788	26.86454468	25.99908521	30.72127944	23.92099535	28.79379837	18.36883419	30.07444116	18.6788287	36.30393393	27.26719478	28.93203137	29.11272324	24.79604904	30.13690643	34.06178339
1598.1	29.11857627	28.18877897	33.81865021	30.78228596	30.03834463	32.57609588	33.3192137	28.48555466	30.90356551	23.82185415	27.65158523	31.05359809	27.52902636	30.05491517	35.76218859	31.11965655	30.11391165	27.44278685	30.4089761	31.56153223	27.55675027	29.24436706	23.43536145	24.56514745	30.15200599	28.06821466	31.65220137	29.51758269	29.91535642	27.24850086	29.26429181	23.10387831	34.82839417	32.42723815	27.12551554	26.25756717	31.016301	24.19386232	29.02068872	18.58250751	30.30717183	18.9006123	36.54480649	27.526671	29.20319197	29.34815748	25.11400391	30.39962993	34.29080362
1601.8	29.35743796	28.42854346	34.07653815	31.03767368	30.25739729	32.83084297	33.55118829	28.72789755	31.11477838	24.08741561	27.86499537	31.28121662	27.74300507	30.2627772	36.0172038	31.36083583	30.3101001	27.68156477	30.63930443	31.7984441	27.79648845	29.50612664	23.65026081	24.83329483	30.42905472	28.36636337	31.89005823	29.78246316	30.17561805	27.48227834	29.53325632	23.33044263	35.08744933	32.70093917	27.35749942	26.50048534	31.30766156	24.47248056	29.24690099	18.81122744	30.52782293	19.14405364	36.8035501	27.78178717	29.46774862	29.59784997	25.40044314	30.66356559	34.52479113
[truncated: 335 more rows]
[truncated: 63 more columns]
