# Supplementary material for: Field spectroscopy data from non-arable, grass-dominated objects in an intensively used agricultural landscape in East Anglia, UK
Source: Data Brief. 2019 Nov 28;28:104888. doi: 10.1016/j.dib.2019.104888 (PMC6920490; doi:10.1016/j.dib.2019.104888)
Supplement: Multimedia component 1 [file mmc1.zip › Table 6 SVC_3_May_2013.csv]

Wavelength	gr050513_005	gr050513_007	gr050513_008	gr050513_009	gr050513_011	gr050513_012	gr050513_013	gr050513_014	gr050513_015	gr050513_016	gr050513_017	gr050513_018	gr050513_019	gr050513_020	gr050513_021	gr050513_022	gr050513_023	gr050513_024	gr050513_025	gr050513_026	gr050513_027	gr050513_028	gr050513_029	gr050513_030	gr050513_031	gr050513_032	gr050513_033	gr050513_034	gr050513_035	gr050513_036	gr050513_037	gr050513_038	gr050513_039	gr050513_040	gr050513_041	gr050513_042	gr050513_043	gr050513_044	gr050513_045	gr050513_046	gr050513_047	gr050513_048	gr050513_049	gr050513_050	gr050513_051	gr050513_052	gr050513_053	gr050513_054	gr050513_055
350.8	2.440331912	2.778973239	2.649901683	2.745972932	2.055402406	2.35212295	2.274575418	2.323390051	1.848980909	2.260161125	2.209621438	1.976067198	1.674382023	2.612290112	2.378701717	2.348101506	1.705211664	1.821984294	1.417131802	2.648297341	2.028407608	2.19582364	2.706697821	2.213561981	1.983984523	1.911658228	1.653395572	1.926368811	2.061440308	1.583083647	2.746251909	2.305167384	1.942556784	1.778518656	2.165672857	2.127686357	2.429108591	1.78305197	1.671598833	2.488837744	2.473880633	2.335806084	1.767760423	1.322634298	1.081007999	1.465879508	1.630585071	1.507055899	1.644997668
352.3	2.317298409	2.629379273	2.543613235	2.665304338	2.007576233	2.228743644	2.14882877	2.231831486	1.787744068	2.208992078	2.104458142	1.882860468	1.567619778	2.546844246	2.250323825	2.277065723	1.596055222	1.749753496	1.334407969	2.575870055	1.947356597	2.053004693	2.60736294	2.100631626	1.872374017	1.783213349	1.568667249	1.858421393	1.9711112	1.500540275	2.640648424	2.261482251	1.925618551	1.761418519	2.118207748	2.103442092	2.406114045	1.799405979	1.670883689	2.442048735	2.419821171	2.250758734	1.70827994	1.267435483	1.058026697	1.40069745	1.567793146	1.439810638	1.603232876
353.8	2.213549325	2.602150041	2.451149665	2.551260475	1.936779428	2.19102265	2.101532997	2.183876512	1.717444945	2.105099403	2.00594162	1.771122974	1.52179492	2.482428542	2.2312249	2.242971237	1.54365045	1.688494519	1.256450335	2.539766337	1.869783913	2.012778786	2.566130806	2.059190595	1.820386113	1.805522188	1.52785769	1.807207978	1.926113652	1.440326891	2.604643545	2.206773063	1.856164259	1.725540515	2.154650325	2.087127438	2.393371929	1.765907029	1.647188527	2.389168333	2.369683526	2.193873767	1.697387311	1.240002336	1.036723265	1.377735515	1.535191002	1.397417451	1.579259719
355.2	2.182145441	2.590918452	2.489529853	2.582749743	1.925644459	2.167680109	2.111323059	2.18458256	1.709419152	2.069179506	2.056282187	1.809438781	1.52327219	2.488762474	2.232865661	2.236644608	1.543331227	1.686108632	1.253454569	2.543019485	1.861271248	2.020160966	2.6022176	2.088680651	1.792906677	1.818310205	1.505697497	1.796692868	1.912773034	1.439776413	2.650790057	2.201287968	1.889684038	1.742266608	2.113389098	2.089748974	2.400107733	1.749894579	1.634200841	2.400691502	2.339834263	2.211670962	1.681471305	1.236382939	1.058344801	1.372513222	1.532102754	1.426777447	1.606901818
356.7	2.188223249	2.621183769	2.488338053	2.627206262	1.957800156	2.211357714	2.118027905	2.165623922	1.694470311	2.084878862	2.090016844	1.791321761	1.517240625	2.459245556	2.238957923	2.210909975	1.541766445	1.68400254	1.251942634	2.551049971	1.87384713	2.013812792	2.59971436	2.060036591	1.84828631	1.793439373	1.531222561	1.774836617	1.922120754	1.444992903	2.649820938	2.221295014	1.898375474	1.780950187	2.127739945	2.083166318	2.415265296	1.773635425	1.646949214	2.392998142	2.333582194	2.221976089	1.664940464	1.231863465	1.068256598	1.367686502	1.547977534	1.436075544	1.597609213
358.2	2.180986929	2.565645034	2.439893641	2.558342439	1.880321638	2.150977326	2.080880563	2.128138165	1.677682253	2.061070122	2.033672136	1.736685014	1.496435908	2.417051511	2.185806029	2.159871424	1.483775498	1.633633669	1.224978617	2.515205078	1.833044763	1.94934817	2.549714936	1.997375024	1.767469148	1.753064006	1.468006825	1.765431512	1.880445545	1.370380716	2.561152569	2.190317609	1.864843224	1.7416932	2.115303473	2.058556963	2.377568678	1.7687024	1.604463892	2.349853044	2.330008725	2.15948991	1.650828668	1.244599025	1.028529155	1.329635728	1.525165685	1.391085185	1.554253407
359.7	2.135012132	2.4809926	2.402091551	2.491310365	1.847487628	2.089121809	2.055466484	2.091722923	1.612514756	1.983083051	1.946213538	1.709268236	1.459278775	2.384961578	2.196402741	2.12415929	1.45286296	1.581405941	1.194763391	2.484500405	1.808423359	1.905568404	2.542414167	1.95444039	1.720923653	1.691500571	1.431949138	1.716279587	1.846840704	1.370941659	2.558816839	2.187223953	1.863190775	1.722772444	2.140792972	2.06467085	2.386577834	1.758962823	1.595880335	2.32975153	2.280789106	2.142738042	1.675170718	1.220481523	1.013079435	1.318960273	1.507019466	1.383366586	1.542742483
361.2	2.118873264	2.468995951	2.372718477	2.445765996	1.840803213	2.090791811	2.016204807	2.084421105	1.598934363	1.993602574	1.918913918	1.68020107	1.433230778	2.383889199	2.153772353	2.105417527	1.459116669	1.570459007	1.184134723	2.454184198	1.813605505	1.893186347	2.529516871	1.960945668	1.732507684	1.643842368	1.433496022	1.694468931	1.815967575	1.339230792	2.507403292	2.174700257	1.868404446	1.735680004	2.136166892	2.073771533	2.37677041	1.728121627	1.618048674	2.344521122	2.257063368	2.143641518	1.67281502	1.220702852	1.009717174	1.302736702	1.480157615	1.370786362	1.530659023
362.6	2.057877276	2.456503395	2.344792636	2.455351621	1.806056255	2.0783542	2.006988488	2.056021619	1.57804201	1.979444566	1.900305408	1.643153288	1.42763074	2.351536528	2.096172675	2.067763057	1.439728905	1.546413282	1.174775641	2.422721912	1.785813323	1.880282709	2.510550085	1.931228811	1.714950857	1.647054488	1.407352627	1.692324699	1.789839372	1.331863501	2.502639875	2.147377988	1.86728055	1.738007281	2.126365185	2.066888898	2.372688448	1.742738474	1.588056143	2.330527026	2.253399464	2.120536494	1.66477899	1.206264613	1.008748462	1.290497235	1.484304924	1.347503097	1.507939973
364.1	2.011098555	2.416610449	2.310656984	2.405413215	1.764280141	2.008916531	1.956011068	2.003065318	1.556165809	1.936924109	1.860224103	1.623708444	1.402292186	2.317776775	2.053499607	2.019140025	1.403524399	1.480080275	1.102518312	2.380682146	1.713949237	1.816159575	2.437835885	1.881765669	1.64368808	1.597184916	1.349616398	1.63271086	1.762323836	1.290789152	2.454581152	2.130051929	1.843921383	1.729471091	2.116185868	2.055592435	2.37534555	1.734737966	1.588646824	2.300804855	2.19085355	2.086488754	1.636514262	1.199277627	1.011890498	1.258790285	1.464554082	1.313261754	1.480270453
365.6	1.933051619	2.392954093	2.26724892	2.369865464	1.727500545	1.99106319	1.925973497	1.981798485	1.512384193	1.886427203	1.791834228	1.596031843	1.374893358	2.297151675	2.048608369	2.013340938	1.37515885	1.485527291	1.095991158	2.371883612	1.7013505	1.811264353	2.438362559	1.854008806	1.62712643	1.584040797	1.321963306	1.624124562	1.729665573	1.264016346	2.432193394	2.114072861	1.842432214	1.704640527	2.089039446	2.053934742	2.378562218	1.726908022	1.582293938	2.279856314	2.20598146	2.077303805	1.635043465	1.187003475	1.006629861	1.238691002	1.447020531	1.311890603	1.4745634
367.1	1.972143666	2.402663425	2.275240265	2.363147831	1.734470838	2.013745938	1.918622543	1.986655245	1.50243845	1.883433451	1.826433546	1.586988048	1.388193748	2.300837063	2.034337739	2.018942108	1.379654829	1.478298666	1.108100737	2.384232483	1.715817391	1.824005108	2.456791593	1.87772533	1.641089676	1.576338244	1.341250134	1.61345997	1.761434141	1.293880432	2.468931188	2.136074682	1.867606279	1.719757012	2.109346643	2.067764669	2.384876384	1.732821619	1.57299337	2.313234829	2.191911115	2.104414937	1.639234794	1.184847317	1.018052705	1.250881502	1.453176329	1.33068672	1.470086499
368.5	1.998922261	2.438637905	2.302317392	2.408025958	1.767023936	2.002921474	1.959947175	2.009324877	1.528283022	1.925264885	1.87020183	1.613319108	1.409495429	2.33404062	2.076806308	2.048897734	1.410473779	1.499915667	1.123938324	2.374929118	1.738416302	1.826591982	2.489606703	1.89117318	1.651800688	1.610645861	1.347277813	1.646184506	1.785061724	1.3106308	2.489354128	2.149879122	1.878191101	1.736440829	2.1227883	2.086397643	2.401783334	1.750636675	1.59766366	2.320013441	2.222506885	2.119254063	1.649880213	1.19093466	1.022460977	1.266781489	1.467296014	1.349237714	1.490071116
370	2.005058403	2.447065908	2.32710729	2.445095646	1.747736796	2.025813864	1.969089631	2.018681518	1.539675346	1.942181709	1.857477276	1.622226919	1.418530207	2.328233699	2.088113162	2.056759116	1.407004045	1.518954167	1.153307581	2.412324026	1.729806739	1.852828329	2.516328569	1.893197136	1.679924538	1.628055678	1.360625542	1.674501418	1.775854583	1.299667017	2.515353206	2.149381269	1.877083831	1.738040585	2.140632849	2.084141663	2.406232907	1.766973975	1.600279826	2.333735858	2.247124717	2.125330282	1.651188413	1.201386251	1.01348806	1.274734005	1.47127823	1.322493513	1.510210347
371.5	2.04757969	2.486080952	2.336550312	2.460562862	1.753772079	2.053235621	1.987901492	2.049210386	1.559619297	1.938119939	1.885030326	1.646357053	1.425065192	2.36063448	2.122511544	2.072685969	1.419516675	1.542762677	1.145924792	2.455831963	1.764351243	1.878492728	2.530006525	1.894663175	1.680204023	1.652384612	1.360851907	1.696156433	1.775181571	1.321928916	2.550077657	2.151475829	1.88399505	1.736686795	2.158539429	2.105212358	2.404821956	1.765156792	1.597844718	2.350753417	2.291511463	2.140758626	1.680025139	1.211446699	1.02287671	1.274813857	1.481142112	1.354033291	1.515530173
373	2.087540256	2.519652568	2.381886139	2.514017344	1.811711895	2.084893821	2.037688146	2.058776002	1.580422993	1.995777306	1.924247076	1.67199082	1.445868505	2.400875895	2.144396676	2.139110931	1.452411126	1.55527671	1.173180742	2.511128017	1.789109385	1.915462083	2.584241419	1.943947026	1.69932169	1.692455467	1.412784697	1.739486815	1.822233168	1.385943385	2.603522206	2.185078283	1.88848871	1.759358361	2.202180322	2.113380266	2.42831237	1.778071186	1.621176588	2.396903334	2.335057336	2.181478774	1.692181683	1.227427559	1.0367592	1.29361218	1.508577676	1.364629424	1.527180219
374.4	2.1061353	2.573076829	2.414764427	2.528577185	1.830416647	2.106185119	2.073797237	2.077842153	1.618672212	2.040613636	1.958960585	1.688983224	1.467682155	2.429301948	2.178329323	2.158799455	1.464893131	1.569372197	1.194099706	2.545504631	1.827212762	1.95872838	2.619319514	1.972847156	1.739118493	1.744423918	1.4262525	1.745360167	1.851461435	1.411374978	2.65453169	2.228495018	1.929323436	1.77872224	2.172919059	2.118821858	2.445353629	1.808985777	1.63335609	2.432471166	2.363682872	2.193425255	1.72260604	1.248436129	1.038367008	1.327532766	1.526860325	1.370106703	1.554628169
375.9	2.10817161	2.565047868	2.39895065	2.523140044	1.834516606	2.105484856	2.057624874	2.078960261	1.608643078	2.025214239	1.92601612	1.702451444	1.46761157	2.418671574	2.137536532	2.150536754	1.457375123	1.560749485	1.182697049	2.551978451	1.817076163	1.924668147	2.610177526	1.942251153	1.720430994	1.7262961	1.420927678	1.758605891	1.851442814	1.403316813	2.641769452	2.224101224	1.940414843	1.7739855	2.164978532	2.116447653	2.434836518	1.800535611	1.629443882	2.41972703	2.341673979	2.197310486	1.714203578	1.230000662	1.046332054	1.325306423	1.508478855	1.368405819	1.544994924
377.4	2.099732903	2.554502542	2.398337326	2.533163321	1.822696268	2.089932943	2.041173676	2.057378114	1.592030647	1.981848721	1.90127906	1.673189953	1.441606835	2.40082953	2.131523648	2.135720267	1.445941349	1.557205577	1.162614049	2.529333843	1.797107586	1.911615574	2.630691139	1.953942433	1.728751664	1.724618312	1.409952378	1.739374294	1.834258079	1.367824708	2.633254099	2.212527506	1.935961567	1.772858578	2.18896307	2.123919079	2.43564093	1.804722743	1.621185491	2.408841727	2.340590103	2.195584887	1.708068571	1.237957955	1.044690257	1.310495257	1.521050407	1.354290728	1.526488279
378.9	2.116116442	2.583115144	2.405743065	2.541546552	1.830444937	2.097723918	2.019626586	2.07161364	1.576231066	1.997290968	1.926093234	1.669477931	1.461098308	2.42190936	2.148123478	2.132560576	1.454528858	1.556048909	1.169337436	2.528794705	1.821974295	1.914458474	2.632125683	1.957056998	1.713708995	1.720864356	1.401933391	1.751985215	1.825098364	1.39027324	2.658599083	2.203464199	1.942390241	1.771821923	2.197417089	2.127742889	2.447529603	1.804454195	1.616486274	2.436012436	2.369744832	2.211763842	1.704848038	1.237555353	1.068097566	1.308961997	1.532080519	1.378376648	1.53478476
380.3	2.169905431	2.653220538	2.464231769	2.584484254	1.880125468	2.151563999	2.091746839	2.12508306	1.63118207	2.040371511	2.002874783	1.707237094	1.497934121	2.489757432	2.208324553	2.231902729	1.476022328	1.603169932	1.215018387	2.600610714	1.871318119	1.977405224	2.692641294	2.006222371	1.78151877	1.788536571	1.441923221	1.823468167	1.873363666	1.443247583	2.755498406	2.235963041	1.964937218	1.795546079	2.221099678	2.158114356	2.463653844	1.832619837	1.645279106	2.484211332	2.42345252	2.271673336	1.73864973	1.266492455	1.088739128	1.351433974	1.549858804	1.399699474	1.57530386
381.8	2.240729101	2.745076711	2.54891343	2.68704199	1.943481004	2.219214858	2.156153136	2.200655901	1.678875609	2.134438275	2.06945147	1.782104011	1.553764292	2.561006715	2.25649357	2.303033554	1.557729472	1.65854088	1.276623589	2.6820019	1.938783846	2.039175179	2.753062563	2.079220123	1.837941324	1.859085193	1.50410307	1.899884618	1.955965364	1.496887787	2.862150933	2.300810289	2.024709467	1.820196077	2.267599904	2.176268111	2.498561943	1.85670044	1.688713258	2.564014894	2.515463685	2.30311175	1.790176435	1.283865041	1.097008021	1.409894463	1.607978809	1.450680406	1.627266096
383.3	2.305730598	2.800191501	2.610142191	2.760527993	1.99605578	2.260801902	2.224744937	2.245402237	1.717139141	2.179152297	2.097605335	1.821560942	1.584441474	2.591329194	2.313400219	2.370471877	1.588507617	1.704032012	1.284416937	2.743146871	1.969883298	2.09802304	2.812603468	2.137615935	1.8778852	1.936503743	1.531304375	1.93330235	1.977386415	1.551219973	2.91480749	2.320260785	2.04132233	1.821549841	2.271002252	2.193139317	2.504591055	1.85937789	1.695316129	2.579435646	2.548625863	2.356777037	1.828803842	1.306288459	1.107234979	1.443197972	1.623597718	1.467251271	1.635555296
384.7	2.312875885	2.824116089	2.60486022	2.748846101	1.997106593	2.251921572	2.184212348	2.22378361	1.717917802	2.165605521	2.090050037	1.808653646	1.586021414	2.597034224	2.312977866	2.342953209	1.566697793	1.702526441	1.271797559	2.729017109	1.949437533	2.077813322	2.814392648	2.104672298	1.846224468	1.914520523	1.508692381	1.920363015	1.981492268	1.57181704	2.902709806	2.314849064	2.021751027	1.830342645	2.263582375	2.187112019	2.504218152	1.86324277	1.682928954	2.584498036	2.526601193	2.358157832	1.812285463	1.307896413	1.108486789	1.414736535	1.622783157	1.452561148	1.638810934
386.2	2.305204878	2.796332115	2.566663589	2.701919132	1.953060955	2.251700897	2.18668388	2.188030691	1.698996481	2.143038004	2.078283534	1.791815053	1.551770797	2.571630451	2.306843261	2.315216138	1.557351642	1.666950693	1.261350337	2.738241115	1.952844959	2.044470811	2.817644268	2.085025465	1.848022383	1.923438827	1.510857057	1.924473143	1.978804801	1.543869574	2.872097098	2.31198662	2.018759048	1.830792657	2.265459637	2.174019506	2.502717416	1.86338804	1.677051452	2.592540524	2.507801056	2.340613303	1.803510319	1.305608697	1.111980288	1.418905483	1.609637753	1.443861107	1.631828555
387.7	2.273485226	2.803203684	2.569006592	2.71213124	1.938664169	2.266811957	2.184547069	2.208238004	1.690754255	2.153641904	2.077104442	1.78945567	1.567501585	2.571541342	2.308719926	2.323513071	1.558164904	1.678308093	1.275766772	2.753280989	1.942741538	2.058198819	2.829688744	2.076571343	1.842992564	1.9180606	1.509004036	1.927697488	1.997554072	1.560852468	2.891370583	2.303693226	2.035567412	1.831283394	2.286039927	2.184928236	2.499190652	1.864973358	1.691848655	2.588926485	2.541925009	2.342147174	1.811137336	1.300579333	1.107104721	1.419826731	1.610293788	1.459653401	1.625781939
389.1	2.27846789	2.820286967	2.610501931	2.735820685	1.974289606	2.245964859	2.184651786	2.20250657	1.708503237	2.148400559	2.078157974	1.79989921	1.564642178	2.5884911	2.313246816	2.346020933	1.568840704	1.668360458	1.283055199	2.760451482	1.957103765	2.080955733	2.847024513	2.08112043	1.861332999	1.955809242	1.526349476	1.951759834	1.988514378	1.563339067	2.914198147	2.321629004	2.028086803	1.835952264	2.278947714	2.193487345	2.51308832	1.874442907	1.697751615	2.604250695	2.568232498	2.358178086	1.823994524	1.294620064	1.116413703	1.432452601	1.626712859	1.459477867	1.627451437
390.6	2.299248783	2.857298018	2.654995326	2.751910404	1.991090257	2.276746092	2.206957272	2.235933842	1.713741143	2.170692888	2.081899425	1.81508049	1.594553537	2.623806351	2.337272543	2.380360191	1.590983081	1.702871428	1.285865976	2.774629377	1.985676791	2.087820739	2.886479124	2.108203244	1.88547162	1.970598845	1.557058682	1.963960232	2.033821073	1.604544037	2.968350168	2.335966536	2.043970719	1.845704182	2.295121658	2.207673974	2.526217743	1.869193401	1.697855222	2.640238796	2.585853688	2.377861109	1.836955482	1.311352613	1.120224297	1.442767771	1.63593215	1.461569476	1.647862787
392.1	2.375397728	2.939669309	2.688585347	2.834822478	2.020728414	2.333495484	2.268722258	2.298396679	1.771974164	2.217114969	2.147701475	1.874440741	1.634233723	2.67144377	2.384520317	2.430318391	1.619331187	1.732363971	1.324905622	2.865063049	2.027525126	2.133831857	2.953807828	2.151837768	1.933386883	2.032503236	1.577827917	1.996466203	2.068265378	1.673037602	3.043730678	2.366467661	2.073476427	1.859367448	2.311626893	2.217020978	2.53373826	1.885080615	1.739457888	2.645592514	2.637757923	2.407369571	1.869798366	1.323751056	1.136219656	1.476027672	1.675199974	1.504478957	1.681518077
393.5	2.429664842	2.984939405	2.706789655	2.861024572	2.05021378	2.341987983	2.283513676	2.327219504	1.819718609	2.244193036	2.185702434	1.88957723	1.651352099	2.708733486	2.408413453	2.457712439	1.653299256	1.736165164	1.334919247	2.891337425	2.055122319	2.141785499	2.967521501	2.18488338	1.946689906	2.064478448	1.600330568	2.027079801	2.085117336	1.680924337	3.044319214	2.376140497	2.094970016	1.874446856	2.323798573	2.220475089	2.536613369	1.898619822	1.732490327	2.673890796	2.679881815	2.442129453	1.877930691	1.343695167	1.149426475	1.492316685	1.680160744	1.518409405	1.696831601
395	2.442457038	2.995003456	2.709134597	2.850984782	2.065416221	2.338942559	2.291843775	2.323481542	1.804615164	2.254129013	2.177825884	1.892393897	1.650083973	2.692114519	2.396049208	2.465455283	1.647005385	1.752085017	1.342801968	2.889112545	2.045537448	2.144444944	2.950500934	2.165258705	1.945222612	2.070063063	1.616077878	2.042987404	2.094290555	1.6800855	3.047378179	2.376385609	2.089946272	1.867160121	2.329382848	2.22103946	2.531621621	1.918810785	1.728455379	2.695469487	2.674925472	2.439692023	1.892439403	1.346543421	1.143782057	1.488310439	1.674349244	1.52350697	1.692858578
396.5	2.404624766	2.973076973	2.695136374	2.841678521	2.04487086	2.324092753	2.269279179	2.290709698	1.790569317	2.252711379	2.154109336	1.85389896	1.626957324	2.675703346	2.382767703	2.457384427	1.638067042	1.751198527	1.337000016	2.884537151	2.047752348	2.147274922	2.93224557	2.151842642	1.931210657	2.047370763	1.601757399	2.026650194	2.088998243	1.684737223	3.045396574	2.380908555	2.101090437	1.855635946	2.335833671	2.211876853	2.521171802	1.911848526	1.735478736	2.687875603	2.662287037	2.430339837	1.863920035	1.334123643	1.14628674	1.483763771	1.671562324	1.517908962	1.680942446
397.9	2.409709868	2.990182678	2.710846103	2.824434772	2.030267048	2.320453194	2.275131017	2.284073877	1.790105789	2.235657919	2.167776156	1.859043522	1.631808573	2.67790158	2.406827939	2.462607157	1.6357509	1.756251207	1.350426697	2.884563469	2.041781629	2.160226103	2.948434604	2.140543701	1.910103955	2.076128279	1.593301597	2.043165467	2.079911856	1.696032327	3.051977886	2.380264285	2.098327699	1.86107185	2.325491109	2.210564546	2.522762953	1.917084943	1.731346759	2.693203668	2.667650583	2.433807526	1.871422778	1.345793876	1.160008611	1.497533917	1.675951044	1.51362326	1.699390031
399.4	2.394698055	2.968780831	2.693099	2.797485999	2.015724602	2.307106412	2.242842667	2.286163505	1.770753835	2.208452019	2.120371836	1.835180431	1.608805482	2.650739092	2.367515092	2.447907747	1.622407741	1.716196065	1.319161974	2.83325229	2.013364708	2.118443934	2.915312668	2.108644774	1.911448828	2.060046535	1.587019546	2.015156541	2.071401095	1.677731462	3.021775237	2.357161161	2.086128693	1.856161751	2.298305472	2.199551923	2.510977772	1.904318998	1.721553525	2.682555589	2.640967225	2.423728842	1.854816283	1.335787921	1.142661957	1.476632042	1.666076926	1.490907543	1.677145703
400.9	2.400591989	3.002753617	2.703768158	2.806840749	2.022348398	2.301618031	2.245738364	2.300626655	1.78502962	2.210275031	2.129711067	1.842236323	1.614522101	2.655278153	2.372097488	2.450357856	1.621682343	1.721976319	1.329885245	2.862570075	2.019978993	2.125064817	2.920840637	2.111549738	1.920200768	2.060235006	1.598049034	2.013585933	2.084899193	1.669624977	3.041782111	2.35005527	2.084664413	1.851327083	2.304656096	2.192226389	2.51474579	1.904489296	1.727842238	2.682847979	2.654989422	2.428803767	1.855288786	1.32843193	1.136505504	1.467848561	1.681352191	1.499387668	1.679606722
402.3	2.42329677	3.029659665	2.73482401	2.817888105	2.021999191	2.316136639	2.260999706	2.304179111	1.817461476	2.236503019	2.144302512	1.858537307	1.622883493	2.682693488	2.397604251	2.473698759	1.645703532	1.753757803	1.340694275	2.885338048	2.027549777	2.139353116	2.94964472	2.121538956	1.925359608	2.083885093	1.608224721	2.041377288	2.121958427	1.689910465	3.054249972	2.352421275	2.087725391	1.844158848	2.312911922	2.198083051	2.511728169	1.912796684	1.730626795	2.684345538	2.671544626	2.439236398	1.873864094	1.340562236	1.14696427	1.482418429	1.683605803	1.507127418	1.690205825
403.8	2.468026987	3.074079354	2.761686107	2.873941325	2.074287029	2.347299875	2.301216999	2.340463843	1.856259705	2.267561417	2.194762902	1.887658284	1.663327238	2.726866902	2.451651865	2.533665315	1.672886745	1.783735643	1.369440476	2.92550906	2.084577984	2.18440954	2.994483421	2.166159735	1.972950196	2.119416634	1.634608137	2.066971457	2.1424813	1.732474771	3.088650108	2.371777388	2.113314468	1.859920855	2.336902002	2.210901929	2.523043474	1.919095521	1.75507375	2.722820049	2.69757679	2.472966265	1.889512129	1.345392861	1.166504335	1.504258489	1.698588534	1.533048126	1.709614271
405.2	2.518272924	3.139589581	2.816018681	2.919602378	2.130147812	2.384001797	2.344334838	2.399461593	1.90001272	2.318001184	2.242798952	1.947634784	1.691053827	2.770107581	2.501147514	2.585986066	1.717988513	1.816912995	1.396015571	2.966690561	2.121657079	2.230514736	3.029536475	2.201550487	2.018846654	2.162961794	1.667925145	2.110343937	2.195909887	1.78628541	3.161530794	2.407183837	2.131852352	1.86701112	2.341649782	2.231741965	2.539082318	1.940368758	1.76500139	2.760640647	2.745180152	2.502204251	1.908487161	1.364855977	1.187501811	1.536821467	1.731717749	1.545511759	1.745704207
406.7	2.581072868	3.181981629	2.871023303	2.975468062	2.177869271	2.399547048	2.395295799	2.439165973	1.942419289	2.360922097	2.295002667	1.979885372	1.711604486	2.821743897	2.528899153	2.61114039	1.743748991	1.859203826	1.426078277	3.011320972	2.159244367	2.271283002	3.060817656	2.235716597	2.052791796	2.212296947	1.719946828	2.152217024	2.227445185	1.82116109	3.209380659	2.419370875	2.145332103	1.881732903	2.361842179	2.234336842	2.537172434	1.954701632	1.769340319	2.786007649	2.779544619	2.530607004	1.925946413	1.378409447	1.18696369	1.564148642	1.746714888	1.569082865	1.774201217
408.2	2.614535597	3.241665042	2.897278785	2.996871377	2.202641151	2.432351429	2.409385246	2.462276147	1.996019757	2.386513804	2.321884812	2.0137381	1.735991058	2.843166383	2.554440501	2.64303076	1.771818386	1.889138942	1.450632883	3.037414978	2.169689063	2.290363875	3.095677427	2.267063034	2.077698977	2.247315531	1.736097337	2.179066658	2.249571159	1.845701134	3.251218655	2.415898399	2.158404525	1.888289804	2.372168611	2.239770237	2.533257371	1.960308991	1.775681119	2.807421139	2.804072216	2.532078898	1.93547128	1.384065505	1.19162859	1.56907215	1.74195477	1.577416948	1.782854378
409.6	2.653079994	3.267361967	2.927467122	3.020297911	2.209772973	2.453663558	2.435965333	2.463614377	1.988795676	2.400627455	2.339121663	2.036762919	1.747275398	2.869635946	2.576123931	2.667376175	1.794799017	1.905056911	1.473934383	3.046440263	2.187811556	2.323359434	3.116118864	2.283678424	2.09272492	2.254821993	1.752016832	2.199082986	2.274049218	1.844985054	3.260552173	2.434896093	2.158772082	1.881456072	2.365874755	2.235568218	2.539615445	1.964725794	1.784711703	2.813364225	2.819893352	2.546404013	1.944648889	1.391037689	1.208836535	1.57776436	1.753823902	1.587923529	1.793789062
411.1	2.684422827	3.301169372	2.95399197	3.049266294	2.246130908	2.480111961	2.444670384	2.502426822	2.021280199	2.426838119	2.351748687	2.050243027	1.762826116	2.894473382	2.620066788	2.72486588	1.817314148	1.935348253	1.489114214	3.077380201	2.228892641	2.343852247	3.157284243	2.308564923	2.132089041	2.283368624	1.784097929	2.225331979	2.315116002	1.877259849	3.277050691	2.445083425	2.180373538	1.88315542	2.386242551	2.24078435	2.542280315	1.976498397	1.806368364	2.837150071	2.837019585	2.561068531	1.956092045	1.410839907	1.213186007	1.602991317	1.768780146	1.607383075	1.810409187
412.5	2.712190253	3.32299347	2.994490085	3.087879027	2.278557668	2.510471583	2.481407167	2.536207745	2.053632939	2.454529902	2.379778812	2.098227682	1.789923544	2.929750058	2.664472827	2.742731959	1.836784038	1.97503583	1.515732949	3.099737114	2.268902878	2.367476945	3.183743936	2.341008402	2.159588786	2.320507253	1.818660199	2.247102832	2.343826779	1.905728045	3.336804604	2.451408826	2.188034324	1.890893861	2.387325284	2.251717342	2.542871761	1.980175073	1.815159857	2.858636106	2.856195454	2.581601323	1.966344489	1.421054361	1.22607431	1.620090269	1.775499716	1.622219165	1.83568328
414	2.759185851	3.373955282	3.032599643	3.123165793	2.318342204	2.537835275	2.525487189	2.582460088	2.087886023	2.497061445	2.455334767	2.148251118	1.821150177	2.95449572	2.706489939	2.778547157	1.879439019	2.006715439	1.546344972	3.139766673	2.29647376	2.409898542	3.200478349	2.375216834	2.200452961	2.350898622	1.839139379	2.283181788	2.380254282	1.939373557	3.372854601	2.467138787	2.2076112	1.907568804	2.400316803	2.254243717	2.548225924	1.984955513	1.819935503	2.876063568	2.882065627	2.607007056	1.977904158	1.432053984	1.236191922	1.627875459	1.796456446	1.644423113	1.854407716
415.5	2.792586544	3.411495259	3.057864886	3.152132816	2.351373022	2.562090246	2.550425955	2.597356194	2.12426679	2.532528387	2.476554145	2.176972124	1.838845413	2.993172203	2.733326939	2.816404609	1.909675252	2.037943953	1.568607005	3.157876742	2.326895725	2.435537204	3.226299802	2.400958005	2.222757057	2.372491269	1.859538791	2.298690347	2.408759317	1.96260623	3.403614849	2.474347234	2.203569612	1.911005285	2.399327662	2.261025278	2.547812647	1.994346307	1.824805002	2.895597647	2.908460885	2.626371458	1.990030232	1.437075267	1.239591351	1.646578606	1.800271061	1.650493207	1.862858629
416.9	2.852664101	3.44552201	3.08899202	3.191244475	2.368210945	2.57461839	2.579226149	2.626617672	2.149912171	2.552331065	2.495551366	2.204475878	1.85156578	3.027069683	2.776398132	2.842182584	1.931191969	2.064974743	1.582529229	3.171068749	2.357268542	2.467230863	3.253985332	2.424064552	2.256762477	2.386109197	1.89579519	2.322127358	2.445695883	1.979731508	3.424059067	2.487459236	2.212360277	1.911201286	2.408327807	2.266440894	2.552322788	2.005080761	1.843178795	2.9100639	2.927744018	2.634539996	1.995024431	1.441164958	1.243358003	1.664624711	1.819431166	1.663715787	1.875460454
418.4	2.860535804	3.475625019	3.123918946	3.212070639	2.40635425	2.603248769	2.599102352	2.659282039	2.181061975	2.59318023	2.52153184	2.236980115	1.870514634	3.072103487	2.802684719	2.863556709	1.959455642	2.082400599	1.601396975	3.205728044	2.371160149	2.494077344	3.28455449	2.454000574	2.29435714	2.411638331	1.921437021	2.350726831	2.474725656	2.003600066	3.468957006	2.494105453	2.221184437	1.911334339	2.416738569	2.270749502	2.554538085	2.006148215	1.851233799	2.920145739	2.941179762	2.644260662	2.004092131	1.447694586	1.249920619	1.679430313	1.825614339	1.670081818	1.898353057
419.8	2.881972056	3.517771989	3.151206695	3.25162212	2.437916007	2.634133497	2.634864831	2.684015869	2.208680642	2.622131144	2.567098132	2.267715265	1.892487066	3.096819921	2.837600512	2.908909104	1.985538518	2.110412629	1.629383263	3.232737419	2.397774946	2.537259161	3.31122707	2.491779363	2.319078818	2.424965886	1.943641386	2.375943822	2.489453376	2.013820756	3.484302702	2.499781375	2.23598535	1.912731676	2.427291256	2.268459412	2.558891907	2.01442814	1.852266789	2.936959128	2.963978673	2.653432064	2.012329773	1.462620177	1.266295321	1.689711195	1.837502817	1.683389677	1.913193698
421.3	2.937146777	3.545762346	3.179005897	3.286065202	2.467288659	2.664580059	2.663713653	2.713441458	2.239444946	2.654104228	2.610779844	2.294528036	1.910722201	3.135408376	2.874915351	2.939917816	2.025947464	2.14337319	1.652965841	3.262593632	2.436223704	2.566593363	3.346739347	2.533101357	2.34825778	2.449948609	1.96348151	2.406191877	2.517912548	2.047862812	3.518384658	2.509777096	2.259514422	1.91947498	2.431740075	2.277718307	2.564254299	2.028852099	1.868049319	2.949191416	2.982424331	2.673934231	2.024633627	1.470130977	1.272094316	1.706061075	1.847857707	1.699308854	1.924673474
422.7	2.983581865	3.581229003	3.217827309	3.326220215	2.503743365	2.695440849	2.694287066	2.744616627	2.271948086	2.68426221	2.646403616	2.336352828	1.930910461	3.176471508	2.914226912	2.979222359	2.048317467	2.184522606	1.679756167	3.299067293	2.476676431	2.599716445	3.367723575	2.56578042	2.382501892	2.476273591	1.995241277	2.44220467	2.549851194	2.075762909	3.552559613	2.529927024	2.269156969	1.926038476	2.437444284	2.286604135	2.568640055	2.036809779	1.875836103	2.969800065	3.017524229	2.694387776	2.032999532	1.478342236	1.277055314	1.730007172	1.85820808	1.717763687	1.947555594
424.2	3.024512747	3.609453757	3.251938477	3.373957215	2.536410137	2.733334704	2.731952743	2.777967241	2.308341299	2.731396345	2.673331734	2.373950904	1.96451531	3.213489856	2.95384391	3.01730577	2.070375364	2.220114975	1.69960303	3.338843952	2.501526373	2.634929991	3.418483221	2.610866034	2.419850143	2.515842188	2.015627474	2.470608567	2.586155626	2.089287931	3.600070129	2.549154322	2.280590568	1.931309811	2.449679437	2.294215937	2.583747369	2.047332707	1.889358577	2.998331164	3.042752236	2.717255211	2.05148435	1.488078795	1.288091327	1.744174467	1.868165762	1.724780404	1.968280785
425.6	3.034891243	3.641116349	3.292011718	3.416101624	2.572614114	2.763466377	2.772257956	2.805985539	2.324853379	2.765557715	2.706530757	2.407621334	1.992348814	3.255635443	2.986622809	3.047217173	2.097337971	2.246483445	1.722485521	3.355043687	2.523820053	2.666175921	3.439451784	2.640966924	2.448947694	2.532200957	2.03832806	2.493272636	2.604268148	2.12284677	3.614599603	2.560157038	2.287709888	1.938314196	2.455115819	2.300614571	2.589158345	2.051377321	1.893350646	3.011469843	3.072015079	2.737083107	2.057637578	1.497570545	1.296678595	1.762802319	1.879187979	1.739917822	1.981566789
427.1	3.07741214	3.672198902	3.326176876	3.453336677	2.604092824	2.779088244	2.801365372	2.830800222	2.34772567	2.787463919	2.741003018	2.440741672	2.011408211	3.290150522	3.032248342	3.082825482	2.124853935	2.26604575	1.74107804	3.389895006	2.561748093	2.69716042	3.470231149	2.67815039	2.473693359	2.550508119	2.055946804	2.525228637	2.628945858	2.149441863	3.638138927	2.571149815	2.308146704	1.944390011	2.463011205	2.310463459	2.601145321	2.057345849	1.910995666	3.028323029	3.096131356	2.751341517	2.069802923	1.501132448	1.298173214	1.782380663	1.889077282	1.746608642	1.995665441
428.5	3.113940692	3.70475963	3.358006219	3.499696379	2.641222627	2.812525608	2.830262296	2.843032684	2.376464517	2.81763112	2.778120411	2.474848475	2.03509988	3.332567619	3.065148548	3.107768102	2.150209621	2.300137299	1.761552861	3.411015056	2.595241677	2.724253691	3.501944431	2.708119919	2.504178702	2.576249534	2.078802428	2.555130748	2.661416183	2.166981251	3.680195517	2.596740067	2.318035799	1.952839446	2.480144557	2.319371351	2.608392424	2.062657923	1.919266608	3.041592385	3.125154376	2.769909449	2.085750193	1.511793755	1.311098314	1.800341061	1.901233156	1.765299763	2.015489338
430	3.143204514	3.729221212	3.392160607	3.536577844	2.663247834	2.844770446	2.862592178	2.873602785	2.403872744	2.858083327	2.816025372	2.508896936	2.060744333	3.365036026	3.096173232	3.133418971	2.174802468	2.32809017	1.779316757	3.452198782	2.618023969	2.756952715	3.524677713	2.755353091	2.540291559	2.602454695	2.104248361	2.574656204	2.684586585	2.184774593	3.71339728	2.604891687	2.333925145	1.955775107	2.48632329	2.318423789	2.617071324	2.072036691	1.929582686	3.066612037	3.146584235	2.78747055	2.099594818	1.517843105	1.320400099	1.821599326	1.910805448	1.784668424	2.031554276
431.4	3.179346461	3.744927246	3.417176613	3.566226948	2.689880422	2.872781757	2.888790384	2.892786808	2.42462041	2.883266884	2.851678291	2.541338248	2.079988786	3.398822005	3.118335226	3.172184459	2.200667414	2.350575918	1.790980559	3.476831487	2.644019801	2.788453612	3.556046424	2.784857159	2.560877681	2.616365854	2.122825489	2.602786588	2.700323626	2.195437333	3.728851372	2.62342288	2.343699958	1.960806243	2.489116211	2.325699925	2.625077311	2.074522255	1.932107944	3.083299515	3.168628429	2.807339657	2.107109315	1.523777769	1.326640241	1.839645557	1.923503038	1.789123569	2.045149702
432.9	3.195655187	3.76558531	3.442159496	3.592835785	2.707839724	2.890815628	2.913156497	2.904733377	2.435637956	2.90741452	2.870545906	2.557138952	2.093479601	3.423997409	3.140565924	3.194761944	2.214857209	2.369677713	1.804180477	3.501215641	2.663699909	2.804139025	3.579379533	2.807358577	2.580870618	2.635891813	2.134710715	2.624254797	2.717281973	2.22006439	3.746853103	2.634135125	2.350413088	1.96315842	2.502484024	2.331347473	2.631405975	2.074330651	1.935042331	3.094352965	3.19515882	2.818255761	2.115365424	1.528898596	1.331952283	1.849036219	1.931759746	1.799215646	2.055112473
434.3	3.217699272	3.784064476	3.471498519	3.628386126	2.726782561	2.919269468	2.935096929	2.927742033	2.454765074	2.935930154	2.892031163	2.578483704	2.110738632	3.457372549	3.172444106	3.215687202	2.230915229	2.387957998	1.813313108	3.524750276	2.687406209	2.82815266	3.611403713	2.843900019	2.607800436	2.661457543	2.14901469	2.653192892	2.736348428	2.239922969	3.77901016	2.651782398	2.363729358	1.974010539	2.510269104	2.34172185	2.643932925	2.084612369	1.944693083	3.114754322	3.220035317	2.835139693	2.123936633	1.544304803	1.33591336	1.865914339	1.938809535	1.810800103	2.070205695
435.8	3.246307418	3.809554704	3.500519361	3.661658608	2.755321256	2.938826347	2.968354153	2.947598762	2.478027617	2.963198438	2.917617423	2.607447295	2.132477276	3.486645213	3.204457854	3.242759571	2.253034574	2.412921571	1.830846233	3.554653225	2.716891937	2.85054939	3.640181392	2.876742112	2.62783787	2.686091284	2.168408179	2.671541146	2.757002006	2.261959957	3.813498639	2.664088516	2.377437483	1.983462129	2.518528043	2.355466806	2.652981779	2.100248712	1.957893699	3.135747165	3.244158465	2.858045525	2.133505535	1.545730067	1.340074994	1.884755416	1.948862744	1.820648089	2.087050827
437.2	3.266428287	3.828276354	3.530110258	3.693903085	2.781252887	2.963050735	2.995505499	2.966178496	2.495024045	2.991348894	2.94332794	2.6267952	2.157446253	3.511403582	3.218947695	3.268398177	2.270113886	2.427191819	1.841722581	3.581024195	2.732122494	2.869744741	3.666448882	2.903871614	2.646320156	2.711115234	2.181529128	2.697887453	2.770989147	2.276725285	3.840032213	2.678340769	2.389423543	1.992920522	2.528090268	2.362639335	2.663981654	2.107017428	1.968914374	3.159592361	3.26884647	2.877125199	2.147754569	1.551156077	1.350597436	1.90193833	1.960837066	1.828314911	2.101449752
438.7	3.291716473	3.847659285	3.559986584	3.726080901	2.804030586	2.991046898	3.017776214	2.989410285	2.509506971	3.019639518	2.972916226	2.657128865	2.177224915	3.538223206	3.247033751	3.291486258	2.282545914	2.450825746	1.857293437	3.609851828	2.754712654	2.904014312	3.694851514	2.934213085	2.663158895	2.73273341	2.194920144	2.720933394	2.786220742	2.297026207	3.861958538	2.698712579	2.407626579	2.000599544	2.532981894	2.368714256	2.676768325	2.112431195	1.976316437	3.176601121	3.298175421	2.897420731	2.163092308	1.560696951	1.358696113	1.919052395	1.975244358	1.842708833	2.117555057
440.1	3.308411355	3.870455356	3.583116195	3.753114673	2.817581482	3.019216468	3.042331279	3.009273279	2.526597231	3.045126949	2.996983574	2.674142359	2.198244737	3.568608686	3.270273113	3.315602667	2.300114011	2.464684756	1.869403051	3.640200114	2.78057194	2.922154702	3.720209515	2.962144222	2.689092001	2.755151756	2.207871255	2.741351434	2.804461551	2.315192306	3.885676032	2.717913881	2.423963129	2.008663476	2.545865212	2.37843965	2.689436912	2.116973357	1.984155975	3.1940866	3.321271444	2.918427915	2.17205352	1.569255314	1.367589771	1.935584648	1.984613775	1.854580005	2.128500971
441.6	3.345334803	3.890895538	3.606099443	3.783221502	2.847147921	3.038631481	3.067415927	3.032543387	2.545737708	3.067840844	3.022152727	2.692962108	2.212753443	3.597133966	3.291873209	3.340462083	2.316351014	2.483962218	1.878498012	3.669064663	2.803723952	2.948006069	3.748495921	2.992043939	2.709947714	2.77753566	2.220459889	2.761146311	2.823698566	2.335801521	3.913070912	2.732266102	2.436347815	2.018788684	2.560246768	2.392754325	2.698535854	2.126600959	1.9932208	3.211633604	3.344133031	2.936697274	2.184741913	1.580190343	1.370177949	1.954343301	1.995085293	1.864971035	2.143037
443	3.368403893	3.920908644	3.632430501	3.815169168	2.864457428	3.066660748	3.092273244	3.050097764	2.560810104	3.090209173	3.047841162	2.714463299	2.233378582	3.622685953	3.312957301	3.365555878	2.333667308	2.5044365	1.894422516	3.693446804	2.826003288	2.970497608	3.777325277	3.016492036	2.725720228	2.799038758	2.237311518	2.781835719	2.836047748	2.352190428	3.942479221	2.74762298	2.446296361	2.026686708	2.569718514	2.404789473	2.710303607	2.1400551	1.99928109	3.229278023	3.369389643	2.954650966	2.196820199	1.590567442	1.380747907	1.967976582	2.003486131	1.876399324	2.155464739
444.5	3.396222823	3.944377575	3.657582668	3.849736605	2.885421463	3.093986204	3.118481049	3.073116938	2.578271722	3.112479724	3.068686024	2.738690529	2.251438285	3.646431409	3.335282428	3.392038351	2.351102885	2.529810765	1.910194446	3.723297151	2.84806699	2.993684164	3.803360452	3.046148404	2.747044842	2.828971151	2.25700781	2.804542901	2.855009873	2.373164132	3.972474707	2.765287579	2.459971916	2.036730097	2.584685391	2.414674721	2.723945023	2.148714109	2.012420245	3.251582175	3.399892388	2.976164116	2.213456589	1.598607536	1.389558858	1.987467852	2.014276125	1.886327551	2.172493012
445.9	3.424585946	3.967033585	3.684589172	3.87992132	2.908643594	3.117941811	3.141679148	3.098867314	2.602691354	3.13767476	3.093907254	2.760166238	2.272925007	3.672236333	3.360242256	3.420386699	2.363023292	2.545499051	1.927017292	3.754171919	2.877320166	3.021922829	3.835939283	3.079959255	2.768213094	2.858334588	2.272991667	2.829041544	2.875325539	2.39663053	3.998853959	2.785156199	2.476115723	2.046366184	2.598478053	2.427979067	2.737081528	2.160650591	2.023228539	3.274990788	3.432269675	2.999785806	2.227610395	1.6075447	1.396537269	2.00377216	2.028507616	1.900663123	2.189273705
447.4	3.449956456	3.992934506	3.71031208	3.912155786	2.931685865	3.146293121	3.165217309	3.12558899	2.618669145	3.166351457	3.123272607	2.785177045	2.294349722	3.695587853	3.383042384	3.448334102	2.381482857	2.564683775	1.942047774	3.784643523	2.903126867	3.046370045	3.860184674	3.105067857	2.787350487	2.887549339	2.290309906	2.853008316	2.888019181	2.421008611	4.030382769	2.802987981	2.491132364	2.059855847	2.612807487	2.439565344	2.75068319	2.170363454	2.0345493	3.299485055	3.459183453	3.024375053	2.240982695	1.616878399	1.408541285	2.020292186	2.043927644	1.914376845	2.205662842
448.8	3.469731108	4.019927465	3.735789477	3.938348752	2.952089368	3.1660589	3.187512343	3.147967963	2.634991003	3.19175377	3.150239367	2.804604214	2.308024537	3.716758388	3.404148419	3.473982389	2.393661444	2.582695376	1.956618063	3.814934619	2.918317189	3.068408284	3.887735336	3.129763316	2.805709484	2.912148911	2.304405834	2.872767267	2.900685014	2.438471028	4.058607482	2.820386836	2.505419778	2.069954787	2.62334428	2.450727856	2.764365576	2.179835019	2.045118906	3.319148437	3.484360228	3.047886972	2.254032763	1.625731285	1.41716889	2.037642217	2.052823327	1.928000873	2.218996329
450.3	3.493798042	4.043596109	3.759723353	3.964572035	2.971830591	3.186946596	3.209333656	3.171223106	2.653492175	3.214396141	3.172966186	2.819493203	2.325177754	3.734214422	3.424831417	3.504501332	2.406540511	2.597003938	1.970612127	3.838481594	2.941132085	3.090532734	3.913449832	3.150132098	2.826580318	2.931727082	2.3185794	2.892725226	2.912630407	2.459956572	4.080315823	2.834192283	2.520640656	2.079281904	2.631091964	2.463081466	2.776995752	2.187065322	2.056868251	3.34006511	3.507969511	3.070380431	2.267839017	1.63471623	1.424526272	2.05154367	2.062237362	1.936380834	2.229823733
451.7	3.518885672	4.063492231	3.781065628	3.984592218	2.989266676	3.206384076	3.23280225	3.189344914	2.666602002	3.237281509	3.195041428	2.838511267	2.340751929	3.75030122	3.441752474	3.520943399	2.418745278	2.616175198	1.984746951	3.863970184	2.964440732	3.111287498	3.937946472	3.175391412	2.839309667	2.952309379	2.330896952	2.909023478	2.931532292	2.476839527	4.105096338	2.84891005	2.533131408	2.084484156	2.645156938	2.477142129	2.789103942	2.197101358	2.064806466	3.361800729	3.53373252	3.092463426	2.279783505	1.643662564	1.435263629	2.065240636	2.068761099	1.9461137	2.242758004
453.1	3.541351389	4.091087083	3.80548544	4.00891421	2.99945159	3.231122043	3.251998658	3.210041277	2.676913357	3.255482463	3.217076633	2.854328842	2.356963054	3.769079966	3.455366272	3.545727691	2.427753249	2.63115508	2.001372654	3.888164614	2.982031907	3.131245888	3.966201723	3.196907473	2.850490457	2.977910232	2.342690904	2.935400127	2.944564367	2.492837819	4.129582674	2.860362367	2.546208491	2.097829658	2.659379783	2.491200742	2.798373075	2.207697106	2.075855778	3.37932912	3.567735083	3.115461595	2.292700157	1.653584626	1.446465069	2.080557825	2.082464486	1.956650697	2.255875806
454.6	3.570050485	4.116052841	3.824741138	4.028619169	3.012425636	3.252456999	3.272592098	3.230340782	2.684649218	3.275903476	3.235279607	2.866961087	2.370949548	3.778604113	3.471280768	3.565051931	2.436734313	2.643876188	2.011636114	3.909275029	3.001929023	3.146135865	3.988285807	3.211907843	2.866424561	3.001946908	2.351459933	2.959267209	2.957082906	2.508564478	4.158804684	2.873736318	2.556544971	2.110575666	2.676480214	2.501267667	2.804745106	2.218075935	2.084323998	3.397086892	3.601970389	3.13893255	2.305268603	1.662016151	1.456579504	2.097137529	2.092524685	1.967998712	2.269902826
456	3.592263905	4.136094795	3.844099198	4.05314848	3.028376735	3.271830473	3.292176988	3.241991561	2.693292451	3.289203091	3.244175983	2.872732779	2.380407305	3.786947564	3.48581229	3.580017925	2.441376741	2.658617324	2.017777012	3.928225943	3.018002554	3.157610542	4.010617985	3.231840395	2.87555492	3.026476808	2.361851697	2.98178819	2.966368149	2.526338003	4.189496206	2.878015568	2.565525575	2.121824315	2.686652814	2.513537901	2.81396881	2.237571348	2.086585774	3.41823885	3.622439586	3.153713275	2.314258214	1.669866759	1.464603684	2.11028321	2.103780026	1.976156174	2.283529323
457.5	3.607791078	4.151225484	3.859915233	4.077289259	3.043335489	3.291614946	3.311413004	3.256872516	2.703290997	3.306461492	3.255947746	2.8810023	2.391091842	3.799731523	3.497799321	3.595492772	2.446934992	2.672235342	2.023672286	3.947732365	3.033099646	3.169607757	4.037810055	3.248283167	2.888860574	3.050560736	2.373244359	3.003159255	2.976590746	2.548371704	4.221392359	2.888672338	2.571005652	2.135232914	2.694067346	2.529396878	2.821380603	2.249258406	2.09655614	3.439601724	3.643680061	3.170987353	2.322351447	1.679238739	1.468270549	2.126377516	2.115420374	1.984747554	2.296929493
458.9	3.629441573	4.166291293	3.87171588	4.101309563	3.057682396	3.317646179	3.327314417	3.271265333	2.711273081	3.323241234	3.270275828	2.887569581	2.400151874	3.811516985	3.508514893	3.606203563	2.456313724	2.685479273	2.031120616	3.969000773	3.046276809	3.179530851	4.056281804	3.263330691	2.898002382	3.079648667	2.384430337	3.021178725	2.988828412	2.560892898	4.25551207	2.902589583	2.578307597	2.148294325	2.707271307	2.539546629	2.82762379	2.262288488	2.109775995	3.463335085	3.666889022	3.189640652	2.338163122	1.687522435	1.470640663	2.147176006	2.129927377	1.989712722	2.311989957
460.4	3.643107179	4.17904209	3.883763791	4.128661242	3.073726023	3.339632825	3.335484725	3.279228198	2.723819233	3.336123486	3.277060537	2.898603148	2.412905403	3.823180441	3.516929136	3.614843544	2.461046248	2.692245313	2.033443094	3.994874702	3.056486459	3.190725368	4.073251401	3.272509163	2.90972658	3.102954696	2.39390709	3.039009618	2.997278441	2.576344978	4.279754047	2.918981951	2.585813258	2.159262274	2.713327041	2.542316555	2.835372141	2.267447022	2.117889582	3.482920847	3.678761554	3.209265889	2.352369519	1.694050723	1.473462226	2.16454772	2.145399798	1.998044049	2.324599007
461.8	3.659887253	4.18041225	3.893319207	4.154222311	3.085293764	3.35669325	3.345496028	3.290531119	2.735509965	3.350882447	3.297387956	2.908466599	2.425658135	3.835483731	3.527073126	3.626492221	2.472735556	2.698880297	2.043637029	4.025119434	3.065953754	3.210163992	4.091184754	3.287614017	2.921838027	3.117035545	2.403678604	3.04682677	2.9976936	2.595576308	4.288349232	2.940068253	2.599822965	2.160702186	2.717532472	2.543604047	2.845431975	2.267937638	2.121578387	3.501354436	3.692329871	3.229428615	2.366923116	1.700375802	1.47422582	2.180134986	2.158777221	2.007629957	2.330051909
463.2	3.667670899	4.18747866	3.907946679	4.170926544	3.098702487	3.370299772	3.358044649	3.298402243	2.742878051	3.364924521	3.31436065	2.920374761	2.437550112	3.84569651	3.531694172	3.638118446	2.48571102	2.701370009	2.054524055	4.055712665	3.078878354	3.230631968	4.106246239	3.297887451	2.927650142	3.12795347	2.408163803	3.060759893	3.005610567	2.606731999	4.289573082	2.969703118	2.610367313	2.165804426	2.728344241	2.548502838	2.855842429	2.272503324	2.126448799	3.518915185	3.714279367	3.254257156	2.383123606	1.7051156	1.481356134	2.194723607	2.167086347	2.013456828	2.338216664
464.7	3.683133375	4.203813165	3.923337916	4.189227288	3.114129554	3.384364178	3.373388805	3.319466358	2.752268957	3.382415587	3.333200663	2.932151206	2.450611248	3.85771723	3.546896235	3.656334089	2.494348496	2.713117367	2.067062338	4.083929404	3.095018754	3.256271001	4.12356457	3.310345178	2.935334767	3.137639587	2.414689051	3.079580056	3.016655594	2.620760314	4.283822421	2.987830434	2.623960862	2.167842665	2.738094874	2.551073952	2.867193078	2.275671728	2.131299477	3.534631476	3.738751218	3.279836931	2.394966366	1.711640653	1.492178381	2.205283061	2.17823298	2.024767326	2.346178762
466.1	3.699993162	4.222457152	3.940465219	4.210174807	3.124257081	3.401545836	3.388197401	3.337402234	2.757681169	3.398666545	3.353210931	2.948414198	2.464450051	3.874890372	3.559100612	3.678432695	2.502864547	2.724359962	2.080030913	4.107502969	3.112796664	3.273710577	4.147995171	3.325029301	2.945282096	3.153602117	2.423571983	3.102176628	3.02524029	2.638686699	4.289000719	3.001628735	2.642910766	2.167422052	2.754210424	2.557664447	2.88495643	2.284825468	2.136836545	3.550565565	3.763428413	3.301944716	2.40363278	1.723421055	1.505949517	2.215374336	2.188243829	2.041254614	2.353259455
467.6	3.71452263	4.246702036	3.960039143	4.226445605	3.141956779	3.415040699	3.405936112	3.352255074	2.76685725	3.415574486	3.374037584	2.95918089	2.476063692	3.894589567	3.577709795	3.706737534	2.511476171	2.735819799	2.089533082	4.129714275	3.127558665	3.294196646	4.176516771	3.342614356	2.955285064	3.176599432	2.436432254	3.123263099	3.035948555	2.656259012	4.307527336	3.017713203	2.660939228	2.175330207	2.766963497	2.56824644	2.900001338	2.297485335	2.142505935	3.568084393	3.78939763	3.324518454	2.411875103	1.732531463	1.518678537	2.228093769	2.195199315	2.049887711	2.366039594
469	3.721009465	4.258494129	3.972519464	4.246196462	3.150209851	3.437590653	3.419434744	3.358074636	2.7746784	3.426399275	3.386486654	2.967179868	2.488947353	3.911732434	3.595330133	3.724868886	2.515932532	2.741273793	2.091097016	4.151149676	3.138875569	3.303160595	4.19887044	3.35134718	2.964485343	3.200676221	2.444007985	3.131858831	3.043470684	2.667670537	4.338262873	3.039692557	2.672650698	2.190857393	2.777734137	2.585254257	2.911525717	2.302600063	2.151036813	3.580397402	3.80898299	3.341318214	2.427623809	1.740695009	1.521226408	2.240777304	2.200189062	2.052386594	2.382383157
470.4	3.736046642	4.254720191	3.977537941	4.267637386	3.158830291	3.454989716	3.429043538	3.36801259	2.785412295	3.436586494	3.392794893	2.971873143	2.497753769	3.921210355	3.614118037	3.730330525	2.522715337	2.75059549	2.09275827	4.1753965	3.147480096	3.315322327	4.213627238	3.360188101	2.977715935	3.224635265	2.449462948	3.135292529	3.045296421	2.679733109	4.376725116	3.062347108	2.67885024	2.205576764	2.785281874	2.60286256	2.91692527	2.306648572	2.163778554	3.592471637	3.82779982	3.351623604	2.444768587	1.744697121	1.520736898	2.258922223	2.206458814	2.052854171	2.396139474
471.9	3.753508032	4.262870152	3.985857197	4.293380619	3.17058497	3.476295722	3.439737639	3.376743061	2.796281531	3.450036761	3.3995771	2.979804478	2.513717776	3.929142147	3.628332508	3.735350445	2.531786486	2.757044212	2.100409867	4.203386957	3.156004324	3.330472779	4.231109513	3.37433189	2.9899927	3.2465938	2.460081366	3.143950225	3.053591401	2.696815268	4.410599683	3.085515464	2.683542358	2.219503941	2.791939167	2.611355305	2.925583534	2.307427501	2.171089947	3.606644189	3.847469483	3.365911872	2.460045434	1.753725793	1.521660835	2.277424738	2.220490916	2.05495118	2.411411501
473.3	3.770731072	4.277601308	4.000245996	4.312306312	3.185121427	3.497369344	3.454882978	3.388803843	2.806506773	3.463622048	3.413560619	2.989454282	2.523068987	3.941296526	3.63682491	3.74747112	2.540851624	2.762400958	2.110877832	4.232678576	3.169810282	3.344444081	4.248146889	3.389161236	2.996424284	3.265544358	2.467907956	3.163217154	3.060410166	2.715426787	4.427006043	3.103163928	2.692249023	2.227458122	2.799594439	2.616496766	2.931542471	2.318207958	2.175195083	3.630705841	3.871044437	3.386954305	2.473040428	1.762874465	1.527720173	2.293366569	2.237585789	2.066454099	2.420450803
474.8	3.790722778	4.309945491	4.022129587	4.338688418	3.197815959	3.520602957	3.468055817	3.406524779	2.807258434	3.478396282	3.424768345	2.999443931	2.529538384	3.947429736	3.641059545	3.772360066	2.549901133	2.772994957	2.124015967	4.254373576	3.189487769	3.357537484	4.272725761	3.408049132	3.005549542	3.280825809	2.476610661	3.195523188	3.073475886	2.73698175	4.427926902	3.11418102	2.704377565	2.232236282	2.810789228	2.621064853	2.942660304	2.336408063	2.180259363	3.661345617	3.903318731	3.410115856	2.481687293	1.770370603	1.537489638	2.303348067	2.254107241	2.08342272	2.425783682
476.2	3.800986947	4.345940489	4.048152606	4.357159813	3.211764606	3.543567126	3.484876229	3.422879962	2.807799107	3.4882893	3.439378888	3.004407234	2.533810831	3.958470181	3.643565911	3.801776142	2.555148799	2.785865937	2.136467023	4.270852001	3.205744037	3.369138921	4.301287434	3.420755902	3.008784155	3.291133346	2.481802043	3.224327342	3.088856484	2.758346689	4.440224209	3.112102531	2.719657843	2.233004895	2.818546767	2.629278074	2.956742955	2.363080323	2.18735326	3.703006643	3.934749939	3.435981436	2.484304516	1.777196969	1.547779853	2.30702641	2.260703628	2.098953587	2.426680926
477.6	3.811659139	4.371418994	4.07151181	4.370710742	3.216834258	3.557674719	3.498164863	3.434480259	2.805811132	3.495912412	3.452810234	3.006831125	2.540289898	3.966768376	3.644609397	3.826466161	2.550564777	2.79390173	2.139987053	4.27563571	3.219337251	3.371662518	4.332462011	3.429500975	3.010424278	3.307889976	2.489713118	3.253973944	3.092010286	2.770268178	4.46468925	3.104935863	2.729905864	2.238720741	2.836102108	2.639634699	2.965495966	2.375945789	2.188194717	3.72820087	3.962643134	3.460415256	2.481754488	1.780273562	1.560870978	2.310034271	2.261826988	2.106927444	2.430561142
479	3.819778311	4.380775175	4.089360091	4.375800622	3.216937361	3.567191848	3.514218283	3.437644269	2.801219718	3.506618627	3.462420429	3.004603318	2.544062515	3.971055747	3.65055942	3.83584654	2.545041515	2.801760202	2.139447083	4.278789024	3.232002843	3.375912315	4.35459544	3.434972566	3.01438145	3.331347775	2.490893772	3.272775104	3.100787078	2.774403487	4.508657693	3.100909337	2.745238772	2.250090344	2.859064152	2.656593717	2.970959752	2.383785654	2.192526933	3.735414763	3.983362908	3.47807364	2.485404049	1.789490087	1.571790563	2.319341468	2.269286379	2.104388821	2.43706796
480.5	3.83859185	4.386452603	4.099455524	4.391413135	3.226410149	3.579900374	3.527044265	3.443403927	2.801274036	3.523253551	3.461859443	3.004072628	2.549130368	3.97499095	3.657372204	3.836392946	2.544033918	2.811689382	2.138462475	4.283383655	3.242524748	3.381384901	4.372042852	3.441738112	3.020409206	3.356258766	2.494725777	3.287458232	3.109253659	2.785813723	4.548145112	3.099885427	2.747952188	2.266259312	2.878785902	2.669873018	2.976722282	2.390196358	2.195036111	3.745015676	4.000305517	3.485722341	2.497302586	1.797640457	1.577208162	2.338029394	2.276881647	2.107600373	2.444216655
481.9	3.863394232	4.385233964	4.103759182	4.413861705	3.234686344	3.594496712	3.538735237	3.453326617	2.810820587	3.53797466	3.459085195	3.005001774	2.561237998	3.97698129	3.66307989	3.831261149	2.55284919	2.818790928	2.140248379	4.307874847	3.247181156	3.387327039	4.384515688	3.447794197	3.027757711	3.380268689	2.498169576	3.29883271	3.122236323	2.798334677	4.591925011	3.111947744	2.748652487	2.281624861	2.88976355	2.680326494	2.979012766	2.396035694	2.200564628	3.75627582	4.016604969	3.486910616	2.516821088	1.807895953	1.577289996	2.362343993	2.290256789	2.109708102	2.460819057
483.4	3.888011061	4.384248952	4.112938275	4.440889758	3.248100015	3.615095218	3.548605907	3.460590309	2.823852678	3.548069345	3.468612153	3.01254882	2.576399233	3.987170043	3.672412791	3.834937812	2.566869016	2.825260728	2.144529243	4.340873056	3.252904079	3.400801485	4.40080385	3.454537571	3.043169406	3.405730812	2.511702395	3.304799702	3.126344933	2.811667199	4.631463477	3.144249371	2.746848214	2.295937027	2.897319755	2.691610052	2.984722234	2.404480954	2.215432764	3.772775823	4.036668624	3.496290354	2.540541104	1.818141954	1.573872501	2.386058102	2.308072124	2.111654717	2.477816351
484.8	3.911742842	4.385776947	4.123811969	4.469345631	3.267258195	3.643020712	3.56253916	3.470310985	2.844258182	3.561617509	3.48046578	3.026205472	2.591372217	4.000744665	3.690516608	3.841204025	2.581835182	2.832803152	2.150405078	4.378953843	3.255932761	3.417111615	4.419995548	3.47166216	3.068234046	3.434101085	2.52693646	3.309270639	3.129811417	2.826526422	4.669437858	3.184534692	2.745110401	2.319137376	2.904519688	2.696361824	2.99091053	2.41295473	2.227990258	3.791786354	4.061071061	3.506695874	2.5628855	1.825432448	1.569857793	2.414679463	2.330758477	2.116236604	2.501523054
486.2	3.929918838	4.393012946	4.136825116	4.499365849	3.286612786	3.664911189	3.57479717	3.47697248	2.860766353	3.576978637	3.492594132	3.035995473	2.610055277	4.020933111	3.707658726	3.853265927	2.59489718	2.838265766	2.156488198	4.419571573	3.263589653	3.433401452	4.436584772	3.489078009	3.084364862	3.46247909	2.540338414	3.316306995	3.134950702	2.839496317	4.70285709	3.221887547	2.74928344	2.331011298	2.907829574	2.703149844	3.004001105	2.420560663	2.241496809	3.807239318	4.078073577	3.516039433	2.58177436	1.832226107	1.567168892	2.437467034	2.348814151	2.123451173	2.524761691
487.6	3.943489396	4.407000038	4.153636543	4.527031551	3.309759533	3.682217804	3.589133537	3.492202645	2.871168671	3.595370962	3.500235933	3.045545605	2.62663621	4.040657942	3.721837863	3.866561182	2.598391249	2.85022566	2.158866167	4.451871086	3.269889805	3.4442346	4.457664403	3.50094503	3.09795026	3.488323436	2.552219667	3.324641678	3.140618335	2.855853774	4.736968024	3.243271406	2.759179349	2.33566019	2.916602914	2.714178699	3.022879736	2.426084648	2.250341397	3.821628162	4.08773535	3.529708805	2.592607613	1.837726225	1.569842287	2.456656628	2.360960488	2.133340383	2.533466209
489.1	3.954942728	4.432381611	4.173920164	4.546480568	3.327168337	3.699140847	3.608197526	3.510575909	2.880049327	3.612575226	3.515658331	3.052005268	2.637714264	4.058076499	3.733576252	3.888218803	2.602755442	2.865540597	2.166960234	4.472046847	3.285026498	3.456705261	4.486447462	3.512808486	3.105922906	3.515073923	2.561637621	3.345144638	3.15262167	2.876251003	4.755918639	3.251384599	2.775228622	2.344152501	2.927357647	2.723035974	3.037894106	2.437217514	2.257878311	3.838695493	4.098976887	3.55035488	2.60193707	1.840728435	1.576495941	2.461917061	2.368602463	2.139617704	2.537641984
490.5	3.978719248	4.465040988	4.201684655	4.563234364	3.340949563	3.716301968	3.633164983	3.531460869	2.891636949	3.63423498	3.539491134	3.069614945	2.651886739	4.07590351	3.746549369	3.922379418	2.613018454	2.880513051	2.179092651	4.490641462	3.308739903	3.480958872	4.518432579	3.530455541	3.11634546	3.536486293	2.572628291	3.374038447	3.165552164	2.893594167	4.777831082	3.257174154	2.792646688	2.352135835	2.9396209	2.731938404	3.051018746	2.449300413	2.262929317	3.8578665	4.117891024	3.579091709	2.611865069	1.844296559	1.592438141	2.467304362	2.373020464	2.1500868	2.541782603
491.9	3.998690705	4.49855705	4.225248709	4.58594103	3.351132546	3.731945084	3.653401966	3.555733517	2.9086387	3.656071723	3.572246534	3.08974386	2.670813404	4.099963833	3.766050262	3.958328934	2.626063939	2.902734063	2.19974834	4.51303086	3.332902389	3.511734622	4.544078376	3.553350322	3.132394881	3.558917141	2.586398949	3.405264717	3.185636748	2.913942045	4.790338339	3.266330852	2.811491621	2.358425643	2.949885916	2.742336165	3.06762507	2.457081805	2.26610046	3.876600377	4.142491932	3.606377623	2.625695978	1.854570368	1.61129632	2.473297937	2.376139754	2.163928794	2.55071152
493.4	4.030458613	4.53343827	4.249471741	4.612362497	3.367579817	3.758402021	3.670729547	3.581774497	2.927783242	3.681089474	3.60489689	3.117204838	2.695645794	4.122328799	3.790459954	4.000500389	2.647020274	2.924975597	2.228358459	4.545711689	3.362694531	3.545922147	4.571223466	3.579651696	3.14946939	3.583884937	2.606223851	3.43647674	3.211802418	2.941181769	4.807072424	3.279023629	2.831333012	2.360081004	2.963724644	2.754208887	3.081378192	2.463454159	2.267867737	3.89258377	4.173005548	3.630874236	2.643262327	1.8709206	1.630569027	2.482726359	2.381122247	2.183294199	2.562056046
494.8	4.070858333	4.577977237	4.273377693	4.64068378	3.388980226	3.790407847	3.695908217	3.614327505	2.953318679	3.70821684	3.644597268	3.149637179	2.720952252	4.147458485	3.819291457	4.040529416	2.672251012	2.95174117	2.260958145	4.582835848	3.394575745	3.588859373	4.602207686	3.612911196	3.172305234	3.61301081	2.630074233	3.467170793	3.240167149	2.970846892	4.815316305	3.296394719	2.85536556	2.365605551	2.979329125	2.767280648	3.09307343	2.469513576	2.277198753	3.908388614	4.199076791	3.66195874	2.665488896	1.88661998	1.647380148	2.497013427	2.392335123	2.199432741	2.576665351
496.2	4.120710536	4.626731287	4.305062354	4.674194461	3.419948875	3.827738961	3.728423466	3.654096462	2.981251626	3.744452567	3.683859421	3.185533011	2.749605852	4.179577643	3.851933077	4.08543994	2.701665426	2.977796287	2.297980233	4.625294435	3.430830077	3.633006096	4.637733156	3.65425715	3.200374126	3.645972035	2.658926376	3.498228214	3.268398679	3.001750759	4.820846022	3.321758355	2.876142016	2.369033027	2.992641791	2.780487148	3.107571386	2.478864694	2.28963122	3.929364054	4.230183149	3.697052607	2.691470498	1.903042329	1.665816154	2.51704371	2.410606001	2.217780008	2.593433271
497.6	4.178547354	4.677980323	4.340182058	4.719604435	3.456646182	3.870278008	3.764317815	3.698416096	3.013876835	3.78562271	3.73385787	3.228883285	2.784470351	4.218607103	3.893764593	4.130276865	2.734399505	3.01017434	2.338412955	4.6718349	3.471064497	3.684176376	4.675585057	3.706852314	3.235226686	3.688928283	2.691640335	3.535854018	3.303760159	3.039233119	4.836776036	3.353539757	2.898340299	2.374386756	3.009152857	2.795224563	3.123360322	2.496283419	2.303022061	3.955063504	4.260586183	3.733098541	2.720179871	1.924323595	1.685510665	2.537903992	2.433671911	2.241159227	2.613994841
499.1	4.23989389	4.741223601	4.381959534	4.773845613	3.499672572	3.916897663	3.80322782	3.748183572	3.053991873	3.829099146	3.789220042	3.278488591	2.8241611	4.259190675	3.939274422	4.187672164	2.773453935	3.049198181	2.383646348	4.724986404	3.51825638	3.738243509	4.719973935	3.760765237	3.275347475	3.737438041	2.735876845	3.575944683	3.344362214	3.080783882	4.870140417	3.382020947	2.922587777	2.386285204	3.027248513	2.815317224	3.14195156	2.516244045	2.322100565	3.992247699	4.294171119	3.769268319	2.74803584	1.949643358	1.705578172	2.560376427	2.457604475	2.268943262	2.637472672
500.5	4.314099783	4.811302451	4.43285664	4.831497933	3.552929771	3.966119776	3.849143474	3.806040107	3.101827688	3.883479354	3.849075997	3.334243211	2.868750017	4.305487256	3.98608493	4.253336759	2.812156189	3.100059309	2.431068489	4.777651533	3.565554049	3.791470742	4.774529083	3.821367146	3.323475967	3.798363662	2.785285303	3.626593091	3.388394217	3.125951177	4.927081881	3.414585732	2.946009674	2.405828412	3.050843404	2.837284366	3.163703856	2.54118605	2.345385598	4.029944667	4.326502424	3.803340313	2.774411106	1.973780592	1.727917679	2.583921761	2.480321124	2.300820556	2.666655461
501.9	4.399317619	4.887816227	4.484152301	4.889016617	3.610726353	4.021714241	3.900834092	3.869400016	3.157954967	3.943960944	3.912643924	3.397695879	2.918240866	4.350148802	4.042501746	4.320583508	2.864521495	3.16229262	2.480808732	4.834379291	3.617032913	3.850923804	4.835072657	3.891166504	3.379924178	3.867032003	2.841998605	3.680921468	3.438125813	3.172177264	4.998392478	3.445307119	2.969403509	2.428871014	3.075743188	2.859183262	3.186661561	2.568966314	2.37238882	4.065151005	4.362932269	3.84018445	2.805538521	2.00273258	1.749967218	2.612187118	2.50739076	2.333097869	2.701213429
503.4	4.494324333	4.968701764	4.543481362	4.957957444	3.675414314	4.085094384	3.960032301	3.940107028	3.222439027	4.010475863	3.983119946	3.463898299	2.970793568	4.40104095	4.1075219	4.392727689	2.914004871	3.230340987	2.534108181	4.894299791	3.67235459	3.913022697	4.901018964	3.96918338	3.442441876	3.946738304	2.903384403	3.739510657	3.495635658	3.230369347	5.093351405	3.473128003	2.997237485	2.457703973	3.106005504	2.888125293	3.210652285	2.601691123	2.402956555	4.102508188	4.397128578	3.874499191	2.840448025	2.031612436	1.771709587	2.646561602	2.540591941	2.365117325	2.740543307
504.8	4.602341095	5.062845395	4.606644179	5.032682608	3.748968775	4.155769867	4.022659181	4.021950717	3.293217289	4.081044543	4.060261879	3.538819739	3.029778805	4.460017318	4.17785757	4.474565508	2.972405393	3.307987147	2.590495666	4.954972653	3.735780868	3.981679955	4.970336368	4.053400343	3.514478238	4.037933878	2.977068532	3.803617895	3.560614068	3.292019061	5.198923259	3.495063234	3.025138765	2.488943694	3.133148361	2.920458171	3.235924829	2.634840486	2.437873636	4.143576881	4.429140117	3.907232128	2.877679454	2.063945401	1.795809126	2.682520475	2.57259052	2.403453888	2.783571813
506.2	4.724928128	5.16713701	4.676849493	5.114685219	3.831679398	4.229380735	4.091851618	4.108668261	3.375277161	4.165505346	4.148667459	3.627846609	3.09684032	4.527330261	4.255349937	4.567929478	3.03920195	3.396720721	2.659576403	5.02831262	3.807025606	4.060850238	5.042519523	4.146540962	3.596469306	4.133324076	3.058614627	3.877174763	3.630350484	3.356395884	5.299955217	3.528236656	3.054655217	2.523936343	3.164982366	2.952408111	3.262957723	2.671793296	2.477137848	4.186647257	4.463458176	3.946094434	2.921230783	2.098018458	1.823436627	2.724384885	2.609035888	2.448646451	2.833360342
507.6	4.860204118	5.277110554	4.755765107	5.205687382	3.924145666	4.310243229	4.167826266	4.208111781	3.469985769	4.256828968	4.252550205	3.731641262	3.172836936	4.60106911	4.344110591	4.671333307	3.117119248	3.49312598	2.740342757	5.115783363	3.885189511	4.14926054	5.119623696	4.2506594	3.68697829	4.236417277	3.149160333	3.955707185	3.712819292	3.433553963	5.403851661	3.568744813	3.085933482	2.55683573	3.197628953	2.986525471	3.290902883	2.711797443	2.520331894	4.23589748	4.504421228	3.989403255	2.969814962	2.139800383	1.853285903	2.765711266	2.649429096	2.498564131	2.889386502
509	5.00783697	5.405506128	4.842884529	5.303296121	4.026000107	4.398927683	4.248125689	4.312024077	3.575401653	4.358146603	4.365544104	3.850382733	3.256136122	4.683472556	4.447908725	4.787086715	3.205538866	3.598800495	2.831237866	5.215328228	3.970614033	4.250815261	5.205970969	4.370435292	3.786884814	4.349746004	3.253401441	4.040963836	3.802153864	3.518308093	5.513950696	3.610958869	3.123159044	2.593674961	3.231246953	3.020888959	3.32236543	2.753516522	2.565373312	4.28742867	4.549543279	4.036186289	3.019516775	2.182069872	1.887385195	2.810508559	2.694442032	2.555259417	2.950347457
510.5	5.166300632	5.545461705	4.934917505	5.410397762	4.136467907	4.498231273	4.339138818	4.430020995	3.689230411	4.463270427	4.493059337	3.97989628	3.345996001	4.772427519	4.55931519	4.918111875	3.302510645	3.718911129	2.931866303	5.318964382	4.066119512	4.362548007	5.298291793	4.502393361	3.896912518	4.471517615	3.363918711	4.136605675	3.903718073	3.610042408	5.625133144	3.655517793	3.163862419	2.627848008	3.268708713	3.058674763	3.357230284	2.800712783	2.613519475	4.342717479	4.595528016	4.084135367	3.073431422	2.22689833	1.924912992	2.856925998	2.737692171	2.615628388	3.015296608
511.9	5.344202504	5.701136215	5.037121794	5.525217696	4.260388886	4.604811336	4.440257489	4.559871491	3.818367582	4.583686089	4.629903179	4.121933931	3.445459195	4.870363971	4.683322856	5.059888628	3.412851691	3.852491959	3.039343947	5.433605241	4.166954166	4.483611468	5.399588476	4.64875607	4.020366425	4.609083981	3.487331212	4.241388811	4.021662695	3.716023681	5.75507236	3.703869292	3.205507917	2.664836508	3.309398527	3.101023755	3.394847738	2.847771465	2.670006234	4.396866748	4.642539182	4.133607216	3.131816324	2.278554821	1.963793478	2.908296649	2.78916609	2.683477273	3.08721206
513.3	5.538088253	5.872105304	5.147735137	5.652495984	4.394862777	4.722853522	4.550927038	4.700879828	3.958853428	4.714692868	4.780785052	4.28150275	3.555027302	4.979886874	4.821772591	5.213258481	3.534844609	3.996513884	3.160810245	5.561592616	4.279575506	4.615610955	5.509878032	4.807320601	4.156736645	4.761766714	3.628492991	4.355523519	4.14797225	3.828415867	5.895122643	3.754539089	3.252364582	2.707034453	3.351137339	3.146685565	3.435004827	2.902353712	2.731419994	4.458259234	4.694155899	4.189625309	3.195558063	2.333037208	2.006678414	2.964565254	2.843830598	2.756384799	3.167178177
514.7	5.745594602	6.05435944	5.266396237	5.784802597	4.542293596	4.846182401	4.666755391	4.851090261	4.114044932	4.853076876	4.947091191	4.451533218	3.672349467	5.094503976	4.971908661	5.375959858	3.666125631	4.155214389	3.293852801	5.69652284	4.397488051	4.759790066	5.624442863	4.978671013	4.302552941	4.921050451	3.77961144	4.478314117	4.28481268	3.951257055	6.040933411	3.811241285	3.298957992	2.752260351	3.39480471	3.193005237	3.47672646	2.960493677	2.792532353	4.520842052	4.74859388	4.246353618	3.2623739	2.391673977	2.052402426	3.02283674	2.902758976	2.835532132	3.249234206
516.2	5.973329468	6.250059152	5.39697429	5.931002768	4.703438958	4.979458198	4.79350823	5.015245806	4.283853123	5.006089752	5.127662927	4.643531133	3.801605962	5.221147195	5.137180174	5.555542396	3.815633393	4.329405738	3.438085205	5.844983986	4.524408293	4.916600174	5.74815825	5.166681429	4.465444412	5.100228731	3.946215911	4.613591374	4.431184966	4.085763206	6.200783799	3.871556761	3.347835639	2.80045326	3.440361413	3.241086499	3.523054201	3.022018334	2.861059694	4.588331863	4.802475924	4.305188622	3.332237028	2.451987131	2.099501942	3.087193461	2.965887657	2.923018599	3.342917957
517.6	6.219785798	6.462240193	5.535911304	6.086681146	4.879365305	5.121684098	4.930286144	5.19156284	4.471431712	5.173640483	5.326114048	4.855869324	3.942065713	5.358719915	5.322278309	5.753132411	3.978696395	4.52222604	3.595585046	6.00999422	4.661014325	5.08331057	5.880256881	5.37170822	4.643563968	5.295868657	4.126877268	4.759635706	4.597269744	4.232682904	6.375614273	3.937173938	3.404244516	2.852453123	3.485622133	3.291273326	3.569737443	3.08635366	2.936004398	4.657280009	4.857394314	4.366171018	3.407277919	2.517634593	2.148698635	3.157136234	3.034086137	3.019762306	3.4444337
519	6.466819001	6.679152285	5.679683668	6.244490607	5.059337421	5.267088224	5.06871261	5.369906918	4.663597596	5.343481829	5.529450475	5.074176631	4.086498795	5.498402134	5.509030567	5.952470459	4.147379668	4.717400472	3.758882887	6.181229822	4.801521942	5.256491444	6.01398701	5.580057966	4.825460684	5.490416386	4.311508723	4.908382123	4.767080819	4.382673544	6.548982576	4.003006657	3.460419025	2.90202173	3.531016572	3.342330709	3.617818622	3.147488102	3.012110857	4.72664502	4.910242427	4.429295942	3.481605421	2.58107921	2.200264245	3.227066785	3.102812986	3.116173738	3.545076864
520.4	6.713481836	6.895768068	5.824454825	6.400272269	5.238028054	5.413454186	5.209392816	5.548081724	4.852390924	5.511192476	5.732256521	5.28991871	4.228516959	5.638818039	5.698733405	6.150468244	4.314743514	4.915512248	3.92263695	6.350250189	4.93998248	5.426898591	6.147702509	5.78783087	5.006668934	5.68761028	4.496194789	5.05950129	4.936300759	4.53534895	6.716750618	4.065949173	3.512394991	2.952594531	3.577153535	3.393107209	3.664030682	3.211950054	3.086681733	4.794762674	4.96568287	4.490715326	3.552361044	2.645431833	2.25047879	3.292446931	3.170413631	3.210757327	3.645495452
521.8	6.966473154	7.117185373	5.970810061	6.558489324	5.42372447	5.560882297	5.354217091	5.726146877	5.048145595	5.681119532	5.937205976	5.512015918	4.372387888	5.78093078	5.891026223	6.350274118	4.487812295	5.117694747	4.08748777	6.518953301	5.077803689	5.599704144	6.284589759	5.998285128	5.193635245	5.892402168	4.687277475	5.215938089	5.109731908	4.693459808	6.894944948	4.129707862	3.564888277	3.006440285	3.622950991	3.444470597	3.712186286	3.280566296	3.163197936	4.865972106	5.021957086	4.552921223	3.624569838	2.711747137	2.302312969	3.357942049	3.239864458	3.309126185	3.750656855
523.2	7.220451758	7.333268859	6.116362834	6.715897915	5.607325801	5.708316079	5.49805855	5.904775197	5.245420258	5.84972237	6.13822624	5.732090167	4.515801464	5.923722683	6.084663626	6.54814237	4.661539775	5.317378636	4.251946888	6.689441944	5.216306047	5.771645372	6.421588425	6.209219632	5.382016937	6.095978295	4.880672351	5.373445022	5.285957763	4.850544365	7.070026493	4.192091165	3.615591149	3.059502573	3.669410021	3.49549264	3.759585529	3.348095653	3.238782828	4.937191799	5.078154156	4.612152713	3.695518079	2.7773664	2.352233321	3.424290852	3.306981966	3.405127836	3.856343839
524.7	7.469928191	7.543181643	6.258126962	6.869680002	5.786032856	5.85309807	5.637899013	6.074408927	5.434092083	6.013221226	6.338017373	5.946135525	4.656472682	6.059988034	6.273258603	6.73937129	4.830321406	5.512399864	4.412031966	6.859270876	5.347156608	5.938193972	6.556263929	6.413622475	5.562932599	6.29486222	5.066585859	5.528149463	5.455118865	5.004851185	7.242329156	4.252917792	3.664212586	3.112657686	3.712855946	3.545136974	3.803722822	3.413546352	3.311806815	5.006408991	5.134796796	4.67207466	3.764134542	2.840273447	2.399752366	3.48990849	3.372009873	3.501261807	3.958810217
526.1	7.713482891	7.753915345	6.401187952	7.024547718	5.964005939	5.996415097	5.777271267	6.243674322	5.624576883	6.181283183	6.534511071	6.161296631	4.796388315	6.197347399	6.461986465	6.933447161	5.000185844	5.710096943	4.57005445	7.026974632	5.478214823	6.103623687	6.69114117	6.620790374	5.745406394	6.494753379	5.253802437	5.682276885	5.622969792	5.15901303	7.417793448	4.313979536	3.714572643	3.167376861	3.756944935	3.593967139	3.849629681	3.478182007	3.384465174	5.074509795	5.188993534	4.72995533	3.831602986	2.903411168	2.446318078	3.556339557	3.439538478	3.598513921	4.06535249
527.5	7.949352184	7.954847096	6.538939363	7.172418254	6.135982692	6.135336444	5.912557275	6.409746553	5.810066629	6.34259384	6.729302129	6.372108282	4.934559461	6.33010651	6.648004425	7.11791289	5.16637052	5.901180237	4.725315856	7.19110193	5.604033709	6.265375398	6.819775118	6.816767751	5.923668456	6.690646709	5.434524347	5.829748979	5.786465041	5.310159034	7.587339937	4.376827542	3.760739605	3.219854078	3.79897036	3.640701514	3.892314343	3.539726023	3.456126459	5.139909537	5.238560605	4.788315353	3.896874546	2.962415642	2.490768442	3.623493557	3.504674168	3.691253358	4.166671644
528.9	8.170224017	8.145598911	6.669378661	7.310694928	6.298105326	6.26584525	6.038857942	6.56328554	5.981852561	6.494372953	6.908490833	6.569321729	5.062928712	6.454082402	6.81974817	7.292370429	5.320546931	6.077715668	4.868942609	7.345910872	5.72178442	6.416232515	6.940111488	7.000025984	6.087705922	6.870007511	5.598812734	5.970521039	5.937780412	5.452479997	7.744243332	4.437044399	3.80654805	3.26752478	3.835243068	3.685459305	3.936154251	3.596016649	3.524552725	5.204855762	5.285406915	4.84545685	3.958163531	3.016967565	2.531886505	3.682904524	3.564495557	3.777077157	4.259984346
530.3	8.372031921	8.318393704	6.789249265	7.438813827	6.446895343	6.387238117	6.156784999	6.703002997	6.139113908	6.631794564	7.073836807	6.746571933	5.178147509	6.56804845	6.97735147	7.448309594	5.461472848	6.238609672	5.000749864	7.484452201	5.827590768	6.551742243	7.05406389	7.167471899	6.238500496	7.035715187	5.752680179	6.099793577	6.079831861	5.583238687	7.884233245	4.490826978	3.848689307	3.311580464	3.870424237	3.727999311	3.975640387	3.649163125	3.586713772	5.266365705	5.332291534	4.900626916	4.014328208	3.067969106	2.570578589	3.734248904	3.617740034	3.855281293	4.346412135
531.7	8.56426278	8.481699914	6.904870271	7.560969224	6.588128201	6.500060131	6.269524572	6.834464798	6.287757068	6.763705494	7.229723268	6.913341816	5.288148739	6.675898901	7.1266585	7.596593151	5.591535366	6.389612911	5.120043652	7.615121228	5.928212927	6.678076316	7.161495144	7.325843686	6.380396071	7.194825143	5.896644917	6.225475465	6.210098147	5.707254475	8.024371194	4.541437785	3.887431699	3.357068554	3.908186255	3.7682639	4.015751014	3.70264848	3.644060434	5.326871532	5.378041286	4.95167786	4.066900462	3.117352883	2.606724807	3.787279068	3.670635859	3.932415275	4.434378678
533.2	8.745665331	8.636524992	7.011396015	7.675217724	6.717622792	6.609196755	6.376066964	6.956492375	6.426744069	6.885228637	7.374845077	7.069490495	5.391768586	6.777377491	7.266141304	7.737977304	5.716970709	6.531614827	5.232394569	7.741660045	6.02501989	6.800447889	7.265080797	7.475951219	6.513275408	7.342026992	6.029609468	6.343878481	6.332902993	5.822985688	8.155409111	4.59076011	3.925339829	3.399881747	3.942683315	3.807119266	4.053323507	3.750062916	3.699879592	5.386153321	5.421426802	5.001629947	4.12079082	3.165936821	2.641444362	3.840362735	3.720788432	4.007090659	4.515691926
534.6	8.907764979	8.778750891	7.106889828	7.781325554	6.835506052	6.709412824	6.473453392	7.06520309	6.550907696	6.99635903	7.506960332	7.21222378	5.486251475	6.868523843	7.394210638	7.864398416	5.82981858	6.660798463	5.334932612	7.857998226	6.112218543	6.911761826	7.359953152	7.611051964	6.632426271	7.477909628	6.149287979	6.448884899	6.44589358	5.930371222	8.273488415	4.639707273	3.964044525	3.438268382	3.975786978	3.844936525	4.089348248	3.794854925	3.75192166	5.438584617	5.464306544	5.048367864	4.17040545	3.210276686	2.67586182	3.888018917	3.767427956	4.073430577	4.591964394
536	9.059194257	8.91035803	7.19471384	7.88132059	6.943247551	6.804047535	6.56486053	7.165648688	6.664747617	7.098178886	7.626184505	7.34112125	5.572190838	6.954597669	7.511922183	7.983613708	5.930280317	6.776740385	5.427899988	7.964363662	6.18979344	7.01410741	7.450299519	7.734266209	6.739582043	7.604254328	6.260780829	6.54799162	6.549403736	6.029268629	8.383201277	4.686509066	3.997823327	3.47475479	4.009090137	3.879853501	4.123968228	3.836891959	3.800231293	5.492140484	5.506677286	5.095131078	4.216302064	3.251801832	2.706923585	3.930706195	3.8086603	4.136999195	4.663681181
537.4	9.197521688	9.029074412	7.276187198	7.972770939	7.041688064	6.890913602	6.647284945	7.257032574	6.766336964	7.190026519	7.731590733	7.453034325	5.648846184	7.030642841	7.617977291	8.088976741	6.020719459	6.880722967	5.510625605	8.05953673	6.26114734	7.106121412	7.531392469	7.847221845	6.838104789	7.718412135	6.361873936	6.638983978	6.641847245	6.118372493	8.4826158	4.730149268	4.029229933	3.510568328	4.040396502	3.913685393	4.156324886	3.876553397	3.847705134	5.543765283	5.547881309	5.139645267	4.261355617	3.292126398	2.73469022	3.972326746	3.84618628	4.195252491	4.732309647
538.8	9.324735876	9.141866531	7.350350252	8.058679769	7.132624885	6.971497655	6.724819357	7.340049924	6.860948643	7.277013203	7.829021672	7.559653397	5.720937227	7.101032168	7.714083391	8.188665242	6.104342545	6.976686232	5.585433404	8.148212375	6.330162982	7.189795309	7.608938218	7.950553111	6.927510507	7.826443586	6.453265159	6.724955356	6.725689789	6.201473501	8.578511354	4.774077315	4.062397078	3.546356001	4.070698647	3.944839913	4.188742857	3.913887363	3.890560201	5.593051091	5.587538231	5.182709909	4.305369666	3.332119534	2.760920101	4.014507253	3.885410028	4.251998553	4.800116974
540.2	9.445541166	9.248179525	7.419832853	8.14041431	7.21768553	7.046950926	6.79826851	7.417960047	6.948394074	7.358800374	7.921974755	7.656983812	5.788825227	7.169750495	7.808755018	8.282826558	6.181758529	7.066518828	5.655576766	8.231849762	6.393264028	7.270153328	7.683690385	8.0491305	7.010813789	7.926159223	6.538637438	6.803410588	6.804591741	6.280724685	8.671525312	4.815075473	4.094292099	3.5791581	4.104065548	3.976475151	4.220511173	3.949246658	3.931948764	5.640080924	5.626306835	5.22545042	4.346987248	3.36956712	2.786859041	4.054461236	3.922157764	4.307687236	4.863900184
541.6	9.558358494	9.350144292	7.486232717	8.21873515	7.298469693	7.121218985	6.86630795	7.491144915	7.030715462	7.435260111	8.010146855	7.751287546	5.852622151	7.235125521	7.897912549	8.373033418	6.255655607	7.152581324	5.720335122	8.313927368	6.454040332	7.34661621	7.753398646	8.142343398	7.089373418	8.022425453	6.616683058	6.879792264	6.877699107	6.354437417	8.758908485	4.857738717	4.127445247	3.609826705	4.13269582	4.00603229	4.251751679	3.983078051	3.970776085	5.685757496	5.665018654	5.268350222	4.38732218	3.404973144	2.812218276	4.095264378	3.959241073	4.360269208	4.926002002
543	9.666585445	9.445043485	7.550171145	8.294904933	7.374475687	7.192200807	6.93385954	7.564417649	7.109210751	7.505452982	8.093194633	7.838509375	5.915425	7.297630326	7.984235398	8.457378258	6.323714908	7.231602343	5.783294969	8.391149531	6.512550318	7.42016883	7.821831184	8.23071886	7.163746792	8.113224388	6.692703337	6.953425714	6.953596156	6.426298966	8.840664067	4.898635373	4.159644195	3.640119964	4.162441408	4.035515844	4.282812096	4.01645723	4.009604241	5.731545064	5.703062035	5.311313239	4.428394913	3.440486382	2.838356491	4.133305464	3.992305314	4.411835703	4.985463502
544.4	9.771904949	9.53965502	7.612170441	8.366920023	7.447576507	7.263455994	6.99878844	7.633291104	7.184372665	7.574637314	8.172213029	7.921960562	5.973409745	7.357658506	8.06376421	8.541145783	6.390759654	7.308037422	5.843371267	8.466146983	6.569724057	7.489445238	7.889368551	8.315182092	7.236329002	8.204083589	6.767617248	7.022717047	7.020760904	6.495735985	8.920955254	4.939273384	4.193120809	3.670264017	4.1927095	4.065716251	4.313813733	4.051599171	4.047938246	5.777986475	5.741926262	5.354294798	4.470667095	3.477185519	2.863188321	4.171471933	4.02644909	4.462550218	5.044901484
545.8	9.873573753	9.630108704	7.671834585	8.438335087	7.517223388	7.330814813	7.061149949	7.695365311	7.256416502	7.641368696	8.24639877	8.000457758	6.029111606	7.413972859	8.142255417	8.620176379	6.453471678	7.382045423	5.902086954	8.539192373	6.624889245	7.556749246	7.951805816	8.394792201	7.303289658	8.291122473	6.837619962	7.090981653	7.087508273	6.561992197	8.998336746	4.978309564	4.223663819	3.70028722	4.223394924	4.094500332	4.343089663	4.086400771	4.086922982	5.825538648	5.7816096	5.396424419	4.511968887	3.512309239	2.888498883	4.209380882	4.060962208	4.510690291	5.102961489
547.2	9.971523963	9.715100466	7.726332382	8.507893748	7.585493923	7.397028637	7.122817749	7.759372045	7.324288097	7.706508094	8.318917239	8.077310758	6.082284313	7.469614309	8.21690405	8.697619884	6.513231914	7.452279268	5.95594985	8.611649742	6.678055454	7.622194311	8.012684879	8.475802194	7.370323276	8.374195757	6.903553529	7.1588586	7.152144597	6.628022579	9.074642802	5.018195084	4.25534107	3.729098641	4.254808587	4.123662123	4.374280228	4.120076209	4.124280116	5.87149008	5.822630593	5.438034226	4.552211743	3.548262576	2.914414825	4.246658399	4.095363124	4.561004563	5.162890838
548.7	10.06163199	9.796170809	7.776486905	8.574183192	7.648783452	7.460005607	7.180872735	7.818687954	7.388169892	7.766334476	8.386436599	8.147468041	6.134289412	7.519953185	8.286789905	8.771370076	6.569047523	7.516546128	6.007387272	8.676993536	6.729452104	7.68403452	8.071778414	8.545998449	7.432088041	8.449585521	6.965487901	7.21983555	7.207601104	6.687875515	9.144160851	5.055763852	4.28681226	3.757585351	4.286442252	4.15093642	4.402701999	4.152295745	4.160778071	5.915418216	5.863642122	5.479699351	4.591434079	3.581959632	2.939468582	4.282133482	4.126783177	4.607834234	5.218296886
550.1	10.14546409	9.868054384	7.823902638	8.633081062	7.706766912	7.517328558	7.231987761	7.872656235	7.44321143	7.820056081	8.444368416	8.20919381	6.181467193	7.567250406	8.35066779	8.837902686	6.615325153	7.574156983	6.051794251	8.735887352	6.775038297	7.738076083	8.128135499	8.609905038	7.485801752	8.521111282	7.020307167	7.277439125	7.257749954	6.742666442	9.21008427	5.093512696	4.315977285	3.786129058	4.315305991	4.178179906	4.430633746	4.183300966	4.197205669	5.959185703	5.901176264	5.522340495	4.630360345	3.61354106	2.961091101	4.317534165	4.157656623	4.649607868	5.272217249
551.5	10.2136107	9.92988002	7.867852498	8.685394405	7.75429572	7.566691234	7.275825557	7.917697805	7.489940121	7.866980041	8.495941047	8.259883871	6.222196374	7.606464335	8.403425774	8.894974129	6.654131822	7.622103399	6.086894712	8.789221621	6.813458944	7.784058048	8.174805339	8.664779144	7.530328484	8.581151439	7.066776903	7.325950034	7.297823358	6.787114664	9.270673448	5.130117477	4.345065526	3.813362065	4.342307639	4.204010082	4.458715953	4.212463877	4.230301848	6.002747511	5.937332214	5.565326813	4.665242183	3.640393502	2.979806821	4.351040715	4.189038927	4.686074826	5.321288108
552.9	10.2693313	9.978073766	7.901709709	8.731356392	7.792634142	7.609021807	7.3137241	7.95663788	7.524736638	7.908546338	8.538720636	8.298191115	6.253534677	7.639282688	8.44116275	8.939680221	6.680123657	7.65722568	6.11169415	8.832118143	6.846879786	7.820719259	8.215586879	8.709235573	7.562083791	8.629104673	7.100030662	7.364260096	7.327250903	6.824570586	9.320129851	5.164389375	4.373288288	3.837271556	4.364282152	4.226196888	4.484561852	4.238858452	4.260543711	6.044668578	5.972482095	5.605594916	4.698341818	3.666540699	2.995979267	4.382313256	4.216727479	4.718125209	5.364598188
554.3	10.30554793	10.01318504	7.926362239	8.765903555	7.818454713	7.644512043	7.342841369	7.985165	7.543878867	7.936048236	8.56734412	8.319368422	6.276134962	7.662760983	8.46339005	8.971419629	6.694639723	7.675047885	6.125997949	8.864353193	6.873366208	7.846331089	8.24860026	8.737314744	7.582900445	8.662476279	7.118303978	7.392758222	7.343743375	6.848227133	9.356180191	5.194841346	4.401052837	3.854856095	4.389197893	4.245541127	4.508347102	4.25937148	4.285423739	6.080786866	6.0064464	5.646048979	4.729102493	3.685153763	3.012411378	4.407668118	4.23950816	4.74256121	5.396829631
555.7	10.323956	10.03376034	7.941480696	8.794346226	7.831241381	7.669422553	7.361297147	7.999087972	7.548989823	7.952519438	8.578707709	8.321802431	6.289173739	7.676743903	8.473521826	8.991289007	6.696006329	7.678187139	6.130297109	8.885433661	6.890673454	7.862195228	8.274793101	8.750987166	7.58576978	8.67931432	7.120155617	7.411707079	7.348737588	6.858942382	9.380268454	5.221420593	4.422868296	3.86867757	4.411267137	4.263409053	4.529362998	4.275093879	4.304391628	6.113167693	6.038899252	5.681997567	4.755017107	3.702480039	3.025719465	4.429079303	4.256944467	4.757635419	5.422772154
557.1	10.32298924	10.03765235	7.945866505	8.814635816	7.829918605	7.684658308	7.371158714	8.003788306	7.536038076	7.955423004	8.573312569	8.307351582	6.292548222	7.682761795	8.468066491	8.99673868	6.682474613	7.666709259	6.118696052	8.893083261	6.899971422	7.866117888	8.292356742	8.752656322	7.580072896	8.680065133	7.108758019	7.421838084	7.33891808	6.859176992	9.391448089	5.245710178	4.444700281	3.879372298	4.433233326	4.278238417	4.548979722	4.286875591	4.31518186	6.142616402	6.071150326	5.714777877	4.779325463	3.717664142	3.03749115	4.448621968	4.271594479	4.768634381	5.441992415
558.5	10.30495387	10.02348783	7.942297784	8.824467588	7.814365427	7.692797012	7.370970274	7.996976492	7.510794543	7.949443533	8.557276943	8.283149936	6.288357271	7.680733678	8.452294677	8.991447971	6.659496955	7.643098019	6.096842532	8.892940659	6.902735473	7.859339182	8.302779072	8.741167779	7.558473223	8.665097437	7.084406936	7.418371806	7.318731834	6.848100244	9.392286331	5.269564878	4.465796349	3.886079685	4.452355643	4.290103955	4.566365577	4.294474496	4.32482797	6.167717442	6.100168689	5.747201779	4.800818297	3.727795035	3.046432466	4.466725593	4.282676171	4.773083324	5.453297351
559.9	10.27306779	9.999349357	7.930963041	8.828726551	7.786934539	7.695984061	7.364925212	7.982041152	7.472801923	7.936186297	8.531051753	8.242256445	6.274386785	7.671789067	8.423938864	8.973783038	6.623945248	7.607856245	6.067150862	8.882134065	6.898902354	7.844840194	8.306476576	8.717908521	7.528235785	8.638236247	7.044586903	7.405408308	7.290371848	6.824125285	9.384588093	5.290318873	4.482782509	3.89131915	4.469543461	4.300551919	4.581349848	4.298123481	4.330938045	6.190587827	6.128352582	5.77677567	4.818866199	3.734896533	3.053531743	4.480582882	4.290930586	4.770613546	5.461187264
561.3	10.22967332	9.962253555	7.914487935	8.827079193	7.754555389	7.692208996	7.351764146	7.959944559	7.426371985	7.916173019	8.492467643	8.19111995	6.253710692	7.65721986	8.388009292	8.945939145	6.579061388	7.564454404	6.031919292	8.862358022	6.891417493	7.825626229	8.307255281	8.686915197	7.489048954	8.602587666	6.996927314	7.386591458	7.253645956	6.790739179	9.369621716	5.306686785	4.499139383	3.893633414	4.486772716	4.308051085	4.594298358	4.298950539	4.333497682	6.21030273	6.15638611	5.805885282	4.834445618	3.739186657	3.057989011	4.490619847	4.296461904	4.762372837	5.462757873
562.7	10.17212173	9.912181556	7.894197316	8.819274722	7.712438807	7.681925627	7.333894872	7.932628051	7.367099928	7.884966887	8.444709873	8.128808545	6.226589647	7.634872796	8.338693232	8.909867647	6.527755814	7.508328533	5.987741165	8.832982163	6.876964755	7.79508897	8.301982196	8.642989523	7.440529507	8.553027066	6.941388032	7.360447837	7.205908719	6.750649728	9.34181278	5.318224332	4.512341718	3.894412724	4.50111697	4.314628538	4.604574153	4.298488367	4.330758308	6.228442837	6.182068733	5.831891962	4.845303685	3.74122524	3.061818034	4.495350681	4.295861802	4.749764039	5.458314994
564.1	10.09748627	9.847176784	7.866264117	8.802411343	7.65985995	7.664473857	7.307020978	7.8917701	7.298160669	7.84739197	8.387514194	8.053554933	6.190353215	7.606468908	8.277538747	8.861317767	6.463963288	7.439854845	5.932021678	8.793247328	6.854272881	7.754910828	8.289900385	8.588843189	7.383300484	8.490970671	6.870815698	7.328005132	7.145344273	6.699548501	9.305521268	5.325987629	4.52539651	3.892758225	4.512799632	4.31658038	4.614181943	4.294609375	4.326408083	6.245015904	6.207025659	5.856851949	4.85254538	3.740010042	3.062264953	4.498587475	4.294202577	4.733917634	5.449316603
565.5	10.01075885	9.769581774	7.82992183	8.778799887	7.597321316	7.639850471	7.272034701	7.84296339	7.216101923	7.799929133	8.316634603	7.964904308	6.145054089	7.569106089	8.204345434	8.798664672	6.386999622	7.360904151	5.866725441	8.743682154	6.827349054	7.7050601	8.271788925	8.520696917	7.31186698	8.41652206	6.787300073	7.282959315	7.07786314	6.639360943	9.258517995	5.333087886	4.535958279	3.888958476	4.523342936	4.317839996	4.621587417	4.287048888	4.317873647	6.259720747	6.234235767	5.880481008	4.855659292	3.735483694	3.060273541	4.49723379	4.289633267	4.71019927	5.432170867
566.9	9.906955249	9.676723225	7.78626891	8.745527523	7.524209849	7.607796646	7.230230376	7.785403277	7.123074749	7.743654527	8.233827325	7.863637346	6.092915167	7.523182355	8.118784123	8.728326004	6.301520952	7.269315216	5.793849052	8.68381751	6.791394475	7.647874344	8.245375571	8.443246735	7.231927171	8.332319343	6.695014507	7.228806149	6.999049315	6.567324061	9.200251065	5.337813337	4.542244982	3.881022605	4.530232055	4.315081515	4.626540398	4.276406857	4.305289935	6.273666442	6.257449049	5.90242444	4.85483669	3.726303277	3.054340994	4.494155442	4.280751728	4.680795654	5.407358546
568.3	9.792922165	9.576264868	7.737031685	8.707433187	7.441757773	7.567406809	7.183584903	7.721375919	7.021753965	7.678475438	8.143890491	7.752097552	6.036044643	7.470993853	8.025097808	8.643787306	6.207660643	7.169856671	5.711745106	8.616724096	6.750537905	7.583001494	8.213255555	8.354033338	7.143651136	8.236909858	6.593177209	7.167481595	6.913849623	6.489721186	9.137943884	5.340360828	4.545164849	3.871667114	4.5370524	4.311566069	4.628421399	4.26083507	4.289926991	6.282699608	6.27820586	5.922119505	4.852468391	3.714349201	3.045962894	4.486740978	4.267355873	4.644305646	5.38003951
569.7	9.668335612	9.463711262	7.683205	8.662028783	7.351368961	7.519442595	7.12831006	7.648621084	6.912221131	7.608641691	8.043487215	7.630739578	5.973903925	7.412265905	7.92228511	8.554436285	6.108065653	7.058654536	5.621744796	8.544191664	6.701326817	7.511159077	8.177048632	8.258361052	7.048888441	8.135586866	6.484481723	7.099992377	6.817346148	6.405554633	9.070312893	5.344152446	4.548506341	3.862233277	4.539090729	4.304355232	4.629276457	4.245415551	4.274810658	6.291097259	6.299068014	5.941063116	4.84701033	3.699860201	3.034417719	4.480008823	4.254349825	4.606997375	5.349535207
571.1	9.540160375	9.353594392	7.626550363	8.616575706	7.260287824	7.473225348	7.072447818	7.574222083	6.801453522	7.535978682	7.945366892	7.510335384	5.909348992	7.35511419	7.818040907	8.464603604	6.008190191	6.948440191	5.533239084	8.471331878	6.65537132	7.439924779	8.13905788	8.158415468	6.948939735	8.029567452	6.37508202	7.032217507	6.72293703	6.321328846	8.99672679	5.343358641	4.55318413	3.847994392	4.541992062	4.297360029	4.630073881	4.228575418	4.254800367	6.297236196	6.317877379	5.963245577	4.838491327	3.684808565	3.025402239	4.468826261	4.239664908	4.567038269	5.31160142
572.5	9.414925959	9.247657668	7.572111356	8.571783228	7.170575509	7.427172417	7.019123707	7.503701833	6.693751808	7.466639409	7.849081898	7.391286168	5.846004293	7.300302435	7.716630143	8.379803221	5.910144656	6.842719981	5.450072655	8.399649039	6.608850366	7.370224875	8.104122421	8.063450109	6.851628361	7.930054427	6.270766759	6.964961772	6.632060821	6.241873523	8.925386599	5.344874083	4.557143649	3.835058249	4.547050921	4.291439081	4.631116446	4.213330769	4.236902617	6.306291591	6.342925102	5.982704656	4.831100679	3.668836957	3.018460685	4.458980105	4.225816664	4.530805994	5.274143408
573.9	9.30153102	9.14771746	7.521268342	8.527471674	7.086831169	7.38372726	6.970344419	7.437972375	6.59338645	7.400123581	7.759044746	7.279993257	5.788893853	7.247618052	7.622679119	8.297025194	5.820783891	6.742495761	5.371329413	8.333364266	6.568374577	7.303422014	8.072616416	7.973881263	6.762534096	7.838045244	6.172903442	6.905553186	6.547087389	6.166091249	8.860241544	5.346175946	4.562566364	3.824931576	4.552863863	4.288445115	4.632141019	4.199000169	4.220598112	6.318434816	6.367363374	6.00305142	4.824477454	3.657561465	3.009610949	4.449631827	4.21254378	4.495445819	5.241331097
575.3	9.192466615	9.051998866	7.476450268	8.490713958	7.009865244	7.345824074	6.923429951	7.37687965	6.499701277	7.33896503	7.676138861	7.175576859	5.73468025	7.197667898	7.533221526	8.219692649	5.734184829	6.65075268	5.297170964	8.270940645	6.529540228	7.242910011	8.042333176	7.889436671	6.681029913	7.752856165	6.079122109	6.850048417	6.466268622	6.095155824	8.802134934	5.352885794	4.56826084	3.817188015	4.560468041	4.286306601	4.635462368	4.188934132	4.210968547	6.33029416	6.392598519	6.02520952	4.821138809	3.646832618	3.003477022	4.442069838	4.203069533	4.464878147	5.214358846
576.7	9.092468202	8.96440626	7.43678417	8.45573188	6.939532714	7.310040307	6.879888093	7.319354998	6.411424473	7.281665636	7.59887484	7.079479989	5.686513324	7.154519414	7.449252528	8.152112904	5.655561026	6.561102386	5.227864716	8.21603133	6.493601583	7.185913821	8.016545695	7.810445236	6.6023456	7.672611607	5.994275876	6.799024551	6.391272099	6.030446484	8.746917789	5.361525096	4.578499873	3.810396341	4.567881974	4.284425211	4.63972855	4.180914643	4.201803996	6.347096489	6.421726375	6.051308473	4.818010454	3.638234278	2.999878432	4.439777259	4.197097562	4.438503246	5.189338502
578	9.002271834	8.884991562	7.399952156	8.42651246	6.877491198	7.27956303	6.842543429	7.271093302	6.331184967	7.232527419	7.526284486	6.991973425	5.642951672	7.115100231	7.374135154	8.087271939	5.582599059	6.483568319	5.166819127	8.167763836	6.462170138	7.135464967	7.99429829	7.740681078	6.531842143	7.60010735	5.917530548	6.75645456	6.323573536	5.972081895	8.697229775	5.372429065	4.590149961	3.807313447	4.579315314	4.285782862	4.645448855	4.173996497	4.195424257	6.366354286	6.454516956	6.080652431	4.818532085	3.633302549	2.9966269	4.439218873	4.191449556	4.41596928	5.16988361
579.5	8.918404904	8.813589926	7.369593538	8.400815831	6.818076021	7.252969183	6.811660049	7.224441004	6.2592359	7.188899768	7.462112286	6.913165767	5.603131722	7.080542042	7.305882332	8.02963063	5.516243387	6.412132422	5.108320783	8.122824123	6.435801553	7.092993518	7.97631493	7.676241487	6.467052489	7.533294891	5.844500558	6.716727098	6.260163665	5.917273579	8.654594535	5.388032308	4.604980176	3.805230922	4.589768	4.288187047	4.655156838	4.169682321	4.194099623	6.387898245	6.48731156	6.111962998	4.82001185	3.628273454	2.994475886	4.440967768	4.189528311	4.399708005	5.154791066
580.8	8.840844556	8.748900165	7.341809775	8.378477513	6.763809607	7.229512774	6.782361928	7.187342386	6.192456029	7.149854892	7.404304465	6.841232882	5.567681243	7.047695558	7.242591023	7.978774146	5.45604371	6.344986806	5.055911267	8.082217489	6.412097127	7.053584408	7.959332751	7.616464719	6.408655371	7.473762548	5.778082724	6.678348855	6.202045513	5.8651986	8.616178041	5.404795917	4.623856638	3.806807074	4.602776999	4.292771608	4.666435547	4.16887157	4.198632941	6.413268485	6.522670183	6.145560797	4.822496068	3.625607694	2.994115411	4.445768479	4.190616478	4.384123756	5.143776347
582.2	8.77022831	8.688084432	7.321715681	8.360556859	6.715754981	7.208436583	6.756461845	7.154110775	6.133276746	7.116371194	7.353955719	6.77448424	5.535116349	7.020272549	7.184769476	7.932073509	5.399174691	6.282909251	5.009531515	8.046741727	6.392525462	7.017368044	7.946600571	7.559543402	6.355192578	7.417971493	5.717520474	6.645581801	6.147869167	5.821747211	8.579925756	5.423103698	4.64145063	3.80956732	4.61385577	4.297427926	4.679031128	4.168981897	4.206014056	6.448051906	6.560744415	6.182577734	4.825781075	3.623171203	2.995018491	4.450138201	4.192514572	4.371886746	5.133477988
583.6	8.706391314	8.626550929	7.303663404	8.343412074	6.674258179	7.18942245	6.734592054	7.123043149	6.078863436	7.085087356	7.309425339	6.715464357	5.507407686	6.99388894	7.133052035	7.887923386	5.34690013	6.227568283	4.967140502	8.012750559	6.374163923	6.982238265	7.935966803	7.508277654	6.307025255	7.367650699	5.659732194	6.612413665	6.097361748	5.780161256	8.546807447	5.441902742	4.658879104	3.81354161	4.626904051	4.302731121	4.691345983	4.1712976	4.217679916	6.479011152	6.59780875	6.221615087	4.829121977	3.621733642	2.99280467	4.456048398	4.196109171	4.361359732	5.12681615
585	8.646018082	8.571568479	7.291636209	8.331905541	6.63836652	7.176645579	6.716325012	7.098232036	6.029267002	7.060889	7.269234149	6.658263457	5.481219782	6.974041276	7.085561178	7.850848715	5.300454293	6.179806115	4.927370852	7.982996332	6.358980306	6.953851005	7.9282683	7.46407447	6.263717888	7.323392801	5.610781219	6.587910692	6.053893352	5.741731471	8.521980057	5.463083862	4.67941592	3.820016545	4.639727574	4.309181404	4.703607866	4.175158624	4.230469093	6.515486501	6.641386921	6.262282257	4.83503909	3.622569354	2.994721584	4.463652614	4.204521956	4.35525809	5.124465831
586.4	8.593221815	8.523535376	7.278604204	8.323224698	6.605439527	7.167625295	6.701355828	7.078343634	5.986272847	7.036660741	7.235301816	6.613014927	5.460866924	6.956493971	7.043820381	7.815816689	5.258306094	6.134886121	4.894789095	7.959465814	6.351954973	6.935900174	7.923553961	7.424589015	6.225301656	7.282980217	5.565121802	6.563576375	6.016287472	5.711824085	8.492305829	5.484306015	4.701360077	3.822311364	4.653859227	4.314964617	4.715811976	4.179666335	4.246560854	6.549868487	6.683772382	6.302616883	4.842433675	3.625815617	3.000367988	4.470107287	4.209334248	4.351730998	5.124245722
587.8	8.547714828	8.483225247	7.272514592	8.320228019	6.576143152	7.162438091	6.688335621	7.060605319	5.945946093	7.019768644	7.20810972	6.571895586	5.443676039	6.942633575	7.008574668	7.78793608	5.224827227	6.097743519	4.865805018	7.940272958	6.344892361	6.916625876	7.924805951	7.391404004	6.192397232	7.249199222	5.525714913	6.545154586	5.983479782	5.682630114	8.478023999	5.510236692	4.728037182	3.828266847	4.671121575	4.320124112	4.73037608	4.187185693	4.264289685	6.587523392	6.73144437	6.342356733	4.849789392	3.63165194	3.005285298	4.484694972	4.221055745	4.356919972	5.128509447
589.2	8.508549867	8.444168166	7.268576052	8.320389302	6.55212762	7.158928444	6.681790456	7.045319403	5.913040187	7.00705172	7.180358951	6.534973669	5.428475446	6.932864228	6.977852206	7.764366273	5.19190615	6.064840547	4.841417442	7.925413565	6.341128799	6.900611299	7.926749577	7.362610035	6.161935749	7.218811147	5.488621107	6.529773559	5.953677609	5.656262201	8.462663932	5.536147932	4.756737436	3.834444564	4.687471835	4.327477007	4.745619579	4.19292103	4.282059727	6.626203341	6.779609285	6.383729037	4.860020312	3.639355777	3.011928662	4.501702178	4.232262457	4.362954149	5.135541031
590.6	8.470543007	8.413180609	7.266686352	8.324617622	6.53151239	7.157459566	6.676694807	7.03870554	5.882700014	6.998267781	7.162885528	6.507390839	5.419474691	6.929168424	6.952004864	7.747243103	5.166641224	6.036568152	4.822634754	7.915804294	6.343549827	6.893507445	7.931053155	7.340546015	6.139053462	7.191446709	5.457277296	6.517025053	5.92656628	5.632144492	8.453336905	5.569274531	4.791864545	3.842816959	4.70645864	4.33567155	4.764666412	4.200240913	4.302504832	6.664757504	6.83188802	6.431656158	4.873837043	3.648083426	3.020621776	4.52210072	4.24676095	4.374633605	5.146609556
592	8.448037492	8.393915092	7.271307233	8.333951812	6.517073521	7.161449754	6.678142578	7.037143883	5.859423943	6.993466616	7.150618822	6.486554319	5.413934285	6.93000517	6.935990876	7.740134724	5.148848304	6.017189212	4.809258076	7.913547216	6.351057676	6.893859772	7.942647221	7.328190172	6.121886992	7.170714546	5.431026484	6.510438049	5.912836683	5.615359659	8.438245694	5.600764601	4.824938104	3.851910502	4.730848771	4.349407418	4.784906475	4.20989046	4.330212075	6.708246155	6.886063138	6.479600162	4.890898946	3.660484435	3.033340323	4.538332451	4.259469069	4.386224484	5.159744556
593.3	8.430103558	8.379408556	7.278547985	8.346469451	6.509893027	7.175421921	6.68522719	7.039663807	5.839531814	6.993749345	7.14000455	6.466084301	5.410178021	6.933913675	6.92004456	7.735346885	5.131109647	6.000586617	4.798545655	7.911768218	6.362313008	6.894840042	7.957225124	7.318209836	6.108005663	7.1586358	5.415461431	6.513008223	5.898593184	5.604425171	8.436867285	5.63204244	4.857970257	3.866547755	4.757442198	4.363522817	4.808963764	4.226583999	4.358240238	6.75656331	6.946207096	6.531478142	4.907168436	3.675997396	3.047275082	4.558071062	4.276875888	4.404597147	5.178413497
594.7	8.420233701	8.364070514	7.28871091	8.364171836	6.507655371	7.190635768	6.694402188	7.050251777	5.826002737	6.996877676	7.135044609	6.455284813	5.411602385	6.941436411	6.913593684	7.732538272	5.119404508	5.990263943	4.791244962	7.916183115	6.375557307	6.900504934	7.972336301	7.312196294	6.099775611	7.149461572	5.400434419	6.514456044	5.890047202	5.595335293	8.43904397	5.668596417	4.896608578	3.88231479	4.785268992	4.381201347	4.832300632	4.243102135	4.389203729	6.806029483	7.011301094	6.583196893	4.927185351	3.692375019	3.060363572	4.581290828	4.296869771	4.424028	5.201525032
596.1	8.412512606	8.35385977	7.302944847	8.383337521	6.504393455	7.205479867	6.705097584	7.062366042	5.817206683	7.003439334	7.133647161	6.448167836	5.413678965	6.950941909	6.907340843	7.735375033	5.111097588	5.982521046	4.785639076	7.91958689	6.390694786	6.907804315	7.991308759	7.311199237	6.096039103	7.144976705	5.387016265	6.517150033	5.883220743	5.588540102	8.445499513	5.70466976	4.9368544	3.899877156	4.81254129	4.398387749	4.856831857	4.259157903	4.421727205	6.85474599	7.074651483	6.636799074	4.948112542	3.709680819	3.072920119	4.606207709	4.316733284	4.444616338	5.223459792
597.5	8.403770129	8.345859087	7.317013027	8.40313099	6.504757051	7.22234904	6.717652778	7.074965657	5.807997165	7.009465521	7.134848948	6.438593677	5.417251747	6.959306509	6.90288548	7.741459615	5.102191548	5.976896285	4.782228875	7.927185824	6.408281154	6.916167368	8.010233864	7.310449508	6.092605934	7.138149913	5.37656973	6.523921022	5.875382472	5.582563365	8.452218863	5.740426625	4.975882647	3.91678256	4.844305777	4.416165477	4.881573283	4.275233647	4.457365552	6.90502371	7.137715881	6.690199927	4.968478903	3.728719724	3.088067323	4.629154367	4.336513692	4.465135219	5.245108618
598.9	8.396917402	8.338857815	7.331534883	8.423911616	6.50416656	7.23755095	6.727453339	7.086167859	5.795870578	7.016519357	7.13347869	6.428484967	5.420544564	6.966461423	6.895366688	7.745215721	5.090465698	5.96886901	4.777408945	7.931920645	6.424490585	6.925080773	8.029176052	7.312179444	6.08685283	7.131416289	5.3653918	6.5303269	5.869362047	5.576761105	8.453958544	5.776634179	5.013682495	3.932009433	4.873908543	4.433804885	4.907197231	4.293217644	4.49003013	6.956900824	7.200711852	6.744422193	4.987681629	3.746869778	3.101550549	4.651369304	4.355433416	4.486444817	5.264186909
600.3	8.387083543	8.327370021	7.344130821	8.441809189	6.502592549	7.254213837	6.737708392	7.097133495	5.785222242	7.020079336	7.131873455	6.418547504	5.42102298	6.974922166	6.887476733	7.747293268	5.080393498	5.958100847	4.772188054	7.933583238	6.44003511	6.93307983	8.044578206	7.308472171	6.081851477	7.121578903	5.349886911	6.535385352	5.861752236	5.569060743	8.457317474	5.81241262	5.050557395	3.949988172	4.902096336	4.449327565	4.930152045	4.306553237	4.521201531	7.003960686	7.26624831	6.797025548	5.004518062	3.762499597	3.114764616	4.671600985	4.372909645	4.506779036	5.282474264
601.6	8.373049755	8.314346652	7.350277513	8.455673081	6.493371343	7.265367831	6.743430492	7.105422964	5.768698168	7.02073436	7.127608419	6.403734135	5.421687349	6.978087459	6.874394978	7.744193546	5.066534162	5.944351825	4.763866527	7.935125264	6.451740334	6.934665927	8.059721824	7.304460569	6.071369419	7.108725691	5.332153308	6.533775331	5.849323485	5.555803216	8.458557712	5.846938585	5.085885889	3.963709353	4.928611857	4.464380797	4.952202281	4.318527269	4.549438175	7.046741065	7.326619098	6.848250638	5.019502599	3.777163415	3.126250443	4.691337353	4.387813145	4.520892814	5.296028347
603	8.351086425	8.29579914	7.352942178	8.467532867	6.483169821	7.27310925	6.746510924	7.107124927	5.748463091	7.017596981	7.117854551	6.385206232	5.418538446	6.978426835	6.855802186	7.738810904	5.047047881	5.924223956	4.750693787	7.931951577	6.462768685	6.934935189	8.070986771	7.291226309	6.057608724	7.092529605	5.312170223	6.528750726	5.831142662	5.541958763	8.451654137	5.878434011	5.120919727	3.974726029	4.951511336	4.475738586	4.971370735	4.328554732	4.574063575	7.088337179	7.383926319	6.896839293	5.03169259	3.788532571	3.136432519	4.708142686	4.397691	4.53156727	5.301378061
604.4	8.326858315	8.270807167	7.351370272	8.477820671	6.467893392	7.275898958	6.743827199	7.10402984	5.7206146	7.008065199	7.097734119	6.355812411	5.411055911	6.972168059	6.83033533	7.726333202	5.021999957	5.897297127	4.734836956	7.922605363	6.46791815	6.929524186	8.080082265	7.273816333	6.035600675	7.071606656	5.28481707	6.519778116	5.810636539	5.522024228	8.438778179	5.904364379	5.152598588	3.984565789	4.975928616	4.485549639	4.988189389	4.335396953	4.594840801	7.125911734	7.440099694	6.941573324	5.037792684	3.798869354	3.143115338	4.720564398	4.407068427	4.537259602	5.301930713
605.8	8.290003732	8.239074815	7.344427189	8.478048377	6.445490182	7.274097794	6.740496154	7.09643459	5.687310977	6.993566285	7.073477467	6.319194943	5.397472347	6.959903825	6.799534344	7.708095266	4.989795297	5.864196976	4.710296559	7.90434169	6.467271458	6.919154429	8.082407816	7.246963363	6.008593958	7.042651519	5.253329237	6.508890464	5.783596823	5.498144763	8.42331952	5.928371208	5.177685499	3.991415863	4.996157965	4.4933243	5.002418703	4.338728971	4.611299723	7.159276186	7.488482309	6.980681322	5.042087793	3.804765635	3.147057915	4.727584148	4.410640135	4.536630301	5.29483105
607.2	8.245217232	8.198662158	7.330526207	8.474317662	6.415947017	7.268418723	6.725724335	7.082641514	5.646433478	6.972000954	7.040258103	6.276007556	5.381160897	6.943477193	6.759354145	7.679773445	4.954743406	5.826420686	4.679498924	7.885464143	6.463040717	6.900698027	8.079327601	7.212892383	5.976207752	7.007388847	5.215098812	6.488079698	5.750470467	5.466812572	8.403258486	5.95010515	5.201818224	3.999024159	5.012072915	4.499454325	5.014274443	4.339479769	4.623527499	7.187525716	7.532633662	7.018807593	5.041153464	3.807739934	3.146798989	4.731012831	4.41067517	4.531987458	5.281569555
608.5	8.190289526	8.148155999	7.310889829	8.466640656	6.381887408	7.256162217	6.70871029	7.060503962	5.599945189	6.94641266	7.005640786	6.220847573	5.358243344	6.921039198	6.711820029	7.644686262	4.911170883	5.777207891	4.643383486	7.862720886	6.453264203	6.876866224	8.075025057	7.174142085	5.936194578	6.967536299	5.170988908	6.463888719	5.712038968	5.437983065	8.376268749	5.968469179	5.222072558	4.003050047	5.025481756	4.50266728	5.022991973	4.337477508	4.63196009	7.214047568	7.571475556	7.057161918	5.03874181	3.804053456	3.144266541	4.731549849	4.408025073	4.521765488	5.261742595
609.9	8.129471582	8.094535995	7.291224136	8.453208826	6.342834443	7.23943046	6.68885761	7.035411048	5.549385425	6.916262143	6.966178991	6.164248971	5.332636628	6.895898979	6.659755917	7.606060753	4.86592235	5.727166686	4.604049849	7.833753116	6.438860757	6.851584446	8.063829899	7.128728825	5.892814425	6.923713961	5.122679755	6.439171743	5.666423871	5.400183731	8.345379346	5.986058303	5.237460075	4.003028118	5.038833986	4.503723713	5.029157251	4.331131074	4.637405049	7.235308007	7.609317823	7.088622032	5.031048748	3.801646575	3.141517078	4.728791578	4.401314822	4.507358286	5.237304932
611.3	8.066972671	8.038960326	7.266399651	8.437601179	6.302898463	7.22070061	6.664784891	7.008203587	5.499249703	6.883567856	6.919799903	6.104476657	5.306831524	6.8683715	6.609920385	7.565320435	4.817057913	5.672252649	4.565767196	7.801137704	6.422384916	6.82185301	8.053107991	7.080970928	5.846821828	6.877819273	5.070891206	6.409769449	5.622101557	5.363827196	8.310090296	6.002664649	5.25321986	4.002505287	5.046901627	4.505366547	5.035171439	4.322554385	4.637474576	7.250912744	7.641467274	7.118934882	5.022209258	3.796224197	3.137824813	4.72439224	4.392915895	4.489795837	5.208531147
612.7	8.007766074	7.984384414	7.240358746	8.42224518	6.262371654	7.204833987	6.644426255	6.982174421	5.446627946	6.851050179	6.876163462	6.046223297	5.281848382	6.839323268	6.555886574	7.527049542	4.771413494	5.619548737	4.525310588	7.772300421	6.410412485	6.795942136	8.04267213	7.035977587	5.800643273	6.831430144	5.020848596	6.382049726	5.579988669	5.32392457	8.280726678	6.015915117	5.267280072	4.001481709	5.056802721	4.504926544	5.039466311	4.311080034	4.637429182	7.265357644	7.673564104	7.145634633	5.012632947	3.792529106	3.13355668	4.719453269	4.382765942	4.474169848	5.181577501
614	7.94421374	7.927951146	7.214190586	8.407399336	6.221842834	7.187331422	6.624435122	6.95459396	5.394030262	6.818223523	6.828326144	5.989718399	5.256048935	6.814865783	6.508159422	7.486806774	4.725900994	5.570170684	4.487840309	7.745286384	6.395191239	6.766442843	8.033784161	6.987945664	5.75828692	6.786085428	4.970273897	6.354094221	5.535705688	5.287419099	8.247092991	6.027734297	5.278594616	4.00090064	5.065438444	4.505549502	5.044602293	4.300774011	4.634549093	7.27582663	7.702724907	7.171265523	5.003834591	3.788967703	3.127663301	4.715449683	4.371712711	4.457774837	5.150654255
615.4	7.887082443	7.872544954	7.189462122	8.395385892	6.178155132	7.171747714	6.602080198	6.928217532	5.34601037	6.788608882	6.787254106	5.935971515	5.231670618	6.791249397	6.461514637	7.450943479	4.687066718	5.519018217	4.449292305	7.718900304	6.379926222	6.742397435	8.024721771	6.943736477	5.716227762	6.743154511	4.926164574	6.328908088	5.496921933	5.250500669	8.218311517	6.043465462	5.293249739	4.000053022	5.078129031	4.505213223	5.049123563	4.292120402	4.631835529	7.287857734	7.732581912	7.197048756	4.99432199	3.783658929	3.12237926	4.711888952	4.362352253	4.442184062	5.124786615
616.8	7.834065325	7.819389178	7.167349019	8.384051417	6.142014764	7.159009587	6.584718844	6.904165866	5.299864027	6.759130151	6.74846679	5.883337471	5.210966965	6.771939297	6.418509558	7.418405686	4.647148588	5.473523926	4.414457377	7.695416016	6.369741192	6.718749265	8.017883094	6.902768148	5.676132783	6.707523029	4.884521119	6.307134657	5.460893259	5.220595132	8.188074157	6.060438011	5.307183646	3.99914258	5.087952313	4.50727255	5.053321933	4.282181633	4.634048026	7.301381479	7.763140606	7.222641759	4.987451598	3.781202716	3.119795746	4.709628766	4.35393104	4.428724986	5.099971075
618.2	7.787134403	7.779255242	7.151243108	8.378509665	6.112232342	7.149817845	6.571332722	6.889523824	5.258285411	6.740295403	6.716276245	5.838361878	5.193555318	6.753097454	6.382803767	7.389580504	4.611189758	5.435405043	4.384579694	7.676132238	6.36574136	6.701345325	8.018329467	6.868585208	5.642915418	6.67370972	4.843633932	6.288269794	5.431002899	5.190819113	8.163322898	6.077835098	5.325536818	3.999286833	5.099008171	4.510349504	5.061111049	4.27652237	4.637701774	7.315811853	7.794831301	7.25189652	4.980780367	3.781114147	3.118401621	4.708415108	4.347477171	4.42098279	5.077824978
619.5	7.747391132	7.746184705	7.141676139	8.379896976	6.088222665	7.150256773	6.563949041	6.883488877	5.226023043	6.722825219	6.690099412	5.801619909	5.178908902	6.743160866	6.352323524	7.367582225	4.585761571	5.404417705	4.365748649	7.664699601	6.364443073	6.691985374	8.021630327	6.841730815	5.616904653	6.646723846	4.81093453	6.274766103	5.407948068	5.166705128	8.145352704	6.095339351	5.346751301	4.00425839	5.114924606	4.515347453	5.069502911	4.274280687	4.645461368	7.336702464	7.828259458	7.285338768	4.978482856	3.784185129	3.118214083	4.709508237	4.342598844	4.415980722	5.062706957
620.9	7.722437623	7.719211934	7.135327876	8.388059634	6.070655059	7.153831774	6.559904053	6.883874385	5.199757927	6.713428815	6.672987176	5.771572916	5.171306495	6.735621218	6.330461349	7.354714272	4.562290576	5.380526171	4.346366763	7.659419907	6.368911818	6.687471359	8.028248798	6.824860886	5.599294028	6.629232907	4.788688896	6.270787144	5.38956823	5.151637276	8.136267224	6.118392677	5.366992315	4.010326992	5.134467818	4.5225805	5.082429848	4.277017944	4.65897747	7.360893936	7.86649142	7.318223593	4.980113827	3.789172036	3.120981748	4.713646285	4.343826969	4.414707608	5.055006621
622.3	7.705202183	7.701604103	7.136497825	8.399145748	6.060174074	7.165601977	6.563786832	6.888892792	5.183351757	6.708349963	6.660712657	5.752461364	5.168643705	6.733576628	6.312718796	7.347415296	4.548279526	5.36271266	4.334096059	7.656420401	6.37944184	6.686952661	8.041152348	6.816215262	5.585668546	6.61520648	4.77181421	6.266757518	5.376784219	5.140866678	8.134107593	6.144018319	5.390455713	4.021879501	5.154900798	4.533313853	5.095987646	4.282756276	4.677472062	7.386735366	7.90792492	7.356348675	4.986019452	3.799989104	3.127992128	4.721023798	4.347547511	4.41893498	5.051416422
623.7	7.694346009	7.68933189	7.14406691	8.418077412	6.058892514	7.17946246	6.572370066	6.901355023	5.172028067	6.7114848	6.65693095	5.742013801	5.169545855	6.737180613	6.30446114	7.347681938	4.537028751	5.355361014	4.328457699	7.656618754	6.392293486	6.692143729	8.060199453	6.811409039	5.580228248	6.607462135	4.759863255	6.269877399	5.369632463	5.131078156	8.135632549	6.172250456	5.418099398	4.032309788	5.175114641	4.543380117	5.112609829	4.291291129	4.697768717	7.41977561	7.950192064	7.395547511	4.993216462	3.812456164	3.136756614	4.733058754	4.35335745	4.430082092	5.053199756
625	7.693441806	7.683495426	7.1572643	8.441631022	6.060246827	7.19803531	6.584423641	6.918801632	5.167887261	6.720552196	6.662597091	5.73691703	5.176689544	6.74667346	6.305116814	7.352542003	4.531552486	5.353459632	4.328727893	7.664508837	6.414245195	6.709463554	8.081321801	6.813221685	5.580394167	6.608537191	4.752686336	6.276151306	5.366808315	5.125495596	8.144810333	6.20606735	5.450836256	4.046932843	5.195843476	4.556215799	5.13214624	4.299412668	4.724431024	7.453460117	7.995429336	7.439495107	5.005417092	3.826206645	3.144035558	4.747329308	4.363169322	4.442509017	5.059570523
626.4	7.700097208	7.686407709	7.173119549	8.469060036	6.064424069	7.22383785	6.601595566	6.94325294	5.16831686	6.733927966	6.673786266	5.739214875	5.188224664	6.757522631	6.306227327	7.36370837	4.532644647	5.35483975	4.335380488	7.678654481	6.437645196	6.727724074	8.106716966	6.823539304	5.584121043	6.613988085	4.751854337	6.284724845	5.369853701	5.126927687	8.153180243	6.240916054	5.484927375	4.063276939	5.220114933	4.570812705	5.150022604	4.310698523	4.757502142	7.491806496	8.045011002	7.485806101	5.021513168	3.844379045	3.154868994	4.763970521	4.375445487	4.459997664	5.068843081
627.8	7.710703104	7.696110478	7.193282381	8.500607362	6.078569627	7.251988111	6.623092444	6.976924645	5.17551911	6.75086664	6.689209772	5.750184129	5.203500626	6.775315074	6.315324059	7.386118111	4.53818671	5.36013344	4.3450843	7.696758357	6.464897833	6.754572538	8.136722184	6.840831361	5.591093796	6.619996326	4.755141257	6.299097355	5.377091944	5.13264275	8.164832137	6.277196143	5.519086037	4.076972385	5.248154006	4.588344011	5.174979537	4.32375654	4.79178745	7.532773247	8.095093113	7.536491126	5.037513631	3.865225205	3.167969912	4.780074894	4.38703493	4.479821553	5.082557913
629.1	7.723280302	7.704607296	7.215104244	8.533998826	6.094373488	7.28073973	6.643079263	7.005661718	5.183026437	6.767193858	6.703589662	5.758096973	5.216764851	6.793489164	6.32322029	7.40488297	4.542727547	5.368662392	4.352404346	7.712448817	6.49476747	6.774621988	8.165047177	6.856952496	5.604491504	6.629636779	4.75974504	6.31440147	5.387565581	5.137218133	8.183246304	6.313405174	5.556020631	4.096898569	5.275756322	4.605531484	5.199526723	4.343466737	4.825542939	7.57616616	8.148268285	7.586943136	5.053289948	3.888020004	3.183664634	4.799505825	4.404043029	4.501770541	5.09959235
630.5	7.735353899	7.707375413	7.23473686	8.566127086	6.107792348	7.310008552	6.665216778	7.037488908	5.187434724	6.785654156	6.7172518	5.762795373	5.231651061	6.809846742	6.330790974	7.419204593	4.546871684	5.37678978	4.359458706	7.729559537	6.520762235	6.795448218	8.195287531	6.871092354	5.613159962	6.638231338	4.762239622	6.326316947	5.390767929	5.138149985	8.201771134	6.351454547	5.592602784	4.116058938	5.304414855	4.62477578	5.223774514	4.357740716	4.86304356	7.619462312	8.19684887	7.637516388	5.073320317	3.908517657	3.196301536	4.82083366	4.420354441	4.521967027	5.11626862
631.9	7.737521385	7.708014024	7.253508235	8.593988275	6.112413281	7.332179418	6.682384931	7.060885474	5.187698854	6.79943548	6.728578614	5.764846754	5.241134645	6.824038138	6.333743042	7.429661602	4.546529647	5.378514758	4.363072381	7.742364979	6.54388087	6.816589312	8.219319933	6.876761148	5.614859635	6.641777343	4.757475414	6.337685875	5.394569638	5.140298057	8.207909751	6.385941782	5.624346614	4.131859722	5.328192989	4.642872179	5.246523123	4.36801614	4.894448469	7.659207731	8.2439148	7.683582183	5.090105891	3.924436926	3.208979801	4.836769737	4.435081438	4.540992257	5.128950134
633.2	7.72787893	7.697766871	7.263981372	8.611331301	6.110659028	7.348770411	6.693042259	7.073472022	5.178629143	6.802962036	6.728337547	5.757116069	5.240619797	6.831199048	6.330356264	7.429796827	4.540760877	5.370002304	4.354919289	7.753538351	6.559218028	6.826981407	8.238572589	6.87521938	5.611872357	6.636349309	4.746965861	6.341514028	5.389536109	5.135185234	8.208542821	6.41479702	5.65189257	4.144422732	5.35066239	4.656445063	5.263955437	4.376256995	4.916801005	7.688190513	8.283162849	7.725878677	5.101507213	3.939708067	3.217039724	4.849287324	4.441991512	4.552066948	5.1358025
634.6	7.700052844	7.667448154	7.267282412	8.622455106	6.096611671	7.357051572	6.695193098	7.070465143	5.156234119	6.797691185	6.713274253	5.732099479	5.234330451	6.832632887	6.313078205	7.41219308	4.524644119	5.351474939	4.339544108	7.74885743	6.559356456	6.822977961	8.250518945	6.861352285	5.597794315	6.619974746	4.72628937	6.335332086	5.373499412	5.121572953	8.206713688	6.436675093	5.670029544	4.154724265	5.369733744	4.66642648	5.276046567	4.379973615	4.931569774	7.711121869	8.314623134	7.756212418	5.107259848	3.946741031	3.219381248	4.854660529	4.442810662	4.555133353	5.134069991
636	7.653833175	7.617024739	7.259504506	8.618560394	6.067319723	7.349384523	6.68630864	7.054018755	5.120413988	6.78085422	6.679914601	5.693363712	5.217474079	6.824522208	6.287339066	7.380688197	4.495589282	5.317824896	4.313875681	7.733068335	6.550916995	6.809854643	8.255451868	6.829501635	5.57192331	6.587950259	4.690336062	6.318097182	5.348940241	5.096518449	8.187531266	6.449950808	5.678791607	4.15597249	5.382238514	4.67137444	5.281491488	4.373098646	4.933136991	7.721329826	8.335873701	7.778584467	5.105553212	3.946237341	3.218812809	4.852435472	4.436864312	4.545595462	5.121082705
637.3	7.588555535	7.553522325	7.242562685	8.600444925	6.02765968	7.33580521	6.668542568	7.020778495	5.071429483	6.749542226	6.630837689	5.64101822	5.188896327	6.808413322	6.248391414	7.334766	4.460427541	5.272338847	4.276068693	7.711555543	6.529332984	6.784270891	8.250419129	6.782682802	5.532332062	6.54817952	4.642029496	6.295276931	5.313819738	5.062365057	8.158162889	6.452043281	5.676622523	4.15102551	5.386279887	4.668301001	5.276231468	4.359091936	4.920260772	7.724485459	8.344552016	7.791786577	5.095645357	3.937865684	3.210229766	4.840911714	4.424598821	4.525891824	5.099611759
638.7	7.506922709	7.471690296	7.216716498	8.574282974	5.974908924	7.306586597	6.642487602	6.973505081	5.009928579	6.713358084	6.57249013	5.574693674	5.149545646	6.782932453	6.199436089	7.276234638	4.414476097	5.212661269	4.226223586	7.676831193	6.498610759	6.743596337	8.238709725	6.722539338	5.484967618	6.497216797	4.584207726	6.265991419	5.269680967	5.020038837	8.119758109	6.444683922	5.666032035	4.141409599	5.384415027	4.660374994	5.263974887	4.340061783	4.89554428	7.712692007	8.338062085	7.788533087	5.076244682	3.919499554	3.196602671	4.823393209	4.40352587	4.493917692	5.064477927
640	7.412508757	7.374693297	7.186885158	8.53815511	5.913931347	7.269933895	6.606585973	6.913584704	4.941500527	6.666478434	6.501065768	5.497188785	5.103251887	6.750612247	6.140598782	7.201071236	4.358611821	5.146094807	4.167976941	7.636270922	6.454899493	6.693679342	8.218152543	6.652476857	5.429652738	6.43534392	4.515771416	6.223332551	5.218290983	4.970335703	8.071297094	6.428734802	5.647305322	4.126802921	5.372583633	4.645842717	5.242870674	4.311626181	4.858898951	7.695515592	8.326677546	7.777590559	5.049295232	3.896173759	3.178194604	4.801920543	4.3789669	4.453765421	5.02105196
641.4	7.307366013	7.269587547	7.145295499	8.490100311	5.844117208	7.22214651	6.562712207	6.841432541	4.863444073	6.610986338	6.421530139	5.412042503	5.055688739	6.715260779	6.076908193	7.119469171	4.297099448	5.070270285	4.105371204	7.588207003	6.403398394	6.63853191	8.191671621	6.571576158	5.365096211	6.366861676	4.436993566	6.174307986	5.160619137	4.913525747	8.01255801	6.406262206	5.619137482	4.105663472	5.354566702	4.626182631	5.215344593	4.276886331	4.812224484	7.665975849	8.304183819	7.759104751	5.017295744	3.865275307	3.15577735	4.773512532	4.347385687	4.404969285	4.968479459
642.8	7.190626165	7.160773895	7.101052161	8.438977342	5.767874543	7.167262871	6.516378566	6.765094648	4.779016368	6.546611102	6.338080216	5.319323558	5.00176112	6.674865722	6.00466146	7.033836617	4.23493356	4.991257351	4.039462814	7.537033793	6.348378371	6.573285834	8.156579326	6.487160636	5.295187008	6.295998008	4.357729561	6.124177406	5.098925076	4.853438216	7.947236872	6.377995902	5.585686083	4.079728825	5.332009523	4.603340277	5.18446096	4.240751579	4.758571871	7.63049969	8.276499296	7.73581059	4.978291678	3.8288866	3.129667799	4.740027869	4.312202754	4.354283829	4.910131497
644.1	7.080571602	7.047833606	7.053489843	8.387002645	5.688915122	7.113616295	6.465741011	6.682747644	4.695853953	6.483778591	6.246718903	5.225624109	4.944812072	6.63242452	5.9312696	6.94292985	4.169342665	4.908996972	3.971078939	7.48210769	6.288801249	6.50548068	8.123662997	6.397437541	5.223823933	6.223478464	4.277863518	6.072314115	5.035643777	4.793793707	7.885178462	6.3502649	5.547962556	4.05415861	5.308446691	4.578266172	5.150751805	4.203056786	4.700586546	7.591355542	8.240235869	7.704606791	4.935748467	3.791754351	3.102239472	4.706691724	4.275291732	4.297170275	4.850444735
645.5	6.966645522	6.93545288	7.004489273	8.33339681	5.611286491	7.053771371	6.417321088	6.601759212	4.615509526	6.419911114	6.161946981	5.13335807	4.890867085	6.5870592	5.859001852	6.855676245	4.105928679	4.825952717	3.902709361	7.428100248	6.228175496	6.440635487	8.086896931	6.307798729	5.154686769	6.154153954	4.198463795	6.018262916	4.973241279	4.735158335	7.816483605	6.320247578	5.510394409	4.024754814	5.281677213	4.553603455	5.117494844	4.165676608	4.643705071	7.550775092	8.202033105	7.673401296	4.893946671	3.754099653	3.075591336	4.672306632	4.237794047	4.242353878	4.790152524
646.8	6.859790494	6.830014208	6.958159528	8.280007233	5.5396297	6.997558637	6.36930032	6.52106359	4.537185798	6.359646212	6.079471778	5.042273354	4.839388874	6.544162584	5.791540858	6.772581738	4.046537529	4.747431283	3.838890818	7.378186332	6.172038137	6.376439781	8.054002769	6.223182947	5.08762364	6.088876861	4.122392492	5.967891028	4.916260272	4.67960821	7.749415836	6.295162323	5.474861101	4.00005106	5.256720758	4.531295126	5.087661022	4.129756194	4.591062991	7.515608545	8.167540769	7.64670596	4.857340227	3.723262346	3.051904728	4.641879875	4.204964235	4.192199066	4.733226447
648.2	6.76091399	6.74188124	6.913000337	8.235306026	5.474532602	6.946819522	6.323646645	6.450977272	4.466591214	6.303165977	6.005913842	4.963048612	4.793966825	6.504668758	5.728444027	6.700449294	3.991277663	4.681209211	3.782144894	7.333666363	6.120297548	6.317279736	8.025292803	6.146715475	5.027704587	6.031691935	4.056992791	5.927942622	4.862896521	4.631229962	7.695604471	6.276701356	5.44630351	3.982473243	5.240611935	4.513571559	5.063655811	4.103756041	4.545617315	7.487479065	8.141199972	7.625780765	4.828250847	3.695908172	3.034362479	4.617901064	4.1776892	4.148210727	4.684347194
649.6	6.682567945	6.66633907	6.878642273	8.196956199	5.423156229	6.906269391	6.288584741	6.392348599	4.408110632	6.260089311	5.943366849	4.897757814	4.757204905	6.46931992	5.678473716	6.640620689	3.942059046	4.623157272	3.734416256	7.299620562	6.075101214	6.271483677	8.004233307	6.082431991	4.978224486	5.988295578	4.003972511	5.892293455	4.819932494	4.589831398	7.653996349	6.268923515	5.42751276	3.969830636	5.229519888	4.502861272	5.050610815	4.084617093	4.510001652	7.467797735	8.120566838	7.61105184	4.808231152	3.677171919	3.020665799	4.598260975	4.156334682	4.115165131	4.645804274
650.9	6.636262148	6.627600249	6.868781622	8.17135903	5.380543958	6.884516518	6.266733512	6.356869693	4.364258319	6.23076579	5.902543515	4.846192468	4.734119964	6.444394494	5.636868361	6.601539261	3.909491198	4.576939754	3.698613095	7.281341014	6.043147995	6.239087196	7.983553029	6.028873819	4.938532177	5.953090788	3.963117851	5.86805247	4.786647223	4.561644783	7.620634895	6.27272148	5.416416686	3.962280982	5.225456565	4.500261	5.042747313	4.072905229	4.483939559	7.45892484	8.112505019	7.61141883	4.799321128	3.665105669	3.012373359	4.584539336	4.142112127	4.090899273	4.614678888
652.3	6.572080962	6.576578292	6.846485881	8.146482585	5.343148629	6.86885427	6.253456475	6.331888673	4.324213344	6.202432744	5.867206977	4.802807164	4.71055787	6.417548598	5.611739058	6.579418409	3.883114706	4.536677694	3.686631679	7.262806747	6.0276628	6.211215948	7.982651821	5.998448401	4.907875142	5.929790712	3.926545958	5.861952453	4.766809386	4.544181855	7.592627818	6.285099263	5.411675164	3.964523927	5.231963852	4.508996945	5.042275635	4.076514168	4.468935999	7.467228046	8.135035262	7.630552838	4.796853918	3.66237296	3.015997369	4.577826717	4.139555406	4.07452015	4.589849219
653.6	6.537362775	6.538857404	6.822024598	8.121998534	5.318513725	6.836971171	6.230688474	6.297719519	4.29479872	6.172544996	5.827021871	4.759124594	4.693233939	6.405493427	5.586131915	6.544096859	3.849477539	4.513482726	3.650165172	7.244110006	6.00566708	6.176354715	7.983029369	5.954995601	4.884353527	5.92650081	3.904948688	5.849799121	4.746808557	4.52018553	7.601313153	6.274191897	5.407718145	3.973437785	5.245269507	4.523757965	5.047417528	4.076110768	4.44824621	7.470313581	8.130314081	7.635913197	4.788487217	3.662639139	3.012179893	4.564531147	4.126571058	4.053540331	4.572622241
655	6.506270367	6.498318522	6.793613297	8.098395782	5.282000426	6.819149765	6.200718828	6.262519435	4.259860168	6.142597004	5.791546344	4.713394383	4.671292409	6.370857428	5.548444901	6.509442714	3.825378913	4.475023346	3.629185748	7.231891506	5.979942516	6.152089933	7.965277838	5.910402448	4.843555784	5.889742387	3.876178919	5.831238633	4.721049941	4.501659359	7.548275306	6.283479121	5.406696532	3.960146576	5.240758896	4.518163919	5.048874943	4.067125086	4.426119923	7.454924554	8.103842963	7.638304615	4.779086215	3.655521247	3.009415175	4.552316978	4.113819058	4.039604423	4.540621517
656.3	6.436490801	6.469602762	6.776974823	8.062933642	5.231050257	6.798741792	6.166729637	6.218520138	4.200093904	6.106220226	5.747982055	4.660630527	4.640648172	6.31969618	5.498201498	6.461281718	3.792812071	4.424793623	3.600171328	7.218849354	5.93469095	6.120897854	7.93575526	5.85418477	4.801782621	5.851085923	3.832098342	5.809918986	4.68522878	4.475962365	7.505278713	6.299603883	5.378980129	3.964972529	5.224688311	4.511825739	5.029205118	4.060533765	4.397078031	7.437563388	8.099105155	7.640555091	4.780237473	3.643095764	2.996776768	4.5507327	4.113662516	4.009924727	4.514671655
657.7	6.363163157	6.340016659	6.712020006	8.037836934	5.18953324	6.742351478	6.117194509	6.12948334	4.147301803	6.048232258	5.670901032	4.575802224	4.597419965	6.284983591	5.444517185	6.425668245	3.733947	4.368882596	3.550555311	7.164339925	5.893726863	6.052464496	7.919659033	5.784725434	4.744591873	5.812763674	3.785683368	5.797273789	4.647736613	4.448085421	7.478821464	6.27189293	5.37400794	3.952356706	5.227250736	4.508802698	5.013603968	4.050190784	4.347842533	7.423577282	8.087913401	7.643120575	4.749326099	3.622965653	2.994000845	4.516491274	4.085272407	3.978442417	4.46244768
659	6.255740812	6.275074822	6.654857106	7.973043666	5.12199307	6.67087924	6.061585591	6.021079519	4.093495674	5.993363969	5.570655541	4.49198172	4.559988653	6.228528131	5.360644762	6.299706838	3.682988243	4.302933511	3.458923697	7.155805842	5.790736368	5.993673527	7.86238074	5.675924161	4.693297536	5.784779825	3.730698692	5.704234914	4.575634065	4.376848181	7.491803255	6.277342517	5.3205113	3.941548664	5.20083587	4.486186068	5.002290375	4.014609565	4.306323185	7.384621273	8.010595322	7.580060421	4.715831642	3.589816871	2.957684465	4.501674678	4.060212106	3.924975332	4.412291844
660.4	6.151284781	6.211010085	6.597458675	7.879302114	5.046460519	6.591789183	5.997151559	5.95497147	4.005204596	5.910742528	5.50175295	4.406053489	4.502650451	6.165949717	5.295280665	6.243023115	3.621883745	4.218492989	3.408039846	7.096677487	5.732744637	5.919379147	7.815864629	5.580524075	4.611588794	5.713625732	3.661751162	5.669597373	4.524774409	4.335560567	7.407104398	6.239707013	5.276619994	3.920487107	5.172462056	4.463181098	4.971957296	3.977978765	4.242626001	7.334509926	7.926723042	7.52735481	4.689387758	3.548552284	2.923942855	4.469978291	4.029852555	3.861193739	4.361816773
661.7	6.055213041	6.110035426	6.535119784	7.804533743	4.970853635	6.519797019	5.933076568	5.860414829	3.922780549	5.831832044	5.428284818	4.312311011	4.447677835	6.10112857	5.221049656	6.169091033	3.562417913	4.121716189	3.363290922	7.044461782	5.663218038	5.85598816	7.749410468	5.495077073	4.523241123	5.623218276	3.590036545	5.61774344	4.458467722	4.291137264	7.234836199	6.226279428	5.233442529	3.86297749	5.124727066	4.431506531	4.938585015	3.945975282	4.167831757	7.289256465	7.913124059	7.505096976	4.644963675	3.520622754	2.915704755	4.408531448	3.984000384	3.812147699	4.295678649
663.1	5.953525329	6.014146746	6.482470518	7.737563843	4.898141908	6.452858541	5.870652202	5.761315135	3.854282172	5.761329982	5.332473716	4.216741855	4.390969116	6.03241057	5.148339709	6.071693197	3.501317005	4.052871539	3.291554262	6.992758976	5.586114272	5.772002748	7.699327528	5.390652345	4.458373743	5.572442283	3.525119691	5.570591111	4.403891033	4.235129908	7.192289667	6.195514669	5.179153274	3.839953228	5.092884943	4.405024731	4.903360862	3.916408927	4.101953528	7.236255865	7.843419073	7.464971762	4.603059481	3.482642272	2.889290285	4.372531722	3.955484156	3.756544285	4.236888505
664.4	5.855676969	5.930649475	6.425729479	7.668192605	4.82824936	6.378309024	5.811464713	5.668375778	3.783067418	5.694870505	5.249421415	4.131576707	4.335001983	5.976901005	5.083290607	5.994208469	3.445164975	3.982625402	3.229236856	6.943512083	5.512242962	5.696550266	7.652712421	5.293416431	4.391050319	5.521437081	3.464570647	5.522490819	4.351281041	4.180322602	7.139877631	6.161864652	5.124198093	3.822317593	5.066632208	4.384735751	4.874973463	3.884970652	4.040462992	7.193566672	7.78104365	7.416059214	4.563562319	3.444723053	2.861464516	4.342695731	3.924663711	3.701215849	4.188811137
665.8	5.767110758	5.848231089	6.373399218	7.604275449	4.766540121	6.308480074	5.756980505	5.579250944	3.715793106	5.632367669	5.175489618	4.053240464	4.288971717	5.927127348	5.023844401	5.920919935	3.397126493	3.91562709	3.176121002	6.898678547	5.446416148	5.629132293	7.607795206	5.204331623	4.328431669	5.465974969	3.406135851	5.478532773	4.304818272	4.136963393	7.067728058	6.13693394	5.079636422	3.799014261	5.037175285	4.363234735	4.846098477	3.856887652	3.981037341	7.150409418	7.728029841	7.376520454	4.532811776	3.41253845	2.842854004	4.308553542	3.898288831	3.655226343	4.140384312
667.1	5.685791464	5.776947165	6.335579285	7.55018495	4.707619574	6.249125451	5.709829218	5.504341747	3.659461916	5.576507867	5.105436923	3.986865053	4.244652325	5.884436112	4.968416542	5.854351109	3.352583892	3.861662855	3.127687344	6.863511191	5.384564232	5.570873171	7.566894794	5.129395376	4.279184692	5.421699078	3.357907449	5.441613145	4.264087341	4.096600296	7.009055376	6.118482516	5.036716366	3.77822241	5.009984935	4.343848621	4.82280249	3.836692133	3.924447321	7.112914973	7.679130931	7.34419637	4.502948429	3.385957782	2.826269276	4.284392101	3.874673124	3.618629433	4.101417481
668.5	5.615145806	5.716785496	6.296414947	7.502508282	4.661645789	6.202069944	5.666413848	5.440964139	3.611870423	5.530030118	5.046657488	3.929622432	4.212814556	5.844962157	4.929860395	5.799669294	3.318049083	3.813607643	3.08777952	6.830012333	5.339951261	5.520708463	7.532596019	5.064229287	4.232179942	5.387198167	3.319402465	5.409874008	4.229974378	4.064230997	6.965233675	6.105059705	5.002528707	3.761220485	4.994001227	4.329677217	4.806137648	3.816622406	3.880932353	7.086005097	7.640008834	7.31837042	4.484254846	3.364977466	2.814476132	4.26375627	3.859635707	3.58687144	4.072201802
669.8	5.566699779	5.665462048	6.269791955	7.467820612	4.622103689	6.160369821	5.638888483	5.388165744	3.575534936	5.493029834	5.002640684	3.884015729	4.18519713	5.819081561	4.897558323	5.756992926	3.291148879	3.779353862	3.058756809	6.810999038	5.30226069	5.484604717	7.510662334	5.013686767	4.196555262	5.358007654	3.284965059	5.386876035	4.207576183	4.036403011	6.928471232	6.101346092	4.978672034	3.749940172	4.980600683	4.321415097	4.793897104	3.807137754	3.850482177	7.066051121	7.609033619	7.300945012	4.47029708	3.349142117	2.808059522	4.248015083	3.847361164	3.561769479	4.053753936
671.2	5.525294334	5.63174639	6.254606163	7.442004426	4.597330397	6.130657755	5.613939533	5.347901388	3.550378975	5.464400697	4.969597269	3.850118246	4.16938847	5.800034959	4.877626052	5.726997457	3.272624147	3.752584347	3.035188498	6.805194574	5.268668424	5.459094066	7.498660756	4.967928755	4.173610389	5.342162842	3.265568732	5.37206865	4.192647309	4.01981583	6.90121103	6.100664293	4.96050764	3.743239891	4.972812566	4.316601459	4.790293427	3.802717036	3.823849764	7.054809098	7.591729582	7.28897151	4.460038208	3.339644961	2.802175834	4.239521131	3.839772018	3.54733011	4.036219976
672.5	5.496348055	5.604664618	6.244363538	7.427053572	4.579631157	6.111824363	5.601758122	5.324468815	3.528034904	5.448033023	4.948046154	3.825443527	4.156262184	5.791829654	4.864175655	5.706771157	3.261325283	3.734237083	3.019731756	6.799164514	5.250204749	5.438227917	7.493466903	4.937878421	4.157110016	5.331980269	3.248658368	5.365420484	4.182282744	4.006597206	6.881645174	6.109094471	4.951799527	3.742389084	4.972684956	4.317912851	4.789237132	3.799516286	3.807745439	7.054735379	7.585584841	7.287231226	4.460170576	3.336744153	2.8033761	4.237707984	3.844388595	3.540659369	4.031157598
673.8	5.479534646	5.591889751	6.245815622	7.421385942	4.570912429	6.102155129	5.594458477	5.308171786	3.513695274	5.440704695	4.937291699	3.814034876	4.153281117	5.784004155	4.858227144	5.700570709	3.259365095	3.722111399	3.015320166	6.802725699	5.242850715	5.43236696	7.490881171	4.924547061	4.149518904	5.32138528	3.241538308	5.36544021	4.17899821	4.000868706	6.865270626	6.123944811	4.953031523	3.743832015	4.978731697	4.321988728	4.795260847	3.803317969	3.797446026	7.057097886	7.5843798	7.297063331	4.46586385	3.34042365	2.810805383	4.237522614	3.843571229	3.541702595	4.02859645
675.2	5.47484387	5.588358425	6.256884769	7.429181002	4.567950416	6.102164838	5.597958353	5.304707842	3.512302294	5.441789627	4.934855285	3.809529572	4.156413297	5.787851966	4.859179698	5.69663072	3.259182187	3.722800306	3.014598028	6.813694329	5.243638091	5.4362045	7.500818289	4.919185225	4.14795834	5.329041176	3.239981195	5.368785955	4.18233301	3.996727294	6.866507419	6.14321748	4.957161842	3.749924137	4.98757271	4.331429024	4.804461166	3.81360992	3.799535259	7.072365094	7.589337867	7.313763441	4.476333015	3.348884909	2.818226706	4.24373455	3.849438058	3.548676486	4.031938105
676.5	5.485897915	5.592657634	6.272790186	7.449687014	4.578966218	6.110692661	5.607866686	5.313040661	3.516393113	5.449263248	4.941078342	3.815537102	4.165800452	5.798198585	4.868171886	5.706651409	3.269208248	3.729813062	3.019205687	6.826000396	5.252520585	5.446413169	7.518832346	4.927561884	4.154062488	5.339051808	3.245875863	5.38067991	4.198599987	4.004221664	6.876254049	6.1669911	4.967876834	3.760795944	5.006952487	4.346567059	4.820647278	3.827217139	3.806136189	7.091123742	7.6026078	7.331776692	4.490630574	3.36180776	2.830409846	4.254985747	3.861531147	3.559667618	4.041441605
677.9	5.508650086	5.610710518	6.296536379	7.475952393	4.595366771	6.132010129	5.626611784	5.331071478	3.532960959	5.468618809	4.95466098	3.830566397	4.184622053	5.817291568	4.886306731	5.730222954	3.282651316	3.748349433	3.033905547	6.850486155	5.270855753	5.469211354	7.549092624	4.944580913	4.170790467	5.361365962	3.259112261	5.399044937	4.215529191	4.017665539	6.888777843	6.19837529	4.984718917	3.7760028	5.025629305	4.362530174	4.83959336	3.843923293	3.824031244	7.121498707	7.626612018	7.359694749	4.510130225	3.380015121	2.844362814	4.271600902	3.878774462	3.579516293	4.059298528
679.2	5.553103127	5.646414928	6.331568648	7.515350881	4.631783528	6.170818756	5.660021225	5.370920712	3.563290634	5.501880108	4.99334107	3.859071911	4.210853642	5.843139938	4.916444761	5.768974308	3.308501849	3.778436383	3.062871391	6.882716921	5.305213696	5.504939816	7.587490493	4.977348673	4.200694958	5.391156158	3.288525802	5.429347236	4.24523018	4.040853557	6.919052406	6.239919836	5.015970384	3.793942454	5.050033207	4.385141302	4.863426585	3.86784351	3.854974098	7.161243233	7.665019581	7.404906119	4.537631466	3.405408591	2.865914323	4.295324968	3.899499485	3.611134436	4.086176635
680.5	5.613705575	5.7039514	6.384254471	7.578045838	4.676925207	6.224163936	5.708949099	5.432285105	3.60695986	5.553625028	5.050464163	3.910242587	4.25393345	5.888806516	4.964625965	5.828867306	3.345010815	3.826230294	3.103831454	6.934633362	5.358450225	5.557489535	7.64491312	5.032871984	4.243569195	5.439038004	3.326961506	5.469281373	4.290491423	4.07528028	6.962500705	6.292516424	5.063624981	3.824862924	5.088898381	4.417098116	4.899587099	3.903217932	3.905557113	7.219610074	7.718999316	7.464229112	4.57716023	3.446369777	2.89685644	4.330234891	3.931051825	3.655230551	4.122265906
681.9	5.706568415	5.789151212	6.458450524	7.660906885	4.747010253	6.305539017	5.776228107	5.528597445	3.670518548	5.627143452	5.131305411	3.988738327	4.318540255	5.953173573	5.030527072	5.918693947	3.400800176	3.8935955	3.163189475	6.99696396	5.437267334	5.639852701	7.726191318	5.118497603	4.310511629	5.508108095	3.390473672	5.524161883	4.352556581	4.125061241	7.036268925	6.363264753	5.133791687	3.866412616	5.140221326	4.461727653	4.953317214	3.950731268	3.98118376	7.302937814	7.801571759	7.548916665	4.630890407	3.499620148	2.93716582	4.374410178	3.973967892	3.722403302	4.176847146
683.2	5.847645321	5.911530639	6.555004795	7.779966293	4.851252189	6.423905183	5.876503954	5.665008878	3.767799644	5.731177835	5.251691998	4.09727439	4.402653314	6.036313339	5.128786592	6.04321328	3.478521276	3.996127022	3.253510634	7.086079579	5.552716854	5.756121579	7.830319259	5.242320335	4.405634463	5.603627239	3.474585897	5.60985568	4.433694588	4.198668159	7.141156298	6.459353674	5.238922796	3.922027032	5.212722612	4.521287778	5.024303057	4.014987386	4.092559914	7.419968543	7.916311102	7.664321845	4.703958759	3.57526409	2.988566366	4.43982557	4.033122843	3.811778724	4.256129902
684.6	6.043888397	6.079313464	6.683214626	7.943006343	4.991786462	6.586198597	6.009906575	5.858110486	3.901041206	5.871186649	5.418105302	4.25094514	4.518124288	6.152334771	5.259341559	6.208998247	3.584576151	4.134523383	3.378322444	7.207496174	5.703897215	5.907549684	7.969747425	5.414705967	4.533469207	5.73289543	3.596321868	5.719022176	4.553785519	4.299314446	7.279161234	6.58053992	5.366505758	3.998173958	5.30455031	4.59911229	5.114116586	4.103267057	4.245547693	7.574704235	8.073175941	7.815672506	4.801941654	3.675732395	3.056152161	4.523275689	4.110261601	3.930412849	4.362545768
685.9	6.31705883	6.320987719	6.855017279	8.167256541	5.190014708	6.804213711	6.190868437	6.120062435	4.090475749	6.067656481	5.646413571	4.466116261	4.683106136	6.314252354	5.444650073	6.449855592	3.735358694	4.332288392	3.549490722	7.36601	5.91297395	6.117953186	8.156394731	5.65633499	4.715939038	5.920967038	3.774143467	5.877033809	4.709422137	4.443008965	7.484490249	6.746171509	5.546117209	4.103079848	5.430072143	4.700422275	5.239806046	4.228048111	4.451379288	7.77468375	8.285135588	8.024276484	4.928371439	3.808483155	3.149470437	4.646658567	4.225047316	4.099401579	4.509759652
687.2	6.686164814	6.647723312	7.095480756	8.467265617	5.46206034	7.090393938	6.431176478	6.471047479	4.350731421	6.335565136	5.961066916	4.772174116	4.901548901	6.528374534	5.696015641	6.770768833	3.94844521	4.596476962	3.779889856	7.596078849	6.191957484	6.405766802	8.397745427	5.986136438	4.956203837	6.168674297	4.006629044	6.078935719	4.919117653	4.629070056	7.747116704	6.963283408	5.786940094	4.240782689	5.595014038	4.833271579	5.412711891	4.386060983	4.732187919	8.042870583	8.562686365	8.295646654	5.104245384	3.987606364	3.271882145	4.806570076	4.375636208	4.329403978	4.718243838
688.6	7.147413001	7.066872291	7.389612908	8.832439024	5.799885596	7.43976445	6.73541951	6.907219441	4.680857085	6.677282787	6.359621259	5.157906748	5.182399119	6.79343858	6.010976958	7.175802759	4.211593286	4.927255319	4.067303912	7.879743671	6.544652419	6.765423791	8.69182937	6.394588168	5.263063284	6.468806682	4.29585893	6.335331296	5.179120691	4.872030903	8.069981758	7.240316727	6.089492925	4.415399066	5.797030874	4.99382012	5.635898663	4.587612722	5.087860359	8.368160117	8.905525097	8.62827823	5.328096394	4.207918624	3.425786384	5.014798325	4.564147949	4.621510266	4.983757178
689.9	7.646970014	7.52965234	7.712713766	9.229250062	6.170026214	7.822187089	7.063442217	7.382220082	5.047240965	7.039199965	6.792929769	5.581341401	5.481304987	7.087806463	6.364623129	7.615945195	4.499028172	5.294461322	4.385818109	8.188241802	6.92381957	7.157752665	9.004578962	6.843836851	5.602978666	6.807718699	4.627263953	6.612427573	5.473674693	5.131794601	8.412404237	7.537666847	6.412010738	4.608202664	6.020690997	5.176769939	5.885830537	4.81174256	5.477234541	8.729343578	9.276947953	8.988047889	5.574153932	4.450990558	3.592560437	5.232726371	4.769290793	4.93663433	5.28338931
691.2	8.236057884	8.07020175	8.086838243	9.682150296	6.608425898	8.270282736	7.442613999	7.936803149	5.47869482	7.455765024	7.297767247	6.078343324	5.823070665	7.427243638	6.782095332	8.126133458	4.844503453	5.736404258	4.761009684	8.546609332	7.357104473	7.59905962	9.36581527	7.364661853	5.996678471	7.212819483	5.021049686	6.942488314	5.826493042	5.44186547	8.81532639	7.868855198	6.768442953	4.829251986	6.268968178	5.385851478	6.175577883	5.078181355	5.924952532	9.136551738	9.697206355	9.38685977	5.853899648	4.726481938	3.785855328	5.482857112	5.012155939	5.30269218	5.636725238
692.6	8.909750342	8.687762489	8.512421595	10.18184994	7.107616931	8.764067862	7.868921339	8.554330429	5.979162615	7.923866877	7.872147249	6.657038284	6.210308411	7.820447865	7.26433085	8.696421369	5.247546508	6.240468637	5.192320286	8.953338361	7.842932054	8.100838043	9.765711735	7.950870567	6.450280023	7.675297598	5.472393138	7.319427914	6.232409921	5.798792559	9.259880137	8.228150186	7.152804542	5.080715501	6.546804487	5.616182465	6.501305459	5.38636026	6.425395804	9.582875486	10.15377686	9.821534276	6.158807341	5.029195094	4.002054816	5.769283342	5.288378979	5.71829022	6.049796524
693.9	9.680555055	9.38998666	8.99475072	10.74546929	7.680469111	9.316154417	8.351610371	9.241058119	6.553695613	8.460559892	8.530310379	7.314433344	6.654270225	8.264692652	7.816470772	9.342700856	5.710350637	6.829664098	5.687192578	9.424904774	8.387197228	8.665067061	10.20461476	8.620455614	6.980590767	8.212529606	6.00015144	7.756722309	6.702409598	6.21403348	9.767703224	8.626755511	7.576697518	5.365335078	6.850836228	5.870840137	6.863803319	5.733944774	6.984779517	10.07717786	10.65129967	10.288106	6.497358551	5.368510258	4.245160877	6.094110217	5.605309143	6.195381861	6.529752997
695.2	10.53916827	10.17799979	9.53122631	11.35615278	8.314829907	9.917736048	8.884532775	9.998343123	7.201960393	9.047443889	9.259135425	8.057875901	7.144580531	8.758307404	8.439938488	10.05394873	6.238964927	7.4876009	6.236607954	9.947877221	8.980063791	9.287776764	10.68229891	9.356365996	7.567672871	8.820807164	6.596827525	8.243402349	7.224767827	6.685828829	10.32007174	9.059017239	8.029383917	5.677902612	7.171033436	6.148304033	7.258785045	6.118440199	7.591502008	10.60852165	11.18667938	10.78676886	6.863661104	5.733607758	4.512567554	6.454988205	5.959707901	6.725660357	7.062750063
696.5	11.45240677	11.02633675	10.09789059	11.98978184	8.995162607	10.54646527	9.447651847	10.78938408	7.894097067	9.668164277	10.03198182	8.849154347	7.661646238	9.282251505	9.101700436	10.80485208	6.812736961	8.19024914	6.826800827	10.51065053	9.598164582	9.941820958	11.18316492	10.13166007	8.197621971	9.482800549	7.244629565	8.769114709	7.789367023	7.199496662	10.90793229	9.506573055	8.490662434	6.005779074	7.502381781	6.431812799	7.665172661	6.525080083	8.220832049	11.15684217	11.73535438	11.29356947	7.240034306	6.111783801	4.789653441	6.834087738	6.334652783	7.287857246	7.635017694
697.9	12.41402479	11.91429904	10.69135313	12.64230309	9.707657096	11.20159023	10.03165338	11.60514784	8.625509302	10.31350752	10.83834522	9.684734622	8.203428467	9.833580437	9.80218074	11.58278543	7.42260614	8.940658533	7.454151681	11.095323	10.24001461	10.61986488	11.69909772	10.94455432	8.862252954	10.18364508	7.934822995	9.331576106	8.391607978	7.749614891	11.52045454	9.959126418	8.962377333	6.344364108	7.83525282	6.716874705	8.080587814	6.955127836	8.86070205	11.71151714	12.28860548	11.79825867	7.622888776	6.498344293	5.074362047	7.229265543	6.725837016	7.885244656	8.237915645
699.2	13.41971612	12.85372406	11.30864881	13.3173721	10.45672056	11.86994489	10.64306532	12.44667692	9.396963246	10.98769553	11.6898782	10.57177615	8.770694396	10.41199597	10.54543674	12.39490973	8.072206942	9.732340827	8.118120587	11.72300227	10.90421423	11.32994191	12.22506079	11.79021231	9.566283584	10.93010885	8.672149945	9.925645467	9.025098616	8.343598057	12.15501186	10.42546847	9.441108883	6.692038297	8.166726263	7.008094259	8.501421513	7.397012928	9.517019346	12.27270796	12.84991108	12.30832843	8.015958143	6.897301718	5.374500772	7.638129882	7.134966908	8.507427373	8.878192258
700.5	14.46438078	13.82084212	11.93894744	14.00153642	11.22586793	12.55048671	11.26742338	13.30043708	10.20118807	11.68437221	12.56456629	11.48324969	9.356046256	11.00925829	11.3114312	13.22921855	8.750385898	10.55895339	8.796493408	12.36457544	11.57791082	12.05220123	12.76662804	12.6583128	10.29093832	11.71158954	9.447000618	10.54859687	9.678126908	8.968443084	12.81115447	10.88830863	9.925019909	7.047138664	8.498247595	7.297542978	8.927935032	7.852842754	10.17307423	12.8314498	13.40950261	12.80784807	8.408814634	7.30164912	5.680265635	8.063897759	7.557887885	9.156631062	9.533563369
701.8	15.51518831	14.80463302	12.56911822	14.67396741	12.00390032	13.2305937	11.89866455	14.14833775	11.00639373	12.38212925	13.45445435	12.40817626	9.946404391	11.61123045	12.08852595	14.06329494	9.444712165	11.39497475	9.490819419	13.01979756	12.25484698	12.77644606	13.29892631	13.53157277	11.02133341	12.50578139	10.23265968	11.18642162	10.34422574	9.607184912	13.46960569	11.35603966	10.40453178	7.399794944	8.82734568	7.585047368	9.34493899	8.304957579	10.82516779	13.38416884	13.96164943	13.30501951	8.798331523	7.703168535	5.979960192	8.492728701	7.982787479	9.813733792	10.19158482
703.2	16.54679486	15.7740711	13.18846438	15.32533167	12.77129952	13.89463469	12.51674052	14.96741283	11.80353336	13.06000647	14.33117889	13.31977213	10.53149607	12.2021035	12.85549434	14.87518702	10.13146416	12.22253175	10.17165868	13.6642693	12.90730937	13.48980946	13.81672573	14.39156712	11.74639974	13.30333942	11.01651879	11.82191254	10.99773967	10.25419558	14.12120586	11.8027443	10.86472986	7.742848727	9.139904975	7.862090367	9.743535208	8.745439337	11.4514548	13.91268742	14.48955533	13.76965702	9.175523094	8.092844897	6.277438036	8.906922472	8.399062615	10.46197836	10.84254894
704.5	17.55934369	16.71620871	13.78171305	15.95557516	13.51655788	14.53176002	13.11680573	15.75277312	12.5822297	13.72294274	15.17869095	14.20547685	11.09647973	12.7815688	13.59931842	15.65758372	10.81022271	13.03482556	10.83428684	14.2954165	13.53507689	14.17651602	14.31821379	15.218659	12.4549532	14.08995126	11.79580893	12.45196607	11.6352985	10.89927656	14.75994988	12.22643491	11.30717549	8.077435858	9.441140614	8.124270003	10.1212737	9.175329131	12.05075718	14.4165016	14.99022193	14.20863594	9.534525352	8.470106098	6.564709193	9.309077656	8.805512801	11.09556092	11.47330659
705.8	18.5552774	17.63936451	14.3664294	16.56618139	14.2487455	15.15708788	13.70278524	16.51809454	13.34884949	14.36970851	16.00750708	15.07847889	11.6518395	13.34938696	14.3276915	16.41920509	11.48009436	13.84048817	11.48911671	14.91548123	14.14590131	14.84601723	14.80001039	16.03120138	13.15234518	14.86723165	12.57124062	13.07969887	12.26506793	11.54269511	15.39068604	12.63190375	11.72696987	8.400239506	9.728179392	8.377104921	10.47975675	9.595797756	12.62238798	14.89729934	15.46655689	14.62154589	9.877345122	8.836274296	6.845952121	9.700779453	9.204490343	11.71462638	12.091781
707.2	19.53958509	18.54823479	14.93587524	17.16124189	14.96895113	15.76985197	14.28067253	17.26357116	14.10686378	15.00865701	16.83682271	15.94352466	12.20362539	13.90502152	15.04768833	17.16485595	12.14981396	14.63881856	12.14151422	15.52915395	14.74499115	15.50237224	15.27609803	16.8320989	13.84377447	15.64336387	13.34492062	13.71113913	12.89184265	12.19246009	16.01453946	13.02415194	12.1345791	8.71378611	10.00445174	8.621853276	10.82418438	10.00397173	13.17577028	15.35958184	15.92605195	15.02268301	10.21225084	9.191694532	7.119149323	10.08400656	9.595118295	12.32607662	12.6953463
708.5	20.51028162	19.44207815	15.49299191	17.73945322	15.68167583	16.36844526	14.84743458	17.9898736	14.85708158	15.64087909	17.64745247	16.80176193	12.74729915	14.45430346	15.759885	17.89884935	12.81733112	15.43737864	12.78958828	16.14207849	15.33430018	16.15038805	15.73729863	17.61589994	14.53260164	16.41537891	14.11612391	14.34028056	13.51019444	12.84829619	16.63498936	13.39955029	12.52710477	9.015730798	10.27129043	8.857218813	11.15101951	10.40324171	13.70740911	15.79939616	16.36604939	15.3967772	10.53597618	9.540450875	7.389452524	10.45955907	9.982538554	12.92537904	13.28205063
709.8	21.47162636	20.32851236	16.04420725	18.30540176	16.39162285	16.95699068	15.40503891	18.70099144	15.60541217	16.26318271	18.45477405	17.65457506	13.28791814	15.00213896	16.46703966	18.61813996	13.48384906	16.23409514	13.43323245	16.75038954	15.90892066	16.78549718	16.19042	18.39545802	15.21757832	17.18782377	14.89078395	14.97233116	14.12576435	13.50649432	17.25554543	13.76041648	12.91173825	9.314370627	10.52943207	9.081807343	11.46707371	10.79141972	14.2214196	16.22322671	16.78504735	15.75731543	10.84435526	9.876322084	7.648258132	10.82859626	10.36058045	13.51662971	13.86615309
711.1	22.42833749	21.20401721	16.58715913	18.85853783	17.09562777	17.536602	15.95297586	19.40712733	16.35474552	16.88717297	19.26741891	18.51134186	13.83255026	15.54478771	17.1731407	19.33778558	14.15880084	17.03744422	14.08649678	17.36720648	16.47768435	17.41752362	16.63434115	19.16699196	15.89977175	17.95941386	15.66723681	15.60376822	14.74550991	14.17249099	17.87211798	14.11453944	13.28168326	9.597674896	10.77373323	9.303535534	11.7692124	11.16910931	14.72078923	16.63270678	17.18510055	16.10710006	11.1435052	10.20599683	7.902612917	11.19106973	10.72958987	14.0943841	14.42933768
712.4	23.3921177	22.07487526	17.1212668	19.40289258	17.80013513	18.11154417	16.49927418	20.10515383	17.10343163	17.50880314	20.077865	19.36808506	14.37272574	16.08664705	17.88025155	20.0482346	14.83773326	17.84484176	14.74071875	17.97849456	17.04144491	18.04446857	17.07576361	19.93241159	16.58571089	18.73683378	16.45011184	16.24375149	15.36566654	14.85517299	18.49183726	14.45101014	13.64125526	9.877164938	11.01166113	9.514253004	12.05683815	11.5393403	15.20024073	17.02234444	17.56968971	16.43578301	11.43098248	10.52481926	8.153470077	11.55011671	11.09695486	14.66584757	14.98184922
713.8	24.35318784	22.92853974	17.65325424	19.94057272	18.50945281	18.68177227	17.04343803	20.79135947	17.85424234	18.12682238	20.88707386	20.23350079	14.91084482	16.62705659	18.58381699	20.76076391	15.52324617	18.65995666	15.39954555	18.5914571	17.59961995	18.6678572	17.51516415	20.69480331	17.27620786	19.51199292	17.24390037	16.89293034	15.99085665	15.54419218	19.1137977	14.77370211	13.99289838	10.14531775	11.24001452	9.713613757	12.33499338	11.90692073	15.65686411	17.39287542	17.93431885	16.74960508	11.7072971	10.83564909	8.405947098	11.89442532	11.45404469	15.22751935	15.51875337
715.1	25.28758744	23.75909604	18.1728516	20.4643156	19.21287871	19.24172106	17.57200554	21.456765	18.6052984	18.72937059	21.6810861	21.07000445	15.43541787	17.14962335	19.28174057	21.43660041	16.20364572	19.46393893	16.050094	19.18760522	18.14590996	19.27378058	17.94429763	21.42889593	17.9608923	20.2764384	18.04456445	17.52915409	16.60691921	16.23463772	19.72959561	15.08273435	14.31311852	10.41006679	11.45370539	9.904260453	12.58309873	12.25724614	16.09315298	17.74209868	18.26884254	17.03563374	11.97039181	11.137257	8.634371076	12.22188184	11.79809015	15.76369835	16.04934177
716.4	26.23472116	24.58571146	18.69415847	20.98891987	19.92377453	19.79146524	18.09720726	22.12505958	19.37054762	19.34121413	22.48679543	21.92491612	15.96348452	17.68441184	19.98782393	22.12309775	16.89723413	20.28749162	16.71445231	19.78940175	18.68938298	19.87698266	18.37192235	22.16349579	18.65677742	21.04671179	18.85570327	18.17733273	17.23554804	16.94243703	20.35761937	15.36838253	14.63077393	10.66356656	11.65934921	10.08279646	12.82948423	12.6043088	16.5041335	18.06493618	18.58157928	17.30816982	12.22072074	11.42910861	8.863964624	12.55168638	12.13881294	16.3036609	16.58123194
717.7	27.23305409	25.45656708	19.23980746	21.53703518	20.66517214	20.35956525	18.64563679	22.8226737	20.1761214	19.98819096	23.34619932	22.84406414	16.53122354	18.24549842	20.74325337	22.84138096	17.63911796	21.15656781	17.43268794	20.42376277	19.2571	20.5129668	18.80899048	22.9383695	19.38548044	21.86034505	19.70994933	18.84810272	17.89541799	17.69222094	21.02154026	15.67438235	14.95450791	10.91683051	11.85340754	10.26686821	13.07996381	12.95064008	16.93201662	18.39890378	18.90528403	17.59388367	12.47830938	11.7257685	9.098252866	12.90519475	12.49138346	16.86799004	17.11412828
719	28.30141412	26.41133095	19.82233155	22.09608797	21.44696312	20.95336201	19.219967	23.57350444	21.02720971	20.69138714	24.27688829	23.85269117	17.15327461	18.84683637	21.55161804	23.62256875	18.4443042	22.09402502	18.20958758	21.11570333	19.85417243	21.18789811	19.27461873	23.77103719	20.15807981	22.73065449	20.61711685	19.57906463	18.59395518	18.49794968	21.74711721	16.00403627	15.3248153	11.17747703	12.04835136	10.46233192	13.35112644	13.309658	17.37813385	18.7510604	19.25200729	17.91547112	12.73820322	12.01806934	9.35340556	13.30655273	12.87507588	17.47320227	17.66255883
720.3	29.33946176	27.33269872	20.38927884	22.62818408	22.20184637	21.53123353	19.77188739	24.30144984	21.85158849	21.35912748	25.1743894	24.82657942	17.74630092	19.41981926	22.32994225	24.38905686	19.2305719	22.99353062	18.96988502	21.79310931	20.42858128	21.8495833	19.71813651	24.57944353	20.91071508	23.57439311	21.49622927	20.30631956	19.29015514	19.29624455	22.43725304	16.3125333	15.66842348	11.40876676	12.24566662	10.65769284	13.60116495	13.64382789	17.80653697	19.09281709	19.5944611	18.2219541	12.99205457	12.29643827	9.598534918	13.66327846	13.2252952	18.02173726	18.14502371
721.6	30.28882292	28.16380435	20.89913577	23.10578579	22.90406708	22.06377941	20.28805443	24.95756003	22.60333035	21.96412613	25.98057823	25.69581005	18.27547745	19.95378723	23.03696264	25.0806488	19.94306072	23.80760003	19.65165705	22.40849925	20.95404573	22.44845973	20.12749926	25.30986494	21.60472875	24.35675972	22.32505004	20.98934897	19.91230523	20.05160969	23.07057355	16.58201565	15.95893843	11.63815157	12.44162312	10.82800382	13.81995944	13.95756535	18.17904634	19.39454006	19.89657441	18.47234241	13.21849642	12.55538714	9.809050654	13.96058157	13.54073741	18.51587982	18.61364975
723	31.21050657	28.94383635	21.39781375	23.57051367	23.59898706	22.58538583	20.7938638	25.58978759	23.3575724	22.54064394	26.76739392	26.53454536	18.78579825	20.47286992	23.72419966	25.74089848	20.65107178	24.60143253	20.31038652	22.99719462	21.45679665	23.03373459	20.52405724	26.01872607	22.2849515	25.10865377	23.15330668	21.65810541	20.52832514	20.80379463	23.69802814	16.83361047	16.21906634	11.8701746	12.62895043	10.98779867	14.02170839	14.26665648	18.52745495	19.68188247	20.16856956	18.70049146	13.4360446	12.81286074	10.00519351	14.24030168	13.84024937	18.98841746	19.07534653
724.3	32.19114609	29.77557376	21.92333083	24.06517896	24.32754574	23.12502842	21.31937198	26.2506554	24.16352181	23.1636818	27.60754109	27.44567375	19.33222962	21.01872074	24.4543342	26.43505549	21.40377818	25.45627875	21.03238585	23.61046581	21.98572583	23.64066792	20.93485537	26.75369856	23.00792724	25.90307918	24.02737486	22.35747231	21.17706574	21.60549547	24.36970577	17.09608355	16.48162135	12.10691559	12.80193564	11.14673132	14.22537935	14.57338595	18.88394972	19.96861786	20.44523468	18.94496429	13.65476881	13.07020871	10.20378271	14.54693896	14.15019814	19.48187746	19.54823099
725.6	33.16366694	30.62157753	22.4439804	24.5443644	25.04119488	23.65372361	21.82497661	26.90944728	24.95282609	23.79173998	28.46790869	28.37288932	19.88767391	21.55888616	25.19118013	27.13124472	22.17394801	26.32238562	21.77950209	24.2383003	22.51108488	24.24149281	21.33933694	27.48915854	23.72422	26.69610083	24.88810776	23.0554433	21.84015349	22.41269567	25.04290634	17.35343017	16.76370564	12.30718868	12.95977777	11.30381309	14.4259059	14.86145575	19.22807134	20.2393868	20.71396839	19.1917601	13.85811872	13.30133691	10.41051526	14.85609438	14.4512543	19.959238	19.96777181
726.9	34.09399619	31.41274353	22.94405708	24.98439645	25.72425346	24.15730015	22.31264791	27.5439475	25.71811724	24.38615269	29.28690722	29.25904693	20.41015402	22.0748659	25.89435406	27.80390245	22.91001084	27.13892617	22.48131673	24.83279141	23.01196736	24.81961114	21.72843872	28.19210197	24.41160676	27.45710944	25.72422057	23.73103626	22.47248132	23.19532361	25.68376611	17.59530276	17.03006699	12.50131935	13.11150273	11.45212135	14.61658302	15.13626832	19.55687821	20.50339186	20.96957251	19.42377241	14.05288224	13.51828301	10.60006347	15.13924442	14.73749659	20.40817556	20.3632162
728.2	35.00011462	32.188279	23.4254218	25.41648602	26.39900384	24.64888634	22.7934643	28.16505575	26.46886804	24.97078018	30.07672224	30.11516408	20.92088785	22.57930874	26.58398865	28.4487151	23.63838009	27.93004067	23.17061047	25.41465314	23.49389868	25.38842302	22.09884364	28.87092016	25.08490126	28.19418964	26.5534666	24.39956321	23.08244475	23.96647177	26.31189295	17.82148949	17.27177003	12.69707255	13.25897499	11.59164757	14.79555916	15.40449691	19.86337615	20.7594381	21.21401835	19.64143619	14.23984635	13.73501465	10.77334527	15.40792387	15.01296331	20.83711467	20.75605205
729.5	35.88847403	32.9396562	23.90276955	25.8407133	27.05123236	25.12681663	23.25386531	28.77080102	27.1939038	25.53257101	30.85895237	30.95369527	21.42642964	23.06963474	27.25201323	29.0734649	24.34953084	28.70891047	23.8527878	25.98359622	23.95804119	25.93757837	22.46051574	29.53873071	25.74296272	28.91612724	27.35529919	25.0612351	23.67513018	24.73897464	26.9390399	18.0436339	17.50416743	12.88134382	13.40517502	11.73119525	14.96741012	15.66005715	20.16321637	21.0035202	21.45159537	19.85709961	14.4204137	13.93570928	10.94608901	15.67362165	15.27682378	21.25001674	21.12156403
730.8	36.73797627	33.66455312	24.35665599	26.23341245	27.67780491	25.58124523	23.69410762	29.34372199	27.89970374	26.08038449	31.60707929	31.76666935	21.90955014	23.5417708	27.89147377	29.68286934	25.03888967	29.45257433	24.50877766	26.53108717	24.4021228	26.46471587	22.80710477	30.17806674	26.37931117	29.61117306	28.1405457	25.70572818	24.25241131	25.48593588	27.54982316	18.25854771	17.72674535	13.05555937	13.54110958	11.86620057	15.12948337	15.89841222	20.44386927	21.24019126	21.67961035	20.07248077	14.59148772	14.12407364	11.11447152	15.92064108	15.52354715	21.63467453	21.45867123
732.1	37.54339725	34.35633764	24.7824196	26.5947137	28.27169361	26.01274853	24.11330588	29.8883072	28.56772671	26.58789005	32.31910389	32.53654472	22.3619363	23.98630131	28.49898673	30.26191061	25.70035776	30.15555031	25.12783665	27.05317477	24.82213147	26.96752915	23.13977958	30.77622939	26.97410179	30.26415043	28.88375767	26.32425377	24.80549331	26.20651358	28.1223192	18.46200894	17.93054794	13.22005475	13.67685673	11.99607085	15.28324828	16.12599537	20.71090391	21.46892238	21.90320966	20.26916148	14.75422447	14.30277393	11.26574303	16.14754445	15.75090771	21.98688601	21.77744033
733.4	38.29651746	34.99918977	25.18418276	26.93963206	28.83206891	26.42153215	24.50926792	30.39549255	29.20165458	27.06159178	32.98445598	33.24205082	22.77912883	24.40667653	29.06979	30.79835404	26.32006791	30.80702991	25.707792	27.5424467	25.21505679	27.43252389	23.44692848	31.33614985	27.53858313	30.87949846	29.5952171	26.90717945	25.32485877	26.89440526	28.65573316	18.64800153	18.11974506	13.38005991	13.80883052	12.11454921	15.4274264	16.3362805	20.95055007	21.66999192	22.10210619	20.43822522	14.90714706	14.47482666	11.40992107	16.35064328	15.95924276	22.31751176	22.07290059
734.7	39.01843695	35.6042732	25.56687006	27.26677049	29.36856077	26.81584443	24.88667745	30.87739032	29.80625876	27.51808807	33.61849611	33.91867783	23.17858924	24.80590882	29.60694447	31.30921126	26.90943872	31.42821482	26.26276796	27.99889359	25.58663358	27.88491754	23.73817699	31.86674765	28.07516289	31.46205763	30.2811212	27.4666391	25.81961408	27.55495079	29.17784975	18.82586067	18.29072588	13.53014145	13.93116232	12.22520628	15.55698652	16.53264005	21.17132973	21.86334592	22.28463596	20.60449674	15.04518727	14.63898464	11.53580581	16.52205668	16.15555142	22.62132974	22.35534809
736	39.72131151	36.18647606	25.92706441	27.58454979	29.87488101	27.19689837	25.23924948	31.34658159	30.38308424	27.94997455	34.22658743	34.56553565	23.56398151	25.18307158	30.1283377	31.79262012	27.48619126	32.03276531	26.80303618	28.4391261	25.94543785	28.31362231	24.01675879	32.37074245	28.58897303	32.02071129	30.93706891	28.00337911	26.30234903	28.19991877	29.67539988	18.99105159	18.45314948	13.66357541	14.0432679	12.32883656	15.68559229	16.72312566	21.37959838	22.0424325	22.46290517	20.76097035	15.1792851	14.79187677	11.66568112	16.68311318	16.33468154	22.91127951	22.60819721
737.3	40.3935583	36.74494389	26.2680464	27.88229598	30.35467553	27.54709613	25.57763452	31.78392087	30.92910073	28.35829413	34.81321032	35.18063357	23.93083943	25.54461543	30.62313032	32.2564857	28.04013299	32.60143013	27.31828764	28.86372719	26.27990564	28.71257205	24.2820445	32.85149797	29.07676149	32.55047513	31.55870605	28.51430929	26.7579735	28.81517912	30.1519819	19.15205096	18.6176423	13.78750165	14.15197006	12.42704257	15.8034438	16.89119881	21.57418424	22.20778077	22.63309284	20.91268086	15.31236087	14.93423505	11.78868086	16.84539881	16.50834519	23.18589641	22.84882136
738.6	41.0171424	37.26219087	26.5850698	28.15835043	30.79958745	27.87806577	25.88959139	32.19059582	31.44146528	28.73912796	35.35026849	35.74460713	24.26986371	25.88164059	31.08585612	32.68469217	28.54929529	33.12966828	27.79892131	29.25248722	26.59649848	29.08731766	24.5314164	33.30014477	29.53564844	33.03964209	32.13373085	28.99408455	27.17912421	29.39446857	30.59406374	19.30228173	18.77176745	13.9004925	14.25355302	12.52353476	15.91496859	17.05117714	21.75473102	22.36696644	22.78816844	21.04846501	15.42969306	15.06931915	11.9009601	16.96589699	16.66927577	23.43679206	23.06264492
739.9	41.60191604	37.75461676	26.88237706	28.41754443	31.22544547	28.19269615	26.18541084	32.56949347	31.92748616	29.10057196	35.84958569	36.27990009	24.58613085	26.19923277	31.52557954	33.09413104	29.03524644	33.63045771	28.2423453	29.61766307	26.88715635	29.44641616	24.76925737	33.70624307	29.96112898	33.50066022	32.68337041	29.45582011	27.57361857	29.93584041	31.01301329	19.44303603	18.92046067	14.018547	14.35235313	12.61132672	16.02431082	17.20889665	21.92174882	22.50990401	22.93511193	21.18193597	15.54689491	15.20117846	12.01817308	17.08503004	16.82219101	23.68729579	23.26801167
741.2	42.14189718	38.20927471	27.1503635	28.65819622	31.60822788	28.4823718	26.45277265	32.91729036	32.36406069	29.43723713	36.31927934	36.77820375	24.88011002	26.48831538	31.9260922	33.46006692	29.48172166	34.08367544	28.65620408	29.96082611	27.16110255	29.76839077	24.98811391	34.08278001	30.3476321	33.9231077	33.18575961	29.88001404	27.94772334	30.44509386	31.40079511	19.58032564	19.05286279	14.11977771	14.44578235	12.69744798	16.12544269	17.34970015	22.07191088	22.64640427	23.07481359	21.30967973	15.65670381	15.31898666	12.11838817	17.14523613	16.96058673	23.90166305	23.45902009
742.5	42.64666208	38.62293704	27.40247174	28.88194753	31.9666811	28.75495946	26.70338306	33.23825755	32.7728346	29.73307145	36.74454216	37.21400398	25.14056913	26.75355578	32.29195561	33.79718968	29.89373135	34.49848058	29.02908902	30.27365778	27.40499346	30.07030791	25.18411433	34.43756705	30.71190271	34.31331534	33.66145423	30.26736737	28.28862277	30.91870877	31.75846746	19.70488943	19.17121905	14.21994383	14.53383615	12.77250965	16.21298521	17.47811296	22.20998619	22.76860138	23.20348417	21.41834807	15.7565711	15.43453774	12.20993317	17.17703837	17.08585395	24.10178833	23.61265002
743.8	43.0943289	38.99957331	27.63504337	29.08729917	32.29017674	29.00000055	26.93929631	33.52342631	33.1455281	30.00385326	37.1419763	37.62146808	25.38297997	26.99579665	32.62546355	34.11141085	30.27061928	34.87656152	29.37562803	30.55818532	27.62759768	30.34536458	25.37422499	34.76101485	31.03848571	34.66414533	34.090094	30.62333462	28.59076355	31.3452289	32.08794396	19.8179175	19.2869918	14.30570072	14.61484439	12.84274744	16.29780476	17.59553369	22.33573365	22.88485107	23.3267389	21.53455028	15.84907841	15.53333785	12.30020602	17.18659506	17.1976415	24.28199759	23.73639502
745.1	43.5251686	39.35723112	27.84434765	29.27946062	32.59914588	29.2277484	27.15480516	33.79311541	33.4943824	30.25275197	37.49922968	37.98523491	25.60356003	27.21603068	32.93066337	34.39507864	30.60923543	35.221937	29.68712335	30.8108568	27.83878997	30.59494241	25.54221078	35.05276767	31.33924434	34.97888645	34.49681319	30.95698566	28.86882364	31.74742585	32.39011533	19.93670651	19.38559612	14.40282464	14.69908347	12.91275373	16.37583722	17.70826252	22.45766795	23.00128302	23.43988126	21.63374758	15.94117485	15.6377607	12.37264945	17.23991981	17.3010327	24.45124133	23.88125683
746.4	43.91658358	39.6772985	28.03266367	29.45078545	32.8605706	29.44520347	27.3483398	34.03841932	33.80857974	30.48503088	37.82609148	38.32561091	25.8098761	27.42351943	33.21697566	34.65317397	30.92830056	35.54061681	29.98511066	31.05029448	28.03342853	30.82779013	25.7070357	35.31440971	31.61556743	35.27533889	34.85289271	31.25821905	29.13288019	32.1089834	32.66264699	20.02947552	19.48717567	14.4743908	14.7707609	12.97230542	16.45415773	17.81171922	22.56705616	23.1013074	23.5434081	21.73289147	16.02356996	15.72761335	12.4524172	17.31564682	17.3980785	24.60960077	24.00497571
747.7	44.26707016	39.9793404	28.20255142	29.6120787	33.11896231	29.63780184	27.53099212	34.2605413	34.0963775	30.69666665	38.12699806	38.62884925	25.99284955	27.60139331	33.47435638	34.88864764	31.21725867	35.83296277	30.26277372	31.27555048	28.21001792	31.03525898	25.85257219	35.55050692	31.86081643	35.55045661	35.17966898	31.53768571	29.37837748	32.44210138	32.9146851	20.12547116	19.58483504	14.53830015	14.83352035	13.03314882	16.52659481	17.90374839	22.66640889	23.20179547	23.64050117	21.82869269	16.09476584	15.80197716	12.52877197	17.42220492	17.4805937	24.74706286	24.10881305
749	44.60188271	40.25736182	28.36534037	29.76910692	33.35256764	29.82032149	27.70883126	34.4597013	34.36339409	30.88862038	38.40258858	38.8998546	26.16855534	27.77332809	33.70183075	35.10569717	31.47596346	36.09059082	30.50098379	31.47098502	28.37198063	31.23359965	25.98898907	35.7798027	32.08529663	35.79700819	35.49282758	31.79674085	29.5868686	32.75882594	33.1469575	20.2215773	19.67406822	14.6201836	14.90259447	13.09077398	16.5923756	17.99718026	22.75718062	23.29077156	23.73752663	21.9173207	16.16946029	15.89003113	12.59520436	17.56845401	17.56478185	24.88619432	24.23658105
750.3	44.90603022	40.51898299	28.51668261	29.90082149	33.56297105	29.99128027	27.8592573	34.65632991	34.60547835	31.0654545	38.65847002	39.16331851	26.32368763	27.92783506	33.92889561	35.30683961	31.72209327	36.33456961	30.7268798	31.66060841	28.52340741	31.40874695	26.11561436	35.98825635	32.29028214	36.02167173	35.77253775	32.03268901	29.78662578	33.0386203	33.37005782	20.31966605	19.75617101	14.68320421	14.96518361	13.14907042	16.65408293	18.07995978	22.85149294	23.38958652	23.82175054	22.0082294	16.24347888	15.96188655	12.64261701	17.71751709	17.63815952	25.00908932	24.36636893
751.6	45.17816788	40.75405662	28.65666758	30.02336126	33.7548852	30.14368189	27.99959028	34.83550145	34.81929756	31.22688762	38.88659007	39.38824711	26.46842515	28.06281906	34.13872025	35.4930711	31.94525402	36.55422115	30.92846122	31.83240375	28.66104739	31.56879885	26.23074758	36.17575155	32.48351427	36.22596246	36.0270219	32.24691587	29.96495552	33.28776589	33.56857822	20.40187156	19.84377688	14.74269408	15.01760295	13.19792266	16.7126574	18.15034035	22.93307685	23.46913799	23.90031741	22.09015908	16.30247374	16.02731901	12.69705923	17.84074985	17.7065559	25.11884364	24.47248211
752.9	45.43410869	40.97700219	28.7746973	30.15034805	33.93065042	30.28880549	28.13782471	34.98853327	35.01715508	31.37622955	39.09396387	39.58977858	26.59925614	28.19232578	34.31744644	35.66422755	32.14253318	36.75565037	31.1226412	31.99061697	28.78950256	31.7263542	26.34281802	36.33533796	32.65141223	36.40853026	36.25174436	32.44735882	30.12253283	33.52227855	33.74323324	20.47752351	19.9235721	14.79371779	15.07692703	13.2474678	16.7782961	18.22650555	23.01137575	23.55019776	23.97897548	22.16777335	16.36224145	16.09133892	12.76363787	17.93823381	17.77292852	25.22819852	24.5531481
754.2	45.66964666	41.17116741	28.88234167	30.25958886	34.08961941	30.42411308	28.25333162	35.1347613	35.19845083	31.50856647	39.28051463	39.76593307	26.72312212	28.3036524	34.48515964	35.81764316	32.31296829	36.92867211	31.27825556	32.1222482	28.90672275	31.8568678	26.44782562	36.49391553	32.8028227	36.5812679	36.46495741	32.62806437	30.26066357	33.73479296	33.91301045	20.55860657	19.99375796	14.8592841	15.13919852	13.29339389	16.83089383	18.30251221	23.07864294	23.62486818	24.06267623	22.238311	16.42385615	16.15622822	12.80907074	18.07155195	17.83513463	25.33419804	24.64995389
755.5	45.8654603	41.33251433	28.98060764	30.35249141	34.22399092	30.54600622	28.35920933	35.25908046	35.3531303	31.62197545	39.44024362	39.91501945	26.81931871	28.40170835	34.61977662	35.94926314	32.47012051	37.07753387	31.4190566	32.24935773	28.99451605	31.97180932	26.53724981	36.61806469	32.9304392	36.73012173	36.63590665	32.77954668	30.39417602	33.91062115	34.05181016	20.61945125	20.06402587	14.89977982	15.1806193	13.3343294	16.87774557	18.35908627	23.1376081	23.69136558	24.11965538	22.30166834	16.46985766	16.21505105	12.85581843	18.18781947	17.88109283	25.40302856	24.71088461
756.8	45.99375238	41.44158532	29.0185655	30.43174693	34.32095928	30.6457763	28.43947837	35.32313701	35.45767074	31.66624138	39.55874583	39.97456908	26.86245418	28.4612362	34.68755683	36.03191859	32.55020912	37.16879714	31.51322968	32.34399148	29.06137538	32.04865131	26.61797044	36.68315181	33.01040002	36.81951205	36.77491539	32.88121356	30.49770031	34.05633981	34.1067733	20.65233599	20.09153579	14.92224825	15.2368377	13.36700366	16.89676687	18.40877731	23.17517429	23.74196512	24.14702606	22.3235451	16.51036531	16.26908051	12.88632486	18.29372522	17.87943324	25.41639613	24.74357261
758.1	46.18069863	41.50973628	29.12117704	30.5700545	34.52536903	30.78862199	28.59632276	35.40804489	35.63408117	31.71370853	39.70047792	40.00380032	26.90520998	28.56131841	34.74826286	36.1221336	32.61086951	37.25919137	31.57120085	32.40604015	29.15844716	32.18816225	26.73829582	36.77843863	33.14309328	36.91620941	37.00544702	33.03077594	30.5963266	34.29867252	34.16753963	20.69099556	20.03720174	15.03218844	15.34753367	13.40238247	16.91811942	18.51223761	23.23958161	23.82115272	24.20366699	22.31722611	16.5899924	16.38766171	12.90420169	18.2551393	17.88945669	25.46967955	24.87932616
759.4	46.4891802	41.73108925	29.28464923	30.73646597	34.77970297	30.96632415	28.7881364	35.56075176	35.89766961	31.86970784	39.94825503	40.19195307	27.06151421	28.7229606	34.91454716	36.2984961	32.78710524	37.44694933	31.73092274	32.52644442	29.31210829	32.37253513	26.85021895	36.99350889	33.34866521	37.10488667	37.32778869	33.25814371	30.73804059	34.58517558	34.36122016	20.80426969	20.05040369	15.19384662	15.42565613	13.43715962	16.9403123	18.63896924	23.32409164	23.93538465	24.29982126	22.38795486	16.68683835	16.53486086	12.90055061	18.31615203	18.00177243	25.62335355	25.09385104
760.7	46.83318825	41.99177216	29.44690648	30.89420851	34.99799565	31.14352473	28.95585339	35.75522722	36.13203038	32.06651213	40.24289357	40.49471916	27.26361099	28.89404255	35.15504595	36.50590325	33.0322306	37.72490109	32.02120195	32.72576535	29.48308	32.54378611	26.98088694	37.19824117	33.56724358	37.35390691	37.57503815	33.45438576	30.98418805	34.85106131	34.5956681	20.8854383	20.16249618	15.26166757	15.43881461	13.47338981	16.99862777	18.71762966	23.4431289	24.03310813	24.3667191	22.49312484	16.75865586	16.58980291	12.95562679	18.41898113	18.07428193	25.79649006	25.13811983
761.9	47.09972086	42.29257135	29.53241619	30.93719761	35.01632218	31.18974804	28.94043081	35.9537194	36.20061478	32.32946435	40.45609538	40.8800477	27.46884812	28.92926647	35.42439998	36.76418631	33.32152318	37.9391137	32.25929168	32.94383952	29.61040655	32.63464639	27.04322688	37.39007612	33.71318637	37.51275799	37.61720636	33.58683425	31.10761157	34.85208702	34.9086037	20.9613314	20.47887581	15.20494845	15.35404007	13.46936335	17.05746081	18.70900804	23.46400209	24.01445191	24.45333178	22.65168138	16.74091966	16.51040767	13.03787228	18.79348777	18.23831091	26.04030419	25.10035378
763.2	47.1315634	42.36193506	29.51343139	30.90794932	34.97645701	31.1898597	28.90639097	36.01926823	36.168486	32.38013985	40.46154069	40.92846998	27.48509719	28.90399532	35.50112473	36.81725345	33.39068234	37.98428772	32.32482841	33.00557819	29.62638239	32.62350573	27.07346272	37.40360647	33.69075883	37.53991189	37.561778	33.59693234	31.12742703	34.79548628	34.95512072	21.02296188	20.60208366	15.11733593	15.34372529	13.50580813	17.13242523	18.68204576	23.47940551	24.04316901	24.48883907	22.73698925	16.73434932	16.4365981	13.10105374	18.88449341	18.25053436	26.06124259	25.02548867
764.5	47.22271531	42.48567311	29.56581844	30.96267168	35.02196272	31.25536584	28.98632407	36.0775717	36.21181988	32.43218832	40.52968427	41.00014119	27.5421001	28.95741994	35.56712225	36.85977351	33.44908242	38.045723	32.41709102	33.07234145	29.67214359	32.67752078	27.11125499	37.46048152	33.71874858	37.61645651	37.63016143	33.68850957	31.16314403	34.85492795	35.01748026	21.10541016	20.66303179	15.15861228	15.39921779	13.57777267	17.221284	18.72667982	23.5276137	24.11173529	24.55542525	22.83547302	16.78224674	16.4686487	13.16478246	18.95583739	18.27586279	26.13575101	25.07275106
765.8	47.29112173	42.58520278	29.60427125	31.0037571	35.06103503	31.31583957	29.0349322	36.15120467	36.27453853	32.47186187	40.56513545	41.05566872	27.58650748	29.00534549	35.62781202	36.91729815	33.51300281	38.10576768	32.47177179	33.13365095	29.71230332	32.74038765	27.15897301	37.49821311	33.74858841	37.68847408	37.68049735	33.76645217	31.20991038	34.91553281	35.07480288	21.17989942	20.72016333	15.19217802	15.45448522	13.63633441	17.28640668	18.76277038	23.58843623	24.1776078	24.62705836	22.91026998	16.82830499	16.50651448	13.21084335	18.98463886	18.30100915	26.15009328	25.09445667
767.1	47.37410008	42.65948398	29.65643597	31.06885453	35.14109351	31.39955773	29.11221896	36.21348503	36.35133004	32.49538217	40.6155272	41.0518127	27.60374598	29.05735	35.66145917	36.96655253	33.54027066	38.14019108	32.5037761	33.16656375	29.75455398	32.80514173	27.21290164	37.55214252	33.79212294	37.73270967	37.77538595	33.86595758	31.25356889	35.01512123	35.11186356	21.24661086	20.73688967	15.25378845	15.53490261	13.69015779	17.32910244	18.81509882	23.63908344	24.25928431	24.69981664	22.9669713	16.88209658	16.58005949	13.23988462	18.95615836	18.31312668	26.14726131	25.15135121
768.4	47.45961952	42.73949364	29.70872546	31.14230661	35.22871809	31.48205615	29.19091224	36.26583239	36.42584652	32.53678651	40.67409578	41.06661313	27.63824172	29.1035784	35.71333415	37.01780037	33.57637174	38.18658327	32.52899645	33.21684344	29.80995176	32.87636917	27.27606161	37.61599223	33.84006754	37.79242871	37.87966997	33.95796236	31.29986365	35.12226561	35.1575657	21.31044299	20.74524948	15.31279087	15.61131491	13.74253222	17.36547248	18.87703365	23.69590505	24.34481835	24.75951717	23.02215954	16.94653432	16.65591496	13.26903913	18.93988074	18.33256085	26.16600438	25.20915909
769.7	47.56665606	42.82544031	29.76400959	31.20787851	35.31408286	31.56172364	29.26463467	36.33657801	36.50794792	32.58533354	40.74322733	41.10155842	27.67947378	29.15645223	35.76775119	37.0811623	33.62421684	38.24287122	32.58615469	33.27328766	29.8730527	32.94669147	27.33484673	37.67469282	33.89983415	37.85507046	37.9829997	34.0493623	31.34911088	35.22288929	35.22097315	21.37050085	20.7746611	15.37658445	15.67870353	13.78435127	17.40222801	18.9383197	23.7470698	24.41817084	24.82084655	23.070006	17.002085	16.72302836	13.29890757	18.94731497	18.36104686	26.20908896	25.26924397
770.9	47.66870695	42.92351292	29.81281665	31.28564916	35.39350898	31.64016586	29.34126634	36.39979544	36.58539271	32.65168676	40.82913182	41.15436731	27.72916182	29.20828452	35.83386365	37.1529403	33.68766744	38.30268299	32.64618784	33.33088835	29.92969007	33.01353292	27.3982683	37.73383381	33.95858465	37.91310091	38.076379	34.14121675	31.40426619	35.31418297	35.28531865	21.43013839	20.81912766	15.42969964	15.73363996	13.82303369	17.44304742	18.98778644	23.79684447	24.48204369	24.88142325	23.13180287	17.05489711	16.78089429	13.3316617	18.97704726	18.39663107	26.26730547	25.32277039
772.2	47.77790498	43.01971271	29.86707419	31.3528204	35.46593684	31.7135369	29.40240249	36.46507011	36.65565583	32.70140703	40.90749582	41.20362013	27.78221187	29.24769492	35.89502843	37.22962874	33.74521362	38.36526592	32.7144635	33.38963202	29.9896775	33.07816435	27.46279135	37.79584654	34.00826611	37.98386514	38.16012239	34.21725897	31.45992505	35.38793239	35.36033158	21.49064738	20.86267392	15.47125427	15.78094917	13.86615637	17.48287754	19.03530711	23.8506447	24.55423818	24.93797127	23.19181505	17.1031331	16.83292435	13.36020148	19.0070984	18.42419077	26.31080859	25.36959756
773.5	47.86864516	43.11434861	29.91398072	31.4124083	35.53472512	31.78712262	29.46813214	36.55012879	36.72628129	32.76252925	40.97882628	41.27056073	27.82843932	29.28594873	35.95862237	37.29447046	33.8048278	38.43048451	32.77688202	33.45408225	30.04824493	33.1450079	27.51355938	37.85329305	34.05893533	38.04437634	38.24358845	34.29614594	31.50843538	35.46234826	35.43170147	21.5535831	20.91650897	15.50896192	15.827225	13.90528892	17.52642357	19.08084683	23.8916829	24.60928664	24.99330462	23.25157107	17.14605408	16.87836892	13.40173959	19.04923915	18.46139154	26.37022744	25.40473673
774.8	47.97962362	43.21075416	29.96181944	31.47167786	35.59965754	31.85508723	29.52886789	36.61826592	36.79032868	32.82013312	41.05288964	41.31737379	27.88492787	29.33138915	36.02912094	37.37531175	33.86715955	38.49497199	32.84778007	33.52011361	30.10719008	33.20664301	27.57251602	37.91443481	34.11087115	38.10638765	38.31124302	34.3753461	31.56648905	35.52648506	35.49145103	21.6053502	20.96702338	15.54450411	15.86986516	13.94293976	17.56844242	19.13135345	23.94144949	24.67695739	25.05343482	23.31436327	17.18970049	16.92345898	13.43249153	19.08657945	18.49290056	26.42641402	25.44375794
776	48.09323148	43.29853065	30.01694654	31.53774271	35.67401091	31.92671482	29.58575571	36.6800833	36.85095497	32.88404375	41.13151002	41.37804873	27.93050365	29.38114049	36.09634306	37.44690971	33.92076676	38.55286857	32.90818463	33.57654702	30.16190746	33.26937716	27.63081469	37.98041367	34.17096516	38.16491738	38.38515596	34.44813113	31.62145031	35.59977434	35.55498745	21.67814964	21.02010462	15.59395565	15.92369037	13.98037243	17.60685238	19.17879387	23.98999684	24.7360227	25.10886087	23.37915592	17.23526791	16.96409345	13.46011433	19.12965867	18.53283368	26.48201922	25.49795217
777.3	48.19221597	43.378577	30.05831466	31.59960253	35.73252712	31.99059476	29.64753788	36.74141762	36.91329418	32.94204223	41.2031039	41.43433268	27.98133246	29.4203034	36.15685739	37.51260152	33.97916547	38.61487128	32.97230784	33.64075999	30.21736211	33.33265325	27.68347491	38.03787426	34.22436572	38.2258127	38.44743721	34.52522298	31.67699727	35.66251282	35.6220182	21.72874768	21.07201885	15.63077518	15.96495234	14.01675771	17.64745801	19.2236246	24.03245313	24.79103998	25.16081405	23.43671065	17.27983022	17.00417716	13.49671113	19.16458728	18.56482106	26.53473473	25.53025471
778.6	48.2982898	43.46734888	30.10778893	31.65756271	35.8024379	32.0602144	29.70651069	36.80079927	36.97843498	32.99792575	41.28578659	41.48853916	28.03244558	29.46447344	36.21783681	37.58803978	34.03226539	38.66876063	33.0371104	33.70049798	30.27176782	33.39403221	27.74337821	38.08830233	34.27318808	38.28946016	38.51787786	34.59689078	31.72060147	35.72200494	35.69266175	21.78750304	21.13054521	15.67507671	16.00511997	14.05530665	17.69196538	19.27203576	24.08198878	24.85877044	25.21662296	23.50211971	17.31921735	17.05096117	13.5313941	19.20460154	18.59995173	26.58736549	25.56997585
779.9	48.39421259	43.55483287	30.15424462	31.71173033	35.8642214	32.12418212	29.76669673	36.87996646	37.04293149	33.05350343	41.35122894	41.5520771	28.08081067	29.49846619	36.28342015	37.65772238	34.0827049	38.71917969	33.09043734	33.75835443	30.33292256	33.45453494	27.79352292	38.14975986	34.31394488	38.3455287	38.59213731	34.66703914	31.76704422	35.77794283	35.75764236	21.84574769	21.18610966	15.71465106	16.04275459	14.09435962	17.73103932	19.31428892	24.12868382	24.91390274	25.26801064	23.56468128	17.36344317	17.09046241	13.55921287	19.25017422	18.63297341	26.64107572	25.61869069
781.1	48.48798097	43.64312089	30.19227211	31.77280965	35.92388186	32.18945847	29.82491955	36.94710415	37.09984625	33.11525296	41.41846218	41.60664598	28.12866674	29.53612472	36.34313973	37.72819001	34.13842889	38.78631858	33.15792853	33.81748792	30.39399252	33.51135091	27.84903943	38.19717219	34.36590725	38.40183508	38.66022664	34.7390735	31.81432319	35.84243694	35.81826367	21.89427686	21.23484782	15.74248179	16.08572096	14.127262	17.77403825	19.35782758	24.17286836	24.9715962	25.32474793	23.62243989	17.40267721	17.13507124	13.60054096	19.28318276	18.66534475	26.69226089	25.64918505
782.4	48.58043384	43.73300799	30.23724714	31.83523864	35.9865358	32.25989308	29.87417461	37.0115133	37.16275511	33.16551068	41.49916481	41.65946782	28.17106634	29.5749051	36.41191934	37.79204004	34.19665749	38.83775869	33.22053585	33.88229887	30.44696204	33.57378162	27.90076713	38.25858951	34.416047	38.4510731	38.7241392	34.80916792	31.86718713	35.90476727	35.88519153	21.96090615	21.28950268	15.78382832	16.13038215	14.1659329	17.8135024	19.40546959	24.21120959	25.03342929	25.37678458	23.68543009	17.44797627	17.17482684	13.63589428	19.32504944	18.69716943	26.74920876	25.67253998
783.7	48.68235869	43.80872153	30.27898503	31.89637805	36.05703109	32.32074934	29.93163635	37.0759591	37.22154053	33.22435727	41.56745904	41.71531747	28.21472524	29.61246172	36.46990699	37.85743717	34.24258835	38.89825044	33.27179504	33.93890708	30.49761425	33.63611309	27.95447283	38.30760148	34.45737986	38.50941804	38.79513838	34.87228427	31.91138232	35.95110163	35.94414886	22.01067589	21.33998176	15.81917779	16.17020105	14.19906287	17.85237581	19.44895035	24.25942667	25.08757632	25.43114445	23.74142761	17.48971482	17.21341987	13.66437622	19.35975639	18.73060754	26.79538712	25.72190042
785	48.79024569	43.88626818	30.31888083	31.95516142	36.11373003	32.38384807	29.98731117	37.13793102	37.27975783	33.28140345	41.6341668	41.76477953	28.26671805	29.64902355	36.53220155	37.92094119	34.29851075	38.95058103	33.34269353	33.99930043	30.55684103	33.69166588	28.0112915	38.35992175	34.5037736	38.5641147	38.85539299	34.94327897	31.96058082	36.0066116	36.00241395	22.07168195	21.39342947	15.85436638	16.21298833	14.23348142	17.89538821	19.4925747	24.30620884	25.14296548	25.48398488	23.80552881	17.52619347	17.24892915	13.69296197	19.40175565	18.7618864	26.84796562	25.74744179
786.2	48.87622526	43.95544267	30.35732277	32.01054373	36.18162429	32.45373105	30.04781019	37.20258604	37.33860843	33.33250227	41.71137082	41.80014722	28.31166968	29.67813733	36.58151569	37.98956915	34.34795581	39.00584207	33.39182172	34.05107511	30.61572179	33.74934178	28.06574592	38.41160789	34.55515613	38.61352641	38.91914224	35.0096375	32.0061481	36.07404896	36.07088927	22.12684824	21.44354626	15.89886405	16.25114301	14.26677376	17.92717827	19.54125002	24.3439945	25.20602609	25.53396743	23.84984617	17.57346733	17.30226796	13.72978489	19.43066969	18.79524884	26.90580527	25.79096611
787.5	48.96683122	44.02228037	30.3984158	32.06528543	36.23891606	32.51625887	30.08887158	37.26335602	37.38598881	33.38353349	41.77119071	41.85071485	28.35630449	29.71173047	36.64709458	38.05425497	34.394401	39.05368233	33.44852312	34.10525396	30.65973827	33.80642202	28.11415863	38.46710936	34.60080864	38.66699926	38.97772892	35.07026519	32.04807276	36.11485403	36.12809703	22.16539798	21.49404606	15.92550996	16.28701808	14.29550976	17.96271207	19.5783046	24.38895427	25.25685463	25.58144559	23.90337196	17.60265789	17.33581359	13.76061813	19.46612567	18.82433615	26.95270962	25.82419113
788.8	49.06468742	44.09990404	30.44684382	32.13214674	36.29146488	32.56827631	30.13610353	37.32688838	37.4408387	33.43655108	41.84697149	41.90289973	28.39951081	29.74272639	36.70851816	38.11781757	34.44354288	39.10855552	33.50323871	34.15461991	30.72273312	33.86340378	28.16588199	38.5189435	34.64140237	38.7171076	39.04930562	35.12567085	32.09634608	36.16959023	36.184799	22.22881164	21.54860532	15.95978244	16.33230985	14.33412127	18.00485957	19.61943697	24.43061157	25.31282163	25.63297112	23.96444865	17.64506406	17.36801362	13.78756752	19.50055064	18.85433836	26.99273487	25.85655093
790	49.15689926	44.18228941	30.48536019	32.18794171	36.35374986	32.63471839	30.1874748	37.38550735	37.50837534	33.49982883	41.9224827	41.95920001	28.44663508	29.78208972	36.76670476	38.17659528	34.48886533	39.16908201	33.56093196	34.2132009	30.775888	33.91965465	28.22099623	38.56292551	34.69138875	38.77551357	39.11084908	35.19616361	32.14729611	36.22446912	36.25382219	22.28435624	21.60222358	16.00018369	16.37421488	14.36722223	18.04469904	19.66775126	24.47679801	25.37187647	25.68897629	24.01960955	17.69115617	17.42109498	13.82749406	19.53835034	18.89102879	27.05442051	25.89411593
791.3	49.24195783	44.25692623	30.53287912	32.2420201	36.42476286	32.70656049	30.24723011	37.45813272	37.56646412	33.5444362	41.98984116	42.00787345	28.49390666	29.81883426	36.82981215	38.25481661	34.54458774	39.23067543	33.6212607	34.273989	30.83805114	33.989712	28.27149554	38.62769841	34.7500282	38.82163186	39.17904167	35.26376358	32.18843259	36.27995653	36.31566728	22.34729384	21.64876051	16.04125045	16.41804461	14.40573033	18.08500385	19.71952561	24.5268726	25.44382489	25.74004368	24.08708799	17.73979106	17.46512116	13.8486342	19.58387374	18.92439934	27.10358889	25.9340946
792.6	49.34726977	44.34468905	30.57115868	32.29906534	36.49222642	32.76364574	30.30311588	37.52774795	37.62154402	33.61072717	42.06661177	42.0566279	28.54096735	29.85513995	36.88973923	38.33702762	34.60205346	39.2782694	33.69053846	34.33836711	30.8864169	34.05309002	28.32618275	38.6901909	34.79058739	38.87862125	39.23011793	35.33381954	32.23620916	36.34231294	36.38810974	22.40731347	21.71114101	16.08276369	16.45749702	14.44846318	18.12754149	19.763567	24.57667078	25.50716173	25.79775016	24.15042544	17.78181947	17.50552825	13.88540485	19.6269133	18.96539901	27.16110662	25.97640677
793.8	49.44621358	44.42067809	30.60861069	32.35892296	36.54222113	32.82385867	30.36197664	37.59685799	37.68302827	33.67385975	42.13487309	42.1184173	28.59541058	29.88458388	36.9536348	38.40834853	34.65878326	39.33586532	33.75662385	34.40212153	30.94490127	34.11294569	28.38572829	38.74240808	34.84082717	38.93627027	39.29178064	35.41131119	32.27416098	36.38432839	36.44509005	22.46253063	21.76456359	16.11578375	16.50157343	14.48151871	18.17353166	19.80869751	24.61968361	25.55810046	25.85336545	24.20774807	17.81797459	17.54252067	13.9284499	19.66355568	18.99953684	27.21729564	26.00570316
795.1	49.54088629	44.49683944	30.64917871	32.41123582	36.60310699	32.8868469	30.40797974	37.66040782	37.72788969	33.73130645	42.19242084	42.16968319	28.6385455	29.92162033	37.02104209	38.48321189	34.70462276	39.39400797	33.81710074	34.45197438	30.99775214	34.16759125	28.43796864	38.79161575	34.88073586	38.98414402	39.36605142	35.47433826	32.32368428	36.44069736	36.51063886	22.52398108	21.82096262	16.15420775	16.54113123	14.518981	18.21127312	19.84904713	24.66178436	25.61916798	25.91295121	24.27279354	17.85614692	17.57846907	13.95696538	19.70702914	19.04015133	27.2686244	26.04103999
796.4	49.62181252	44.57638507	30.69675812	32.4699319	36.66081214	32.95411949	30.45928175	37.73146145	37.78805787	33.78454464	42.26862721	42.22276576	28.68218108	29.95577623	37.07355573	38.547102	34.74968183	39.45737637	33.86503388	34.50592281	31.051698	34.23118662	28.48698139	38.84435891	34.93091407	39.04415789	39.42511256	35.53337328	32.36914492	36.48445005	36.57714318	22.56613429	21.86440508	16.18799143	16.58134734	14.54740964	18.24919791	19.88870436	24.70090982	25.67379528	25.96518409	24.32945689	17.89710406	17.6205599	13.99292668	19.73947739	19.0734115	27.31632237	26.0800187
797.6	49.71682163	44.64677633	30.73746658	32.52745798	36.71696636	33.01737978	30.51365863	37.8052108	37.84232478	33.83952641	42.33274931	42.27691742	28.72579548	29.99008984	37.13216858	38.59769435	34.79557136	39.49416562	33.9091621	34.55709173	31.10778543	34.28629153	28.53343748	38.90663744	34.97684756	39.10258644	39.4810668	35.5962202	32.41729314	36.53860612	36.63566728	22.62068444	21.91105269	16.22462027	16.61852821	14.5852229	18.28371886	19.93687531	24.7547131	25.73640867	26.01689082	24.38726243	17.93667686	17.65883333	14.01833223	19.77895501	19.10583393	27.36726368	26.10763498
798.9	49.80287913	44.71813499	30.7856547	32.57828635	36.78212512	33.0867907	30.55674817	37.87035754	37.89612157	33.88756425	42.39706295	42.32286412	28.7699932	30.02595803	37.19514953	38.66180474	34.84704038	39.55934771	33.96420106	34.61353791	31.16116407	34.35042207	28.58389487	38.9541528	35.02738154	39.15280682	39.54806116	35.65581479	32.45253008	36.5912147	36.69290308	22.67236158	21.97046362	16.25767621	16.66069622	14.61658359	18.32638753	19.97940096	24.80031024	25.79556197	26.07179246	24.44042878	17.98037912	17.70046168	14.0539096	19.8098691	19.14081768	27.40731964	26.14581369
800.2	49.89267411	44.78656027	30.82713508	32.63284319	36.84868949	33.14778508	30.61814377	37.93058787	37.96861105	33.94276189	42.46240023	42.37137771	28.81698776	30.06786436	37.24787099	38.7331577	34.89642891	39.604923	34.01978194	34.66208597	31.21212962	34.40936919	28.64036061	39.00747474	35.06834278	39.20003081	39.61720087	35.72604281	32.49381329	36.64495858	36.7553853	22.72300523	22.0222081	16.29660864	16.71182776	14.6532418	18.36302022	20.02120202	24.84018095	25.8545823	26.11748556	24.50048489	18.02236487	17.7457966	14.08475784	19.84186758	19.16761462	27.46214092	26.18060676
801.4	49.986523	44.85883406	30.86757024	32.69001471	36.9129394	33.20000318	30.66814056	37.99428384	38.0236167	34.00846316	42.53002982	42.43085367	28.86787876	30.09626969	37.31136841	38.80329816	34.94551842	39.67162871	34.08900404	34.72582345	31.26620155	34.47550167	28.68600221	39.06404179	35.10993584	39.24674846	39.66990539	35.78621542	32.53772074	36.70442433	36.81158093	22.78625	22.07070364	16.33858518	16.75234146	14.68436301	18.40212694	20.07310012	24.88998655	25.92100326	26.16994744	24.56176557	18.07084091	17.79000489	14.11679731	19.88663188	19.20851407	27.51183929	26.21520669
802.7	50.07836569	44.93683164	30.90458083	32.74649503	36.96440914	33.26129207	30.72232063	38.05682751	38.06846784	34.06066847	42.58632566	42.4836945	28.91529197	30.13217967	37.37121797	38.86530754	34.99911664	39.72457976	34.13452185	34.77943215	31.32211187	34.52426869	28.7396579	39.109943	35.15888062	39.29897939	39.73438301	35.85928362	32.59921005	36.75536207	36.87026115	22.84298614	22.12358865	16.36840874	16.78712335	14.72457546	18.44423026	20.11738165	24.93664924	25.97567629	26.22181761	24.61977454	18.108955	17.82107239	14.14853598	19.92031496	19.23178971	27.55255336	26.23927349
803.9	50.17267502	45.01551582	30.95110623	32.79884126	37.03425777	33.33013904	30.77394817	38.12385604	38.11355286	34.11473357	42.66645778	42.53470666	28.96106762	30.17158518	37.43677887	38.93855034	35.05053061	39.78330171	34.19742759	34.83463156	31.372764	34.59549904	28.80018741	39.16982584	35.21158076	39.35794529	39.79499631	35.92557889	32.64076075	36.80295371	36.93164839	22.90214849	22.18516371	16.411368	16.83117787	14.76247937	18.48715362	20.15581953	24.98395515	26.03439914	26.28156154	24.68232064	18.14364459	17.86221945	14.18548271	19.95971592	19.27307877	27.60768756	26.27512444
805.2	50.26822039	45.09211044	30.99722871	32.86658987	37.09127718	33.38286877	30.83020661	38.18576598	38.1694204	34.17544913	42.73271299	42.5808129	29.00146935	30.20127368	37.49226782	39.00630724	35.09391213	39.84376481	34.2594343	34.89301386	31.42833126	34.65233231	28.852162	39.23025246	35.26084575	39.40667461	39.86419233	35.99599384	32.68319651	36.85944073	36.99630467	22.95687237	22.23154877	16.45344341	16.87798011	14.79782954	18.52797131	20.200222	25.02721779	26.09988352	26.33654986	24.74301734	18.19426319	17.90375775	14.22124773	19.99352589	19.30991322	27.65533744	26.31788952
806.4	50.36803119	45.16891997	31.04858348	32.91105463	37.14480914	33.45553483	30.88918281	38.26924321	38.23302598	34.2267516	42.79946069	42.63771962	29.05121716	30.25203072	37.55286525	39.07357829	35.13657129	39.89260254	34.31812113	34.95662127	31.48782334	34.71427571	28.89562031	39.28140258	35.30398637	39.45979908	39.92526762	36.05621679	32.72102992	36.919983	37.06117804	23.01579735	22.28400938	16.49364826	16.92486675	14.84199934	18.56813166	20.2562555	25.08228415	26.16757366	26.40705114	24.81823185	18.24186959	17.9500389	14.24500792	20.02858992	19.34872706	27.70457336	26.35402934
807.7	50.44084554	45.22386087	31.08246532	32.96656144	37.20346023	33.52112976	30.94552738	38.33383527	38.28394136	34.27477421	42.85351955	42.67919551	29.09459995	30.28111544	37.60888899	39.14139996	35.18954261	39.94040171	34.37016166	35.00845888	31.54547341	34.76714403	28.93876344	39.34198735	35.34292558	39.52002011	39.9749547	36.11735277	32.76651861	36.9660159	37.11703993	23.06801344	22.31837836	16.52460284	16.96148994	14.8729556	18.6030283	20.30095125	25.1238742	26.22559417	26.44855164	24.8632448	18.27878353	17.98922558	14.27206721	20.05775821	19.37582157	27.74905351	26.38427482
809	50.52516124	45.30275273	31.1070756	33.02103994	37.28625802	33.57661104	30.98860437	38.38701344	38.33972332	34.32322501	42.92820749	42.73555208	29.14234665	30.31169201	37.65583191	39.2013513	35.22951274	39.98799534	34.42011801	35.04505197	31.59021889	34.83409542	28.99676477	39.38672845	35.3830959	39.56136873	40.02468868	36.17809336	32.81240318	37.02699372	37.17476566	23.12576866	22.37136381	16.56710322	17.00465409	14.89995501	18.63662181	20.3448193	25.1648513	26.28487358	26.49392973	24.9166476	18.31767214	18.0330806	14.30296249	20.08685513	19.41868531	27.79864844	26.43110272
810.2	50.61134964	45.36498412	31.15238217	33.07832566	37.33245817	33.62984095	31.03524338	38.44849396	38.4106745	34.37438733	42.98385677	42.77561138	29.17612007	30.34523752	37.71973877	39.25601298	35.27882079	40.04603671	34.48308349	35.09731849	31.63935628	34.88015373	29.04545231	39.42972289	35.42350725	39.60849528	40.09632172	36.23593589	32.85701163	37.06367764	37.23325795	23.16496927	22.41672266	16.58896163	17.04417539	14.92748086	18.67492835	20.3837698	25.20081996	26.32723292	26.53182807	24.96316776	18.35910353	18.06844838	14.33960222	20.11168005	19.43859042	27.83910823	26.44475918
811.5	50.67519812	45.4067102	31.20048237	33.14025023	37.40374445	33.69417172	31.08816627	38.50807806	38.47578236	34.41736415	43.04915487	42.81999708	29.21957972	30.37823442	37.77650476	39.29055735	35.31149451	40.11827567	34.52660714	35.13485851	31.67800808	34.93298678	29.09195992	39.4760441	35.4689898	39.64936012	40.16802033	36.28170465	32.89570722	37.11544202	37.27068279	23.2124067	22.46066838	16.62972454	17.07107814	14.95106854	18.70040082	20.41110366	25.23805385	26.37231568	26.56976508	25.01399937	18.39103868	18.11186508	14.36214488	20.12551885	19.4646428	27.86624583	26.4851423
812.7	50.75797933	45.45562261	31.23011757	33.20625733	37.46700934	33.74737278	31.13608961	38.55905205	38.52114897	34.46559956	43.10455506	42.85285022	29.25360921	30.40398081	37.81762432	39.31902899	35.34649949	40.17089181	34.58902176	35.16590912	31.73051119	34.97685254	29.13653372	39.50356632	35.52438894	39.68144648	40.24834948	36.32600366	32.92591423	37.16075958	37.31398554	23.25604495	22.48950024	16.66432029	17.09654986	14.96731095	18.72575735	20.4545048	25.27081853	26.42151417	26.59894582	25.0571547	18.42247186	18.16053146	14.37851312	20.13890947	19.48656381	27.90205625	26.52769964
814	50.83753318	45.50131901	31.27021818	33.25451102	37.5392047	33.80491053	31.17483199	38.60577366	38.59830265	34.50248218	43.16937468	42.88901099	29.29051643	30.44460856	37.88638183	39.36325365	35.38571666	40.24691438	34.65446905	35.18794332	31.77809998	35.04592637	29.19351656	39.54109122	35.56496493	39.71274424	40.33499093	36.36224171	32.98096009	37.19411217	37.37631383	23.30147158	22.52617091	16.69167824	17.11637506	14.98518475	18.75320667	20.49521581	25.29304775	26.46718693	26.61775041	25.103332	18.46470109	18.20012068	14.4121036	20.16352695	19.50337151	27.94686629	26.5647996
815.2	50.92393068	45.57325658	31.29914461	33.31258911	37.58644056	33.84660667	31.21842109	38.66593378	38.65834673	34.55364549	43.23396604	42.95240703	29.33237202	30.4828661	37.95487879	39.41328852	35.45762528	40.32758422	34.72646592	35.22494331	31.82926309	35.08114946	29.24050037	39.58083583	35.61187081	39.76211679	40.37529061	36.40595972	33.00879215	37.23242888	37.44027299	23.34747654	22.5804331	16.71554952	17.14180067	15.01028875	18.7908952	20.52859191	25.32374035	26.49737763	26.65199377	25.14759612	18.48784936	18.23021662	14.45011417	20.20894206	19.55228555	28.01107283	26.58534419
816.5	50.99891427	45.66153157	31.34496939	33.37319135	37.64810937	33.90574527	31.27522658	38.74284908	38.71796059	34.6190318	43.30674868	43.01156645	29.37884637	30.51827944	38.02420374	39.47994904	35.50120804	40.38071147	34.78974152	35.28037758	31.87921823	35.13213908	29.2638455	39.63733147	35.65719168	39.81118757	40.43638517	36.46218981	33.05039878	37.27795141	37.51730667	23.39884449	22.63926986	16.75503261	17.1829282	15.04428048	18.83976562	20.5721054	25.37109545	26.5586218	26.71429387	25.2205366	18.53489984	18.2594292	14.48120682	20.26730018	19.59192859	28.07458274	26.61888735
817.7	51.07164725	45.72379852	31.37742169	33.41051049	37.67342602	33.96893455	31.30180767	38.80682338	38.75545329	34.70115148	43.34656136	43.09252949	29.44198529	30.53973153	38.09193966	39.56227055	35.56108087	40.43636919	34.85065152	35.35561282	31.93152795	35.1834659	29.32303715	39.69897759	35.69568229	39.88045038	40.47418543	36.52357074	33.08946417	37.30018395	37.5837329	23.45391575	22.71437787	16.78969001	17.21281301	15.07437075	18.88265043	20.61272342	25.4106046	26.61096538	26.78372972	25.29554064	18.5778061	18.29191915	14.51966728	20.33912106	19.63260915	28.13180918	26.66839552
819	51.17189175	45.80656534	31.4244883	33.44089117	37.71067613	34.0192954	31.34014848	38.88570241	38.7688027	34.74257904	43.41348069	43.16171041	29.49402038	30.56821031	38.14692155	39.63733185	35.61098241	40.46941779	34.91537197	35.41594444	31.97692803	35.25277946	29.36325977	39.75749323	35.72721534	39.91180031	40.50365792	36.57860071	33.13567581	37.35330852	37.65172445	23.53132424	22.78843901	16.8138846	17.2617554	15.12630127	18.93303082	20.65270918	25.46605115	26.68608446	26.84795902	25.37132005	18.61100299	18.319272	14.5578551	20.38263002	19.67202161	28.17390494	26.67507376
820.2	51.25816142	45.87285503	31.46633486	33.49201001	37.78941387	34.09519096	31.42242014	38.95127827	38.84197324	34.7750115	43.46674698	43.19107645	29.52830202	30.60790384	38.18821181	39.70528234	35.64107306	40.50310298	34.94038926	35.46916923	32.01058176	35.32932202	29.42979844	39.79620295	35.77133149	39.96470875	40.58181402	36.66067512	33.18477075	37.41359794	37.68050708	23.58039962	22.8166901	16.85297172	17.32079261	15.17986386	18.97390157	20.69186032	25.51350298	26.75325102	26.88236244	25.42440006	18.65924378	18.3766731	14.58591763	20.37847036	19.69002808	28.1990674	26.72987726
821.5	51.33469863	45.94300852	31.50684687	33.55818476	37.86408558	34.14942312	31.47922948	39.01328554	38.91752376	34.82888731	43.52303887	43.22904491	29.5681548	30.64509136	38.24113216	39.77036445	35.67161085	40.55210878	34.98817638	35.4950888	32.07072326	35.36990276	29.46053467	39.85245323	35.82161312	40.00488237	40.63837867	36.7270218	33.20458957	37.46589823	37.74302055	23.63488511	22.85352439	16.91586529	17.37116264	15.20613134	19.01084538	20.76948259	25.56215848	26.81006482	26.9438478	25.4554707	18.7006728	18.4229157	14.61051513	20.4202097	19.73726616	28.27011605	26.79579844
822.7	51.41237152	46.01511607	31.54461895	33.60546506	37.91147002	34.20008892	31.51285225	39.07316074	38.95455377	34.87836441	43.59083877	43.25412009	29.60468246	30.6725706	38.30621747	39.83020453	35.72370458	40.60754783	35.06648333	35.5628352	32.13577579	35.42883415	29.51031196	39.89441106	35.86656642	40.05852602	40.68582311	36.77855036	33.26956738	37.50313841	37.80550451	23.69249855	22.90852705	16.94551387	17.40207277	15.244863	19.05435966	20.79731332	25.60910115	26.86610187	26.99304179	25.51978916	18.74700214	18.4580118	14.64882027	20.46449223	19.76906567	28.32377591	26.80197442
823.9	51.52136832	46.1042233	31.57179068	33.63591525	37.95258669	34.25136808	31.55216095	39.14115298	38.98173559	34.94070761	43.65324423	43.33750323	29.66973925	30.69889408	38.35314155	39.89108276	35.78919423	40.66882114	35.13946612	35.62637174	32.18512554	35.48692754	29.56118586	39.92505056	35.90809072	40.10964953	40.72418608	36.83061658	33.31355105	37.53408475	37.87290085	23.75770615	22.98446495	16.96805882	17.43808118	15.28416123	19.09206512	20.83645313	25.6434527	26.9287467	27.04680131	25.60024596	18.79365117	18.48637555	14.69167433	20.5339793	19.80476752	28.38127283	26.79775693
825.2	51.59093257	46.17999731	31.63462621	33.68006407	38.00587364	34.30685684	31.60706996	39.20698862	39.02622231	34.9925472	43.72039826	43.36333622	29.70541685	30.7261827	38.43190217	39.97592741	35.82753955	40.69600513	35.15146603	35.68396467	32.22846548	35.5423274	29.61166837	39.99516548	35.94773106	40.16003163	40.78176503	36.9103343	33.32530312	37.59202261	37.91832902	23.81741946	23.02291117	17.02223179	17.5038787	15.32726965	19.13560224	20.88723952	25.68886263	26.99251888	27.11329957	25.65614796	18.83413266	18.5385536	14.71798506	20.56377177	19.83881951	28.42704003	26.86873657
826.4	51.66493136	46.22720219	31.65788324	33.73860074	38.06475587	34.37138187	31.67893441	39.26512762	39.08561289	35.02119002	43.75592511	43.40139537	29.73964568	30.77476887	38.46317151	40.0205745	35.85305647	40.72990174	35.20522276	35.72283414	32.26383687	35.59156948	29.65582952	40.02264113	35.96392595	40.20900305	40.8574718	36.96035946	33.36737011	37.66726933	37.94574817	23.86466491	23.05960424	17.06181673	17.55324882	15.36739372	19.18391503	20.9427569	25.74024656	27.0539324	27.15727913	25.70770769	18.87353676	18.57517016	14.74818701	20.55754861	19.86465123	28.46613601	26.89377615
827.7	51.72722361	46.2825767	31.71373803	33.79961825	38.12412152	34.43017092	31.72633385	39.31763841	39.13134781	35.05887415	43.82551551	43.4593151	29.76945663	30.81249509	38.50941734	40.07427067	35.88291185	40.77728258	35.2636182	35.75851349	32.30938086	35.6572308	29.68846931	40.08203693	36.0042611	40.24207765	40.8878995	37.01181259	33.4089941	37.6937329	38.00712059	23.90980323	23.09023431	17.10465668	17.59184949	15.40140559	19.22385088	20.98690321	25.77005164	27.10202043	27.1962324	25.75515094	18.908516	18.60930654	14.76522578	20.57982791	19.89132178	28.50459076	26.9341799
828.9	51.81028747	46.36206888	31.73746103	33.83151509	38.15205294	34.46651696	31.75141538	39.38084196	39.17803563	35.10997457	43.86542565	43.51101915	29.80451386	30.83150559	38.56034941	40.13869512	35.936554	40.83220473	35.31911974	35.80460343	32.3517841	35.70701313	29.7345672	40.12187296	36.04583936	40.26412984	40.935697	37.06435222	33.43698644	37.72176042	38.05472339	23.97334255	23.15374109	17.13614094	17.62683447	15.43825338	19.26290071	21.02007197	25.82095368	27.17191445	27.24082825	25.81356833	18.94633261	18.63773713	14.79453087	20.62819242	19.93204318	28.55476636	26.96783712
830.2	51.87932284	46.43104961	31.76900019	33.87087053	38.19402763	34.52131787	31.79020019	39.42905642	39.22253202	35.15483492	43.9203411	43.54871118	29.83517968	30.87095684	38.61547007	40.1854812	35.98098784	40.87590251	35.3534331	35.86890777	32.39600049	35.76765644	29.78565153	40.16370183	36.0768794	40.32849176	40.98146022	37.13424765	33.48169858	37.74990055	38.11378501	24.02870521	23.20783829	17.15907386	17.66522738	15.47269271	19.30487708	21.0613302	25.85395976	27.20839855	27.28772173	25.87687268	18.98773837	18.6728505	14.83909277	20.6556585	19.95555288	28.59329864	26.98257022
831.4	51.95056559	46.50505604	31.80965775	33.91859566	38.25006549	34.57514193	31.83925837	39.49462898	39.27907786	35.20382528	43.97225395	43.58634784	29.89395422	30.89553119	38.65805704	40.23527476	36.01798761	40.89764939	35.41753251	35.90795178	32.44885856	35.82963403	29.83235489	40.2057316	36.12202125	40.37202638	41.02688673	37.1845638	33.51530089	37.80193897	38.16569273	24.07282255	23.24101564	17.20169349	17.70747092	15.50843894	19.34486211	21.10761573	25.88265386	27.26644343	27.34969722	25.92837615	19.03699863	18.72422143	14.86486888	20.69449672	19.99229167	28.64482808	27.02249672
832.6	52.0324644	46.56596965	31.85506246	33.96163468	38.31750681	34.62891229	31.90763806	39.54574544	39.31697112	35.26751897	44.03651805	43.62791293	29.92901646	30.9220754	38.70439602	40.32406252	36.06425548	40.9361228	35.47090666	35.96192949	32.49438708	35.87989396	29.86820773	40.24614973	36.15208431	40.41320965	41.08324214	37.23554362	33.54565007	37.83121232	38.2189975	24.13657744	23.30198699	17.25005238	17.76115104	15.54928939	19.39083383	21.15118319	25.92902822	27.32943108	27.40015105	25.98170255	19.07683931	18.7541359	14.89502972	20.73636696	20.02905201	28.69795695	27.07663132
833.9	52.12215872	46.62647127	31.89029428	33.99381542	38.35999316	34.68933516	31.95005256	39.60921977	39.35258808	35.30843955	44.09162506	43.67290579	29.97176548	30.95135764	38.76737915	40.40282703	36.11288439	40.97481936	35.52511687	36.02267559	32.54164497	35.93151728	29.90999926	40.30193001	36.20050785	40.46321148	41.10801774	37.30573487	33.59005382	37.88851038	38.26856241	24.1931397	23.35391065	17.28848776	17.80744682	15.59050671	19.42474777	21.19198062	25.97511126	27.38607585	27.4672695	26.05580471	19.11791669	18.78926291	14.93094442	20.78711109	20.0656608	28.75680319	27.10551241
835.1	52.20421935	46.69153374	31.92859712	34.04280887	38.40771593	34.74863678	31.99228235	39.68369853	39.38946683	35.3510362	44.13919187	43.7099799	30.0086674	30.99559799	38.81231749	40.46480187	36.16010822	41.03565301	35.57127609	36.0727904	32.58776413	35.98890852	29.94843573	40.34938712	36.2157132	40.51496652	41.15315905	37.37302244	33.6252766	37.92936387	38.31483493	24.23466341	23.39477775	17.32063465	17.85439672	15.6343263	19.48254109	21.24684798	26.02327117	27.45462836	27.50993838	26.11563977	19.16996309	18.82868976	14.97336756	20.81135024	20.09103707	28.80475547	27.12045066
836.3	52.28871057	46.76172512	31.96183241	34.09015565	38.47140263	34.80140973	32.03947954	39.73130024	39.45078975	35.41183304	44.18064798	43.76193766	30.02895331	31.02498584	38.86485901	40.52551354	36.18962995	41.05221077	35.60226328	36.12102322	32.63186803	36.03732995	30.00437011	40.38832933	36.26177895	40.55936671	41.21551556	37.44150603	33.66793326	37.98354103	38.37072604	24.30408603	23.4347935	17.37289124	17.90378122	15.67963282	19.51488647	21.2897935	26.07803151	27.51567938	27.56982176	26.1702502	19.20622053	18.8725011	14.99334647	20.83339529	20.13531565	28.84703812	27.17225152
837.6	52.36855827	46.84658776	32.0004829	34.14752987	38.51189089	34.84682192	32.08667323	39.80602157	39.49498076	35.43902758	44.23091863	43.80766874	30.08460916	31.05460095	38.92219035	40.59222208	36.2099925	41.1007748	35.66571819	36.18124868	32.67656526	36.0990621	30.05072366	40.44853659	36.3061385	40.59851336	41.27712387	37.49526604	33.68886316	38.03214065	38.40797293	24.35244874	23.49261911	17.41501021	17.9506925	15.71800743	19.55993811	21.33902387	26.11712448	27.57115801	27.62034561	26.2143529	19.24614189	18.90154742	15.03024384	20.86268746	20.16360078	28.89304355	27.20512275
838.8	52.42249726	46.90857351	32.03714007	34.18540541	38.57332748	34.91997101	32.14097947	39.84453762	39.54528752	35.47960671	44.29740985	43.85128114	30.13033448	31.10631357	38.96971566	40.62962663	36.26855904	41.14061657	35.71701688	36.22592144	32.72364843	36.17504282	30.0814766	40.48881473	36.33720576	40.64004108	41.31982756	37.56815801	33.7268084	38.07398984	38.46013293	24.41272072	23.53891895	17.45718187	18.00693114	15.75817788	19.60004462	21.37740447	26.14793458	27.63147694	27.68370064	26.28742904	19.29190333	18.94953998	15.05311894	20.90208978	20.19278391	28.94766025	27.24875853
840	52.49472479	46.98195211	32.0781397	34.22536568	38.61635372	34.968427	32.19520321	39.90626405	39.585621	35.52885761	44.33756233	43.8904939	30.16324658	31.11954121	39.02137613	40.69659969	36.32372341	41.19075841	35.75800387	36.26590957	32.76199505	36.21164031	30.12790807	40.53153551	36.38430233	40.70078889	41.37791057	37.62303178	33.77020195	38.12395793	38.51168729	24.45928568	23.57541997	17.48086022	18.04359115	15.79953384	19.64050653	21.42699759	26.19394896	27.69525519	27.73877822	26.34108823	19.33985001	18.99606904	15.09344381	20.93776546	20.22343262	28.99342945	27.27587466
841.3	52.58800115	47.02378372	32.1088299	34.24415313	38.66989799	35.0091287	32.23389519	39.98684919	39.63763305	35.57801189	44.37830587	43.94425046	30.20384499	31.15879434	39.07931633	40.75955007	36.37061483	41.24431763	35.8149694	36.3315805	32.81534325	36.27561586	30.17358616	40.55989096	36.42431157	40.73175739	41.44187187	37.66874493	33.81849622	38.16590258	38.56616074	24.52190247	23.63647803	17.52462886	18.09660566	15.83886423	19.68721497	21.46385312	26.22447828	27.74705754	27.78505284	26.40478243	19.3797015	19.0365745	15.12269495	20.96018374	20.25288953	29.03076971	27.31519315
842.5	52.64904128	47.08221839	32.14988503	34.3014743	38.72237885	35.0808613	32.28174328	40.04228914	39.66907883	35.63386447	44.43826315	43.97504165	30.24401667	31.17927967	39.11980801	40.81019868	36.40192585	41.28789704	35.86653949	36.37658827	32.86220838	36.32670594	30.2126472	40.59164974	36.46378377	40.78367155	41.47662502	37.73360273	33.84655053	38.18997536	38.62581387	24.58010939	23.68263722	17.56959216	18.13308818	15.87526934	19.73120711	21.51281531	26.28787812	27.80304212	27.82302694	26.44600931	19.41960225	19.07910659	15.15205669	20.99775395	20.28727595	29.08910444	27.35788384
843.7	52.73921935	47.17630199	32.18445469	34.3484206	38.76729983	35.12990448	32.33479646	40.11566655	39.72372908	35.6656645	44.51105336	44.03500652	30.27735508	31.21806985	39.17526443	40.88189261	36.44850653	41.32623196	35.91583207	36.41921527	32.90549286	36.38538021	30.2482893	40.65078306	36.50789977	40.82151499	41.52462093	37.77879192	33.87278969	38.23484941	38.65624419	24.62573427	23.73052521	17.61076826	18.18427432	15.91124153	19.76688695	21.56891526	26.32483285	27.87484543	27.88981131	26.50899278	19.45362841	19.11425405	15.18844051	21.03559929	20.32371295	29.13504036	27.38825573
845	52.82326004	47.22911616	32.23803243	34.38532084	38.82709207	35.18279434	32.38279571	40.15560346	39.76890046	35.71018032	44.56247881	44.06047814	30.31481246	31.2483654	39.2268306	40.95595359	36.486555	41.37662545	35.97732266	36.44287702	32.95042995	36.44702308	30.28809686	40.68087411	36.517706	40.87159185	41.57863986	37.82666273	33.92525823	38.27202852	38.72357008	24.68216192	23.77519594	17.64788084	18.22352567	15.95615095	19.80985622	21.60477349	26.36674492	27.92403826	27.93694206	26.57494855	19.49771825	19.15094779	15.21701907	21.0762239	20.36687334	29.18835881	27.42106081
846.2	52.87958141	47.29032487	32.26647305	34.42816465	38.86474163	35.22249484	32.40917027	40.20843021	39.81526735	35.76632042	44.61079758	44.11047427	30.35158065	31.28939857	39.2685209	40.9942562	36.52457284	41.40877387	36.0159397	36.50666945	32.99287034	36.49098356	30.32836173	40.70513336	36.54139699	40.89201021	41.61429404	37.89377708	33.95061256	38.33330015	38.76368285	24.73088174	23.81492316	17.68599224	18.26945511	15.99036394	19.8539766	21.65462627	26.40108402	27.97454289	27.98988054	26.62683993	19.54308932	19.19769031	15.2536469	21.10767924	20.39654935	29.24061276	27.46117834
847.4	52.93269815	47.33972217	32.29317962	34.48257135	38.91756053	35.28041194	32.46966674	40.26368612	39.86480575	35.80123644	44.64464892	44.14720714	30.36892803	31.33059502	39.31221956	41.04247668	36.55043049	41.44572572	36.05417928	36.54579881	33.03569655	36.51788509	30.38611757	40.75455698	36.59467269	40.92708791	41.66645809	37.93312537	33.99630952	38.36483282	38.78967714	24.78683207	23.84595829	17.70982492	18.30917419	16.0166129	19.88931377	21.68136989	26.43863097	28.03180512	28.03185632	26.66270779	19.5838168	19.23615719	15.28190706	21.1172428	20.41791313	29.27185471	27.49571943
848.6	53.0261166	47.38366593	32.33775024	34.52398216	38.97526839	35.32671586	32.51097284	40.31326597	39.89996871	35.82871542	44.684963	44.1675619	30.41985109	31.34693088	39.36817206	41.10187614	36.58655773	41.49155397	36.09211672	36.59360147	33.06415405	36.60107156	30.422673	40.79559259	36.63803976	40.98093395	41.73343126	37.98827215	33.99874944	38.38604666	38.84564238	24.83427221	23.9062818	17.75442605	18.35318792	16.05984688	19.92697764	21.73443447	26.47733046	28.07978326	28.08718578	26.71255618	19.61187422	19.26490171	15.30126504	21.15627531	20.45221714	29.32701851	27.54226107
849.8	53.08094394	47.42751464	32.36636952	34.55851426	39.02423879	35.3763645	32.55068866	40.35895909	39.96657236	35.87590114	44.74920473	44.232247	30.45904652	31.37180568	39.39893788	41.16508638	36.62620131	41.52727645	36.14964566	36.64306676	33.10946134	36.6443034	30.44794968	40.83474519	36.67118266	41.02408965	41.7688586	38.02832334	34.05284979	38.41669173	38.89514291	24.87449708	23.96803095	17.79161816	18.39850633	16.09372129	19.96171619	21.75918248	26.522832	28.12013881	28.12959506	26.7810234	19.65397889	19.31473092	15.3397689	21.21005848	20.48816991	29.38143788	27.58137945
851.1	53.13736021	47.50495307	32.39224275	34.58331	39.07012148	35.41401732	32.59467809	40.43940474	39.99771587	35.92262446	44.76418626	44.26405668	30.47858962	31.39758201	39.47159869	41.21459653	36.66303701	41.57414701	36.18625327	36.68480124	33.15687182	36.68545763	30.48629919	40.88614455	36.689851	41.04583221	41.79970896	38.07461751	34.09448378	38.47089077	38.93627645	24.92669729	23.99692501	17.8120803	18.43679563	16.14152465	20.01381467	21.77703421	26.56393647	28.18204427	28.16938709	26.83692419	19.68870752	19.33542953	15.37086548	21.2420847	20.51164916	29.41701734	27.60643595
852.3	53.2264273	47.53542262	32.43042061	34.65126429	39.10882069	35.47792017	32.64009616	40.49505801	40.02840657	35.96839943	44.80418286	44.2935199	30.50410131	31.42419699	39.51051014	41.25891774	36.68594901	41.6064406	36.23968165	36.70006102	33.19272244	36.70805474	30.52109419	40.89695647	36.71910385	41.1133871	41.86837707	38.11022144	34.12958832	38.50193288	38.96720372	24.96803529	24.01208385	17.86094797	18.49011874	16.17003709	20.04825827	21.84732415	26.60153434	28.23970792	28.21368473	26.86950529	19.73298479	19.38935868	15.40193485	21.25289807	20.54755883	29.46861015	27.63835836
853.5	53.28771611	47.60493918	32.46883191	34.6810924	39.14864606	35.51737336	32.67480696	40.5471133	40.07223073	36.00981501	44.85126954	44.32616362	30.56167048	31.45672918	39.56106451	41.30120941	36.73773237	41.62928923	36.28152068	36.75054701	33.24154456	36.75954827	30.55462755	40.93326043	36.75887871	41.12032364	41.87702861	38.18339236	34.15969493	38.53228685	39.02120797	25.01819682	24.07618065	17.90317548	18.50668793	16.1978926	20.08308538	21.8699145	26.61975519	28.27187599	28.26261735	26.91806083	19.75720898	19.41366631	15.42085917	21.3010877	20.57594913	29.51666861	27.6836804
854.7	53.33542569	47.69067905	32.47245499	34.70430328	39.18659344	35.56034092	32.70155511	40.59122134	40.12416509	36.05566049	44.89482169	44.38694896	30.58857459	31.47212906	39.59546919	41.35601492	36.78030196	41.68490737	36.34752505	36.7964411	33.27560758	36.82194346	30.60441235	40.98389983	36.79469084	41.15769042	41.90228943	38.20741351	34.1897104	38.54595799	39.08394551	25.08313471	24.16014623	17.92320399	18.54255303	16.2357546	20.13691029	21.91537307	26.6637039	28.32301072	28.31043649	26.98073679	19.79863899	19.44078957	15.46192923	21.34654874	20.61129407	29.56897421	27.68244568
856	53.44606611	47.76468942	32.51409218	34.74132076	39.23128688	35.6133695	32.72253168	40.65343287	40.15800809	36.10801971	44.98635004	44.45650418	30.63988232	31.51689676	39.66808616	41.447215	36.8269981	41.73013894	36.40189412	36.86579065	33.33416767	36.87515931	30.64559043	41.02713456	36.83553305	41.21886934	41.9445027	38.25911186	34.2153504	38.57874159	39.14991663	25.14593314	24.21271945	17.9598246	18.57790958	16.2710208	20.17069424	21.96623503	26.71250057	28.37497853	28.35402287	27.04751578	19.85181438	19.4786993	15.49996749	21.40685077	20.6435338	29.61986959	27.71342141
857.2	53.52877263	47.79325018	32.55255531	34.79497426	39.28993557	35.66227416	32.77697578	40.71876394	40.1828379	36.1414565	45.01211195	44.48431651	30.66837416	31.53503388	39.72447729	41.48438317	36.87965164	41.77442788	36.43456202	36.9131972	33.37921529	36.91952289	30.67630627	41.05252119	36.86729692	41.25448167	42.02421355	38.30530085	34.25553569	38.6193978	39.18081873	25.1792674	24.25568289	17.97958735	18.63270481	16.29829504	20.2148256	21.99926651	26.73679436	28.43020878	28.40669591	27.088753	19.88610463	19.51283351	15.52670887	21.41426062	20.66924398	29.66616958	27.75680883
858.4	53.57374724	47.86197494	32.60519272	34.83835565	39.33037455	35.70601353	32.82940294	40.76646286	40.23305868	36.17801771	45.05157101	44.52529014	30.68941745	31.55558499	39.7455572	41.5001909	36.89924268	41.80924378	36.46095845	36.92355675	33.38988765	36.97360866	30.73270213	41.07427677	36.91808246	41.27770497	42.07964683	38.3715376	34.2948852	38.66695437	39.21952928	25.23349369	24.26835651	18.02785503	18.68029929	16.3407991	20.25033592	22.04676743	26.78266789	28.49144286	28.45975612	27.13924092	19.90692836	19.54535986	15.54744534	21.43716307	20.69768177	29.70572098	27.79068945
859.6	53.64097729	47.8933088	32.61939676	34.89628338	39.36108201	35.7653609	32.87415248	40.8109158	40.28854916	36.22730717	45.10032477	44.55113606	30.71872984	31.61409643	39.81005959	41.5843324	36.9185239	41.85332673	36.50905944	36.97352529	33.4379488	37.02664337	30.78009098	41.10882948	36.93263573	41.31546783	42.10837836	38.41939267	34.31288864	38.68534011	39.26106936	25.29089695	24.30724063	18.0725611	18.71986909	16.37444613	20.28555673	22.09232789	26.83007497	28.55523094	28.49337769	27.18560312	19.95669651	19.59302099	15.57510379	21.4633314	20.72744575	29.75226753	27.84499727
860.8	53.7120031	47.93128983	32.64587732	34.90547356	39.43043294	35.81389799	32.90781276	40.85937536	40.32291265	36.26929668	45.13643589	44.61202747	30.75296268	31.62914799	39.85448331	41.61180127	36.94975905	41.88073669	36.56138717	37.00414252	33.49799575	37.06615273	30.79613033	41.1485523	36.98164319	41.36461354	42.159908	38.45270802	34.37265464	38.71438009	39.30539406	25.3333896	24.36753569	18.10054467	18.75781851	16.40850577	20.31512083	22.12281285	26.8641598	28.60959953	28.53840228	27.24500249	19.9897944	19.63233018	15.61171997	21.48463062	20.74465423	29.77605903	27.84971002
862	53.76147006	48.00222716	32.67685233	34.96182878	39.47179364	35.86093898	32.94052018	40.92511376	40.36599207	36.29460869	45.17934548	44.61897128	30.78310515	31.63334912	39.88546318	41.6617367	37.0040351	41.92155683	36.60373821	37.04864124	33.53359828	37.12147269	30.83512799	41.19612736	36.99825611	41.39256914	42.21182451	38.49344294	34.40507304	38.73714837	39.33629757	25.36613277	24.40286191	18.13288814	18.79655945	16.44699264	20.35585962	22.16590252	26.90744289	28.6657179	28.58471859	27.29241392	20.02377709	19.66537768	15.64413629	21.51808876	20.78102631	29.82840454	27.88387672
863.3	53.81599061	48.03210697	32.72130467	35.00109348	39.5351447	35.89073755	33.00361832	40.99716579	40.40940129	36.31867332	45.22693858	44.645189	30.82423616	31.66303258	39.93440111	41.72961852	37.02906605	41.96717766	36.63697268	37.079501	33.57085458	37.17293145	30.86815909	41.24674407	37.04293003	41.4175066	42.27900109	38.53005392	34.41965157	38.80005596	39.37918411	25.42342753	24.43677827	18.18290064	18.8427979	16.48268988	20.39082574	22.20089158	26.94277743	28.70543648	28.61243036	27.33263696	20.05354696	19.71589573	15.65307263	21.53858376	20.81022207	29.87244887	27.93096991
864.5	53.88616451	48.0761505	32.76065001	35.02905681	39.5749155	35.95477833	33.04768437	41.00471476	40.44314262	36.35123786	45.26154048	44.69518088	30.84571714	31.70921098	39.95284572	41.76702465	37.0478936	41.9891652	36.68431943	37.11393027	33.61365252	37.19816234	30.90676408	41.25511086	37.05629574	41.47468579	42.32149224	38.58762242	34.4498453	38.81783413	39.39478038	25.47576041	24.45897173	18.20612168	18.88142627	16.52025177	20.42953303	22.24783507	26.98852666	28.77832512	28.65958831	27.38989017	20.09753999	19.74394012	15.67754171	21.54994676	20.82121796	29.90663616	27.94104033
865.7	53.94598179	48.13069295	32.7731633	35.07473929	39.61992744	35.99196671	33.07585853	41.07457848	40.49223325	36.41217993	45.28412384	44.72588243	30.88952232	31.72608152	39.99396484	41.80927174	37.08872487	42.04741525	36.73128611	37.14335432	33.66666665	37.2619431	30.9355096	41.27854752	37.08679305	41.50649526	42.31821383	38.62485463	34.49734157	38.83217032	39.45522025	25.52199109	24.5064173	18.23058581	18.91197001	16.54281547	20.45818652	22.28846525	27.02183282	28.82837163	28.72521611	27.45410178	20.13414967	19.77191013	15.7116427	21.59286046	20.85991315	29.95001101	27.9718765
866.9	53.97948488	48.18849687	32.81064759	35.12517988	39.65213786	36.0359237	33.11520283	41.11432301	40.49811386	36.44164529	45.36005768	44.78542782	30.9309783	31.74134796	40.05701856	41.85636383	37.13328368	42.06605641	36.76912528	37.19040535	33.68994908	37.29400489	30.97706148	41.34013561	37.13562234	41.52216981	42.35688146	38.66107752	34.51213852	38.87985779	39.51583083	25.57923647	24.5746394	18.27691319	18.94807479	16.58271868	20.49977375	22.33975017	27.06925762	28.87865014	28.76285289	27.49935178	20.17581894	19.81097596	15.73689387	21.64649228	20.89061512	30.00458262	28.00982854
868.1	54.07679507	48.23685152	32.83418681	35.15768723	39.70286573	36.08545699	33.15843603	41.17457049	40.54283591	36.5156532	45.4281644	44.82168126	30.96468329	31.77468839	40.12150883	41.92119886	37.17488117	42.12896502	36.82633243	37.2534671	33.71412124	37.36060143	31.01067511	41.35900458	37.18418774	41.58196458	42.39781347	38.72760939	34.53584595	38.8823056	39.56521148	25.5953506	24.63242383	18.29700893	18.97586915	16.60493305	20.54733067	22.3676043	27.08126796	28.90015789	28.79852972	27.55175086	20.20688274	19.83948487	15.77792163	21.69717938	20.9298689	30.05496121	28.03725426
869.3	54.10590725	48.29836774	32.8640302	35.20866662	39.75325494	36.12473169	33.18067199	41.20905078	40.57097273	36.5364003	45.48198368	44.84710769	30.99006466	31.80917114	40.16937527	41.98628875	37.19138765	42.16936286	36.86311972	37.25833701	33.75707773	37.38619925	31.06199117	41.40319726	37.19449735	41.60788776	42.46206394	38.76327453	34.58417887	38.91718986	39.5983263	25.65324105	24.66464457	18.32534084	19.02536179	16.65135958	20.57288298	22.37838616	27.12764851	28.94563443	28.84031696	27.59848563	20.24188173	19.86375437	15.80894182	21.71162582	20.93789231	30.08547709	28.07806934
870.5	54.1810559	48.32644515	32.92590792	35.23620194	39.77914572	36.16956607	33.24018875	41.27336304	40.63492188	36.56847811	45.49589321	44.89022018	31.02748726	31.82405572	40.20694304	42.03120284	37.22864563	42.20972327	36.8999845	37.3170684	33.81152845	37.42342887	31.07788766	41.44396466	37.22759029	41.64269205	42.48756769	38.82608703	34.61347201	38.96530109	39.63819133	25.71265578	24.69701434	18.37182515	19.06478395	16.68695437	20.60305106	22.43849046	27.17404193	29.02994766	28.88908368	27.66282719	20.28655432	19.9045559	15.82448768	21.73814334	20.98044998	30.12029115	28.10862652
871.7	54.19986971	48.37027083	32.93387617	35.27941912	39.81499812	36.23012496	33.28906819	41.30802532	40.67504227	36.58233377	45.54219101	44.92744083	31.06144172	31.85763678	40.25812567	42.05034804	37.25536952	42.19496341	36.93824716	37.34370454	33.85999586	37.49339535	31.12791761	41.49236372	37.27406305	41.65975551	42.54608937	38.85957771	34.64266203	39.00135575	39.67045184	25.7585162	24.73816176	18.40078374	19.10640872	16.71382466	20.64472155	22.48305287	27.19645488	29.08425361	28.92994246	27.70693537	20.31908272	19.95107534	15.86575712	21.77196601	21.01685468	30.17494709	28.13532402
872.9	54.26444385	48.41098436	32.96063368	35.30162851	39.87884585	36.28528328	33.31894417	41.36821615	40.70452892	36.63631049	45.58304027	44.9782317	31.09711652	31.89522397	40.287052	42.10924412	37.27605327	42.26553857	36.96936477	37.3916919	33.88138554	37.53493519	31.17836416	41.52037882	37.31499108	41.72689205	42.58819936	38.8999926	34.67842728	39.02801206	39.71213561	25.79001452	24.76510007	18.45139107	19.15036529	16.74233507	20.67938954	22.52213044	27.25183946	29.13750183	28.9551446	27.72142799	20.35035715	19.97858397	15.88062955	21.79886714	21.03738859	30.19982783	28.17803581
874.1	54.33190875	48.45237296	32.99284353	35.32582724	39.93675641	36.3331036	33.36038927	41.41454657	40.75254717	36.66993269	45.64790002	45.02207038	31.12841083	31.90715577	40.33504012	42.16391839	37.31914673	42.29742328	36.99688207	37.43173326	33.91070996	37.57439643	31.19609013	41.56251594	37.33748925	41.75584388	42.61704662	38.94114646	34.69536048	39.07127633	39.76434437	25.85438944	24.8022282	18.48026793	19.18347072	16.77882481	20.71857324	22.5554508	27.2725152	29.16696963	29.0079321	27.78288801	20.40029409	20.02890855	15.89616481	21.81571699	21.05460581	30.23419528	28.20230894
875.3	54.36136145	48.50001849	33.01344165	35.37844696	39.96865074	36.36330676	33.38199764	41.46639784	40.75582574	36.72158236	45.64908762	45.045818	31.16732808	31.93044173	40.35683635	42.21875699	37.3618153	42.33260615	37.05106272	37.4728267	33.96764824	37.59613002	31.25286015	41.57182849	37.34413805	41.77775479	42.63922119	39.00371459	34.73602676	39.11033185	39.80092665	25.8984996	24.83870064	18.49827133	19.2195423	16.81481614	20.75440913	22.57869956	27.29557156	29.21605865	29.03474317	27.83661257	20.41592356	20.04576656	15.92556448	21.84877797	21.09729883	30.29542824	28.21253698
876.5	54.45018625	48.52513172	33.05086486	35.44519778	40.00096267	36.41931743	33.44103193	41.51302594	40.80771048	36.76198954	45.74373957	45.07343729	31.20538355	31.96235336	40.42226641	42.22054126	37.40862995	42.36505045	37.086809	37.50913731	34.01187984	37.6707825	31.28601705	41.6488747	37.38510022	41.81298003	42.69857062	39.03626159	34.74657512	39.12671496	39.84761759	25.93554846	24.89513852	18.53761083	19.26227869	16.83708925	20.78160202	22.62705174	27.34377136	29.27003565	29.08745126	27.88068484	20.46122586	20.08040399	15.9585897	21.86967186	21.10014641	30.33445986	28.25181437
877.8	54.49366999	48.60981287	33.09670001	35.50441738	40.04499692	36.47913982	33.47565601	41.55741934	40.84742156	36.80239029	45.77249043	45.1012501	31.24502934	31.99102773	40.43667156	42.28594856	37.42344277	42.40984281	37.13690637	37.5480009	34.03353081	37.71629647	31.32637349	41.65870804	37.44755901	41.84539453	42.73939145	39.07706247	34.78571732	39.16045174	39.89661161	25.99344396	24.93734137	18.57852547	19.31689484	16.88097974	20.82878906	22.67042598	27.37802	29.32158504	29.15146495	27.95527261	20.49598957	20.11237479	15.97938224	21.88796265	21.12880827	30.34541685	28.27971527
879	54.53304287	48.63062362	33.11592218	35.53007253	40.10191103	36.51900904	33.52439387	41.60374336	40.84844607	36.85715423	45.82144014	45.12445623	31.27089185	32.02766353	40.49295669	42.33730604	37.4560591	42.44788795	37.17500294	37.56714177	34.06904765	37.75390286	31.34916218	41.72699575	37.47626443	41.85967796	42.76472174	39.0987261	34.80668942	39.19265186	39.91067409	26.02239485	24.9549823	18.59926025	19.34099932	16.90396138	20.85638888	22.70309437	27.43549278	29.37398189	29.15635664	27.95622423	20.51709034	20.14711565	16.01185434	21.91813874	21.16564537	30.38257184	28.31477098
880.2	54.58772648	48.65703002	33.12878989	35.53704925	40.13139503	36.5359287	33.57737946	41.64004535	40.88565583	36.86633585	45.85386192	45.18694994	31.30195468	32.03570587	40.5318115	42.35735348	37.50039781	42.4891602	37.17825613	37.62164355	34.10900749	37.80426765	31.39317558	41.76725709	37.49688147	41.92333934	42.8222348	39.15879703	34.82189061	39.25481763	39.98315035	26.07964383	25.01088784	18.65162322	19.35144928	16.93251921	20.88716591	22.72606102	27.44212463	29.4047978	29.19784427	28.01993073	20.56195246	20.18303875	16.02940008	21.95315129	21.18846851	30.43944174	28.34899593
881.3	54.66687886	48.68407927	33.13963794	35.55555525	40.2117354	36.57522763	33.62388108	41.67039693	40.91950946	36.92119693	45.91182331	45.25019001	31.31361737	32.06246112	40.57868529	42.4120605	37.52930518	42.49519	37.25335848	37.67076232	34.15868807	37.83730971	31.44113616	41.85017425	37.52064508	41.93691508	42.86515429	39.18618328	34.86051211	39.26513216	40.02814044	26.11076043	25.05572664	18.67796855	19.40186856	16.97029659	20.92580345	22.7672504	27.47349163	29.44103174	29.22973701	28.04764716	20.58648377	20.18992875	16.04326023	21.9775198	21.2065747	30.47699908	28.35765243
882.5	54.70990806	48.75186524	33.20632676	35.60415096	40.22082058	36.66085262	33.65243701	41.71495905	41.00009793	36.95013449	45.98741812	45.28452201	31.34470124	32.07931187	40.62472792	42.46560817	37.52889559	42.56803631	37.30862072	37.67902815	34.1750571	37.88482362	31.46659831	41.85827355	37.5782844	41.95885942	42.90327678	39.26456963	34.90985912	39.30568969	40.07426166	26.15978294	25.08600035	18.7090257	19.44537163	17.00049706	20.97295936	22.83191069	27.53778138	29.51997376	29.27677106	28.12740555	20.61437883	20.23576772	16.07104546	22.01279903	21.23599095	30.51399452	28.39089073
883.8	54.69281688	48.81079532	33.23721029	35.64209748	40.28373743	36.71214099	33.68672671	41.78484005	41.02556661	36.98622207	46.01940527	45.30791112	31.37604562	32.13491664	40.63296129	42.4834623	37.58111557	42.58339825	37.30413628	37.73690906	34.2066831	37.92299216	31.4888321	41.88889737	37.61825416	42.00374075	42.96559797	39.30636985	34.92533574	39.33815087	40.0918526	26.18917909	25.12595449	18.73955399	19.48121006	17.03420591	20.99164769	22.85430663	27.54486467	29.55723948	29.30245571	28.1504545	20.64502888	20.26901802	16.09732993	22.02640566	21.26875277	30.55371469	28.42281131
884.9	54.80309402	48.86142141	33.26501894	35.70462898	40.3428183	36.7324853	33.71508442	41.83233599	41.03090918	37.02452085	46.0424959	45.33628806	31.40688584	32.16307435	40.67892188	42.52278765	37.63268697	42.64973433	37.37682761	37.76932354	34.27431221	37.96176189	31.56230125	41.93699469	37.64559096	42.06630505	42.97679924	39.32660475	34.93518418	39.35874899	40.13366206	26.24309554	25.15076541	18.77793536	19.51747767	17.07643972	21.02631329	22.88954429	27.56119621	29.59735735	29.3359738	28.19037668	20.68759298	20.29607911	16.11993115	22.05381402	21.30140174	30.56929085	28.43244921
886.1	54.87396815	48.85343213	33.28306424	35.71726108	40.36999051	36.79276876	33.74297845	41.85185043	41.07458564	37.06287169	46.07871275	45.33858737	31.46263098	32.19218445	40.73715144	42.60416616	37.66086491	42.6510451	37.402244	37.79011206	34.32265306	38.00549067	31.56841318	42.0058956	37.6670696	42.09447895	42.99411868	39.39026931	34.9653394	39.40224852	40.20922174	26.30425247	25.19547123	18.81395721	19.5456955	17.10248686	21.05887939	22.92306994	27.60382331	29.66051625	29.36082689	28.25333614	20.71366765	20.32849615	16.13975814	22.06298653	21.30590758	30.59403512	28.47072272
887.3	54.87366177	48.88986956	33.31753241	35.8031575	40.39466292	36.81849837	33.79467144	41.90765228	41.10316494	37.10372715	46.17069284	45.41107104	31.48937881	32.20963374	40.78017003	42.65851414	37.68143837	42.68901745	37.43385026	37.8407028	34.35456218	38.04968035	31.61027036	42.02897502	37.71264876	42.10800988	43.02726608	39.42672449	35.00092988	39.41746668	40.23027061	26.34638263	25.24885151	18.84186066	19.56190587	17.12374466	21.1032436	22.94573865	27.62821682	29.67981574	29.40728947	28.30891818	20.74263756	20.34395287	16.14954906	22.10333217	21.32646975	30.63817685	28.50121366
888.5	54.90343727	48.92404421	33.33017305	35.80218436	40.45368089	36.8622795	33.85208323	41.95953285	41.12756809	37.15479196	46.20899239	45.45414599	31.51470404	32.23848463	40.82242385	42.72089991	37.71763909	42.73289348	37.49174461	37.86534214	34.37471208	38.08798046	31.67495943	42.06168008	37.7093111	42.1193371	43.06739082	39.46524857	35.02692483	39.41222517	40.28503	26.38082775	25.29176416	18.86937848	19.61764974	17.15824078	21.12965289	23.01774977	27.65571485	29.72886976	29.44331579	28.3421761	20.77584016	20.36977956	16.19236163	22.12225928	21.35848882	30.67540507	28.50605894
889.7	54.98649101	48.97585645	33.38448585	35.85107961	40.50489534	36.91431256	33.90236394	41.99494767	41.16972849	37.17873002	46.20995084	45.4683325	31.54387683	32.25785043	40.8583608	42.71025207	37.75018783	42.77615056	37.53214569	37.91335082	34.39807846	38.14768308	31.71388729	42.08713056	37.74660587	42.15865605	43.138531	39.51631484	35.03028229	39.48409412	40.32017237	26.42850721	25.29898062	18.9042562	19.64981907	17.18623346	21.16104043	23.02476981	27.69997383	29.76576491	29.49301428	28.39084103	20.80695237	20.41500933	16.21158504	22.1496865	21.3748349	30.72286808	28.54498469
890.9	55.01427864	48.98760248	33.3693652	35.8933807	40.50454548	36.95446346	33.90989946	42.02992139	41.20354098	37.21748036	46.27149413	45.56726357	31.57356852	32.28256782	40.85582919	42.73482295	37.74992777	42.80609003	37.60638537	37.96888376	34.4566143	38.20981897	31.7735926	42.13350645	37.79258314	42.18300092	43.16804617	39.55656436	35.07746436	39.53448878	40.36212793	26.43943759	25.27666241	18.92502691	19.67826421	17.21696369	21.1807776	23.0608107	27.72295466	29.82566195	29.50871371	28.40606407	20.83562228	20.44360131	16.22498753	22.17512856	21.40798211	30.72768906	28.57644309
892.1	55.10471667	49.01476402	33.40458217	35.94970457	40.57198034	36.98263164	33.97096182	42.04080277	41.21140892	37.22160284	46.28708381	45.56493332	31.6093338	32.30923778	40.93691122	42.76005888	37.75666358	42.82624364	37.6192735	37.95995475	34.49949397	38.21665037	31.80179538	42.19963569	37.81798999	42.25035825	43.1962825	39.58665515	35.0923737	39.55171684	40.37358766	26.48030917	25.33777161	18.95388197	19.70952675	17.23640675	21.22113086	23.09602696	27.76171211	29.88897793	29.5042811	28.42717214	20.84127324	20.48340722	16.23751337	22.16349862	21.41029577	30.74374426	28.59174479
893.3	55.09435631	49.06453486	33.44611206	35.96018941	40.58850373	37.05498538	34.00650789	42.09660521	41.26425531	37.26807427	46.34376334	45.54486207	31.62281292	32.34077493	40.95960323	42.79686514	37.79074851	42.93454356	37.64337469	37.96537116	34.47189578	38.24756838	31.77942289	42.21787573	37.85033582	42.23384249	43.22440687	39.56811735	35.13389384	39.58100436	40.41956926	26.51820992	25.36409073	18.97442545	19.70591678	17.24267893	21.2417488	23.08443246	27.73136208	29.87176577	29.5232861	28.44011454	20.87917225	20.4837817	16.24289912	22.17546416	21.41976399	30.77929649	28.60731995
894.5	55.07996294	49.0353765	33.45144841	35.99086241	40.65825352	37.08491878	34.04770237	42.09722578	41.26982774	37.27538812	46.34685548	45.57322961	31.63764912	32.34820467	40.98231208	42.74409936	37.79857595	42.97615195	37.65879355	37.96282333	34.52752297	38.24070646	31.84233869	42.2210499	37.85406154	42.25516488	43.25087145	39.5988605	35.1547062	39.59909801	40.40927099	26.51383421	25.36595773	18.97165189	19.70859737	17.24151344	21.23435884	23.12919855	27.76102632	29.88727823	29.54424025	28.46452002	20.89597156	20.49608109	16.27350883	22.18088361	21.42954761	30.78731388	28.63340219
895.7	55.12649197	48.99342331	33.45463017	35.98742952	40.67853308	37.08745751	34.03244108	42.14677708	41.3371486	37.26277349	46.43370977	45.55772098	31.63160026	32.36380427	40.99649499	42.79562276	37.80376072	42.9374386	37.68668951	37.95207129	34.5551539	38.26073263	31.85949038	42.22866306	37.8858436	42.26500498	43.31327487	39.60565066	35.17541646	39.59171635	40.45623957	26.51162031	25.37658678	18.99235239	19.73081554	17.26258754	21.24818302	23.12688953	27.78424227	29.90509238	29.51365661	28.48362073	20.90222217	20.53285064	16.28867108	22.19511899	21.42896613	30.77698471	28.64050457
896.8	55.14572602	49.01656206	33.4792457	36.0327894	40.73939333	37.10818198	34.02960912	42.15065207	41.34471404	37.32839531	46.42285047	45.5804079	31.65576503	32.35170666	41.04918122	42.74167925	37.79035375	42.98493374	37.69143809	37.96111744	34.58598179	38.29348826	31.8954672	42.26292747	37.8854674	42.27224049	43.34842253	39.5974192	35.13480898	39.61252095	40.48270837	26.53325101	25.36695426	19.00091784	19.75564685	17.27609981	21.26413407	23.14446229	27.76186867	29.92125274	29.54376278	28.52385655	20.90467562	20.53026352	16.28692638	22.18993947	21.4340334	30.81377736	28.63069532
898	55.09827876	49.01782944	33.45883016	36.09100271	40.7398576	37.12601505	34.10047392	42.16422481	41.3579402	37.33277776	46.4416988	45.58318394	31.68424317	32.39045038	41.05557724	42.79188152	37.83230095	43.026376	37.77127896	37.98088849	34.57101713	38.33364531	31.92465319	42.28227525	37.92425984	42.27738443	43.35927877	39.5896092	35.15305464	39.62176817	40.50159705	26.60045556	25.42512679	19.01267129	19.78817728	17.29095328	21.3134397	23.16463343	27.73386187	29.88984616	29.49344575	28.53031475	20.94254733	20.56768073	16.30253187	22.21618789	21.46636308	30.84182929	28.67360104
899.2	55.17141923	49.01596494	33.48106852	36.13347031	40.77144474	37.16514857	34.08402823	42.19761911	41.3532199	37.35280575	46.48457859	45.6644348	31.72731876	32.36459163	41.13933416	42.83968057	37.82418301	43.08439691	37.78154161	38.0063174	34.57954115	38.33812019	31.92851734	42.29985712	37.90623036	42.29686748	43.34005782	39.65149958	35.16046023	39.61723044	40.55791904	26.63095282	25.45098558	19.04890501	19.74875018	17.26208565	21.31746546	23.21387125	27.75375854	29.92724565	29.55097402	28.57890251	20.97085272	20.56840832	16.31649575	22.27467556	21.48940459	30.88732494	28.65262539
900.4	55.23037876	49.10501858	33.45415419	36.12079796	40.8355497	37.17456964	34.13732401	42.22017295	41.35596079	37.35137187	46.50652079	45.73106207	31.72943816	32.36884974	41.11764261	42.82643166	37.89595481	43.03868361	37.78506265	38.03505026	34.62798779	38.37868314	31.96233748	42.34592838	37.9674791	42.2678203	43.33898411	39.66756137	35.19627106	39.63256633	40.61441493	26.64383541	25.53947581	19.06180353	19.78594599	17.31732563	21.34540098	23.20451803	27.77968646	29.96209439	29.60603096	28.63745552	20.98709635	20.58453056	16.38890047	22.30642127	21.50051359	30.92101974	28.69515952
901.6	55.31289202	49.20648396	33.54494011	36.14965098	40.8768128	37.25715817	34.16614724	42.2381821	41.35114228	37.41755613	46.58989986	45.7763041	31.78708627	32.44786126	41.20950939	42.94911037	37.98475821	43.08598626	37.86754033	38.1636046	34.72513781	38.46783146	31.98269304	42.40328168	38.02463026	42.30780164	43.40491669	39.73766618	35.20373565	39.59997208	40.65774474	26.72152666	25.55812532	19.12126413	19.83937666	17.35717494	21.38605949	23.27572379	27.82712924	29.99261743	29.69828694	28.71014726	21.04300715	20.62815191	16.40895836	22.36480569	21.56789228	30.99423949	28.7428177
902.8	55.34858152	49.28450587	33.58394075	36.2170265	40.89633834	37.28175352	34.21534627	42.37221777	41.42020822	37.48414245	46.63845429	45.84146898	31.83253329	32.52307453	41.27124957	43.03080896	38.00501766	43.17546464	37.89166749	38.16787804	34.73887943	38.52136362	32.02708858	42.46795257	38.05580526	42.4637004	43.44129162	39.8212208	35.20335881	39.70401517	40.73525932	26.76252106	25.61364745	19.15383094	19.93637122	17.41329165	21.43265293	23.30734225	27.86801947	30.0601708	29.73928384	28.74140224	21.09628251	20.6928955	16.43587511	22.41424565	21.62204665	31.02871722	28.78759462
904	55.39842863	49.3449344	33.64056334	36.22658114	40.92949484	37.35281323	34.27134389	42.4308337	41.49226135	37.53821146	46.72937666	45.88590097	31.84584657	32.54037719	41.28041842	43.09276168	38.04606615	43.22683545	37.92381845	38.23513737	34.79722616	38.54052947	32.10138159	42.51151425	38.0673984	42.41921267	43.48681209	39.86926306	35.30406941	39.77041355	40.73520466	26.81083242	25.6626732	19.18857268	19.99515803	17.45213102	21.48939237	23.35000547	27.88856129	30.1082364	29.7830223	28.80319766	21.11762715	20.70421775	16.45200677	22.41261893	21.63553908	31.05047498	28.78715388
905.1	55.4363527	49.30228903	33.66104892	36.32436746	40.97495628	37.3828366	34.32724281	42.42805855	41.48413374	37.5033224	46.7675434	45.86914217	31.84437414	32.56762783	41.26392862	43.07351675	38.02413714	43.18582209	37.94304665	38.22686308	34.78155852	38.56666139	32.15623984	42.55859127	38.09902664	42.50114716	43.53530466	39.90665078	35.30425957	39.80557863	40.72302072	26.86398841	25.69676966	19.23217352	19.99602504	17.48758695	21.51126488	23.37671651	27.95290764	30.17744572	29.80426971	28.83510285	21.13977951	20.7249351	16.45549476	22.38718146	21.63424934	31.020803	28.78794945
906.3	55.42437275	49.26263685	33.6298867	36.29737151	40.95347788	37.42253575	34.33111124	42.44156275	41.53688862	37.56871679	46.74239749	45.8551422	31.86869729	32.56692949	41.35659355	43.05244087	37.99612396	43.22543558	37.99427786	38.2743748	34.7967401	38.63081103	32.12836778	42.57489726	38.12989166	42.49551021	43.53388903	39.88196344	35.32340666	39.81071385	40.80064699	26.84151736	25.66542261	19.20954584	20.01499625	17.5036545	21.53325189	23.41951476	27.95536192	30.21655652	29.80386844	28.85811403	21.15132199	20.74861399	16.49272272	22.35815565	21.58362888	31.01045329	28.81143814
907.5	55.46207829	49.26644667	33.6184695	36.25928222	40.98005092	37.46917424	34.41417992	42.41726711	41.59018415	37.55383484	46.81335061	45.86378982	31.85886598	32.54796388	41.3740242	43.02563756	37.98555377	43.23972623	37.99197451	38.23033198	34.87199227	38.63562055	32.13668474	42.51117146	38.17362175	42.47194478	43.55928128	39.85541583	35.33112012	39.76033198	40.77682031	26.87750509	25.68949025	19.26542536	19.99403119	17.48972029	21.51284647	23.43796681	27.95578495	30.21469121	29.79768657	28.836423	21.15258592	20.77102027	16.48571378	22.39096264	21.59802804	31.05660501	28.8391815
908.7	55.50147487	49.33566139	33.62697153	36.28788718	41.08494551	37.500303	34.40042901	42.44298511	41.60077208	37.62976481	46.83616693	45.94283153	31.88100424	32.5846749	41.34472033	43.08614562	38.05937924	43.30408395	38.07439143	38.17788856	34.90768946	38.62849008	32.19189992	42.53900501	38.18228129	42.42995897	43.61568551	39.9618356	35.3153424	39.76246533	40.80774667	26.8999021	25.70907639	19.28712348	20.02461353	17.5003635	21.5340226	23.45843055	27.9209642	30.24268564	29.78719508	28.87912469	21.18330669	20.78362166	16.53056299	22.42635432	21.65155553	31.1370931	28.84425227
909.8	55.47459621	49.35329068	33.68357244	36.38369099	41.06132476	37.4690598	34.44318132	42.45948428	41.58547855	37.68158204	46.85052733	45.98206005	31.91654987	32.60177039	41.39026833	43.07459056	38.09388747	43.31523585	38.02768331	38.26738989	34.94063143	38.67637598	32.22059881	42.62680197	38.13968125	42.51814864	43.65704861	39.94531809	35.3287186	39.80390485	40.84589189	26.97482928	25.79825609	19.30011795	20.0518044	17.55070189	21.60251733	23.44093098	27.94586771	30.23651185	29.83994795	28.91063843	21.22364189	20.7972973	16.53385135	22.46279848	21.67703347	31.11622297	28.8702058
911	55.54254745	49.33793491	33.73599824	36.44586317	41.08081294	37.5004306	34.44328964	42.52142412	41.57167432	37.69348244	46.86528266	46.01412516	31.92401117	32.63860043	41.45860811	43.14507859	38.12942511	43.32290947	38.04581017	38.26862555	34.93820599	38.68461825	32.27504434	42.66479042	38.16004919	42.50885431	43.61839546	40.0100891	35.37099557	39.86690704	40.88154731	27.02529417	25.78941191	19.32200972	20.08245722	17.55309429	21.64010315	23.47951783	27.98647013	30.29415362	29.90868711	28.96667149	21.24260098	20.85253559	16.57238925	22.4799261	21.7439402	31.17614623	28.84897496
912.2	55.60308165	49.42279185	33.74145582	36.38304541	41.06998103	37.58640461	34.44756561	42.55155937	41.66320932	37.72663182	46.90803802	46.03677593	31.98400915	32.61783165	41.41145058	43.25727601	38.1516341	43.36974291	38.07246489	38.25484887	34.96929105	38.70373816	32.29217143	42.6455567	38.20872872	42.53589504	43.73965999	39.97536988	35.38627489	39.82862402	40.91080924	27.00790248	25.74417868	19.33236275	20.12602378	17.59912652	21.61531081	23.51794377	27.97714555	30.34164008	29.87855224	28.95920965	21.28657409	20.87638656	16.55862305	22.49883856	21.74586827	31.21869743	28.93037045
913.3	55.68100256	49.42758444	33.67080655	36.4600307	41.11427814	37.58640766	34.43216857	42.55158177	41.63601776	37.72876147	46.93109235	46.01964025	31.9786075	32.61299126	41.46757387	43.28045736	38.14403512	43.42564747	38.12362783	38.31409944	34.99262606	38.73977634	32.2755195	42.72001949	38.24675239	42.53541764	43.75957334	39.98363158	35.37501474	39.81054411	40.9261158	27.03291574	25.8204156	19.3460677	20.15447447	17.63516516	21.66468996	23.51416481	28.0140881	30.35405082	29.87463819	28.96919163	21.28532839	20.86273567	16.57008323	22.50009634	21.70647997	31.17625636	28.92503615
914.5	55.61361084	49.41040372	33.71410251	36.50120664	41.12407731	37.60067548	34.54055024	42.57774393	41.63895431	37.6817	46.97811195	45.97956534	32.05536738	32.62722598	41.4895192	43.2171483	38.18951125	43.47369955	38.15910077	38.39697353	35.00454511	38.71566516	32.31743316	42.68118769	38.32145166	42.56143687	43.71963893	40.03504584	35.3912596	39.79080821	41.02830984	27.06731315	25.88222939	19.34056702	20.20695693	17.66037531	21.74009762	23.5947572	28.08819308	30.42747502	29.89809755	28.98381306	21.31337299	20.85624977	16.60500383	22.5367262	21.72475842	31.20385016	28.89119004
915.7	55.62740692	49.39536947	33.80552643	36.55146662	41.21908235	37.63736512	34.52149061	42.59513072	41.62053561	37.67927292	46.89047704	46.0085659	32.03750461	32.66503787	41.48960364	43.19203369	38.19166689	43.45308494	38.19801912	38.34526329	35.00842802	38.77310213	32.35475978	42.75122468	38.23377042	42.5553757	43.70647281	40.08531202	35.43415943	39.88294473	41.00078814	27.11227266	25.87388504	19.41342924	20.17718716	17.65803517	21.72313689	23.61717124	28.05071661	30.4550612	29.93727136	28.97309689	21.32412241	20.89485553	16.63699213	22.52847444	21.7390469	31.21217731	28.94443501
916.9	55.62001759	49.43320441	33.79901034	36.48696371	41.26385808	37.63999605	34.5147966	42.60850917	41.66377848	37.83862969	47.01292062	46.0828319	32.00166266	32.72530135	41.65464281	43.26054174	38.25764323	43.44908717	38.16981323	38.42830511	35.12205402	38.84474763	32.339817	42.72075839	38.28158822	42.55235642	43.80103876	40.13069572	35.47797644	39.88287637	41.02277541	27.19663374	25.97026033	19.48571076	20.17279047	17.65417872	21.72454358	23.61744344	28.06907667	30.44781198	29.9887373	29.06123533	21.35559812	20.9041762	16.65620967	22.57332403	21.76154827	31.29060678	28.96884737
918	55.65608651	49.52242052	33.84124744	36.53764139	41.24031355	37.714608	34.58217924	42.70911339	41.67813925	37.84415857	47.07690601	46.11912331	32.04812554	32.76765435	41.62567405	43.32303345	38.25706589	43.46641033	38.21514892	38.4524852	35.14493386	38.92691008	32.32724912	42.86872097	38.32416856	42.65495896	43.74414919	40.17002073	35.45203009	39.92557725	41.05086612	27.18661694	26.0014985	19.47544441	20.22947403	17.69490075	21.77108961	23.65712949	28.14006368	30.49066546	30.09376375	29.19235299	21.41684942	20.95971283	16.66262884	22.61697951	21.84000587	31.31836956	29.02230095
919.2	55.80123061	49.54900604	33.8623653	36.59415936	41.35737481	37.81307496	34.68268713	42.81920388	41.73576968	37.87571608	47.06453177	46.16289941	32.16699527	32.74197815	41.57262585	43.41308336	38.28089816	43.44832898	38.27560137	38.55643358	35.1451412	38.89302929	32.44715497	42.89431211	38.38940227	42.67987102	43.75757167	40.27354894	35.47821699	39.87875596	41.05264165	27.2149746	25.9779303	19.504845	20.33454557	17.79272668	21.8552073	23.69571614	28.14382769	30.55804643	30.13583947	29.23832545	21.47474517	21.02383189	16.71761002	22.60391748	21.80984338	31.30609937	29.00088996
920.3	55.77845212	49.64523743	33.87691505	36.62509076	41.35005145	37.79794728	34.73128208	42.7609768	41.70551175	37.90205768	47.12542002	46.17163595	32.17030113	32.79545156	41.70748273	43.5158402	38.26462253	43.51127648	38.25804997	38.56583844	35.1386338	39.0105951	32.53482782	42.92944048	38.48154393	42.6961124	43.81248044	40.31638706	35.49198847	40.05352111	41.1381224	27.29107857	25.96378209	19.54463477	20.37005734	17.85570404	21.9048533	23.73976791	28.17756749	30.61918264	30.18125391	29.25259838	21.45459571	21.00622381	16.69064421	22.61557153	21.85133617	31.35900358	28.99199178
921.5	55.90479631	49.65791629	33.86473043	36.67591817	41.35214381	37.85866804	34.74477479	42.88173891	41.69276442	37.8335425	47.09342296	46.18609607	32.19397968	32.79175823	41.76120923	43.48775703	38.32903235	43.46899551	38.24296937	38.57162636	35.13909951	39.04785031	32.52712316	42.95177712	38.39912258	42.74148345	43.82397927	40.37066393	35.5142299	40.08142874	41.18251018	27.35023404	26.00397899	19.55612589	20.36688086	17.8415898	21.87690584	23.73565172	28.15895959	30.61264486	30.13637671	29.25790743	21.48998943	21.02355769	16.70053175	22.65872158	21.90465863	31.39483819	28.97077992
922.7	55.85740951	49.58360701	33.88092353	36.6184293	41.37382641	37.83058143	34.77375616	42.84700457	41.63132609	37.96048741	47.1393828	46.19838083	32.16933564	32.82121089	41.74622006	43.49674992	38.33619302	43.48580318	38.29420797	38.58281311	35.14982479	39.05247611	32.5191499	42.91809236	38.45333563	42.72976856	43.88959457	40.31955959	35.5691874	39.99997323	41.17718481	27.29689641	26.09636654	19.5722749	20.43636058	17.8455672	21.88508512	23.81877569	28.22138079	30.64625428	30.20572428	29.33040321	21.49911465	21.04342689	16.74360396	22.66745587	21.92673874	31.42756969	29.03794823
923.8	55.90774976	49.59490017	33.90612534	36.66525653	41.44014078	37.89799761	34.78179799	42.85445724	41.72721893	38.01090269	47.20029798	46.21190271	32.20072207	32.83119068	41.77168528	43.44350801	38.32425865	43.5330892	38.29415403	38.51253265	35.17731771	39.08616073	32.59708656	43.05380218	38.39952643	42.72700137	43.79211061	40.31045033	35.56526416	40.00668449	41.26040523	27.34949974	26.04596026	19.57378329	20.43310905	17.86349079	21.96043235	23.82910125	28.27061997	30.70287863	30.15677407	29.26840815	21.50476986	21.06149605	16.73658133	22.68673071	21.90549655	31.39633138	29.07667326
925	55.86639332	49.5939297	33.93660273	36.70061798	41.42473838	37.90638038	34.80114597	42.87126621	41.74683583	38.0239307	47.18233438	46.20956704	32.19390548	32.8200709	41.79063922	43.53142323	38.33976463	43.53966326	38.32796583	38.60098283	35.28908647	39.04832816	32.57835545	42.91735077	38.39651867	42.77362418	43.88413081	40.34720336	35.58895974	40.06105298	41.27025297	27.43311237	26.13765984	19.60112813	20.49620434	17.90887343	21.94696448	23.84495659	28.21473319	30.71432019	30.15950085	29.33560539	21.59034574	21.07599838	16.77752124	22.62243953	21.82631883	31.36794621	29.12066113
926.2	55.85794917	49.59181778	33.95562936	36.7202439	41.43536758	37.91502967	34.75102962	42.83595509	41.75089372	37.96017889	47.18617515	46.18660305	32.17788023	32.80955174	41.76547468	43.468512	38.31209293	43.53388425	38.33453247	38.59035985	35.22770647	39.10105313	32.60303931	42.90880939	38.297917	42.80715682	43.88083535	40.34592844	35.57330699	39.94986069	41.17352556	27.45096848	26.08105451	19.58274655	20.46727483	17.88918541	21.93672021	23.80289988	28.19009843	30.72907678	30.14790766	29.29154194	21.57833485	21.05760988	16.73940279	22.65466128	21.86485997	31.41615758	29.02314967
927.3	55.73433819	49.54392643	33.8913076	36.72840837	41.44652119	37.96970123	34.75617873	42.79003913	41.74067597	37.80806808	47.04424738	46.03104714	32.21071288	32.86461336	41.7445806	43.39029897	38.2392914	43.50626004	38.27733543	38.52353559	35.18064282	39.05823106	32.61533427	42.94148615	38.38382913	42.69092399	43.87186896	40.33534024	35.54592697	39.93968234	41.08277347	27.42235463	26.0519433	19.58134133	20.43867271	17.87329299	21.95532884	23.77424562	28.13685493	30.69839298	30.12969492	29.27004142	21.52603743	21.09006706	16.74398735	22.61038605	21.84504235	31.37026802	28.98347468
928.5	55.74095305	49.37083955	33.88734886	36.62139788	41.45131934	37.92227484	34.78295263	42.86293974	41.67035999	37.77425659	47.09952507	46.04993525	32.08583494	32.7820353	41.62867001	43.403417	38.16063306	43.44885582	38.25230816	38.4847962	35.0941366	39.01534687	32.64503728	42.79827499	38.2964543	42.65286536	43.86644093	40.16692032	35.45534623	39.81625151	41.08246441	27.3365688	26.03631623	19.56117942	20.3779639	17.88546269	21.92865851	23.78874734	28.15447234	30.71599371	30.04919028	29.25964624	21.56234907	21.15294059	16.78588255	22.49710002	21.79527876	31.26264701	29.04100691
929.6	55.50332404	49.16148584	33.77786508	36.6531586	41.31495879	37.78907867	34.76381062	42.78474857	41.66750985	37.68082422	46.9366684	45.85784323	32.02071668	32.66841746	41.60202325	43.13608319	38.15007146	43.39064439	38.25689068	38.34050442	35.0087903	38.83871537	32.54141299	42.65718684	38.21914192	42.49639079	43.81427013	39.99713223	35.37219335	39.79637601	40.93993581	27.27292376	25.88493928	19.50383308	20.31756253	17.80941505	21.85919181	23.733557	28.01842873	30.53290311	29.82057129	29.16056683	21.45280077	21.06877999	16.66999653	22.4196071	21.73079631	31.11303776	28.9785776
930.8	55.23073085	49.0873821	33.61199597	36.61977051	41.14482447	37.69875702	34.61756231	42.53728295	41.55328695	37.57599344	46.73686581	45.83776897	31.88235091	32.70126997	41.45086612	42.88926176	37.97280295	43.38176559	38.19635635	38.1783132	34.97441054	38.71463895	32.40824375	42.53684731	38.06005281	42.39425392	43.61008523	39.92803937	35.43919223	39.56815017	40.92416321	27.09962787	25.68685106	19.37930208	20.28740661	17.75147969	21.80947421	23.64820835	27.79808939	30.3917705	29.74584395	29.01731519	21.40212667	21.02810892	16.60223648	22.33933291	21.62189814	31.04074662	28.90817624
931.9	54.92238935	48.7296365	33.48917048	36.49673161	41.07430159	37.52743449	34.4101205	42.15665047	41.49069677	37.42401894	46.64599575	45.52535089	31.66035106	32.57187308	41.45225357	42.61329463	37.75224883	43.13890331	37.93322027	37.89346672	34.78736204	38.6115952	32.31865277	42.25019389	37.96355263	42.08103361	43.54170677	39.77716589	35.26324221	39.5345478	40.76959264	26.9922506	25.52556015	19.29855858	20.15948525	17.64600045	21.72212337	23.48909978	27.67965131	30.25279245	29.52542919	28.77964738	21.29070131	20.940443	16.51217728	22.31414899	21.61880724	31.00592091	28.91989565
933.1	54.61171316	48.56536782	33.30197179	36.18450099	40.94457673	37.3727632	34.15013925	42.05978618	41.39939908	37.31128039	46.56756113	45.42294303	31.67434893	32.34470653	41.33544142	42.39439464	37.68794391	43.21465712	37.865708	37.72933163	34.73502532	38.48061956	32.04774713	42.02849813	37.82949262	42.01493533	43.37344356	39.56173256	35.10355433	39.27294201	40.60086737	26.87768508	25.52326083	19.18257259	20.05456739	17.52509976	21.61580285	23.27705381	27.34946515	29.87864967	29.36614225	28.75996487	21.15396326	20.80237384	16.49540925	22.16396535	21.43743766	30.81803863	28.74878298
934.2	54.59211117	48.45111098	33.17418477	36.14881358	40.66946971	37.25452714	34.12493639	42.10856263	41.12172317	37.13607923	46.17439489	45.3084259	31.60534242	32.34249339	41.23285171	42.32968706	37.42848323	42.98750821	37.73051613	37.74038386	34.6235588	38.29231554	32.04879488	41.93712828	37.82592166	41.85829909	43.22407256	39.54483378	35.15495155	39.03840939	40.56295752	26.94060019	25.44574568	19.22271744	19.93139348	17.42336621	21.54804668	23.27037827	27.38525826	29.84472529	29.31786422	28.72458722	21.02967602	20.77084924	16.50020734	22.27467368	21.50518118	30.73904429	28.67357491
935.4	54.30682034	48.50276862	33.17730971	36.12480861	40.70948602	37.33605368	34.22954139	42.06337054	40.91423322	37.22233239	46.37499551	45.24437869	31.60358412	32.2784581	41.15887521	42.36964025	37.52298559	42.99663074	37.67850922	37.52298559	34.53672722	38.16550247	32.14285163	41.96758738	37.80992607	41.67646392	43.09718784	39.28165304	34.92011478	39.01141671	40.39683447	26.92518396	25.54085574	19.24216232	19.90453051	17.45094734	21.52053585	23.35333433	27.34408186	29.85678924	29.30411998	28.64606445	21.03956754	20.63689639	16.37529339	22.24051471	21.47323797	30.80668649	28.59945204
936.5	54.61115472	48.40409806	33.37523959	36.24898995	40.81163425	37.29422519	34.11701967	42.05244553	41.06761655	37.24737315	46.41339029	45.34760648	31.58158625	32.38111409	41.30922797	42.50829843	37.65231895	43.1378423	37.90083583	37.43721423	34.59188219	38.34917182	32.30613913	42.15632287	37.81426779	41.73647024	43.32457613	39.29733242	34.77931012	38.97134923	40.50450275	26.78801598	25.61749749	19.30787474	19.99858961	17.58209645	21.64291397	23.30111016	27.19254173	29.80264768	29.47045092	28.75601395	21.23303807	20.80968599	16.64123679	22.33059986	21.54617844	30.86756667	28.69767408
937.7	54.77884377	48.62337369	33.48589048	36.39966648	40.82803394	37.30440011	34.28843078	42.05462111	41.16653571	37.54306844	46.42827276	45.42472345	31.8462072	32.4394598	41.39653941	42.65615486	37.79978548	43.10017799	37.81113222	37.79978548	34.79314561	38.53803341	32.34213442	42.28107174	37.82545161	41.84702205	43.27858651	39.67472507	34.90195945	39.09959668	40.84129677	27.10319866	25.67989699	19.38105433	20.18474582	17.66165397	21.77766799	23.5635042	27.43341627	30.05637027	29.40894249	28.76435816	21.27615447	20.86473712	16.66240807	22.48093725	21.64624899	30.99475755	28.80233023
938.8	55.08227958	48.80311893	33.50600248	36.48581013	40.84129824	37.56992313	34.50288338	42.2742951	41.24755	37.52999991	46.44916522	45.73082069	31.78958684	32.64780386	41.57693163	42.84767489	37.82034586	43.17487532	37.9164174	38.10127648	34.90768444	38.58851996	32.42708564	42.38385438	37.98794465	42.0938927	43.24037468	39.62881503	35.00154222	39.20869772	40.79666749	27.15718221	25.75392355	19.35213243	20.28238981	17.71957988	21.90184097	23.53241949	27.44146345	30.13869394	29.64730531	28.99711066	21.44536103	20.8831231	16.78681818	22.5077312	21.64400336	30.99258698	28.81039105
940	54.99111745	48.97687521	33.55408841	36.45661304	41.01003706	37.60684257	34.5570704	42.43846732	41.28696106	37.51889164	46.50307081	45.71878602	31.90968815	32.58295417	41.55675368	42.92263364	37.9390257	43.14466207	38.04975701	38.0682193	34.80266879	38.68346963	32.34848597	42.22152342	38.05941761	42.10539032	43.31077648	39.7812198	35.13631659	39.28030439	40.85821921	27.17655266	25.69323205	19.38911944	20.35782257	17.78660804	21.87897904	23.52441997	27.58943689	30.22417178	29.72001729	29.08147184	21.4058934	20.86689608	16.60625064	22.47554325	21.70080572	31.04658677	28.7494244
941.1	54.93933472	48.79776708	33.52198906	36.55793491	41.03481955	37.56949211	34.45127456	42.38440235	41.2681627	37.47345299	46.38538853	45.41602835	31.82881049	32.47618617	41.64949492	42.79368238	37.85424028	43.16448338	38.10500167	37.92836738	34.85452562	38.76827473	32.33633695	42.26822007	37.87452094	42.0445787	43.49343488	39.78254835	35.27938851	39.22143115	40.87924864	27.15388562	25.64233731	19.36221707	20.32107032	17.74720122	21.82747424	23.50945345	27.49800672	30.18260989	29.71040737	29.15006183	21.44273514	20.99601149	16.58133072	22.33895135	21.55891094	30.89446707	28.70372323
942.3	54.77358299	48.64832176	33.5520363	36.34351001	40.95231074	37.52509608	34.34096465	42.18095328	41.15931078	37.36611735	46.41709849	45.42546311	31.77362318	32.6373748	41.50214734	42.6745206	37.51335481	43.01566872	37.8674592	37.97955226	34.97112746	38.69895152	32.31881882	42.22992325	37.69064798	42.03986352	43.4218969	39.67847036	35.16006902	39.13044779	40.73692684	27.13506562	25.65813035	19.34495607	20.23029395	17.73770781	21.83547436	23.55402229	27.47281025	30.23659463	29.63112504	28.95396963	21.41827635	20.93855211	16.62103395	22.2694	21.52174628	30.81401391	28.67786043
943.4	54.49697079	48.53353301	33.435269	36.31627227	40.80154733	37.46731984	34.1894453	42.2010345	41.16031093	37.51875998	46.24074704	45.39052864	31.76118416	32.6419109	41.39860124	42.49200435	37.5063796	42.73375138	37.6086007	37.82365745	34.8988266	38.49884825	32.27505462	42.1930201	37.75811411	41.73765102	43.09479063	39.67435512	35.13513478	38.96414549	40.7624463	27.10478398	25.63203367	19.38592618	20.16982845	17.64860879	21.80305378	23.47197503	27.39884078	30.16549781	29.45065249	28.82255886	21.35942426	20.81096556	16.57564066	22.23418967	21.48342482	30.81023895	28.59033526
944.5	54.27828007	48.54763473	33.48351392	36.28958298	40.71661312	37.53926679	34.3260135	41.99639904	41.03686305	37.30429296	46.16533114	45.30381087	31.77605328	32.46053863	41.3456655	42.51247019	37.69859282	42.80397633	37.68897239	37.69859282	34.73563135	38.56830545	32.32413892	42.17625688	37.67149589	41.77071595	42.92710076	39.42841821	35.00298671	38.86666572	40.61607827	27.14440875	25.70195224	19.34203039	20.11862485	17.66098496	21.78351227	23.43282715	27.35385873	30.20128047	29.35274989	28.81331565	21.36291951	20.78984567	16.55546669	22.26181583	21.52713875	30.88676429	28.5958061
945.7	54.34604797	48.4945502	33.29154677	36.24366829	40.86714593	37.4509568	34.33077961	41.96245792	40.80258822	37.2110184	46.35609919	45.31286017	31.69685317	32.49385858	41.1016842	42.55998024	37.49271612	42.80007321	37.62600497	37.74406923	34.61088808	38.48802012	32.15912854	42.01360747	37.7661511	41.86932924	42.98002474	39.610018	34.93213172	38.91649015	40.56692736	27.07613096	25.58112497	19.33534381	20.19801465	17.69809386	21.76529573	23.46186687	27.24603529	30.13146448	29.51851596	28.9350664	21.3552993	20.8052436	16.53418374	22.25828572	21.49182061	30.84274854	28.69663283
946.8	54.32963442	48.53340139	33.3727622	36.06740296	40.66437529	37.45128214	34.13691979	41.96282245	40.79957107	37.27441173	46.11999164	45.17717797	31.59868896	32.43603768	41.10204126	42.41753005	37.55361216	42.92820754	37.58010499	37.62932278	34.73613888	38.42278658	32.29229802	41.94159695	37.76647918	41.66298644	42.90511041	39.48734855	34.87241381	38.85395773	40.50071961	27.07636605	25.5813472	19.31336005	20.150889	17.73136449	21.78755589	23.50936882	27.29356873	30.13172623	29.46932417	29.004541	21.28614883	20.77012098	16.54514786	22.23074132	21.42587794	30.71755481	28.57802395
948	54.31333646	48.33680654	33.29027694	36.20105701	40.6616317	37.52018738	34.25084919	41.88572406	40.79657903	37.29025811	45.99202028	45.07297139	31.67687951	32.36597832	41.29270895	42.52521045	37.62095663	42.65428058	37.47497171	37.66624446	34.70559668	38.30144621	32.27602546	42.07181666	37.59009228	41.72764772	42.76618377	39.4884595	34.94720514	38.79735923	40.43270347	27.25124506	25.49630001	19.40367767	20.22555917	17.75511421	21.82536636	23.41731252	27.07041027	29.97415963	29.4129516	28.87281536	21.2771804	20.73243808	16.50263716	22.22368609	21.4517511	30.68454056	28.49461385
949.1	54.25750107	48.36689942	33.32441896	36.32326882	40.80155384	37.50672431	34.18145673	41.96356391	40.80366363	37.21998285	46.12080403	45.24601534	31.70805148	32.3915612	41.30332734	42.53709291	37.54760729	42.47298502	37.56445847	37.66912058	34.6118003	38.5506955	32.2928686	41.9495757	37.64019809	41.60548056	42.72145266	39.54858946	34.93305241	38.60672788	40.56799656	27.14328565	25.51535297	19.33585342	20.198547	17.73167527	21.76586274	23.38453375	27.10908355	29.9850066	29.37095571	28.90121679	21.28652494	20.64147873	16.54543529	22.22527319	21.49741311	30.66226162	28.48277195
950.2	54.09406655	48.12221904	33.24361876	36.16577016	40.60482939	37.43081103	34.3691811	41.91423102	40.81427475	37.25968783	46.01442906	45.01039456	31.68462883	32.41747252	41.18251246	42.34493586	37.35840472	42.6285438	37.39179635	37.86495107	34.57968678	38.60937295	32.30993838	41.89900194	37.6270659	41.62425439	42.66648924	39.48529678	34.88944717	38.53684043	40.70593345	27.03460589	25.46786547	19.31202015	20.35497178	17.77716028	21.85213224	23.47729423	27.09650951	30.0014122	29.3781539	28.86030586	21.3983843	20.81212719	16.54547827	22.15763696	21.4458693	30.60600972	28.5944924
951.3	53.99253597	48.40129989	33.41491	36.16073906	40.48658081	37.26791046	34.12232638	42.03052335	40.638646	37.08221292	45.92723691	44.98233852	31.46563703	32.45039938	41.07798271	42.36512681	37.36886988	42.42394478	37.47829402	37.56448085	34.52750549	38.58674762	32.15713248	41.94309636	37.45565551	41.32498757	42.66906306	39.29123757	34.84598611	38.57821842	40.59364196	26.97800388	25.37905092	19.25541933	20.21770294	17.74151916	21.79559558	23.37672463	27.16753745	29.98635738	29.29484395	28.77281134	21.29164482	20.59626785	16.45715109	22.11735918	21.34998651	30.52700547	28.44561874
952.5	53.8713143	48.31202949	33.1641399	36.11089741	40.63587224	37.36459185	34.08674712	41.99516303	40.52019135	36.98195426	45.87568259	44.82665365	31.6081258	32.3170573	41.16479006	42.20205808	37.27608632	42.32740325	37.44011892	37.60948606	34.41183444	38.30215892	32.30280989	41.83800094	37.42570112	41.48108865	42.57421026	39.28584624	34.55026581	38.36797135	40.53598185	27.20595875	25.4752998	19.33722938	20.2523153	17.78113863	21.79957248	23.37407622	27.00786118	29.95417331	29.35975128	28.75815918	21.3110771	20.70698357	16.44476815	22.03306352	21.30075071	30.37506155	28.46038043
953.6	53.84166465	48.04524063	33.18269164	36.20137469	40.57913865	37.20442671	34.15305514	41.96678415	40.46517071	37.00310264	45.50264981	44.91970847	31.56825941	32.24079983	41.04742323	42.33510603	37.23710076	42.16127526	37.32064191	37.53443303	34.27616318	38.21365711	32.19797161	41.80628316	37.32024635	41.44945247	42.34010187	39.14845797	34.65849711	38.3458819	40.48257528	27.09956318	25.41461625	19.23647749	20.18814611	17.71709356	21.78054609	23.38626277	27.03412326	29.98239457	29.27031554	28.81639162	21.22917729	20.51473832	16.36416199	21.98934998	21.23184561	30.38686161	28.24927847
954.7	53.90682955	48.0216928	33.25384804	36.00720441	40.37795426	37.36073329	34.08860081	41.7170584	40.47789431	37.03383473	45.69405874	44.77720966	31.31656877	32.3553607	40.926347	42.13990556	37.00998297	42.05844186	37.14765495	37.37561643	34.48366371	38.25746392	32.27737447	41.62594267	37.34735015	41.26538183	42.38616997	39.07253545	34.64088871	38.25531443	40.42452629	27.06106282	25.35194306	19.20386255	20.29579711	17.83893746	21.81501161	23.41646667	26.8123625	30.00551704	29.23086475	28.76486815	21.28769697	20.49157172	16.30326061	21.95878483	21.25469279	30.39685103	28.25671565
955.9	53.69919353	47.91863329	33.30651745	36.02095543	40.52075704	37.3610801	34.18321705	41.57457768	40.40864313	36.84128739	45.78286224	44.63153192	31.3071105	32.29387846	40.9267269	42.14029673	37.07525692	42.05883227	37.04840475	37.45738827	34.31866641	38.19283984	32.2330375	41.55636885	37.28783726	41.19121065	42.38656343	39.20579916	34.64121027	38.188318	40.35615171	27.16813499	25.28096441	19.34646871	20.3248695	17.79313189	21.80826235	23.38385955	26.81819789	30.00001843	29.23113482	28.69099822	21.28789458	20.59560532	16.37264087	22.02499758	21.25489009	30.33112421	28.19118754
957	53.71530546	47.87594902	33.14972574	35.93614296	40.38100815	37.22104537	34.15556135	41.5876326	40.27658809	36.95748313	45.5920004	44.55889747	31.32695977	32.16221217	40.93130814	42.05102336	37.00172762	42.29037072	37.07925802	37.3771112	34.28224638	38.25290753	32.27797272	41.71056799	37.27976441	41.27150938	42.32632283	39.07325964	34.49549164	38.12131916	40.21902413	27.15890814	25.22919624	19.29711894	20.24530443	17.76805784	21.86289543	23.26483914	26.76217595	29.85401532	29.07254682	28.58006178	21.21886623	20.457341	16.30356705	21.92200359	21.19347779	30.23382474	28.18070658
958.1	53.65036944	47.89335091	33.07994219	35.83657388	40.31405138	37.26286524	34.11860193	41.53187168	40.212824	36.94830145	45.56306103	44.61307502	31.40501963	32.23724494	40.79876278	42.1492594	37.04068009	42.02273305	37.07141609	37.37827592	34.31313481	38.308707	32.19659223	41.65408222	37.12559452	41.14231079	42.20415546	39.06460863	34.50943421	38.03701751	40.08428738	27.27481178	25.28790496	19.31514264	20.3112874	17.79937791	21.86077429	23.26084579	26.79609101	29.81897534	29.13416314	28.64144923	21.26829833	20.60366401	16.40597355	21.92064424	21.14015335	30.33879603	28.10339677
959.2	53.34545562	47.78960732	33.08024388	35.85103698	40.24060982	37.20483614	34.05204761	41.52604375	40.14399371	36.88059308	45.56348081	44.52183664	31.45325534	32.1757426	40.79537379	41.99636595	36.91877036	41.95388551	37.02125373	37.46113026	34.38126092	38.31417987	32.10755521	41.71835285	37.12593315	41.35331414	42.27499875	39.00011455	34.46174734	37.77860687	40.22480912	27.10425207	25.340492	19.29332914	20.18690786	17.80700571	21.87769339	23.27949297	26.69994564	29.86513713	29.07824918	28.68342772	21.2635827	20.53156182	16.34856194	21.89173714	21.13608075	30.17059237	28.23700769
960.4	53.62050494	47.80393906	33.30773657	35.93712548	40.23737345	37.09840168	34.10918586	41.65069238	40.14161601	36.90036751	45.68194331	44.65122529	31.38531845	32.15024504	40.86221724	42.05217734	36.88181529	41.79431545	37.16114403	37.50027672	34.41789168	38.39537282	32.16274423	41.56431719	37.21250384	40.9893808	42.039528	39.00542203	34.31992223	37.98765343	40.15137141	27.02670006	25.21067292	19.25222094	20.2458557	17.85755794	21.91096818	23.31616745	26.66153277	29.90551646	29.12629224	28.65498253	21.25405783	20.42328033	16.37324397	21.90052327	21.16094533	30.13530013	28.14835727
961.5	53.3045086	48.09806375	33.18587337	35.95143536	40.52295509	37.16506908	34.18507263	41.58314654	40.07406684	36.70857547	45.35875858	44.25210939	31.37583521	32.19908695	40.93314975	42.23224568	37.01233414	41.78798963	37.03095426	37.29655676	34.4184992	38.25462863	32.16331195	41.48865906	37.2131607	40.99010432	42.10998859	39.07278765	34.44955257	37.92711267	40.15065765	27.16961273	25.35355362	19.32377855	20.39882968	17.92909105	22.0063148	23.2841108	26.66813411	29.85012725	29.07128811	28.58589078	21.28412519	20.49070999	16.31668035	21.80615017	21.1900305	30.13473556	28.11574155
962.6	53.37205066	47.86192323	33.25471289	35.92147535	40.37404723	37.19079447	34.14708513	41.70655023	40.00483256	36.93000798	45.38954235	44.36417915	31.29940081	32.25641225	40.92098083	42.37498286	36.90133561	41.84218128	36.89144514	37.21570429	34.33900746	38.27064303	32.19074328	41.53996504	37.04566939	41.18875041	42.09383124	39.21003456	34.30920618	37.81271411	40.21623431	27.22395277	25.38545207	19.30425742	20.33297816	17.89704711	21.98377441	23.32036023	26.68049816	29.89018215	28.95961717	28.59957869	21.41158399	20.55512063	16.30706237	21.88098759	21.1159204	30.13281188	28.03433532
963.7	53.46685004	47.86192323	33.25471511	35.99218691	40.30358641	37.32151782	34.11916867	41.63227608	40.13862798	36.87275946	45.30208658	44.59861028	31.3463949	32.20862292	40.77839902	42.04623337	36.78191381	41.63227608	36.92118359	37.49966044	34.40568514	38.34060764	32.47561711	41.54625898	36.91095786	41.11498293	41.94767211	39.14578179	34.50087772	37.81271411	40.21623431	27.22395277	25.38545207	19.39853698	20.38330839	17.87943568	21.96028999	23.37051477	26.7306484	29.99048155	29.1188479	28.66845177	21.41158399	20.48660356	16.3413209	21.81541493	21.1487091	30.10002318	28.06712401
964.8	53.43857142	47.97729996	33.32255703	35.93531743	40.29995499	37.39490815	34.26847938	41.61983903	40.00341375	37.01556856	45.50673579	44.49178304	31.32717921	32.18332128	40.91312223	42.07373465	37.03944084	41.62621057	36.8622184	37.57903902	34.37530189	38.28123881	32.27132428	41.60954751	37.05508249	40.90503334	41.87163	39.21212398	34.39058659	37.95192289	40.35057828	27.27753137	25.20626111	19.33182143	20.461904	17.95682991	21.99989364	23.48831912	26.83665472	30.13501308	29.16571507	28.60423393	21.43522863	20.55060015	16.39965111	21.80919607	21.11199899	30.09930849	28.13844171
966	53.64605855	48.15537411	33.41911499	35.89026206	40.2201858	37.44046174	34.24647477	41.71442716	40.06312784	36.81845849	45.5077045	44.54902451	31.27051036	32.40125126	40.82193411	42.38066539	36.97381064	41.78699908	36.93091347	37.65228062	34.28597193	38.37490344	32.26324077	41.63942464	37.10873331	41.08769594	41.97089583	39.22276608	34.32139132	37.73411324	40.13796395	27.42512844	25.45879521	19.5023134	20.45757708	18.02028767	21.99434351	23.50877709	26.72781885	30.09317879	29.1491838	28.6659082	21.3655377	20.53483702	16.44780975	21.92804273	21.28499162	30.25555784	28.1977943
967.1	53.60729393	48.23719866	33.3612638	36.00683205	40.4743464	37.38125951	34.24102081	41.72152838	39.9908165	36.84834194	45.467651	44.76005001	31.45633435	32.40924316	40.92129589	42.35097198	37.0064101	41.85611396	36.9868351	37.60311171	34.44209071	38.41174768	32.22233019	41.71475836	37.18519069	41.10900234	41.89786212	39.42646825	34.57577561	37.79770814	40.32150355	27.39712095	25.42345468	19.44671493	20.62296069	18.07009535	22.09307868	23.59199036	26.81986831	30.04774627	29.27650242	28.73251336	21.48855071	20.64713155	16.50476033	21.95328989	21.21388156	30.30554063	28.24351415
968.2	53.77260413	48.11473853	33.37081713	36.03979474	40.38842954	37.44609577	34.31484393	41.73446704	39.92347805	36.858717	45.72493614	44.55829168	31.50215414	32.3536201	41.02315258	42.5210877	37.06400383	41.74073524	36.90252521	37.67007532	34.55754701	38.70219399	32.50354711	41.92758697	37.30421997	41.01086529	42.10520418	39.43453416	34.53697704	37.90130966	40.4328768	27.45278817	25.42651095	19.45662105	20.59416751	18.10106808	22.05678941	23.57840829	26.86089464	30.09714701	29.30381198	28.72449167	21.47916106	20.65910499	16.55882461	21.99012107	21.21567559	30.32557664	28.12968426
969.3	53.81617998	48.09735413	33.36830404	36.14003662	40.4462645	37.46683448	34.2434221	41.83931585	39.98203469	36.99830627	45.45716098	44.57635585	31.44026261	32.36067605	41.01086529	42.37111003	37.08783625	41.7220478	36.77555652	37.70355408	34.48311537	38.58366899	32.50958746	41.77918825	37.21107294	41.12896627	42.21706722	39.43734742	34.42287422	37.85742287	40.36408156	27.35431806	25.35435612	19.44049224	20.55735931	18.059805	22.04994451	23.57915491	26.82987172	30.26373286	29.29454306	28.80231917	21.55771506	20.68290923	16.46509541	21.99092683	21.23366351	30.29053282	28.08457183
970.4	53.58498268	48.11509435	33.46600474	36.16993535	40.32400269	37.50677007	34.46344583	41.9285037	40.04623885	36.91158479	45.64463306	44.49171635	31.47796254	32.4104366	40.89525765	42.38106596	37.06427792	41.81003543	36.93035372	37.85977582	34.54165406	38.5726061	32.43799034	41.66444745	37.06297243	41.27490599	42.18512339	39.37349635	34.53723245	37.96291938	40.37029373	27.42031209	25.36133471	19.45676077	20.66184481	18.14426568	22.15098493	23.48611771	26.90732838	30.14360468	29.40404049	28.9244711	21.66856795	20.59617899	16.40124281	21.8476219	21.21583248	30.20351945	28.18087758
971.5	53.54697794	48.15927908	33.5437688	36.10437372	40.48019942	37.67317752	34.46989169	41.81298617	40.12024756	37.00314015	45.66287467	44.67473469	31.49601807	32.37030016	40.86777104	42.21713699	37.08819029	41.6835342	37.05546942	37.76401341	34.37470097	38.46193544	32.39225208	41.66903038	37.21744125	41.19411114	42.20069265	39.36084327	34.59004572	37.90654624	40.32810841	27.5004804	25.43201023	19.55439213	20.66262094	18.09669491	22.16886994	23.62372893	26.94356248	30.21527817	29.33988611	28.89351951	21.50499553	20.65525406	16.40654674	21.91703115	21.16817983	30.18601429	28.06603215
972.6	53.76974264	48.00952444	33.463698	35.92339469	40.37846135	37.49745716	34.41586976	41.85886642	40.34417512	36.92248782	45.62581571	44.50813306	31.47271779	32.24935888	40.86151687	42.29789613	36.94053637	41.58572537	36.96349473	37.66938463	34.35327434	38.53556898	32.47038494	41.63784415	37.08801828	41.06212543	41.98101048	39.27368291	34.56390948	37.80175613	40.29208586	27.51920675	25.37485298	19.58509779	20.65445653	18.09045503	22.17386276	23.38657267	26.77080611	30.15504571	29.28749848	28.87969787	21.49243098	20.66447216	16.4556815	21.8492239	21.23797719	30.20660492	28.13948626
973.7	53.75143246	47.93343434	33.31720494	35.90101678	40.25937067	37.67236753	34.4419832	41.736514	40.02117101	36.86342026	45.61497815	44.49907557	31.36503278	32.4282457	40.8381127	42.33907758	36.82603561	41.74368751	36.87212126	37.51534275	34.3164704	38.48179514	32.44113967	41.65579492	37.03581447	41.12525088	41.93394757	39.32098161	34.47034302	37.8464448	40.31617355	27.2390893	25.30407203	19.42459647	20.67917081	18.15939287	22.10385116	23.51488452	26.79849579	30.18802818	29.21576847	28.68557408	21.67760609	20.62985819	16.36659566	21.75366787	21.09129952	30.08560451	28.13335226
974.8	53.71449459	47.94335443	33.26837122	36.04553912	40.43570093	37.662133	34.35300171	41.58928875	39.88703573	36.83097774	45.37907489	44.59110462	31.37025752	32.4204222	40.80434047	42.08031263	36.92389923	41.900819	36.87113781	37.48118395	34.31641731	38.51019136	32.26157302	41.57678753	37.00929602	41.25940747	42.10270531	39.45029309	34.35488748	37.77722816	40.26544535	27.43941712	25.38242816	19.48314822	20.46541508	18.08053326	22.07917638	23.60124404	26.73707301	30.09296292	29.42187435	28.92193657	21.52094815	20.65861358	16.42190817	21.74999593	21.02740471	30.05979505	28.0663399
975.9	53.36220825	48.06286803	33.36696348	36.05122184	40.37108503	37.40493298	34.20138552	41.54922953	39.66914362	36.84018154	45.39244471	44.44698414	31.50082026	32.35123586	40.75183433	42.12730577	36.8628325	41.56301952	36.93750548	37.80674378	34.36402443	38.63437799	32.48051347	41.61298794	37.31570366	41.29519212	42.15847655	39.22371295	34.57761968	37.80770145	40.20131138	27.43199175	25.25484955	19.47552661	20.50220781	18.11685479	22.10558769	23.60006798	26.7542538	30.19006155	29.38475721	28.9448684	21.48256286	20.71532847	16.53390106	21.8980547	21.16894149	30.21486395	28.10167715
977	53.51652378	47.69153801	33.33241918	36.00711119	40.21796366	37.3790555	34.39498317	41.65366701	39.74294834	36.94734171	45.24308851	44.44284057	31.54797464	32.30338081	40.76401223	42.13637488	36.95654237	41.50759662	36.92678784	37.58220254	34.37840588	38.46091775	32.60543925	41.55661463	37.21106167	41.07292889	42.10860002	39.36516366	34.50211999	37.78590921	40.2068738	27.32327698	25.15985036	19.52425755	20.46431395	18.09581031	22.05281404	23.58020464	26.78528112	30.21929517	29.21926451	28.85105245	21.37923194	20.56736237	16.39203317	21.96188273	21.26927748	30.29833134	27.97003723
978.1	53.44248007	47.90614732	33.33523494	36.10809463	40.22390147	37.41853909	34.35587635	41.76134392	39.89482907	36.9152606	45.65633735	44.41880097	31.4759583	32.34906558	40.86041467	42.39131474	36.85137955	41.53547529	36.91578805	37.58726277	34.44916763	38.28912048	32.73449309	41.7544301	37.02632165	41.09440439	41.89788614	39.43624089	34.57209749	37.75598082	40.21254485	27.25243729	25.14361773	19.35788001	20.54087924	18.03385566	22.07952297	23.63731631	26.70785289	30.24186542	29.10968228	28.71273296	21.40317199	20.53919073	16.45491571	21.83324746	21.24729285	30.3041425	27.98008258
979.2	53.70988572	47.89131239	33.43602204	36.01214927	40.39200526	37.55197612	34.53324328	41.77723531	39.97242504	36.82761795	45.72488696	44.27083694	31.44511755	32.38001094	40.78900975	42.25800732	37.04360383	41.47110022	36.86972017	37.44737209	34.3095056	38.35864316	32.4568958	41.85195726	37.15119395	41.27171993	41.8348818	39.43385259	34.25621198	37.74057651	40.2162703	27.34393566	25.29108763	19.57048248	20.61923432	18.09293928	22.21581628	23.5015067	26.64279346	30.13311671	29.30173357	28.86921366	21.49454848	20.50492563	16.46727618	21.89980204	21.2194494	30.19246121	27.96597519
980.3	53.25863512	48.0092487	33.37677983	36.07845423	40.31339693	37.61962025	34.26147284	41.70691069	39.97348209	36.88240885	45.70887827	44.29021243	31.29264835	32.28448187	41.04104918	42.33076494	36.81880089	41.39927968	36.84656753	37.54377424	34.42333806	38.35311046	32.42654877	41.77933864	37.2987796	41.1109932	41.9332459	39.1247356	34.49419228	37.50967294	40.37920143	27.41628938	25.31368404	19.51434731	20.70452843	18.16778452	22.14348055	23.53990705	26.63572538	30.19884129	29.36697585	28.82246706	21.62738273	20.7096184	16.47990886	21.85624046	21.18612165	30.19409217	28.02908704
981.4	53.52617357	48.07948206	33.50046556	35.9661888	40.56801288	37.51843982	34.32990032	41.80188598	39.89810358	37.08346443	45.5735954	44.51949786	31.43769767	32.38731641	41.1336631	42.34271558	36.93714677	41.57900109	36.98709896	37.64164482	34.46010302	38.57942539	32.41786443	41.80484254	37.34927545	41.04652403	41.86965309	39.27219345	34.37884828	37.78758085	40.30662621	27.59498912	25.38237767	19.59341434	20.66755176	18.12567831	22.08893824	23.63702316	26.78466798	30.34803937	29.25217635	28.90041013	21.60848954	20.67952378	16.47899552	21.8536872	21.1234924	30.19877061	28.11889051
982.5	53.68949184	47.81119985	33.56639697	36.00203922	40.24246416	37.49248882	34.47946562	41.91581118	40.13631386	36.89345266	45.62614092	44.49554169	31.41785821	32.43560546	41.07392003	42.35494835	37.12482691	41.52074306	36.82161478	37.64773722	34.61538539	38.64895784	32.63428455	41.74746916	37.00820181	41.23397529	42.07166708	39.58397782	34.5262853	37.76432815	40.23224134	27.68463792	25.39173846	19.64533423	20.8100544	18.12459298	22.08912655	23.47722654	26.83111604	30.24489723	29.33036626	29.06030245	21.62999943	20.77134161	16.4780525	21.93846203	21.2230774	30.16538529	28.13846217
983.6	53.63141503	48.00213137	33.42698266	36.03877897	40.33311945	37.61457338	34.24627443	41.69033038	39.98216237	36.92785097	45.57473957	44.57976988	31.4096074	32.50177006	40.83371726	42.44367841	37.08368874	41.71446216	36.90486522	37.65400419	34.47157668	38.63497034	32.45446258	41.77316571	37.04505386	41.16910714	42.1013773	39.42058066	34.52246897	37.96654285	40.23843503	27.45227841	25.35373976	19.52923198	20.86299453	18.26582634	22.18452229	23.61617416	26.91999632	30.40735681	29.2794708	29.00577507	21.61791223	20.74488383	16.5044472	21.82953572	21.19932444	30.08936005	28.11139768
984.7	53.57157742	47.97257201	33.32818387	36.06055554	40.25762733	37.65192648	34.36485496	41.55772798	39.90525993	36.88149954	45.28983074	44.4878806	31.4010007	32.33445818	40.94286354	42.45747705	37.04112856	41.74758421	37.09000361	37.81283215	34.46652836	38.4420506	32.26977425	41.81728453	37.23884512	41.02300382	41.97071785	39.49633274	34.4392621	37.78104831	40.2489167	27.53170419	25.38694504	19.52168533	20.73096988	18.2594412	22.16699247	23.61564372	26.71480628	30.30983765	29.29162077	28.85934592	21.7321935	20.63289966	16.53168805	21.93324532	21.31482675	30.30250998	28.15865894
985.8	53.6634866	47.97898666	33.31163653	35.89196665	40.26903575	37.60879061	34.31244933	41.86685303	39.99218613	37.06066257	45.19323849	44.39271673	31.59547957	32.23769685	40.70251917	42.59868622	37.05619527	41.62819117	36.9049455	37.72361569	34.58555121	38.49622462	32.33699071	41.86345612	37.34545546	40.96399146	41.84478063	39.4069757	34.25074366	37.73144379	40.17391503	27.57001472	25.24267582	19.45416623	20.77981165	18.32779388	22.31858335	23.61458223	26.79714049	30.36160573	29.45465134	29.06147839	21.51348495	20.73588911	16.45911198	21.95773789	21.26715435	30.35748872	28.20798474
986.8	53.90018985	48.02382067	33.31701693	36.13077417	40.28336089	37.55457163	34.51503665	41.84484815	39.91442606	36.9910307	45.29630403	44.66451893	31.44756589	32.15302137	40.72849656	42.28560954	37.06072237	41.59035797	37.11335926	37.52411763	34.601555	38.46179186	32.46680834	41.83085749	36.94252284	41.18254305	42.00202497	39.57029765	34.48363594	37.85128723	40.18742136	27.68205477	25.32515194	19.62545407	20.76563448	18.30793163	22.35591652	23.54803433	26.81859787	30.35080249	29.3438449	28.9958148	21.6096054	20.67393177	16.53023424	21.7810191	21.17358032	30.19838505	28.20251477
987.9	53.63448336	47.97655491	33.5500369	36.02950925	40.39390856	37.65210787	34.45387781	41.8120127	39.74389164	37.08247033	45.50118436	44.6144666	31.81032214	32.49904449	40.85820636	42.27565661	37.05380291	41.84047308	36.82469597	37.58674083	34.52862984	38.60835188	32.54391127	41.70309757	36.94375382	41.2296446	41.98298413	39.47535184	34.4102958	37.96165435	40.38492215	27.65831184	25.41316148	19.71271549	20.8499204	18.30311062	22.34405391	23.58948447	26.83388677	30.41624286	29.51838512	29.01699824	21.57394372	20.60794382	16.4679551	21.97003965	21.31063873	30.34743105	27.98112551
989	53.77719336	47.63424113	33.35299701	36.09591527	40.12605966	37.49594819	34.32428307	41.8796774	40.10852971	36.98391319	45.70066943	44.56134995	31.59365856	32.36820173	40.89590401	42.17871288	36.879481	41.43114803	36.76657572	37.59863902	34.61265115	38.66710136	32.39128397	41.68263387	37.02557347	41.27990311	42.05908574	39.37419595	34.24363391	37.90391103	40.40630516	27.68232308	25.50728341	19.70717762	20.83688283	18.20779963	21.9929336	23.56385743	26.71036658	30.41625514	29.48037036	28.94171668	21.63095401	20.68014285	16.49657372	21.84374408	21.16594102	30.13142695	28.18288712
990.1	53.79771867	48.10030475	33.48386832	36.16694525	40.64262719	37.5152662	34.48131128	41.96260851	39.74389588	36.81041785	45.56068339	44.42576843	31.36253008	32.38493596	40.9422043	42.25350015	37.05096835	41.29487718	36.6326313	37.43483032	34.43827871	38.6229142	32.1638745	41.75116335	37.11378512	40.93621275	42.05225347	39.35989688	34.47551898	37.55703079	40.13546135	27.75926748	25.60818033	19.76951522	20.71201571	18.22440252	22.06867859	23.75364039	26.57800617	30.27140757	29.37001424	29.01516071	21.44596362	20.65895578	16.42878864	21.72794145	21.16794698	30.19192334	28.21623921
991.2	53.65969809	48.05011431	33.27008686	35.74898588	40.57185527	37.62161337	34.4418926	41.64117809	39.84126964	36.69420574	45.41046301	44.27984205	31.18536242	32.31149858	40.77885454	41.97546524	37.04281932	41.87299349	36.90500904	37.32045224	34.3242412	38.37700596	32.19890118	41.51256396	37.02029434	40.9858538	41.81385084	39.44428141	34.39372347	37.95538461	40.04802041	27.72454626	25.64119886	19.72947801	20.76284533	18.31282829	22.23260154	23.65705847	26.51092802	30.2660123	29.40794333	28.87468153	21.56206741	20.74260642	16.49165251	21.97955796	21.27701501	30.3598917	28.15189958
992.2	53.22829399	47.93276115	33.22381355	36.0044575	40.49570244	37.92808657	34.22462153	41.7102826	39.74379285	36.86082342	45.49476287	44.1223463	31.37284544	32.25281618	40.6031181	42.32491906	36.93362568	41.63635441	36.76533387	37.51327386	34.51434642	38.53610853	32.19469253	41.69840561	37.11523512	41.03278072	42.11978046	39.53571016	34.27902133	37.78749216	40.06089758	27.54465643	25.28146823	19.54069815	20.78157998	18.33484366	22.17747557	23.39705158	26.51665711	30.18219892	29.2857602	28.72288477	21.52788779	20.67318257	16.55991369	21.96367499	21.38843589	30.22620035	28.03914181
993.3	53.24941683	47.57888516	33.36447623	35.8363127	40.30189684	37.54733652	34.17116962	41.46234526	39.95510147	36.95089836	45.32914802	44.44709513	31.5934933	32.09118538	40.75413184	42.3143305	36.91980443	41.61011562	36.61452773	37.65609762	34.53141045	38.595037	32.3062815	41.56055362	37.01404918	41.09094285	41.8768352	39.4179308	34.4376029	37.59539078	40.29877841	27.45301739	25.04082758	19.52725087	20.75795995	18.29243941	22.09259559	23.41223637	26.34896289	30.26459824	29.32330217	28.85582923	21.65808307	20.76496624	16.4110217	21.75406465	21.12062683	30.07924747	27.97178803
994.4	53.53673715	47.90535126	33.20423817	36.02499016	40.32474705	37.24614398	34.19150096	41.31548352	39.74369882	36.84106913	45.58836041	44.25448672	31.40164552	32.15743185	40.56195144	42.30295215	36.70319727	41.69642391	36.92176102	37.67371451	34.21119529	38.30717959	32.3523402	41.38988753	37.00275407	41.02952437	41.97781207	39.51788235	34.42282111	37.83510311	40.20583485	27.45928282	25.17100925	19.59083167	20.69271754	18.1959103	22.06653325	23.54363681	26.51846457	30.17325295	29.36420605	28.81418164	21.6836945	20.74854865	16.36505246	21.84011037	21.12093709	30.31876453	28.10447274
995.5	53.87319046	47.76634663	33.06087256	35.52834756	40.22825298	37.35896072	34.34327632	41.26318252	39.62870941	36.83834313	45.41252078	44.07460587	31.27660727	32.16777049	40.34942242	42.13322058	36.67764229	41.05249538	36.94001548	37.18781064	34.09951721	38.36879748	32.32309758	41.46089022	37.12573495	41.33822486	41.95155164	39.39082161	34.43690468	37.75639647	39.8632848	27.41803608	25.15416154	19.5783224	20.53239725	18.18456037	22.16308388	23.3316092	26.34785984	30.25124741	29.40876206	29.02839564	21.37722607	20.473963	16.25873532	21.88262327	21.29120102	30.16253478	28.03341468
996.5	53.37165513	47.43569624	33.18096177	35.69313622	40.12313539	37.3635756	34.08278718	41.33806462	39.86385579	36.69561281	45.22087987	44.14453829	31.41738282	32.17912251	40.6351005	41.83518019	36.5497534	41.10960128	36.7755683	37.33472899	34.15450257	38.56680673	32.32464922	41.54994032	36.868897	40.88986602	41.39939706	39.37314086	34.18407357	37.90344797	40.12073214	27.4387527	25.26734062	19.5207753	20.50256066	18.02091649	21.99309146	23.28571199	26.43995248	30.15081927	28.97147852	28.99092024	21.32728175	20.56785332	16.26442555	21.76425445	21.10597833	30.05441943	27.89445089
997.6	53.17756894	47.53076165	33.11936311	35.9268323	39.87571318	37.38348111	34.0656287	41.28168357	39.74323573	36.57896537	45.04233383	44.05106898	31.08309254	31.95942029	40.67680167	41.97022987	36.86872497	41.31204767	36.44408612	37.18117179	34.06563063	38.25624392	32.01538434	41.77095184	36.99781484	40.67680167	41.75725106	39.22708981	33.94220443	37.70512108	40.13803609	27.34060527	25.0793522	19.41479906	20.51326713	17.96612026	22.00396042	23.33262301	26.24920027	30.1379716	29.09772616	28.81384591	21.4613473	20.60024385	16.22848792	21.72114074	21.16198266	29.8074268	27.93639784
998.7	53.17468863	47.29978901	32.88594798	35.74111687	40.29886439	37.53507254	34.08411957	41.48848837	39.35081715	36.56357655	45.30564351	44.12643909	31.13203075	31.93635572	40.58265921	41.9389662	36.75579768	41.3762927	36.54183334	36.93224533	34.02655649	38.17045252	31.73723019	41.87210823	36.74868101	40.57678759	41.99794099	39.07168322	34.06544399	37.86328065	39.60597309	27.35932397	25.34337379	19.43951967	20.27705208	17.8488757	21.8113484	23.11583908	26.05601063	29.80726349	29.02341859	28.84334701	21.46956741	20.4968362	16.39746896	21.91310238	21.16451814	30.21558217	27.77955849
999.8	52.95217871	47.39722886	33.01404346	35.42312473	40.03311301	37.03941132	34.06544334	41.14242003	39.33188332	36.40793955	45.11270764	43.87017754	31.28663071	32.11252092	40.18136009	42.09422955	36.72803041	41.17262295	36.1682471	36.65951022	34.20738334	38.09950972	31.61376431	41.37426126	36.74084756	40.76581624	41.80376707	39.17526058	33.93026365	37.50397472	40.03101087	27.248054	24.98992798	19.36970486	20.38377201	17.92918105	22.01304843	23.0518063	26.04000314	29.77524919	29.0584474	29.1031549	21.17693659	20.30665152	16.31784735	21.76403211	21.00702379	30.02017484	27.74914524
1000.8	52.88352063	47.13677019	33.15593635	35.34375846	40.35419421	37.02653474	34.14751332	41.21472135	39.74276702	36.3821654	44.9016827	43.74909434	30.89248632	31.75215975	40.20489222	42.12733304	36.31173677	41.09763408	36.26084002	36.53886529	33.81101075	37.70868839	31.63524255	41.29521886	36.45577125	40.97510088	41.45046404	38.56520355	33.92329042	37.38764009	39.74276702	26.96830619	24.91808408	19.29311738	20.27692265	18.09715161	21.97417706	23.31845883	26.24734826	30.07743634	28.97421253	28.90383056	21.08490311	20.17476341	16.1549821	21.76389467	20.9172458	30.03118861	27.79005513
1001.9	52.83561017	46.85089333	32.80849056	35.41567946	39.74248193	37.18330695	34.02164419	41.13967856	39.28741534	36.50762875	44.83146067	44.15831325	31.02818487	31.96386275	40.22714634	41.39841867	36.28006873	40.84643976	36.48144211	36.78455137	33.95322275	37.60755521	31.39322102	41.05628298	36.58831669	40.55025595	41.04551412	38.65577344	33.91557668	37.27783188	38.95394062	27.07456827	24.8390512	19.15367001	20.34436364	18.09110773	21.96876248	22.99151847	25.92410802	29.44321938	28.75456448	28.43643103	21.15325651	20.2718732	16.02519433	21.54021813	21.04474177	29.65039731	27.61633327
1002.9	52.8105303	47.10816591	32.54746009	35.19538904	39.23696482	36.74572895	33.76710304	40.71942806	39.41905478	36.02643121	44.37025781	43.85959296	31.29578834	31.93566639	39.91346421	41.76443993	36.4038202	41.07803277	36.40974589	37.15730574	33.94642986	37.99908452	31.30134866	40.95170584	36.5694682	40.42737147	41.28388358	38.75681893	33.74929612	37.44302846	39.5737628	26.90509183	24.61903828	19.22629656	20.3483902	18.06861807	21.98128417	23.15802731	25.77264322	29.50780669	29.16855911	28.71280037	21.05994898	20.21075749	15.87988089	21.5270043	21.11302345	29.72382517	27.81951325
1004	52.51595752	46.96758854	32.38698961	35.12891753	39.20954936	36.73612291	33.27720096	40.60575799	38.89981828	36.31578796	44.93533955	44.09447965	30.95651868	31.2257058	39.38377141	41.16772944	36.0681934	40.97274658	36.19994307	37.25794284	33.81539607	37.5339276	31.86842909	40.46438398	36.22483174	40.45787426	41.5648243	38.6959687	33.8974225	37.49552972	39.56438692	26.83500431	24.8850559	19.18996681	20.03008302	17.92095444	21.91370594	22.86730741	25.75857776	29.56979732	28.65995603	28.46888965	20.9450057	20.3184457	15.84301713	21.38155784	20.82958675	29.54489502	27.6275272
1005.1	52.13601174	46.74347115	32.17161982	35.14171217	39.74141272	36.42962833	33.53652588	40.82526943	39.20916166	36.12855702	44.52162982	43.47946639	30.81621837	31.35442429	39.74141272	40.75423999	36.04862658	40.47736481	35.82134278	36.9219206	33.54321074	37.42637897	31.94897885	40.50567066	36.24564031	40.49839201	41.06612648	38.46531231	34.11431003	37.39305651	39.36999765	26.98130226	24.54616668	19.15639992	19.70534751	17.74859209	21.54267518	23.15033751	25.63073011	29.48911969	28.67345722	28.80248851	20.79924404	20.0564139	15.9708481	21.4506402	20.96450671	29.53260945	27.7821913
1006.1	52.23742394	45.58573812	32.46204504	34.72550626	39.35179103	36.64231173	33.64352207	40.49839201	38.82147261	36.36714183	43.8324405	43.22390765	30.66301592	31.22539571	39.74141272	41.05936773	36.06165228	40.51309064	35.90920576	36.44510622	33.43628474	38.11931424	31.42815802	40.33753391	36.07594262	40.13489205	41.11859039	38.41669896	33.36091068	37.28123003	39.16265428	27.06876836	24.53423949	19.12724456	19.58683774	17.38686807	21.19542012	22.88317284	25.63495058	29.69019678	28.98433714	28.44648489	21.1495142	20.36255553	16.13265269	21.25850173	20.72230806	29.33294748	27.53512167
1007.2	54.04273252	47.81280411	33.61509302	35.12419034	40.55990451	37.25673047	34.44912599	41.92624069	40.32493181	36.98621956	45.27727785	44.49209552	31.47763367	32.07627148	41.41379724	42.46466181	37.23261608	41.34618978	37.59645894	37.74374772	34.52206137	39.0995365	32.04880041	41.83211843	37.3074199	41.18938536	42.0173127	39.34310738	34.39082813	37.95218944	40.35505651	26.98171638	24.68094987	19.24277448	20.60280099	18.32123217	22.0780625	23.40341516	26.1212328	30.3489469	29.80538438	29.25343545	21.52611094	20.80167698	16.24807659	21.81044962	21.47593352	30.40751575	28.50077159
963.4	53.76672021	48.6754289	33.01257824	36.16262543	40.11241247	37.66100052	34.79365299	41.62697504	39.47173099	37.28388898	45.68675021	44.81188668	31.42442385	32.75394811	41.08476254	42.75165899	37.36846178	41.87190465	37.16948581	38.23895543	34.56727041	39.04570713	33.25103748	41.66980926	37.12714581	41.09794283	41.29404213	39.90769363	34.08119594	37.69578128	40.40443186	27.40769101	26.5147052	19.72574827	21.0093765	18.14395168	23.09332561	24.24680021	27.22842723	30.32256496	29.78390597	28.92824695	22.11416623	20.59695063	18.07554479	21.78284751	21.56164677	31.12587575	27.56459275
967.3	54.32749512	49.0399683	33.27216705	36.45018466	40.50230453	37.98218294	35.05383055	41.94844209	39.80362769	37.52554341	45.95645558	45.04994709	31.59764002	32.93773167	41.34963934	43.06793218	37.53202343	42.09500777	37.30565159	38.46552633	34.74214241	39.33310856	33.40425946	41.97399346	37.37213424	41.36947013	41.61126841	40.16439731	34.26753636	37.94339274	40.6754116	27.5377788	26.58889803	19.86596359	21.18772898	18.24387185	23.24041264	24.35010143	27.40381347	30.50725777	29.89200465	29.03232884	22.24815546	20.80158685	18.13991236	21.87266669	21.66755369	31.21470166	27.83361347
971.2	54.44211908	49.13680255	33.34096532	36.55872679	40.64527798	38.0875693	35.15120303	41.99569073	39.85822053	37.54338218	46.0006859	45.02619968	31.62939578	32.99960665	41.3751961	43.08593276	37.54814507	42.09320781	37.32746544	38.47486095	34.76046831	39.36983971	33.43920276	41.99931571	37.40460155	41.42145112	41.70969672	40.22699699	34.29442048	37.99307864	40.67854438	27.60629232	26.54778328	19.94155748	21.23940524	18.32179986	23.24702002	24.40829191	27.43834912	30.58028541	29.91131416	29.04783645	22.28524192	20.84893995	18.09377392	21.85495198	21.70628031	31.21261092	27.87586086
975.2	54.40120866	49.07857433	33.34410365	36.56153468	40.62612345	38.10164687	35.12723697	41.99038021	39.84058389	37.55828171	46.07017763	45.02732088	31.66264508	32.99750828	41.36267454	43.09162699	37.53852305	42.06155144	37.32273669	38.48907155	34.79994761	39.38386553	33.4558299	41.99587846	37.38908293	41.38158436	41.69705305	40.24967617	34.29241908	37.99261867	40.72869475	27.64682217	26.57972058	20.03483082	21.27104417	18.36203561	23.24564601	24.49079929	27.47769424	30.65729525	29.96820697	29.11145485	22.33359414	20.84016231	18.10786387	21.88600689	21.72138857	31.23632739	27.82048593
979.1	54.49475083	49.19955583	33.37882298	36.5892206	40.67796586	38.14037731	35.24672258	42.08660082	39.8661804	37.65640127	46.17604085	45.19644052	31.75958418	33.04782402	41.4545529	43.231372	37.66201329	42.15938531	37.43434248	38.63600197	34.87695887	39.46071562	33.51761953	42.07614404	37.47166215	41.46618521	41.73542891	40.36570799	34.35713304	38.05027458	40.81449071	27.78081871	26.74810319	20.14976604	21.3507205	18.44209476	23.35478976	24.58857095	27.58566706	30.76862956	30.06956684	29.23161543	22.35763016	20.86512356	18.1876086	21.9852396	21.78836169	31.36269398	27.86788273
983	54.85964877	49.52182258	33.57978679	36.81440775	40.94638217	38.4071875	35.48760899	42.42315959	40.14771796	37.95287434	46.50537114	45.52131455	32.00206668	33.26954009	41.74471952	43.5932195	37.93975734	42.47064222	37.68520411	38.9466095	35.15106401	39.78804385	33.73052941	42.4268579	37.74884114	41.81370872	42.06729873	40.68007532	34.55605578	38.33294267	41.1171176	27.99391244	26.96654819	20.33351075	21.55202244	18.59203235	23.55718182	24.77840368	27.8265912	31.04412406	30.32885464	29.46916423	22.57339539	21.06500207	18.33678263	22.15730901	21.97213134	31.60130077	28.14596036
986.9	55.3156454	49.82718104	33.78548628	37.07787004	41.31780234	38.69342942	35.7389172	42.74156259	40.50211619	38.20088955	46.81372073	45.82211956	32.21996586	33.47303118	42.0607849	43.91608653	38.17808937	42.794486	37.92516622	39.21803062	35.39495037	40.08940141	33.94460582	42.75856365	38.04596634	42.13197218	42.43673897	40.99124976	34.80069687	38.63966191	41.4075187	28.18728624	27.12963646	20.48960515	21.75396288	18.75876044	23.7259567	24.96839421	28.06634688	31.3059604	30.51514933	29.6699991	22.73527447	21.28117309	18.45639573	22.30738427	22.1448083	31.82953629	28.40877042
990.9	55.69808453	50.10438557	33.95886265	37.30109873	41.61812914	38.95670028	35.97147416	43.00660238	40.76154342	38.473749	47.0976927	46.06914106	32.41012825	33.68323492	42.30356963	44.20122157	38.43203114	43.03882793	38.16682966	39.43922834	35.60710851	40.35481376	34.1301871	43.00284198	38.26382671	42.41007365	42.73384182	41.25282339	35.01412735	38.90686416	41.66668787	28.37499636	27.28912762	20.66710839	21.90869289	18.89654178	23.86188464	25.12758433	28.28751532	31.52921902	30.74760575	29.86702056	22.89468862	21.46518314	18.57792107	22.45555829	22.28477264	32.03057308	28.60548865
994.8	56.01692093	50.35455381	34.13021895	37.49718735	41.84831257	39.15904476	36.16574462	43.22927735	40.98671268	38.63414438	47.359003	46.34754341	32.58978287	33.80070369	42.51849372	44.40949934	38.60674497	43.28621966	38.38249073	39.64413434	35.79664062	40.53548094	34.29025927	43.21640284	38.47907299	42.64209124	42.98059343	41.47631733	35.1849531	39.14564847	41.86610009	28.5637159	27.49517482	20.82524944	22.05767332	18.99890688	23.99656441	25.30272428	28.48493619	31.7501581	30.92160125	30.05866998	23.02884294	21.59990813	18.6992294	22.60391466	22.43690352	32.2383669	28.7553118
998.7	56.26088654	50.55146874	34.25150671	37.62584875	42.03029978	39.32208469	36.31769912	43.43326711	41.15189699	38.82207333	47.57242965	46.56657538	32.73427399	33.92335446	42.69825936	44.60936393	38.77649201	43.48945766	38.56721791	39.80213598	35.9507553	40.72707363	34.41126804	43.40819797	38.64221076	42.81453609	43.18405705	41.65948917	35.2969781	39.34134635	42.05698028	28.71566077	27.67298965	20.95879984	22.19106636	19.10433909	24.10984278	25.45863421	28.66426916	31.93204887	31.09573771	30.23974209	23.13421635	21.70178552	18.79686136	22.73858598	22.56269663	32.4271533	28.91649676
1002.6	56.56965451	50.74826933	34.36611556	37.79155461	42.23411809	39.48893498	36.49048594	43.63852533	41.37144148	38.9953841	47.80493382	46.7754448	32.89549795	34.04040813	42.8954633	44.81214579	38.9427657	43.7218876	38.76833157	39.98461047	36.11586961	40.91495632	34.57019952	43.62082842	38.82449504	43.04792347	43.42714911	41.85106856	35.43228723	39.55941334	42.25888918	28.84176843	27.83566023	21.07401985	22.31132351	19.21401867	24.22149067	25.6014289	28.83861555	32.12433289	31.25264414	30.43020475	23.25030778	21.8467499	18.90349317	22.87071919	22.69218342	32.59855579	29.10069456
1006.5	56.83512098	50.92046424	34.50538198	37.95377061	42.46016966	39.67591294	36.66309152	43.82189488	41.57894399	39.15091436	48.01290402	46.99828312	33.03150657	34.15663657	43.05895636	44.9822513	39.08905114	43.93742442	38.94532548	40.14863978	36.28476371	41.10824098	34.69400203	43.80241879	38.98412408	43.24400388	43.66810601	42.05566846	35.57947845	39.77878654	42.43328232	29.00442425	28.00410975	21.20854597	22.46052507	19.31903017	24.32680575	25.74497547	29.02782974	32.31993149	31.43137005	30.59499471	23.37616342	22.01661613	18.99788449	22.98751118	22.82181971	32.76330786	29.26006413
1010.5	57.09373711	51.16249432	34.63150901	38.15565235	42.68955956	39.85328644	36.8430063	44.0509704	41.7943372	39.35019981	48.27685414	47.23256701	33.21780641	34.29291386	43.26939702	45.212406	39.31227805	44.19340122	39.19489298	40.37160244	36.47093345	41.310314	34.85745272	44.0200403	39.18848821	43.48962435	43.92617898	42.27550575	35.76527264	40.02729801	42.66023124	29.20160374	28.21503161	21.38177505	22.59915473	19.44724774	24.44526571	25.92190349	29.26391942	32.55225681	31.64899474	30.83008518	23.52530229	22.15749919	19.14487565	23.15673928	22.99211857	32.98336928	29.40010322
1014.4	57.32517668	51.34113173	34.73542694	38.28922698	42.86404832	39.99504544	36.9852563	44.23882645	41.97092106	39.52017093	48.50647699	47.46999537	33.3608654	34.3824468	43.44915825	45.39982792	39.47143658	44.39169534	39.39711945	40.50858318	36.62538588	41.48959422	34.96918009	44.18124371	39.35050388	43.66832638	44.1233596	42.45756817	35.87299832	40.22720459	42.83452218	29.37106791	28.42388851	21.55364139	22.71472541	19.54364872	24.57158558	26.09823484	29.46425514	32.76287079	31.84312432	31.03663637	23.64973854	22.26337731	19.2745376	23.30315709	23.12818191	33.18909876	29.55446059
1018.3	57.58251835	51.53512111	34.85845263	38.45985504	43.06884382	40.15249613	37.15917756	44.43021408	42.17524782	39.71371299	48.74223819	47.7145699	33.51603817	34.5081303	43.64582578	45.62706479	39.65564926	44.63335055	39.59702604	40.69166948	36.7975067	41.69734815	35.11785646	44.38424491	39.53933725	43.8927802	44.37579668	42.65886084	36.00593802	40.46111577	43.05332852	29.53585519	28.61933087	21.70558311	22.86453327	19.66743862	24.69369594	26.2695164	29.66241873	32.98087884	32.0451136	31.24612882	23.79047566	22.40620811	19.39873943	23.4553961	23.2963422	33.43161641	29.75199403
1022.2	57.89192798	51.75080771	35.00776588	38.62738079	43.32810803	40.36375427	37.34743352	44.68057193	42.4237262	39.90196594	48.96929197	47.93550354	33.69879988	34.65573235	43.87160864	45.86712854	39.84589157	44.88921751	39.81596979	40.90000782	36.98166037	41.89744261	35.2794286	44.62290179	39.74477273	44.13943418	44.66086837	42.89046362	36.16358698	40.69962241	43.2701975	29.69415399	28.82402474	21.84406247	23.02709229	19.79048771	24.83269953	26.4171618	29.88036619	33.21695743	32.25688311	31.45481786	23.93833533	22.59360586	19.51839432	23.61627883	23.44759112	33.61805271	29.97245276
1026.1	58.1907391	51.93587886	35.14211945	38.79834666	43.57943698	40.55848517	37.52280818	44.90292602	42.65610985	40.08211878	49.20094459	48.1647656	33.83616114	34.79164979	44.08796823	46.08378515	40.01165202	45.11766628	40.00491447	41.09587252	37.15250691	42.10964235	35.42195665	44.84170861	39.94693076	44.363046	44.92300376	43.09794345	36.30995459	40.94138247	43.47627196	29.84019164	28.98995874	21.97180819	23.17943575	19.90770011	24.95024403	26.56161406	30.09826042	33.43270479	32.42632362	31.61547429	24.05410604	22.77311815	19.63825889	23.75626778	23.58633515	33.80326433	30.17261219
1030	58.44674982	52.08356682	35.24456401	38.94406488	43.78803969	40.72157536	37.66337591	45.08062435	42.83879845	40.22035014	49.36618405	48.3235933	33.96074408	34.901092	44.23438011	46.24566225	40.14911127	45.29941284	40.14652448	41.22319302	37.28931202	42.25647297	35.53630012	45.00555154	40.08912822	44.54829017	45.15171069	43.26629317	36.4356149	41.14283748	43.63862812	29.97194595	29.13108354	22.10150658	23.32012357	20.0119919	25.05578454	26.69775325	30.27933858	33.60641873	32.57326187	31.76765618	24.17956118	22.91954179	19.72486763	23.86879992	23.70528912	33.96111756	30.32934039
1033.9	58.69196542	52.23537057	35.37617531	39.08873818	43.96337566	40.87528737	37.79825134	45.23737485	43.00699157	40.3589687	49.56464318	48.49218139	34.08988889	34.99970097	44.39467059	46.40306547	40.29369479	45.48380502	40.33301584	41.36628408	37.42930914	42.40674994	35.65096937	45.17306597	40.24449137	44.72696543	45.34002993	43.43869208	36.55422254	41.33089428	43.79868294	30.14389445	29.3026724	22.25457103	23.46275071	20.13939382	25.15826278	26.85566754	30.45985311	33.80232686	32.76143592	31.96417724	24.3168589	23.057593	19.83343945	24.0226829	23.8392767	34.13823986	30.47488969
1037.8	58.91935005	52.43503255	35.4843108	39.2367365	44.13709723	41.02686569	37.94967004	45.42583181	43.16812042	40.54206234	49.7641223	48.69930749	34.24002174	35.10060288	44.56158333	46.57848651	40.45369755	45.66873007	40.53359573	41.51748968	37.57350476	42.56966141	35.77796914	45.32767807	40.39115266	44.91435757	45.54134238	43.6165959	36.69132565	41.54165922	43.96981415	30.33049569	29.51691912	22.41901561	23.60811268	20.25760209	25.2890209	27.03863994	30.66303446	34.02131319	32.95678103	32.18481491	24.4532769	23.18363781	19.95874738	24.18126326	23.98676985	34.36229208	30.62283695
1041.7	59.13628431	52.60478253	35.59152241	39.37108999	44.28361384	41.17148144	38.07830352	45.57553271	43.30389436	40.68426622	49.93978766	48.8939544	34.36610332	35.1960167	44.71465188	46.74419272	40.60407541	45.8498744	40.71322005	41.68332811	37.703792	42.72784802	35.91388591	45.47510037	40.51915223	45.0860047	45.7127704	43.77638279	36.81047493	41.716075	44.12765008	30.48823022	29.7085865	22.53137399	23.74028965	20.3646665	25.40407257	27.18384324	30.81251751	34.21693433	33.14189834	32.37319756	24.58660026	23.30549205	20.10272153	24.30793887	24.11716455	34.54377469	30.7403279
1045.6	59.32631922	52.7251142	35.67605863	39.47888181	44.44335748	41.28949738	38.19299592	45.70441038	43.41983166	40.79620822	50.06454773	48.99856116	34.4525067	35.27722902	44.81649706	46.86107314	40.71174196	45.97276316	40.82221973	41.78901575	37.80159598	42.83879895	35.99628506	45.60398061	40.62080162	45.22127682	45.86044078	43.91754131	36.89865335	41.85372374	44.23302333	30.61226144	29.83656124	22.64000907	23.85073398	20.44663935	25.49941909	27.29439052	30.95413677	34.36502027	33.26044714	32.50305893	24.68027639	23.41952479	20.20035704	24.40065204	24.21427932	34.6613451	30.84245958
1049.5	59.48795719	52.81677268	35.77334223	39.59615968	44.58932324	41.40929838	38.30767312	45.84022144	43.54389493	40.89666879	50.17929968	49.10566329	34.54547058	35.35207861	44.93714408	46.9824335	40.80339441	46.09780793	40.93592529	41.88377667	37.91278308	42.94778172	36.09161044	45.70190705	40.74438547	45.3480147	46.01557472	44.03871484	36.98412923	41.99854291	44.36759509	30.7502841	29.96570595	22.77497468	23.97377255	20.54999505	25.58107266	27.41027716	31.10657938	34.51826703	33.40312404	32.65922994	24.78933589	23.53945053	20.26645485	24.5043485	24.32199234	34.79190437	30.96943987
1053.4	59.60703301	52.89650829	35.85412836	39.69399668	44.68221712	41.50168326	38.38268593	45.93921285	43.61155955	40.98651371	50.3064119	49.21853763	34.62400439	35.41547646	45.02407561	47.07093106	40.88235971	46.19679106	41.0333613	41.96473376	37.98906595	43.03607503	36.17669951	45.78701972	40.80689528	45.43784148	46.11083971	44.12837833	37.0578106	42.09787658	44.47105706	30.89246862	30.11014835	22.8892955	24.07339188	20.63849437	25.65984878	27.53235741	31.22938398	34.66233723	33.53934537	32.80172062	24.8890638	23.6356829	20.3411817	24.62096858	24.40601278	34.90813879	31.06227182
1057.3	59.7055523	52.97167194	35.89587631	39.74869075	44.74393751	41.57048709	38.45258722	46.00168244	43.66870952	41.05992446	50.38211087	49.32495711	34.68451382	35.46722646	45.12285793	47.16430456	40.95391978	46.27402456	41.13219837	42.05772107	38.05370927	43.11544103	36.25271805	45.85024275	40.87006484	45.53652654	46.17135118	44.21405765	37.10346842	42.16992131	44.54085371	30.97581304	30.25636331	22.98309599	24.15821905	20.71312408	25.74254125	27.62190328	31.32478774	34.76343284	33.63762809	32.91912928	24.97581415	23.71423571	20.44095504	24.70912544	24.48314044	35.00487312	31.11874871
1061.2	59.83430538	53.07614193	35.95263524	39.84130387	44.86313551	41.67564023	38.54162505	46.10474486	43.74336694	41.15534806	50.46731614	49.4166625	34.76707376	35.52872653	45.21863146	47.25493285	41.04694953	46.38001159	41.22824123	42.16799026	38.13077287	43.21955358	36.34998518	45.94855132	40.94878806	45.64301818	46.28813121	44.32328675	37.17943459	42.2654937	44.65339305	31.08468118	30.37385557	23.06698803	24.27257061	20.81098152	25.84633613	27.72749041	31.43318171	34.9055517	33.76053886	33.03956836	25.07164179	23.81341034	20.54666041	24.79004694	24.57327006	35.12408208	31.20222505
1065.1	59.96207396	53.12887485	36.01600448	39.91314175	44.96915713	41.77441552	38.61831921	46.20775635	43.82183192	41.22075525	50.54297014	49.49538363	34.84318344	35.5931622	45.31060839	47.34934318	41.12342541	46.46557185	41.3109331	42.25038566	38.21196036	43.31812658	36.4491332	46.03510523	41.03730248	45.73952884	46.40288899	44.43459298	37.23527582	42.36916273	44.75929391	31.18260446	30.4822191	23.14371417	24.40311652	20.8969172	25.94241814	27.8355769	31.54630853	35.03936214	33.85102531	33.14726746	25.17049375	23.9205215	20.61796326	24.87128569	24.64693436	35.21082065	31.30797889
1069	60.09207651	53.19668724	36.12127109	40.02533632	45.11137838	41.91343884	38.74536825	46.32048378	43.94759938	41.31331993	50.63480847	49.56139634	34.92427075	35.69615362	45.43346936	47.45703503	41.19144341	46.57610329	41.37726812	42.32998204	38.30164882	43.43446021	36.54217726	46.15130582	41.14025917	45.85711841	46.55108539	44.5599881	37.31677338	42.49784124	44.88294936	31.3005306	30.58085917	23.26940045	24.54054358	20.99433884	26.03077609	27.93292701	31.66166162	35.18115042	33.97321597	33.26707689	25.28417642	24.05679389	20.6831367	24.95855723	24.73562872	35.32322506	31.44528124
1072.9	60.23913893	53.30057283	36.22203424	40.14939067	45.2478626	42.05153489	38.85303898	46.44324263	44.05025331	41.42233998	50.75196725	49.68373459	35.01665448	35.77624556	45.55134718	47.56526304	41.28084877	46.68061537	41.48092999	42.43630712	38.40199625	43.55380313	36.65319769	46.27539292	41.24485566	45.98096934	46.67812238	44.6734958	37.4030882	42.60611806	45.00177134	31.45054088	30.69029794	23.37919436	24.66104676	21.1068093	26.14198236	28.0553747	31.76781348	35.32600223	34.09789264	33.40172233	25.39922519	24.18570125	20.75530051	25.06046058	24.83269901	35.42199794	31.55639426
1076.8	60.33705341	53.36605817	36.30877571	40.25360658	45.34718876	42.15668832	38.94163725	46.52269701	44.11094756	41.4990382	50.83672765	49.76994287	35.09945696	35.84062495	45.62943689	47.64004465	41.34705605	46.75098826	41.58008061	42.50537056	38.48026307	43.62837597	36.76044468	46.34170975	41.32239273	46.06901622	46.7687781	44.77266783	37.4809313	42.67955491	45.10093003	31.58293837	30.80936234	23.50013213	24.7711348	21.20013619	26.21603071	28.17930111	31.87237239	35.46563421	34.1973785	33.53018143	25.49520763	24.25406174	20.83401528	25.13826929	24.89997676	35.50570786	31.62032036
1080.7	60.37404014	53.42892229	36.36740797	40.33217741	45.39313111	42.2200411	39.0026111	46.57983348	44.12219178	41.56360958	50.89931848	49.83951545	35.16022127	35.88182926	45.70156225	47.68936407	41.4134938	46.78708845	41.65316534	42.55221015	38.52337406	43.6856521	36.84923912	46.37198234	41.35880053	46.12360374	46.79852682	44.817609	37.52989827	42.7073952	45.1654096	31.69187714	30.92267603	23.59008813	24.84073409	21.27374844	26.29315868	28.27600092	31.93969935	35.55738284	34.28796066	33.65463851	25.57272392	24.30230373	20.89854146	25.20931337	24.96601806	35.57099064	31.64873156
1084.6	60.3600733	53.4303023	36.40634618	40.35172192	45.4476055	42.26350947	39.04754796	46.6165951	44.11554003	41.58164829	50.90763434	49.84463357	35.18164053	35.9084138	45.74830853	47.71644539	41.39109573	46.80969561	41.64186091	42.56725465	38.54536136	43.73833345	36.89447137	46.37863236	41.37165117	46.13017413	46.83046034	44.8598567	37.52341243	42.70727404	45.21137716	31.75730775	30.97728089	23.64571125	24.91109719	21.33504343	26.35953403	28.3328884	31.98607655	35.646154	34.31212356	33.70638178	25.63275578	24.34261886	20.94891749	25.22141571	24.99446193	35.59984094	31.69973649
1088.5	60.38631429	53.41486284	36.45132984	40.42197921	45.52038944	42.33540937	39.10281916	46.64749071	44.1595429	41.60742777	50.91399077	49.83559358	35.20408388	35.95690123	45.79744088	47.73442458	41.395115	46.81836618	41.64315915	42.58661796	38.57469793	43.77322717	36.96718987	46.42868441	41.39729671	46.1576921	46.88387955	44.89662335	37.51928135	42.71853417	45.26476681	31.80728818	31.00809342	23.71761866	25.01081424	21.38344983	26.40568907	28.37508908	32.02440068	35.71845979	34.34438697	33.74298429	25.6929329	24.42426345	20.97123585	25.26060538	25.02763961	35.60817007	31.78207706
1092.4	60.34895523	53.34806826	36.46006606	40.43835713	45.5562314	42.3676267	39.11872961	46.64597937	44.15846086	41.58378199	50.86968965	49.7881202	35.1857009	35.95769167	45.81582441	47.70308222	41.34723063	46.79339496	41.60272466	42.55057283	38.56017052	43.78579511	37.01161518	46.4251016	41.39761253	46.12789613	46.90543531	44.88145952	37.49711557	42.68035721	45.27529189	31.82619029	31.00130789	23.74590579	25.06401891	21.41730716	26.4386602	28.39973054	32.02364421	35.75029329	34.31735513	33.73171052	25.72831258	24.47410346	20.96850234	25.247534	25.01480897	35.57395598	31.81368673
1096.3	60.25090336	53.24082962	36.45881982	40.46743647	45.53888825	42.3654204	39.10498968	46.58715154	44.10409442	41.54211093	50.81335141	49.70371948	35.15174853	35.92537578	45.76879542	47.61807006	41.28573623	46.72608939	41.56565996	42.48374091	38.52459497	43.73875588	37.01703357	46.3572006	41.34779351	46.05922081	46.85308577	44.81375661	37.47122423	42.60180622	45.24680174	31.84055458	30.97244491	23.76305473	25.07278021	21.44338538	26.434265	28.40969368	31.98345451	35.74122804	34.27161414	33.73552191	25.73695063	24.47219374	20.95224534	25.22502449	24.99046937	35.51440356	31.76499065
1100.2	60.03675242	53.08436581	36.40704937	40.41051699	45.43534181	42.28326274	39.01910922	46.47321468	43.97101164	41.4285026	50.65611313	49.56939641	35.08091849	35.84541238	45.68991396	47.46396485	41.1587633	46.5971828	41.45070871	42.36089816	38.42777674	43.62033839	36.98889058	46.23198271	41.24713241	45.92108848	46.74394814	44.67451254	37.38082811	42.42912395	45.15266497	31.82359438	30.93938973	23.72918333	25.05188933	21.42838428	26.41164973	28.37352297	31.87429617	35.68241998	34.17924654	33.68378731	25.70974468	24.4247999	20.91480566	25.16606911	24.93811845	35.39942697	31.69396844
1104.1	59.80501226	52.88618038	36.34783912	40.34768312	45.37748407	42.22348551	38.95397969	46.35053604	43.86026524	41.31665674	50.48789668	49.41111899	34.98886734	35.79238976	45.64458504	47.34724096	41.02535435	46.49020209	41.29491517	42.25615232	38.32860573	43.54997364	36.98379921	46.12138142	41.15097934	45.79521253	46.6578051	44.55347751	37.24338557	42.26000811	45.07922041	31.74909519	30.87401253	23.68583347	25.05376169	21.40308211	26.40917142	28.30417407	31.79145702	35.6266903	34.06935908	33.57834619	25.68420636	24.41085717	20.88666978	25.09002375	24.89152472	35.29637978	31.70590906
1107.9	59.54422567	52.58681381	36.2518409	40.26950047	45.33763175	42.1497333	38.86911039	46.20233189	43.8185056	41.14742114	50.27310426	49.14858609	34.83434482	35.73906123	45.58231738	47.17333126	40.82307938	46.37422909	41.09576161	42.06645953	38.2225944	43.46474312	36.94998668	46.00894399	41.06376309	45.64734184	46.62335052	44.388811	37.10083859	42.09658882	44.98044373	31.60264278	30.69486197	23.61077173	25.06113497	21.3700642	26.34932306	28.18845482	31.68392511	35.53801246	33.86695521	33.39032835	25.63062051	24.47530064	20.80421151	24.96140114	24.80886151	35.09770936	31.77974298
1111.8	59.29591838	52.24694918	36.19825663	40.25271226	45.35416984	42.09664488	38.77139582	46.08506851	43.84563279	40.97847325	50.07837375	48.88488076	34.74622623	35.69231723	45.52363154	46.98429567	40.61666331	46.30016376	40.92268793	41.84396195	38.14310082	43.37309112	36.91600232	45.92486122	41.0517463	45.49068943	46.68886644	44.20879349	37.03008734	41.96111049	44.9191612	31.50630559	30.46544339	23.55692277	25.06508706	21.34753205	26.27180433	28.09859704	31.58867043	35.45094639	33.65848198	33.23740005	25.58011585	24.5550284	20.66911017	24.84690774	24.71744489	34.8802783	31.85839328
1115.7	58.9505962	51.87306832	36.1505226	40.27899197	45.32777241	42.04114699	38.6654995	45.92349368	43.80511265	40.8287413	49.89997494	48.64996848	34.60684878	35.64024712	45.42563308	46.67379394	40.43559088	46.18762496	40.84068095	41.57983947	38.03776978	43.21754326	36.90916639	45.75083907	40.97528556	45.30386438	46.70125666	44.00889242	36.99679855	41.79479238	44.84885869	31.46516669	30.25358251	23.55716893	25.03119338	21.30827304	26.18456592	28.03847945	31.44678481	35.33576979	33.40829526	33.09735033	25.56220066	24.56516705	20.53460962	24.78013765	24.62017977	34.70420018	31.86383899
1119.6	58.55080257	51.58788097	36.09357212	40.27094789	45.12356583	41.89934204	38.47613639	45.7042095	43.56065491	40.71452922	49.68992655	48.50287886	34.54216079	35.57080023	45.32759111	46.31965819	40.3444309	46.06306699	40.81206305	41.35762605	37.89379513	43.03297131	36.89328331	45.47116768	40.82888658	45.06530454	46.47203476	43.76702511	36.96223706	41.54193298	44.68214212	31.49297526	30.18923903	23.53188883	24.89591267	21.28901439	26.11984555	28.060966	31.24466399	35.15949677	33.23055749	33.07608662	25.51536678	24.42557751	20.53477756	24.76747838	24.52350057	34.60212377	31.62015594
1123.5	58.22112956	51.67455895	36.08605467	40.23052977	44.85338464	41.80138269	38.42478427	45.60083703	43.25281799	40.74503605	49.63158221	48.54718608	34.56329868	35.53230378	45.30066223	46.21289848	40.41232173	46.0046398	40.8682065	41.38217828	37.84891169	42.94856524	36.96286181	45.26039393	40.6281677	44.8856774	46.13487136	43.66825276	36.89410654	41.24116158	44.62347278	31.61601833	30.34037702	23.44215516	24.8257344	21.28617488	26.20439289	28.10882426	31.07483753	35.05553955	33.21989538	33.12816158	25.53884936	24.15065166	20.6706865	24.79026361	24.47993704	34.58755525	31.32854322
1127.3	58.04746409	51.63752997	36.07566585	40.2028745	44.77861281	41.83780127	38.44941915	45.51434125	43.09160663	40.71926276	49.50221777	48.42182956	34.50442035	35.53363977	45.2617064	46.1753196	40.31081723	45.79429684	40.68981112	41.30425035	37.80054139	42.94231465	37.05098915	45.19155492	40.52683567	44.74372952	45.91772664	43.62766992	36.78451366	41.03877293	44.55548661	31.64789345	30.30283918	23.48006157	24.88817567	21.31886676	26.28486176	28.12417093	30.91046731	35.04155219	33.15071997	33.01928138	25.54169465	24.11799519	20.62002491	24.66229204	24.40705573	34.44975607	31.23785508
1131.2	57.71748978	51.554923	36.03926424	40.05793539	44.40922875	41.70832983	38.36007374	45.34722565	42.58109969	40.5945419	49.19173502	48.22984275	34.41690206	35.44656432	45.05160149	46.01086369	40.11613044	45.39658983	40.48691233	41.26309051	37.63326185	42.75393343	37.0437792	44.90188785	40.21244606	44.45065053	45.33995409	43.44433815	36.66731148	40.59353276	44.34314526	31.66849038	30.24675554	23.34608329	24.83705534	21.34287572	26.27937325	28.04648801	30.64829853	34.86767965	33.0243854	32.91708628	25.48272078	23.75718679	20.59789479	24.52245623	24.19328267	34.21701147	30.78714492
1135.1	57.17823848	51.12560045	35.92098194	39.83686396	44.13541556	41.5813363	38.19866611	45.05162593	42.16797687	40.20030266	48.65994925	47.68411726	34.09721401	35.31564224	44.79262255	45.73448157	39.66669722	44.79253518	39.89125813	40.97461892	37.34337181	42.54062434	36.95385758	44.62647846	39.86989573	44.03221813	44.9004308	43.12692108	36.33748845	40.04882524	44.01415764	31.4147621	29.90269533	23.17714837	24.82309604	21.24675465	26.24737205	27.78751355	30.28386513	34.6524804	32.66861123	32.55461308	25.37691206	23.65477184	20.33946225	24.17211572	23.93604593	33.75082627	30.59873156
1139	56.49240113	50.59517094	35.79823073	39.57044992	43.73381916	41.35054792	37.93746067	44.616293	41.68941375	39.79661009	48.07033499	47.09117446	33.79328555	35.12844329	44.38765495	45.28934207	39.17152064	44.19438138	39.34643719	40.56085455	36.98258267	42.20646673	36.80656592	44.18634249	39.47993378	43.48857824	44.33005916	42.68595589	35.99756827	39.4093597	43.64233347	31.23155486	29.55292465	23.0040086	24.71706884	21.18284997	26.11727843	27.56163761	29.92065102	34.37739469	32.31169944	32.21822297	25.21750883	23.46810767	20.08544817	23.86681401	23.66141975	33.3081039	30.32610612
1142.8	55.60394518	49.89341178	35.57135627	39.27031682	43.25955437	41.03990851	37.60829	44.07689809	41.10251947	39.26103176	47.34878891	46.32036924	33.35765337	34.86259031	43.88075238	44.71511013	38.57699035	43.43878898	38.6497637	40.04612541	36.54313231	41.77777804	36.5892348	43.62854006	38.98382325	42.84667939	43.6472457	42.11452289	35.59389028	38.63204742	43.1516495	31.00124322	29.05422856	22.79059491	24.55372793	21.06538508	25.92199606	27.26444006	29.44589282	34.02619631	31.82170321	31.80605386	25.01018835	23.21645858	19.7675374	23.47737101	23.30560796	32.69793875	29.9686872
1146.7	54.41957201	49.05738148	35.20826391	38.7871781	42.43863125	40.49271675	37.08755381	43.32829637	40.18425165	38.64967532	46.49666862	45.47283305	32.86550226	34.44491668	43.14566135	43.96428519	37.89226524	42.48087578	37.92863112	39.43616946	35.94442966	41.09709858	36.22687696	42.84196202	38.24986737	41.96769385	42.60891254	41.34255353	35.11312524	37.63799514	42.44588945	30.71392632	28.57041993	22.49955959	24.26189774	20.87396507	25.64620574	26.94684154	28.82752666	33.5183485	31.28198868	31.39575788	24.73443026	22.70563745	19.43974692	23.0929693	22.84587664	32.06168502	29.24258917
1150.6	53.55768862	48.56247442	34.97315249	38.37649799	41.77461371	40.12157636	36.73895088	42.85060329	39.42660025	38.23957563	45.89668347	44.91469239	32.54516736	34.18664276	42.66620067	43.53992276	37.4288389	41.76455545	37.37566298	39.14474964	35.57599225	40.67921172	36.02595142	42.32254785	37.71719737	41.38246095	41.77333804	40.86473819	34.75820407	36.89748558	41.92361893	30.5134314	28.32499045	22.25847158	24.09910565	20.76125228	25.5243101	26.67308275	28.39313368	33.19084349	30.94935474	31.09695032	24.54896252	22.30799962	19.27224671	22.77057335	22.54309509	31.63654173	28.73709282
1154.5	52.9858478	48.13923161	34.79347709	38.07661106	41.40320654	39.89812629	36.51199497	42.48822562	38.96674982	37.89440354	45.41452579	44.42093696	32.27008195	33.99925531	42.31597235	43.2398576	37.04856529	41.23091234	36.87264668	38.88237238	35.25907648	40.40326671	35.87853545	41.99091006	37.333345	40.96102315	41.24288571	40.53131188	34.42514962	36.38890313	41.58707111	30.28980003	28.06026691	22.08299477	24.03120804	20.6679959	25.40802301	26.41968396	28.0722216	32.94616171	30.67021945	30.78487809	24.41532606	22.13845968	19.04842674	22.5050026	22.31519551	31.2753345	28.45766259
1158.3	52.56529797	47.75776798	34.65457305	37.85950238	41.10302205	39.71815813	36.33364703	42.1648472	38.60919737	37.61527583	45.02118763	44.00069997	32.04081149	33.84362131	41.98476287	42.99775274	36.72359249	40.80993558	36.44081649	38.67508373	35.02324814	40.17646782	35.72372812	41.7303492	37.07636543	40.62773527	40.86409751	40.26734982	34.16380787	36.00806437	41.30293015	30.10760336	27.81594594	21.96362989	23.98116321	20.62113499	25.30398424	26.24575253	27.87780265	32.78311632	30.4633292	30.52549064	24.2926314	21.99239239	18.86460754	22.31802784	22.14668026	30.97964303	28.27082854
1162.2	52.27052196	47.49027478	34.59002199	37.71459257	40.92656769	39.60331799	36.24156633	41.97778701	38.38378863	37.43126972	44.75939294	43.73298208	31.91449739	33.76931976	41.80824201	42.84981131	36.51935551	40.54196194	36.18689093	38.54978714	34.88818219	40.05830571	35.6451396	41.59888504	36.90545899	40.43576612	40.65181496	40.10884936	34.01184315	35.76512468	41.13134297	30.02312525	27.66170336	21.91530721	23.96066151	20.59790734	25.24170975	26.15330279	27.7629947	32.71783009	30.33525146	30.40079997	24.24694331	21.92996108	18.77155959	22.18431374	22.04291699	30.81765914	28.16807606
1166.1	52.07199794	47.31715484	34.57229893	37.65932727	40.84698353	39.57261808	36.21570067	41.88021384	38.27442449	37.34665315	44.65183064	43.60169869	31.85767515	33.75793083	41.73011342	42.79548663	36.40477125	40.42682927	36.03848981	38.5137501	34.83869745	40.02494218	35.66216181	41.56482716	36.84201772	40.34276537	40.56361158	40.03976021	33.9459884	35.64080721	41.0558254	30.01540515	27.59205387	21.901738	23.98856639	20.61752226	25.24530079	26.13709065	27.71318056	32.73228732	30.28549053	30.3387439	24.2467746	21.91887017	18.72609709	22.1129751	22.01708163	30.71697008	28.14432187
1169.9	51.96103696	47.24405209	34.58776909	37.63993273	40.81421831	39.59157029	36.24065949	41.87296206	38.20594622	37.3439526	44.61172707	43.56000582	31.87135419	33.7634594	41.74800005	42.80542549	36.37548916	40.37259904	35.96372882	38.55021481	34.8374537	40.03121094	35.72815008	41.55481835	36.8491966	40.30333367	40.53439415	40.03434136	33.92999326	35.54594142	41.04843664	30.04567733	27.61294844	21.89069153	24.04775303	20.66009967	25.30482778	26.12192706	27.71228711	32.75912675	30.27175511	30.34262391	24.26927066	21.92984004	18.7264001	22.10873238	22.0235623	30.68252094	28.15171766
1173.8	51.98564716	47.23584747	34.68688714	37.74451743	40.91350601	39.6890335	36.33546635	41.91573295	38.26119558	37.3836376	44.65477077	43.56120001	31.91866245	33.86433907	41.78663153	42.85957227	36.3899992	40.40792614	35.95427148	38.59471827	34.89641355	40.12397109	35.83345661	41.63961633	36.90601879	40.34311674	40.61265907	40.10971974	33.99261139	35.55258702	41.11180489	30.10181395	27.6420039	21.9848074	24.14928721	20.72277724	25.35470521	26.18263301	27.75174049	32.83283384	30.32078207	30.38248805	24.34710706	22.005619	18.75695269	22.10672557	22.05110243	30.70397561	28.20912372
1177.7	52.04220072	47.27679524	34.77572836	37.84052581	40.95866921	39.79759758	36.42755793	41.9405559	38.26744863	37.43806915	44.69633153	43.57213321	31.97953394	33.94201342	41.81089979	42.87377401	36.43320335	40.4336472	35.99523382	38.63587419	34.96371009	40.18054845	35.91128927	41.69059969	36.9524163	40.38487305	40.63460013	40.17325818	34.06880679	35.5692089	41.15421227	30.19826696	27.66306295	22.05256396	24.21675414	20.80677085	25.39966219	26.2754237	27.78984439	32.91781881	30.3602589	30.45108988	24.43000865	22.05174168	18.78338595	22.14196677	22.08055166	30.73946217	28.2170027
1181.5	52.06242878	47.3098491	34.88953322	37.92544623	41.01012737	39.90953445	36.47787613	41.98121964	38.29319653	37.48445942	44.7321315	43.58791926	32.02450621	34.00946391	41.84637018	42.90275343	36.46413908	40.46716072	36.00550611	38.69974127	34.99735304	40.22571873	36.00586528	41.72796823	36.98531175	40.41913385	40.66512592	40.20063355	34.15746581	35.54701768	41.17706864	30.2451521	27.69295426	22.0548919	24.28870923	20.86994828	25.44393916	26.29132393	27.7884513	32.94762264	30.37050454	30.4677909	24.4850437	22.1095748	18.79157774	22.1557556	22.09842066	30.73947422	28.22263673
1185.4	52.07365246	47.32568739	34.97397267	37.99083732	41.04210469	39.96914837	36.53734043	42.00818898	38.27714407	37.5261315	44.73765252	43.5798832	32.0445028	34.06081292	41.87373029	42.91832262	36.46725923	40.45164093	35.9724416	38.71439529	35.01163498	40.27048921	36.06755055	41.75766959	37.00892693	40.4054022	40.67771776	40.22331763	34.17532278	35.50163626	41.20476361	30.3043296	27.70978006	22.11629284	24.34126479	20.91427211	25.50138704	26.33976832	27.81193601	33.00699399	30.36864464	30.49403068	24.52626514	22.1092878	18.81466741	22.17108298	22.11121269	30.76674494	28.24259812
1189.2	52.06311519	47.29046595	35.00897999	38.00059003	41.05863184	40.00637671	36.56762562	41.98780126	38.25298318	37.51047942	44.68509442	43.51483227	32.02231144	34.08460466	41.8675324	42.90681714	36.42318407	40.40807477	35.89500659	38.71348375	35.0079199	40.27713989	36.1044204	41.75057713	37.01103045	40.37937416	40.67517719	40.21190324	34.16597883	35.43982968	41.18424371	30.30370473	27.6953451	22.13223625	24.40664921	20.94813702	25.53603887	26.34355754	27.80242025	33.01515794	30.35332925	30.45538659	24.55689211	22.14118576	18.81068777	22.14322521	22.10703583	30.7347379	28.26134948
1193.1	52.05012976	47.26397951	35.05839165	38.01937422	41.07932743	40.03386918	36.58919752	41.98758575	38.23347259	37.50714735	44.66282804	43.49380246	32.04220409	34.09282077	41.86856696	42.90890241	36.40694847	40.37930866	35.85615468	38.73082356	35.00383149	40.28998433	36.15824869	41.74960658	37.01331034	40.36844798	40.68523257	40.21954937	34.1751752	35.41485946	41.18934909	30.33113258	27.70943975	22.13834718	24.44974795	20.98683181	25.57094269	26.35824378	27.79731308	33.03863618	30.34247823	30.45639938	24.58592121	22.16113301	18.80401164	22.15049613	22.11400547	30.71610397	28.27172756
1196.9	52.04661514	47.24727551	35.08951388	38.04845988	41.09820614	40.07053221	36.61724211	41.98358779	38.22682413	37.51018287	44.65632014	43.49123993	32.05039999	34.12074107	41.87389818	42.89176467	36.41246815	40.36342695	35.85006745	38.73166138	35.01143446	40.30106695	36.18702238	41.76918611	37.01927915	40.36955572	40.70241326	40.22492099	34.17629244	35.41284397	41.20556382	30.38703769	27.7348411	22.20029007	24.4921093	21.03948791	25.59083176	26.4014907	27.81902059	33.09498361	30.35923441	30.4873508	24.61402904	22.16313433	18.80890589	22.17151856	22.13069773	30.738027	28.27887672
1200.8	52.07139535	47.29834621	35.15687188	38.11632538	41.12986122	40.12915182	36.68101564	42.02269045	38.24342175	37.57448863	44.71772301	43.57064534	32.10943105	34.17070346	41.91316443	42.93133044	36.47465797	40.41841982	35.91602735	38.79724317	35.06225892	40.35156566	36.2678581	41.81815617	37.06907268	40.41890642	40.74081863	40.30459658	34.2343396	35.44018563	41.25548836	30.47994786	27.824311	22.26962041	24.54697691	21.09601472	25.65273149	26.48437867	27.87792016	33.16833269	30.42248853	30.56473468	24.67470744	22.19124341	18.86603124	22.21868382	22.16120894	30.80593521	28.29213324
1204.7	52.17323885	47.3775565	35.23231155	38.17937061	41.1989392	40.22249172	36.75751147	42.11015656	38.30052482	37.65430768	44.80886506	43.64949139	32.17211995	34.22746831	41.99823519	43.00526909	36.55008673	40.49067544	35.98814682	38.88362991	35.12510915	40.43159807	36.34311139	41.89596899	37.13191854	40.48871306	40.81142594	40.39218077	34.29736755	35.49976761	41.31248246	30.58901706	27.92464333	22.33758926	24.64728207	21.16895084	25.73052449	26.57383035	27.92978067	33.262724	30.50275992	30.64846212	24.76804667	22.24622356	18.92892303	22.2768566	22.23406304	30.88539647	28.33271204
1208.5	52.32115246	47.49010024	35.32709847	38.27422225	41.30012518	40.34813497	36.86969444	42.21422537	38.38621111	37.75541742	44.9059826	43.75774261	32.26634175	34.31612832	42.08858547	43.11859102	36.63358559	40.58529021	36.0877619	38.98542866	35.22832388	40.56363843	36.46123652	41.99915216	37.23011534	40.60386863	40.93363832	40.52869494	34.37301943	35.61216528	41.41975217	30.68501304	28.03485614	22.43329654	24.75036502	21.26553515	25.82676034	26.67899411	28.01578427	33.36628219	30.61801514	30.74690129	24.85733501	22.32628866	19.00227194	22.34527306	22.31062874	30.99170748	28.41585335
1212.3	52.49701941	47.59930942	35.41596505	38.37176403	41.42799956	40.45207615	36.97398732	42.33212545	38.48034112	37.8618503	45.01335346	43.86180542	32.35366099	34.39674066	42.20507625	43.23175127	36.71762563	40.6980304	36.17389313	39.08593505	35.32226522	40.6674768	36.56684118	42.1240854	37.33453809	40.71118214	41.07366363	40.65860654	34.44579946	35.72687177	41.53862238	30.78946676	28.1414457	22.52631072	24.87617673	21.36682854	25.91950248	26.78291961	28.12157799	33.49570651	30.72164005	30.85369121	24.95961798	22.4369198	19.06493421	22.43131411	22.39761532	31.09078167	28.52615524
1216.2	52.63365055	47.68524507	35.48211296	38.45462129	41.55793548	40.57136874	37.07479341	42.44027281	38.57144154	37.94081415	45.09685621	43.95569383	32.44344288	34.46357564	42.30972961	43.34544946	36.80289447	40.80681247	36.25823436	39.18638802	35.39330701	40.75586292	36.64746471	42.24444109	37.42901569	40.83839898	41.19752482	40.78233004	34.52390637	35.83885115	41.63793877	30.89816839	28.2476506	22.62689984	25.00774984	21.45793508	26.01606847	26.87717801	28.23604299	33.62728351	30.85583112	30.96777552	25.05916964	22.55141818	19.14760209	22.51646049	22.48368326	31.18512114	28.63378882
1220.1	52.81172527	47.80125668	35.56344877	38.56537887	41.69476367	40.70923618	37.19665314	42.54311975	38.69744893	38.04489085	45.19564952	44.0650532	32.52893717	34.5580094	42.43872096	43.46286975	36.90601431	40.92140119	36.36544506	39.30306855	35.49069274	40.88807966	36.7560108	42.3798504	37.54611114	41.00023479	41.35438785	40.9521871	34.60550476	36.00374727	41.77212325	31.00664699	28.37518071	22.74543768	25.16002124	21.58070492	26.11916368	27.00352263	28.37294642	33.79700057	31.00135556	31.10323641	25.19618939	22.7049631	19.25815614	22.60284845	22.57904032	31.31960199	28.75672002
1223.9	53.00691373	47.94318035	35.67274906	38.707767	41.86384267	40.85386724	37.32946112	42.67035867	38.82414415	38.16583105	45.35173611	44.21841441	32.63114353	34.65103638	42.56575761	43.60258272	37.02992312	41.06584772	36.51029752	39.42547233	35.60810025	41.01496275	36.88646896	42.5295214	37.68222387	41.17163768	41.54386028	41.11607617	34.71020411	36.18091018	41.92003898	31.18116707	28.53425944	22.89463431	25.32279191	21.71490049	26.25292136	27.15948392	28.54079991	33.9893241	31.1786537	31.27522446	25.35325834	22.85660974	19.36376349	22.72827692	22.69811575	31.45879035	28.88829457
1227.7	53.25196114	48.12893915	35.79412169	38.86401057	42.05947424	41.02959463	37.48559473	42.8250341	38.97770746	38.30925775	45.52230828	44.39508081	32.7709291	34.77325614	42.7413965	43.78676334	37.18095556	41.23215449	36.67990831	39.58167424	35.74080866	41.17879875	37.02775043	42.72102819	37.85100304	41.36224688	41.76854015	41.32993544	34.83643486	36.38780384	42.11308176	31.38437506	28.714121	23.0736767	25.50440147	21.87528678	26.3840851	27.33620391	28.72606868	34.21136987	31.36686128	31.49445967	25.51718398	23.00883116	19.4834143	22.8617796	22.84046394	31.63814208	29.04966223
1231.6	53.51181484	48.3289939	35.93059577	39.04299928	42.26477242	41.21912223	37.66359671	43.0134454	39.14194128	38.48131295	45.72546745	44.59542122	32.93081111	34.89159756	42.93318687	43.98063244	37.36422915	41.41925743	36.86656825	39.75516373	35.88511191	41.34737182	37.19646382	42.91400678	38.01025565	41.58050044	41.97845195	41.55760391	34.97245326	36.61384909	42.30728336	31.57912064	28.92324013	23.26376781	25.67988287	22.01980502	26.53313253	27.53650905	28.92102959	34.43945743	31.58277662	31.71910026	25.69124781	23.17057723	19.63339785	23.00773871	22.99228606	31.83237827	29.20191357
1235.4	53.70724959	48.50010574	36.03543925	39.18163283	42.42652747	41.37299653	37.8092085	43.14786646	39.26538699	38.61881074	45.89608413	44.78144607	33.0635417	34.99331439	43.08824836	44.14172258	37.4999405	41.57398498	37.02923091	39.90917272	36.01663247	41.48855611	37.33063993	43.0725033	38.15945871	41.76607275	42.14979071	41.75130501	35.07853348	36.79550296	42.47096967	31.75764644	29.10207252	23.42006195	25.82410224	22.13870539	26.65332109	27.70819566	29.08183595	34.64505513	31.7639382	31.90356621	25.83655544	23.29244966	19.75159102	23.13982331	23.13054349	31.99076693	29.33033027
1239.3	53.89025108	48.65754475	36.15505444	39.33160309	42.60198184	41.52929221	37.96249678	43.29925562	39.40249289	38.76213482	46.06956484	44.95490687	33.19353587	35.09582822	43.25710941	44.28120184	37.63254318	41.73304619	37.19037836	40.04277678	36.13746394	41.62173662	37.47158555	43.21926307	38.28073409	41.94528359	42.3283227	41.92988703	35.18410807	36.97262761	42.64032256	31.91829803	29.27057526	23.55811799	25.96284106	22.25808403	26.77808333	27.85993408	29.25554323	34.84125965	31.93868504	32.0952091	25.96522866	23.41707223	19.850924	23.26312434	23.24459475	32.13159928	29.46690302
1243.1	54.06335926	48.78250618	36.23501795	39.44738535	42.74095148	41.65384301	38.08180746	43.4170151	39.53106096	38.87444094	46.18991748	45.08552022	33.28648856	35.1830645	43.39492698	44.41684598	37.74615968	41.86797964	37.29944856	40.156194	36.23649822	41.73999544	37.57197158	43.35681639	38.40889695	42.10427558	42.46981951	42.07688647	35.25704226	37.1144157	42.78596052	32.03879302	29.41857923	23.71109651	26.10351048	22.36316133	26.87658455	27.98951127	29.3762314	34.9917915	32.07166139	32.23515329	26.08479449	23.54086256	19.94645129	23.38082439	23.3591819	32.25026278	29.59062696
1246.9	54.22518873	48.90452597	36.33568731	39.54753129	42.87527516	41.78148805	38.18780001	43.52773208	39.63103206	38.97609564	46.30814837	45.21068975	33.35882022	35.25061487	43.52745975	44.54084163	37.84184717	42.00065157	37.42082396	40.26515742	36.31881367	41.85485066	37.70317662	43.48071135	38.50787167	42.24810224	42.62155863	42.22957483	35.33930526	37.2536913	42.91664968	32.14805053	29.56074899	23.78804148	26.24702373	22.46789718	26.98905387	28.09451447	29.50478965	35.12956079	32.21201137	32.35474807	26.19735728	23.66161758	20.04906012	23.46531397	23.45913937	32.37200587	29.6917492
1250.8	54.36452996	48.98885703	36.41864212	39.66171152	43.03358667	41.9036359	38.2932211	43.6210103	39.74116251	39.05611067	46.4138199	45.30875284	33.4460314	35.327601	43.64840193	44.64682418	37.92542244	42.11391145	37.50941134	40.36435139	36.40245806	41.95883759	37.79882275	43.58864744	38.61210747	42.3842576	42.77495557	42.35001461	35.41564084	37.38787376	43.0295339	32.25373835	29.65987717	23.89501125	26.36086922	22.56356762	27.08162197	28.21054608	29.63086787	35.27562904	32.3170273	32.46208858	26.30521365	23.77963614	20.13727772	23.53799475	23.54426626	32.45918173	29.81156669
1254.6	54.51925028	49.04495021	36.49748443	39.76571254	43.1739423	42.02804943	38.39925208	43.70883729	39.85141998	39.11828901	46.47013561	45.34487033	33.51180768	35.40818179	43.73625015	44.72393695	37.98942526	42.20422955	37.54935852	40.41568474	36.48082128	42.02997181	37.88360767	43.69638166	38.70880666	42.50680191	42.9388702	42.46369525	35.47897839	37.51213008	43.14561676	32.36029674	29.71936076	24.01493866	26.4898854	22.65803177	27.14195816	28.30098171	29.74811027	35.41806203	32.42555863	32.5634291	26.40064002	23.91936407	20.17385225	23.61680496	23.64314463	32.53278858	29.95396001
1258.4	54.61333329	49.09605367	36.57355289	39.86040886	43.27531432	42.12692017	38.47941237	43.76115008	39.93010878	39.18596261	46.53291417	45.39498757	33.56629977	35.45454234	43.80020015	44.7885868	38.03102038	42.26110172	37.62631045	40.48753917	36.52781417	42.0891545	37.94157164	43.78808636	38.78144735	42.61679505	43.03704875	42.55494986	35.52916484	37.61331034	43.23829276	32.42601802	29.7841265	24.09935241	26.58680235	22.72200605	27.19546219	28.39687893	29.82303646	35.51280563	32.52402546	32.66317682	26.47423639	24.00383418	20.21205405	23.67624936	23.70079884	32.6065765	30.03105298
1262.3	54.69904554	49.18261113	36.64869007	39.95198665	43.36509339	42.21452595	38.56203724	43.82282148	39.9592159	39.25957062	46.61024559	45.50451944	33.65074382	35.49734573	43.86103939	44.85381432	38.12515322	42.3244338	37.73538573	40.5648945	36.58836031	42.15228355	38.06262499	43.83905851	38.85210682	42.712129	43.09859385	42.65844028	35.61426863	37.70786226	43.31863891	32.57794587	29.91630963	24.19559824	26.66768994	22.81178332	27.27904094	28.52345008	29.90252729	35.64139617	32.63433404	32.81223418	26.57833614	24.04541879	20.30946178	23.77475497	23.78977852	32.71376237	30.03239989
1266.1	54.72817824	49.24324372	36.70464634	39.98982337	43.37057026	42.25503315	38.59902155	43.86044583	39.91268787	39.31722164	46.68364852	45.56918437	33.69074259	35.51221652	43.89831798	44.86396456	38.17953446	42.36694294	37.83260082	40.61284987	36.61869558	42.1700125	38.10712324	43.83745867	38.8518085	42.73561483	43.10309212	42.70988111	35.65906299	37.75170981	43.31905237	32.71090169	30.05163872	24.2459317	26.73740116	22.8907	27.34625506	28.628399	29.94736025	35.72034536	32.72820543	32.95368682	26.67461965	24.06380194	20.38614932	23.85421701	23.83904981	32.78390008	30.01453686
1269.9	54.71867254	49.29982506	36.72904434	40.01490307	43.36768794	42.28874758	38.64379518	43.87800778	39.8943895	39.34476127	46.69433941	45.63404424	33.73027436	35.52978138	43.95926604	44.90921186	38.1960172	42.37639125	37.87333743	40.65754571	36.64401836	42.19394659	38.18366014	43.84726992	38.8425335	42.76360008	43.0834373	42.7606124	35.65797597	37.7539229	43.34185141	32.80086362	30.18248726	24.31686519	26.8151051	22.95972672	27.43086676	28.70890519	29.99204324	35.81494496	32.80957688	33.04520499	26.74952098	24.09230841	20.46506875	23.90453979	23.8971621	32.84936818	30.02788473
1273.8	54.6961588	49.30977609	36.74870348	40.03192181	43.37408825	42.31328954	38.65750647	43.88597537	39.87612281	39.36212605	46.67891673	45.63405026	33.73180118	35.54982796	43.99571417	44.92028308	38.18724417	42.3765654	37.86504965	40.68183991	36.64511258	42.22147397	38.23575127	43.84369195	38.83430116	42.7812954	43.0722005	42.78089146	35.6350975	37.75938017	43.37413678	32.85426034	30.25170986	24.35995188	26.91440037	23.03509039	27.52019733	28.77010158	30.03497076	35.89152889	32.87814871	33.09249686	26.82823489	24.15229225	20.53488585	23.93788915	23.93435328	32.87875777	30.07028087
1277.6	54.65458586	49.27139541	36.75359019	40.04787064	43.35504108	42.3341361	38.6664595	43.85042431	39.83780054	39.34268697	46.62400353	45.58820947	33.71630951	35.56235765	44.00264536	44.90056139	38.15644655	42.32183861	37.83484966	40.66734968	36.63865433	42.22138916	38.28160996	43.83094622	38.80517941	42.77200974	43.03401572	42.79667542	35.63039674	37.72610378	43.37047291	32.90277946	30.28679704	24.41090962	26.99977472	23.0980688	27.56597502	28.80864537	30.04675126	35.94131962	32.91824553	33.13629695	26.89286896	24.19659691	20.57129847	23.96372259	23.95006805	32.8869663	30.08142943
1281.4	54.56697215	49.20486146	36.76497179	40.05180612	43.32389239	42.36809526	38.661094	43.81627292	39.79173014	39.29338602	46.5540874	45.51675411	33.683754	35.55076123	43.98714689	44.84932967	38.09770975	42.24994184	37.75562338	40.63240781	36.60623151	42.19525483	38.30565254	43.79713937	38.76858357	42.74857475	43.00047546	42.76602797	35.59649726	37.68651932	43.35447795	32.93848048	30.31037132	24.46380417	27.07307522	23.15808864	27.62025693	28.85485723	30.05919753	35.98255083	32.93857384	33.17990624	26.95518277	24.23792644	20.59001225	23.97628907	23.95637559	32.85995796	30.10741397
1285.3	54.4584439	49.13075931	36.76956377	40.04291507	43.28964937	42.36429511	38.64566617	43.75140467	39.71603887	39.23540626	46.43783255	45.41528221	33.62641132	35.53659364	43.95647888	44.78128521	38.02838607	42.1610973	37.67061325	40.57695579	36.55218775	42.14942256	38.33200546	43.73235421	38.70811346	42.69379014	42.91469052	42.72763573	35.54368479	37.61155733	43.33366598	32.9777605	30.31299599	24.49194785	27.14874844	23.22304712	27.66125847	28.86103639	30.04003379	36.01474734	32.94410775	33.18602129	26.99458243	24.25755717	20.60483718	23.97619282	23.94016165	32.82435782	30.11241653
1289.1	54.2530444	48.88179529	36.67589221	39.93015761	43.14507182	42.25045358	38.53092515	43.58180163	39.5351078	39.05272128	46.20261543	45.16777761	33.47926485	35.44267202	43.81590837	44.59597651	37.83273386	41.9557922	37.45380293	40.40751962	36.40149808	42.00545156	38.26533651	43.56167147	38.54900666	42.51072274	42.73312278	42.55400726	35.37793183	37.40908833	43.19123585	32.90737565	30.21269362	24.4448774	27.12900159	23.21709706	27.64106282	28.80092328	29.94450206	35.94311216	32.83805516	33.0941529	26.96679123	24.22588472	20.55011929	23.88400957	23.87420317	32.67047485	30.04867765
1292.9	54.08722344	48.80709596	36.71179833	39.96691307	43.10992929	42.28743191	38.52267255	43.5106241	39.47836655	38.99582592	46.08244774	45.03216601	33.43859959	35.45661019	43.77932406	44.52894154	37.74316589	41.85357761	37.35550863	40.3641037	36.35727638	41.97148548	38.31207501	43.4895709	38.48778361	42.45558254	42.65233223	42.51165919	35.36309566	37.32301196	43.15969252	32.96477365	30.20912726	24.47766948	27.23067525	23.2860499	27.69724963	28.82190856	29.92922523	35.97201111	32.83647707	33.1255045	27.02572007	24.27555908	20.55994591	23.87007478	23.87007478	32.62663526	30.05292654
1296.7	53.79630347	48.55555551	36.61818174	39.85294846	42.93308458	42.17911406	38.39807104	43.30447496	39.26443154	38.80382335	45.80080549	44.76634834	33.28242209	35.36504985	43.60000359	44.30377519	37.53365017	41.6060973	37.11612176	40.17743828	36.19426426	41.7891537	38.23902971	43.29402228	38.30825889	42.26007406	42.4169716	42.30872332	35.20651927	37.08251299	42.99102963	32.88020698	30.10388611	24.42202329	27.21062063	23.2650793	27.65555238	28.74897496	29.8025064	35.89323641	32.71115325	33.03475804	26.98652111	24.22384624	20.48131602	23.77965499	23.77276282	32.46751683	29.95389747
1300.6	53.43302387	48.25926189	36.52536759	39.73022169	42.69651371	42.04349182	38.24141952	43.06452383	39.00368413	38.58216389	45.49448286	44.4438705	33.09534645	35.24039107	43.3889263	44.03306867	37.30132454	41.30029325	36.83270786	39.95556326	35.99366952	41.58922565	38.15952681	43.03980275	38.0940563	41.98088229	42.12277581	42.06271252	35.0048423	36.78193885	42.79417259	32.83294456	29.97641363	24.37452646	27.17493891	23.23443953	27.59494784	28.65508635	29.63886772	35.76948157	32.57435888	32.90654851	26.9370994	24.13681226	20.3994256	23.65886508	23.66601796	32.27184079	29.82861384
1304.4	52.99992687	47.96609206	36.42319821	39.58046625	42.46077208	41.89676086	38.08020274	42.82643015	38.74091268	38.34983721	45.15783216	44.12086606	32.90295427	35.11760313	43.18063409	43.76876839	37.01507527	40.99018372	36.53300001	39.71058175	35.79086812	41.36401535	38.08215402	42.77068141	37.85440844	41.69646267	41.81443226	41.78978049	34.81324953	36.45096313	42.57644213	32.77762415	29.86414902	24.30024298	27.12549973	23.19714904	27.54214648	28.55555208	29.46383851	35.66778762	32.40856654	32.80329146	26.89213609	24.0497222	20.2865885	23.52633169	23.53004517	32.06112079	29.68476043
1308.2	52.44244593	47.55235346	36.24588901	39.3534868	42.10380597	41.65075361	37.8394378	42.46855692	38.35846514	38.03780434	44.74702064	43.68524138	32.64014866	34.92032578	42.8623992	43.39304226	36.66725168	40.58141846	36.14771272	39.39416051	35.51233567	41.06470849	37.93716987	42.39499602	37.51978667	41.29442171	41.36119346	41.42369418	34.55527241	36.00952955	42.26740474	32.6344357	29.69181963	24.14989269	27.01035703	23.12559032	27.44562031	28.38365203	29.20537528	35.44313423	32.17452355	32.60875096	26.78637874	23.89066572	20.17990791	23.36151438	23.35771892	31.78854204	29.45576789
1312	51.78262999	47.05524842	36.02225141	39.06567631	41.67997739	41.35987554	37.53524269	42.05996051	37.90245214	37.64571237	44.22468008	43.16587876	32.31312802	34.69217292	42.4763056	42.94155016	36.24643825	40.0806957	35.70078163	39.00969389	35.16054649	40.69028152	37.74978538	41.96515732	37.11322908	40.80273225	40.84149442	40.9702205	34.22815406	35.50234429	41.87661036	32.43943697	29.4493219	23.97587933	26.87787934	23.00635608	27.31085274	28.18568397	28.89273017	35.20177813	31.8810478	32.37354852	26.64884295	23.69956355	20.01702311	23.12251446	23.13820347	31.44473321	29.18919621
1315.8	51.02441632	46.49911259	35.75383074	38.74179061	41.14281512	40.9930326	37.18054696	41.56584451	37.36197796	37.18577644	43.60743894	42.55480283	31.93382052	34.40064063	42.00023441	42.4164447	35.75826179	39.47305814	35.17537605	38.55882578	34.75649527	40.24869943	37.51019438	41.42402648	36.63259694	40.23664742	40.2116694	40.43901197	33.84828504	34.90960539	41.41309337	32.20543184	29.1700833	23.74644852	26.68471995	22.85990282	27.13792502	27.92379787	28.5393709	34.88472332	31.54588131	32.08627922	26.44985756	23.44428456	19.81799539	22.87046678	22.85861322	31.04837093	28.8294752
1319.6	50.21842529	45.88263485	35.45044379	38.35269628	40.60318465	40.61611769	36.79001383	41.03331835	36.83425456	36.67900411	42.94350948	41.88258945	31.50851766	34.10067145	41.54778505	41.88118233	35.21193769	38.88018552	34.55849309	38.08657691	34.32621037	39.80309778	37.25074528	40.89415729	36.12304927	39.65352434	39.57694353	39.87202958	33.40888941	34.27405466	40.93204521	31.91168843	28.82179234	23.49958637	26.51268832	22.71104717	26.96373049	27.61183328	28.16766145	34.542583	31.16229107	31.71024844	26.25453877	23.22325764	19.59565891	22.55449347	22.57048389	30.61366731	28.55582159
1323.4	49.48991767	45.29764719	35.21080591	38.08537215	40.17636741	40.30935097	36.47050094	40.57375147	36.41212689	36.24669097	42.38565088	41.27166044	31.14186237	33.87193288	41.15665775	41.37188737	34.73360391	38.36979995	34.00878665	37.63631054	33.94965266	39.4002018	37.05960632	40.42016888	35.72785503	39.13551746	39.07895275	39.35706211	33.04321068	33.71946893	40.54546364	31.68145952	28.49531195	23.31433936	26.37861572	22.57795542	26.78451148	27.33817211	27.84792511	34.24045674	30.83414113	31.38936614	26.08287922	23.08392018	19.38639583	22.29390958	22.32814206	30.21872872	28.36833611
1327.2	48.75747714	44.70238876	34.98541792	37.8133486	39.70861911	39.98785235	36.12414615	40.09147645	35.95622515	35.78936406	41.75174615	40.62591101	30.76327334	33.64050604	40.71924066	40.82353749	34.2315514	37.82730965	33.45901321	37.17210699	33.54827586	38.97613506	36.84442259	39.91025966	35.29307566	38.57673611	38.50718137	38.81955147	32.6979537	33.14363696	40.13533267	31.44588315	28.13579104	23.11955898	26.22144241	22.44849565	26.60997577	27.0804067	27.49781553	33.91158793	30.46103815	31.06060446	25.90861794	22.8982798	19.16251032	22.03404813	22.07188293	29.81382349	28.08889121
1331.1	47.86614422	43.99926693	34.68909397	37.43647809	39.08017906	39.55837842	35.661281	39.47329396	35.33344675	35.24237025	41.01063559	39.87350871	30.28811224	33.29398175	40.10177306	40.13793271	33.65421352	37.13352817	32.85621134	36.59762896	33.05172969	38.40948442	36.52013148	39.25945162	34.70586088	37.86587205	37.75174642	38.12491124	32.27699758	32.43081212	39.53469784	31.15440309	27.75832004	22.83712367	25.92489049	22.25456426	26.33333508	26.77005229	27.04119856	33.51480228	30.02630479	30.71554187	25.65725567	22.57750434	18.91140644	21.7223482	21.738052	29.34376099	27.6453877
1334.9	46.87232935	43.30733046	34.31041063	36.95082501	38.37407084	39.04341415	35.16418778	38.86741917	34.62249283	34.67434174	40.26620403	39.12939053	29.79477757	32.90505497	39.50867007	39.49720382	33.04520318	36.40664667	32.20303728	36.06357668	32.54148615	37.84248737	36.1886134	38.57655843	34.07851469	37.13663203	36.92892192	37.42075058	31.76259191	31.67832514	38.88493558	30.81964902	27.39789826	22.4780317	25.65739829	22.03060291	26.10701198	26.38757348	26.57857145	33.07846153	29.56247622	30.30341614	25.4151329	22.22302568	18.64858076	21.39155421	21.38049343	28.8520613	27.19129113
1338.7	46.05084645	42.63397786	33.98474577	36.58377872	37.89650199	38.65843151	34.78722807	38.37907753	34.17662856	34.16526883	39.61599826	38.46119335	29.36312668	32.63602436	39.11352697	38.98254527	32.50470128	35.89726373	31.54056642	35.60875971	32.11910781	37.40815096	35.94000704	38.07433749	33.6367319	36.5763583	36.38778259	36.84149744	31.29439505	31.07103388	38.46610644	30.43280653	26.99082722	22.20663233	25.49966615	21.83967214	25.9337797	26.02244047	26.23535732	32.74927958	29.19325424	29.85941815	25.17080701	22.09143104	18.392307	21.04470981	21.09994216	28.40729232	27.06986783
1342.5	45.41273934	42.00012543	33.73039088	36.36321105	37.61608322	38.36244359	34.4914838	37.89185725	33.99093526	33.72638545	39.04941429	37.79727749	29.0059242	32.42792829	38.81250885	38.50842304	31.9989525	35.50995104	30.951541	35.13961571	31.74915677	37.03307752	35.73714852	37.67940011	33.35225519	36.16114871	36.08436728	36.35934908	30.90849567	30.64068782	38.2187425	30.07677589	26.49661261	22.05169218	25.38073069	21.68356409	25.68738586	25.68470011	26.02538916	32.43783163	28.8156021	29.40738758	24.91481253	22.09188538	18.13296199	20.72585194	20.90962358	27.94874182	27.11332388
1346.3	44.82913769	41.29705049	33.50451511	36.29660802	37.47529976	38.11874747	34.1910969	37.45080128	33.92123203	33.26310034	38.48413652	37.12364681	28.6313621	32.25695026	38.45020768	37.90745478	31.53033394	35.24302198	30.39875206	34.61588349	31.3674001	36.65888276	35.44274852	37.31179746	33.2163867	35.84496194	35.95483666	35.86855652	30.58768288	30.36542513	38.04132729	29.66206707	25.87184558	21.99740844	25.19444102	21.47417503	25.28061289	25.36534412	25.85259979	32.08644659	28.38787811	29.01536151	24.63030066	22.13662786	17.76223021	20.47822975	20.75075901	27.51192903	27.20827608
1350.1	44.21772081	40.38662596	33.12368788	36.037259	37.1373343	37.65556341	33.68662197	36.67739678	33.64664337	32.77399694	37.75840761	36.27280417	28.16641367	31.77901533	37.60110104	37.00505876	30.99799157	34.76784622	29.76241752	33.83443013	30.80160554	35.96289414	34.77454661	36.80246232	32.8849577	35.39444575	35.71655394	35.21746986	30.09008864	30.1702104	37.6748096	29.24420101	25.13551161	21.91301012	24.66365175	21.21129288	24.49793852	25.00842578	25.61502486	31.59829763	27.89986643	28.59088479	24.23562676	21.97865043	17.16914135	20.24261015	20.46587424	26.94053263	27.0631356
1353.9	43.25283713	39.26343031	32.52029416	35.33647516	36.25157606	36.7986536	32.86658342	35.84212678	32.7271747	32.10031975	36.67675454	35.2837222	27.53202372	30.88822293	36.4397085	35.94317884	30.45594925	33.96363677	29.16029749	33.13376649	29.99456808	35.01356234	33.75426511	36.04967133	32.36829974	34.82265139	35.07426109	34.53474441	29.24781446	29.90671717	36.83903089	28.72612289	24.33878258	21.46623777	23.898136	20.67599922	23.57587029	24.51601626	25.10613741	30.8997548	27.22324802	28.28755222	23.52794946	21.48892017	16.52196303	19.92043098	20.30912308	26.33392911	26.54251453
1357.7	42.2431857	38.46639797	31.62543506	34.29667356	35.37375739	35.80837994	31.94245572	34.90600523	31.59753016	31.1845816	35.82832116	34.43528344	26.98375774	29.90411005	35.32628385	35.20362314	29.72101023	33.13605425	28.30860456	32.49792747	29.13557318	34.04389135	32.91375714	35.33835469	31.77619601	33.99134516	34.1508346	34.10813613	28.06597398	29.40473159	35.65125572	28.2855167	23.65697761	20.57128487	23.24294718	19.8352892	22.89342918	23.9448943	24.38011139	30.03992214	26.95987482	27.8706814	22.85903639	20.98953545	15.97573524	19.44673535	20.08695279	25.84890977	25.77226078
1361.5	41.65710528	38.37240828	30.67459993	33.1989395	34.73181689	35.03336614	31.32354749	34.35771987	30.28833277	31.32743066	35.50742619	34.29193987	26.6117407	29.20164072	34.71959916	34.83893833	29.88425148	32.74411654	28.12899442	32.2889993	28.80082943	33.73868083	32.33892322	35.4544069	31.28633053	33.3861935	33.27016148	33.97177713	27.28779112	29.36588497	35.05217225	27.7074778	23.73256538	19.87456214	23.06998674	19.87568089	22.71506387	23.60505344	23.48702818	29.38829154	26.69455565	27.18662119	22.37414027	20.4235742	15.94874614	19.10420026	19.5408677	25.65421178	25.10837749
1365.3	42.08694406	38.04930986	30.1796175	32.96653062	34.03113746	34.60203303	31.06772739	34.37000413	30.51143713	30.92267611	35.65944913	34.54305076	26.57757465	28.97861901	34.5468674	34.62862341	29.51846785	32.21526136	28.41023653	32.41544335	28.74682098	33.92784437	32.12806612	35.32134101	31.1398507	33.32750962	32.6072183	33.738926	27.47218512	29.09563593	35.11038867	27.56423941	23.82463952	19.66888287	23.12281166	19.64038739	22.70520844	22.99321999	23.6860696	29.50332431	26.89367929	27.03832666	22.30594786	19.61868802	15.85600388	18.96010604	19.47232904	25.36516737	24.6605392
1369.1	41.7098551	38.09506306	30.65333817	32.86339163	33.95677959	34.8620929	31.12746281	33.87688537	30.25580958	31.02761688	35.5714827	34.56699847	26.73837378	28.99515084	35.01222558	34.42247056	30.03967513	31.93668789	28.43485807	32.11980244	28.51055222	34.26509753	32.52241061	35.1137103	30.99169267	32.9638913	32.48890727	33.41299063	27.63149712	28.94728269	34.71126089	27.92235498	24.14120274	19.63290585	22.39605556	19.63290585	22.97777129	22.98797683	23.42171224	29.34942953	26.54301063	26.99803367	22.68028418	19.72198625	15.91846033	19.14032398	19.2732429	25.78626981	24.78955707
1372.9	41.44463067	38.16914624	30.90140086	33.01366399	34.08775705	34.76670592	30.93666668	34.19527168	30.03916412	30.82911594	35.48922623	34.39472947	26.49666601	28.9488881	34.52216807	34.25248655	29.55647647	31.7743374	28.35468393	31.64860875	28.51357229	33.89098467	32.46079997	34.9006214	30.52560686	33.30389304	32.4784269	33.23626845	27.28779463	29.04238795	34.84095311	27.68166003	24.12891071	19.39191162	22.93407382	19.5087773	22.78521032	23.09310848	23.24108023	29.16232909	26.34853503	26.96875257	22.55292008	19.95033838	16.04716282	19.13044609	18.99577953	25.59703916	24.31837119
1376.7	41.12355016	37.90373362	30.31218126	32.58905815	33.53718368	34.50623119	30.70179279	33.86707776	29.86983529	30.64095433	35.18129963	33.79431085	26.10889471	28.4388126	34.44452134	33.6674063	29.44191663	31.40883009	27.62802083	31.8026399	28.23088135	33.25677922	32.34976024	34.10162592	29.98568025	32.31440516	32.0250608	32.91310438	26.6426827	28.47848694	34.28398725	27.43295268	23.66485486	19.59517367	22.2933023	19.26043519	22.59673512	23.13224156	22.83022111	28.87791357	26.29455168	26.60907498	22.72770713	19.62843126	15.93906538	19.08921069	18.81443473	25.26924396	24.03341373
1380.5	40.08006973	37.12117538	29.5300079	32.03746914	32.74505815	33.45201899	29.54573934	33.01062441	29.15194273	29.63290602	34.27504855	32.79905994	25.14525085	27.99538014	33.41252256	33.21637325	28.61459827	30.82449876	27.2506507	30.6515776	27.58005099	32.80629456	31.75918345	33.46616287	29.87200727	31.24015388	30.8990746	32.24230504	25.98310554	27.59665458	33.2094875	27.19102731	23.01986096	19.00263579	22.24720416	19.15756061	22.09277117	22.48582989	22.63978198	28.18450856	25.60484784	26.08776473	21.87250012	19.3257479	15.58049598	18.01553065	18.43477563	24.30020419	23.38870718
1384.2	38.62968823	35.92420776	28.66384871	31.15660512	31.50240059	32.67146841	29.26420204	31.56831535	27.77202421	28.66766011	33.21281956	31.36141092	24.51290442	27.08279624	32.08314997	31.86577331	27.29873269	29.51863945	25.5709856	29.66199614	26.60890343	31.68645986	30.71072711	32.47013439	28.47674646	30.12993617	29.57529193	30.89783883	25.52883934	26.65296828	32.42489982	26.0504693	22.64597061	18.64965046	21.74039905	18.61331331	21.88912803	21.82336893	21.82336893	27.91046953	25.18484709	25.65116925	21.39388398	18.50262037	15.17775889	17.5032102	17.63708769	23.24850317	22.58038673
1388	37.15932528	34.46529502	28.55636386	30.20295685	30.2192133	31.6556036	28.24930619	30.19568411	26.7666078	27.81651737	31.62782552	30.00468215	23.63253806	26.66097624	30.77851404	30.35805721	26.17962694	27.92503538	24.58687447	28.80658729	25.30511728	29.87907385	29.99504983	31.00032109	27.34508277	28.87188043	28.03668635	29.32898655	24.08434438	25.45499812	31.54657839	25.61846563	22.15631858	17.86375413	21.32545663	17.86375413	21.74110988	21.14774449	20.87309846	26.77820858	23.9953902	25.15179454	21.20649242	18.09962377	14.85790011	17.25955116	17.01298615	22.68398153	21.64374703
1391.8	34.70470009	32.67363376	27.16931728	29.22489483	28.5930066	30.27238249	26.45409897	29.05069992	25.15632248	26.1505246	29.53193222	28.2308579	22.4608646	25.38634373	29.11689351	28.82783451	24.77621961	26.35807548	23.22220485	27.12162612	24.00868765	28.84847992	29.207094	29.21828081	25.57483063	27.50611857	26.68583159	27.72157194	22.71103499	23.74418036	29.83474931	25.0947722	21.20492943	17.31549487	20.55657866	17.78216676	20.93487025	20.32686754	20.20113855	26.09856309	23.27195178	24.06115776	20.41406103	17.09373545	14.26551741	16.51632962	16.18122516	21.42635428	21.15529824
1395.6	32.53015248	31.06439403	26.28066844	27.83302027	27.13545227	29.30110503	25.66796938	27.54448899	23.79072295	24.66176124	27.85446206	26.34317787	21.01935993	24.32503833	27.7729849	27.58264484	23.32828938	24.66297832	21.55309778	25.98706654	22.80923447	27.45307205	27.80191651	27.17417331	24.15219225	25.63476758	24.8897639	26.21728829	22.00814601	22.34908695	28.26700262	24.31195762	20.58953803	16.75088811	20.10260556	17.41437072	20.10260556	19.49686548	19.26495003	25.1833562	22.58286389	23.31548429	20.0272559	16.93725715	13.618564	15.79130285	15.6881757	20.5392093	19.87830461
1399.4	30.83675235	29.640281	25.37886969	27.23310523	25.69066275	28.13349954	24.5166594	26.38991737	22.73638672	23.55310487	26.76660182	24.7751834	19.99282754	23.73966774	26.78478979	26.16826729	22.07156275	23.78927043	20.34588049	24.81673045	21.8179515	26.33367714	27.44314768	26.02670318	22.85085777	24.14550548	23.26615246	24.76898432	20.88364688	20.83330232	27.12942405	23.65466898	20.03213347	16.19605009	19.84042611	17.05229004	19.84042611	19.08992465	18.446536	24.452327	22.02371483	22.92263435	19.46048622	15.98926379	13.25417088	14.94505776	15.13281053	19.36254974	19.08060871
1403.2	28.73968494	27.92283756	24.2885533	25.77420168	24.05423735	26.7669771	23.40182313	24.6263749	21.10917987	21.94385116	24.86926452	23.01557357	18.83599326	22.5823772	24.76889464	24.57996244	20.14080442	21.79238224	18.81057767	23.40322597	20.42648959	24.58420273	26.37038747	24.35066866	21.08518501	22.50012737	21.40137452	23.0682498	19.57011464	19.46425795	25.46853269	22.93625742	19.270138	15.79217724	19.17621522	16.45026289	19.17621522	18.04820256	17.3901169	23.59434307	20.96449129	21.95354706	18.94593797	15.34180501	12.75405663	14.38701488	14.13889642	18.43842294	18.04733116
1407	25.54893213	25.16168328	22.83610632	23.81211664	21.34240059	24.98061156	21.58074079	22.54558638	18.71082594	19.83876426	22.01163015	20.28126138	16.91353802	21.00020238	22.45724937	22.13398563	17.85318381	19.09597419	16.67007534	21.27804449	18.71435829	22.32050139	24.7981599	21.72035976	18.83122353	19.98274078	18.79681881	20.87116814	17.66074734	17.15895686	23.44283966	21.68462669	18.02174494	14.72512659	18.34181809	15.84738444	18.41527868	17.01900523	15.85032454	22.42409166	19.53386526	20.76434087	17.99475007	14.3237782	11.87654478	13.23390461	13.04021002	16.84902747	16.46183135
1410.8	22.89189575	23.08868737	21.4443328	22.39771937	19.64336509	23.18616299	20.0060028	20.82659257	16.91311558	18.18746139	19.97384364	18.33024079	15.52496065	19.81572902	20.57316538	20.29268968	16.16839519	17.37642981	14.93009685	19.82398369	17.28814231	20.46652989	23.49305812	19.92995904	17.01115481	18.12818119	16.97574114	19.01331894	16.29071633	15.35225523	21.66214475	20.82654663	17.26948474	13.82707226	17.69155708	15.27916979	17.63406807	15.97011554	14.76820631	21.46522582	18.63651681	19.7220335	17.29265104	13.46234638	11.0402899	12.28810235	12.13643988	15.57509785	15.37625558
1414.5	20.69587046	21.22708985	20.2709755	21.03690158	17.74306562	21.9731724	18.81215829	19.16620734	15.40161306	16.71805216	18.20352112	16.57690781	14.21251873	18.85235138	19.0735489	18.82772521	14.63443166	15.77023138	13.4477788	18.54303182	15.98786104	19.25846983	22.60089079	18.31736683	15.56559928	16.68673035	15.21882468	17.26894845	15.0551482	13.85084044	20.09631141	20.02722635	16.25586554	13.22143731	17.03759459	14.77750552	16.82027834	15.21549015	13.74162501	20.4607161	17.65818888	18.84452715	16.58655095	12.70640664	10.40390343	11.59726431	11.4820597	14.43897808	14.21913373
1418.3	18.98109264	19.81202221	19.36779353	19.98213688	16.50217893	20.85612423	17.85333743	18.01110672	14.19930727	15.6691686	16.88729408	15.2016731	13.34969276	17.92440329	17.89366617	17.71268377	13.55264613	14.51576034	12.37549633	17.55241839	15.13344608	18.10325091	21.69916227	17.05334388	14.44537857	15.48252175	14.08484181	16.13243668	14.23513519	12.6746077	18.94909448	19.24360807	15.58318463	12.61993272	16.512849	14.30875783	16.33790954	14.38771586	13.02902554	19.61324271	16.94176899	18.04198164	15.99848913	12.09304292	10.00340688	10.95864871	10.8657925	13.65180199	13.47743336
1422.1	17.81979505	18.67715039	18.57799797	19.14005153	15.41920062	20.06329204	17.10232073	17.05197062	13.30858544	14.72578538	15.92909817	14.19020452	12.5920868	17.34249373	16.89442384	16.74848191	12.63394026	13.53573435	11.51371947	16.72188017	14.38020815	17.17200206	21.05503041	16.06449315	13.4960405	14.61548407	13.0142833	15.28220244	13.48645605	11.8391383	18.07519858	18.62049584	15.02016779	12.17925934	16.11578518	13.85787837	15.77709916	13.85904107	12.42537431	18.94726442	16.40344265	17.43797319	15.49934655	11.55550253	9.54232087	10.38302829	10.38302829	12.97247275	12.80121005
1425.9	17.05088314	17.91384182	18.13582328	18.71720945	14.92603306	19.50049935	16.67957628	16.59555889	12.75240951	14.25489592	15.23594811	13.61602219	12.18980281	17.06690327	16.34483071	16.20737377	12.11818729	13.12453287	11.06120762	16.32003432	13.98419749	16.68319772	20.63318329	15.561428	13.10811434	14.12082626	12.54988577	14.79409078	13.08395991	11.41015081	17.67302538	18.23376027	14.59700538	11.96356895	15.83806739	13.69092273	15.50964309	13.5026334	12.14483112	18.60692017	16.08972543	17.04083947	15.18045793	11.33605624	9.339967759	10.14023563	10.11774123	12.57389218	12.51742426
1429.6	16.60186442	17.5749404	17.82581012	18.37092322	14.50372442	19.16659665	16.36677447	16.22458436	12.49855535	13.91455541	14.8625237	13.28082256	11.96958193	16.73664589	15.96295236	15.86573129	11.87199973	12.797702	10.80168514	16.05333423	13.71660354	16.34043269	20.36075842	15.27775929	12.80457372	13.82384723	12.20198136	14.45939952	12.82972004	11.11191802	17.38024623	17.98629122	14.45623812	11.69470586	15.64186092	13.51108111	15.25444641	13.24608864	11.89739598	18.35185371	15.74756308	16.75863977	14.94905063	11.12926167	9.219407913	9.967667752	9.88118072	12.36764554	12.27043729
1433.4	16.26546976	17.28130155	17.67232076	18.14922931	14.23037988	18.92039222	16.13724578	15.89768172	12.23078579	13.70400265	14.62546172	13.01443044	11.74420534	16.61798431	15.63944068	15.58054896	11.61166446	12.55352895	10.51243205	15.79228655	13.57409608	16.06193221	20.12297728	15.01595987	12.54813171	13.61479266	11.98374064	14.17897385	12.62295189	10.90518026	17.15745575	17.71406606	14.16202677	11.60183036	15.44483287	13.37470706	15.04944797	13.01114067	11.7146569	18.17396409	15.55162239	16.59653884	14.83808168	10.94167963	8.993478604	9.824838862	9.824838862	12.1304123	12.0372247
1437.2	15.85245569	16.99388296	17.42730754	17.90507531	13.92617224	18.63697603	15.87513307	15.61524115	11.94874493	13.43503083	14.32523821	12.68857468	11.56106472	16.35909481	15.36364062	15.23066699	11.32264194	12.2328009	10.22478526	15.56643185	13.30016377	15.84572412	19.91657382	14.69449964	12.30422393	13.32748796	11.678865	13.88507527	12.36656832	10.66103202	16.75911237	17.52949814	14.08700024	11.46809618	15.28457617	13.16175512	14.92368116	12.851058	11.50053726	17.87328872	15.39267816	16.39081171	14.70875824	10.86087719	8.874883304	9.688227622	9.707232399	11.91086589	11.79862691
1440.9	15.53462778	16.58071886	17.16010711	17.66549966	13.60729484	18.38228934	15.71654806	15.38349109	11.66912334	13.20547021	14.00270248	12.33500443	11.32921671	16.16162213	14.98903819	15.01363565	11.02878078	11.92832933	10.00231686	15.28317533	13.07915051	15.5849733	19.75289755	14.4218768	12.00278023	13.02841429	11.36862968	13.60453253	12.1583415	10.38692786	16.45549537	17.37953586	13.88893141	11.29856753	15.18598025	13.0798954	14.76110063	12.73627841	11.3578647	17.66169547	15.24320346	16.22729204	14.55481991	10.68670504	8.779649928	9.514423465	9.497876742	11.73556065	11.59626655
1444.7	15.24924489	16.34732745	17.04561434	17.41619881	13.33480639	18.16978901	15.55893919	15.19050574	11.43064431	13.04226938	13.7465676	12.13635471	11.15874442	16.04800442	14.71613182	14.77468366	10.85185818	11.69258941	9.749129895	15.08607791	12.90906948	15.37483913	19.6121003	14.21289085	11.83465013	12.79719795	11.10998574	13.4341451	11.97308144	10.19922282	16.24404964	17.28733581	13.8489221	11.18689208	15.05799657	12.98154018	14.59831834	12.64331832	11.17718724	17.59340693	15.13664595	16.14681418	14.45402416	10.50500952	8.653908909	9.433828454	9.405222814	11.56683391	11.4094335
1448.5	14.87152583	16.04990357	16.8592014	17.19765489	13.04620999	17.951125	15.33010469	14.90104499	11.09133346	12.78712613	13.42459081	11.83981272	10.97136641	15.8611996	14.39159433	14.51077506	10.60065718	11.35763708	9.528394094	14.90258286	12.70211686	15.11553062	19.40436118	13.97116027	11.5510066	12.48719803	10.82903044	13.17890361	11.77481754	9.931299595	15.87885515	17.1818286	13.69197326	11.05545416	14.94642187	12.91116749	14.50118746	12.45914854	11.00450737	17.45542548	14.96231816	15.97131053	14.3234579	10.34403909	8.527326022	9.254744388	9.220062051	11.36909907	11.14522997
1452.2	14.5269065	15.78783684	16.71134969	16.98680525	12.80209039	17.77552778	15.20443332	14.69307995	10.86615681	12.53772929	13.1777855	11.5525188	10.80603657	15.73790189	14.20121125	14.33549427	10.35903506	11.1084687	9.262812179	14.71159561	12.53113071	14.95806492	19.30232379	13.76243481	11.33420031	12.3149204	10.57136259	12.97887832	11.60846689	9.72083858	15.67735973	17.0638121	13.59972994	10.96961267	14.94586805	12.85966262	14.4323382	12.3170863	10.85987623	17.31622231	14.85371503	15.83504155	14.25632238	10.28237573	8.435507823	9.107881599	9.117631395	11.19248574	11.02573147
1456	14.32299694	15.60807082	16.60560184	16.89491273	12.65395304	17.69224061	15.12089363	14.53973501	10.78486569	12.41354516	13.03047352	11.37081948	10.70675734	15.6863642	14.05894334	14.20073939	10.20580992	10.98841952	9.116539867	14.61407254	12.43901571	14.8501809	19.26889711	13.62628715	11.21501892	12.23252313	10.48279828	12.8363148	11.5183451	9.569460223	15.61522356	16.94340236	13.48285507	10.93945803	14.95071855	12.85154444	14.42827688	12.19247579	10.81363017	17.27345062	14.77456597	15.70416561	14.21843349	10.25457258	8.415188118	9.010140584	9.053412945	11.09603918	10.96530839
1459.8	14.3345613	15.60940485	16.65507581	16.98877124	12.72749838	17.72822704	15.16291777	14.56705346	10.84857291	12.41671584	13.02847945	11.37271901	10.74289729	15.78955953	14.13517712	14.25259511	10.21684324	11.04423284	9.121235416	14.65304312	12.46585403	14.91978023	19.33819975	13.66932047	11.29835785	12.31978529	10.57608909	12.86413619	11.57637619	9.557988681	15.78532649	16.8902762	13.43656642	10.98209588	15.00376239	12.917701	14.4650936	12.22563729	10.87159273	17.30100064	14.80990725	15.68648406	14.2207476	10.31476956	8.428165834	9.020113314	9.064631004	11.085925	10.99984081
1463.5	14.62945859	15.78926052	16.81304944	17.26774873	12.88960457	17.94138879	15.32402036	14.74240033	11.00338335	12.62804785	13.20901339	11.5833356	10.92445836	15.91932943	14.34617539	14.37317271	10.43158847	11.30095251	9.280826228	14.81559952	12.62792866	15.05243166	19.44842527	13.86126016	11.51396919	12.51515514	10.75365461	13.04354585	11.73281602	9.768224072	16.03219353	16.99764036	13.52743984	11.10686386	15.07487733	12.97845087	14.49136378	12.3706624	11.01643605	17.37910254	14.88356809	15.82929335	14.3223058	10.42477616	8.507487489	9.159795546	9.189202778	11.2683163	11.13223102
1467.3	14.89781715	16.03725211	16.9641309	17.4546761	13.0894271	18.15445037	15.48370293	14.95454246	11.19931563	12.80960239	13.45867028	11.80190294	11.07759877	16.04977673	14.5049205	14.5372073	10.60812648	11.47134333	9.467638221	15.02853762	12.79759414	15.24419791	19.59243203	14.0719776	11.65975768	12.61906438	10.93330386	13.21687791	11.9281934	9.896481594	16.12756508	17.12533936	13.64298558	11.16345177	15.10940616	13.02230813	14.55433187	12.48881558	11.1085556	17.45787837	14.94999297	15.94508163	14.43125625	10.50327443	8.576972138	9.261942935	9.302236752	11.39851872	11.2395568
1471.1	15.14543391	16.30309981	17.18111453	17.61638915	13.28986506	18.3112789	15.66024998	15.13953914	11.31175647	12.98227565	13.6775004	12.02616987	11.21547812	16.23276381	14.6924902	14.76767265	10.81640561	11.61808285	9.608112983	15.16476185	12.97472682	15.44715761	19.77486911	14.29207676	11.85131694	12.77735938	11.11777315	13.43107974	12.10553741	10.03301384	16.2227929	17.27783822	13.8222623	11.20408321	15.1517584	13.06477793	14.65130879	12.60559128	11.18732021	17.5906771	15.04657843	16.04523287	14.54606558	10.57145231	8.651257185	9.350318889	9.350318889	11.53043702	11.33301202
1474.8	15.32387015	16.53434189	17.38570635	17.70060238	13.41189269	18.45747739	15.82537577	15.31188064	11.45680922	13.13834574	13.80886083	12.18631361	11.34352237	16.36539745	14.84779794	14.96248823	10.94263035	11.7380251	9.756001961	15.30176661	13.1148818	15.63552153	19.95141142	14.46395239	11.97286106	12.8759523	11.23963615	13.54505991	12.24826745	10.10830545	16.29763001	17.41911793	13.89845406	11.23486243	15.2191822	13.13082819	14.77563604	12.65083719	11.25538825	17.70016811	15.18512055	16.09931249	14.63949099	10.6127144	8.688818305	9.402221256	9.410664709	11.66620604	11.40890794
1478.6	15.5995381	16.76671412	17.57055056	17.89594546	13.64684054	18.66695975	16.02718262	15.56973414	11.68081025	13.34230594	14.07342172	12.42778425	11.51150747	16.58173093	15.0957263	15.21807503	11.14813613	11.95688446	9.945107562	15.4832919	13.32227245	15.89069869	20.17483886	14.72399626	12.20807883	13.12447731	11.46193951	13.7680957	12.47124126	10.24854936	16.51401971	17.51013818	14.01151381	11.33008538	15.36290665	13.24270525	14.9012413	12.79528227	11.41981965	17.85564057	15.3222221	16.22981965	14.73355869	10.74011748	8.797136701	9.498127051	9.537242225	11.84525774	11.54587828
1482.3	15.90039331	17.08025048	17.81298526	18.08919225	13.85327123	18.91911737	16.24215714	15.82917321	11.8457598	13.54672309	14.30954047	12.64378708	11.69643574	16.78573993	15.29945976	15.47891208	11.34718731	12.11643839	10.12110954	15.71699702	13.54025206	16.14167898	20.37228459	14.96272586	12.3912648	13.25304295	11.66829148	13.98610995	12.67992728	10.39687154	16.65925458	17.71087621	14.18212432	11.42181548	15.46809458	13.34488977	15.02702204	12.94454954	11.54173979	18.00658847	15.45235769	16.36222231	14.8600956	10.82179522	8.871280018	9.620916154	9.641557593	11.99348381	11.6637424
1486.1	16.16923321	17.33281393	18.04292783	18.34202722	14.08181187	19.1823335	16.48859095	16.06111233	12.04281448	13.73258264	14.57232059	12.85786678	11.88581519	17.00241177	15.53021244	15.73900446	11.55231785	12.31529179	10.27655107	15.94012008	13.73907885	16.38306833	20.59350187	15.22693528	12.58735882	13.45745725	11.86147761	14.21365122	12.92064224	10.52278956	16.87465856	17.85078042	14.3152459	11.53874528	15.61775699	13.46104802	15.17707463	13.07518191	11.69014346	18.17800983	15.59699727	16.49203116	15.02200888	10.95086762	8.973268859	9.717302691	9.735791446	12.16971452	11.79062106
1489.8	16.47751075	17.66257636	18.31913127	18.5868002	14.31381692	19.45569182	16.73638244	16.33820689	12.25856054	13.96670167	14.8284888	13.11622761	12.10244833	17.25136196	15.79815436	16.04498687	11.78410537	12.52663355	10.48181635	16.19364096	13.97872928	16.66196935	20.83323435	15.51165646	12.82823613	13.69122528	12.08833118	14.44651509	13.17060163	10.68985759	17.0908409	18.06566395	14.50153881	11.68405031	15.7822342	13.58685168	15.34433414	13.2586403	11.85111275	18.39643981	15.78089066	16.6539024	15.17885241	11.06780215	9.082574166	9.852652541	9.868915546	12.36592055	11.95426506
1493.6	16.78842082	17.96551023	18.57997228	18.82440421	14.59381379	19.72472544	17.0157011	16.61098014	12.50091632	14.20694972	15.10631242	13.38192839	12.30274982	17.50954521	16.06866724	16.32345943	11.99808943	12.76202114	10.66773535	16.44051626	14.21113209	16.94093409	21.09487481	15.80227251	13.08665716	13.94346293	12.35646666	14.69323341	13.42157119	10.86915261	17.3364296	18.19120624	14.61653314	11.80266496	15.94709609	13.72568066	15.49758253	13.37887809	12.03115148	18.60395043	15.93563531	16.78661664	15.33313397	11.22084137	9.17976935	9.948287366	9.982283062	12.5276553	12.14317838
1497.3	17.16404387	18.30991016	18.89332337	19.13871793	14.91612877	20.02674342	17.2964875	16.9187252	12.77768983	14.48929288	15.42195631	13.70107445	12.5632694	17.77012923	16.39566641	16.64983333	12.27862544	13.05618997	10.91300641	16.72302351	14.46327491	17.25953026	21.37603585	16.12458807	13.39057175	14.23024667	12.65356083	14.99441529	13.69653589	11.09002214	17.65017943	18.3876843	14.78139558	11.97437637	16.10128799	13.87626722	15.66206687	13.57635481	12.25078848	18.81645513	16.12667353	16.97228831	15.49973973	11.3800824	9.301696723	10.08992507	10.14837141	12.74729371	12.34044387
1501.1	17.58350978	18.68962107	19.1931052	19.45785458	15.25443325	20.36259234	17.61680272	17.26373382	13.1002976	14.7925176	15.79470461	14.04371929	12.83525863	18.05480928	16.75376193	17.01384465	12.57137576	13.38754561	11.17994956	17.02806337	14.75358959	17.58957704	21.66825453	16.4750846	13.70712198	14.54915979	12.98227517	15.30638411	13.99821699	11.32663086	17.98297981	18.56676661	14.94443627	12.13666082	16.27698572	14.02541214	15.84767803	13.76697753	12.48086137	19.05639521	16.30518398	17.14765316	15.67567707	11.55049221	9.444019463	10.24369711	10.3161124	12.97393709	12.5636888
1504.8	18.05351054	19.09902106	19.53838671	19.84094456	15.64540766	20.72181516	17.94582192	17.64119967	13.44055714	15.12971326	16.17586857	14.4152793	13.12856237	18.36981768	17.12637557	17.39003248	12.90389484	13.73453867	11.48197975	17.35308916	15.06859511	17.95254598	21.99033461	16.86413509	14.03807012	14.88425505	13.33819329	15.64636237	14.3324187	11.59215174	18.32447081	18.77945868	15.14173776	12.32415755	16.44968275	14.17999817	16.03379513	14.00480488	12.71488865	19.32680624	16.50140627	17.35856265	15.86646859	11.73090096	9.592986766	10.42370739	10.50220539	13.22897783	12.78941895
1508.6	18.50129669	19.5034183	19.86057888	20.17842544	16.01848595	21.09081354	18.2779226	18.00082238	13.7701217	15.45297049	16.56482897	14.78898153	13.40297399	18.66863696	17.49504597	17.75192785	13.22398328	14.09466631	11.7757693	17.67853896	15.37234147	18.3014013	22.30950089	17.23650318	14.38123513	15.22046183	13.69777281	15.97944243	14.65322564	11.86208196	18.66143089	18.98810526	15.32276977	12.50228054	16.62609149	14.32190879	16.21066225	14.21118713	12.94551655	19.57966906	16.71354032	17.5698389	16.0519466	11.91761217	9.720856788	10.58729826	10.68340082	13.47438754	13.03411648
1512.3	18.96164177	19.93766627	20.20702161	20.52662643	16.40906637	21.42777734	18.61259896	18.36947364	14.10507215	15.81203739	16.96222261	15.18728475	13.71992497	18.97057282	17.877296	18.14203698	13.5681301	14.45559742	12.09678873	18.0123248	15.67347163	18.6850251	22.62050131	17.62542128	14.72852275	15.57043028	14.06444544	16.34542567	14.99180135	12.13519406	19.02601077	19.20938764	15.51429336	12.67903116	16.79300726	14.48776338	16.39337192	14.42473634	13.1854711	19.81576662	16.93299938	17.78291123	16.24796284	12.08999906	9.863529921	10.76876881	10.8751112	13.73470676	13.26667776
1516.1	19.46352962	20.38723795	20.56858234	20.89723572	16.80980306	21.81423618	18.97558505	18.77673858	14.47801078	16.17923989	17.39323286	15.60737776	14.03055953	19.28962948	18.28833778	18.54938375	13.94139481	14.83834587	12.43122465	18.37355398	16.01109232	19.06671169	22.95128528	18.03223752	15.09439904	15.9262499	14.4604121	16.72419214	15.33870746	12.436534	19.38056601	19.44888769	15.72854706	12.85952119	16.96690989	14.64969476	16.58138327	14.64891643	13.43697739	20.09039597	17.15514232	18.01756795	16.44543308	12.27500758	10.01454013	10.95505023	11.05883093	13.99939885	13.52864625
1519.8	19.96496646	20.84359848	20.90891046	21.25821667	17.20693433	22.19582405	19.31663941	19.16577561	14.82755874	16.53766494	17.81737447	16.01850197	14.33730849	19.60358574	18.70513704	18.9584694	14.28234982	15.21195127	12.7587316	18.73261101	16.3279449	19.45398104	23.29822974	18.43498961	15.46073363	16.29014496	14.83259241	17.08771426	15.6879417	12.72012945	19.73778857	19.67909638	15.93912374	13.01714677	17.14769023	14.80328556	16.78124681	14.85169625	13.66418523	20.32832165	17.37491728	18.20735501	16.63992058	12.45064546	10.16694913	11.13995521	11.25449727	14.26948961	13.77597926
1523.6	20.4379283	21.26493224	21.23937072	21.60300092	17.59271284	22.53673288	19.6490754	19.52767253	15.18078115	16.87807214	18.21818851	16.41492507	14.63834406	19.91592799	19.09118809	19.3535241	14.62683965	15.57803308	13.07200694	19.05641724	16.65191107	19.80736375	23.59154131	18.81779093	15.80740972	16.64152208	15.20599038	17.43812444	16.02470179	12.99536633	20.071294	19.87888676	16.11967112	13.17451095	17.31847549	14.93953967	16.95278411	15.05208948	13.87663003	20.54014448	17.57348216	18.38658108	16.80736498	12.63136406	10.31999374	11.28779595	11.4214102	14.51958573	13.9977199
1527.3	20.91295818	21.69674805	21.57618951	21.94850777	17.98525164	22.88448687	19.99999921	19.89675034	15.53242897	17.23541442	18.62435549	16.81196288	14.93844073	20.21918833	19.48004713	19.74325293	14.96708835	15.95710433	13.40412474	19.39031408	16.96462144	20.17913598	23.90808551	19.20859308	16.15773201	16.99764279	15.58334881	17.80162118	16.36474802	13.26837342	20.43014042	20.06647944	16.29909061	13.34006618	17.49879416	15.08946715	17.12929913	15.25252182	14.10512709	20.77648284	17.76696731	18.58271154	16.99361748	12.81751477	10.44926603	11.46973974	11.60064237	14.77056323	14.24127467
1531	21.40622164	22.13476152	21.91012373	22.30863701	18.37979273	23.23700214	20.32483524	20.26944497	15.87209117	17.58088215	19.03301527	17.22225395	15.24623564	20.52182943	19.85899947	20.12562772	15.32341537	16.33957941	13.72548645	19.71916781	17.2665428	20.53939719	24.21331677	19.59051399	16.51977845	17.34161724	15.96770679	18.16637598	16.70719682	13.55957456	20.78474341	20.26417155	16.46464139	13.50571368	17.65637713	15.23522721	17.29283246	15.46431677	14.33877467	21.00666669	17.97775166	18.77693961	17.18095708	12.99801122	10.59390949	11.63828786	11.78604943	15.01225011	14.48109227
1534.8	21.8775018	22.5412669	22.23685949	22.65700833	18.76739367	23.57554628	20.64460446	20.62941496	16.22663535	17.92718164	19.43377208	17.60789666	15.53564609	20.81525048	20.24665999	20.49757441	15.66201287	16.7061101	14.04118487	20.03596922	17.56432644	20.88707546	24.50067805	19.96213002	16.8643732	17.69655094	16.34297395	18.52291201	17.03602494	13.82982902	21.12058902	20.46297814	16.64885083	13.66420364	17.80223	15.36891183	17.45673597	15.65394456	14.54947999	21.22044601	18.17087554	18.96291962	17.35405752	13.17312924	10.72297706	11.81460087	11.96808255	15.26793859	14.71660633
1538.5	22.34044818	22.94843065	22.54395804	22.98057591	19.14239496	23.88861225	20.9438688	20.98004803	16.56235156	18.26180758	19.83207865	17.99409484	15.82303387	21.09589798	20.61134223	20.86069355	16.00060731	17.06249354	14.35685614	20.35881974	17.86131189	21.2241493	24.77384797	20.32801423	17.19637837	18.01075326	16.70306805	18.83934661	17.35723461	14.09439061	21.43285442	20.63675066	16.79735519	13.80705679	17.93823352	15.48941643	17.60480911	15.83147804	14.75230935	21.42186548	18.33171898	19.12508419	17.52300983	13.32685959	10.84537987	11.96315415	12.12665175	15.49748524	14.92896556
1542.2	22.80180982	23.36533711	22.86524786	23.30434045	19.5208756	24.2190095	21.26081856	21.33844009	16.9034144	18.59512129	20.22963171	18.38929271	16.10983043	21.39531006	20.99384763	21.23164061	16.34580397	17.42623372	14.68118838	20.69018987	18.15029279	21.57380396	25.05797901	20.69288615	17.53400418	18.34434836	17.06688052	19.1839449	17.68569953	14.36424146	21.76236075	20.83553871	16.9787475	13.94207856	18.08532704	15.61982018	17.77018706	16.02576737	14.96766993	21.63956208	18.51728593	19.29970647	17.68751832	13.50192238	10.98985419	12.12571563	12.31022982	15.74985286	15.14899212
1546	23.25551978	23.75888436	23.18171137	23.62826483	19.89268809	24.54843636	21.57967968	21.69091368	17.23556316	18.9359086	20.61325497	18.76329808	16.39833783	21.67556338	21.36232375	21.59151867	16.67105463	17.79096411	14.99351522	21.00269979	18.45358886	21.90015014	25.34556414	21.06478082	17.8734388	18.67371733	17.43588855	19.51830671	18.00547882	14.63671204	22.08788819	21.00063252	17.14608605	14.09642419	18.22941592	15.74644261	17.92552254	16.22204829	15.1827031	21.85221792	18.69296817	19.47120708	17.83871111	13.66225885	11.10879479	12.27476551	12.47313468	15.97772737	15.370948
1549.7	23.69190569	24.13633991	23.47571184	23.94126583	20.24893654	24.84262933	21.86715711	22.02174272	17.55463999	19.24937275	20.99305703	19.11973894	16.66606753	21.95015925	21.71935621	21.94941485	16.97614605	18.13865598	15.28295878	21.29175759	18.72747132	22.21574887	25.59999222	21.40158775	18.18050677	18.98222286	17.78274823	19.83275998	18.30504172	14.88843244	22.40334245	21.18333532	17.30003456	14.24248504	18.35941627	15.86570244	18.05329355	16.38559645	15.37930082	22.03121896	18.8497462	19.62211868	18.0005127	13.81792968	11.23823862	12.43205127	12.63538782	16.19391513	15.59866195
1553.4	24.12417997	24.53250446	23.77725327	24.25453469	20.61146435	25.16404206	22.16366032	22.35542958	17.87436324	19.57079557	21.37495571	19.51173222	16.93985082	22.21633261	22.06963603	22.29638156	17.30141755	18.48638559	15.5979142	21.59921753	19.01985479	22.54406136	25.87882896	21.75636179	18.49633276	19.30617852	18.14420684	20.17010506	18.6259344	15.15841755	22.71423398	21.35851007	17.46220344	14.37512972	18.50069676	15.98933191	18.20369101	16.56891735	15.58134358	22.24840176	19.03783742	19.79234596	18.16036182	13.980596	11.36823647	12.58804499	12.79636861	16.4227068	15.79367498
1557.1	24.5392876	24.88729493	24.06073001	24.54137836	20.94904613	25.43140682	22.43792635	22.67302348	18.17955022	19.87817384	21.73089093	19.85676417	17.20291068	22.46394223	22.40726729	22.61754282	17.60608644	18.82086895	15.89822903	21.88357077	19.27820942	22.85427963	26.1284067	22.07955142	18.80760895	19.5905745	18.46899391	20.46960575	18.91316689	15.39736261	23.00285552	21.51054803	17.6182357	14.49524536	18.62725361	16.10107088	18.33297816	16.72956233	15.75995219	22.42980939	19.19980623	19.95087956	18.29067918	14.13370664	11.49302188	12.72286867	12.94538429	16.62765883	15.98683819
1560.9	24.95778289	25.2417934	24.3339887	24.84677612	21.29243553	25.71799789	22.71682611	22.98453817	18.49746243	20.17075313	22.07965171	20.20554739	17.4577304	22.72098365	22.7434128	22.94853172	17.90314555	19.15145306	16.17306452	22.17255209	19.53345163	23.15050534	26.38398515	22.40125688	19.11640139	19.90673794	18.80840731	20.76646595	19.19339587	15.65386921	23.30009611	21.67630493	17.74320384	14.63063065	18.75813203	16.21268557	18.47573283	16.88741639	15.95200336	22.61496793	19.35864236	20.0908916	18.44125413	14.27854448	11.59111516	12.86177909	13.10514554	16.83910289	16.1891886
1564.6	25.36724428	25.5779641	24.61032998	25.12997147	21.61780928	25.99723134	22.97969237	23.28567928	18.79633808	20.46446625	22.42245995	20.54466621	17.70130973	22.94715471	23.05366327	23.26029696	18.20288308	19.47465444	16.4431941	22.44134233	19.79168147	23.42519762	26.62194335	22.71733909	19.42459838	20.19547917	19.12726867	21.06365119	19.45770136	15.88885966	23.5889815	21.82391922	17.88288876	14.77590331	18.87438596	16.31016461	18.58461501	17.03968114	16.12691145	22.79563186	19.50852658	20.2395783	18.56981128	14.42374848	11.70028527	12.99417421	13.24763815	17.02362417	16.38752562
1568.3	25.74920271	25.91697095	24.85793432	25.40901552	21.95264044	26.27128784	23.24850909	23.58054466	19.08614993	20.75441596	22.76062104	20.87631231	17.95240498	23.1932417	23.36264565	23.57280249	18.48251746	19.7908398	16.71416336	22.70885442	20.03738866	23.71734037	26.85617634	23.02213301	19.71370756	20.48586585	19.45551862	21.36031279	19.7313903	16.13294876	23.88008321	21.95822277	18.02145585	14.90761223	19.00137079	16.422167	18.70233293	17.21186915	16.31442703	22.95875488	19.66219043	20.38834393	18.70737819	14.56787512	11.8135049	13.12557574	13.39861468	17.22901563	16.57497865
1572	26.14946446	26.26159411	25.12603425	25.68565536	22.27374013	26.55821528	23.50514715	23.87945201	19.36791264	21.03096431	23.1168736	21.22869719	18.20022139	23.40798593	23.67782903	23.88420849	18.77980007	20.10374362	17.01468511	22.98281227	20.29931945	24.01655938	27.09421592	23.34570801	19.98454448	20.77183577	19.7641634	21.65939348	20.00883801	16.36210943	24.14056756	22.13939712	18.18984693	15.01083206	19.11549263	16.52112316	18.82815971	17.37399568	16.47764758	23.15414612	19.83415457	20.55983327	18.84992621	14.6871571	11.92547422	13.2780004	13.54791816	17.43406562	16.74179714
1575.8	26.55241707	26.61133516	25.37698395	25.94976231	22.59991532	26.8297183	23.77801747	24.19072832	19.6421401	21.32714328	23.44694028	21.570577	18.44515961	23.64267381	23.98480132	24.19694001	19.06608729	20.40560995	17.30606289	23.25996555	20.54971601	24.31101382	27.33472647	23.65714053	20.27367124	21.05192147	20.06923769	21.94680429	20.27918973	16.6014941	24.39899067	22.31969751	18.3478041	15.12115269	19.22519843	16.63041956	18.96613771	17.52448768	16.65311978	23.34213604	19.98745495	20.71242204	18.9950729	14.81917165	12.0393112	13.41953554	13.68689959	17.63734887	16.90650696
1579.5	26.89893728	26.91690622	25.60389271	26.18592507	22.88684588	27.07327214	24.00181446	24.45904983	19.88888445	21.58611645	23.76013612	21.88549346	18.66537615	23.84144489	24.27427103	24.47888301	19.32055725	20.6847728	17.57295716	23.4966939	20.77086267	24.58273926	27.55620648	23.93730575	20.52469164	21.29675896	20.36588933	22.21147456	20.49742681	16.8020512	24.64729711	22.45193044	18.46301883	15.22122756	19.33208461	16.72455925	19.09081513	17.66679536	16.78976113	23.48718985	20.1201088	20.83851808	19.10886676	14.92600305	12.14690313	13.5268727	13.81332412	17.81569129	17.06951692
1583.2	27.26497219	27.24992557	25.84063893	26.44187272	23.17788553	27.33360616	24.26070669	24.7398778	20.17012831	21.86444701	24.08026091	22.19411996	18.90198846	24.07924129	24.57213591	24.78429214	19.59487976	20.97875733	17.82814068	23.74980744	21.01164408	24.85453358	27.80340065	24.23477096	20.78387126	21.58527838	20.68062844	22.51209819	20.75286805	17.04450365	24.91628295	22.60185254	18.62045999	15.34958624	19.47128476	16.84025737	19.22673861	17.81963116	16.94600764	23.67172896	20.28633739	20.9845118	19.25369604	15.07074542	12.2618949	13.66396319	13.95325874	18.01123389	17.25599196
1586.9	27.60904314	27.52886447	26.05959163	26.68901252	23.46119245	27.59537292	24.504537	24.99188443	20.42312688	22.10354096	24.37214171	22.49353132	19.12026333	24.28169346	24.85615086	25.0586459	19.83441219	21.2505376	18.07695906	23.98417678	21.24322644	25.11143859	28.01725984	24.49765613	21.0511409	21.85529054	20.95616817	22.77459184	20.98724461	17.27078193	25.17312102	22.74790239	18.73979741	15.46467568	19.5848613	16.94181861	19.33840394	17.97037835	17.11504732	23.82286499	20.43506581	21.1124227	19.38425256	15.20836797	12.37284048	13.7826797	14.07422871	18.17987772	17.4149869
1590.6	27.96873744	27.83390025	26.27146566	26.94166041	23.76588032	27.85718358	24.73680899	25.26831382	20.67768069	22.36502623	24.67215859	22.78718977	19.32536268	24.51109201	25.15277554	25.335003	20.0999031	21.54080171	18.31482199	24.24108652	21.45226236	25.37014749	28.24384847	24.78726359	21.30729848	22.14583552	21.25394232	23.05118205	21.2195441	17.51140379	25.43373143	22.89103411	18.89289748	15.59101979	19.72564177	17.06927043	19.46427428	18.11368386	17.28107502	24.0227143	20.58777832	21.26621081	19.53636953	15.34236277	12.471075	13.92144837	14.20729556	18.36199165	17.59367135
1594.3	28.30703444	28.12357615	26.49279747	27.20242137	24.06188816	28.12480838	24.97538515	25.52091032	20.9278864	22.60778453	24.95155745	23.07931715	19.55950194	24.70055422	25.42912026	25.6006416	20.34145422	21.80757817	18.55482281	24.47674328	21.67952159	25.62733175	28.47016299	25.05972148	21.55765326	22.42419973	21.53552831	23.34496379	21.44941593	17.73498336	25.71264921	23.03193962	19.02316754	15.72977239	19.88104585	17.18033395	19.59652391	18.27107877	17.4421599	24.21244254	20.7411775	21.44342609	19.66691563	15.48765094	12.57139741	14.05727988	14.3698553	18.54426183	17.77718254
1598.1	28.66618132	28.41166307	26.72736153	27.46147508	24.35725116	28.39395654	25.23074516	25.78608026	21.17856837	22.86698881	25.24786606	23.37672877	19.76583146	24.9065029	25.72078235	25.87026655	20.59535361	22.08892226	18.80416005	24.73458238	21.91285155	25.88587041	28.70832186	25.35111934	21.80156693	22.72556442	21.83372927	23.63138844	21.67550654	17.96566312	25.97474364	23.20000202	19.18152592	15.86405527	20.01545599	17.3090897	19.73765944	18.42203904	17.60889658	24.39829881	20.92102522	21.62134454	19.81309021	15.63739123	12.68605288	14.19225302	14.50802381	18.71812685	17.94962104
1601.8	28.98059052	28.70614837	26.93373947	27.69723396	24.63015824	28.65542247	25.47099953	26.04179754	21.41905471	23.10905337	25.524442	23.64965123	19.97195876	25.09608191	25.99404448	26.12481437	20.83672055	22.35200075	19.0362911	24.96595581	22.12788889	26.1343158	28.9261952	25.61469424	22.04837623	23.01480902	22.10048129	23.89861952	21.89742539	18.20888324	26.23810194	23.39404659	19.32851837	15.99505401	20.15743066	17.43282446	19.87111189	18.60196001	17.76389862	24.58737732	21.08682451	21.79895611	19.9565239	15.76330531	12.80104598	14.3459459	14.65838039	18.89794949	18.10573993
[truncated: 335 more rows]
[truncated: 11 more columns]
