# Supplementary material for: Field spectroscopy data from non-arable, grass-dominated objects in an intensively used agricultural landscape in East Anglia, UK
Source: Data Brief. 2019 Nov 28;28:104888. doi: 10.1016/j.dib.2019.104888 (PMC6920490; doi:10.1016/j.dib.2019.104888)
Supplement: Multimedia component 1 [file mmc1.zip › Table 7 SVC_27_May_2013.csv]

Wavelength	m1_000	m1_001	m1_002	m1_003	m1_005	m1_006	m1_007	m1_009	m1_010	m1_011	m1_012	m1_013	m1_014	m1_015	m1_016	m1_017	m1_019	m1_020	m1_021	m1_023	m2_000	m2_001	m2_002
350.8	1.168888125	0.858906273	1.98140792	0.821025381	1.195911502	1.422275761	1.168731695	1.492273747	1.565690182	1.043263405	1.31364061	1.038641248	1.466721879	0.981892108	1.350369749	1.411624813	1.158921022	3.136399471	1.548743163	1.78505218	1.713519638	1.477578033	1.719193105
352.3	1.073771142	0.86266656	1.960082731	0.726975987	1.094418381	1.371346598	1.187560371	1.442450428	1.433593252	0.945869133	1.264848405	1.027325029	1.368190449	0.948750998	1.288481596	1.347085462	1.145611675	2.815615179	1.475656472	1.73824196	1.654777315	1.431728927	1.638911774
353.8	1.031590637	0.799181834	1.913182368	0.747722182	1.046447174	1.298089822	1.08715706	1.403541658	1.393410845	0.956960221	1.241361846	1.024804006	1.415693534	0.929957043	1.278690934	1.283148522	1.123349585	2.64262793	1.402159179	1.717204264	1.614526896	1.323799974	1.577447028
355.2	1.097611887	0.805391487	1.914823486	0.775095121	1.024900692	1.372309957	1.127390761	1.439672607	1.468265139	0.996439234	1.234989369	1.004132694	1.42876359	0.989176706	1.252301165	1.32949959	1.073807064	2.646631337	1.427747065	1.68395067	1.61697577	1.314137859	1.54692405
356.7	1.07163798	0.835335785	1.886128158	0.74986896	1.04128778	1.335042038	1.084356078	1.453163544	1.464022348	1.007264976	1.212116949	1.00026754	1.344428418	0.984637762	1.267103905	1.372743258	1.123889102	2.674545544	1.405525187	1.647532075	1.612844547	1.364126328	1.540077101
358.2	1.024209705	0.852033696	1.871199463	0.704141914	1.030938365	1.324222352	1.088187982	1.421569525	1.392665154	0.948601761	1.1870326	1.010300836	1.316999304	0.921399579	1.195253959	1.324992851	1.097662321	2.615496898	1.351851403	1.620677465	1.552827387	1.329469757	1.531696428
359.7	1.029946303	0.797583677	1.810566782	0.720816324	1.01653837	1.278526928	1.114652386	1.353640308	1.357369033	0.941913644	1.206948264	0.993985753	1.303587872	0.893697101	1.159976464	1.294338225	1.065598148	2.467430524	1.370239617	1.614075982	1.549283633	1.274627372	1.457994356
361.2	1.043823882	0.792616918	1.800020087	0.724807828	1.043823882	1.264373049	1.073742401	1.351129696	1.382942575	0.962750182	1.176917705	0.944412083	1.318041883	0.878847286	1.19237416	1.248860716	1.062977637	2.430259541	1.387999577	1.603213698	1.555777079	1.267712243	1.484268456
362.6	1.02819555	0.781933593	1.779384138	0.707357143	1.041630349	1.258270536	1.026534257	1.351076867	1.367500081	0.932156942	1.124815022	0.991073639	1.334277909	0.880679838	1.167687106	1.229076258	1.074868583	2.351579523	1.355272758	1.556050795	1.527928514	1.264999255	1.507729119
364.1	0.997522382	0.767505654	1.749605864	0.702710244	0.953623292	1.250573869	1.020779862	1.310703972	1.335895673	0.897212506	1.162966847	0.934639418	1.277749616	0.845760157	1.154120599	1.236711929	1.077967264	2.239779923	1.338764161	1.545766954	1.526003904	1.197226961	1.427322914
365.6	0.986951862	0.747228212	1.735195007	0.684409574	0.919158942	1.240345674	1.004326772	1.333573375	1.291103275	0.888558807	1.146128401	0.959689368	1.261881077	0.827677241	1.169904345	1.198932677	1.046297232	2.198388483	1.319076953	1.554698636	1.488661634	1.178707586	1.409427758
367.1	0.982093086	0.746580233	1.738910912	0.690097043	0.938047699	1.254662433	1.00959334	1.334313092	1.303750164	0.898950016	1.123890654	0.918018211	1.274124973	0.857908696	1.124722405	1.191279734	1.034640553	2.202365895	1.338118397	1.524474842	1.48132171	1.198087047	1.420452154
368.5	1.02134072	0.766373421	1.73501609	0.68388289	0.963231467	1.24887874	1.000278831	1.33053386	1.339386469	0.8865002	1.092159693	0.954785631	1.296348639	0.857854671	1.13198078	1.179176961	1.037582859	2.268971927	1.306623214	1.51094721	1.455011059	1.219036648	1.434847023
370	1.004657386	0.757732084	1.75616223	0.676091649	0.936362622	1.207325029	0.986257067	1.341618011	1.337131124	0.895043468	1.128879085	0.965272874	1.306294781	0.866942635	1.15370433	1.220904783	1.052542534	2.311890234	1.338095965	1.563879285	1.507475201	1.240526467	1.441374809
371.5	1.029920914	0.75683529	1.754221145	0.681551129	0.947664521	1.245503935	1.009827234	1.340148039	1.372464981	0.902436389	1.140049162	0.951630051	1.292052701	0.866091359	1.152529094	1.233474939	1.05153484	2.333507781	1.347956678	1.561536811	1.537963358	1.249639271	1.47853635
373	1.028260785	0.767808839	1.744922711	0.704514404	0.970607873	1.296393656	1.072812551	1.360345405	1.379575308	0.91489927	1.129039945	0.950097824	1.311186506	0.87536785	1.204693134	1.234142792	1.052559167	2.411010259	1.345602789	1.543398732	1.585587562	1.246448561	1.505872468
374.4	1.052005335	0.748197174	1.803805915	0.712318042	0.967912216	1.26795551	1.03357958	1.386735095	1.366687764	0.915869293	1.19283531	0.997735484	1.325329489	0.873522755	1.167937419	1.203329462	1.071279861	2.4585631	1.349812624	1.578505458	1.580267798	1.270715912	1.50613547
375.9	1.008465065	0.75779697	1.770859018	0.719929183	0.988140211	1.284177032	1.00244947	1.394185204	1.361762292	0.891384281	1.163885513	0.991735584	1.309835821	0.871547603	1.137345168	1.208119435	1.086948352	2.453630145	1.360583946	1.600594839	1.573855824	1.253745053	1.515940652
377.4	1.010007282	0.757252664	1.773997979	0.696330131	0.921609546	1.302687442	1.001416997	1.384220609	1.397773212	0.897813652	1.154888998	0.958281684	1.312937696	0.843094604	1.158742665	1.231953597	1.05481496	2.396311703	1.344339568	1.560178448	1.584380494	1.262515028	1.49547362
378.9	1.018296713	0.76165394	1.751583403	0.705830331	0.952087096	1.28629293	1.018870998	1.404419663	1.372081052	0.890695366	1.12429283	0.974912679	1.320588281	0.841545714	1.159778138	1.239469995	1.04173986	2.421524742	1.357865974	1.552268948	1.580082277	1.248110384	1.510349466
380.3	1.070732518	0.761045776	1.788237394	0.69968485	1.000257355	1.30658496	1.048570671	1.41542527	1.405467049	0.915111637	1.14895744	1.013936321	1.34044001	0.861279259	1.192285977	1.249129462	1.05156729	2.550245085	1.363315597	1.581523431	1.604114253	1.309594824	1.555625392
381.8	1.057593586	0.786597653	1.843165845	0.697530243	1.011255723	1.358730846	1.07734174	1.460978206	1.452728157	0.96838032	1.160287167	1.00336842	1.358836624	0.913274921	1.212578777	1.299073164	1.086472826	2.719217211	1.390900446	1.625906422	1.667849299	1.357139306	1.59397855
383.3	1.103003519	0.798787571	1.879778647	0.721130213	1.02880831	1.397001754	1.111966358	1.495881448	1.4884407	0.971355447	1.171876753	1.008462727	1.364778496	0.91603357	1.239355926	1.29218222	1.090318468	2.813821333	1.417414008	1.616747095	1.742601274	1.406374924	1.648974918
384.7	1.095852727	0.789609582	1.842993289	0.740201535	0.985944937	1.364397056	1.103921254	1.479998055	1.495635248	0.957261133	1.186874874	1.041253235	1.391810662	0.937291631	1.195858769	1.327687104	1.090528795	2.779102458	1.411132596	1.644540225	1.716656767	1.389472232	1.643602096
386.2	1.088866134	0.79744468	1.824217284	0.72891174	0.995961685	1.335627001	1.081539732	1.4719857	1.49686802	0.957200642	1.172448574	0.998233293	1.362039492	0.94470724	1.18823447	1.272041666	1.059381339	2.700916992	1.375657809	1.593143261	1.703297738	1.364269875	1.614174021
387.7	1.042888789	0.788070068	1.804623325	0.715102981	1.032865177	1.315311904	1.058588322	1.466598512	1.466310139	0.957391176	1.167048064	1.023179109	1.359868384	0.914357672	1.192015062	1.271584418	1.073326104	2.690748974	1.389440277	1.575699241	1.69055993	1.347227773	1.63295242
389.1	1.055120059	0.786430782	1.803766368	0.730789161	0.988272133	1.380975253	1.044908032	1.473894994	1.439919368	0.94963255	1.183445644	1.010423777	1.368848609	0.904344228	1.195661518	1.268746426	1.066347744	2.701587888	1.391963529	1.589886889	1.712209554	1.389603937	1.642121347
390.6	1.067791254	0.804849547	1.834299382	0.758418056	1.000047311	1.375785221	1.091790743	1.509671763	1.497225527	0.955252083	1.187889136	1.033446028	1.412715238	0.936138691	1.213473782	1.299346183	1.076497349	2.76045729	1.413997409	1.577569128	1.721973291	1.421240167	1.650940491
392.1	1.093991804	0.814791598	1.859388252	0.733118518	1.02428774	1.421825878	1.135562955	1.541237913	1.552809192	0.979529069	1.22587031	1.062824841	1.429084301	0.927655323	1.253793646	1.30778476	1.057769542	2.909821091	1.459257383	1.620029914	1.774473519	1.457105931	1.698674994
393.5	1.109874122	0.811435218	1.882500341	0.736961092	1.040173129	1.433941347	1.103801126	1.523749008	1.568569248	0.97902374	1.215226571	1.054164254	1.44708291	0.932221376	1.25088665	1.350707805	1.092317589	2.921035767	1.442743941	1.642702001	1.793153374	1.452098074	1.713293978
395	1.124465388	0.813314117	1.880944345	0.762068094	1.033501449	1.398794177	1.126813797	1.549316615	1.545442335	0.987175727	1.223619582	1.067583097	1.452045339	0.947205117	1.241899826	1.336230363	1.087926885	2.869214592	1.461839099	1.628503505	1.804675174	1.460524101	1.728843748
396.5	1.097509886	0.812847632	1.871718864	0.756040192	1.022956284	1.372413954	1.106801683	1.55552014	1.537875378	0.980162067	1.216419451	1.061553926	1.471254215	0.919064973	1.228705762	1.336913506	1.094929063	2.805863789	1.422752135	1.587279835	1.786221638	1.437566339	1.709595082
397.9	1.096939989	0.817335034	1.837622749	0.779082933	1.033020359	1.362716502	1.092487505	1.570239067	1.56205549	0.972574672	1.19548296	1.057719588	1.450790704	0.903386448	1.23082616	1.319293069	1.086351363	2.763731572	1.41839169	1.59892528	1.764787509	1.438364401	1.716168441
399.4	1.095263356	0.800356206	1.821963394	0.761789325	1.024504633	1.367456062	1.096099359	1.545562918	1.551709475	0.968795074	1.18890034	1.078195308	1.441228621	0.90884406	1.214223437	1.318217003	1.078064882	2.701153863	1.416410556	1.605392065	1.762920506	1.418102186	1.682486167
400.9	1.097636164	0.800177864	1.824473109	0.752475227	1.011797414	1.385904253	1.096995113	1.55391163	1.557705405	0.968293668	1.186185568	1.047003971	1.467326693	0.884285335	1.200432297	1.327981737	1.094619606	2.709566498	1.435158524	1.5851503	1.793925281	1.435982904	1.697126213
402.3	1.117536972	0.820024097	1.843803673	0.766972249	1.040387291	1.403474762	1.107391332	1.565477977	1.567645593	0.975625548	1.216997762	1.058401343	1.479029054	0.890617214	1.228249431	1.347892671	1.098511678	2.733636731	1.443884989	1.601775172	1.789982276	1.451091171	1.720627018
403.8	1.113508735	0.836468307	1.859532474	0.761797294	1.036246537	1.408462831	1.095103305	1.610890334	1.580535657	0.97923103	1.212977151	1.061333246	1.499837103	0.915919362	1.240538742	1.353008522	1.112377619	2.820258931	1.470148014	1.63061728	1.815505205	1.483008753	1.754716855
405.2	1.134682271	0.842285324	1.872785623	0.783919494	1.080270607	1.456760083	1.156781672	1.623922094	1.617936697	1.012930891	1.246019407	1.09770007	1.518628349	0.932193741	1.251233963	1.370307609	1.113482632	2.939267515	1.476118299	1.649900426	1.855328261	1.504473287	1.783451651
406.7	1.148511606	0.848471043	1.913884374	0.802517435	1.093350622	1.475847621	1.172781811	1.64463109	1.646306721	1.026303481	1.263355138	1.12018741	1.546706175	0.959445445	1.267721765	1.407679643	1.133629415	3.061929731	1.503772037	1.671520981	1.887392169	1.540050677	1.829344994
408.2	1.176832052	0.854718058	1.944529711	0.820107836	1.122032246	1.514487718	1.191950655	1.671784534	1.672790049	1.036677181	1.29022957	1.124359952	1.574069972	0.964248002	1.290595815	1.457811287	1.14993843	3.171892176	1.520166492	1.689510012	1.912964785	1.585191984	1.854469369
409.6	1.174108291	0.851512579	1.959675992	0.823832338	1.112130247	1.492413339	1.186650655	1.693754559	1.699890516	1.067380321	1.302095376	1.135380518	1.575059857	0.973089313	1.297997178	1.437880749	1.154772851	3.208187871	1.511094754	1.719816392	1.919371597	1.584725082	1.867227581
411.1	1.171237481	0.895321356	1.9601587	0.826199701	1.116317172	1.512674778	1.195054755	1.712812496	1.693844582	1.070113573	1.306569849	1.144481869	1.580365642	1.000186981	1.320253349	1.455224761	1.152848319	3.306837205	1.520107393	1.744567696	1.941252989	1.582378768	1.876854451
412.5	1.181620587	0.902612321	1.979354997	0.840598309	1.169891265	1.540370457	1.223886246	1.731286311	1.704899987	1.079250626	1.310126611	1.166216213	1.593557275	1.010816941	1.327683138	1.454498469	1.171565338	3.416250274	1.549642584	1.767412356	1.972482492	1.601942798	1.918600959
414	1.204906251	0.908811204	2.015986943	0.846832207	1.162931141	1.559457985	1.251754528	1.758387337	1.736327344	1.096271997	1.329632824	1.18032954	1.628274635	1.03214851	1.344067831	1.478799608	1.174038979	3.523928555	1.567294719	1.799885232	2.012901889	1.6308956	1.947292358
415.5	1.226459112	0.927051395	2.051951929	0.846950376	1.18326133	1.585190917	1.26316625	1.790069579	1.773592488	1.120485417	1.345255521	1.193420113	1.635992473	1.028483742	1.367629816	1.51384582	1.17116744	3.648303196	1.577942893	1.799289759	2.016692758	1.662828737	1.970058104
416.9	1.247879304	0.932253582	2.080342721	0.855942529	1.184927726	1.571131511	1.279056617	1.790688873	1.784906827	1.118276426	1.362888485	1.211270111	1.643034673	1.051606597	1.38268916	1.55145911	1.190224009	3.766464974	1.597845456	1.808854582	2.042499359	1.679660775	1.994002935
418.4	1.246385507	0.929025205	2.081299964	0.8687507	1.207257416	1.606308797	1.306509467	1.804791331	1.801218608	1.120615573	1.373398383	1.22283038	1.656858605	1.080519484	1.396519093	1.552471534	1.202857997	3.884577044	1.615373695	1.839081008	2.05543272	1.700401397	2.031498982
419.8	1.250275015	0.944146412	2.096035258	0.877319726	1.220987965	1.630284095	1.31834442	1.817839604	1.800271748	1.142659004	1.374726353	1.22763629	1.669960206	1.085950791	1.416184118	1.571008271	1.216924274	4.032148673	1.626252094	1.872441529	2.071045188	1.712155189	2.051299127
421.3	1.252139664	0.955712855	2.116794284	0.885751865	1.242028442	1.635921192	1.333581579	1.837268919	1.827018022	1.161193237	1.402391712	1.251284437	1.678690107	1.107966907	1.436669387	1.594084737	1.215556088	4.16314964	1.642467208	1.877316535	2.099289903	1.721339659	2.078993968
422.7	1.279642369	0.964636171	2.13606362	0.882092998	1.266114716	1.667884418	1.353853976	1.856460355	1.850523257	1.171193601	1.420163164	1.259157809	1.687996146	1.12787456	1.458298838	1.594467997	1.219630281	4.324058031	1.663447495	1.890523666	2.124367147	1.74184578	2.106741597
424.2	1.285688059	0.958284533	2.17565551	0.883863372	1.280474037	1.682752757	1.371028065	1.881131657	1.868446057	1.190814605	1.42587282	1.268310481	1.696883508	1.142678958	1.477390778	1.618832561	1.228520566	4.50350333	1.689628365	1.919426331	2.146368088	1.769299454	2.124632453
425.6	1.301977893	0.977705726	2.19641257	0.889431839	1.281273866	1.702307039	1.38181007	1.888554931	1.890580969	1.21318213	1.439742127	1.286512993	1.696183336	1.170760454	1.488505848	1.641471094	1.240703244	4.679640649	1.704667254	1.954343098	2.173661458	1.794474509	2.142371208
427.1	1.300182132	0.984690865	2.202816471	0.897313463	1.29499249	1.723634678	1.408285001	1.905004243	1.912536432	1.216109945	1.451014529	1.282042194	1.713321688	1.195836659	1.512902694	1.666496787	1.249131628	4.853496321	1.721879906	1.966735706	2.191644933	1.809554901	2.165488353
428.5	1.310779347	0.994519114	2.227493137	0.907325659	1.316618152	1.726559458	1.42369241	1.921994813	1.932666286	1.228979289	1.469772956	1.298936271	1.721247543	1.219852813	1.519639114	1.669199402	1.257342627	5.01029308	1.737384066	1.999110737	2.206688956	1.833741006	2.192811147
430	1.325420989	0.995518788	2.24160476	0.903878694	1.323117095	1.753955901	1.439503981	1.93553175	1.949842731	1.243429359	1.479203249	1.308295231	1.724709441	1.236801118	1.54495713	1.686815873	1.266677767	5.183948826	1.74819949	2.012639782	2.23496064	1.847308948	2.21200914
431.4	1.336379592	1.003740861	2.265064792	0.910467541	1.329176143	1.7672516	1.460423097	1.944615959	1.949854716	1.255892156	1.494661712	1.299540749	1.726287151	1.247688547	1.555141886	1.69897428	1.274273388	5.352923461	1.774710011	2.028443518	2.256126958	1.849405706	2.226824288
432.9	1.330860885	0.997111209	2.264213035	0.913789258	1.338405642	1.782644302	1.47198518	1.949141145	1.967551902	1.268918524	1.499992539	1.31742077	1.72773989	1.26569055	1.560740558	1.70268803	1.269158573	5.487242638	1.782526086	2.041089532	2.270357876	1.865922108	2.242816772
434.3	1.335685559	0.99372576	2.272906891	0.912802563	1.347725312	1.796993356	1.474332728	1.962487852	1.973122229	1.280771464	1.500519669	1.323287237	1.734368889	1.278775251	1.577251705	1.714271165	1.273368458	5.632844881	1.798848444	2.048860303	2.284023602	1.883508898	2.263523485
435.8	1.343683414	1.010158975	2.279977943	0.917099503	1.362081925	1.800942299	1.493571317	1.979012386	1.990061064	1.277642253	1.510765405	1.329127899	1.733291293	1.296867407	1.587501798	1.73088388	1.275753437	5.762240291	1.81185335	2.06504312	2.308136531	1.902705468	2.277469187
437.2	1.359958515	1.003807772	2.297961259	0.916582896	1.37385187	1.818504868	1.50813175	1.991727805	2.009078081	1.290565106	1.522538991	1.338662187	1.742316779	1.314700545	1.604088088	1.744548095	1.278460895	5.888779676	1.83264921	2.074293876	2.327865274	1.919760275	2.29656499
438.7	1.35928475	1.014421118	2.314542038	0.916833669	1.383881681	1.833727063	1.515838108	1.996935941	2.024742476	1.301323441	1.533373554	1.34169412	1.755891126	1.327154815	1.608530117	1.75102918	1.285739043	6.007410559	1.843360784	2.09349747	2.3453879	1.935585059	2.311263389
440.1	1.366581855	1.017086939	2.325759458	0.923707727	1.388780004	1.844494317	1.530165699	2.004052632	2.03693117	1.309425745	1.540010863	1.34073279	1.754327353	1.343343014	1.616226835	1.757831666	1.293215197	6.119363584	1.848034345	2.106491756	2.360277803	1.949721954	2.327763485
441.6	1.370841795	1.015219444	2.334724455	0.924135271	1.397960232	1.856340264	1.535252183	2.020920108	2.048487078	1.316960923	1.542245645	1.344285619	1.75395832	1.355816104	1.625318519	1.76952283	1.291952897	6.222143642	1.857453078	2.11402488	2.387883265	1.970183617	2.34875862
443	1.376520451	1.014274699	2.342709826	0.925618811	1.403233959	1.871000048	1.547975369	2.030050896	2.05939117	1.325871816	1.54841196	1.346538476	1.758773724	1.371078043	1.63880489	1.776565533	1.296989218	6.324914224	1.877143	2.120099278	2.406602966	1.985327473	2.364831284
444.5	1.379463262	1.024744684	2.354763051	0.930998067	1.410260271	1.890005733	1.563866791	2.042765286	2.071614957	1.334903486	1.562465134	1.356189858	1.770287599	1.383616019	1.645803141	1.786551099	1.302156598	6.410984042	1.884836326	2.132628231	2.424558609	2.009112308	2.382628155
445.9	1.377559502	1.028439471	2.367467415	0.933280643	1.424212907	1.900810418	1.571880862	2.056722498	2.088762865	1.349736392	1.564490622	1.362247418	1.775367656	1.399937874	1.658820397	1.808948338	1.307020092	6.502677471	1.89489663	2.143428507	2.450981565	2.031410087	2.402209424
447.4	1.387789413	1.031999599	2.379585718	0.936580461	1.427740359	1.910322701	1.580465184	2.068510572	2.100275413	1.355696898	1.567817392	1.366792713	1.78059935	1.405163388	1.667023229	1.815102168	1.316230718	6.582239834	1.908471078	2.154600658	2.473391594	2.051623878	2.420608326
448.8	1.390549049	1.033541407	2.396040955	0.939009698	1.42980143	1.932439476	1.59013468	2.080068494	2.114706832	1.363500742	1.577909452	1.373765298	1.788648074	1.417269508	1.67502755	1.822709369	1.321193144	6.659240376	1.920246734	2.160491747	2.497483296	2.072373588	2.440706115
450.3	1.40485793	1.038875736	2.406361469	0.942670317	1.440907112	1.940762255	1.594129299	2.089559755	2.132035721	1.3732514	1.584133084	1.377776468	1.796421318	1.426606507	1.678366608	1.834066403	1.327549657	6.730199549	1.93165701	2.171939044	2.515180117	2.09761922	2.463143224
451.7	1.404834927	1.046646143	2.417713396	0.948424218	1.450027583	1.950116992	1.61004002	2.107306496	2.144726623	1.379291548	1.583566037	1.387078961	1.806298231	1.432826342	1.68678752	1.845960572	1.330775803	6.809283221	1.937310073	2.177583197	2.534113191	2.120093676	2.475084955
453.1	1.409490408	1.051155352	2.437361983	0.954491663	1.454786182	1.965739707	1.617239526	2.112450696	2.151514126	1.390463929	1.585051646	1.384354799	1.819799853	1.440895953	1.695806957	1.854201363	1.338723671	6.88266204	1.950537038	2.187520147	2.555578089	2.138735273	2.491779924
454.6	1.409317242	1.050896397	2.455611467	0.95552763	1.457216836	1.983365325	1.625835078	2.123037442	2.164916784	1.39574053	1.58854535	1.39284602	1.825621928	1.456111551	1.703967099	1.862299016	1.337713046	6.943795699	1.95878988	2.19104364	2.57375463	2.149882347	2.506951618
456	1.406908833	1.049361521	2.462586203	0.957177055	1.465459315	1.98940781	1.633382949	2.132967782	2.173431073	1.402700291	1.594292663	1.399153021	1.824886792	1.471915024	1.718001408	1.865181622	1.336528775	6.990629535	1.96143611	2.194978463	2.587824224	2.167734469	2.519841435
457.5	1.417960753	1.054397487	2.459562129	0.953514202	1.473098855	1.992584199	1.640674767	2.14999219	2.187059141	1.405684358	1.597109145	1.40652562	1.826695085	1.48732936	1.722939939	1.867171632	1.329995199	7.013802114	1.963262424	2.206893781	2.60938832	2.179600743	2.531900061
458.9	1.415157938	1.051671162	2.461442263	0.949534405	1.475610898	1.991295848	1.644587225	2.161622555	2.199426636	1.409495176	1.605924569	1.409920818	1.833301085	1.492728908	1.725376866	1.871090541	1.324470267	7.024591825	1.972529226	2.210246167	2.624337162	2.194386331	2.545417038
460.4	1.425448384	1.049850707	2.460814528	0.94930374	1.475953881	2.002852721	1.648244515	2.169201154	2.206064954	1.411582227	1.610043594	1.40328901	1.834391385	1.50287093	1.728431283	1.87548208	1.327116714	7.030026216	1.977520644	2.210999257	2.636706938	2.198352884	2.56056751
461.8	1.42955219	1.049731559	2.462466272	0.949564064	1.475672503	1.996576281	1.65455414	2.171423018	2.214699835	1.411665215	1.616523139	1.404996678	1.831389765	1.506798359	1.731312435	1.887556167	1.330361591	7.049662367	1.989428152	2.210640562	2.651430439	2.208239172	2.568212921
463.2	1.435024205	1.052567583	2.470626877	0.958207997	1.475127258	2.000746669	1.659850215	2.167563422	2.223876756	1.421686487	1.618499575	1.407115367	1.841097709	1.508185912	1.735553674	1.891159525	1.342837023	7.077501193	1.998186293	2.213420667	2.658231263	2.2181972	2.580971059
464.7	1.436305186	1.063972523	2.48374534	0.961909134	1.477923711	2.014588094	1.658161869	2.171418059	2.230698967	1.427201092	1.613656211	1.404910645	1.845177149	1.511632212	1.736072729	1.899995951	1.350764861	7.141870413	2.00885228	2.204449929	2.669744857	2.222016489	2.595892916
466.1	1.4369669	1.071200261	2.506504728	0.97034154	1.487594631	2.031855363	1.665273665	2.175168046	2.240872256	1.434730601	1.620067	1.41366023	1.861947078	1.51492267	1.744898473	1.908896961	1.356220575	7.232328704	2.020982494	2.208333854	2.678939334	2.237979989	2.610174548
467.6	1.431290329	1.078234388	2.511147859	0.972425374	1.490743897	2.038990016	1.668709599	2.190683107	2.249654328	1.441970576	1.617376008	1.417408768	1.864416834	1.513716183	1.7469089	1.917820886	1.362198825	7.293047729	2.025052074	2.218452795	2.692895443	2.24680108	2.622869579
469	1.436000484	1.077471321	2.508699387	0.965526724	1.487989711	2.039234753	1.670118435	2.198315735	2.25717714	1.446157064	1.623388901	1.415648638	1.866672388	1.507319787	1.748627611	1.911742769	1.365638873	7.293709648	2.023142034	2.222292723	2.703979596	2.251333929	2.629949917
470.4	1.444246573	1.071680231	2.506369547	0.966959254	1.483960831	2.039085556	1.661309279	2.20740972	2.266942885	1.445994206	1.627429667	1.415620132	1.862656286	1.504892597	1.746189797	1.910213742	1.366122077	7.244148187	2.025226138	2.218692718	2.716465265	2.259322355	2.637921591
471.9	1.453474248	1.066063163	2.505291713	0.966395897	1.483164192	2.039902136	1.663273338	2.217594337	2.271797732	1.442854978	1.631560407	1.416659706	1.863030037	1.50682007	1.74909446	1.920989621	1.369727118	7.210357681	2.025855363	2.22215013	2.734000918	2.270122253	2.649993302
473.3	1.454046639	1.062983513	2.512954466	0.968760525	1.495323675	2.044901969	1.668688574	2.224127295	2.284545722	1.440552814	1.632843812	1.421401887	1.865388304	1.522959262	1.753009997	1.929603946	1.367725683	7.22277619	2.032362922	2.221855205	2.751061402	2.277576804	2.663926072
474.8	1.458710969	1.067699739	2.521521841	0.976248829	1.497681202	2.048989805	1.676639349	2.230375641	2.291979309	1.445597637	1.631847873	1.424806847	1.866190831	1.539641626	1.756073299	1.93034855	1.36452246	7.293622157	2.026146006	2.222416935	2.76687514	2.285840665	2.684044147
476.2	1.453044751	1.074552678	2.526366318	0.982091201	1.503099888	2.062618165	1.68888994	2.237700162	2.294881768	1.451771895	1.628397394	1.43062718	1.868816022	1.55861163	1.766613092	1.931870804	1.362688539	7.370038487	2.01965036	2.22371455	2.776548178	2.294824798	2.693608613
477.6	1.440924115	1.082769021	2.546173561	0.987053987	1.501599011	2.072154232	1.691566914	2.250158427	2.304373212	1.458939631	1.629561078	1.444155581	1.873540852	1.563485064	1.771733713	1.93702593	1.361226588	7.42776283	2.012814833	2.223326423	2.784474059	2.302309213	2.697809451
479	1.433417339	1.081600486	2.563401872	0.979804452	1.501462812	2.066345866	1.68835223	2.258498101	2.30821456	1.457237973	1.631183957	1.445638237	1.877386118	1.559994872	1.779212238	1.928883392	1.354151287	7.464346192	2.011025139	2.227181254	2.79365522	2.315378586	2.71078162
480.5	1.426339554	1.076606908	2.573421108	0.976633313	1.503473229	2.065624022	1.691269643	2.262311819	2.31667782	1.456773728	1.632134709	1.44559629	1.881648767	1.575630436	1.792844011	1.926807479	1.337195575	7.46822416	2.016493623	2.229117799	2.809200084	2.318355541	2.718513485
481.9	1.432395865	1.071272021	2.570285921	0.971668493	1.502788259	2.059632019	1.692219534	2.266507921	2.327998466	1.457096064	1.634486652	1.447107757	1.888465952	1.583364684	1.799466913	1.927718463	1.332478534	7.430746705	2.025054779	2.233356513	2.826970346	2.319679555	2.732790305
483.4	1.450266782	1.061604984	2.56787722	0.971110837	1.496383951	2.05504604	1.697639388	2.272346973	2.342079772	1.453833188	1.6498017	1.455237573	1.885588645	1.590463777	1.802612472	1.934516913	1.336776144	7.351449318	2.046185103	2.234944356	2.846041986	2.330255038	2.739448127
484.8	1.461798295	1.052397507	2.558890192	0.963691804	1.498942223	2.055863418	1.69762826	2.28535982	2.349915785	1.443772916	1.661269323	1.455689612	1.89079125	1.597151975	1.799426684	1.944662775	1.344035702	7.256767108	2.058814677	2.233837656	2.875057935	2.340958053	2.752924027
486.2	1.473076531	1.047642671	2.547107429	0.959089665	1.50131535	2.058630462	1.698714071	2.296262868	2.364994576	1.441836461	1.668242336	1.454735922	1.887981614	1.595481171	1.800600637	1.950860562	1.349028391	7.196798057	2.059252156	2.241637413	2.89677475	2.345894739	2.766803746
487.6	1.488817038	1.046467486	2.544717817	0.957304351	1.500618044	2.06276149	1.692479822	2.310882308	2.373117038	1.44315229	1.67113931	1.453201511	1.887740861	1.598662965	1.804432555	1.95485934	1.346872407	7.190010884	2.056651702	2.245523511	2.916545611	2.359570877	2.782578615
489.1	1.493878695	1.049933444	2.547790131	0.958879892	1.497873023	2.070361625	1.694945534	2.325317204	2.386768262	1.450962151	1.664873841	1.451292107	1.89796041	1.60412573	1.806626146	1.952922435	1.350184305	7.226742524	2.055890565	2.250836722	2.932462791	2.376042432	2.801089513
490.5	1.488044043	1.062362354	2.575957933	0.970541773	1.507944211	2.084292866	1.702517568	2.340763508	2.401044902	1.462536943	1.669005517	1.459167704	1.902824062	1.606170622	1.813220983	1.961894389	1.354806539	7.28308373	2.0582985	2.253720932	2.947069846	2.395381961	2.818213055
491.9	1.486152611	1.075002743	2.605319411	0.980852882	1.520012895	2.100504096	1.716524833	2.350855049	2.410353984	1.476538815	1.67458727	1.460749855	1.921578394	1.613832167	1.827031394	1.976991534	1.364885318	7.362092668	2.064593314	2.257397862	2.962898202	2.417023254	2.837078953
493.4	1.486533904	1.092344917	2.632853967	0.995105064	1.534724955	2.111768523	1.735568093	2.356444187	2.428675512	1.497731247	1.67343307	1.464428978	1.940501844	1.622892172	1.842959428	1.991477598	1.379637967	7.453152202	2.075706731	2.26798485	2.982237275	2.444134414	2.861294377
494.8	1.489444535	1.11021276	2.66690557	1.013422019	1.548740584	2.134568105	1.750046431	2.3723762	2.446021067	1.513395753	1.673450088	1.4684237	1.956753686	1.633879218	1.857032629	2.015932591	1.397441962	7.54394227	2.096813167	2.278194317	3.00839835	2.477476359	2.890756453
496.2	1.498558591	1.13246563	2.705403725	1.025819172	1.561051876	2.158229613	1.773218261	2.393187952	2.4679035	1.536437164	1.683195186	1.47519608	1.981130527	1.651307013	1.874934503	2.047304735	1.41911019	7.638324772	2.129458224	2.28385558	3.044585134	2.509161344	2.923682777
497.6	1.520287959	1.153943653	2.749466639	1.044651131	1.580255443	2.18227743	1.803772444	2.409365327	2.499161364	1.560648879	1.69198665	1.484692222	2.006517061	1.674705524	1.899282539	2.079250214	1.435569387	7.736506887	2.161057426	2.309214881	3.083314161	2.553827261	2.968092354
499.1	1.5366988	1.182925939	2.8038577	1.063119687	1.607116044	2.223035884	1.832958902	2.435994303	2.538515299	1.584152041	1.712596903	1.500095933	2.034812164	1.705377577	1.925605097	2.117984087	1.45949833	7.830218576	2.191944271	2.339972012	3.13013637	2.604486199	3.019211939
500.5	1.558932302	1.211360784	2.86717794	1.079446585	1.640364551	2.260171687	1.868766563	2.476379928	2.581238159	1.615962317	1.736644223	1.521867491	2.076450916	1.734413217	1.961661964	2.167213631	1.48428604	7.904585793	2.22109521	2.382131693	3.186405896	2.663598856	3.070175853
501.9	1.585646889	1.241311229	2.93732254	1.099189178	1.675002002	2.303474326	1.908551253	2.523480604	2.634345361	1.650975013	1.766412363	1.550479373	2.118257528	1.77331953	2.001734711	2.213679507	1.512549754	7.98492533	2.257532256	2.42674802	3.254342112	2.737904148	3.132964021
503.4	1.615425344	1.271805168	3.00367834	1.118966586	1.715521532	2.347138382	1.951625729	2.57865648	2.689150226	1.691095778	1.804051001	1.580096894	2.163582494	1.828481939	2.053019796	2.265660651	1.540344403	8.063164992	2.302677064	2.478467503	3.326461964	2.820638945	3.204993128
504.8	1.651419886	1.308373311	3.087575382	1.143218881	1.772233125	2.399980346	2.005177812	2.63593493	2.758938063	1.736885936	1.85334584	1.61669275	2.215708669	1.880246652	2.116106456	2.326752072	1.572448146	8.144682235	2.353947761	2.550881715	3.408472583	2.910081814	3.28449363
506.2	1.697705663	1.352321995	3.192724567	1.169434978	1.826869286	2.474915585	2.067561058	2.700945278	2.829054505	1.787296447	1.904486811	1.659649428	2.280657616	1.945552339	2.186047737	2.402573364	1.616801108	8.226585707	2.413093773	2.632450771	3.499654538	3.015318337	3.373094901
507.6	1.751860937	1.405662747	3.316252101	1.200164081	1.895141412	2.554814193	2.140942487	2.778389987	2.916789642	1.855219191	1.967414988	1.710058673	2.357162468	2.020526981	2.265684706	2.488320523	1.667076387	8.323691235	2.488375008	2.729535025	3.598583673	3.132951731	3.472825281
509	1.815641273	1.469974663	3.462914875	1.238431573	1.972300595	2.646728684	2.225844121	2.862122504	3.009190408	1.926646818	2.036018829	1.768123426	2.44886116	2.101198078	2.361378241	2.593095899	1.727408442	8.427476899	2.569579281	2.836188935	3.71131319	3.264768905	3.581317056
510.5	1.883445904	1.540537717	3.626399903	1.279604257	2.063774704	2.749854133	2.318439969	2.951540189	3.107912298	2.00472947	2.115097317	1.833022797	2.551606254	2.194311588	2.469717876	2.710768858	1.799306657	8.557485368	2.663487622	2.961078701	3.83054437	3.408074593	3.702086581
511.9	1.957787509	1.618736442	3.810197012	1.3271159	2.165066356	2.867949136	2.42323863	3.055359546	3.222316867	2.095784456	2.20809085	1.904639002	2.661677728	2.301854232	2.592665219	2.838242474	1.878930585	8.697965701	2.769900291	3.112365998	3.960850505	3.562742379	3.831878714
513.3	2.046035055	1.7103328	4.026697895	1.379763413	2.284445682	3.007192074	2.546368312	3.166204094	3.352112994	2.201195473	2.313104796	1.992600518	2.790655213	2.417792005	2.733860003	2.986308611	1.968028192	8.852221203	2.891669493	3.284563122	4.104020162	3.736825804	3.977637301
514.7	2.139905351	1.809612107	4.263633593	1.4392016	2.41189301	3.159318609	2.678051524	3.294463197	3.490570351	2.314662664	2.434043282	2.091020356	2.937222586	2.548734254	2.894088158	3.149161798	2.069589883	9.015853548	3.023460685	3.471856517	4.263252889	3.927556069	4.134780958
516.2	2.24941999	1.920358793	4.529410114	1.50275846	2.56121386	3.328347631	2.828163811	3.432551334	3.643934108	2.438539286	2.574231132	2.201361125	3.095551538	2.69511255	3.072796719	3.334662101	2.184265648	9.187597831	3.17167627	3.689243186	4.431829106	4.1368657	4.306572276
517.6	2.372026541	2.043998992	4.831348146	1.571438006	2.727121615	3.520600426	2.992788347	3.586117058	3.814015369	2.58056257	2.732194795	2.324396395	3.275432411	2.857667203	3.275605506	3.539729642	2.313527679	9.370850972	3.336615387	3.947894488	4.622662054	4.366973496	4.494386317
519	2.501216156	2.173621116	5.149989126	1.643273108	2.897477808	3.720055215	3.165824385	3.738834877	3.986200281	2.729979093	2.894191882	2.453065892	3.466619908	3.025051408	3.49185445	3.755100545	2.452681013	9.570275057	3.51387187	4.21084264	4.811391268	4.600849354	4.683298286
520.4	2.629522851	2.311634086	5.479312226	1.718453934	3.074628507	3.923734793	3.337269809	3.895237348	4.16176211	2.878862667	3.063230635	2.590140602	3.659080231	3.194331005	3.710117194	3.971838133	2.59152648	9.767106679	3.691541732	4.480560644	5.003326617	4.838903064	4.871569988
521.8	2.76586077	2.451209502	5.819268768	1.796482759	3.258290231	4.138525947	3.518241881	4.063368561	4.340510778	3.032557142	3.246100521	2.737244017	3.856766	3.372966951	3.937835263	4.198504045	2.734376136	9.964021141	3.872779927	4.770135041	5.20144781	5.08017474	5.067525491
523.2	2.900438066	2.590867251	6.162890671	1.875344229	3.445727718	4.350027108	3.699743918	4.231350549	4.522256195	3.188637934	3.430303416	2.884843353	4.057181011	3.554755251	4.171280307	4.429307535	2.883139351	10.15997337	4.059415965	5.062557199	5.397291342	5.324819094	5.263468652
524.7	3.035242499	2.727282351	6.50290545	1.949404687	3.629315217	4.56011947	3.877698198	4.392467832	4.69924256	3.34032604	3.609480795	3.030238969	4.254741396	3.735212078	4.40348658	4.655912399	3.024922774	10.34883828	4.240412674	5.350790109	5.589025171	5.559739937	5.45048573
526.1	3.16727855	2.863440041	6.84121152	2.024976543	3.816011254	4.776640116	4.053260249	4.557456116	4.872572742	3.491743061	3.792540375	3.181590504	4.452226825	3.91364756	4.636690098	4.877492303	3.167967526	10.53720042	4.42529876	5.647399689	5.779857894	5.795033538	5.638371066
527.5	3.298825552	2.997682839	7.165447785	2.098911481	3.997419426	4.981656793	4.225362256	4.713931852	5.043502237	3.639643255	3.974340632	3.325004978	4.641312529	4.085291406	4.860746282	5.095561834	3.31003478	10.71479636	4.603971256	5.935262052	5.962531918	6.021020405	5.819661683
528.9	3.423747444	3.120133084	7.468373077	2.16638057	4.159907197	5.172248907	4.381021334	4.860952919	5.204063522	3.777132322	4.140792932	3.4571936	4.818870988	4.240418593	5.06870956	5.299910519	3.445051106	10.88433971	4.769172335	6.200341569	6.135895853	6.229813367	5.990242761
530.3	3.532837695	3.233128368	7.746841603	2.230843631	4.312414583	5.347723235	4.523704123	4.993339154	5.346397738	3.899648641	4.292817125	3.580598231	4.976086431	4.384352364	5.256901348	5.486760915	3.567468589	11.0411953	4.923470281	6.438779368	6.290198834	6.419565559	6.14834075
531.7	3.635307244	3.335916714	8.003515909	2.288802043	4.453992727	5.506270249	4.657626598	5.12272115	5.483485753	4.013004191	4.436351332	3.694683345	5.126579923	4.521988711	5.433969186	5.656007795	3.676764265	11.18120688	5.066249495	6.667752471	6.436891389	6.598890046	6.293266935
533.2	3.724670478	3.431480636	8.234220649	2.342022742	4.585760717	5.657321036	4.779378084	5.237067158	5.606474898	4.117091009	4.569168157	3.798329498	5.261154059	4.645204545	5.596595716	5.813478077	3.781240207	11.3138894	5.200333777	6.875710446	6.573798164	6.76119422	6.429205934
534.6	3.806972255	3.515792049	8.442614942	2.390915711	4.693891469	5.78267405	4.886156777	5.338306151	5.71687848	4.211688939	4.681099013	3.887428597	5.378592813	4.753779297	5.738795451	5.954868827	3.877351297	11.43642022	5.317787126	7.057426881	6.697590775	6.906175937	6.553612334
536	3.878257852	3.587769992	8.627464132	2.435569332	4.794746383	5.896465987	4.981421647	5.431686582	5.81940078	4.293018729	4.783895871	3.966939787	5.481667949	4.848481962	5.862809251	6.077569604	3.960366173	11.54897025	5.423449719	7.216582936	6.807166441	7.038676164	6.668898309
537.4	3.937867153	3.647680973	8.789125426	2.473080775	4.883427357	5.993952121	5.064014393	5.516265438	5.906245675	4.363880048	4.872756409	4.03734029	5.573499406	4.934887159	5.968717173	6.188018244	4.029484525	11.64399093	5.517954152	7.35461337	6.9090429	7.150188143	6.770679728
538.8	3.989618523	3.701653383	8.93181096	2.505998169	4.961991078	6.08331625	5.1369944	5.592946682	5.988107808	4.425248871	4.951899538	4.099060109	5.653409847	5.007550639	6.067576651	6.282499911	4.092383247	11.72963147	5.600210678	7.474092618	7.001884416	7.253708806	6.866640717
540.2	4.037267652	3.749483815	9.06333026	2.535776469	5.029611755	6.159258174	5.201141889	5.662589519	6.06217918	4.480777925	5.022813308	4.154024941	5.724735478	5.07379181	6.15580186	6.36689134	4.1493492	11.80398058	5.675749652	7.58299042	7.088017014	7.350076858	6.953693695
541.6	4.078143412	3.793392771	9.182609941	2.564165529	5.09263224	6.231024002	5.261725568	5.725051511	6.133533242	4.532353333	5.085812869	4.204592684	5.791327196	5.13553409	6.234216088	6.445881225	4.202368946	11.87231407	5.745189892	7.681266734	7.169245514	7.43963144	7.038928466
543	4.116572985	3.833874763	9.29272631	2.589884235	5.150335668	6.29650633	5.318112256	5.787790268	6.201296882	4.581005948	5.147681719	4.248961235	5.853620031	5.193327964	6.306737042	6.51996593	4.254131681	11.9430221	5.810608352	7.772864878	7.243885082	7.524583376	7.11820676
544.4	4.15426011	3.87188646	9.399333336	2.615115944	5.207319431	6.362155609	5.37029539	5.846442619	6.262890884	4.627309025	5.204718254	4.297300038	5.915440898	5.244690631	6.379249651	6.590862378	4.29895838	12.007888	5.873365229	7.861963775	7.320475179	7.608003445	7.194851939
545.8	4.193126444	3.908015623	9.50524995	2.640012239	5.261651188	6.423665741	5.422187891	5.904546892	6.326597823	4.670096923	5.259214772	4.340860109	5.970626048	5.300379746	6.448200901	6.657487058	4.343793344	12.06694546	5.930916707	7.944686342	7.391751069	7.68480105	7.268929347
547.2	4.22614856	3.944290204	9.601239031	2.662915432	5.314537755	6.483746806	5.472115853	5.960156045	6.386403612	4.712165584	5.310426749	4.382423482	6.025588761	5.351146093	6.509066246	6.719842197	4.385804635	12.12150296	5.987385895	8.023289372	7.461364143	7.759693822	7.340078049
548.7	4.252756316	3.97566547	9.690227728	2.683638337	5.359634511	6.532419113	5.517643321	6.011888137	6.44235333	4.753079394	5.357029907	4.419898098	6.076500614	5.394602205	6.569057126	6.776448678	4.421485144	12.16960876	6.036380849	8.093535109	7.525011651	7.829505616	7.406074688
550.1	4.276266845	3.99947693	9.760816509	2.699526471	5.397307415	6.574040167	5.553902275	6.055634425	6.490671553	4.78216966	5.398504656	4.448943642	6.115863513	5.432693037	6.617574816	6.821446198	4.452064931	12.20893772	6.077498972	8.15048235	7.583707002	7.888824895	7.462671371
551.5	4.296537424	4.015869377	9.813197492	2.71167275	5.424615099	6.602692922	5.576272813	6.095126517	6.531008684	4.805593664	5.427281353	4.472826622	6.148586343	5.45889233	6.652286328	6.853261266	4.472858081	12.23326678	6.107947342	8.191532956	7.633484541	7.939279462	7.511429891
552.9	4.304126122	4.020648934	9.841723328	2.718160119	5.438604283	6.621838587	5.590454827	6.118896332	6.561682382	4.817739537	5.441167746	4.481942302	6.162566368	5.474756631	6.669526054	6.868719611	4.484414729	12.24664636	6.125664326	8.208911482	7.669032008	7.971968673	7.552010834
554.3	4.301975411	4.015669993	9.842560355	2.721028108	5.431417409	6.616309532	5.58843151	6.131381977	6.574304743	4.815641754	5.436667986	4.478909017	6.162510605	5.473143217	6.668906858	6.866051166	4.484554932	12.24984284	6.12554986	8.199653797	7.691338033	7.988684963	7.576744642
555.7	4.284539418	4.000023274	9.817683025	2.715191492	5.408678802	6.59335885	5.571710235	6.130233197	6.574098603	4.8006027	5.415436432	4.462422806	6.140984291	5.455480591	6.64620138	6.842961786	4.471753667	12.24345985	6.108216482	8.161134867	7.699295496	7.983949409	7.587567132
557.1	4.251925015	3.969953691	9.757639795	2.701116303	5.3691766	6.552349455	5.538989213	6.115931311	6.557616276	4.773984752	5.377385414	4.429835585	6.104523571	5.423907509	6.598846901	6.79838093	4.441779744	12.22215635	6.075733038	8.094592738	7.694675351	7.959676672	7.584053441
558.5	4.215431647	3.928998305	9.673921741	2.684593953	5.314247692	6.493355879	5.488750491	6.087074677	6.528006926	4.734673087	5.319027802	4.38377988	6.050969366	5.378039048	6.535878307	6.736987547	4.403469273	12.18554329	6.030305037	8.00828095	7.678627199	7.920496631	7.568468354
559.9	4.169313309	3.881579105	9.56869499	2.661439434	5.249877082	6.418408133	5.431165361	6.052286215	6.490207394	4.684840967	5.252256503	4.325838482	5.983132548	5.319093683	6.459348999	6.665567146	4.358542439	12.14739953	5.973858781	7.902126759	7.651551234	7.867588958	7.543717928
561.3	4.116296422	3.827620174	9.45169667	2.631687934	5.175356967	6.337604489	5.362780547	6.013681945	6.44640326	4.625869395	5.177178094	4.266216742	5.907224103	5.253758586	6.372871222	6.582602934	4.304239744	12.10107698	5.908218484	7.784166957	7.615459702	7.804455631	7.510674241
562.7	4.052884455	3.766159862	9.316493642	2.599010162	5.091007434	6.248959438	5.286947047	5.964982244	6.390364381	4.559361435	5.088610887	4.199378042	5.818229453	5.182276295	6.272925878	6.486510691	4.236382099	12.0529695	5.831948054	7.65045121	7.573432475	7.730988418	7.466662261
564.1	3.982922403	3.696816709	9.155984115	2.562031453	4.995627187	6.142246211	5.19963076	5.904297972	6.321541414	4.484079769	4.99044444	4.120993441	5.718133862	5.098355253	6.16247503	6.37684669	4.163281007	11.99245334	5.745343993	7.498493949	7.518491112	7.639171305	7.411783368
565.5	3.905524657	3.617722037	8.979562198	2.517616323	4.887093919	6.023842523	5.10202809	5.832599476	6.241822292	4.399090283	4.87724835	4.036154224	5.603788682	5.003933333	6.03597646	6.2484381	4.077183304	11.92220671	5.646005877	7.326987392	7.452461304	7.532133772	7.345358103
566.9	3.819808944	3.528854815	8.778710451	2.47024888	4.766833977	5.891383783	4.991033965	5.751110204	6.15432322	4.305587582	4.755745055	3.940210468	5.479736376	4.901681891	5.898813242	6.111212809	3.982718811	11.83850509	5.532744162	7.137006554	7.375430573	7.415251692	7.267935442
568.3	3.727831085	3.437720424	8.574897477	2.421961328	4.640657868	5.755486905	4.878250717	5.667599197	6.058687657	4.205092738	4.627645379	3.838284591	5.350669209	4.790538941	5.75060381	5.965504193	3.885535652	11.742732	5.413859628	6.937514027	7.29219273	7.287645209	7.18215775
569.7	3.638704264	3.339215566	8.344382017	2.367697809	4.508571726	5.609053524	4.752413645	5.574594096	5.956016459	4.098066251	4.492793504	3.734445213	5.21434928	4.671546404	5.592187355	5.810676218	3.781548054	11.63375755	5.288267345	6.728551335	7.197902586	7.15109334	7.089650272
571.1	3.54293549	3.245616348	8.126188231	2.315961016	4.373646176	5.464874371	4.633367928	5.478807589	5.851353382	3.995934424	4.359127541	3.627430367	5.077855665	4.55615358	5.43418846	5.656160672	3.68095251	11.53446444	5.167520125	6.518495431	7.106043266	7.015113872	6.99429066
572.5	3.454139983	3.157612858	7.920390171	2.268271859	4.249624927	5.324899434	4.517861895	5.390915803	5.754030077	3.899235096	4.232420889	3.529016634	4.946643265	4.443162484	5.287632311	5.51322978	3.58523412	11.44495685	5.046931327	6.3202822	7.014071752	6.881345525	6.902480765
573.9	3.371988017	3.07252631	7.726407924	2.223041356	4.135313196	5.197612111	4.407803785	5.308254929	5.664239897	3.80818163	4.116113424	3.439468148	4.828445032	4.336821158	5.150509576	5.377473893	3.493900472	11.35597336	4.936060734	6.137321122	6.929041486	6.761882993	6.81729715
575.3	3.297204653	2.993006226	7.543995112	2.182325883	4.028644767	5.078624418	4.306415093	5.230532349	5.574702608	3.724900766	4.009158096	3.356151045	4.717504052	4.241623016	5.02249202	5.252329766	3.412718243	11.27008385	4.831423769	5.968936971	6.854584297	6.646860123	6.738196081
576.7	3.226116884	2.92204388	7.371859004	2.143954308	3.930444932	4.970810177	4.215719766	5.158921029	5.497582613	3.647476378	3.911853063	3.278959812	4.615337763	4.151766635	4.905649954	5.132477692	3.33644527	11.19124787	4.736546409	5.809994211	6.781192913	6.539412919	6.664761141
578	3.164343734	2.858853827	7.220485078	2.10957771	3.839649357	4.869498803	4.130139861	5.096901702	5.427336087	3.577900621	3.817735876	3.207391904	4.521870129	4.071070496	4.797145377	5.024909126	3.265332556	11.11981949	4.65195401	5.669608339	6.718541334	6.444174829	6.594925958
579.5	3.106665688	2.80004761	7.075379367	2.076162226	3.75744533	4.780405553	4.050081205	5.03510514	5.358815828	3.51182449	3.736844934	3.144925038	4.435503456	3.996114759	4.698301717	4.927886306	3.200522232	11.05526165	4.571925628	5.537006248	6.661602993	6.358288985	6.534228329
580.8	3.054425858	2.744221901	6.947619694	2.047928242	3.678067935	4.697959846	3.977099657	4.981993555	5.299933994	3.452667262	3.661052698	3.084559544	4.356847036	3.925117436	4.607751275	4.835079788	3.143068512	10.99604123	4.500894584	5.414085365	6.609080297	6.277822296	6.47902139
582.2	3.009066778	2.693980103	6.827586286	2.020462327	3.611319903	4.622283848	3.912519571	4.934941878	5.247755094	3.39883819	3.593664805	3.03177224	4.286118966	3.863175555	4.525566665	4.753236835	3.090367225	10.94103454	4.432329024	5.307368018	6.561752034	6.204573361	6.428182255
583.6	2.967641427	2.646455555	6.715017405	1.993274996	3.548125328	4.54923376	3.849782519	4.890223974	5.196816283	3.350453301	3.53167625	2.983780694	4.219530305	3.802723686	4.447594574	4.680047543	3.039558487	10.88270091	4.37177892	5.20944572	6.518853543	6.136943962	6.382157607
585	2.928950482	2.603122055	6.610519818	1.969153156	3.489219734	4.488527999	3.792820556	4.849735778	5.152867254	3.308212034	3.477316739	2.940243671	4.160520943	3.754633163	4.379943608	4.6087929	2.995515912	10.83004484	4.315863579	5.115798325	6.480387999	6.074162589	6.339775755
586.4	2.897158811	2.565978658	6.519973651	1.951480189	3.43455085	4.43164434	3.744557772	4.812930291	5.115176017	3.266083597	3.424130402	2.900522765	4.106195758	3.706081919	4.320162406	4.549753817	2.957117489	10.78621861	4.26487292	5.030640808	6.447775971	6.018832299	6.306126823
587.8	2.865947433	2.53051743	6.438108087	1.932097942	3.389377297	4.379882048	3.700306299	4.78202002	5.084838098	3.228644399	3.379869325	2.864791432	4.058143414	3.664323478	4.265396779	4.493923961	2.918240519	10.7433019	4.21862405	4.949878348	6.423035215	5.971218319	6.272707525
589.2	2.834823778	2.498981129	6.358802408	1.915429313	3.34621685	4.330233534	3.656179433	4.750792538	5.052893677	3.197873221	3.338166554	2.833387341	4.01111212	3.622777495	4.214960608	4.441195536	2.88251266	10.70301939	4.175576888	4.877559164	6.397605117	5.925877709	6.243223047
590.6	2.807793864	2.471036068	6.294442896	1.898123548	3.304295101	4.292139225	3.616254639	4.729182681	5.024495079	3.169317016	3.298215825	2.801950199	3.974399454	3.586887067	4.16844848	4.397008478	2.854094617	10.66962705	4.140677076	4.814601166	6.378133384	5.885682824	6.22057211
592	2.784553328	2.451233118	6.245557612	1.887601356	3.271424694	4.259658572	3.586808728	4.710384316	5.002948471	3.147006804	3.265967465	2.77784057	3.94033536	3.557982275	4.129656447	4.360094696	2.831044906	10.65985061	4.11403809	4.75922878	6.36738908	5.858758421	6.204389336
593.3	2.764103322	2.430463824	6.201114033	1.875186948	3.243378987	4.231823012	3.562905757	4.70128562	4.988388764	3.124119406	3.239620684	2.758703485	3.911148163	3.532133869	4.099575766	4.329289594	2.809819533	10.64735324	4.090281457	4.716305885	6.36240646	5.83822488	6.192063322
594.7	2.753015599	2.412020043	6.159440859	1.866364943	3.220416921	4.207787645	3.540844153	4.687056774	4.978574253	3.108651559	3.216183841	2.739936791	3.889475444	3.51143312	4.073508358	4.302946797	2.792095418	10.63511488	4.070001304	4.682908341	6.359139965	5.819624979	6.184980542
596.1	2.741191487	2.395165363	6.127395809	1.857336133	3.199074267	4.189633958	3.516807639	4.679338964	4.967917791	3.095862935	3.197035541	2.729597907	3.866210797	3.495308109	4.050819786	4.278437524	2.774110359	10.62466697	4.05072576	4.64999916	6.356197628	5.805815011	6.176092347
597.5	2.730687035	2.382653786	6.095015029	1.850242967	3.182203366	4.168359753	3.499946174	4.676248447	4.96198423	3.081816465	3.180191464	2.714074313	3.846036432	3.478945058	4.028748708	4.255366094	2.759485108	10.61602636	4.033040721	4.618073674	6.359349086	5.794470942	6.172909823
598.9	2.71730158	2.369428402	6.064127165	1.841594778	3.164066972	4.147829998	3.480695338	4.666626022	4.955110514	3.068335987	3.15863734	2.702864333	3.825535763	3.463917716	4.00931794	4.231564069	2.743676233	10.61440334	4.015069328	4.587055983	6.3608665	5.78283663	6.168031545
600.3	2.704941755	2.355233591	6.026327759	1.832303299	3.143970724	4.124482874	3.459251143	4.659511326	4.94566498	3.053257514	3.13881134	2.68711096	3.805427086	3.443947564	3.983277252	4.206125115	2.726241112	10.60271138	3.995957736	4.552062885	6.363003874	5.769958404	6.161851562
601.6	2.689322136	2.336706429	5.984248103	1.823612175	3.119026242	4.099940184	3.432959847	4.650208182	4.930703935	3.033626153	3.114067029	2.671002388	3.784099878	3.417649767	3.951540916	4.175787216	2.706623787	10.59201351	3.971534713	4.513057158	6.357344382	5.750188972	6.148812086
603	2.66866903	2.316210978	5.93627427	1.813786771	3.089996732	4.074094297	3.404938226	4.634397756	4.91362277	3.010927443	3.083884873	2.651219902	3.753010071	3.390064835	3.916259978	4.14302911	2.685042149	10.57712981	3.943815267	4.464818569	6.349217749	5.729168844	6.133260444
604.4	2.646501377	2.291729641	5.880579197	1.800237117	3.053238299	4.035922697	3.374947373	4.617635229	4.893222091	2.988686614	3.054220791	2.624993026	3.71891871	3.358384898	3.874999436	4.103148621	2.660739748	10.55751682	3.91052957	4.412303408	6.334645495	5.697698567	6.111571501
605.8	2.613860394	2.261034467	5.81533922	1.784149962	3.017242971	3.990715638	3.332299469	4.590498014	4.863066688	2.957110591	3.013194936	2.59816098	3.679216427	3.325200325	3.82829556	4.055705128	2.627361088	10.52835133	3.868489636	4.346832652	6.313126832	5.660020239	6.083314345
607.2	2.58555443	2.226215577	5.736385246	1.767072774	2.970090522	3.943985432	3.286941025	4.55979295	4.832578697	2.923870225	2.966632669	2.568115594	3.634536078	3.280443137	3.773419168	3.99754863	2.592772051	10.4903608	3.823421961	4.275090007	6.282819855	5.614899454	6.050036906
608.5	2.550552107	2.189762159	5.649966879	1.74910309	2.925270018	3.888776441	3.237817391	4.525972451	4.795104339	2.889026149	2.922847096	2.530650106	3.587530061	3.234487361	3.710719149	3.936696375	2.552629093	10.44724872	3.772307485	4.19832143	6.248847912	5.558025579	6.008635171
609.9	2.51590697	2.154215956	5.559228073	1.726291334	2.87024804	3.838777864	3.188942375	4.49056167	4.749916938	2.846900121	2.870409572	2.49389198	3.53733556	3.183308174	3.650507517	3.873495499	2.511155907	10.39980016	3.716448849	4.116244029	6.211132719	5.496145695	5.963411558
611.3	2.477586251	2.113217377	5.46086721	1.706425268	2.817784105	3.783170615	3.131130158	4.45420139	4.708335832	2.799602469	2.823206407	2.452897132	3.480989045	3.129708129	3.58237957	3.809742894	2.470845157	10.35147971	3.657964365	4.025985341	6.169743348	5.437711221	5.91667189
612.7	2.439657469	2.072168589	5.369651584	1.684833071	2.766369257	3.723060418	3.080615806	4.413836195	4.668266749	2.758365786	2.771224114	2.41537456	3.426265824	3.078296429	3.519238577	3.745455739	2.4315919	10.30101925	3.603591925	3.944775355	6.130470976	5.377017474	5.870766389
614	2.403333193	2.033298933	5.282027589	1.663782358	2.715587716	3.666803695	3.029187064	4.37388114	4.620388867	2.7204903	2.715727399	2.379459743	3.375661085	3.028913345	3.45248518	3.682420171	2.390744894	10.25535092	3.550672968	3.86593128	6.089903168	5.31637356	5.828098847
615.4	2.366410659	1.997733015	5.191360992	1.645339404	2.662083496	3.616926072	2.977331434	4.339129088	4.579624341	2.679992207	2.670058877	2.341081469	3.328020116	2.977599111	3.392316657	3.621352635	2.352427054	10.20708292	3.500353025	3.786285006	6.050853456	5.258372611	5.779815741
616.8	2.334829998	1.965200444	5.110609779	1.626296103	2.614676501	3.569296966	2.931471055	4.305894262	4.543285582	2.64274091	2.622214177	2.305657247	3.28184089	2.929569501	3.336365551	3.565579792	2.314344234	10.16435078	3.450835455	3.711594958	6.016534399	5.206669353	5.736839791
618.2	2.300878665	1.936509708	5.043701465	1.611630155	2.57405212	3.523112144	2.889582788	4.275306038	4.512157985	2.609497833	2.582898572	2.276160295	3.236818779	2.891353692	3.28855818	3.515201551	2.280770569	10.1289606	3.405450632	3.644259833	5.988457359	5.158666419	5.703659876
619.5	2.278188177	1.907710388	4.982962323	1.599062418	2.542932624	3.481865488	2.853777025	4.253979996	4.488256124	2.585786245	2.551318773	2.256710646	3.201959779	2.855668908	3.245849022	3.469786885	2.254919883	10.10028201	3.37227567	3.589163115	5.968151445	5.122084511	5.675645007
620.9	2.259252561	1.888811275	4.936954289	1.587176009	2.51391361	3.457416719	2.823292056	4.239330482	4.467970974	2.565091198	2.525201691	2.237491607	3.17080449	2.830033559	3.209816599	3.43111856	2.233472925	10.07958944	3.343111899	3.545743735	5.953496052	5.094217469	5.656880781
622.3	2.241110733	1.873474677	4.89674702	1.577387646	2.48929646	3.433309519	2.797569282	4.229364837	4.451393872	2.544157658	2.502938547	2.217221026	3.151270175	2.811487242	3.183854417	3.404137561	2.212722544	10.0625208	3.321118137	3.506913734	5.947729087	5.073919117	5.639500527
623.7	2.229032119	1.857706011	4.862133826	1.570050588	2.473720381	3.413087639	2.784637556	4.220756518	4.442719582	2.53220604	2.482354122	2.206708234	3.13467958	2.79447727	3.164150135	3.380537287	2.199134391	10.04733268	3.304232131	3.479195812	5.949676936	5.061633149	5.634030311
625	2.222524257	1.847001652	4.844925961	1.56351375	2.460089903	3.403285458	2.770399872	4.219367935	4.442717371	2.521973857	2.470299369	2.200908105	3.121217601	2.774898296	3.15060324	3.370026	2.187081134	10.03954571	3.29300888	3.454917349	5.953707155	5.059687022	5.633075807
626.4	2.215510268	1.839007243	4.831510316	1.560966069	2.449401731	3.394711769	2.758752845	4.220129157	4.445194906	2.51781352	2.464012108	2.19555274	3.114526805	2.771014104	3.138079153	3.359634194	2.180255284	10.03763211	3.283828733	3.439762075	5.960128448	5.058747687	5.640526662
627.8	2.212995473	1.837174354	4.822307424	1.563916018	2.443628127	3.391875153	2.753230854	4.226093977	4.451666592	2.515120356	2.454062051	2.192028502	3.111087717	2.769010803	3.133862567	3.356192265	2.178145086	10.04394548	3.278495182	3.425153102	5.977174919	5.064717179	5.647150342
629.1	2.21418679	1.833418516	4.818108765	1.561463466	2.438679848	3.395161861	2.746823049	4.234516384	4.458509758	2.518104619	2.45617853	2.195240059	3.10477258	2.762691917	3.131921505	3.354313703	2.171041854	10.04885059	3.274594179	3.41574747	5.992339713	5.07208065	5.656141609
630.5	2.209907492	1.831651157	4.810449465	1.557827537	2.434266585	3.387180904	2.73900372	4.238238221	4.461310239	2.513529497	2.450615271	2.190887594	3.100862327	2.760005782	3.125999126	3.344991011	2.165828972	10.04980706	3.275682913	3.402356841	6.006937988	5.073736028	5.666119851
631.9	2.205514919	1.825134991	4.798346105	1.556177818	2.424210506	3.380733329	2.726936417	4.238722014	4.460017751	2.505427022	2.438630226	2.182872493	3.094268903	2.749361803	3.114280418	3.334124435	2.158101582	10.05411664	3.270579683	3.38888667	6.014507117	5.069082735	5.667381729
633.2	2.193700398	1.811101274	4.772570076	1.548849316	2.409198448	3.366573233	2.712852641	4.232211749	4.450900567	2.493266097	2.423724607	2.173134005	3.076911358	2.734403495	3.101181327	3.314388069	2.147813937	10.04700155	3.25696064	3.362154397	6.010491939	5.057422212	5.660340645
634.6	2.17630205	1.790990474	4.724554644	1.536671188	2.384107721	3.338976798	2.685568412	4.216648796	4.430888818	2.473543941	2.403628006	2.157124091	3.053915628	2.710188933	3.071909457	3.283391802	2.127372658	10.01907381	3.234552508	3.325693438	5.999315901	5.030459856	5.642308007
636	2.148794565	1.766302919	4.668672236	1.517806029	2.346885207	3.301853911	2.65070478	4.187533432	4.404498957	2.441843315	2.370815371	2.134974392	3.016805477	2.676220551	3.036020845	3.241747362	2.098411462	9.979709023	3.199662431	3.270640393	5.97145753	4.982025075	5.604868162
637.3	2.117247652	1.736548303	4.595185452	1.497112873	2.3011292	3.255237963	2.60427645	4.150965301	4.360934374	2.405503262	2.331295817	2.103342717	2.972463116	2.638280679	2.992139146	3.188315067	2.06194754	9.935794123	3.164109782	3.206284921	5.931417007	4.921013633	5.558161494
638.7	2.078030751	1.697905773	4.50888749	1.474834628	2.254724487	3.202154262	2.55458974	4.106866418	4.313934088	2.363303117	2.287849001	2.067279825	2.920781213	2.590065234	2.93657615	3.128868661	2.022266857	9.876703476	3.111938724	3.138282767	5.877967908	4.847719776	5.499865166
640	2.041313701	1.658127663	4.413600698	1.448840383	2.204161285	3.138676807	2.496501084	4.055497873	4.256059068	2.314939106	2.239656383	2.03136078	2.867742819	2.537869373	2.874150407	3.060762836	1.980586884	9.799224651	3.061609016	3.0628152	5.812849353	4.759526978	5.430088173
641.4	1.999253716	1.616677954	4.30666486	1.421761264	2.145354968	3.073326747	2.438526181	4.002419506	4.198157561	2.26315986	2.187189843	1.992957843	2.803876244	2.481277706	2.811111791	2.988780283	1.938535359	9.716594647	3.002250019	2.976868852	5.740196987	4.665527459	5.353987511
642.8	1.948428933	1.577698281	4.199338804	1.390235514	2.08455592	3.012400747	2.379186453	3.942793221	4.134256216	2.212783892	2.136752005	1.953393119	2.744923124	2.422512038	2.742133822	2.912058953	1.892911251	9.632306313	2.94309995	2.892919347	5.667718715	4.565000388	5.271381049
644.1	1.904365527	1.53322569	4.091179537	1.362439136	2.030711658	2.9433872	2.321129659	3.884336531	4.06689362	2.158917258	2.093573588	1.912841341	2.68506112	2.363440963	2.671834946	2.838007115	1.844137952	9.540343797	2.881614947	2.808665489	5.586343383	4.462958575	5.188910723
645.5	1.857611007	1.490829713	3.986059166	1.337018936	1.974475759	2.878283556	2.26086815	3.826759386	3.999499889	2.109655395	2.044541541	1.870635195	2.633384065	2.309092088	2.605238351	2.765760896	1.799857625	9.451163793	2.820278057	2.734368611	5.508578586	4.370150806	5.106656026
646.8	1.819827482	1.454643081	3.890824159	1.312165766	1.920546346	2.81950454	2.207306919	3.776041116	3.938878505	2.060302327	1.999302012	1.834394767	2.58071967	2.254372737	2.545345303	2.698187103	1.759175759	9.363293574	2.76530298	2.659001542	5.439593316	4.276258856	5.031947657
648.2	1.78425791	1.422460363	3.81110135	1.289633609	1.879143532	2.767687343	2.159061047	3.732368357	3.888148101	2.022885109	1.957162537	1.806615309	2.535530089	2.208667353	2.496143295	2.639312772	1.721117422	9.284491338	2.713557221	2.597750377	5.374331833	4.204182685	4.963956364
649.6	1.754732386	1.398840692	3.745816667	1.276586352	1.845693859	2.723691985	2.126883654	3.694704345	3.851090909	1.990272464	1.925494329	1.78849898	2.504633249	2.180641907	2.457684854	2.59904669	1.695291444	9.246079504	2.678588894	2.543483867	5.336085443	4.141858151	4.909597523
650.9	1.731505699	1.378732816	3.696950533	1.261894923	1.816003675	2.697884957	2.086745132	3.680870765	3.813283195	1.966343109	1.904953699	1.76411882	2.471337441	2.135822369	2.420676588	2.545507086	1.674389967	9.183254816	2.628779672	2.509728461	5.294928809	4.102095235	4.866102034
652.3	1.711790786	1.36524292	3.65206684	1.256983338	1.793663767	2.669495454	2.066508658	3.64678381	3.790305627	1.951068609	1.877098991	1.746239709	2.455810224	2.111468492	2.387376717	2.522781142	1.661383988	9.187400986	2.611329471	2.476228393	5.256319921	4.046446154	4.834100114
653.6	1.689393673	1.35777034	3.636417534	1.255264836	1.778452122	2.644554388	2.049705827	3.624067541	3.774257805	1.936252966	1.862671008	1.736386172	2.442934764	2.102195262	2.369718669	2.502774725	1.649123145	9.157882611	2.598322691	2.441433184	5.233170661	4.016277563	4.809981027
655	1.680837253	1.334276211	3.594356484	1.242476219	1.759764607	2.607541881	2.01987141	3.619977726	3.758683774	1.913563772	1.855361417	1.735423652	2.411629912	2.080836166	2.353267605	2.465983113	1.619506132	9.139345445	2.551932307	2.418758364	5.205317112	3.974350405	4.771040253
656.3	1.675441143	1.293698445	3.507019402	1.204206849	1.722759218	2.581064937	1.983483268	3.601725399	3.715201588	1.875993552	1.840822876	1.710159877	2.387041413	2.044137522	2.310955743	2.417014434	1.594901404	8.901691	2.514921405	2.385531148	5.17812718	3.925055508	4.727916567
657.7	1.630240411	1.279975648	3.461825475	1.206044176	1.694802669	2.548028816	1.949233339	3.552214192	3.665403917	1.852405607	1.801442522	1.685669327	2.354998624	1.999430456	2.274073059	2.375071396	1.572669368	8.911077745	2.463089874	2.334338748	5.105481667	3.843729807	4.665172087
659	1.602764195	1.261531368	3.405120977	1.199595883	1.654924085	2.491485932	1.907858211	3.489532138	3.608422908	1.824326103	1.762471617	1.657095126	2.324668365	1.958925641	2.220740303	2.325585077	1.555603912	8.931650927	2.429796787	2.269278209	5.028230733	3.747720566	4.596264183
660.4	1.580784101	1.229309567	3.345097156	1.174186974	1.616165102	2.450744418	1.863701349	3.458469489	3.562885618	1.784797586	1.735590108	1.634880676	2.294176623	1.922455131	2.183659754	2.275470711	1.520292353	8.815185774	2.377652238	2.218073866	4.971505818	3.675806933	4.522539017
661.7	1.551459567	1.202210571	3.275460861	1.159618361	1.581708252	2.404463124	1.819594625	3.415528655	3.508357544	1.74739512	1.70224607	1.609180403	2.255560458	1.879709143	2.143487221	2.217764545	1.488646812	8.711590979	2.323347207	2.170702459	4.896053805	3.593218814	4.446965226
663.1	1.519348491	1.175860237	3.213500889	1.140008204	1.546974283	2.367720535	1.777718202	3.364428141	3.453737127	1.711467952	1.670998791	1.584063581	2.223349739	1.839561684	2.102641962	2.169291944	1.464182709	8.633174044	2.283432954	2.120410642	4.816977088	3.506751838	4.367589894
664.4	1.494085412	1.15272084	3.156964391	1.128966869	1.517736004	2.326296749	1.742435835	3.324152536	3.395330938	1.675332364	1.652779955	1.564315722	2.189689715	1.802009408	2.067182859	2.118391351	1.437015183	8.545654983	2.24069767	2.082339466	4.740711536	3.424957844	4.293298999
665.8	1.475888358	1.130394056	3.107276797	1.114164463	1.489602335	2.281850348	1.707941078	3.282669242	3.348454109	1.65245995	1.633400685	1.551064632	2.162424887	1.772720719	2.036349526	2.07559747	1.415004913	8.459628	2.204541307	2.051401868	4.677477695	3.344883641	4.229512665
667.1	1.460022392	1.118766416	3.070719846	1.102636078	1.471096616	2.259588949	1.681147487	3.251391009	3.31014426	1.628525601	1.617189178	1.538446119	2.141628809	1.743491435	2.021189192	2.042425896	1.395463924	8.386440461	2.173310618	2.025394299	4.616413094	3.279256969	4.171427165
668.5	1.446111367	1.106822792	3.043699692	1.091630895	1.448951266	2.243399385	1.662747915	3.225404969	3.276845572	1.606384272	1.604253024	1.527484866	2.129013645	1.718991896	2.001711603	2.019134314	1.384943365	8.327444556	2.152498213	2.007681468	4.566048409	3.225282458	4.120815884
669.8	1.435426057	1.09834596	3.022514916	1.090160257	1.435097	2.222940113	1.645600748	3.199896205	3.253702282	1.588472763	1.599518496	1.522850728	2.120696308	1.707090464	1.99183955	1.999437853	1.374843073	8.278808322	2.135438447	1.997327238	4.534012427	3.176139442	4.08057258
671.2	1.432793778	1.095104034	3.015992087	1.08613626	1.436408217	2.216037665	1.64222263	3.194152161	3.234900459	1.581753738	1.595859857	1.521060639	2.114948903	1.702558454	1.992890245	1.985187835	1.37107747	8.240028405	2.124382085	1.996639852	4.504801929	3.14519044	4.050033391
672.5	1.43519191	1.099294279	3.011249317	1.084792566	1.43359451	2.214450078	1.635663713	3.189831195	3.225387709	1.582486342	1.60424918	1.525419141	2.11964377	1.696952067	1.994109158	1.988518211	1.375409374	8.21090766	2.120643651	1.997782129	4.486425292	3.122601271	4.032649741
673.8	1.441529922	1.104670086	3.016468863	1.08533752	1.439180461	2.209484408	1.635700822	3.191618501	3.223497181	1.583052817	1.608027682	1.529230966	2.120226331	1.695030017	2.005389991	1.990467947	1.375969845	8.197055462	2.122661044	2.015051291	4.479827868	3.111093444	4.0237641
675.2	1.447069808	1.112924339	3.029213395	1.092299563	1.451535396	2.230407034	1.648167051	3.200567653	3.229804125	1.586254125	1.616945999	1.536160895	2.133544039	1.70297681	2.016827296	1.998385572	1.38578176	8.194383281	2.132872073	2.042037476	4.483652939	3.106520739	4.026269773
676.5	1.458160235	1.125011793	3.055176397	1.094451439	1.4674269	2.245160447	1.664238436	3.214369877	3.243166635	1.593243207	1.636826173	1.546466781	2.146827752	1.711047661	2.036911048	2.019215328	1.398261055	8.190743318	2.141937101	2.058463206	4.498677412	3.110553102	4.034856726
677.9	1.47292077	1.145397809	3.086614565	1.105042992	1.486968053	2.268929077	1.683894342	3.235394844	3.263543346	1.605746484	1.654819334	1.565692381	2.163417333	1.727494152	2.060582179	2.035909803	1.412935984	8.211174069	2.160861276	2.093580277	4.518441985	3.129100454	4.050312218
679.2	1.498014861	1.167814713	3.123716709	1.119182921	1.509327498	2.300185201	1.706565834	3.266323717	3.285917714	1.627290719	1.679484622	1.582475102	2.188989052	1.746618403	2.092406418	2.066717877	1.429927026	8.245704602	2.186136376	2.13609677	4.549814406	3.158753438	4.086619641
680.5	1.530482918	1.193935206	3.171866829	1.135743513	1.53878636	2.340888175	1.734813725	3.305998731	3.329716314	1.652439579	1.709758695	1.606284565	2.222985655	1.774261482	2.136501178	2.112353637	1.456036337	8.299592479	2.22126522	2.183273207	4.601188064	3.213172285	4.13190964
681.9	1.568989796	1.232957082	3.239460243	1.160260864	1.584781019	2.395744392	1.781927218	3.362077854	3.39248274	1.691396	1.746152051	1.639551787	2.266710481	1.818368784	2.185874562	2.167727633	1.484854776	8.377251734	2.263427645	2.244678149	4.680844308	3.289212302	4.209369872
683.2	1.615661707	1.276180529	3.337081367	1.189628602	1.64600854	2.463683091	1.848516089	3.438049316	3.473768562	1.74611088	1.792849002	1.680959466	2.321054894	1.879024428	2.24439995	2.239589597	1.527839463	8.504461646	2.326158366	2.32061338	4.793082501	3.402977589	4.316215086
684.6	1.68146635	1.338066593	3.464721879	1.235235508	1.725578486	2.556570267	1.928139777	3.547500737	3.585888675	1.817381078	1.861018932	1.736442468	2.40134174	1.95738625	2.33871224	2.341493881	1.588711488	8.670124949	2.409262607	2.429219776	4.945421603	3.562293721	4.460753591
685.9	1.77690948	1.423690786	3.665720113	1.29086879	1.836666262	2.698009051	2.050190009	3.700239423	3.750986825	1.922462627	1.956694788	1.821305731	2.513292128	2.073279474	2.469563148	2.495968752	1.671547858	8.881320446	2.529624503	2.591473008	5.156743737	3.783620162	4.667722554
687.2	1.905094008	1.544995289	3.923626788	1.367237084	1.989527675	2.895758645	2.215206387	3.896528126	3.971000787	2.072912438	2.09013761	1.928936674	2.666603982	2.22253854	2.643066985	2.702624368	1.787844259	9.167839925	2.697025793	2.802985694	5.438434119	4.086424927	4.945464109
688.6	2.057323453	1.686986327	4.264177915	1.465063623	2.178505078	3.11465807	2.406151298	4.147170651	4.23763419	2.251241922	2.249769895	2.06242118	2.852004979	2.416253223	2.861943285	2.938226644	1.932272623	9.521317258	2.896620752	3.059632316	5.790249223	4.460333589	5.282750733
689.9	2.219835636	1.839651411	4.653896286	1.576476038	2.38175593	3.366673813	2.623755453	4.408620275	4.533009182	2.453574154	2.422616272	2.210455396	3.071093756	2.627622582	3.104427167	3.20877267	2.095745397	9.904914678	3.120850245	3.34708203	6.16368197	4.867076131	5.656142271
691.2	2.433109672	2.028986772	5.145098552	1.706272197	2.64144268	3.685690575	2.893643408	4.725497113	4.880889965	2.70363727	2.65213594	2.406863687	3.338847137	2.897856732	3.420645216	3.549388279	2.301504493	10.33831777	3.402608832	3.71429214	6.613762506	5.350470795	6.094169038
692.6	2.683597241	2.264677331	5.754270344	1.866029137	2.97046524	4.065722052	3.221489991	5.080639165	5.290176651	2.999390431	2.945055814	2.65675552	3.683004931	3.221295696	3.812744873	3.966535653	2.562686138	10.8250091	3.752276361	4.185532186	7.110761861	5.912112348	6.591433871
693.9	3.002117423	2.549865267	6.484555371	2.053035871	3.368311247	4.529142294	3.620721329	5.508365524	5.76425927	3.358556383	3.316020769	2.970790983	4.094738376	3.609023309	4.294085045	4.465336622	2.869173605	11.35550514	4.162489591	4.765632582	7.685911953	6.555568171	7.158988772
695.2	3.381875948	2.882792244	7.331769424	2.272561823	3.837727424	5.084833617	4.073242667	5.990175765	6.301097618	3.776404775	3.759818044	3.346086563	4.581278401	4.060011363	4.863015413	5.033709631	3.22740982	11.94472975	4.637013912	5.453917314	8.311849067	7.274818568	7.776589644
696.5	3.800151264	3.257556738	8.27150865	2.509488258	4.36113611	5.702670481	4.583081373	6.507229339	6.874971479	4.242108203	4.259874992	3.767178906	5.126435285	4.555272998	5.49112308	5.663485997	3.632361741	12.5666449	5.169522004	6.226330276	8.981775379	8.054415788	8.435563297
697.9	4.263484335	3.670104568	9.276142368	2.769321803	4.949144529	6.372846397	5.134425652	7.059789486	7.499909035	4.747677833	4.821794517	4.243831197	5.727212915	5.094391077	6.175406716	6.352644455	4.071001409	13.21438299	5.744794384	7.087949936	9.683658214	8.879503909	9.126235217
699.2	4.774088074	4.110495789	10.35195718	3.049962853	5.59104194	7.120320754	5.7273547	7.651279362	8.161495123	5.293586494	5.443673781	4.768207038	6.379648595	5.675002977	6.914297647	7.095927147	4.545886517	13.88097811	6.36831463	8.019205558	10.42270752	9.75156516	9.851279493
700.5	5.307894011	4.578914065	11.47740591	3.343215458	6.274849272	7.914428126	6.343458715	8.261136431	8.839459502	5.877666673	6.104119776	5.325864224	7.071622306	6.282444064	7.690022699	7.86864826	5.043371124	14.56855317	7.011700139	9.012594423	11.1771497	10.66907822	10.59092471
701.8	5.868876744	5.069450303	12.62945179	3.646221089	6.978262395	8.74144395	6.984313395	8.87675443	9.530355873	6.482944523	6.801259527	5.905608712	7.790040565	6.900384561	8.478977826	8.660055179	5.562231333	15.26721225	7.674262457	10.03419193	11.93754041	11.60095015	11.33368948
703.2	6.443707423	5.557248915	13.76639928	3.950582251	7.695701582	9.582993148	7.619594258	9.491614735	10.22441494	7.097119719	7.511992738	6.502988591	8.517038813	7.520779121	9.274980785	9.463924765	6.083199797	15.94475305	8.3411012	11.06962853	12.69316528	12.53326504	12.05776558
704.5	7.020108863	6.042243303	14.90469995	4.256561043	8.420224948	10.43682084	8.251992361	10.09287147	10.9043651	7.711597871	8.22706746	7.108289741	9.247685284	8.140453786	10.06309905	10.25389269	6.596785956	16.60548651	8.997305304	12.10367957	13.43535995	13.45805853	12.76715122
705.8	7.60929751	6.535607852	16.03958712	4.563730402	9.152036678	11.30085836	8.891755024	10.6915749	11.57621644	8.334576292	8.957597923	7.73028624	9.986616842	8.767985079	10.86184523	11.05067154	7.118726194	17.26613105	9.65688965	13.14460686	14.16804535	14.39066784	13.46002264
707.2	8.206284133	7.034445751	17.18648982	4.871676958	9.892854378	12.18997632	9.535149897	11.29083663	12.24784668	8.968629842	9.707469048	8.365493939	10.73732149	9.392186168	11.66798461	11.85052306	7.641694093	17.92122121	10.3187302	14.19626113	14.89728004	15.32848307	14.14367603
708.5	8.827836814	7.541999686	18.33067201	5.181180691	10.65452254	13.0934009	10.18223836	11.88786541	12.92800913	9.613047339	10.47174749	9.016977048	11.50505548	10.03337381	12.48482652	12.65812575	8.170548026	18.57250045	10.98898397	15.27056811	15.62568377	16.26886385	14.82597276
709.8	9.466322892	8.062107305	19.48863904	5.496443527	11.43129564	14.02805044	10.83453473	12.48796066	13.61192656	10.27880428	11.26077331	9.694938401	12.28261313	10.67985348	13.31986479	13.48197699	8.711370269	19.21950124	11.67062183	16.3672678	16.34917988	17.21940088	15.4980812
711.1	10.12991369	8.607041509	20.66873886	5.825038369	12.23681784	15.0007947	11.51390772	13.09594815	14.30560119	10.96992648	12.07708574	10.39703476	13.09191426	11.34411525	14.17234683	14.32968202	9.266115114	19.88128567	12.37021151	17.48536413	17.08124086	18.18075868	16.17102314
712.4	10.82212538	9.165485351	21.86903943	6.154838477	13.06895235	16.00951309	12.20692017	13.71922803	15.01217482	11.6816147	12.93091102	11.13661003	13.92408344	12.03390972	15.05389263	15.20024165	9.834178071	20.53783217	13.09441894	18.6544803	17.81638235	19.15478015	16.84380183
713.8	11.53286309	9.752147209	23.09842989	6.498175731	13.94430106	17.06279571	12.9272068	14.35558638	15.73960287	12.42799933	13.82175451	11.90887942	14.79000298	12.74843304	15.97711295	16.10823718	10.42854478	21.21400444	13.83894697	19.87089635	18.55279396	20.14333233	17.51717503
715.1	12.27123296	10.34455679	24.30737655	6.846032836	14.83178262	18.14151482	13.66309551	14.99746323	16.47066537	13.19182263	14.7495796	12.71487092	15.67679622	13.48237267	16.91697076	17.04413021	11.02697005	21.86705391	14.59661244	21.10539156	19.28300375	21.11694897	18.17818865
716.4	13.03715563	10.98180562	25.5695226	7.211896499	15.7768167	19.27581143	14.4391366	15.66284737	17.23407739	14.00452693	15.72861234	13.5685546	16.59794524	14.24092138	17.90768324	18.02151251	11.6455073	22.52988527	15.38760428	22.39412286	20.01982446	22.11418466	18.84114234
717.7	13.87617034	11.68390857	26.89800197	7.605634661	16.81004133	20.51533468	15.28917157	16.38071094	18.0506212	14.88868068	16.8057334	14.50582175	17.60353726	15.07254697	18.9820694	19.09118096	12.32442573	23.24608875	16.25400809	23.79614736	20.8069053	23.16586823	19.54553988
719	14.81929908	12.45559276	28.31864497	8.035600353	17.9335477	21.87578277	16.19096982	17.13713631	18.93206186	15.85592937	17.97873053	15.50350612	18.69823173	15.9402339	20.10969485	20.23091589	13.08103845	24.03350123	17.19198793	25.33230966	21.62547936	24.30832082	20.29124401
720.3	15.77939107	13.23738979	29.71644863	8.466171196	19.06972216	23.23720236	17.08816469	17.86880428	19.80538256	16.84017247	19.15991656	16.4918661	19.79225475	16.81626743	21.22827349	21.36461344	13.84728172	24.83280102	18.13626996	26.88589104	22.413644	25.41302865	21.01230017
721.6	16.70752777	13.98129913	30.98817334	8.874626602	20.17153433	24.52861697	17.94399744	18.57215528	20.62437736	17.7660151	20.30842861	17.48700225	20.82528797	17.65944017	22.31009257	22.44756043	14.55903767	25.56372358	19.03211357	28.39495172	23.12330912	26.42916274	21.65987055
723	17.65997031	14.72945348	32.24026511	9.29470842	21.30507273	25.84374116	18.81575385	19.2774996	21.44033732	18.71408719	21.4991831	18.53667377	21.88092473	18.53561936	23.42759684	23.55963109	15.2780446	26.28072306	19.94950734	29.93693615	23.82517031	27.41259335	22.29067411
724.3	18.69401779	15.56667978	33.55792189	9.751885879	22.53447193	27.27930068	19.77488779	20.04187437	22.32444382	19.75924673	22.81037537	19.67830692	23.04020445	19.47487773	24.63258858	24.77157033	16.05936453	27.04273817	20.94621494	31.59783745	24.56253543	28.45261884	22.95896951
725.6	19.75611888	16.44809049	34.89916257	10.22068543	23.80911884	28.76989113	20.75689939	20.79823725	23.22391471	20.84335429	24.16384503	20.83594946	24.22405684	20.4190172	25.84704737	26.02969597	16.87942912	27.82386624	21.97324044	33.30207606	25.29026353	29.48572447	23.62495297
726.9	20.84561227	17.32520398	36.17263743	10.68226944	25.08111504	30.24536184	21.72306529	21.53897684	24.11270939	21.91746034	25.52990379	22.00164966	25.39459992	21.35908637	27.04712989	27.26473788	17.70527816	28.59844219	22.98468233	35.0168108	25.97984263	30.47951535	24.25080816
728.2	21.96940012	18.21532328	37.42222045	11.15049134	26.38678663	31.73457843	22.69595013	22.27969469	25.00051696	23.00317226	26.93065085	23.22028481	26.58331234	22.31549278	28.26072947	28.5114448	18.52605545	29.35003802	24.01671639	36.77451422	26.63799764	31.44555209	24.86235012
729.5	23.10206746	19.11170453	38.6279912	11.62313397	27.69858697	33.22842938	23.6653528	23.00983493	25.87269369	24.10969427	28.34804994	24.43554262	27.78139457	23.26097571	29.4656701	29.76256538	19.35754968	30.10414942	25.05678552	38.53655607	27.28384363	32.37883748	25.45916452
730.8	24.24645485	20.01283827	39.78520504	12.08814108	29.01901803	34.70870544	24.62269005	23.70406307	26.72482232	25.20301028	29.77104625	25.65139008	28.95775625	24.18399714	30.65337444	30.99911358	20.19008293	30.83898077	26.07864368	40.28824816	27.90225063	33.27366515	26.0126586
732.1	25.39226712	20.89491866	40.86612724	12.54206504	30.31135742	36.14962006	25.54864668	24.3765588	27.54554474	26.25698758	31.17733244	26.86340582	30.1076447	25.08908346	31.79871112	32.20788034	21.00450408	31.55363053	27.08681203	42.0216926	28.46925287	34.11840272	26.54349958
733.4	26.50847206	21.74776109	41.87756735	12.99515945	31.57223578	37.53532241	26.44463545	25.02530197	28.33365233	27.27815629	32.54816025	28.07493825	31.22737556	25.97044405	32.91478364	33.38136041	21.77970283	32.22773894	28.0617793	43.71391287	28.99262375	34.8954356	27.03863017
734.7	27.61412004	22.59308153	42.84826777	13.43210774	32.81706989	38.90646685	27.32124003	25.65591506	29.09665928	28.28098543	33.92327352	29.27909519	32.32958649	26.83342746	34.00188378	34.53890545	22.54632134	32.87705614	29.00899533	45.3680055	29.49814802	35.62890805	27.5073584
736	28.70401827	23.42415877	43.77955315	13.86610579	34.04037198	40.25336041	28.19573154	26.26566262	29.85054354	29.26576008	35.28260103	30.47828848	33.40347665	27.68551699	35.06176476	35.68531218	23.30498676	33.5106766	29.94841504	46.9946469	29.98369633	36.32843251	27.96244068
737.3	29.78202339	24.22877209	44.65143182	14.28737366	35.23628612	41.55988599	29.03515169	26.85647191	30.56154958	30.21155572	36.60847552	31.66329699	34.44971696	28.48205729	36.08347279	36.79772272	24.03755684	34.10746741	30.84996659	48.58182289	30.43440644	36.98752489	28.38278053
738.6	30.81775436	25.00378951	45.45477982	14.6860992	36.3750987	42.78512293	29.81848795	27.39739615	31.24371439	31.11425289	37.88604045	32.79454246	35.44136835	29.24970563	37.04873942	37.84180941	24.73021425	34.67359913	31.7109502	50.0887966	30.84472447	37.59245521	28.77754846
739.9	31.81920154	25.7450072	46.20048596	15.07192	37.45536833	43.97331823	30.57034508	27.91169657	31.8821297	31.98084095	39.10485269	33.90907238	36.38877407	29.98325075	37.97527731	38.84608179	25.39861417	35.2117505	32.52648421	51.52291822	31.23913886	38.15818723	29.14220555
741.2	32.74290057	26.43620202	46.88792585	15.44145871	38.47752198	45.08020199	31.26961701	28.38938043	32.47530108	32.78669273	40.25783912	34.95327509	37.26954209	30.65838341	38.82040285	39.78118212	26.01275351	35.71599832	33.2816213	52.86717352	31.58697165	38.67064523	29.47922829
742.5	33.63701723	27.07214461	47.48709056	15.77286872	39.43243186	46.09966198	31.90839033	28.84154759	33.03107871	33.52285384	41.33957857	35.95409194	38.10208153	31.2913725	39.61912322	40.65784734	26.57856567	36.15929878	33.99004843	54.1269695	31.91331454	39.12924567	29.78608892
743.8	34.44798558	27.65777424	48.05399545	16.07860651	40.31013098	47.03776695	32.50681044	29.23430791	33.52428642	34.20552426	42.33362949	36.87825778	38.86539139	31.86053196	40.34003175	41.4585699	27.10444255	36.57162648	34.63839548	55.26768357	32.20925997	39.54473543	30.06384946
745.1	35.20111695	28.20982793	48.55366951	16.37134516	41.11786358	47.91564443	33.05653983	29.60853246	33.97957217	34.83883021	43.25229119	37.75761078	39.57246831	32.39073771	41.00127462	42.20748925	27.5875253	36.95930093	35.22202507	56.31025402	32.48177842	39.92358511	30.30693929
746.4	35.88741692	28.71883724	49.0102576	16.64378692	41.85646837	48.71732098	33.55721843	29.95331167	34.4085056	35.4169513	44.11050724	38.57456331	40.21111398	32.8804375	41.61214651	42.86847284	28.02771123	37.30155173	35.76502367	57.27612111	32.71944552	40.26517773	30.54461193
747.7	36.53227457	29.16624775	49.40081166	16.89067586	42.53115717	49.43878723	34.00160001	30.26195751	34.79726395	35.94219622	44.89154668	39.32734787	40.79723976	33.3160226	42.16082721	43.47876899	28.43083967	37.6071227	36.25186062	58.14125748	32.93799294	40.57094969	30.75493735
749	37.12456212	29.58611015	49.76963571	17.11410589	43.16575791	50.10153211	34.41878283	30.54190243	35.15263145	36.41683955	45.61781049	40.01924507	41.34756184	33.7211261	42.66877733	44.05358036	28.79832182	37.89091356	36.69408016	58.93179626	33.14197327	40.85163838	30.94650138
750.3	37.65410553	29.96262451	50.09550471	17.3213827	43.71196518	50.70686436	34.78656033	30.79968557	35.47630075	36.86891986	46.26803176	40.634722	41.83822614	34.07239389	43.12224802	44.56187067	29.13237162	38.1512146	37.10752739	59.63792129	33.3203594	41.10448091	31.13421244
751.6	38.12783302	30.2880421	50.363496	17.50083287	44.22659091	51.2344496	35.11572361	31.02789353	35.75993593	37.24590473	46.85666248	41.2040157	42.26702658	34.39459327	43.52804065	44.99833715	29.42474224	38.36520665	37.47223286	60.27154019	33.48705136	41.32889547	31.29038382
752.9	38.53662476	30.59447716	50.63833719	17.66548344	44.66192603	51.70966614	35.41287633	31.23097964	36.01171137	37.59997582	47.37273502	41.72217009	42.6604466	34.67144508	43.88572139	45.39151722	29.68092548	38.56345156	37.78496431	60.82430765	33.63588841	41.53322403	31.43739579
754.2	38.92454021	30.85101232	50.82843362	17.81253257	45.06136574	52.12992091	35.66856026	31.41836675	36.24879114	37.90907668	47.83880538	42.1646989	43.00088596	34.91948571	44.19436776	45.7408394	29.91275756	38.72969775	38.0710748	61.31001761	33.77229262	41.70147657	31.57068271
755.5	39.22417466	31.08716525	51.03470376	17.94434034	45.40482603	52.50406866	35.89974509	31.57382012	36.45322349	38.18029937	48.23647539	42.5641832	43.30579057	35.13784789	44.48233683	46.03526154	30.11478807	38.89687268	38.31884648	61.72446855	33.88173312	41.85972516	31.67448687
756.8	39.4747844	31.25351834	51.12953523	18.05281244	45.66472214	52.80195903	36.08818081	31.73912923	36.57769367	38.37598383	48.52787841	42.92536023	43.54007206	35.33933115	44.68644952	46.28683642	30.2493942	38.97948179	38.49352101	62.03127366	33.95106298	41.93672397	31.74712301
758.1	39.77967058	31.47364892	51.3134144	18.21275876	46.08217553	53.17810133	36.37879244	32.03251056	36.73492811	38.62048242	48.87534198	43.51405327	43.87313023	35.6779724	45.07120341	46.68549763	30.37632209	39.12667196	38.71013147	62.44920661	34.04740079	42.02523934	31.84563651
759.4	40.22343111	31.79296485	51.68657946	18.4013245	46.65393173	53.74123681	36.81392795	32.39277978	36.98935504	38.96697044	49.4747351	44.21948995	44.37424004	36.11182391	45.59192716	47.22739018	30.5920787	39.31288591	39.09841588	63.11773661	34.24198169	42.27781361	32.01904733
760.7	40.67475286	32.2493372	52.1874413	18.62638774	47.3136378	54.41746579	37.31600925	32.71842394	37.40228264	39.51555698	50.19927059	44.85401262	44.96709721	36.55662278	46.20043382	47.88618816	30.91631393	39.60008411	39.53477231	63.75686504	34.49491891	42.58791043	32.24543874
761.9	40.88918729	32.51930525	52.5052065	18.70108281	47.5426764	54.89515312	37.50548672	32.73723214	37.75846444	39.81251813	50.65893633	44.85959446	45.20486708	36.59066662	46.38415672	48.09807464	31.12352221	39.69737342	39.79511253	64.07045693	34.66455478	42.81514813	32.35838662
763.2	40.81007878	32.46800849	52.33417643	18.67748788	47.38515115	54.77580925	37.37825329	32.60978001	37.79620538	39.7735749	50.55709319	44.62646899	45.06009578	36.44955434	46.19754509	47.93330184	31.1428659	39.70711656	39.70312571	63.84527815	34.6533418	42.7697116	32.37113786
764.5	40.82053151	32.47984526	52.28535718	18.68201118	47.36496282	54.70803059	37.3175323	32.5670167	37.79576557	39.83668823	50.56645859	44.60706389	45.03237892	36.3879636	46.14612142	47.8478972	31.19642854	39.74807033	39.7080565	63.81683499	34.67950001	42.82030757	32.42540241
765.8	40.88732295	32.460075	52.18296653	18.67541358	47.31787237	54.62797936	37.23459196	32.51942665	37.81010436	39.82871222	50.52935192	44.57646986	44.99928756	36.33433205	46.07086404	47.74115435	31.25092	39.7664551	39.69872987	63.79283161	34.69290107	42.84988293	32.4692987
767.1	40.95696277	32.43343621	52.13087337	18.70762942	47.33819569	54.60564283	37.22575756	32.54852191	37.80310323	39.8261538	50.54189831	44.66791596	45.01120575	36.3478911	46.06566551	47.72850883	31.28265432	39.79572063	39.71099603	63.83354152	34.72622582	42.87274899	32.50331141
768.4	41.05158445	32.44439819	52.08943569	18.74495619	47.40709421	54.63294222	37.23642427	32.61625451	37.82099415	39.85354959	50.5735854	44.79801447	45.04892191	36.39966878	46.09347399	47.75524638	31.32458597	39.82914998	39.7501496	63.90651935	34.76023231	42.89739096	32.5537657
769.7	41.13725691	32.47662237	52.09239944	18.78973297	47.49233646	54.69316183	37.27990882	32.69160961	37.86616498	39.89684748	50.64860516	44.92761658	45.10647754	36.47647311	46.16895611	47.8021653	31.36886837	39.88110625	39.81787513	63.99630555	34.80872044	42.94471841	32.60857464
770.9	41.22505891	32.53207979	52.1146087	18.83022034	47.56506382	54.76467038	37.33568021	32.75884277	37.92516181	39.96682946	50.71762551	45.04193116	45.17536854	36.52961159	46.22634476	47.86705404	31.41597252	39.925935	39.88115976	64.08181902	34.84970848	42.99560316	32.65856518
772.2	41.30338646	32.57399448	52.13683069	18.86803651	47.65171537	54.83814985	37.39522623	32.82488508	37.98589941	40.03109076	50.8091285	45.11207691	45.23893131	36.58504903	46.29234819	47.92501688	31.47738858	39.97031427	39.94369071	64.13780799	34.90042155	43.04173353	32.71066632
773.5	41.37581442	32.61751185	52.1691331	18.90122053	47.72405534	54.91398705	37.44689931	32.87908755	38.05326429	40.10469545	50.87763785	45.19777707	45.30027559	36.63709679	46.35256974	47.98065374	31.51263615	40.01609681	39.99626435	64.20240703	34.96071427	43.0891661	32.77748042
774.8	41.42213686	32.67458839	52.2164503	18.93729752	47.79667109	54.99293149	37.49609462	32.94289922	38.10899897	40.17138942	50.94248813	45.28330919	45.35735094	36.68544695	46.41430352	48.02787692	31.55561589	40.05153954	40.04333063	64.25605764	35.02138325	43.14511281	32.83061942
776	41.49640687	32.71409987	52.22996836	18.97384316	47.86638799	55.0449924	37.54729931	32.99918203	38.17125515	40.21934811	51.02350517	45.36088184	45.41281547	36.73132104	46.4719677	48.0769501	31.59975167	40.07708022	40.09729089	64.30483133	35.06146563	43.19387283	32.87925129
777.3	41.54258492	32.74762157	52.25952481	19.00517473	47.92108191	55.11879142	37.59576085	33.05369215	38.23781046	40.27491444	51.08641303	45.41219024	45.46832417	36.78363834	46.53183857	48.12166626	31.63773446	40.10492372	40.14473256	64.34725729	35.11424307	43.24322841	32.92969454
778.6	41.60618894	32.80836189	52.28309316	19.0427315	47.9925129	55.19417127	37.64978623	33.11295612	38.30675205	40.34201657	51.13502293	45.46950835	45.5189861	36.83584333	46.58347671	48.1809213	31.67521782	40.15892494	40.19227226	64.39637688	35.17655995	43.29880565	32.98473815
779.9	41.65620301	32.83485526	52.30080502	19.06568961	48.05286879	55.2573556	37.69172656	33.16603675	38.35810338	40.39341469	51.1946377	45.53582021	45.56096108	36.87408516	46.63200512	48.22060551	31.70975866	40.19402445	40.23032227	64.4315769	35.22246479	43.34518174	33.03732658
781.1	41.7011383	32.87486147	52.33811639	19.09979811	48.11364107	55.31640276	37.74393019	33.21886707	38.41724467	40.45604813	51.24456039	45.58924377	45.59811959	36.92585717	46.69013942	48.25688161	31.75043126	40.23559461	40.28262951	64.470104	35.27817886	43.38126816	33.08901862
782.4	41.74004181	32.92028999	52.3685039	19.12862538	48.17383583	55.36515932	37.79380808	33.28922287	38.48543028	40.51507824	51.29572331	45.63393044	45.65296294	36.97478923	46.74045169	48.31281379	31.78864023	40.27108889	40.32664677	64.50432668	35.32847731	43.43074087	33.13815016
783.7	41.7776179	32.94161103	52.38002496	19.15949494	48.23365099	55.43536804	37.83308703	33.337079	38.53615142	40.5646365	51.35321269	45.70041306	45.70264164	37.02434089	46.78682166	48.35656825	31.81446232	40.29729142	40.36688732	64.55554426	35.38156772	43.47787621	33.18805978
785	41.81467615	32.98093705	52.40888888	19.18701945	48.27309688	55.47998806	37.87045796	33.38199814	38.60211953	40.61761435	51.40301757	45.74502759	45.73539628	37.05657715	46.83049893	48.39835494	31.83430566	40.32746961	40.40355007	64.57463782	35.43498337	43.52833052	33.23007618
786.2	41.8615396	33.0107235	52.4319902	19.21768237	48.33086516	55.55694044	37.92142128	33.44157183	38.66076123	40.66435599	51.44776721	45.80298347	45.76963586	37.10307387	46.88094022	48.45072735	31.86093625	40.34858858	40.44768761	64.59660448	35.48895121	43.5630681	33.28493415
787.5	41.87275558	33.04853977	52.46860333	19.24021412	48.38792693	55.60969499	37.97852608	33.49629977	38.72446002	40.71421267	51.48671494	45.8448527	45.82069335	37.14485254	46.93832695	48.48361166	31.8828501	40.37466781	40.48979531	64.6235338	35.53613324	43.60974442	33.33202988
788.8	41.90731164	33.07639518	52.4682088	19.2696214	48.4250912	55.66215521	38.0185861	33.55698603	38.78442608	40.76040485	51.53819275	45.89649404	45.86213729	37.18650467	47.00500659	48.53203765	31.91392153	40.41677731	40.51769384	64.63750211	35.58820498	43.65051889	33.37705685
790	41.95125302	33.11819528	52.50286551	19.29541558	48.48654793	55.72753728	38.05419729	33.62073976	38.84414483	40.80590981	51.59266811	45.94843805	45.89820514	37.23482432	47.05787312	48.57886435	31.95154002	40.44933171	40.56133188	64.67019613	35.65203063	43.69711694	33.42558616
791.3	41.99945282	33.13775611	52.49576357	19.33721959	48.53588476	55.79051653	38.10468857	33.67738334	38.91917917	40.85241295	51.63096313	46.00090028	45.93837366	37.29220298	47.11715272	48.62070227	31.98728671	40.48051083	40.60398726	64.70992465	35.7103937	43.73904709	33.48037378
792.6	42.06165766	33.17055211	52.53683829	19.35868339	48.59430693	55.82792797	38.15081118	33.72076181	38.95512518	40.90415949	51.6660058	46.02969637	45.96597038	37.32656476	47.14436027	48.66634294	32.0210957	40.51410268	40.65530084	64.75899007	35.76027548	43.80186625	33.52613751
793.8	42.08993629	33.2228821	52.57943815	19.37808571	48.63857786	55.89590131	38.18539618	33.77172144	39.02481037	40.94585008	51.72108762	46.07742734	45.99763737	37.3666113	47.18922444	48.70643321	32.05944607	40.55225977	40.69635197	64.80614842	35.80304215	43.85765001	33.57178336
795.1	42.13181552	33.24901703	52.61165222	19.40901805	48.69875121	55.93445095	38.22853405	33.82128391	39.07725675	40.99863402	51.7714958	46.1105652	46.05182969	37.39748808	47.24240636	48.75657248	32.0829732	40.59387316	40.74012911	64.82171465	35.86196043	43.89508195	33.61875595
796.4	42.16713359	33.27658491	52.60502146	19.44223838	48.74197352	55.98844404	38.27079554	33.8718962	39.13959627	41.05078927	51.81236854	46.15632244	46.08835229	37.43908038	47.28646314	48.77856249	32.1065884	40.61200919	40.76288039	64.85200959	35.92320013	43.92736246	33.6755883
797.6	42.2168892	33.31033564	52.64656978	19.45635981	48.79104767	56.055338	38.31633459	33.91954224	39.18005916	41.08858778	51.83986137	46.18840559	46.13532996	37.47305273	47.33386899	48.80839939	32.14274093	40.64736744	40.81017132	64.86065366	35.9668655	43.99046902	33.72297058
798.9	42.24897153	33.33180434	52.64587195	19.48439056	48.85383562	56.09668189	38.35292666	33.97848463	39.23779292	41.10874168	51.87726684	46.24793612	46.18150182	37.52168173	47.38383172	48.85800247	32.16905182	40.67414528	40.84037904	64.9181974	36.01248706	44.02404651	33.76677306
800.2	42.28249159	33.35739716	52.65404556	19.51069052	48.89420487	56.13578115	38.3950441	34.01790312	39.30717858	41.16730806	51.93149407	46.29327638	46.19848854	37.56406643	47.43029536	48.90774866	32.19693788	40.70751817	40.88418358	64.9433311	36.06241674	44.06558653	33.81455364
801.4	42.29903411	33.38508822	52.69686702	19.5440206	48.95682559	56.20692163	38.44675567	34.07978484	39.35484976	41.21593318	51.97610658	46.31667857	46.24403758	37.59909872	47.47609107	48.93401599	32.22671841	40.74895516	40.92976028	64.96959219	36.1151663	44.11157632	33.87009322
802.7	42.35313416	33.41561894	52.7249547	19.56418508	48.99767449	56.23810344	38.48162569	34.13086715	39.40526939	41.24654459	52.01786882	46.35534408	46.27412323	37.64792277	47.51883225	48.98513162	32.26195858	40.78184915	40.9558301	64.98881463	36.1728001	44.14561531	33.91288212
803.9	42.40538579	33.44470778	52.7697935	19.59189272	49.04789689	56.28942744	38.51341917	34.16970881	39.47735762	41.2919275	52.05865723	46.39348248	46.31230548	37.67557712	47.55823035	49.01335984	32.29429795	40.82084166	41.00839103	65.02968828	36.2026174	44.20855635	33.95747316
805.2	42.44209701	33.47899256	52.79529384	19.60734676	49.09555757	56.329042	38.54962386	34.22857537	39.51468184	41.33416766	52.07988658	46.43656223	46.34549226	37.71633468	47.60968217	49.02599303	32.32044836	40.85465988	41.04522701	65.08650642	36.25798573	44.25478382	34.00972688
806.4	42.49946575	33.48961437	52.78222727	19.63892597	49.13217855	56.36549403	38.59262054	34.27371451	39.56437636	41.37267807	52.12020016	46.4825054	46.38362106	37.75543124	47.64067371	49.07500483	32.3402802	40.88059803	41.08518463	65.1139355	36.31438211	44.28331008	34.05907061
807.7	42.52642918	33.52992195	52.81825298	19.66445371	49.19498837	56.3983822	38.64034341	34.3130354	39.6305246	41.40728741	52.15625168	46.51708744	46.44005825	37.78355914	47.70556408	49.1181385	32.37627823	40.91588969	41.11377165	65.11846988	36.37088333	44.33571386	34.10222664
809	42.54665141	33.54831158	52.86751496	19.68869847	49.25781638	56.44486202	38.67046002	34.37286045	39.67587303	41.46093131	52.2099726	46.55453704	46.4566997	37.82646133	47.76395444	49.16704746	32.40033703	40.94945036	41.1373637	65.14560845	36.41696323	44.39013995	34.14222179
810.2	42.55678251	33.56211676	52.88301518	19.7119568	49.29451268	56.52955828	38.72277018	34.43758693	39.72777552	41.48923308	52.26612708	46.61076633	46.49386009	37.8781179	47.81243922	49.20315805	32.40307049	40.94670473	41.16696158	65.16681997	36.46614627	44.44234215	34.18828465
811.5	42.56505626	33.57327683	52.88000043	19.73067221	49.33838511	56.57267874	38.75164886	34.48882052	39.76973303	41.52812663	52.30008023	46.65807959	46.5154299	37.91275783	47.85541825	49.25784096	32.43167343	40.95818672	41.19934623	65.15340742	36.51847405	44.45276598	34.23585699
812.7	42.51872791	33.59186591	52.89094913	19.76189794	49.36575032	56.60147579	38.79352344	34.5437845	39.83883608	41.58874706	52.35624447	46.69778691	46.53507688	37.94807661	47.90261124	49.31429567	32.45204933	40.98275135	41.23106777	65.1503843	36.60680482	44.48213078	34.3011115
814	42.51179637	33.6183042	52.92573873	19.7728998	49.40481351	56.64083834	38.83846894	34.59763354	39.88376443	41.64431801	52.41153311	46.77374806	46.59321772	38.00236914	47.98545596	49.36164688	32.44387759	40.99324338	41.2433035	65.14245045	36.65657486	44.5213381	34.34026737
815.2	42.50024048	33.62963117	52.97586984	19.79421795	49.42884571	56.69836964	38.86372471	34.652405	39.95242022	41.69577415	52.45773418	46.79451242	46.60433042	38.02608221	48.01961717	49.38791496	32.46842166	40.99470883	41.28675774	65.1234007	36.69871767	44.56970637	34.38324447
816.5	42.53801147	33.65460516	52.93886068	19.81596318	49.45414814	56.72833205	38.88497695	34.68999708	40.02333107	41.71715972	52.51952017	46.79149428	46.61871084	38.02270711	48.0661419	49.4341669	32.49002623	41.01694744	41.33523028	65.15434539	36.73330094	44.58517467	34.43600993
817.7	42.56592728	33.68070747	52.97431326	19.82580495	49.52515254	56.78012285	38.93059614	34.72933943	40.06949688	41.77343006	52.53482448	46.80127541	46.65605933	38.03413715	48.0935484	49.44854354	32.52998213	41.03758906	41.35095093	65.17586486	36.79180419	44.64248981	34.4652491
819	42.64568892	33.71916114	53.01605823	19.8533584	49.57652897	56.82851669	38.96416302	34.77148426	40.12374026	41.80340567	52.57455437	46.80194959	46.68438729	38.063467	48.08383891	49.46253348	32.580667	41.09998399	41.3961639	65.21653486	36.8263553	44.70813698	34.51712027
820.2	42.69612413	33.76318116	53.05830153	19.89178874	49.58637145	56.87007029	39.01007015	34.82180517	40.13529938	41.84719327	52.58716878	46.8365398	46.72602823	38.13117961	48.13626485	49.4868371	32.61271618	41.1498971	41.42143532	65.26063707	36.86754144	44.73329191	34.57441514
821.5	42.6920497	33.75994251	53.02701618	19.91193254	49.64389509	56.92533893	39.01863438	34.86197144	40.19964416	41.86785989	52.62675954	46.88644228	46.75692109	38.17229458	48.17839913	49.52059065	32.63037907	41.1501602	41.44497542	65.28431601	36.93873568	44.77475226	34.61550045
822.7	42.72970782	33.77197224	53.06787829	19.93832687	49.69064627	56.9218979	39.05901219	34.90445389	40.27244716	41.90635558	52.65184625	46.91613552	46.78846201	38.18615428	48.19718597	49.56475081	32.640343	41.19142397	41.50125676	65.3459042	36.98269137	44.81368733	34.6676113
823.9	42.76323839	33.79373542	53.09690456	19.95008717	49.71548015	56.98072455	39.09524778	34.92763594	40.3131593	41.92734193	52.67263499	46.90331656	46.79734263	38.19423303	48.22216317	49.57043581	32.70427819	41.21414216	41.50914917	65.34134177	37.0287334	44.86496933	34.71036194
825.2	42.84551609	33.83182063	53.09623407	19.96857938	49.76646474	57.00435893	39.09836778	34.97119754	40.33660034	41.96818215	52.70263325	46.92766584	46.82493368	38.22521639	48.21247923	49.58419889	32.70858304	41.24360882	41.55513515	65.3944999	37.04675586	44.91845094	34.74445536
826.4	42.84760292	33.86876262	53.11469447	20.00428706	49.81760608	57.01189929	39.1420243	35.02465889	40.37640678	41.98155629	52.73356627	46.97070209	46.83165141	38.26063091	48.2786253	49.59619416	32.71725839	41.29239471	41.58664608	65.40946242	37.09920594	44.94092871	34.78104618
827.7	42.85760359	33.86210474	53.12939575	20.02533292	49.84093085	57.03665249	39.1669741	35.04116125	40.41550844	42.00344373	52.74211364	47.00340572	46.88372222	38.30765313	48.30829643	49.62102329	32.72912559	41.29012633	41.61930959	65.39599983	37.14299017	44.97938015	34.82348889
828.9	42.89359763	33.8615277	53.12858862	20.03804536	49.83003754	57.07899097	39.18986126	35.09990881	40.45427152	42.01606329	52.7686223	46.98102958	46.89942715	38.31452878	48.29477399	49.65491855	32.76687301	41.309005	41.62344333	65.40382847	37.18389084	44.99767367	34.86920012
830.2	42.90045573	33.88803568	53.15311117	20.04349066	49.89473719	57.09045927	39.21193514	35.14859921	40.47578578	42.05136789	52.7958364	46.99612099	46.91716285	38.32682657	48.30597168	49.64019622	32.78395672	41.32133798	41.62896651	65.43638066	37.22078588	45.037115	34.8853241
831.4	42.9471697	33.92984673	53.17168877	20.06731672	49.89702268	57.10979464	39.21785169	35.15876045	40.54410533	42.08035267	52.79130616	47.00111404	46.93547337	38.35533632	48.31892326	49.63954908	32.79982483	41.35138196	41.65729861	65.48113197	37.24927318	45.05446324	34.94434459
832.6	42.95291719	33.92128549	53.17011658	20.09070571	49.9222231	57.14200797	39.2440036	35.18581503	40.57966536	42.07137919	52.81585473	47.00550364	46.96742163	38.36609224	48.36265988	49.66745622	32.82221108	41.39246834	41.68369523	65.46486764	37.29225379	45.11477806	34.97497867
833.9	42.99425255	33.9553778	53.20207242	20.11635504	49.93751145	57.17171898	39.26095316	35.23001845	40.61136295	42.1007478	52.84207479	47.02492185	46.97635646	38.39107122	48.36165842	49.67427457	32.85469541	41.40242521	41.73421587	65.5452664	37.31320876	45.1430394	35.00483525
835.1	43.06421217	33.98483453	53.21622814	20.14467998	49.99790443	57.21905806	39.28561806	35.27453413	40.62841247	42.16286976	52.85404851	47.03268388	47.00619326	38.41343585	48.38492182	49.70290793	32.8866257	41.44147236	41.76154078	65.57236675	37.37238229	45.20213512	35.04603614
836.3	43.07969729	34.0029439	53.24417411	20.17404686	50.0380787	57.25192749	39.35252795	35.31146988	40.69129439	42.18828062	52.89090805	47.08026543	47.0440588	38.44950226	48.3899667	49.70984835	32.90193136	41.49172023	41.80735495	65.58836148	37.40395552	45.20438568	35.1078485
837.6	43.14214024	34.02829939	53.23721546	20.18927518	50.0807164	57.27028148	39.36115905	35.33599151	40.74203227	42.18874035	52.91043066	47.098435	47.07814391	38.46610861	48.45507514	49.74641138	32.93896558	41.52491048	41.82588894	65.62848659	37.41029624	45.2700515	35.13194789
838.8	43.14735154	34.04308069	53.26811182	20.19609781	50.13506214	57.30397936	39.40148958	35.40098422	40.7650807	42.22560236	52.95433407	47.14975355	47.11480209	38.51715452	48.4692586	49.761984	32.95618996	41.52668447	41.87151826	65.67846835	37.46237372	45.31296974	35.18249464
840	43.23911806	34.07416933	53.30252181	20.22970687	50.14719209	57.37139159	39.44214104	35.43484945	40.82214893	42.27193522	52.99066703	47.15388408	47.14128476	38.54821998	48.50554438	49.7857681	32.9833287	41.56204055	41.89335803	65.72854678	37.5226145	45.34528927	35.21942722
841.3	43.26880196	34.11610268	53.33657112	20.26902823	50.23188723	57.42375113	39.44424189	35.48598552	40.84506325	42.30031584	53.01279456	47.19147815	47.17489688	38.58489345	48.53450685	49.8182995	33.01245347	41.60231798	41.94630099	65.75018595	37.56289407	45.39182274	35.28396153
842.5	43.2945025	34.13875531	53.35475103	20.27999114	50.24581644	57.45202929	39.45882931	35.51002468	40.8857248	42.32397691	53.04042284	47.21192684	47.20815336	38.59998132	48.57586123	49.86835142	33.04956275	41.62068225	41.94510714	65.78098265	37.63225928	45.44088606	35.3121414
843.7	43.30591948	34.14328179	53.392703	20.29989555	50.29062809	57.49673549	39.51555155	35.55611564	40.93558339	42.36382579	53.08417179	47.23745012	47.2444704	38.63326926	48.6145341	49.88675021	33.0850075	41.66744222	41.98395679	65.81427371	37.67203315	45.46344167	35.34807077
845	43.36558869	34.16148975	53.41028372	20.30947748	50.31298583	57.52671791	39.52625973	35.58615248	40.9926812	42.4103113	53.1272844	47.2841436	47.26632132	38.63655414	48.62554129	49.90602509	33.09208319	41.69540147	42.0298756	65.81863398	37.71456037	45.49139943	35.37458243
846.2	43.38723374	34.21597267	53.41196844	20.34834208	50.37064032	57.56604463	39.56515547	35.62954971	41.04564278	42.44815684	53.15766936	47.30423438	47.2862538	38.67894529	48.65389964	49.93415206	33.11898448	41.6919383	42.06448758	65.86471437	37.72949728	45.56557308	35.43726779
847.4	43.42249932	34.22381551	53.42948592	20.37267564	50.41854582	57.5884217	39.61115107	35.67342983	41.06875464	42.47093574	53.16791935	47.35669952	47.32450454	38.72301014	48.71788906	49.95902627	33.14894474	41.7409613	42.08430833	65.9085913	37.78618471	45.59952417	35.45014525
848.6	43.46441532	34.24466608	53.45531067	20.38613476	50.45537185	57.65531996	39.62964703	35.71364711	41.10615066	42.49991297	53.21445329	47.38078479	47.35485615	38.7448385	48.75022729	49.96044173	33.1745005	41.78165023	42.10892959	65.97585087	37.80670278	45.62978548	35.51062071
849.8	43.50204089	34.25231432	53.47766596	20.38745402	50.45581611	57.63972015	39.64272094	35.75220501	41.1394123	42.5313341	53.2206646	47.38420424	47.41229054	38.75661829	48.76484944	50.00375188	33.19441679	41.78424214	42.125712	65.98177891	37.87273263	45.67534371	35.56235376
851.1	43.53579015	34.28816513	53.46754396	20.40663634	50.51514203	57.65896482	39.66441666	35.79098672	41.21538269	42.54198746	53.26275499	47.41428702	47.43559717	38.78654147	48.78279444	50.00208548	33.21153507	41.77890729	42.1700392	65.9888118	37.90291264	45.70505457	35.61116004
852.3	43.55920654	34.28236205	53.50768036	20.43294489	50.55409828	57.74723488	39.71901854	35.84120677	41.23707635	42.57063774	53.29411388	47.4842008	47.45039789	38.86137849	48.8251677	50.05436602	33.22318047	41.82601721	42.17265576	66.00470651	37.94268654	45.69920111	35.61979281
853.5	43.56376473	34.34829867	53.57298092	20.46740225	50.57789985	57.78252985	39.73573481	35.85572001	41.27572239	42.61901899	53.30169964	47.49003227	47.46824793	38.84341106	48.83990503	50.06683103	33.26663442	41.85154939	42.21064035	66.01128878	37.96890106	45.76590999	35.65349574
854.7	43.58632063	34.35789162	53.54428617	20.4816656	50.6282112	57.78810101	39.76957389	35.88846355	41.31463599	42.67402957	53.3078819	47.46562633	47.48936887	38.87357165	48.89625219	50.11050379	33.26273565	41.88971349	42.23561101	66.07186813	38.03263685	45.82747462	35.70083376
856	43.62974292	34.3709265	53.59584123	20.49228029	50.65160874	57.85400798	39.79340229	35.9337345	41.359238	42.66590589	53.41051131	47.47345752	47.53531258	38.84130838	48.89644184	50.13173559	33.29561613	41.89760702	42.2696637	66.06136461	38.04630417	45.84314498	35.72027491
857.2	43.67832539	34.39993924	53.61092577	20.51520212	50.70770789	57.89134063	39.81648474	35.94519006	41.38870039	42.728485	53.41120524	47.48413635	47.57193064	38.91484113	48.90800805	50.13344945	33.31349224	41.93801831	42.289754	66.11160212	38.10725755	45.89405021	35.76776443
858.4	43.72977077	34.41466865	53.62928339	20.51573363	50.67456905	57.90120256	39.84182598	36.02186067	41.43228974	42.75922466	53.44447036	47.57489125	47.58089566	38.94013927	48.96121595	50.17523306	33.33274288	41.9678453	42.3305521	66.1354799	38.12558747	45.92763886	35.80612622
859.6	43.73893424	34.43583293	53.61689633	20.56379983	50.76386002	57.96549884	39.84371522	36.08395829	41.48937274	42.79217962	53.4796876	47.60920524	47.6316474	38.9677378	48.99118898	50.18283235	33.35597421	41.97866894	42.35995989	66.12245051	38.20405479	45.93663062	35.87175399
860.8	43.75330758	34.44520711	53.65393447	20.572655	50.76967024	58.01088885	39.8707957	36.0799684	41.51341702	42.79535884	53.52630303	47.61520077	47.64616685	38.98132188	49.02682793	50.24985774	33.36865138	42.02451067	42.37945141	66.17180418	38.21404795	45.99886704	35.89592791
862	43.79394596	34.47055935	53.63888917	20.58974983	50.7950202	58.06431867	39.92406108	36.10599255	41.55899922	42.81668916	53.51263303	47.63793748	47.68098454	39.03611322	49.02851105	50.27675336	33.39756379	42.01115532	42.38647032	66.19709869	38.28706521	46.02308589	35.93336111
863.3	43.81109177	34.48418318	53.70478586	20.60846418	50.82869864	58.02187028	39.96460322	36.16791861	41.5816418	42.85510473	53.5479741	47.67993654	47.70388509	39.06759919	49.07110492	50.26246274	33.40164472	42.06388995	42.40742233	66.18453457	38.29632418	46.06972875	35.95124847
864.5	43.83575681	34.51240136	53.70280041	20.63477183	50.88058191	58.02716321	39.97639536	36.19512081	41.57996043	42.87619238	53.5700373	47.6866005	47.70280103	39.08047171	49.09254436	50.29164056	33.39828657	42.05599325	42.47706003	66.19827276	38.35117355	46.1013266	35.99754194
865.7	43.84118253	34.51711659	53.71304349	20.67601889	50.90514888	58.0545929	39.99519911	36.22593353	41.63545023	42.86721125	53.58227014	47.69169249	47.7286915	39.09410349	49.10102527	50.28111756	33.44201106	42.0706722	42.46871661	66.21317673	38.42006684	46.14129188	36.02247786
866.9	43.89689939	34.54083342	53.69047	20.65154894	50.92811458	58.13608867	40.0102192	36.2308947	41.67905103	42.91466747	53.61971313	47.72613663	47.73206789	39.09232658	49.11010701	50.30392131	33.48154354	42.10357871	42.48249135	66.24252386	38.41509839	46.16097399	36.06000847
868.1	43.93897325	34.55682604	53.72643576	20.6724184	50.92628487	58.16249666	40.02826697	36.26060135	41.71623478	42.91303212	53.64589277	47.70364858	47.78228519	39.10417173	49.16284342	50.34661334	33.47167045	42.11063582	42.49787089	66.24252697	38.44604113	46.17033019	36.10059947
869.3	43.92470284	34.55253307	53.77019557	20.68949377	50.94556943	58.18540113	40.03707867	36.34184918	41.73845117	42.94668542	53.63445299	47.7222337	47.80629494	39.15888053	49.15520995	50.33337176	33.48715571	42.19229756	42.51683214	66.28532996	38.4919867	46.2079474	36.12275856
870.5	43.94683011	34.55089347	53.8015166	20.70717198	51.00656442	58.19203673	40.06925518	36.35107422	41.76691032	42.97832337	53.66980306	47.75667926	47.80410563	39.15428785	49.18339108	50.36216108	33.52446994	42.13451151	42.56821234	66.31523661	38.50665627	46.2499863	36.18698505
871.7	43.96963236	34.61184424	53.70909837	20.71234555	51.02120917	58.22559852	40.10532172	36.39772294	41.79407164	42.98620622	53.70294348	47.7665402	47.81485684	39.19061735	49.20378705	50.38716613	33.55141136	42.15944805	42.58300535	66.30345297	38.58866875	46.33643001	36.18768265
872.9	44.00698984	34.61154253	53.76490937	20.74240844	51.03744835	58.19599459	40.13460513	36.43443543	41.8216009	42.97434817	53.67595565	47.78868595	47.85771384	39.20732032	49.22310579	50.40404751	33.53327674	42.19641907	42.58135111	66.33622988	38.59970139	46.31593133	36.22614071
874.1	44.00584933	34.58211655	53.77582302	20.77244957	51.04298269	58.17720845	40.15427559	36.46426481	41.86804203	43.02834193	53.73756905	47.79784656	47.91250136	39.20590471	49.23859998	50.43371301	33.57236884	42.21529908	42.58097489	66.32468015	38.66490432	46.33411037	36.25982948
875.3	44.00151504	34.62821404	53.79517742	20.7790872	51.06483769	58.22940828	40.12077952	36.4777222	41.92888617	43.02218886	53.79495173	47.79878051	47.90123947	39.20666623	49.24636804	50.43622123	33.56543914	42.22301386	42.61580184	66.3275622	38.67426181	46.3654358	36.30147731
876.5	44.0176936	34.64590449	53.79080455	20.80501478	51.10375585	58.26967492	40.1488383	36.50025501	41.93383476	43.09168613	53.77995452	47.85081907	47.91995571	39.24778696	49.2807857	50.43682825	33.59889048	42.2562527	42.63511924	66.3619037	38.72230112	46.41987481	36.31528901
877.8	44.09534065	34.64143522	53.79402256	20.81265095	51.14458631	58.25530736	40.21266456	36.56381377	41.95783514	43.09543673	53.80471473	47.84262903	47.94289799	39.25922438	49.2895845	50.44061542	33.58096304	42.23707841	42.64438627	66.35005071	38.72281252	46.40607639	36.37432019
879	44.07862634	34.66804307	53.81124684	20.77928097	51.0834594	58.28195495	40.1799487	36.58637938	42.02443053	43.0604481	53.80288817	47.82598874	47.87205208	39.28971103	49.2498444	50.40781068	33.60739361	42.23708245	42.67585183	66.32130696	38.74751039	46.44445148	36.39632715
880.2	44.0790641	34.69010307	53.78148108	20.81919366	51.10652422	58.32844675	40.21475048	36.63448477	42.0137995	43.08970621	53.8319406	47.84805307	47.89990009	39.31112632	49.24073943	50.49444438	33.59557871	42.25900028	42.6954129	66.34182222	38.82391348	46.46430589	36.44509135
881.3	44.02618606	34.68303135	53.79963346	20.82809803	51.17262894	58.31840513	40.20204193	36.67422869	42.02715404	43.11776661	53.79934873	47.80060955	47.94358414	39.2926998	49.31584532	50.49845521	33.61367217	42.3027138	42.7153142	66.27629701	38.8777405	46.47761187	36.42803128
882.5	44.10441951	34.66672026	53.79834129	20.86979022	51.16504288	58.30153537	40.23407221	36.68286563	42.06851218	43.13673157	53.75904045	47.86993109	47.96514563	39.35127377	49.33826467	50.50023392	33.60500575	42.29274787	42.67084708	66.31348593	38.89385537	46.55072834	36.49475727
883.8	44.05716712	34.67181805	53.8987618	20.87717787	51.15436067	58.33490852	40.25743008	36.70508419	42.10566165	43.1664601	53.80881521	47.86540533	47.99076355	39.36689487	49.34446928	50.47521825	33.6155747	42.32396333	42.70829552	66.33481099	38.92057957	46.56633675	36.51530853
884.9	44.07231664	34.68613069	53.85235546	20.8987582	51.16404128	58.35130375	40.25921054	36.71315328	42.15716153	43.18295892	53.83169715	47.90238063	48.00721266	39.34679459	49.32519868	50.52735494	33.61893382	42.35013731	42.76758074	66.30226516	38.97607811	46.58386568	36.53570251
886.1	44.02288455	34.68483677	53.81470916	20.87953909	51.17232106	58.36255885	40.26107372	36.77591219	42.17019991	43.19908405	53.88863065	47.87197281	48.00390618	39.30274188	49.32365109	50.53454486	33.67387648	42.35856271	42.74030236	66.34321512	38.98040292	46.60925378	36.58340998
887.3	44.0486275	34.73774791	53.83779956	20.8940579	51.12079532	58.3881594	40.28534821	36.76860961	42.20733951	43.22184325	53.86466344	47.84910843	47.96577345	39.40246922	49.29891729	50.52256725	33.6633887	42.32987398	42.75451142	66.30832075	39.01101655	46.6228499	36.59752545
888.5	44.07416892	34.71371144	53.84865384	20.90564991	51.224988	58.3643389	40.32221486	36.83238931	42.19990199	43.2626149	53.82293482	47.90415416	47.97423968	39.40942352	49.34953604	50.47712034	33.63658614	42.35345878	42.74809897	66.36979893	39.06763838	46.64410222	36.6275176
889.7	44.11602335	34.731001	53.80925268	20.92973713	51.22742866	58.33086082	40.2682998	36.81286544	42.21515353	43.20096925	53.84717126	47.86302303	47.97900357	39.37861168	49.35041451	50.47957095	33.65997203	42.39859129	42.76333764	66.33445371	39.1138368	46.67906097	36.64336415
890.9	44.07241534	34.73789278	53.8533079	20.97422003	51.20548807	58.39407865	40.34016529	36.88006284	42.24928211	43.2298503	53.91553681	47.80748887	48.02953596	39.38215231	49.32934755	50.52063403	33.67730979	42.36395381	42.77892881	66.33906722	39.16942194	46.72659613	36.66479806
892.1	44.08040949	34.68903959	53.77291402	20.9764271	51.21294644	58.39956221	40.36253114	36.95995176	42.28416261	43.22334875	53.87325414	47.87155517	47.98709399	39.39721845	49.34574155	50.53497423	33.67021636	42.36512445	42.77047408	66.21679169	39.1509928	46.67675478	36.69375943
893.3	44.02617666	34.60816176	53.73918833	20.94436372	51.22869891	58.41543874	40.37757949	36.90839694	42.28656389	43.21109996	53.88527619	47.93405633	48.03468109	39.3970909	49.38948883	50.55926595	33.60900596	42.30848833	42.75918123	66.19603019	39.20436951	46.72425548	36.74221177
894.5	43.90130094	34.65795614	53.89368567	20.94976696	51.15000823	58.33442626	40.32020209	36.88546067	42.34745178	43.22715005	53.91884985	47.88251814	48.01697424	39.40832963	49.40523612	50.55719067	33.59815859	42.34569417	42.76316903	66.07885613	39.2444392	46.72864514	36.77847019
895.7	43.85449429	34.66540473	53.84722632	20.9625803	51.11161231	58.34179654	40.31012084	36.93218859	42.32948423	43.26061652	53.89891251	47.87184335	47.92597298	39.40433853	49.36588837	50.57861732	33.59135041	42.31955249	42.76437576	66.04704795	39.31781982	46.73038774	36.73603572
896.8	43.80435926	34.64054069	53.75681938	20.9292184	51.11277256	58.37205027	40.40806979	36.96213924	42.37847413	43.2196634	53.83912902	47.88390619	47.9243877	39.41594304	49.43217651	50.47537752	33.54921082	42.30995867	42.65247758	66.03668059	39.28957629	46.72714637	36.77844579
898	43.71439159	34.56892929	53.74003686	20.90688294	51.13752629	58.36837753	40.33500028	36.94809186	42.32008174	43.24758114	53.8686794	47.7598238	47.91104864	39.43344912	49.33697146	50.55006919	33.5269269	42.24077661	42.60373563	65.94186128	39.28124321	46.68808151	36.79193244
899.2	43.72398735	34.60761959	53.7153283	20.91461559	51.04824244	58.29968094	40.34390641	37.01777911	42.36229801	43.19287304	53.79526635	47.80763691	47.89128158	39.40190581	49.31359758	50.42589762	33.57331426	42.21107527	42.64544338	65.96020118	39.34912623	46.71086554	36.82122688
900.4	43.73760526	34.64188359	53.76197503	20.96208528	51.04239616	58.27580281	40.37975907	36.99476358	42.36648593	43.2381028	53.89361739	47.76358771	47.84890687	39.29930642	49.35483118	50.5191345	33.54065066	42.29563997	42.68287068	65.98517298	39.37647731	46.77580421	36.82260743
901.6	43.78322793	34.61687933	53.80540958	20.99568028	51.10056781	58.39874319	40.35384346	37.02337435	42.46182236	43.2177622	53.84463557	47.72381387	47.91577338	39.3603801	49.28060641	50.43979603	33.54588424	42.30929694	42.65581541	65.95801979	39.41572678	46.75996861	36.87550099
902.8	43.76116682	34.61557239	53.70180307	21.017386	51.13072595	58.34631173	40.45779169	37.13112935	42.50311788	43.27296472	53.79518472	47.73424365	47.96027541	39.36972618	49.33734858	50.53755723	33.63846132	42.35436573	42.71340574	66.05320958	39.49327109	46.8213641	36.85833026
904	43.81641372	34.65312117	53.75555431	21.04578211	51.16348657	58.39071208	40.39094885	37.01011798	42.55283798	43.30863007	53.94682091	47.7911771	48.04593631	39.39156682	49.35039569	50.5049858	33.61542007	42.37982669	42.71446868	66.02614886	39.47905946	46.79778902	36.90628903
905.1	43.87681635	34.67184879	53.83126329	21.03314909	51.12102482	58.30386546	40.36657178	37.06251897	42.50301361	43.23964549	53.92203944	47.75926784	47.99991082	39.47754752	49.40150688	50.5492941	33.62363765	42.34997072	42.76836867	65.99256095	39.4737566	46.8632797	36.99913713
906.3	43.85304792	34.69528381	53.74105838	21.02152354	51.0796268	58.28194499	40.38155067	37.14591772	42.45328561	43.21625396	53.88347055	47.7856009	47.99007101	39.38569758	49.3776317	50.49953981	33.54254362	42.34150861	42.70271149	65.94958948	39.53481435	46.93166432	37.0030597
907.5	43.72650618	34.59755791	53.77710289	21.04959139	51.0841416	58.40641559	40.37900061	37.19983922	42.47527442	43.27620786	53.84368853	47.76753699	47.94979527	39.44873614	49.31782835	50.55462603	33.55177187	42.34580138	42.73338347	65.86734448	39.54349726	46.88195999	36.95659147
908.7	43.67574591	34.65865817	53.61824585	21.04008807	51.05202289	58.38846045	40.40741461	37.098018	42.47852237	43.25562217	53.76322679	47.74475989	47.78686458	39.43724314	49.29288379	50.45493154	33.54592867	42.33361552	42.6673421	65.8185167	39.51543919	46.78573424	36.92408694
909.8	43.62245789	34.61346903	53.62096308	21.06037042	51.0285686	58.26016006	40.37127594	37.14687199	42.57342655	43.23245568	53.76114001	47.67670817	47.93003573	39.45534398	49.31032001	50.49703904	33.56903103	42.30873373	42.67255351	65.77714458	39.5966	46.82232991	36.99497266
911	43.68060412	34.61075935	53.64362813	21.04733086	51.06917086	58.29715276	40.3346329	37.26805538	42.50989101	43.26368676	53.74450979	47.73412101	47.93098336	39.45043265	49.33883664	50.5149649	33.61627989	42.33591271	42.73245963	65.73284382	39.63733639	46.85404606	37.04081231
912.2	43.58963541	34.59444459	53.55795872	21.05088471	51.12915995	58.31632924	40.34958165	37.2344249	42.5055155	43.35499425	53.87426244	47.76037625	47.85423615	39.37456516	49.29533374	50.44663588	33.54162226	42.33382072	42.64225223	65.7588725	39.67943377	46.84408319	37.02250989
913.3	43.5713014	34.49620772	53.56682957	21.031732	50.91812237	58.21290281	40.39437646	37.13753687	42.56112462	43.22875011	53.86619123	47.59350917	47.80439625	39.34083712	49.22393595	50.43994095	33.51019191	42.31744132	42.63491065	65.70869264	39.6784729	46.81230532	37.04303313
914.5	43.62736947	34.60762486	53.80408057	21.02879716	50.95595805	58.39002215	40.32827506	37.19515844	42.56506066	43.2424189	53.85811731	47.59241697	47.80738141	39.26096716	49.2658048	50.39429022	33.58136635	42.2484351	42.67096369	65.69919913	39.67787069	46.82261741	37.07662715
915.7	43.62179191	34.5921056	53.68772832	21.08686702	51.09313953	58.36498886	40.36444846	37.21510584	42.60990318	43.2339905	53.83515046	47.69019705	47.80505038	39.37786595	49.31152485	50.37402716	33.56519918	42.21039289	42.63837336	65.57408282	39.7245893	46.8540324	37.07673734
916.9	43.51460096	34.50960219	53.66106024	21.07356423	51.04124345	58.24584757	40.41899722	37.23873312	42.68750042	43.27270386	53.835544	47.5510426	47.74274532	39.402518	49.17227095	50.3111125	33.5827489	42.15947487	42.66296676	65.65309458	39.79514776	46.85437491	37.11736375
918	43.55923467	34.52568445	53.56473394	21.06073021	51.02718777	58.20020055	40.33266928	37.26548904	42.6573873	43.20843457	53.81776712	47.54750077	47.7887097	39.40599373	49.11521335	50.36849407	33.6310442	42.28268696	42.63130396	65.58178953	39.72517	46.92004937	37.20256637
919.2	43.68217952	34.61673346	53.67445378	21.09094421	50.98441152	58.3149386	40.43203969	37.26875426	42.67462207	43.12599401	53.80037512	47.54403822	47.91023107	39.4097935	49.19577086	50.33034589	33.61306712	42.37698095	42.62755986	65.74393311	39.84014125	46.8974661	37.11638537
920.3	43.73014901	34.58880035	53.64309449	21.12422115	50.95147921	58.23201242	40.4351393	37.2625447	42.71150797	43.18590606	53.70626083	47.47835279	47.86543439	39.3601765	49.21885278	50.30169147	33.57488453	42.38999287	42.6109945	65.85865063	39.77178305	46.90820409	37.19091166
921.5	43.6612344	34.58642528	53.47359269	21.11810842	50.96127367	58.10756173	40.44717375	37.25009377	42.6300042	43.1574873	53.78375669	47.54261803	47.75999593	39.30529334	49.12313873	50.28175946	33.54307054	42.36025657	42.66094005	65.57772004	39.8668743	46.93416471	37.1927643
922.7	43.54436461	34.47540436	53.54458138	21.13766722	50.97355451	58.14630494	40.38416903	37.26423079	42.6546829	43.15458833	53.69430785	47.47039957	47.78942108	39.34463812	49.06944774	50.26699847	33.50160303	42.25288159	42.56424096	65.56031872	39.77472008	46.87644129	37.15265042
923.8	43.58059847	34.41832791	53.66268693	21.18107761	50.78041241	57.93508797	40.31442822	37.24049295	42.63770925	43.16916457	53.48503548	47.48777702	47.74869888	39.33641697	48.97692651	50.18344099	33.47467909	42.20984981	42.58276776	65.58689204	39.72691746	46.95681617	37.15531057
925	43.47506096	34.43323526	53.51249488	21.11951974	50.66335319	58.03998784	40.24166396	37.32642979	42.65157501	42.9954401	53.54537118	47.18642293	47.73402936	39.27516095	48.94959911	50.12812708	33.47694721	42.26519436	42.56486879	65.48955066	39.8024518	46.75587126	37.16066597
926.2	43.37168243	34.37601289	53.39135933	21.02869451	50.67283833	57.9960052	40.260363	37.21123257	42.49587308	42.96934857	53.54576795	47.16925696	47.48272943	39.26044606	48.8258386	50.07494125	33.46464414	42.16362586	42.47290196	65.3771603	39.85716421	46.78783112	37.19306031
927.3	43.33072327	34.21187468	53.3762226	21.07162551	50.63286579	57.92358596	40.26381074	37.20139051	42.55680952	42.95081443	53.2872096	47.02038474	47.40318727	39.1134533	48.72674954	50.14009395	33.41361277	42.15370811	42.36105554	65.18426614	39.86593634	46.73362395	37.18985601
928.5	42.97476974	34.22034231	53.2877761	20.99665169	50.304178	57.69873149	40.17876522	37.11898422	42.44139921	42.78945697	53.14504264	46.94223677	47.27440557	39.0531055	48.60422553	50.10787528	33.28606865	41.94911707	42.27799911	65.03294505	39.8495901	46.59697411	37.096833
929.6	42.70834723	33.99148099	53.02499225	20.87339721	50.14489294	57.49200589	39.96517543	37.0217299	42.36454122	42.65158841	53.09054166	46.87222009	47.22613367	38.89038319	48.36536795	49.9383039	33.21823267	41.72224969	42.13106204	64.75215765	39.79778848	46.50303743	37.03057301
930.8	42.42721854	33.91911766	52.7227151	20.83915811	49.86579971	57.13833177	39.86758583	37.05853311	42.24008411	42.46709239	53.01862535	46.52945513	47.09295214	38.87460929	48.42523216	49.60702784	32.99750279	41.64465022	41.78249928	64.50135529	39.64841011	46.40579005	36.96742997
931.9	42.15720089	33.46823491	52.65796789	20.79495003	49.58043342	56.90668861	39.61985216	36.88352081	42.19230165	42.44853027	53.04638282	46.54612274	46.69272265	38.56673708	48.09336227	49.21248795	32.82325888	41.35593311	41.61644098	64.18185324	39.58604458	46.08795883	36.84965718
933.1	41.76701972	33.48074255	52.50439645	20.65059947	49.3800127	56.49622605	39.35122694	36.69828693	41.82712981	42.15681467	52.73784547	46.10596034	46.20590323	38.33149489	47.65151915	48.9207812	32.57333679	41.27083877	41.44702217	63.50376562	39.39944121	45.93379732	36.84340159
934.2	41.5295237	33.26308196	52.20649709	20.58420389	48.97739029	56.77289165	39.24708222	36.69007795	41.68273714	41.87074004	52.32037576	45.88336523	46.14676948	38.13816777	47.6890488	48.77267793	32.65781014	40.97536276	41.35921335	63.1603674	39.36872999	45.77035202	36.70698299
935.4	41.3022791	33.24440986	51.96597621	20.61272169	48.81141319	56.25010968	39.29992884	36.51674636	41.75158211	41.64270541	52.1277887	45.61361499	45.88062776	37.8945003	47.28168309	48.73999334	32.5192281	40.95169929	41.22824473	62.94835818	39.23203546	45.59945709	36.54559571
936.5	41.32808769	33.3606974	52.11134835	20.52054993	48.94141579	56.40754865	39.17485959	36.33717636	41.54870821	41.76901382	51.98782294	45.45442147	45.73789692	37.82040966	47.47798497	48.84634189	32.53637858	40.97991913	41.24407541	63.14242993	39.36824688	45.47771514	36.46827975
937.7	41.32295471	33.23030459	52.26769289	20.46661515	48.97242835	56.5106282	39.22341491	36.81926845	41.77341734	41.70220991	52.24389727	45.40704158	45.91572896	37.80303149	47.36245153	48.61996476	32.55770629	40.99065065	41.29037847	63.02960446	39.45370914	45.62786113	36.64996486
938.8	41.31370745	33.3744435	52.51930711	20.6253126	48.97135951	56.31456261	39.20562253	36.75756715	41.95143413	41.89373328	52.30323235	45.2938876	46.00790261	38.10757789	47.26483688	48.70399007	32.65183509	40.94667191	41.22274235	63.35888029	39.47547855	45.84401579	36.8188369
940	41.38255036	33.40545864	52.09789618	20.60167518	48.93931247	56.15867061	39.2777244	36.51651179	41.87797982	41.79281781	51.98339531	45.38425465	45.85294813	38.15930337	47.39744875	48.66613628	32.50783811	41.008531	41.27979443	63.36247634	39.53363854	45.91116982	36.82882297
941.1	41.30509963	33.33151069	52.0971398	20.64796389	48.441318	55.86747098	39.26877845	36.55825875	41.75812767	41.81889824	52.03853785	45.28789037	45.59517711	37.91641139	47.25798934	48.57660716	32.43438928	40.98682561	41.20759047	62.96066444	39.37827841	45.48965439	36.68825186
942.3	41.10253932	32.99212754	51.82766564	20.5160572	48.3249027	55.94856193	38.86870566	36.58906427	41.65305671	41.41392219	51.95300461	45.0741291	45.62549459	38.01491341	46.96731956	48.21335874	32.52079976	40.79273085	41.13941129	62.82717325	39.30058017	45.3768981	36.7136031
943.4	40.94087715	32.66228691	51.89588335	20.2637207	48.2845442	55.90110191	38.66970112	36.68163321	41.60941563	41.08969986	51.6526214	44.89288773	45.4369975	37.7030923	46.58764329	48.02606507	32.18771248	40.8197008	40.88008497	62.57519893	39.15189701	45.35760776	36.65822489
944.5	40.70902124	32.76176353	51.73729589	20.42033173	48.09077633	55.59505048	38.62557663	36.28112912	41.42245338	41.0276781	51.45649646	44.6326433	45.41906654	37.68237837	46.35530672	48.0379935	32.26734271	40.54783702	40.55041524	62.32646609	39.18965792	45.08899516	36.48960426
945.7	40.51150713	32.6960784	51.18731441	20.42850813	48.00009672	55.14815934	38.33472187	36.1022155	41.3723065	40.95591631	51.0863134	44.37623634	45.15204467	37.33941727	46.37847183	47.77594404	32.04338654	40.49546958	40.49791083	62.26628204	39.12062339	45.04851132	36.48382601
946.8	40.29975508	32.58640267	51.22866485	20.39545718	47.72265255	55.11071409	38.54071611	36.10252912	41.51533027	40.89981145	51.05623941	44.17180666	44.85666485	37.01617368	46.11040077	47.60506677	31.99788963	40.17704099	40.43683835	62.14988106	39.24208077	44.96896034	36.34984826
948	40.30010908	32.32080209	51.19910544	20.32356684	47.32267804	55.22459235	38.54105466	36.10284626	41.16330236	40.80512448	50.94529704	44.17219468	44.99550659	37.14592716	45.82176441	47.28338698	32.07780216	40.17739392	40.30942992	61.95498548	38.9373509	44.78014349	36.19123608
949.1	39.87675672	32.32162891	50.95493811	20.32863132	47.29006385	54.73213069	38.39149765	36.06369225	41.18351283	40.53117253	50.66907591	43.57131449	44.5975026	37.04651535	45.45935834	47.33513599	31.82645476	40.11814089	40.2492135	61.70464571	38.93024685	44.82905765	36.26593138
950.2	39.66347952	32.1081281	51.00555241	20.29639902	47.20316754	54.6129102	38.09737274	36.05066665	40.9812554	40.21678336	50.1728931	43.47335877	44.59642545	36.89697488	45.40190803	46.90962025	31.5358786	40.12223492	40.18969134	61.35894078	38.6764287	44.52642603	36.1806168
951.3	39.36900072	32.08533217	51.15212655	20.15888553	46.69287509	54.32412976	38.06172249	35.95475562	40.93753046	40.01730493	50.37110653	43.20005374	44.48655644	36.70488629	45.38219789	46.75780319	31.51506562	39.99871441	40.00046874	61.35638709	38.71670433	44.58776268	36.31296122
952.5	39.43716319	31.72713757	50.60708013	20.01623318	46.70071428	54.15275602	38.03084305	35.68736317	40.59663564	40.02294673	50.30718632	42.73756455	44.33770084	36.5952891	45.1996199	46.9590541	31.47209194	39.60213857	39.87062765	61.16604885	38.82989861	44.6861969	36.11500007
953.6	39.12999854	31.52337809	50.24176057	20.05720006	46.18645972	54.17529092	37.77993546	35.686582	40.76307351	39.96503682	49.7850173	42.6584788	43.8141215	36.59956004	44.47063612	46.56640216	31.27060099	39.53183701	39.46261921	60.74608444	38.68054119	44.12932375	35.88532287
954.7	39.11855911	31.36501804	50.2145727	19.86851718	45.93178115	53.65495232	37.66579897	35.7012418	40.40675965	39.27497581	49.43845875	42.57539395	43.43877329	36.26004384	44.33893355	46.07192388	31.18198124	39.32166465	39.31874978	60.53866924	38.3321897	43.93073521	35.89403453
955.9	38.73237161	31.20507772	50.17821112	19.79169114	45.78111473	53.28197861	37.50409954	35.60782994	40.55904125	39.16532681	49.28369344	42.12762295	43.27463418	36.04750149	43.90106495	45.96895053	30.88243735	39.32057731	39.31764191	60.17704164	38.45337148	43.94570459	35.79682248
957	38.56901289	31.13600226	49.9851094	19.83008379	45.52334669	52.98369139	37.56461151	35.35722919	40.26459736	39.33547208	49.31881442	42.06205556	43.28848422	36.02128869	44.02176846	45.94224657	31.00109783	39.38673048	39.24631432	60.04207874	38.38153294	43.83659687	35.75024368
958.1	38.31891721	31.07097082	49.87056954	19.71261883	45.43701638	53.08529667	37.39139603	35.30519685	40.19315319	39.19748009	48.99981356	41.93738437	43.26700561	35.83657388	44.01186046	45.64020274	31.02952521	39.09948774	39.09719868	59.51457485	38.24115177	43.58601928	35.72859174
959.2	38.16157426	30.9077213	49.27889239	19.79102402	45.61423016	52.70659672	37.1570609	35.30551887	39.96514425	39.07129409	48.76277943	41.79393841	43.11396976	35.75014584	43.62271299	45.44171362	31.08067074	38.81928088	39.09524974	59.72393994	38.23635625	43.52980436	35.58004835
960.4	37.93254562	30.81788935	49.71315218	19.63475037	45.18568911	52.95986682	36.93376151	35.40227567	40.26971991	38.70667663	48.72740838	41.63479517	43.11435871	35.69271912	43.54840943	45.45773346	30.81788585	38.89034079	39.09790801	59.84067962	38.30003662	43.43387387	35.62999217
961.5	38.09028854	30.65623105	49.51549022	19.63323439	44.97655488	52.65618134	36.77857203	35.04591009	39.96707532	38.59517096	48.45712996	41.48385238	43.03840245	35.60606451	43.4744797	45.51952455	30.62367432	38.67889439	38.89102726	59.49314322	38.16367971	43.47394993	35.53137707
962.6	37.8624243	30.61264646	49.63529329	19.59615142	45.11015663	51.93282372	36.93473049	35.10619615	39.81516485	38.7788112	48.49213975	41.6286784	42.54596152	35.54914681	43.4608643	45.27562395	30.81869787	38.8913611	38.8913611	59.4252303	38.16942275	43.29557514	35.5313341
963.7	38.00522172	30.53484145	49.47696699	19.79141259	44.95672073	52.52975273	36.85680911	35.10619615	39.66463493	38.6923333	48.33444173	41.09982042	42.87323815	35.53385209	43.63890894	45.09232183	30.7680114	38.88833061	38.74640239	59.16984177	38.16400731	43.37805974	35.5562341
964.8	38.08439034	30.49454644	49.67529175	19.75184632	44.93703315	52.32969665	37.01296248	34.96827624	39.89133695	38.59581886	48.6857441	41.17571711	42.86159272	35.47719018	43.40051805	45.01823123	30.6082642	38.54238948	38.67576286	59.61035009	37.96489651	43.29593849	35.40816901
966	37.65301931	30.52651762	49.51923907	19.67623746	45.10477823	52.48752992	36.8139281	35.11956321	40.11266098	38.73869328	48.70166467	40.92684369	42.82647294	35.46738005	43.19945882	45.23389471	30.58503533	38.6947542	38.69107179	59.38244588	38.18608075	43.4533441	35.6784047
967.1	37.98983922	30.4706149	49.4468181	19.90850673	44.96606287	52.1812852	36.65493483	35.13214137	40.10480131	38.57075002	48.41991532	41.27498851	43.05261339	35.59827397	43.19660206	45.16811781	30.73555272	38.78161142	38.85013017	59.52180661	38.22253486	43.37817422	35.81857239
968.2	38.02304538	30.53755329	49.52593906	19.7581145	44.79914731	52.2656695	36.7125762	35.36668361	39.88413294	38.48664107	48.4812504	41.17587867	43.06498677	35.46348271	43.13544347	45.14458499	30.8403106	38.86552596	38.7308101	59.3266519	38.24274116	43.58282637	35.6471471
969.3	38.09774685	30.65307997	49.33904872	19.68383587	44.78082134	52.38609967	36.93418129	35.30907731	39.88362056	38.35878743	48.225251	41.17071788	43.06498677	35.47828442	43.19387015	44.91653626	30.72821026	38.87142262	38.86552596	59.63377578	38.12830654	43.63607867	35.50646326
970.4	38.01031031	30.50468529	49.41037538	19.60730218	45.09410677	52.23373743	36.75339228	35.25935194	40.17344549	38.44041583	48.58130629	41.11937074	42.96771799	35.24113194	43.25651298	44.84958794	30.71196048	38.79201797	38.78549251	59.23435633	38.10197324	43.55504864	35.60213441
971.5	37.94242324	30.53626659	49.44063526	19.63618193	44.67155247	52.00679782	36.86979192	35.1621384	40.04169243	38.46155506	48.07973063	41.02131873	42.85131943	35.49399465	43.07828257	44.94603205	30.70221492	38.82895817	38.61432899	59.22165615	38.24463376	43.39854805	35.63053866
972.6	37.76316733	30.35848999	49.38653099	19.62467677	44.76962861	52.06205046	36.9617171	34.93714749	39.8997297	38.53381149	47.9193943	40.92482157	42.93415364	35.13315744	42.93697022	45.07420591	30.60325926	38.56448183	38.85227647	58.98450929	38.30729317	43.22307639	35.63822738
973.7	37.76376617	30.60510235	49.63446053	19.57136243	44.81399112	52.02374798	36.68517954	34.9018722	39.82438998	38.35962165	48.136121	40.89184786	42.7354201	35.22970844	43.08128069	44.78986803	30.47788102	38.73712295	38.8108182	59.03194791	38.16758381	43.54900943	35.61909564
974.8	37.4360321	30.31053753	49.23059599	19.73819592	44.75353056	51.96219959	36.57718424	35.32668221	39.65759758	38.39918296	48.17006026	41.10706744	42.83933703	35.30843496	42.95574231	44.62788051	30.38261785	38.62525796	38.3858452	58.80536544	38.04147588	43.04130352	35.59615247
975.9	37.56505684	30.4192072	48.99162809	19.87137065	44.60018745	52.02312878	36.25182483	35.38737238	39.5691922	38.32335665	48.0905317	40.87575804	42.54399178	35.53270514	42.39796754	45.00780531	30.43205484	38.67966385	38.51104476	58.89297349	38.15936515	43.18818056	35.28508141
977	37.70958819	30.3776842	49.35215885	19.54948269	44.68833784	51.91646404	36.27911339	35.25584127	39.56709458	38.26468553	47.93073168	40.89620353	42.68357008	35.32706519	42.80683202	44.75364333	30.39862692	38.25877184	38.65753168	58.90860512	37.90002936	43.34107535	35.42707469
978.1	37.8684614	30.28967291	48.8353178	19.59036741	44.37076333	51.78651503	36.50823115	34.84456492	39.47460299	38.31707509	47.859694	40.82213692	42.64674594	35.50962956	42.95110398	44.55851019	30.31256266	38.56431583	38.63916166	59.20071555	37.63431816	43.48464649	35.60225175
979.2	37.85957668	30.3975979	49.20124019	19.6814103	44.59656236	51.89196391	36.47785644	35.15018076	39.56330451	38.27664796	48.20519335	40.8319908	42.67350731	35.21102551	43.07005195	44.42652828	30.70285317	38.89028068	38.46385216	58.61697089	38.25895414	43.60006668	35.69280425
980.3	37.92810931	30.49953253	49.43913979	19.77611745	44.61922365	52.06681718	36.71524689	35.36964296	39.83404664	38.25631587	47.92016144	40.65068996	42.39896735	35.17106946	42.71056908	44.49042433	30.52942215	38.88677167	38.36691686	58.94134734	38.49089331	43.08308231	35.57493425
981.4	37.81416561	30.20502943	49.38709339	19.67785935	44.89886139	51.77845111	36.5907334	35.15767595	39.83545852	38.58588327	48.13588938	40.76015293	42.72888398	35.19880406	42.8570027	44.53237073	30.49560288	38.78892253	38.52859419	59.13190009	38.14361711	43.14033668	35.51543214
982.5	37.9728366	30.4667066	49.23459736	19.67504487	44.56959807	51.66032703	36.64165186	35.18761805	39.55612087	38.12935701	47.96640249	40.87374013	42.86630133	35.47886744	42.80793291	44.89384952	30.33526276	38.86039973	38.50712337	59.03938997	37.95257046	43.64852858	35.30180632
983.6	37.55779666	30.37407137	49.37853658	19.77199154	44.44766468	51.83960892	36.79243531	35.12005188	39.64907231	38.20423295	48.18923646	40.88466764	42.51429465	35.34808356	42.85161985	44.59613165	30.5622413	38.75905895	38.66468569	58.94440113	37.85114302	43.42043014	35.54770335
984.7	37.71596037	30.49119854	49.22104406	19.7197696	44.85922593	51.97505548	36.83317667	35.25006573	39.64723488	38.40354183	47.95604638	40.91263253	43.08846702	35.35883184	42.71967772	44.82994751	30.60213067	38.56409263	38.46164533	59.4956579	38.15395216	43.12993471	35.38997162
985.8	38.37693763	30.45583713	49.00346569	19.45572842	44.56121624	52.55237202	36.55192888	35.23676001	39.9425064	38.07301068	47.60974539	40.83674161	42.65431735	35.4993053	42.80860689	44.49471351	30.59789567	38.52522794	38.4376536	58.72635261	38.01183342	43.33176827	35.55063557
986.8	38.24003018	30.58500311	49.62551961	19.65709416	44.4013342	52.29454156	36.96605551	35.17437133	39.54003696	38.25611383	47.92640927	40.76817766	42.86509648	35.49264358	43.20870019	44.81169483	30.44559902	38.68272934	38.58626368	59.10867697	37.97123849	43.73725294	35.58649019
987.9	37.87746579	30.55455254	49.45658426	19.81644065	44.63217778	52.37985719	36.77956823	34.77590519	39.63874907	38.29327338	48.24466847	40.6952082	42.9490442	35.05615058	42.8815673	44.66039495	30.36580363	38.84516043	38.35285544	58.93395697	38.19291051	43.44552861	35.65871659
989	37.69993437	30.64088616	49.62177826	19.58643678	44.82229479	52.17775462	36.35664193	34.91625703	39.74390671	38.28392646	48.30940385	41.05414539	42.70823125	35.19872589	42.65989987	45.03069644	30.59486527	38.71957922	38.41228097	59.34686577	38.15415044	43.45735254	35.30731124
990.1	37.96961481	30.54391998	48.9064108	19.4604017	44.76898616	51.77365553	36.70465678	35.00697805	39.85680467	38.29927413	47.97488023	41.10654374	42.71326741	35.68167448	43.11202265	44.49351258	30.58974415	38.68122486	38.57495776	58.95691537	38.19944397	43.38535231	35.301758
991.2	38.13929252	30.12232293	49.43142367	19.62659666	44.86058249	52.15885586	36.59343044	35.72070693	39.86075193	38.66405392	48.08516181	41.28156703	42.93756112	35.54236464	42.63222002	44.54053077	30.84668734	38.63986217	38.52946256	59.21978875	38.1412833	43.30784551	35.52395124
992.2	38.33352923	29.87321271	49.10281503	20.00010221	44.92776583	51.8397298	36.47373394	35.34179047	39.86570632	38.42381989	48.27851759	40.47081345	42.81044353	35.15797059	42.75468624	44.6526244	30.42782321	38.48752353	38.1356625	59.31629927	37.86700263	43.31626861	35.72475761
993.3	37.87654518	30.42876941	49.47684955	19.67179723	44.5181042	52.04531988	36.58525918	35.26924266	39.87108247	38.22965315	47.95739658	40.88284942	42.82063034	35.54715919	43.5408675	44.31299753	30.16262857	38.32428101	38.54659946	58.64143797	38.23297343	43.36738901	35.44394193
994.4	37.94971242	30.45110737	49.39973832	19.31985359	44.54495103	51.56900332	36.45456512	34.84379075	39.74369882	38.17744468	48.02363607	41.05971534	42.12832075	35.61448336	43.16534177	44.42504796	30.23977084	38.75627773	38.74385734	58.92470855	38.28966106	43.5230076	35.35640739
995.5	37.88506272	30.48003514	49.24112079	19.22379454	44.46833593	52.99143365	36.31247522	35.45470021	39.74357524	37.98717635	48.09548597	41.26155901	42.52284623	35.71551018	42.75860508	44.81222377	30.42925684	39.09417041	38.56695623	59.40168772	37.85701312	43.41416021	35.53053711
996.5	37.95048488	29.96161015	49.14835291	19.79586437	44.23993963	51.62748339	36.77749422	35.1462344	39.45749728	38.09989624	47.96104586	41.33895998	42.78944981	35.43556783	42.44029619	44.29446244	30.30627604	38.79714924	38.38234511	58.95274141	37.91313204	43.32032908	35.43819793
997.6	38.1661232	30.3775142	48.80469348	19.63505099	44.44567965	51.06955228	36.63829544	35.39631932	39.44441441	37.99971758	48.03611563	40.94757621	42.60354436	35.24673826	42.88085961	44.56502536	30.3871837	38.74965484	39.02842933	58.4188766	37.96164241	43.05517204	35.38646166
998.7	37.78844333	29.97710545	49.2613038	19.70591308	44.67115221	51.4009681	36.32251234	34.85658135	39.74301798	38.12420314	47.95438534	41.32012187	42.44554321	35.19229073	42.89722576	44.71089523	30.93006876	38.85324892	38.55665924	58.318559	38.30305356	43.22415825	35.27912828
999.8	38.02995686	30.4338426	48.80721507	19.18628454	44.91962957	51.48780159	36.34617884	35.11775296	38.92188125	38.63218748	48.03721304	40.72838207	42.39255252	35.1328279	43.35601962	44.27019776	30.38388992	38.51067634	37.58642011	58.65381955	38.37779981	43.08021797	35.11131288
1000.8	37.93627761	30.18200703	48.67577429	19.60041292	44.66664966	51.58353425	36.34135903	34.90918725	39.2243831	38.10599767	48.49346802	40.9523295	41.98909733	35.06714737	42.65495254	44.41590886	30.00325253	38.60260567	37.96565142	58.08962804	37.70868839	43.08115945	35.31428869
1001.9	38.0228553	30.09908847	49.00286606	19.39356974	44.71029217	51.51803213	36.18065572	34.68093942	39.20053899	37.84998279	47.5017284	40.8263678	42.68636948	35.17033799	42.81349189	44.7990057	29.96457115	38.88596292	38.53292813	58.9401215	37.92095151	43.24917151	35.12951739
1002.9	38.525565	30.22060219	48.25833931	19.36928592	44.37231656	51.8090888	35.80729428	34.62683403	38.79591984	37.6131158	47.69059415	40.69750222	42.25016229	35.09938588	43.6006241	44.57064873	30.47072619	38.29699227	37.93569989	58.03059022	37.12754588	43.11314873	35.29566344
1004	37.62787986	30.02471584	49.24528096	19.34242139	43.9998563	51.21366713	36.57091694	33.88511854	38.93894093	38.09834676	47.56333128	41.16115589	43.2606114	35.06629914	42.98603473	44.31990586	30.00912077	38.59540745	37.84933875	58.18893501	36.98195807	42.13367363	34.88683281
1005.1	37.75434208	29.920259	48.99935546	19.20090727	44.70908931	51.47664872	36.65041395	34.66334332	39.31863173	38.00666932	47.91048089	40.58697469	41.6643843	34.87511729	42.25139668	43.53118661	29.9479917	38.53712749	37.57727638	59.02190008	37.79330425	42.66357542	34.86330448
1006.1	37.68582241	30.28487174	48.39101431	19.29306955	44.20673999	51.55846158	36.08702994	34.48823748	39.07905584	37.84896529	47.2785772	40.17813154	41.75080999	35.04081552	42.36172565	43.8010194	29.70363322	38.08552052	37.67154747	57.44932111	37.53355646	42.35069739	34.69488202
1007.2	39.98582431	31.44027888	50.17239704	20.11556806	45.3509378	52.04114733	36.86770437	36.10570953	40.21361384	39.29048763	49.67564063	41.33926875	44.4715259	36.57933537	44.13045284	45.44191991	31.03752594	38.87658832	39.08544911	59.46832964	38.67221916	43.54545519	35.63358952
963.4	36.47819645	31.38350047	49.5546384	19.98474667	44.81536533	52.45014419	36.88514771	35.15934921	40.22887426	39.17439958	47.66600441	40.60561395	42.75487038	35.4492401	42.8637213	44.47400931	30.97433526	39.60691034	38.13598387	58.33704364	38.17635323	43.65250663	35.4761269
967.3	36.68307878	31.43478364	49.76238691	20.0522946	44.94055312	52.62910439	37.00895515	35.37348571	40.35253688	39.25178883	47.84561586	40.79740488	43.00146033	35.59311493	43.03461657	44.59916418	31.05904559	39.71471663	38.33273832	58.6711904	38.42463191	43.91266786	35.61820018
971.2	36.68417504	31.34331922	49.70552149	20.06197285	44.89064425	52.53592321	36.97192899	35.41613888	40.30068693	39.20465786	47.82117874	40.78658026	42.95888473	35.55884971	42.94393266	44.56457866	31.01633985	39.65425863	38.31274053	58.63153004	38.41731839	43.87639445	35.66152057
975.2	36.68816469	31.32628426	49.62488118	20.035917	44.83512214	52.497645	36.91022889	35.36279161	40.30972002	39.14609059	47.78456003	40.76326788	42.95741676	35.5457416	42.88583004	44.50259856	30.98313943	39.6555957	38.29295898	58.55724705	38.44258955	43.9502232	35.6848473
979.1	36.8534488	31.44995111	49.69003762	20.11096516	45.01441562	52.63177713	37.04885785	35.45652926	40.43342075	39.27853738	47.90729463	40.85736631	43.06509387	35.66231538	42.99009803	44.586247	31.07521583	39.81348613	38.37720829	58.70283881	38.52935297	44.08138845	35.77131898
983	37.24823055	31.66843709	50.10049009	20.25702431	45.38925918	53.06135638	37.31226694	35.73012648	40.76073434	39.59260281	48.28839857	41.18375434	43.43564509	35.92222378	43.32081275	44.90726098	31.3144849	40.05495418	38.71662008	59.18105006	38.84212598	44.47186262	36.04760971
986.9	37.64782656	31.90178601	50.42177408	20.41795891	45.77717798	53.48922082	37.58395662	36.02490581	41.06321585	39.90499912	48.68033507	41.56567395	43.79214342	36.19951559	43.69041611	45.23996631	31.5665782	40.30024801	39.02164207	59.69045706	39.14823685	44.86539055	36.30322479
990.9	38.01075694	32.13137024	50.73927313	20.58301643	46.16974818	53.87741069	37.88730842	36.30265005	41.35008922	40.22484016	49.05060641	41.96371814	44.12346594	36.49203043	44.03123555	45.56689986	31.78900948	40.56451312	39.30530781	60.14215027	39.41380788	45.19790729	36.53735007
994.8	38.34659258	32.35599529	50.98384137	20.72140817	46.51183267	54.25613746	38.12261817	36.50127075	41.61113006	40.51058027	49.39818375	42.27894721	44.44942321	36.77951137	44.3562694	45.90353256	31.96577201	40.82533466	39.56882198	60.47946633	39.67420359	45.54076907	36.76426571
998.7	38.66145891	32.58655744	51.21238957	20.82594663	46.83585265	54.59245698	38.35483819	36.71378653	41.85011142	40.76222452	49.72231654	42.61333346	44.72390293	37.01472648	44.67153029	46.1823885	32.15857519	41.02899325	39.80808517	60.80672181	39.88602867	45.85531792	36.96095054
1002.6	38.99856318	32.81384261	51.4896507	20.95689975	47.21122518	54.96084097	38.60892017	36.93350195	42.1132559	41.06067904	50.05160941	42.97588293	45.02306621	37.2659876	44.9943276	46.48066083	32.36257533	41.27348844	40.06892846	61.20726236	40.1269325	46.15678393	37.1482457
1006.5	39.34829775	33.06978442	51.73882382	21.09643628	47.60402519	55.34765295	38.86481213	37.13895411	42.35840524	41.37343459	50.3717735	43.35021587	45.35055564	37.5347991	45.3599094	46.80546351	32.52005026	41.5246184	40.33773046	61.57881195	40.37015591	46.44250393	37.3361091
1010.5	39.7361387	33.33695757	52.02803113	21.25037047	48.03785962	55.76805797	39.15034502	37.37343562	42.66966071	41.74717357	50.77344332	43.76713217	45.72748155	37.86384139	45.78091428	47.1763026	32.77586802	41.82000974	40.63879253	61.99634761	40.63094097	46.78902285	37.57812741
1014.4	40.12407516	33.59368629	52.24725882	21.39550798	48.43761976	56.15624964	39.41488175	37.60491919	42.92026273	42.042723	51.10493672	44.15278335	46.02916326	38.11936446	46.15109381	47.49081142	32.97486634	42.0664764	40.89423071	62.34367911	40.84237193	47.10575772	37.76867734
1018.3	40.53332458	33.86568779	52.52842529	21.53573936	48.87777889	56.5799072	39.70139498	37.8431474	43.21401535	42.38210656	51.50522965	44.60625846	46.3861749	38.4031165	46.5767027	47.86102733	33.1874962	42.30502555	41.17779552	62.78208476	41.07355895	47.4312575	37.97021096
1022.2	40.98359811	34.15433817	52.8420399	21.67161345	49.32295946	57.05908478	39.98027481	38.10923994	43.50663753	42.73166917	51.91397027	45.03583803	46.77153732	38.7059916	46.98556132	48.23821701	33.42235392	42.5847342	41.48707391	63.24695316	41.35255496	47.77617824	38.20120922
1026.1	41.42551215	34.42005384	53.12555645	21.80907695	49.76715704	57.49552318	40.26237901	38.3621679	43.7993489	43.07843866	52.31626379	45.46795833	47.12935435	39.01762532	47.39565417	48.59855176	33.64754156	42.84103628	41.80425121	63.68434307	41.60380302	48.11054911	38.39686354
1030	41.79832511	34.64164507	53.35312583	21.94608606	50.1301581	57.83680522	40.51179124	38.57006232	44.03689066	43.37243358	52.64870176	45.8585366	47.43241855	39.27977765	47.7700488	48.9245908	33.83549863	43.06741673	42.06846544	64.05149566	41.81576006	48.37030311	38.591628
1033.9	42.16849975	34.87980164	53.56562216	22.06764574	50.50585999	58.19601174	40.75569343	38.78460817	44.26319148	43.65407354	52.96101056	46.24862198	47.74579122	39.55835717	48.15348638	49.22496848	34.00507265	43.28851853	42.32631205	64.38834671	42.02207651	48.62708037	38.76098123
1037.8	42.53317819	35.10171131	53.78316885	22.19568013	50.88674883	58.54929315	41.01198038	38.99063442	44.50260758	43.94589728	53.2772347	46.62021917	48.05377611	39.81412846	48.5039728	49.55318453	34.18392449	43.49845368	42.56212197	64.72846287	42.21808026	48.91787672	38.95151048
1041.7	42.82817486	35.32418524	53.99898685	22.32025675	51.220771	58.87112274	41.22923945	39.18424488	44.74034028	44.22686102	53.53831524	46.94716067	48.32385574	40.0366052	48.82135155	49.81854669	34.36642588	43.74310798	42.77501925	65.02855451	42.41642268	49.14511877	39.11797741
1045.6	43.07708998	35.49434984	54.14032718	22.41807534	51.46027805	59.10795742	41.39871921	39.34106975	44.9169363	44.42580252	53.76826672	47.2098774	48.52675794	40.21915883	49.05633479	50.0251533	34.48451292	43.90730232	42.95815397	65.22749263	42.55597961	49.31987187	39.24091103
1049.5	43.31607601	35.63053901	54.21912356	22.49945242	51.71347092	59.31067964	41.55098028	39.48147764	45.04408567	44.58718	53.97072863	47.4769267	48.73050611	40.40322446	49.30007447	50.2289005	34.58101777	44.00498784	43.1226938	65.44732182	42.70513179	49.47699546	39.35855427
1053.4	43.50089747	35.72899338	54.30084945	22.55715958	51.88626102	59.48295667	41.66910684	39.59177565	45.16008051	44.72924452	54.11961337	47.62307777	48.86749474	40.54943937	49.46753795	50.37491604	34.6636888	44.1123616	43.23726741	65.58264676	42.82354336	49.60947581	39.45176117
1057.3	43.62674395	35.82592939	54.37378198	22.60459055	52.02333677	59.61027596	41.75664189	39.67881239	45.28677846	44.84007817	54.23752003	47.74037264	48.97246861	40.62301265	49.63192424	50.48272133	34.73628414	44.22854155	43.32511641	65.67639237	42.90719981	49.71323666	39.530444
1061.2	43.73715622	35.91275252	54.49265185	22.68146944	52.15887881	59.7452969	41.87239751	39.78930451	45.4166031	44.97838562	54.34769035	47.8936099	49.09552196	40.73855946	49.73321871	50.59007785	34.81857874	44.34879689	43.41820861	65.77682543	43.03791052	49.82309328	39.63825602
1065.1	43.84576732	35.97428726	54.55383797	22.73691375	52.24491372	59.84041586	41.95820328	39.89191627	45.50400375	45.03813561	54.43597608	47.98696032	49.1827778	40.82271474	49.8343734	50.66297168	34.87382569	44.38698244	43.51884501	65.86309657	43.14518709	49.92722678	39.71752065
1069	43.95751114	36.01774539	54.58771946	22.79511497	52.34219788	59.93323917	42.02263643	40.00663832	45.59424597	45.12530515	54.5322267	48.09561838	49.27518606	40.89268901	49.9327658	50.76209847	34.93424448	44.44678059	43.61549113	65.99204618	43.26945682	50.00975518	39.80141946
1072.9	44.01985665	36.04333904	54.64071099	22.83849115	52.41470853	60.00878038	42.11305594	40.13458247	45.68553911	45.17783934	54.623851	48.16792794	49.35559343	40.99839469	49.99611816	50.83571306	34.98610884	44.48721005	43.69509797	66.07154795	43.39176059	50.11425611	39.92301494
1076.8	44.02301728	36.04573645	54.63771633	22.89053719	52.4146027	60.01357169	42.15595327	40.18861987	45.74819001	45.20864833	54.64405434	48.17330505	49.35468443	41.02548435	49.98889459	50.85641349	34.99560607	44.523075	43.73570939	66.08503334	43.49369182	50.15736211	40.02967055
1080.7	43.94155723	36.01940718	54.59440066	22.89823414	52.36313373	59.98327214	42.15667135	40.23132485	45.7992594	45.18600549	54.5961468	48.08789891	49.32205208	41.01097151	49.94198615	50.80782518	34.99835855	44.52511202	43.70296041	65.98636183	43.54629593	50.173037	40.06021473
1084.6	43.81701319	35.94850884	54.48316502	22.88775117	52.26963745	59.87303599	42.0990578	40.23857329	45.76826082	45.10186344	54.50871206	47.93964316	49.21092767	40.93236616	49.82921736	50.70562824	34.93325763	44.42664944	43.65041727	65.86606791	43.56966159	50.11768108	40.06391767
1088.5	43.69533914	35.82598463	54.39878155	22.85774564	52.09437172	59.73089008	42.03613495	40.28517694	45.74875422	44.99624482	54.43869482	47.81936233	49.09717212	40.86613809	49.6856463	50.60040612	34.88224028	44.34329817	43.59236051	65.74447006	43.60999096	50.07552856	40.0678994
1092.4	43.47217611	35.65901497	54.21890597	22.82236538	51.87146968	59.51343622	41.93255506	40.26654575	45.67564587	44.85949925	54.26250099	47.63014791	48.92158012	40.74560196	49.48878398	50.43520659	34.77255067	44.1929844	43.47789372	65.53020536	43.60375602	49.96864865	40.03985731
1096.3	43.17705315	35.46768215	54.01526575	22.78507627	51.59214071	59.24183347	41.7949844	40.20419087	45.56453377	44.67475732	54.04893514	47.36505258	48.69859058	40.597516	49.23581794	50.22335394	34.64476205	44.03348998	43.29880185	65.18884493	43.56910732	49.806168	40.00295696
1100.2	42.79045198	35.20474105	53.71357857	22.67222809	51.22822865	58.870898	41.57031169	40.07325959	45.39371887	44.38697044	53.71771181	46.99296455	48.36591677	40.3437871	48.88834782	49.92369025	34.44898221	43.79444111	43.05821786	64.76744555	43.47305997	49.56145858	39.89922515
1104.1	42.44819338	34.94866085	53.39844082	22.56438603	50.83930746	58.51824326	41.32967063	39.98208428	45.23755473	44.09765132	53.44120072	46.64526029	48.02103272	40.06270338	48.58357606	49.62046077	34.2552795	43.49739205	42.79536173	64.38374782	43.37760947	49.33351029	39.74647687
1107.9	42.07124026	34.61868983	53.05099978	22.40917147	50.36671203	58.08833639	41.02955169	39.86448951	45.00626687	43.7271716	53.1322997	46.30676594	47.63665497	39.76256267	48.21357003	49.25950259	34.00086378	43.11361064	42.49466358	63.95661664	43.25178104	49.02621035	39.57318342
1111.8	41.66519033	34.26137667	52.59368778	22.27503283	49.8675069	57.58333218	40.74331116	39.80489368	44.72772772	43.35533903	52.78581871	46.00649916	47.21798686	39.49905205	47.8248105	48.9433067	33.74148357	42.70858468	42.23331521	63.47992217	43.17408217	48.64980527	39.43966735
1115.7	41.11403103	33.88411831	52.11324813	22.14875265	49.25970811	57.03654269	40.42399283	39.67472099	44.46697592	43.01839155	52.39254284	45.54351533	46.71008332	39.1717456	47.36630635	48.59078476	33.45529242	42.37576316	41.92558597	62.83763328	43.07648797	48.22176354	39.3804339
1119.6	40.38216258	33.55331723	51.72078642	22.07854807	48.65910901	56.55357348	40.15663764	39.43794765	44.27266153	42.70504181	51.92297146	44.91631746	46.19881002	38.84482017	46.84185429	48.19688874	33.23644222	42.12670626	41.51481973	62.14710889	43.01843377	47.82599908	39.35280542
1123.5	39.74863067	33.30802839	51.40964535	21.96923462	48.12283845	56.06472109	39.86335608	39.21586943	44.1494473	42.41941265	51.48893721	44.24856931	45.72144705	38.43696351	46.29999761	47.74916321	33.05358326	41.89643095	41.15552284	61.61691338	42.96630898	47.5613294	39.23014251
1127.3	39.01159986	32.84918639	51.0238268	21.78540827	47.39341082	55.31959906	39.45337483	38.94556348	43.77025381	41.86029099	50.80941417	43.49035656	45.19567153	37.95190753	45.58886688	47.105224	32.70370862	41.49845382	40.74378752	60.8891048	42.72212514	47.10651655	39.05411035
1131.2	37.95890051	32.1305841	50.39648822	21.4700097	46.28576646	54.22828922	38.75672456	38.4498703	43.21200419	40.96075673	49.72509972	42.19414022	44.35496601	37.20143994	44.41717168	46.09077987	32.17636849	40.91822533	40.02140793	59.80812251	42.27971512	46.40083394	38.67971915
1135.1	36.82186091	31.20467299	49.47773676	21.05360416	44.9284324	52.86003313	37.86721857	37.88364025	42.39953044	39.81930047	48.56203875	40.90463206	43.28109517	36.24844102	43.18569643	44.89813774	31.47942749	39.99535695	39.11276683	58.55361392	41.70889631	45.46726788	38.11322822
1139	35.7165763	30.2958974	48.58836936	20.64205412	43.61074731	51.47013034	36.97025146	37.31279088	41.56762785	38.73468487	47.39255149	39.66724392	42.22105999	35.32455667	41.97482541	43.73981914	30.76979257	39.07670886	38.22740288	57.28812081	41.10645479	44.49273246	37.59174156
1142.8	34.38449052	29.24298307	47.44297049	20.1267075	42.03892863	49.83569214	35.91793071	36.53991378	40.55645061	37.39523717	45.95448411	38.24022329	40.96166644	34.23064296	40.54968943	42.39033242	29.8851133	38.00348567	37.15826407	55.68762982	40.36609559	43.21557738	36.92637486
1146.7	32.99909192	28.29517874	46.35037923	19.62098213	40.5232912	48.26652754	34.87364101	35.66247894	39.6048305	36.20941983	44.42698967	36.70165341	39.80670135	33.15703107	39.16865164	41.06887258	29.05735119	37.07897964	36.10254896	54.00185969	39.5529212	41.97201551	36.22183494
1150.6	32.2048275	27.71547006	45.75197829	19.25997358	39.60260377	47.29733491	34.20674989	35.11416314	38.95365662	35.39972122	43.46654489	35.72256679	39.08283772	32.42602453	38.29514899	40.17745728	28.52830532	36.50449083	35.38699086	53.00874456	38.98593875	41.20777986	35.69574241
1154.5	31.66068461	27.21078779	45.27819947	18.99466427	38.94763994	46.53975065	33.67362702	34.70351978	38.46034935	34.77721802	42.75794922	35.04261257	38.57054686	31.88849539	37.65665893	39.52515201	28.10598117	36.04377841	34.86625002	52.29826406	38.54660023	40.65426352	35.27979338
1158.3	31.29618153	26.79983187	44.86480343	18.79487296	38.41589516	45.92117291	33.22646959	34.40241417	38.06107825	34.27484019	42.21095302	34.54117056	38.15310835	31.46914505	37.15480793	38.9979192	27.73526421	35.62718707	34.45747247	51.76101207	38.21073578	40.22499037	34.94745792
1162.2	31.01863666	26.50281941	44.53993082	18.62936951	38.03972028	45.48974069	32.94208054	34.19769693	37.79662804	33.92533439	41.79966009	34.18669837	37.85297431	31.19737095	36.80878073	38.62071246	27.48361519	35.36101435	34.16960326	51.34637743	37.97888492	39.9450636	34.72794752
1166.1	30.85324432	26.33209127	44.34808281	18.54455362	37.81701813	45.21725478	32.77202584	34.07968484	37.64935334	33.69071961	41.56173449	33.98435718	37.67964432	31.01918624	36.58685173	38.39212102	27.3236587	35.18522122	34.00143843	51.10421924	37.8761752	39.78623998	34.60858718
1169.9	30.72960796	26.23599489	44.3125294	18.49747844	37.63363796	45.09483652	32.66077132	34.01633657	37.58200264	33.55184134	41.41478541	33.80263958	37.57412921	30.86194236	36.43261384	38.22737691	27.2771186	35.09346465	33.88490774	50.9647691	37.84565464	39.70521764	34.53472911
1173.8	30.67793757	26.17049695	44.33184164	18.48693379	37.59270496	45.02531576	32.63045564	34.05078675	37.57383319	33.49118206	41.35150032	33.75231319	37.55214425	30.82112079	36.36551942	38.17788608	27.22861868	35.04168839	33.84074967	50.90675777	37.88098925	39.68592185	34.56099661
1177.7	30.58860547	26.140477	44.33938637	18.50609451	37.52780252	44.94497997	32.62405316	34.07891473	37.55185942	33.46214596	41.27470137	33.75120751	37.59236716	30.83990554	36.31765522	38.14616589	27.17298733	35.03974017	33.82000984	50.82798294	37.94530634	39.6881002	34.60524481
1181.5	30.48103747	26.07034493	44.38336043	18.50679395	37.43816259	44.88083847	32.58284563	34.07040149	37.55488939	33.39802242	41.20912733	33.6479845	37.53289108	30.78019629	36.2801442	38.1058034	27.12676835	34.98959667	33.79650659	50.75989427	37.97042445	39.6453897	34.62595652
1185.4	30.4284021	25.99500913	44.29911963	18.49052292	37.34511868	44.81777122	32.52234077	34.06903014	37.52343279	33.31823208	41.13515393	33.58475754	37.465212	30.71022578	36.20520219	38.00735913	27.09782711	34.93108587	33.73771585	50.67404285	37.98492628	39.61362201	34.61562995
1189.2	30.38497881	25.9162572	44.2259104	18.44635009	37.24627338	44.69596367	32.44633186	34.05507194	37.4898683	33.22641398	41.07611147	33.49232143	37.40970588	30.62930887	36.11751305	37.91803081	27.02639522	34.85615238	33.66402507	50.59720496	37.9794793	39.55954052	34.5672263
1193.1	30.35469038	25.84948217	44.18077971	18.44510282	37.16851001	44.62570471	32.40175491	34.05978932	37.48398608	33.1802492	41.03436767	33.42966945	37.37759179	30.596967	36.06336859	37.86633323	26.98726106	34.81022834	33.62556138	50.51608526	37.99997097	39.51963617	34.57114262
1196.9	30.33812114	25.8244399	44.12890182	18.47420438	37.14087564	44.58829804	32.38806863	34.06309928	37.51464277	33.17551391	41.0010973	33.40862097	37.37054744	30.60031465	36.01387413	37.83963275	26.97407923	34.79257338	33.62806695	50.47304967	38.02256488	39.51780486	34.60204061
1200.8	30.35439439	25.84870223	44.18621219	18.51267989	37.17065809	44.63010044	32.45649719	34.12972339	37.56736961	33.22185962	41.01472482	33.44790703	37.42085358	30.6317081	36.07679315	37.88394433	27.0027989	34.84795533	33.64987028	50.48817835	38.10419726	39.59936754	34.67074399
1204.7	30.37945968	25.89643044	44.29168636	18.55309794	37.24504583	44.71434316	32.52429961	34.18569639	37.65043038	33.28816556	41.07705352	33.50489305	37.48288156	30.67972953	36.1349202	37.91859956	27.04685873	34.92658764	33.70159069	50.54562389	38.21488802	39.71634301	34.75189316
1208.5	30.45680601	25.9672226	44.37400319	18.6273628	37.33204269	44.82050867	32.59253663	34.29601174	37.74692768	33.37573955	41.1813246	33.59678764	37.58693006	30.76026893	36.21757266	38.01418668	27.10349761	35.01932286	33.78475646	50.65669571	38.34135144	39.84022127	34.84861902
1212.3	30.57871941	26.01024592	44.43621057	18.67169997	37.44680292	44.93496454	32.67333963	34.41672587	37.86753485	33.45498412	41.31457923	33.70179348	37.68928533	30.84011998	36.29612021	38.09863282	27.17447022	35.09828107	33.87715369	50.7970751	38.4658266	39.96058505	34.95184071
1216.2	30.69691007	26.08188966	44.52661873	18.75121426	37.55766214	45.04482145	32.77675094	34.51711419	37.98428388	33.5671761	41.4202268	33.7988074	37.79842359	30.93624072	36.38332915	38.19290953	27.22812713	35.19227487	33.99646306	50.93687625	38.58957737	40.10501115	35.06767592
1220.1	30.81357189	26.16711362	44.64707427	18.83716761	37.70483654	45.2077347	32.90665337	34.66725231	38.13519684	33.70742358	41.56358797	33.953944	37.9216626	31.065894	36.53393128	38.31356868	27.33840784	35.30561634	34.1263197	51.11595289	38.74555471	40.26573853	35.20050961
1223.9	31.0021405	26.26875158	44.78341296	18.93939179	37.87171295	45.37728455	33.072566	34.84381039	38.29755083	33.8498162	41.74683753	34.13195364	38.08847487	31.2297573	36.67520599	38.49133006	27.46576381	35.4431969	34.2801104	51.32633019	38.93290746	40.46921054	35.38429194
1227.7	31.1902835	26.4006042	44.91958968	19.03784693	38.11224231	45.59986759	33.25397979	35.04830035	38.50429102	34.02931192	41.97940749	34.35014431	38.29309515	31.41045655	36.86720676	38.69121432	27.59930732	35.59635837	34.47681162	51.5812965	39.15237203	40.69240749	35.5644826
1231.6	31.40097616	26.56049135	45.10439336	19.17892302	38.36643327	45.83627914	33.45521823	35.26833499	38.73376188	34.23911576	42.20007494	34.57307164	38.49379844	31.61725561	37.06908785	38.88842063	27.75705638	35.79314131	34.68721349	51.8509851	39.39083576	40.93299719	35.77397966
1235.4	31.55473249	26.70913832	45.25334767	19.28935883	38.57015402	46.0588685	33.64747959	35.44198053	38.93963995	34.44705795	42.41110751	34.74851175	38.67487213	31.78760232	37.24195378	39.06832336	27.89214839	35.95777781	34.87979747	52.09153728	39.58330087	41.13430644	35.93500698
1239.3	31.72683457	26.81081145	45.36768191	19.3848692	38.75325253	46.2586761	33.80246814	35.62317478	39.11959002	34.60432233	42.59186201	34.92637381	38.82994619	31.95673204	37.41127809	39.25320698	28.01397436	36.09275067	35.04185834	52.32247597	39.76848852	41.32378288	36.11152589
1243.1	31.86125601	26.89809691	45.48468818	19.46432848	38.90280331	46.41632633	33.93524235	35.77149141	39.26755305	34.73176165	42.77324096	35.07533447	38.97013445	32.07509825	37.54265201	39.37866815	28.10870936	36.19560754	35.16680136	52.50076072	39.93335185	41.50207062	36.23922353
1246.9	31.97552349	26.99269358	45.62542481	19.54693366	39.07411449	46.59313317	34.07287969	35.92004874	39.437933	34.87956259	42.90861631	35.20384278	39.09518509	32.18788399	37.68132123	39.50558891	28.21460838	36.30488886	35.27672392	52.65522691	40.09489668	41.66493155	36.37134822
1250.8	32.09407166	27.07175849	45.69854354	19.62703912	39.20374889	46.72154233	34.17973394	36.07587333	39.58049473	35.00909617	43.05620432	35.35107577	39.20579585	32.31779047	37.80147335	39.63227634	28.28801605	36.39247551	35.39280679	52.79102028	40.23853033	41.81065048	36.47003918
1254.6	32.21316703	27.10998398	45.75612269	19.67650538	39.32869736	46.82199923	34.28649158	36.21522273	39.6759633	35.06820363	43.19462084	35.51996634	39.31430078	32.43131421	37.92416028	39.73562727	28.31630738	36.43869418	35.51804309	52.9619933	40.37606998	41.9299239	36.57851132
1258.4	32.26423344	27.13689911	45.80228825	19.72236656	39.39159473	46.89763818	34.36793084	36.32823661	39.7571369	35.13595412	43.26817646	35.62804155	39.39471006	32.51333706	38.0022669	39.83735668	28.3467747	36.46593708	35.59054312	53.04631444	40.47190128	41.99980629	36.66142144
1262.3	32.30432901	27.21871408	45.86734805	19.80090294	39.46792644	46.97817319	34.48766232	36.4006596	39.87510778	35.25206946	43.31036583	35.68906768	39.48543539	32.6361929	38.07477243	39.94493006	28.41524134	36.60220867	35.67717243	53.07566675	40.58434256	42.07804495	36.78116328
1266.1	32.23821989	27.26025799	45.89181527	19.8366755	39.47812672	47.00254405	34.51635859	36.42689979	39.89511933	35.29827478	43.29681739	35.64752341	39.49024525	32.65136167	38.07128763	39.93922473	28.43775206	36.64322348	35.68959242	53.05358219	40.64919478	42.09176619	36.83066846
1269.9	32.19873664	27.2590922	45.86820743	19.83710173	39.48413663	46.97332858	34.52826868	36.4406431	39.92649934	35.31699618	43.26390237	35.59963912	39.45567356	32.61728263	38.04002498	39.90884527	28.45824948	36.66014209	35.67751852	53.00522026	40.67296754	42.08954548	36.86108748
1273.8	32.14995472	27.22570455	45.78854566	19.83815692	39.42014096	46.90825359	34.46969915	36.44938287	39.92179642	35.25144603	43.2238584	35.52203386	39.38290647	32.56466318	37.96511977	39.83288917	28.44717085	36.61888316	35.62364486	52.95962964	40.67805745	42.05281828	36.85785588
1277.6	32.06984417	27.14633062	45.67446099	19.81494457	39.31780553	46.75998657	34.40062999	36.42204573	39.8733894	35.17295261	43.12352475	35.40548369	39.2826284	32.49018508	37.85951479	39.72819818	28.40120848	36.54928563	35.56168042	52.85265371	40.65123009	41.9428836	36.83143261
1281.4	31.94306318	27.02136286	45.54847431	19.76832758	39.1562602	46.5917238	34.32483621	36.39003144	39.80210671	35.04157365	42.96917122	35.27666301	39.14971376	32.38315064	37.72362324	39.57144279	28.31591646	36.43988629	35.46731811	52.69223293	40.61065498	41.79609274	36.78882902
1285.3	31.77462274	26.88360215	45.38334624	19.70799682	38.94441102	46.3731898	34.14944355	36.32137803	39.67529588	34.84711273	42.77927683	35.08557255	38.98149987	32.224019	37.52537305	39.39366533	28.20324898	36.26239988	35.32948894	52.49577296	40.54437597	41.62385303	36.71521504
1289.1	31.49082992	26.6652823	45.06433986	19.56786302	38.60653375	45.99843569	33.88567462	36.13130767	39.43346047	34.53136726	42.4542364	34.79723662	38.68031327	31.94586905	37.20996753	39.06639315	27.98375881	35.97108774	35.06101523	52.10976035	40.3531526	41.30566199	36.52233943
1292.9	31.28049258	26.45488377	44.8820735	19.48782059	38.35795094	45.74364973	33.72407354	36.06886687	39.3142335	34.33604053	42.23761282	34.57017553	38.46081859	31.77973585	36.99219668	38.8561504	27.83317969	35.81314898	34.89223632	51.8789106	40.28047962	41.06436988	36.44830378
1296.7	30.92202123	26.17008698	44.51234358	19.3298322	37.93025393	45.2702351	33.4054584	35.85496947	39.02281439	33.98796606	41.85064564	34.19548497	38.11082138	31.47017465	36.61369944	38.46456025	27.59838905	35.47560589	34.58058376	51.40393832	40.0430366	40.65022075	36.23255492
1300.6	30.48620807	25.81298049	44.09068172	19.14454621	37.45230682	44.72562037	33.01524434	35.5729538	38.66205623	33.54969218	41.36809585	33.76376924	37.67909892	31.09469779	36.16105452	38.02348705	27.27336785	35.0855017	34.19905521	50.85284969	39.77262198	40.18571969	35.95737824
1304.4	30.05054496	25.45755996	43.6445198	18.93279997	36.90256816	44.16028371	32.61987431	35.28785172	38.29045652	33.09166039	40.85793376	33.28451816	37.22805645	30.68352575	35.69237585	37.55000818	26.96295239	34.65970246	33.79577165	50.27758355	39.47882538	39.66563824	35.67481998
1308.2	29.4836311	25.02970838	43.10788234	18.65711065	36.26125774	43.45689144	32.1184072	34.8588789	37.7994364	32.52690003	40.21513083	32.66251431	36.671519	30.15238653	35.11361183	36.94830872	26.55945152	34.15958242	33.27899683	49.52172386	39.06570525	39.02757863	35.2740352
1312	28.83155854	24.54843069	42.47921109	18.34329131	35.54215055	42.65669844	31.55388632	34.39426562	37.2461304	31.8999493	39.49840411	32.00829107	36.04538376	29.59113619	34.44415779	36.27515614	26.11327119	33.60020618	32.68657859	48.68122441	38.57742392	38.27909583	34.81502449
1315.8	28.12917507	24.01167949	41.76232123	18.00014857	34.72495326	41.76894771	30.89244829	33.85255446	36.64046682	31.20967671	38.67137339	31.23225063	35.33091359	28.92386102	33.711065	35.52814842	25.61018003	32.98875339	32.05558587	47.71071077	38.00006313	37.44836976	34.29621428
1319.6	27.49094222	23.43489222	41.05146275	17.63336381	33.94673669	40.91130865	30.21846334	33.33928655	36.01353228	30.4761839	37.90217179	30.49952913	34.61985021	28.26916784	33.00233345	34.76272104	25.09829646	32.30332238	31.37877776	46.79823633	37.4452033	36.63103378	33.74615509
1323.4	26.90912067	22.92689533	40.41311589	17.30939549	33.2301446	40.1013301	29.60608283	32.88123192	35.42479063	29.82271834	37.17549452	29.91715991	33.98906825	27.68183302	32.38721181	34.11390058	24.62729377	31.68264084	30.81808993	46.00873726	36.95918254	35.88656881	33.27540903
1327.2	26.28886512	22.3707725	39.73665853	16.95917881	32.45661777	39.25468233	28.97824841	32.38364815	34.81007973	29.12885913	36.44357517	29.28318798	33.3200246	27.08784374	31.69379402	33.41333184	24.1310985	31.01746782	30.19174059	45.12635607	36.41964819	35.07029772	32.73302757
1331.1	25.53803779	21.81082209	38.93502725	16.56867463	31.57298712	38.26580054	28.3019869	31.71557588	34.058618	28.36297077	35.53566808	28.47591633	32.56014436	26.41766163	30.91592884	32.63655261	23.56893052	30.35001533	29.49125109	44.05992807	35.74513981	34.10471459	32.13027191
1334.9	24.87824678	21.2683762	38.17644188	16.15580236	30.76810901	37.40390111	27.6028165	31.12542135	33.39076039	27.6410077	34.71826425	27.72118275	31.85542325	25.72379865	30.1883982	31.85249084	23.06371416	29.68706757	28.79378704	43.09118111	35.10577863	33.22174054	31.50848153
1338.7	24.42101024	20.77447801	37.59672736	15.82348654	30.1754688	36.68076584	26.97977418	30.72609601	32.89444157	27.02899132	34.13971915	27.20882233	31.24717788	25.18516228	29.66447566	31.23054599	22.60131436	29.06670497	28.2342095	42.44283608	34.62834974	32.58196146	30.99831693
1342.5	24.19617369	20.30918394	37.08206753	15.53548027	29.66808098	36.0963222	26.46050896	30.44929149	32.4844856	26.4916653	33.77485181	26.93684277	30.74537992	24.7461943	29.30649864	30.76840067	22.23396054	28.44546746	27.83007238	41.99218119	34.28225108	32.08949323	30.58664523
1346.3	24.08249685	19.80953896	36.4421294	15.27281603	29.2499257	35.46103442	26.05454797	30.20361375	31.9887247	25.97456568	33.41927422	26.92820784	30.34453064	24.51221871	28.95216642	30.38753963	21.80680825	27.813025	27.53377109	41.65048037	34.013136	31.65497681	30.27377777
1350.1	24.11976533	19.23395118	35.48604629	14.93232559	28.75739875	34.8520497	25.62307609	29.86787794	31.39977429	25.27109782	32.93203479	26.94536583	29.80046093	24.34793385	28.54019074	29.98383642	21.22559612	27.26012801	27.15269839	41.14160654	33.49579971	31.1526761	29.77988644
1353.9	23.87112699	18.78446487	34.65512222	14.51379488	28.51058758	34.16762041	25.27028393	29.13000164	30.50109412	24.56903434	32.15609199	27.0303271	29.26496304	24.22711829	28.11416268	29.48184323	20.4524966	26.78412026	26.7183986	40.46290475	32.49346416	30.68208987	28.9944623
1357.7	23.3742687	18.91634062	34.52835957	14.40407883	28.37521305	33.76853028	24.67864336	28.33479159	30.00971338	24.22183454	31.78656727	26.30487168	28.93339094	24.16866265	27.66896984	29.10342308	20.33223892	26.8195513	26.42589545	39.51182668	31.63137925	29.60187873	28.33740823
1361.5	23.39692287	19.66022209	33.72373181	14.28042618	28.24002992	33.60239884	24.46324781	27.87571298	29.82649501	24.46041936	31.3376019	25.88533849	28.85827356	23.63005387	27.88015745	29.1993918	20.23604648	27.1269045	26.47097112	39.67981383	31.46982807	30.12219925	27.94129618
1365.3	23.46241076	19.47064372	33.95958395	14.33753325	28.06996194	33.5298331	24.87201597	27.27199982	29.38287033	24.94750086	31.72499603	25.58739375	28.59058155	23.77377718	27.95580849	29.14496008	20.47116601	26.92416173	25.79977593	39.34996041	31.29246219	29.61679119	27.86422275
1369.1	22.60797855	18.76926696	33.49556696	13.78231662	27.75906636	33.60664127	24.43376153	27.18774116	29.2696621	24.57662902	31.39884008	25.71183521	28.54307789	22.81101278	27.25684641	28.74124407	20.4376126	26.73449452	25.71183521	38.42940695	31.09094293	29.30123671	27.70002384
1372.9	22.24908772	18.61648059	32.72124031	13.78134251	27.48441463	33.05347632	23.99848902	27.36742998	29.522366	23.76754431	30.551089	25.3623154	27.54878218	22.41382468	26.99389366	27.78608231	20.60090105	26.15245284	25.37870134	37.84643451	30.58960506	28.74246391	27.82760499
1376.7	21.52764703	18.69576373	32.36609184	13.8550103	26.8049636	32.25570585	23.82642175	27.19190383	29.13406453	23.89356276	29.93595627	24.42909007	27.61512338	21.88326174	26.05788766	28.09080974	20.23778515	25.65520494	24.98985805	37.37494697	30.22760066	28.25132865	26.99152082
1380.5	20.45194987	18.26854542	31.04585661	13.11607821	25.97348777	30.41267886	22.73850417	25.71397107	27.33666532	22.2696184	28.61423973	22.91746168	26.64353039	20.84439517	25.06746586	26.9409482	19.02513763	24.58616438	23.77866113	35.42422996	28.64866196	26.52796676	25.77120229
1384.2	19.39218652	16.11432692	29.25572038	12.3261057	24.51049216	28.81657808	20.83686059	24.43109234	26.01239268	21.04869964	27.15540234	21.76304712	25.06258764	19.57639977	23.74536586	25.16800485	17.77213655	22.87379723	22.41484661	33.36093617	27.36034576	25.53214276	24.77987251
1388	17.95506749	15.0313235	27.45158985	11.46199449	22.40462215	26.80144881	19.48583529	22.7485206	24.47816094	19.40851555	24.962877	20.34220374	23.13520765	18.06551222	21.8836755	23.07780849	16.47876194	22.0795598	20.73486602	30.8448621	26.06264441	23.5570654	22.97606974
1391.8	16.44274061	13.89704818	25.31343958	10.35223703	20.28470587	24.30813841	18.19617858	21.4032073	23.02679035	17.81506425	23.14532107	18.44512599	21.44097529	16.60987316	20.47788742	21.48071277	15.47420308	20.6148787	19.12074248	28.56546115	24.10855396	21.44616686	21.65327963
1395.6	14.92120887	13.08682668	23.48586839	9.791840687	18.76660882	22.42952157	16.91068166	20.0081711	21.37353185	16.54675668	21.24628907	17.13219904	19.89613838	15.25996503	18.79790126	19.88793461	14.62133988	18.91869644	17.83761929	26.11686591	22.24724634	19.22622565	20.40468277
1399.4	13.73852457	12.43922774	21.80407988	9.029150067	17.74317301	20.95940795	15.36553009	18.97813271	20.06825028	15.43297901	19.81375329	15.55626113	18.79475734	14.33533273	17.51034569	18.85095404	13.44572786	17.73311682	16.89439214	24.48102533	21.42177638	18.10025248	19.08520008
1403.2	12.55124676	10.83239367	19.79269771	8.118915335	16.06948035	19.03899529	13.95367808	17.15586147	18.10444063	13.58371581	17.57499061	13.98814114	17.09777809	12.66772666	15.38438158	16.91147096	12.37854985	16.11728586	15.07550036	21.9455964	19.50390909	16.29346618	17.42659207
1407	10.78051877	9.531614417	17.61944258	6.894659788	13.67005904	16.66653037	12.18667339	15.36355244	16.17087725	11.79648973	15.3401653	12.23271906	15.17881116	11.05900468	13.61654007	14.79087303	10.94692369	14.5658768	13.5640088	19.39707255	17.72911068	14.07417546	15.6297253
1410.8	9.697324331	8.526377854	16.18068904	6.433294895	12.38741031	14.99328604	10.94407377	13.97677672	15.08588383	10.57760495	13.71672162	10.88939285	13.75067295	9.907738217	12.44041428	13.26658621	9.976058081	13.39352597	12.24820537	17.46465743	16.2726169	12.52431914	14.25641104
1414.5	8.709468692	7.77033647	14.65385038	5.843514963	11.01143063	13.6398067	9.978068896	12.97032478	13.71941959	9.608352891	12.49390882	9.674128422	12.65369844	8.937212604	11.28121439	12.12880034	9.043766331	12.36529506	11.14756276	15.71752338	15.17594133	11.2156121	13.10509903
1418.3	7.884175713	7.256613601	13.6009679	5.362007037	10.25637327	12.61182311	9.179475872	11.99430002	12.86651256	8.841169481	11.57192902	8.859579955	11.76555533	8.275888703	10.39231196	11.20992875	8.348719794	11.6192348	10.33071556	14.63413311	14.2693124	10.26960384	12.29348933
1422.1	7.485081072	6.742027172	12.92631201	5.064514175	9.636294951	11.93363246	8.650956703	11.42761648	12.20910359	8.220894744	10.85386623	8.408573373	11.20506303	7.750402665	9.74931501	10.61214772	7.9426447	11.11196848	9.791021331	13.75935396	13.68356952	9.649492581	11.71925632
1425.9	7.251816419	6.52945044	12.57919922	4.862098655	9.258063585	11.49370538	8.255077936	11.12256068	11.90738636	7.926876897	10.37803334	8.115161361	10.88331513	7.465801472	9.392151548	10.25017384	7.718749727	10.76204681	9.466791542	13.34317457	13.36281296	9.327114131	11.39387551
1429.6	7.051067164	6.315696552	12.30036699	4.725092949	8.960026749	11.16333587	8.089038946	10.8613462	11.66081377	7.652499965	10.10323611	7.895170611	10.56403336	7.273484812	9.110294385	9.948957897	7.504380322	10.51910849	9.231495718	12.92131791	13.02528131	9.089194999	11.15631042
1433.4	6.836136124	6.138907241	11.91182765	4.596681126	8.671164635	10.82450975	7.90698124	10.54985818	11.41292734	7.40638406	9.860608074	7.61506125	10.31117809	7.021525689	8.931834649	9.703543163	7.190213547	10.30966674	8.994375859	12.49643675	12.78787568	8.836181499	10.8705327
1437.2	6.554659319	5.939813261	11.65163564	4.485094844	8.396825308	10.55112147	7.661519575	10.24922504	11.09302252	7.20176175	9.500780184	7.343761354	10.08719642	6.785306722	8.564026887	9.427806702	7.037372933	10.10063284	8.756592785	12.10272014	12.57035516	8.571834965	10.65341125
1440.9	6.434301969	5.808807119	11.44793473	4.414396376	8.21248248	10.31960695	7.49612677	10.04987933	10.86510955	7.043616261	9.221877974	7.201064781	9.915837048	6.693272634	8.40760785	9.222568083	6.883064626	9.954470084	8.535393686	11.80776124	12.35947886	8.349685423	10.41309251
1444.7	6.236977904	5.700617955	11.22289597	4.27287684	8.006529475	10.0057868	7.311249745	9.832001533	10.67567085	6.86679154	9.011109195	6.979015655	9.702449966	6.523054933	8.209373633	9.015421215	6.751709206	9.777587409	8.369453598	11.52748248	12.16184302	8.130062893	10.27171754
1448.5	6.033855131	5.516507942	10.88331815	4.164710796	7.742281142	9.788497972	7.077711728	9.636335577	10.4326115	6.605884147	8.674736268	6.732385147	9.481883618	6.279042438	7.984248551	8.747992774	6.583392152	9.56799938	8.151107194	11.16951687	11.9038152	7.891593384	10.00324492
1452.2	5.895650909	5.374004431	10.74730366	4.039440855	7.554285838	9.595937235	6.932890851	9.463642142	10.25995292	6.463624676	8.53569841	6.575410499	9.333274468	6.133427206	7.820531956	8.543145209	6.438714685	9.406706849	7.975701985	10.95214099	11.77273384	7.717955047	9.862962417
1456	5.833793494	5.329019645	10.68736972	4.054205329	7.472553557	9.493416471	6.842761563	9.398562712	10.22786993	6.391899918	8.488434476	6.555511767	9.293587015	6.060625512	7.699555864	8.473090887	6.408369328	9.312241929	7.908225201	10.88451459	11.77725215	7.674279301	9.809249853
1459.8	5.94637439	5.323037213	10.80973322	4.027802867	7.555158697	9.587248095	6.915040484	9.513544868	10.35078026	6.448446921	8.603926821	6.634275074	9.384614056	6.119009136	7.807769956	8.560866375	6.427684359	9.346605144	7.991046041	11.05453016	11.88133293	7.7874624	9.91955331
1463.5	6.0654883	5.4193756	11.0553162	4.129824132	7.749435734	9.797297953	7.05816029	9.645697766	10.55653852	6.611445402	8.795283559	6.80490505	9.555489015	6.335951392	7.956694962	8.754806023	6.521982174	9.489061565	8.15053204	11.30695478	12.06285188	7.947965268	10.05370235
1467.3	6.169924997	5.561147373	11.2966328	4.228526817	7.878924948	9.974158487	7.225986058	9.797307774	10.65991023	6.732254686	8.899559612	6.879633956	9.744498328	6.462812548	8.155052457	8.923071222	6.642446749	9.654893104	8.299056547	11.44819763	12.19745287	8.081012325	10.2370504
1471.1	6.25508268	5.688424272	11.53086645	4.308107284	8.041098748	10.13344137	7.352636827	9.917093574	10.76754504	6.834636194	9.019266288	7.018900728	9.882245904	6.542160895	8.274957728	9.083029202	6.742474553	9.837467682	8.425594389	11.65401293	12.37393258	8.196527356	10.34282876
1474.8	6.342881958	5.743131661	11.72628674	4.351915487	8.115421701	10.34424719	7.457752163	10.03452148	10.91823851	6.960897455	9.199214455	7.143491354	10.05723092	6.616527221	8.398192708	9.209694379	6.851310881	9.987721128	8.522861555	11.83407207	12.50260556	8.347088584	10.47619434
1478.6	6.490824337	5.909171702	12.04055564	4.464982822	8.353268987	10.55757327	7.633446433	10.21319075	11.12189304	7.107726224	9.425725401	7.333134067	10.27680842	6.805970684	8.599152744	9.414924248	7.003022206	10.18411094	8.72429916	12.1293338	12.69909496	8.541593396	10.65782248
1482.3	6.578901287	6.010194149	12.30739541	4.553290844	8.481522605	10.75527162	7.753035878	10.3566797	11.26441953	7.219899784	9.562129581	7.415975278	10.43596716	6.92012872	8.762789694	9.597814689	7.106196744	10.34025826	8.859051184	12.34064397	12.84886917	8.688366054	10.78956513
1486.1	6.706939064	6.117629695	12.59651341	4.64037406	8.648190815	10.94343828	7.909331565	10.55025713	11.48303251	7.362938818	9.71775406	7.555389547	10.65386951	7.050673907	8.932809784	9.749997232	7.213942015	10.5013519	9.012068738	12.5761673	13.05444496	8.85204383	10.99438577
1489.8	6.842976386	6.213553078	12.86251882	4.74330675	8.817669092	11.13952128	8.084489952	10.71954939	11.64497758	7.490689193	9.912264529	7.712817943	10.85517781	7.189183214	9.084637111	9.939464729	7.35060686	10.68365488	9.18272499	12.84067617	13.26316955	9.025081675	11.17406197
1493.6	7.00972795	6.318482974	13.2228751	4.813921243	9.030297747	11.40658671	8.246011601	10.93731256	11.88974978	7.65590963	10.15441363	7.878707843	11.07820774	7.349121169	9.300271023	10.14186112	7.488463426	10.85939556	9.369441672	13.1855605	13.52865314	9.260413374	11.39465737
1497.3	7.21866589	6.489550077	13.61285839	4.946473076	9.26956961	11.72033033	8.487460546	11.19589233	12.14656829	7.846571387	10.43670495	8.09850283	11.35570087	7.572398524	9.553826934	10.4022789	7.6693373	11.0738568	9.597872269	13.55793594	13.80538438	9.517290003	11.63285254
1501.1	7.437928182	6.676770831	14.04623808	5.090365614	9.553615718	12.05749963	8.72016278	11.48335532	12.45288664	8.093507027	10.7558454	8.338918051	11.66009202	7.79110147	9.812865522	10.68785574	7.86400812	11.33507788	9.853618031	13.96382613	14.1242165	9.821369835	11.91015237
1504.8	7.676067794	6.870934647	14.4698114	5.248077539	9.83940573	12.40415372	8.992150462	11.77862957	12.77947893	8.350421677	11.08307009	8.590434824	11.99908329	8.059820676	10.13649116	10.99390625	8.073568604	11.60265855	10.10934781	14.40789394	14.44398245	10.12884229	12.206292
1508.6	7.900932945	7.038054964	14.89993256	5.406228756	10.15097072	12.7541916	9.25157141	12.05594245	13.10251229	8.593911317	11.40217835	8.884036035	12.31382733	8.311346801	10.43348454	11.29995985	8.272134392	11.85292574	10.40036245	14.85035767	14.78867367	10.44835289	12.50798845
1512.3	8.175012006	7.246332105	15.36395196	5.552669353	10.45960122	13.11473644	9.526264301	12.36826633	13.41348485	8.865458244	11.76175389	9.174548061	12.67292438	8.574493189	10.7442079	11.64096245	8.500586597	12.14298549	10.67197041	15.31317279	15.12057066	10.77921383	12.80766581
1516.1	8.429172582	7.463466611	15.83749688	5.727244447	10.76589323	13.5204424	9.827996492	12.70517804	13.76356268	9.133458361	12.13031837	9.449934619	13.00707009	8.834497916	11.06709939	11.97608071	8.729689409	12.43514826	10.97260546	15.79063035	15.48496436	11.11299483	13.13208875
1519.8	8.670681606	7.676279283	16.30738947	5.874315119	11.07605096	13.92321305	10.10627568	13.01134703	14.09547862	9.408362025	12.46602786	9.706561975	13.3561836	9.09934201	11.37672954	12.3050629	8.950880115	12.7319132	11.25447868	16.25332858	15.83716795	11.4584756	13.41853699
1523.6	8.919493581	7.88815816	16.77357381	6.048672766	11.39830021	14.28268505	10.38151221	13.32221005	14.42027679	9.68540785	12.83403057	9.987173998	13.68894705	9.355149219	11.70220064	12.62541336	9.170867058	13.02396408	11.5339008	16.71616739	16.16771472	11.82028275	13.73616655
1527.3	9.179902834	8.08226501	17.23844464	6.228149877	11.72062874	14.67516713	10.66884821	13.63909143	14.76895656	9.971878374	13.19752199	10.29256687	14.03243733	9.624758092	12.02369447	12.95831109	9.411909576	13.30142009	11.82780301	17.18219143	16.52679676	12.15798098	14.0475714
1531	9.44039146	8.29920584	17.69944887	6.391236559	12.03427139	15.0702797	10.96884081	13.96467596	15.09487711	10.23803695	13.55903821	10.62623228	14.3716326	9.901382995	12.34873253	13.30777971	9.623055662	13.57769442	12.12927768	17.67028988	16.87481156	12.51155467	14.35284441
1534.8	9.710730387	8.523381414	18.16409708	6.561019019	12.34558539	15.45741472	11.2501523	14.27663333	15.44249939	10.50125552	13.92264392	10.89159068	14.73282111	10.1787506	12.6800678	13.63754576	9.841752959	13.8646859	12.41469929	18.13420024	17.23171848	12.8537678	14.66428743
1538.5	9.942441744	8.727661697	18.61787404	6.714056618	12.65830336	15.82120616	11.54115874	14.58208567	15.76971514	10.78961619	14.2796898	11.16953742	15.06583626	10.45949824	12.98845116	13.96374124	10.06597412	14.15560295	12.69429599	18.5769038	17.57256017	13.20408033	14.95163301
1542.2	10.19821663	8.941399619	19.05255602	6.883124873	12.97916003	16.22125771	11.81613039	14.91043173	16.09085309	11.07973768	14.63148256	11.46078505	15.38855402	10.72293996	13.30222207	14.28856945	10.28568781	14.43275907	12.9858601	19.03359747	17.90896144	13.54859357	15.2542642
1546	10.46322701	9.130562202	19.47828589	7.051627611	13.28982835	16.59163165	12.09014519	15.21016267	16.41593415	11.33403398	14.99102011	11.751216	15.71177097	10.97934478	13.61182816	14.62072885	10.51204596	14.70434444	13.26295596	19.49322966	18.25718653	13.88431421	15.55226916
1549.7	10.71185721	9.333385929	19.90088564	7.211995032	13.57846956	16.958273	12.3629916	15.50699261	16.71673227	11.59909325	15.34123189	12.03429183	16.03004725	11.21642755	13.92328356	14.93420613	10.71232199	14.95469346	13.53292571	19.9442531	18.58285895	14.2248989	15.84297395
1553.4	10.94990116	9.540451482	20.33718161	7.378478347	13.8876182	17.32045275	12.65389121	15.81498383	17.04517262	11.86972696	15.66540617	12.31707165	16.36491881	11.4811909	14.22606062	15.25173868	10.92166192	15.24994371	13.80645776	20.36598037	18.90711502	14.56801728	16.12392415
1557.1	11.17400337	9.752720192	20.74693287	7.531644357	14.1614264	17.68318091	12.91295695	16.1096256	17.33354567	12.13548327	16.00707048	12.56987293	16.66230243	11.73350324	14.52381773	15.54032974	11.1256054	15.50463707	14.07057298	20.77566167	19.21629511	14.88356417	16.39574611
1560.9	11.41493695	9.932050607	21.12543833	7.681640833	14.45494489	18.01734852	13.15703306	16.38467215	17.64170151	12.38537203	16.33458775	12.83939963	16.9581872	11.97819997	14.8142825	15.84500714	11.32117714	15.74322414	14.3224933	21.20456455	19.53151789	15.21214198	16.66513962
1564.6	11.64433044	10.09878774	21.51257189	7.845842479	14.72916021	18.36029858	13.41330243	16.66507016	17.92360209	12.63428927	16.66889907	13.11080021	17.25734799	12.21552471	15.08562597	16.12834896	11.50921775	15.97184015	14.57143053	21.61109083	19.83828127	15.53346745	16.9366001
1568.3	11.8681811	10.29350067	21.89412034	7.985223427	15.00331742	18.69817987	13.65913185	16.95069521	18.22084857	12.88614967	16.96954331	13.39694752	17.56493958	12.46516095	15.38154605	16.43043562	11.69824928	16.22543709	14.82647722	22.01320588	20.14856701	15.86097298	17.19484935
1572	12.0756988	10.48407202	22.26672999	8.144681453	15.26829936	19.01811235	13.92053549	17.2299042	18.50867171	13.13652122	17.25948557	13.64154247	17.85761341	12.69670675	15.65500413	16.73865131	11.88846042	16.49858178	15.0735892	22.38961205	20.4363061	16.1503074	17.47031778
1575.8	12.29501026	10.67999335	22.61585078	8.287452705	15.53178947	19.34800357	14.17033853	17.49539283	18.76700962	13.38656761	17.56458973	13.86877699	18.12083503	12.91787524	15.90675799	16.99352675	12.09746087	16.73531758	15.3093823	22.75730209	20.74197656	16.45363773	17.72555354
1579.5	12.49288258	10.85105381	22.9320359	8.414107026	15.76248087	19.63832778	14.38645929	17.71192576	19.03180354	13.60195161	17.84794531	14.08382935	18.37751283	13.12716898	16.15735428	17.24618237	12.27531288	16.95916421	15.53528032	23.09606496	20.99988111	16.71394855	17.96136519
1583.2	12.67449781	11.02682036	23.26670713	8.562932268	16.01806884	19.94968989	14.61272049	17.98839771	19.30547584	13.83858057	18.15050818	14.3262747	18.61860337	13.33304725	16.40802636	17.5065893	12.42968138	17.19538089	15.76966758	23.46160742	21.29391524	17.0312717	18.21610788
1586.9	12.87368975	11.19781013	23.58323462	8.711547728	16.25860771	20.23598798	14.83096919	18.23017111	19.55403683	14.0645923	18.39666141	14.55310791	18.88133368	13.52759095	16.63145695	17.75101622	12.60961334	17.40849816	15.96725829	23.79785744	21.57233165	17.29875685	18.45685525
1590.6	13.078911	11.34095057	23.87951557	8.839100942	16.49644836	20.4970974	15.05208752	18.49442226	19.81714071	14.26600737	18.66407321	14.79191811	19.13123004	13.73455754	16.85760712	17.9953507	12.77631887	17.5988519	16.17835845	24.13363077	21.84701808	17.5673781	18.69869533
1594.3	13.25790596	11.48233405	24.17853169	8.971564688	16.72655115	20.78074791	15.26113041	18.76150402	20.07922372	14.48693855	18.94789604	15.00545565	19.38861263	13.94056583	17.10154827	18.20840907	12.93443027	17.79089497	16.40242022	24.48296834	22.11321632	17.83398462	18.94566699
1598.1	13.43553538	11.64728565	24.47976446	9.098415826	16.95665278	21.05142894	15.4598531	18.99079393	20.34047473	14.69235233	19.23042355	15.22496978	19.62703253	14.15820939	17.31850498	18.46640956	13.10132018	18.00597404	16.6203303	24.81743986	22.40699063	18.09569703	19.18198042
1601.8	13.63409648	11.81120696	24.7537657	9.223802315	17.17890025	21.32953819	15.68033135	19.23859696	20.60250798	14.90244776	19.47485554	15.42391862	19.86033414	14.33774119	17.55381463	18.6996519	13.25026243	18.20219222	16.83205354	25.13175096	22.6964761	18.35746375	19.4210028
1605.5	13.79617674	11.93811214	24.99765986	9.368466393	17.38709033	21.57680899	15.88694201	19.47362951	20.84709608	15.12247019	19.70439839	15.59907629	20.07112581	14.51898447	17.74532131	18.92624207	13.41475214	18.40645356	17.04485212	25.42250785	22.96011738	18.59677263	19.66749872
1609.2	13.95280353	12.08645927	25.25212073	9.489626503	17.59857215	21.82254585	16.08198817	19.68606828	21.07772422	15.30676511	19.93684429	15.79252218	20.28223212	14.68352226	17.92106295	19.11138466	13.56252406	18.59555393	17.22074165	25.71494089	23.19749879	18.82673108	19.87253395
1612.9	14.11881575	12.2280082	25.47990126	9.609593371	17.79669522	22.05734387	16.26011964	19.92089664	21.2954142	15.48805014	20.17425177	16.00295512	20.47804744	14.84358421	18.1155982	19.31108759	13.70848847	18.76857148	17.38245226	25.98726475	23.4463397	19.0606971	20.09151771
1616.6	14.27726688	12.36921357	25.71659906	9.712573595	17.98661065	22.28550644	16.42582995	20.1434681	21.50134425	15.65484053	20.39644718	16.16120713	20.66889252	15.0237127	18.29292201	19.49424157	13.83126372	18.94012859	17.54539088	26.24892416	23.66557532	19.27259347	20.28806244
1620.3	14.40554526	12.47931184	25.92267363	9.82190518	18.1287251	22.49768342	16.59966112	20.3238462	21.71741428	15.85146737	20.5757619	16.31877451	20.86025175	15.17526502	18.46016321	19.674908	13.97487961	19.10869848	17.72376982	26.50286836	23.89662064	19.49719371	20.48323006
1624	14.55058796	12.59644297	26.12332856	9.930874462	18.33659889	22.6870869	16.7553581	20.51246291	21.92244492	15.99244675	20.78538197	16.46728252	21.0501212	15.32741443	18.63305019	19.85835907	14.09452623	19.26547438	17.89408685	26.74567395	24.12219484	19.71711135	20.68151659
1627.7	14.68650224	12.68768885	26.32697309	10.01623291	18.49240802	22.86661299	16.90159325	20.69290861	22.12025699	16.16101538	20.9695778	16.63285243	21.20628232	15.45984725	18.7842546	20.0133336	14.20861538	19.38726891	18.04486593	27.00059783	24.32830405	19.89772264	20.85913651
1631.4	14.78995602	12.80084981	26.53240405	10.11180697	18.63590038	23.04046678	17.03653259	20.86083315	22.27273725	16.27589476	21.14057935	16.79717019	21.35835185	15.57729506	18.92895746	20.1480865	14.2985541	19.51114261	18.18177455	27.19328713	24.49038093	20.07124697	21.03590263
1635.1	14.90759562	12.89792124	26.71969436	10.20694547	18.77516003	23.2285149	17.18285601	21.01919834	22.4273879	16.4219691	21.29417073	16.93043977	21.50977371	15.71356573	19.05786513	20.30472841	14.41232566	19.66831676	18.3079024	27.38523248	24.68353726	20.2361876	21.19491487
1638.8	15.01701826	12.98235738	26.8742166	10.27453222	18.90124561	23.37814251	17.29300536	21.186417	22.57314876	16.56142267	21.43882377	17.03653901	21.64955234	15.85133005	19.19193228	20.45279237	14.50040619	19.78082502	18.43130421	27.56439229	24.85498571	20.40573799	21.33569287
1642.5	15.11993369	13.06097478	27.01688724	10.33254222	19.02172293	23.50105815	17.40220172	21.30410254	22.72916072	16.67978933	21.58270644	17.15688521	21.77580495	15.9303818	19.31661553	20.56693467	14.56861785	19.87852884	18.5330389	27.73755982	25.00329015	20.54720124	21.4531602
1646.2	15.21364664	13.11517454	27.11799535	10.40450491	19.11685692	23.6189698	17.51125442	21.41970082	22.84065805	16.75931096	21.69305341	17.26494357	21.8834114	16.00325346	19.40152687	20.640367	14.62525387	19.94337012	18.60690774	27.86727878	25.11852717	20.65838803	21.557886
1649.9	15.26200812	13.18549537	27.2196594	10.45630701	19.22968559	23.72418802	17.57270588	21.51421978	22.90485078	16.8653607	21.79056637	17.31753821	21.98389357	16.08634893	19.49358363	20.74546541	14.69922172	20.04179638	18.69760018	27.98482847	25.21837058	20.76762433	21.6549072
1653.6	15.29121331	13.20549644	27.31426781	10.49144584	19.26438202	23.81077226	17.64407293	21.58095136	22.98629699	16.91673602	21.8454723	17.38437813	22.03125075	16.13838052	19.57632312	20.82975946	14.75519463	20.10037265	18.73259453	28.07764438	25.29396694	20.8372329	21.74137285
1657.2	15.35563099	13.25902978	27.40589139	10.5061166	19.32801847	23.86450039	17.70803056	21.61399743	23.02864153	16.98610883	21.93002746	17.46488883	22.09105733	16.19914219	19.61659956	20.87062668	14.77626797	20.13303965	18.79543262	28.15872871	25.34431465	20.91638518	21.76334171
1660.9	15.39666735	13.27972778	27.46111016	10.50940529	19.39000154	23.9348423	17.74221777	21.67641176	23.07970857	17.01902618	21.99688237	17.50239982	22.15947631	16.23116905	19.68927573	20.92754083	14.81408595	20.18747435	18.85114828	28.23916503	25.42012603	20.97761315	21.83021686
1664.6	15.42991726	13.33763651	27.50661961	10.54772191	19.42036845	23.95775787	17.80239984	21.70528423	23.10362516	17.07692211	22.03195729	17.55551335	22.20407863	16.29285657	19.72006179	20.99798547	14.83071235	20.20813046	18.89047406	28.30268292	25.45375271	21.03262369	21.86374234
1668.3	15.44370676	13.35849946	27.55778261	10.56941057	19.43041245	23.98545207	17.81844371	21.69780614	23.10089227	17.08158381	22.04782312	17.56507899	22.19564316	16.29443958	19.74393426	21.0140296	14.84750093	20.24691371	18.91612727	28.30093793	25.45673541	21.06082174	21.88203478
1672	15.43691102	13.33155815	27.57705348	10.55408393	19.43083239	23.96205183	17.79337426	21.70673918	23.07641355	17.07221233	22.05327918	17.58080465	22.20061379	16.29679544	19.75913896	21.0100777	14.84580286	20.23652608	18.89325602	28.30817059	25.43773234	21.07792891	21.8891454
1675.7	15.42006982	13.32165887	27.56130462	10.51386675	19.38901383	23.94395661	17.76446061	21.64135371	23.03391777	17.0326761	21.99945186	17.54950078	22.15310328	16.29448483	19.75111732	20.96319412	14.8104932	20.22483958	18.89115977	28.26758592	25.40470875	21.06281379	21.84233662
1679.3	15.38779508	13.32110068	27.52265894	10.49012745	19.34295755	23.89567232	17.72548345	21.5877452	22.98352375	17.00407108	21.92815925	17.51245356	22.11581518	16.2634951	19.70290864	20.95341517	14.76883479	20.18402189	18.85898624	28.17474149	25.33139003	21.0347239	21.77540101
1683	15.33989643	13.27783603	27.46270415	10.46139936	19.276273	23.82254047	17.70047413	21.50620264	22.91403037	16.96207835	21.86518824	17.45831506	22.07781053	16.21716714	19.66385874	20.90452091	14.72689215	20.15281739	18.79593837	28.10136905	25.2515598	20.99307796	21.72386933
1686.7	15.28000328	13.24702396	27.41120013	10.40457802	19.20623205	23.7562754	17.63265343	21.45768254	22.81387297	16.87788916	21.79507902	17.40577398	22.00393803	16.17376665	19.60735036	20.86613446	14.68231022	20.10964383	18.74950869	28.02153525	25.15708544	20.91638417	21.64287673
1690.4	15.25101691	13.1926591	27.35136625	10.34602277	19.11046097	23.67192953	17.56661506	21.36704154	22.72717746	16.8052423	21.71266291	17.34966877	21.9652749	16.09681711	19.56637573	20.77314791	14.62610299	20.04997787	18.65586909	27.9171255	25.05980938	20.85645014	21.54868326
1694.1	15.1938501	13.13929288	27.25636676	10.29094346	19.04511285	23.5694429	17.49408545	21.27694366	22.61994958	16.74530283	21.61581181	17.2839433	21.86343081	16.03850685	19.49198817	20.69023572	14.5404117	19.96952826	18.58825278	27.77680859	24.95215435	20.77067057	21.4373259
1697.7	15.09204727	13.06107409	27.16291536	10.24581883	18.95081441	23.44727514	17.39558135	21.1575545	22.52101101	16.65983242	21.51448932	17.18981218	21.75183468	15.97416795	19.39822758	20.60166306	14.47506394	19.86166735	18.52345383	27.65275091	24.8434724	20.65912634	21.33465171
1701.4	15.01220459	13.0064829	27.06871624	10.20993591	18.84672466	23.33199245	17.3345324	21.07827386	22.41499559	16.55262842	21.39921199	17.10037053	21.68309472	15.88528444	19.3125065	20.53520267	14.41348501	19.78709017	18.42059875	27.50239935	24.71295085	20.53705896	21.2316093
1705.1	14.90740657	12.94406827	26.95902063	10.11340199	18.74872512	23.21364384	17.23999647	20.96042453	22.32058064	16.47850741	21.29018414	17.0422662	21.58245209	15.805634	19.2504478	20.42924152	14.33499253	19.69299408	18.33319568	27.36171081	24.58464526	20.41047848	21.11811383
1708.7	14.84138105	12.87660076	26.848038	10.07255675	18.62307814	23.09311778	17.15841143	20.84362137	22.16365079	16.37587918	21.17002129	16.9429789	21.4772636	15.71674419	19.13792254	20.31267606	14.23227609	19.58835687	18.23379975	27.23910777	24.44528337	20.29505976	20.99091284
1712.4	14.74974069	12.80928694	26.71032553	9.996445685	18.51890448	22.96666467	17.02966145	20.68955257	22.02413535	16.2501628	21.03639754	16.81864324	21.34914324	15.60862101	19.02774743	20.20117829	14.16680435	19.47445494	18.13099244	27.07154766	24.26875277	20.16371673	20.85015358
1716.1	14.66149636	12.70045829	26.54610019	9.914876969	18.37159754	22.80739217	16.89782926	20.56572161	21.88062258	16.1265289	20.89985663	16.70725387	21.22015284	15.52354867	18.88678731	20.05870942	14.07267507	19.35220311	17.98816218	26.88505381	24.11364137	19.97879816	20.69363274
1719.7	14.53688735	12.61844763	26.39014809	9.839081577	18.22364963	22.6360006	16.79466337	20.39984646	21.7284756	16.00073059	20.75134636	16.58708394	21.07481968	15.39719442	18.78817828	19.95067473	13.98089577	19.23464091	17.87685601	26.70722133	23.91914264	19.79683011	20.57938192
1723.4	14.42301041	12.52676069	26.19805671	9.761467077	18.07638117	22.46573639	16.65015963	20.278384	21.57148696	15.87796883	20.57753006	16.45111385	20.93647839	15.26365026	18.63159251	19.78652278	13.87057458	19.09933367	17.75537147	26.51506492	23.75209896	19.63822296	20.42100324
1727.1	14.30931891	12.4163902	26.01472434	9.69625802	17.95040964	22.2880336	16.52740863	20.1442183	21.43249018	15.7379431	20.40344186	16.31689121	20.79730298	15.12630366	18.4749719	19.64151729	13.75897635	18.97261065	17.62242592	26.28431525	23.61297203	19.4787129	20.29173154
1730.7	14.22831087	12.36135776	25.8297759	9.616351609	17.84759393	22.15170853	16.38602878	20.01439897	21.32415178	15.61865939	20.27565875	16.19515057	20.65169699	15.02411001	18.34892594	19.50732721	13.67006274	18.85688718	17.50334589	26.11482426	23.48433091	19.30498846	20.138859
1734.4	14.08612312	12.22831727	25.57527504	9.547879743	17.69783352	21.99930024	16.28388702	19.91460248	21.21044865	15.49540658	20.12235971	16.03838256	20.51756101	14.92345057	18.22946903	19.3541357	13.59243258	18.72852186	17.38965917	25.95066971	23.35964295	19.09818912	20.02317865
1738	13.94613893	12.15693046	25.39585221	9.451985571	17.53332896	21.76544752	16.14720924	19.77937533	21.05700346	15.35061221	19.96398701	15.88667119	20.33509055	14.77669568	18.04267019	19.18382035	13.49086663	18.58414266	17.25342588	25.7320425	23.20330105	18.9190931	19.88087031
1741.7	13.78217898	12.0189669	25.15826247	9.383917351	17.38147553	21.5537825	15.95715275	19.60924901	20.87821578	15.17686839	19.73882019	15.71429863	20.1683543	14.62376945	17.85028345	19.02396649	13.34211315	18.40716384	17.08626849	25.47107607	23.01397202	18.69417773	19.6940009
1745.3	13.61770653	11.87869544	24.86146346	9.278736996	17.17757271	21.29798869	15.78627385	19.44122252	20.68005592	14.99454093	19.48870878	15.53398305	19.93770448	14.43886067	17.6163694	18.77388659	13.20238054	18.20909935	16.90600067	25.15027882	22.80682931	18.45240981	19.50556524
1749	13.47970448	11.74121845	24.5882011	9.170022869	16.98319224	21.06260252	15.59210414	19.21845587	20.46894213	14.80686931	19.25024697	15.34179263	19.7226365	14.25722152	17.43782809	18.5587277	13.06148851	18.04880444	16.71556514	24.86022145	22.6026042	18.18498752	19.31070557
1752.7	13.32801225	11.56956572	24.34424507	9.034577238	16.75471695	20.80975744	15.40648271	19.04572555	20.27553408	14.58270524	19.06007337	15.15572899	19.50815515	14.0696677	17.26850471	18.36011497	12.94172063	17.83519814	16.55552256	24.61635164	22.38649474	17.93005186	19.11290317
1756.3	13.15794698	11.44871888	24.14609676	8.927129094	16.56974959	20.57801495	15.20007954	18.85800347	20.05899017	14.39193956	18.84746122	15.00159203	19.31176019	13.9052893	17.06367703	18.15915085	12.785815	17.58992873	16.35722496	24.34595128	22.18703658	17.72463726	18.94176572
1759.9	13.00818347	11.3237462	23.88785735	8.869392767	16.39290608	20.3283295	15.04170648	18.63865342	19.88936357	14.22914941	18.64442826	14.8231607	19.12675838	13.7746407	16.89567474	17.98979407	12.63921157	17.43854272	16.21906572	24.11247696	22.0217623	17.53299529	18.73788897
1763.6	12.87291766	11.19274836	23.67895618	8.802658696	16.28637164	20.20992292	14.92831898	18.51349376	19.75345181	14.12603771	18.47850576	14.6750927	18.97640757	13.63166827	16.73693787	17.81443016	12.536766	17.32094578	16.06096728	23.87632568	21.87039693	17.32430171	18.59776672
1767.2	12.78977574	11.12971977	23.49402917	8.708907503	16.12939356	20.04474237	14.80414904	18.37451456	19.61532535	14.00736924	18.34394879	14.62620421	18.85663225	13.54450107	16.64991466	17.68820192	12.4461223	17.16495951	15.94314344	23.70464481	21.72760879	17.15664516	18.49237677
1770.9	12.70602367	11.03893541	23.3606718	8.644243635	16.0515746	19.93180683	14.72200498	18.34589704	19.54165917	13.89739472	18.23091924	14.55451024	18.75615815	13.48034131	16.56426009	17.56185346	12.37849635	17.04698052	15.88881067	23.58684279	21.64836225	17.03993528	18.41426481
1774.5	12.62228207	11.00897789	23.29571235	8.585540213	15.98755746	19.83291618	14.63052879	18.25343573	19.5143601	13.83096024	18.16056404	14.50320918	18.64385537	13.38054567	16.48453507	17.52564587	12.31554939	16.9548221	15.79786157	23.51955083	21.60423123	16.98499705	18.36688483
1778.2	12.57921066	11.00902766	23.22161452	8.606178986	15.93836252	19.75449261	14.64034716	18.21166744	19.42964292	13.78420735	18.1525404	14.44646473	18.61147225	13.39330686	16.40968085	17.50669904	12.26212817	16.92105194	15.79727162	23.43658888	21.53749299	16.9226291	18.2870606
1781.8	12.54743424	10.99217929	23.14014322	8.568355439	15.93720586	19.7149329	14.61753422	18.21316263	19.43363669	13.81098556	18.12734123	14.39626657	18.59378015	13.36293975	16.3981442	17.45545114	12.30073627	16.9322082	15.80372896	23.40717953	21.55275212	16.86862971	18.31667199
1785.4	12.59372028	10.95162461	23.14647463	8.565997321	15.90257954	19.73951902	14.54499529	18.24556076	19.4347371	13.80164928	18.12953191	14.42404097	18.56851086	13.37829561	16.43817981	17.46749767	12.3063314	16.88004502	15.76808229	23.40677292	21.57814666	16.84283307	18.29645459
1789.1	12.66383823	10.9577011	23.18583188	8.561696988	15.95953571	19.81028696	14.59662072	18.26098605	19.45450252	13.80954564	18.21724133	14.56048931	18.61000211	13.3937664	16.51339992	17.51821524	12.31963583	16.84198833	15.79467003	23.52354031	21.6499407	16.87498154	18.37522573
1792.7	12.67995355	11.00658688	23.39779028	8.635285263	16.06890495	19.89501994	14.65282524	18.33965849	19.65549547	13.9179717	18.34897403	14.72284998	18.64102454	13.51135629	16.66933051	17.62545788	12.34611457	16.89851805	15.88557133	23.73831681	21.77403951	17.03267057	18.43311062
1796.3	12.82430113	11.0752755	23.57498231	8.698487028	16.29777217	20.07448733	14.82757399	18.49020829	19.82085645	14.0322716	18.560465	14.94084243	18.84458452	13.65172301	16.79308075	17.82314008	12.38136313	17.00494657	16.10880554	23.98337657	21.98113151	17.17321224	18.66015577
1800	12.98733318	11.26511702	23.87458077	8.84251958	16.63206015	20.32436499	15.19682425	18.67164853	20.06162702	14.28735383	18.9555382	15.20927066	19.21239223	13.91020525	17.13525811	18.0566938	12.55391366	17.18261991	16.38279775	24.32312006	22.26200151	17.59052469	18.83411408
1803.6	13.46569202	11.59426712	24.10227415	9.048653663	16.99942241	20.75142369	15.37903257	19.2411634	20.35321702	14.73329459	19.44389332	15.65935532	19.55462307	14.1343544	17.56348653	18.59188381	12.70568829	17.45933737	16.58982372	24.8792671	22.51520369	17.86967778	19.08758782
1807.2	13.86608977	11.93797168	24.73138794	9.057577327	17.31168955	21.38290482	15.66534578	19.45347962	20.76648938	15.1635431	19.70200075	16.19956981	19.7748394	14.49944608	18.0285559	18.84430391	13.21155343	17.72640868	16.81251776	25.55149167	22.95342976	18.39058302	19.61196512
1810.9	14.36769306	12.58778167	25.36688392	9.385379782	18.07991997	22.12233913	16.20216282	19.83185607	21.25165292	15.68639025	20.47328054	16.90333472	20.30002288	15.05041955	18.74597802	19.75516876	13.5972756	18.41404634	17.51840077	26.27169749	23.27589191	18.97701091	19.86410506
1814.5	14.78281211	12.61721479	25.83131693	9.871966628	18.80036714	22.75512279	16.70796203	20.14194435	21.87208122	16.02124709	21.29197787	17.20872208	20.74768984	15.44224981	19.1900246	20.09935095	13.84423269	18.68026786	17.85466168	26.8708562	23.67903626	19.4919622	20.23143242
1818.1	15.37213501	12.84419448	26.03180299	9.829851168	19.59276454	23.0471324	17.34660838	20.61851781	22.14322288	16.78400671	21.81793315	17.84309449	21.37717014	16.15421816	19.78457497	20.71190008	14.15856861	19.32921683	18.83013191	27.80226343	24.15761018	20.07805702	20.63662806
1821.7	16.36574589	13.68654661	26.792881	10.14025755	20.2726666	24.36038435	17.58343532	21.14149517	22.98475578	17.70197533	22.8087952	18.78121702	22.61712465	16.78418826	20.3949292	21.58009017	15.07151599	20.18578375	19.07023719	28.59894039	24.67556078	20.81522622	20.89069189
1825.4	17.93037239	15.07409984	28.46510792	11.2183927	21.75111783	25.98493799	18.41046269	22.40582905	23.7851448	18.75785447	24.14416537	20.73249667	23.31299922	17.91235435	21.8933531	23.22186115	15.84941999	20.64437998	20.5210862	30.63840137	25.47885245	21.8743219	21.81924695
1829	19.77380948	16.67850125	30.77610804	11.70165544	24.00264978	29.28742808	21.01475793	23.12126595	25.07468322	20.49733405	26.41427641	22.83186778	25.68718895	20.29548651	24.93999367	25.16345158	17.42713851	22.87065149	22.50132562	33.51229905	26.05596819	24.81274378	23.5275535
1832.6	21.54672815	17.64361797	33.05829318	13.18544946	25.80784622	31.19433954	22.94634468	24.86474849	26.99045977	22.37544846	28.61348065	24.31813702	26.77073546	20.67692597	26.01626381	27.17330291	18.56446253	23.96764645	23.71177749	36.20531996	27.92706998	26.68562698	24.82878879
1836.2	22.23614952	19.49900179	32.4762799	12.79733315	27.59488875	31.65850629	22.99574062	25.46552294	27.1192241	23.84997631	30.02223722	24.85928876	27.88253361	22.26876843	26.65947243	27.97108838	19.60896623	25.89849426	24.70849481	37.31559813	28.01525259	27.59969086	25.3532628
1839.8	23.35272818	18.81662975	34.17834673	12.72642115	28.28786012	32.65761545	23.06803551	25.77895355	27.32770418	24.11345642	30.44354578	26.02777577	28.41314823	22.89051567	27.13655415	28.51890191	19.5439672	25.52653337	25.65762626	37.64977767	28.63822852	27.8050472	25.09985178
1843.4	23.77585785	19.14866079	33.16068753	13.59205939	28.98082626	32.84182575	22.85888044	25.49024248	27.42047637	24.24640715	30.65801005	25.76988152	28.98082626	22.99616207	28.35825123	29.0625534	20.09256179	26.10096105	25.68684536	38.35410002	28.6056035	28.18511702	25.51769825
1847.1	24.382661	19.6149237	33.81364908	13.00524965	28.18992742	33.86920948	24.54740871	25.37114726	28.50666818	25.03510557	31.09338436	26.60622363	29.20018552	23.06864915	28.8975824	29.69933399	20.40688194	26.43567092	25.73041636	38.81915796	28.37850718	28.13621115	26.41358598
1850.7	24.20195094	19.27969145	34.28654927	14.35532659	29.77266148	34.22461123	24.03720185	25.72256726	29.05869772	24.87467946	30.58835083	26.79795918	29.11875248	23.0042523	28.36242125	28.57600255	20.29673421	25.72044884	24.98940485	39.55841281	29.50432745	29.14855683	25.56633123
1854.3	23.5093505	19.90981491	33.39087888	13.19654927	28.5641235	33.14250377	23.69743995	25.91403918	28.13016593	23.85075923	31.34610741	26.85208203	29.03765732	22.18805536	27.57847234	29.12141809	19.62538899	26.06476269	25.75832304	38.59240743	28.79201867	28.95058053	25.44031906
1857.9	22.10611527	18.75420293	32.12306564	13.91434307	27.24898724	33.47217891	23.83327241	25.92570212	27.02627	23.83327241	29.91560216	24.69120172	27.97770147	22.61334454	27.13975818	27.9345661	19.99411824	24.9926478	24.52387572	36.17282308	27.51523586	27.317855	24.67838059
1861.5	22.15622549	18.95637893	31.96325517	12.88553223	27.71534684	32.11398226	21.99336672	24.51733052	27.35966735	24.15103378	29.42108905	23.80668671	27.35966735	21.86658601	25.19813902	28.26314802	18.18499945	24.68007785	24.02407827	36.61673962	27.9752191	26.32739406	25.48479523
1865.1	23.14023164	17.9760626	31.26789542	12.63916654	27.95967444	30.96339934	23.34553585	25.30354853	27.02236686	23.16159251	28.40347879	25.46304206	28.17968308	21.67051322	26.90842549	27.75691786	19.18440869	24.86322652	24.68951172	36.08875635	28.73880611	26.93002399	25.54902046
1868.7	22.71438706	18.27676372	32.93788049	13.22676253	28.56025085	31.19133643	23.13468574	24.50799098	28.11745849	22.35095875	28.62484075	25.45700675	27.73725325	22.14762818	26.93938521	26.86779967	19.39408859	25.03607175	25.21761013	37.11177857	27.2305318	27.30878712	25.7244943
1872.3	22.10884082	19.14372285	31.92940926	11.33765556	25.96688854	31.50509817	21.41828073	24.50396524	27.18688115	21.94384947	29.18029449	25.58502253	28.31569317	21.78130244	26.06804813	26.73159845	19.00307509	24.01059681	23.00372247	36.50926365	26.73159845	27.48417723	24.01059681
1875.9	20.80781918	16.88032976	29.46576418	12.25004789	25.17089999	31.47643212	21.62743821	24.32585287	24.99353597	22.79839709	27.56204808	23.17535787	25.34454705	20.21260001	25.13644566	26.58141898	18.4909075	24.4998859	22.96854597	34.65875398	26.40729877	24.80584328	22.98784079
1879.5	18.91461006	16.58413921	27.11561825	11.49192537	23.86872913	28.80192228	20.90804888	23.68545846	24.34017378	21.17791567	26.86682739	21.56904769	24.18209374	18.58362199	23.17623099	24.93627328	16.70879674	22.52538743	21.52320789	30.75673649	25.02881125	24.07134221	21.99104134
1883.1	18.603544	16.11444228	27.42109363	10.58361599	24.02655067	26.82740404	18.7945848	22.38573488	24.18429955	20.59374399	24.9683865	20.08209719	24.33848328	18.40603356	22.58774851	23.62948801	16.51920537	21.43273299	21.11540083	31.02588891	23.17728331	22.95440284	23.10227805
1886.7	18.03071064	15.76759829	26.12449748	10.49648841	23.12261212	25.47122085	19.11555613	21.4895009	22.85911511	19.59344503	24.3395917	20.57866485	23.12261212	17.23981833	21.92888278	22.80288671	15.59824658	20.610685	20.13803705	29.91978253	23.08152089	22.85901921	20.34285374
1890.3	19.08334506	15.88559535	27.98890608	11.46995743	24.01619733	27.94570473	20.22416618	22.3534689	24.6463718	20.11153272	25.91257929	21.87193268	25.59602713	18.72770396	22.99680915	24.04475821	17.37085657	21.8003703	21.03267269	31.90757175	24.90082264	24.34529634	21.8003703
1893.9	20.1098949	16.92764678	29.71291031	12.00106631	24.97519206	29.6359608	21.69465389	23.14681783	25.45532007	21.69465389	27.94008455	23.52200462	25.94825149	20.48142669	25.10862848	26.03857768	17.51310398	23.74658167	22.12830935	34.19718528	26.06395641	26.74222023	23.46219147
1897.5	23.2717363	18.91112799	32.18347156	13.01429528	28.7684422	33.43799969	23.78778333	24.66616434	27.39851638	23.61907565	31.00565919	25.34362765	28.13448717	22.72689026	27.28129119	29.25343272	19.5259198	26.2252412	25.59330768	37.57818528	27.64224551	27.48910825	24.79739141
1901.1	24.85219267	20.5540311	34.1002483	13.68409669	30.24830025	34.38532517	24.66801563	26.71278464	29.3128068	25.56684478	31.66727194	26.97087917	29.52844444	24.65353221	28.97020306	30.94833097	21.17770313	27.28026312	26.29437987	39.37052945	29.19585272	29.31947145	26.59507166
1904.7	24.48665952	20.34249813	34.56895107	14.40372961	30.02704509	35.70954335	25.02253757	27.0446147	29.59500127	25.94853059	32.16116343	28.68399868	30.38482211	24.32005755	29.10993446	29.65041735	22.02155957	27.89172542	26.95140816	40.33044291	29.00956735	29.83765975	26.56715861
1908.2	24.99971309	19.42396869	33.09834475	13.75242239	29.24719098	33.92834193	24.48602035	25.34217491	28.78761852	24.31478944	31.38349088	26.29371313	29.5173944	22.6263226	28.99660305	28.75132712	20.50704205	26.46315243	25.56402125	39.35789775	28.61619246	28.89654576	25.83800921
1911.8	23.21376579	18.86062037	33.07183607	13.10092734	26.99748603	32.4474701	23.38024499	24.97216956	27.44907232	24.16788021	30.01499382	26.6557457	27.76087673	21.86250085	27.20675833	28.78928072	19.1252397	24.91043529	24.19780947	36.52123319	26.81150202	28.35211517	24.62746822
1915.4	20.70784206	18.00126409	28.22071925	11.27989423	25.32036124	30.13615269	21.54734917	22.60211452	24.48562406	22.36259307	27.58150756	23.2545033	25.8768527	20.91480388	24.08855988	26.32862802	17.34398371	23.59754443	22.46619115	34.13147596	24.7256792	25.88117776	23.00164684
1919	20.22742639	17.05728135	28.32401448	11.72171524	26.32875224	28.92607989	21.21220545	22.85342467	25.01211076	22.33313235	26.34878947	22.68138167	25.40226238	19.44450489	24.23581106	25.83916141	17.85168	22.82151678	21.84513372	33.11376547	24.25682371	25.08873818	22.47470675
1922.6	20.03334533	16.61194695	28.05360611	11.15186377	24.9751456	28.25225933	20.46528736	22.71846457	24.2428628	21.37813867	26.3497638	22.67614575	24.36111375	19.09396655	23.90510723	25.51991455	17.37656581	22.48188197	22.01443481	32.86472395	24.59224634	24.59802416	21.93708548
1903.1	13.81215708	6.198781657	22.11565327	8.789554503	26.47047302	14.87707598	1.138845932	22.71089859	13.60288197	4.197460722	19.85285477	17.93281341	15.94384305	18.70778374	9.141136683	22.77691865	4.024962336	8.464015447	10.37019708	23.37222447	10.7627198	13.3005957	17.91599089
1905.7	9.521937093	6.218407897	1.288683216	11.44752363	6.045674344	11.91161242	9.264587441	14.61789916	19.04387419	18.83460084	15.61361113	27.82384215	22.95466978	12.39745878	10.04512045	10.17557656	8.424939732	16.07968908	7.345494329	23.19629788	13.05865658	14.17551537	9.555114574
1908.4	1.46178361	26.20916247	31.09190535	13.15605249	16.57437724	15.26329899	4.590914149	4.451795539	4.320860376	16.57437724	10.04507711	4.739008154	16.11662689	9.439951985	5.761147168	6.995678704	1.288677656	14.33261003	10.53112923	9.917924238	12.82541096	23.1246046	18.65514321
1911.1	13.99129496	-7.772941645	1.271935906	-4.451775669	12.77466062	5.761121455	19.89387252	19.58781295	9.655964128	14.40280364	12.84446751	1.461777085	23.38843337	14.40280364	16.57430326	17.44120331	18.45228756	15.8820105	18.36357464	8.259921122	16.75273476	15.06754842	21.90742237
1913.7	6.121100284	24.92957207	16.83302578	9.521711554	8.299796996	25.84464565	17.5410635	16.32293409	19.00281879	1.632293409	11.87122479	14.61755292	9.32739091	1.255610315	15.17343169	14.83903099	4.197325909	1.165923864	6.801222538	19.31164033	10.74924928	1.271916942	11.91133028
1916.4	5.223338909	1.360244508	11.03522305	7.096927866	9.140843091	9.264367998	8.641553343	1.483903099	7.631501653	6.359584711	23.38808467	-1.399108636	14.364182	4.896880228	10.30922153	2.758805762	13.41611021	17.6831786	7.345320341	13.35512789	1.088195606	12.77447016	10.2492842
1919.1	1.209795932	11.75298032	5.366300961	4.719763321	12.82562044	4.304841792	5.154515395	13.82613254	-2.331804584	6.602368742	1.256335794	3.86665496	11.75298032	14.90327277	8.678528759	16.50657802	1.139467348	10.30896608	3.194193228	6.18537965	14.83925695	10.41870133	14.14693002
1921.7	15.856666	3.09333802	11.87084078	2.909576552	-1.053744935	10.58751418	6.72166134	12.10496503	19.79606848	7.068091196	9.6014786	9.793508172	7.994700549	10.49304447	11.08699038	4.333951027	4.372672261	3.49768149	10.49304447	8.903669219	10.49304447	13.47781026	2.671537543
1924.4	2.129006681	-1.530223552	12.41420797	-1.389139111	8.350987447	4.793987072	7.92115721	6.886005984	10.15615039	11.43758334	6.169090225	7.419265707	5.115971278	1.263668482	7.134287289	2.798123067	3.742712382	7.485424764	3.719024329	11.991956	6.609063685	0.670782927	5.915495074
1927	3.338575271	5.660782734	5.036479266	2.12894655	5.09470446	7.813686805	8.346438178	11.94287089	9.513349725	0.608270443	7.401802539	5.854603012	8.849235659	5.669720812	5.471035826	7.925095827	2.213142176	8.035408516	5.699719334	2.852374989	8.118676998	4.614575244	11.61044046
1929.7	0.443113042	5.704542659	6.471012047	0.851547672	5.622659272	5.511098572	2.195694671	5.8175039	2.784681962	6.961704904	0.47308204	1.419246121	2.309622224	5.417292639	0.422103372	5.736367165	5.326626653	9.424031771	2.797942352	6.447932992	7.789725866	6.842129769	7.20682121
1932.3	3.389714566	2.057249737	5.071817279	1.506539807	-1.585831376	5.868170036	4.719281324	2.95463626	5.196025049	1.213947365	3.885916169	6.912359116	7.625314188	1.991696694	2.869599633	0.375191906	4.680243151	2.748774385	3.586999541	5.402763447	8.932355952	4.803872216	6.716883256
1935	3.158704496	2.474508577	5.530356377	3.554845654	5.697154292	2.535141473	3.049406763	9.48835653	5.575506869	2.090815076	4.288460119	0.704459276	6.119989962	3.485819525	6.786523522	4.554411134	2.56838923	6.817204008	4.324535494	3.953285441	9.524118117	4.201181228	5.525257395
1937.6	3.694843672	2.568219208	0.600695444	2.940341061	1.194065333	8.089707585	1.796575364	4.554109643	7.311711748	1.901230239	1.247303915	-0.901043166	-0.310836055	3.555512975	-0.898287682	5.977268906	1.693026351	3.272869883	6.584816428	0.266793889	6.391211313	6.154553889	10.18059373
1940.2	2.959436575	2.583324939	6.119507002	2.607952734	4.895666285	2.558395553	3.238932309	1.084853214	3.470157865	3.834768538	4.807101992	6.150258293	5.126087367	1.115344719	2.790727995	2.118438705	2.713386979	2.420414974	2.266395109	3.101166882	6.670870036	0.928040462	2.906172548
1942.9	1.618171281	0.208296516	1.985788285	0.579286168	1.21362846	2.595816429	2.931118637	6.540690165	3.757753307	1.635062421	3.765360095	2.56591071	2.624106623	1.799620634	4.297109421	5.626400142	0.549996418	5.459072257	2.519468887	2.447484062	7.22631498	3.708309184	5.316632044
1945.5	1.935198311	1.518963846	3.857685959	0.936734748	2.431012778	3.323384547	2.096464836	2.366913535	5.212048251	1.636936141	1.325059644	1.112372514	3.889620445	2.201396879	0.920584149	1.400634389	3.214258487	3.864030837	2.369471255	3.830430569	5.56977418	2.948457265	5.121236685
1948.2	1.566091437	1.615637658	1.91672418	1.246888087	2.227539694	2.936421444	2.052544478	4.887247896	3.491121928	2.64185465	3.448372066	3.000175166	3.14897742	3.351287756	2.681663419	2.540784933	2.293136352	3.475054963	2.92355779	2.962629319	5.596318895	2.237946548	3.120164462
1950.8	1.393505666	1.781423887	2.642196944	1.362174168	2.136833511	2.30393083	2.014596448	3.092861507	5.145366702	1.408937622	1.952999497	0.741416476	2.998113014	0.967064969	1.915007746	2.607112034	1.542730638	3.153916181	1.457800022	2.35257151	6.727202601	2.511886817	4.587514445
1953.4	2.084099305	2.460612388	2.539372858	0.795693744	1.427260511	2.224015043	2.236325935	4.057816146	3.739740727	1.901120736	2.730880367	1.30602665	3.374367651	1.374948164	1.950456888	1.852707884	2.513402948	4.331360444	2.916258135	2.740085753	5.539056332	3.419284358	4.781270124
1956.1	0.754545465	1.052980039	3.073054013	1.556908301	1.981557374	2.759370537	1.72802969	3.82185138	3.75677144	2.087017818	2.519469407	1.95353202	2.466539378	1.736347293	2.049818113	2.717760981	1.795218263	3.645726518	2.306480042	2.04593209	5.951129042	2.449696544	4.279551228
1958.7	2.021182515	1.91651708	3.096679693	1.091216773	2.113016507	2.677956342	1.481043385	3.011205982	4.96468402	1.91803717	2.246885983	1.146431161	4.049868292	2.361511914	2.888043484	2.13622773	2.273226986	4.715155727	2.268287436	2.891225667	5.475837961	3.153315728	4.073042864
1961.3	1.783924737	1.87148843	3.265370219	1.291915631	1.914753578	3.174068942	1.690277675	4.352191506	4.150701158	1.539034032	2.94501845	2.458176101	3.209246668	1.804787744	2.082498362	3.416789965	1.514231865	3.253265251	3.108229219	3.425883413	6.892341838	2.196336567	4.470339641
1963.9	2.03108427	1.434748146	3.021963278	1.137828057	2.187148115	3.123598051	2.121086752	3.672335261	4.920388577	2.728137734	2.511014318	2.001284433	3.603592676	1.426530767	2.878007934	2.449612053	2.103619092	3.792454167	2.222413044	3.214079894	6.175712446	3.393469661	4.721376867
1966.6	1.346674472	2.353275207	3.526036567	1.613337868	1.956312126	2.866754373	2.202791713	4.90929437	4.156107194	1.988877125	3.456644216	2.050012789	3.170475377	1.964951239	2.089534369	2.077532449	2.691528748	4.82879757	2.848315107	3.352842843	6.592628814	2.922064037	4.245717027
1969.2	1.563802606	1.529539732	3.515040823	1.309705633	1.897818697	3.344634851	1.923021999	3.24990598	4.623107391	1.645902996	2.623177831	2.048810954	3.811693315	1.806756552	2.503823791	2.773332299	1.847410407	3.74430343	2.545986874	2.640486542	6.258918129	3.060942707	4.484593388
1971.8	1.63783719	1.707651222	2.898328015	1.340077747	2.231115935	2.574236972	2.248823204	3.845515707	4.131209911	1.996484245	2.31800612	1.817813785	3.129693069	1.794773897	2.478811402	2.504442612	2.23411081	3.91669255	2.753318025	3.156281308	6.345077386	2.860620885	4.306099185
1974.4	1.749798848	1.406058088	3.206689405	1.26303629	1.973779074	2.892016352	1.744978746	4.142040607	4.521900814	1.939007998	2.396382885	1.794753805	3.255121891	1.554925146	2.227263289	2.409708755	2.222828102	4.061534837	2.441402812	2.883393763	6.039180157	2.827672608	4.57043824
1977	1.737460645	1.646320202	3.04063548	1.28105302	1.688006533	2.928698567	2.011648751	4.042331434	4.432354351	1.732427757	2.347802141	1.817156188	3.195245202	1.779338842	2.213135258	2.310316727	1.943178123	3.973571868	2.549231603	2.867615152	6.214393668	2.679919938	4.338931181
1979.6	1.534969185	1.62960991	3.052872262	1.289139377	1.971236466	2.687298606	1.93294324	4.114082464	4.582218274	1.907926278	2.262312288	1.838485337	3.421972315	1.558041069	2.218491673	2.651765377	2.050416189	4.084640874	2.479738556	2.874984107	6.433118188	2.768215551	4.495216837
1982.2	1.496621647	1.605490602	3.338971549	1.267667881	1.996663992	2.962010367	1.899389997	3.891396424	4.567741083	1.870825816	2.417412494	1.874967925	3.494161987	1.79319434	2.237553673	2.548620301	2.032219673	4.109370357	2.566992802	2.915851318	6.456941492	2.568078567	4.434837459
1984.8	1.659960512	1.527728873	3.039413871	1.343946743	2.092332082	2.906500637	2.183832575	4.390794886	4.568518266	2.014161119	2.335877681	1.988171604	3.162164864	1.535063787	2.506409361	2.377659599	2.176292117	4.186628087	2.698163978	2.999340201	6.476560608	2.910633548	4.67029045
1987.5	1.717770374	1.683622156	3.442116645	1.295872662	1.94600837	2.964696658	1.982344626	4.089586215	4.799224076	1.922976318	2.474801318	1.838484619	3.676582408	1.963573788	2.251170965	2.709895613	2.187889855	4.101899288	2.612076325	3.008892446	6.557106397	2.846288871	4.588822932
1990.1	1.771027532	1.615705176	3.358846607	1.341746793	2.135997001	3.296447433	2.068315171	4.307273882	4.76010019	2.190267195	2.555461275	2.097924769	3.410763061	1.80323867	2.608694888	2.502478162	2.165533182	4.290995165	2.803891607	3.247719629	6.744088414	2.857335543	4.726303942
1992.7	1.80946438	1.682417128	3.470693463	1.406730038	2.333769482	2.93150166	1.98415141	4.365661008	4.898849607	1.98292509	2.567675575	1.897959408	3.901165296	1.740854339	2.259030361	2.811822821	2.308603102	4.351616046	2.85171683	3.227068612	6.749419528	2.933179131	4.951911656
1995.3	1.724773906	1.891279527	3.755279941	1.295003491	2.175357207	3.268684229	2.475115825	4.465206898	5.067005459	2.130561395	2.768369976	2.207614721	3.696547783	2.060003444	2.652960253	2.654505113	2.384109091	4.578236995	2.942325473	3.394370674	6.883753081	3.145203472	4.948921372
1997.9	2.091189478	1.639953664	3.680493481	1.558708921	2.294933597	3.478711739	2.188232746	4.465715959	4.889051817	2.253759818	2.791346847	2.110975355	3.77552696	1.884453043	2.705076007	2.960863212	2.356134567	4.457012834	2.932821629	3.526786178	7.016152522	3.156577431	4.880659127
2000.5	1.576811063	2.308059787	3.795917444	1.443563473	2.606675811	3.10461364	2.320162919	4.441145659	5.202048715	2.178043901	2.897734672	2.260851314	3.902268628	2.098917309	2.599913547	2.718688427	2.542453427	4.725455886	3.173008289	3.35892652	6.897868491	3.194752364	5.086932131
2003.1	2.120114273	1.760249256	4.119079159	1.616879085	2.386042606	3.812121241	2.51538055	4.720428823	5.276113718	2.299377162	2.828287508	2.390714339	3.698830712	1.901526715	3.186702609	3.22798008	2.256713019	4.776208777	3.083891729	3.756295897	7.198845246	3.147858476	5.451239742
2005.6	2.37253428	1.95045869	4.05146401	1.498272723	2.512049885	3.534328705	2.379823126	4.772635539	5.375277324	2.308761446	3.21587383	2.401639232	4.060411072	2.651328181	2.370564418	3.005583172	2.46609086	5.036521567	3.250991096	3.890278969	7.26805127	3.427527558	4.970682588
2008.2	1.36640397	2.424019523	4.285073431	2.067241649	3.128202361	3.680238072	2.750659935	4.673353327	5.324337867	2.638664628	3.418127577	2.26368956	4.163247882	2.290587874	3.318187316	3.561362761	2.62916793	5.648495514	3.007348092	3.552888371	7.037708076	3.546922143	5.375070551
2010.8	2.638160694	1.924818458	4.500391771	2.340836292	2.525641838	3.664763241	2.480647511	4.961295021	5.41523514	2.641641152	2.841010295	2.633133292	4.481128375	2.196162503	3.367272773	3.826395839	3.029847155	5.140173494	3.279076194	3.785362542	7.409473323	3.424541001	5.748484262
2013.4	2.044771809	2.724595107	4.643683237	1.553586532	3.021823665	3.713460407	2.81292222	4.819656438	5.404874511	2.933130332	3.167818511	2.424889646	4.11613819	2.458520348	2.767212975	3.573521583	2.347381757	5.413499024	3.610589362	4.662411358	7.61340075	3.459494813	5.581861955
2016	2.486567221	2.096233469	4.276024233	1.678324086	2.952230119	4.401054181	2.906166917	5.258223504	5.906950692	2.452458811	3.723891981	2.950478415	4.365468734	2.867272635	3.275734932	3.483398727	3.007807072	5.256237985	3.487424125	4.020060461	7.27468632	3.983745551	5.767690255
2018.6	2.404253389	2.281370238	4.64168781	2.175231623	2.995854719	4.206548732	2.705575953	4.997399301	5.853547159	2.820373122	3.709560189	2.699640375	4.464009548	2.128562603	3.637765405	3.564731874	3.087191208	5.88859834	3.730108331	4.644960571	7.974845844	3.779496525	5.782065579
2021.2	2.080704237	2.747492145	5.112177926	2.142830435	2.819418517	4.402043389	2.965128333	5.42297119	5.841381467	3.013586018	3.366166656	2.918594042	5.280001949	2.76811194	3.239626363	3.496258906	2.770303802	5.579135421	3.97253078	4.867704168	7.982303832	4.048072952	5.69641484
2023.7	2.81155272	2.266366351	4.853789092	1.81776137	3.393869411	4.351344539	3.544706113	5.58395749	6.013491546	2.844914324	3.934072513	2.661544378	4.599013228	2.834617654	3.565249842	4.138354905	3.083411502	5.388594886	3.916274618	4.68131885	7.56025323	3.822015484	5.929934089
2026.3	3.070641306	2.571691561	5.069527029	2.219876974	3.287064508	4.585881841	3.008372486	5.270409061	6.212721184	2.972678599	3.724350557	2.98681715	4.94206353	2.769690113	3.880145015	4.229951648	3.247708001	5.641978855	3.996292236	4.890444144	8.001698053	3.819786151	6.132528612
2028.9	2.256007817	2.740643613	5.336449345	1.808393909	3.603540458	4.915403999	3.201499723	5.802864331	6.117189902	3.059507503	3.873576238	2.969176568	5.049170311	2.803582261	3.779367131	4.074412816	3.1184354	5.609068482	3.851585052	5.361521112	8.512081645	4.293876842	6.080725966
2031.4	3.127744723	2.500675273	5.446967105	1.910483777	3.579375087	4.77589147	3.461619153	5.501221945	6.334186975	2.948697519	3.964942673	3.3026753	5.198027199	2.860318793	3.76260282	4.308198588	2.969860553	5.710811909	4.185894097	5.194269325	7.905638223	4.152098246	6.264766497
2034	2.865671098	2.658033165	5.505573754	2.265745321	3.477967859	4.952350704	3.330447846	5.840760241	6.486231453	3.293838549	4.253862153	3.116810676	5.273232999	2.890788068	3.942399572	4.074289522	3.311065343	5.783659765	4.133655367	5.275385057	8.376464141	4.216580189	6.208220105
2036.6	2.736485482	2.849731761	5.811959491	2.077788891	3.688686936	4.930923074	3.537630429	5.842749698	6.527546336	3.086724303	4.171672719	3.547008215	5.366539951	3.029408063	3.895548494	4.312238666	3.454496081	5.944034246	4.321495854	5.531022508	8.373236363	4.311165429	6.224188001
2039.2	3.0775835	2.679477874	5.853717722	2.154911363	3.854325865	4.944843938	3.494454927	5.9143701	6.707887268	3.295128851	4.351532341	3.226947278	5.397109306	2.982944502	4.111379695	4.464890577	3.26963771	5.803007549	4.24772514	5.552491628	8.427081728	4.436757329	6.300143886
2041.7	3.103562663	2.772666105	6.067177645	2.281941535	3.774241835	5.318096178	3.785034636	5.897962075	6.418060256	3.315656808	4.308577523	3.384434242	5.531522438	3.156748466	4.107547775	4.451841054	3.454934114	6.125255328	4.456230931	5.690216076	8.40082846	4.420679044	6.262152643
2044.3	2.960761978	2.760855737	5.910418652	2.168884349	3.954736559	5.115416858	3.450158012	5.910231128	6.705315651	3.352456713	4.518329291	3.492064106	5.584200074	3.05932541	4.242320964	4.466131446	3.391414863	6.016348824	4.389663803	5.685313932	8.369064608	4.534098313	6.450820941
2046.8	3.009936413	3.00239147	6.159786016	2.285294506	3.732416268	5.178451989	3.791768374	5.957361594	6.667741502	3.216959934	4.454542249	3.407561208	5.524347908	3.216185051	4.166481401	4.472619416	3.561580001	6.044155249	4.500441295	5.825430644	8.521363831	4.519090343	6.335168573
2049.4	2.981995157	2.802468707	6.480525351	2.127127999	3.956889318	5.231883175	3.836533492	5.80317082	6.658156153	3.592780247	4.554467649	3.373954058	5.512854908	3.246609745	4.455168374	4.578931674	3.603559449	6.138070348	4.333574389	5.803956595	8.344175	4.512666347	6.695633818
2051.9	3.132740299	3.062259149	6.474346524	2.428883464	3.946933029	5.544252796	3.756380725	6.250989813	6.819443432	3.330897249	4.548486777	3.430595292	5.808483206	3.28864475	4.356521379	4.762145831	3.566668079	6.329247284	4.710520783	6.092968995	8.374253644	4.450443546	6.311146189
2054.5	3.224867181	3.24585211	6.407730721	2.320543919	4.042311928	5.27852953	3.581421774	5.875594135	6.771036919	3.491490465	4.566346393	3.691138166	5.563109514	3.272561029	4.497896413	4.647124633	3.428460753	6.351070331	4.802028787	5.994420793	8.575433283	4.864170168	6.609563854
2057.1	2.900685303	2.856245099	6.460617265	1.759048965	4.145090548	5.594371654	4.046381419	6.102441133	6.755417279	3.514196946	4.894123307	3.8702158	6.056545263	3.522433529	4.207351159	4.942578837	3.653776364	6.445626396	4.747212135	6.361357108	8.283536256	4.585762994	6.40205149
2059.6	3.335292829	3.13783108	6.627061726	2.729142287	4.420490296	5.683008913	4.04179566	6.182790363	6.676531305	3.637572557	4.818514436	3.65936133	5.622845931	3.391539766	4.833195224	5.016686348	3.69945282	6.301800317	4.774847636	6.16320608	8.672808776	4.787781268	6.685909188
2062.1	3.393351972	3.321966033	6.922870343	2.416370983	4.248012292	5.769998073	4.161900226	6.373270518	7.150968694	3.657038043	5.122554027	3.86460768	6.250690841	3.427580812	4.554042255	5.024984089	3.842420031	6.621045626	4.927464182	6.456412542	8.411620138	4.709142256	6.706233147
2064.7	3.253287416	2.961979758	6.846639718	2.386489467	4.252349303	5.968773144	3.945831391	6.151263687	6.979223756	3.71243294	4.746465972	3.947324531	5.9070439	3.575713357	4.70488823	4.994581854	3.698137054	6.610548694	4.692102744	6.595698797	8.589537241	5.258989852	6.86420749
2067.2	3.382557478	3.322216971	7.096949577	2.591221074	4.517796706	6.0061545	4.204047034	6.471325374	7.165610677	3.963606539	5.421953773	4.096032051	6.245475177	3.775510909	4.890098329	5.367344573	3.876936634	6.809562838	5.243501573	6.661507426	8.796537234	5.063404034	6.67227904
2069.8	3.814175096	3.387373427	7.284389009	2.357061162	4.637905975	6.048699084	4.516978306	6.440803278	7.260939674	4.064595702	5.096345035	4.099329847	6.249446783	3.900457241	4.998453828	5.11848848	4.150184484	6.920714128	5.054225348	6.925148175	8.731201559	5.189791974	6.777392126
2072.3	3.58211565	3.436621348	7.773531148	2.694172723	5.081225185	6.373184036	4.394960881	6.213672291	6.998118091	3.603569289	5.687811922	4.218398663	6.590638735	3.872491019	5.05923496	5.699129706	3.944825223	6.980455914	5.226541528	7.066039411	8.711995816	5.093305904	6.90543205
2074.9	3.62261924	3.519466068	7.485147038	2.337625465	4.657740373	6.459374296	4.558227639	6.812508499	7.522626751	3.970837118	5.183724225	4.30364724	6.494623653	3.923898484	5.33524289	5.64991492	4.214637238	6.811429546	5.163795642	7.041298033	8.852002021	5.239025045	6.923205012
2077.4	3.715749004	3.545036669	7.782359047	2.766557547	4.98722967	6.439313084	4.467505925	6.79641952	7.207272217	4.238824351	5.76958607	4.386197895	6.630788364	3.966755677	5.311519865	5.714039367	4.057300545	6.971157462	5.457207515	7.496286934	9.030139626	5.341648988	7.043520264
2079.9	3.971081607	3.627973634	8.127840911	2.593003265	4.996776806	6.596871437	4.689291751	6.644242381	7.582855695	4.097003938	5.847750848	4.498053652	6.742830576	4.212160583	5.414530666	5.85572899	4.209384319	7.045567707	5.53772215	7.463435001	9.065417898	5.635692843	7.114162088
2082.4	3.884048413	3.781608292	8.216188158	2.671919062	5.018906551	6.828076559	4.74547012	6.909378124	7.694076512	4.300876746	5.623121872	4.627388323	6.889590762	4.095772338	5.673064819	5.738604627	4.194136537	7.244404703	5.615563838	7.553456916	9.120149536	5.604307632	7.133284266
2085	4.078437618	3.78864064	8.175616225	2.753784168	5.286522032	6.694313539	4.810238741	6.884240171	7.589751593	4.466463832	5.820578879	4.713297823	7.010598826	4.215818271	5.603484917	6.064043115	4.416754207	7.178712415	5.590367106	7.887984972	9.111355986	5.751525507	7.186163952
2087.5	4.119354718	3.692854862	8.299870253	2.762331118	5.200118112	7.037471603	4.914642002	6.822633593	7.813644832	4.432712359	5.943115273	4.640580296	7.00231583	4.403145661	5.769808806	5.966348328	4.461207962	7.401717782	5.855076451	7.981152812	9.191681122	5.678889349	7.400819687
2090	4.260398388	3.8513568	8.599693042	2.910742356	5.32957996	7.084762837	5.056855483	7.158429616	7.67808298	4.568974112	6.334622877	4.802211967	7.246938109	4.449869148	5.717540483	6.145006439	4.459198068	7.233782828	5.619689913	7.939618285	9.326015154	5.931375011	7.510369528
2092.6	4.232408713	4.018226729	8.823409839	2.873879328	5.465784797	7.075140364	5.211860353	7.15221491	7.721898171	4.538944604	6.058256605	4.857711878	7.112423429	4.439443133	5.919310824	6.360852912	4.635991404	7.316879095	5.972982032	8.158973876	9.452918751	5.936050784	7.296077375
2095.1	4.407961619	4.093029866	8.962621914	2.861719851	5.596494188	7.465751428	5.067251927	7.287963705	8.011518109	4.533662023	6.32325409	5.013148978	7.169715874	4.586974701	6.089423185	6.347881305	4.616928559	7.711934503	5.948227042	8.391423352	9.516125806	5.801637381	7.696504523
2097.6	4.405262189	3.731516297	9.120630458	2.901639213	5.570108842	7.403552102	4.951726381	7.236079814	7.961312894	4.723127553	6.321053088	4.958074307	7.453163725	4.543211285	6.201916889	6.465959611	4.594983829	7.61342294	6.138784216	8.499517385	9.410984516	6.150787444	7.466870794
2100.1	4.220015563	4.078427229	8.948672911	3.060191476	5.682007826	7.515059662	5.382823051	7.374616568	8.209914857	4.666088017	6.471110074	5.041350122	7.384767882	4.588334015	6.161514444	6.500417269	4.78246998	7.590596727	6.120396396	8.440780584	9.559252037	6.170017093	7.695060811
2102.6	4.608939218	4.300508225	9.493625461	2.970335386	5.769818787	7.7302977	5.427995935	7.559752123	8.245849494	4.928375215	6.677857862	5.064507712	7.661373572	4.9579317	6.481401134	6.620679424	4.831207758	7.858939801	6.262470048	8.934624064	9.770762706	6.392799481	7.607819794
2105.1	4.479602261	4.144920369	9.499013345	3.111715143	5.808704641	7.565436256	5.207445739	7.487707881	8.171180827	4.784637971	6.704975154	5.3182713	7.689671964	4.737495944	6.320585991	6.547963879	4.687648777	7.843469916	6.15775608	8.814854537	9.647022404	6.103207766	7.744185163
2107.6	4.580123864	4.29843548	9.618556556	3.050041831	6.014607504	8.115414178	5.60132259	7.645419091	8.535523982	4.920257878	6.693386627	5.390133526	7.665475979	4.844097612	6.587431974	6.943912976	4.929922912	8.111164067	6.526516576	8.887037289	10.02380973	6.458569434	7.969248271
2110.1	4.876793841	4.179527499	9.705089926	3.171430537	6.007696484	8.008280094	5.616764619	7.794939455	8.402354148	5.074736369	6.889598006	5.449175038	7.916578876	5.192067806	6.670299356	7.04342037	4.936337776	8.009670386	6.462001414	9.109779303	9.903393205	6.512028045	8.039878584
2112.7	4.780941066	4.589519941	9.97595379	3.224256431	6.270068058	8.010487733	5.632311921	7.808855224	8.703925597	5.212009411	6.996659841	5.573946858	7.9817832	4.937505213	6.73245688	6.928647486	5.027148639	8.096514986	6.612758909	9.269144234	10.07917174	6.730713345	8.190035401
2115.2	4.786308894	4.601176018	10.09600842	3.152421416	6.19781187	8.19098964	5.725626964	7.880371095	8.685582538	5.245105592	7.179388111	5.603708357	8.105680502	5.12528606	6.829189928	7.245620663	5.166884	8.343178877	6.589979628	9.569693658	9.973137331	6.621144435	8.008654921
2117.7	4.962280848	4.442078739	10.18202612	3.37005513	6.322018936	8.436843109	5.787548783	7.838838624	8.672324055	5.207881573	7.243490378	5.658809613	8.220613037	5.319804263	6.883746019	7.233993561	5.099342713	8.337599818	6.698703068	9.426249497	10.41692018	6.820506955	8.154672192
2120.2	5.014555752	4.49674752	10.32048106	3.245250005	6.524344115	8.472732967	5.913939573	7.979738834	8.89109464	5.417493443	7.081209427	5.530462417	8.399812205	5.154246047	7.094317297	7.399732683	5.194956471	8.393054496	6.922646939	9.77636411	10.22795389	6.786380543	8.337200815
2122.7	5.122709324	4.749049465	10.3791332	3.349621528	6.428505277	8.512215497	5.949186179	8.118603161	8.945070434	5.418602839	7.384254175	5.859271197	8.169691751	5.35394079	6.991118918	7.206372693	5.267980819	8.47504162	6.813491651	9.716725222	10.31631362	6.968267733	8.291616558
2125.2	5.165095289	4.615111655	10.66067115	3.401287721	6.521545869	8.622276023	5.871271817	8.057045329	8.939942119	5.46421201	7.286087853	5.61754111	8.474278501	5.356860987	7.17509316	7.65625984	5.376660891	8.532324793	6.840724768	9.852976217	10.48754224	6.872117774	8.465399715
2127.6	4.954852291	4.828071541	10.65407649	3.453011238	6.758922562	8.611766844	6.05265579	8.406146542	9.0663423	5.542583692	7.710114527	6.04284377	8.411862161	5.571332598	7.24715469	7.543926167	5.324066959	8.451819083	7.103474405	9.882714623	10.57141709	7.171390397	8.413000525
2130.1	5.315296831	4.78093963	10.9407909	3.393359734	6.712558523	8.754615106	6.327897242	8.351005293	9.095173675	5.446693197	7.438735703	6.012698469	8.728259796	5.350814858	7.409245341	7.65235786	5.340716528	8.764947709	7.097084009	9.973084619	10.51207534	7.075306242	8.642631314
2132.6	5.171589218	4.805538238	11.00932304	3.426525298	6.7451236	8.82826563	6.117676812	8.420491183	9.223417969	5.605893514	7.584615664	6.081684266	8.553110144	5.712037172	7.273334396	7.690184845	5.409879268	8.725257747	7.188512858	10.1793874	10.75902186	7.276444008	8.666703357
2135.1	5.340798869	4.840653446	10.93042326	3.534049314	6.857509631	8.975082836	6.384023993	8.489719822	9.328338064	5.572326816	7.689910985	6.159394745	8.677679129	5.7525024	7.626536779	7.843619315	5.377714843	8.774587442	7.078584506	10.25309225	10.87166473	7.397117697	8.636708466
2137.6	5.38162495	4.920256251	11.24530139	3.423688316	6.854186092	8.996191295	6.24668803	8.431616989	9.310856299	5.924227079	7.815093394	6.244628376	8.776153669	5.67058485	7.542651202	7.831058288	5.722232041	8.867697693	7.272721956	10.5408084	10.88507037	7.239937631	8.774363676
2140.1	5.529487987	4.968079355	11.332713	3.669344171	6.899573577	9.069085681	6.368632622	8.618086876	9.438167151	5.725998291	7.895640277	6.192857896	9.071038618	5.884785181	7.729903688	7.908962427	5.549977043	8.886309601	7.369241539	10.40912451	10.78617824	7.512873447	8.874471807
2142.6	5.386346	5.068609061	11.21143469	3.554686023	7.086710214	9.269704922	6.487240035	8.610619038	9.507717867	5.802387295	7.980222068	6.276015075	8.876858144	5.774769978	7.625246333	7.901158647	5.491173056	9.211708959	7.44019286	10.5803225	11.09749678	7.421325931	9.010114905
2145.1	5.417961884	5.017367561	11.48590546	3.520155162	7.230147157	9.24994262	6.541128469	8.842782784	9.525029027	6.047742354	7.906271721	6.419521025	8.930582522	5.812577985	7.688945761	8.210405698	5.725890911	8.926476819	7.465963208	10.77306335	11.13047555	7.656211817	8.822755368
2147.5	5.563240511	5.225005457	11.65456295	3.695798341	7.199613047	9.26240897	6.515116067	8.877971144	9.649006987	5.952130976	8.167017013	6.438248701	9.249748179	5.960349727	7.857138073	8.121810937	5.714681065	9.096142495	7.41629578	10.81480217	11.03843965	7.582652265	9.085010354
2150	5.63640401	5.064096917	11.6012132	3.657468179	7.227351213	9.526191995	6.737501555	8.820083423	9.807333305	5.98179297	8.114659872	6.359010541	9.077252329	6.050450912	8.026647259	8.229224775	5.660628077	9.179671039	7.551301705	10.89460124	11.26220411	7.77432513	9.097052438
2152.5	5.697122386	5.274805959	11.74660831	3.73788252	7.324341028	9.33565483	6.554224029	8.909216152	9.772068122	6.05580693	8.27876248	6.567370789	9.176289391	5.984554839	7.952015623	8.253480274	5.78153181	9.257568678	7.659961883	10.93456492	11.47487548	7.851935272	9.19359869
2154.9	5.756289405	5.14842376	12.00362305	3.929068657	7.398868904	9.732679405	6.647763465	9.142419642	9.73394221	6.103653223	8.267879759	6.560459659	9.40633614	6.150647223	8.033650992	8.312462857	5.928075265	9.329477554	7.782175586	11.15770058	11.32843156	7.853814596	9.263260407
2157.4	5.721173564	5.200653666	11.7392552	3.871307831	7.424967673	9.644905665	6.784292973	8.97664591	9.98884125	6.378055858	8.300809859	6.67318196	9.556883859	6.207044064	8.185698474	8.432568745	5.724992871	9.364569105	7.819903227	11.15675105	11.53007149	8.015685323	9.380728389
2159.9	5.81873832	5.390219731	12.12637568	3.891694754	7.381937485	9.706856232	6.956716986	9.169242211	10.02940101	6.160536669	8.612731171	6.7288644	9.332012949	6.189504344	8.265690079	8.396872192	6.060139196	9.45472183	7.701335584	11.21676874	11.5447	7.98994358	9.405040461
2162.4	5.932379246	5.575800817	12.04475015	3.787940691	7.720553135	9.808258245	6.938711896	9.445529348	10.13116494	6.453868534	8.566507602	6.691908887	9.648307233	6.327185451	8.17919424	8.622941347	6.032600633	9.510719933	7.85848191	11.42172034	11.68463023	8.159732123	9.556952791
2164.8	5.782203313	5.345586656	12.52291361	3.927118471	7.545660752	9.860280351	6.947508507	9.208497688	10.32592176	6.421466104	8.605544623	6.906332726	9.531493308	6.439437713	8.463700303	8.46563741	6.004632581	9.68172188	8.110131022	11.52934242	11.68341734	8.176006761	9.617652156
2167.3	5.934521939	5.514274611	12.38327089	3.984060593	7.865764196	10.12052022	7.26498026	9.362499076	10.1490388	6.407351163	8.655886882	6.854523746	9.671414806	6.412884898	8.272084162	8.765296491	6.124278893	9.593873697	7.854691463	11.55698319	11.92778358	8.279351931	9.56136776
2169.7	6.337845873	5.524951927	12.68647269	3.734111485	7.737752026	9.866408857	6.956117925	9.448564204	10.11912189	6.631002368	8.597509395	6.807905185	9.640752467	6.499717521	8.523101373	8.67137318	6.025284288	9.81032608	8.329702727	11.77419286	11.7669662	8.317702609	9.775902015
2172.2	6.025096823	5.423789636	12.45984439	4.122094553	7.821136823	10.34916594	7.093702833	9.493944	10.42082479	6.473602509	8.931706637	6.982139168	9.733342028	6.490063712	8.478770331	8.962030318	6.25805255	9.631592885	8.019963403	11.72893666	12.02008414	8.513562805	9.734832763
2174.7	6.108775305	5.7079757	12.56218519	3.920480176	7.914304124	10.11662975	7.156055279	9.563225788	10.40283752	6.577454313	8.898520042	7.13483408	9.940840942	6.642467626	8.622211865	8.757895631	6.108104689	9.871247545	8.196778203	11.92130948	12.16878217	8.649205511	9.80302142
2177.1	6.23232613	5.496745561	12.68598636	3.984921092	7.980974671	10.23759827	7.235194261	9.607420317	10.66919402	6.637523804	8.933122004	7.123031486	9.913594719	6.583188227	8.669648217	9.06407569	6.49440337	9.714197233	8.373418849	11.83267832	12.04298274	8.453408973	9.887460721
2179.6	6.171551432	5.755924517	12.84909644	4.174479824	7.958652012	10.33641604	7.455651126	9.781176594	10.52212691	6.644524807	8.893849966	7.182630108	10.05198864	6.635682471	8.862052051	8.757739208	6.101287541	9.820984253	8.346299853	12.13655578	12.30992089	8.632719626	9.885498395
2182	6.287764164	5.639437994	12.84647389	4.09762097	8.19760791	10.57586071	7.26906146	9.635341612	10.6845275	6.874177443	9.260793823	7.200249527	9.972621092	6.75572498	8.664881819	9.081304777	6.436461276	10.14095264	8.242867126	12.20664473	12.32213128	8.784059921	10.08948432
2184.5	6.255818334	5.837160929	13.14521975	4.115613543	8.239936577	10.55086139	7.553965913	9.894728262	10.73114145	6.569645683	8.906366276	7.462903042	10.17974445	6.719178184	8.957804682	9.281267325	6.375874807	10.03419633	8.792533112	12.22997644	12.34891606	8.935897437	10.06977394
2186.9	6.538730595	5.948324742	13.23138982	4.179715281	8.400117897	10.80028452	7.455059545	9.975554127	10.6142156	7.218240964	9.409163769	7.144317034	10.18649924	6.946104155	9.120842115	9.356099195	6.501332804	10.08203819	8.528497195	12.49529869	12.48690206	9.112009472	10.18976957
2189.4	6.373177469	5.75186039	13.41104577	4.052760688	8.381301366	10.77958564	7.718103799	10.12609217	11.0651183	6.913731	9.323952468	7.597289986	10.54190148	7.044237542	9.135807407	9.301630394	6.461829281	10.36650747	8.61277509	12.47052879	12.59251833	8.770099237	10.2477893
2191.8	6.947897282	6.157196186	13.30973496	4.466732401	8.574658095	10.89194651	7.736697538	10.11810724	11.08929077	7.18662102	9.526357004	7.544307823	10.49288826	7.008495484	9.144168001	9.447902865	6.607949575	10.41872162	8.902318948	12.7996912	12.81609864	9.193464985	10.45517477
2194.2	6.677817509	5.905253151	13.71803656	4.15918422	8.659488037	11.1170135	7.870826714	10.30580611	11.22780719	7.180430358	9.65844581	7.76360885	10.68920608	7.304473145	9.585760336	9.817244665	6.845911793	10.51712074	8.8287765	13.05540582	12.72905393	9.439926727	10.65238843
2196.7	6.833181123	6.184489029	13.6983154	4.43710358	8.647812598	11.16578157	7.697503521	10.19038631	11.19691631	7.298426056	9.828282482	7.830428636	10.59503854	7.360366212	9.170243505	9.601108534	6.746881328	10.36251624	8.858734856	12.86654075	12.81969052	9.203268445	10.47869048
2199.1	6.63000842	6.130196747	13.79704115	4.531011103	8.877647804	11.19490331	8.114437654	10.35989478	11.19313199	7.480662494	10.05166993	7.799146264	11.05465049	7.23149372	9.477990444	9.762985897	6.856885909	10.71558757	9.057136196	13.36848036	13.13119349	9.367296641	10.61305691
2201.5	7.028877045	6.363306905	13.95290253	4.47764339	8.823896472	11.65880262	7.99856699	10.29368792	11.39089641	7.139613711	9.879857276	8.083268659	10.63706445	7.458487521	9.604552281	9.801213466	6.714997962	10.56665126	9.010828734	13.14604377	12.86901101	9.787343252	10.77257953
2204	6.840551161	6.410871681	13.98776112	4.449193014	8.906684907	11.20513054	7.993438901	10.58429904	11.62131264	7.735126929	9.913924077	7.83018058	10.87380767	7.508200975	9.771640046	10.12717852	6.93915267	10.83374217	9.141275061	13.27293612	13.08522564	9.468105012	10.80355161
2206.4	7.228239791	6.222704638	14.04677463	4.414049011	9.08120238	11.47760419	8.141785737	10.52379255	11.16166958	7.403421583	9.868317416	7.975946958	11.26875207	7.355315934	9.681972212	9.963747753	6.959661077	10.64695058	9.154500446	13.52563483	13.0946619	9.458753409	10.57983879
2208.8	6.868457309	6.194217052	14.07117914	4.510339145	9.105074533	11.51802241	8.292424212	10.52713686	11.50560244	7.678933165	10.09209535	8.196637809	10.93563843	7.525911906	9.72711933	9.858919002	6.787678192	10.85912888	9.134787112	13.46165305	13.08200082	9.903637258	10.81756153
2211.2	7.103126652	6.340471984	14.1535466	4.616089395	8.90052229	11.55888633	7.915051804	10.58150702	11.42313289	7.277357339	10.06898853	7.909527336	10.87614558	7.4290852	9.534642295	10.03954833	6.904449277	10.60751743	9.116754187	13.34524211	13.29777338	9.400222686	10.79326
2213.7	7.029115703	6.223792484	14.09823497	4.454792622	8.916093238	11.51784322	7.95479134	10.4051984	11.39404456	7.522135212	10.17380698	7.979307901	10.89786232	7.353673867	9.905952019	9.869191722	6.998743412	10.59662592	8.997460591	13.31095251	13.15953173	9.609499933	10.62010952
2216.1	6.935502935	6.221975852	13.87778913	4.190480824	8.913902473	11.39565317	7.850495849	10.52296578	11.29609705	7.524579629	9.790894549	7.957799489	10.95051051	7.245445964	9.321329074	9.886290779	6.762238122	10.48044079	9.220047523	13.50039236	13.33638872	9.781268654	10.68431112
2218.5	6.785913273	6.286485444	13.7777191	4.52420216	8.866984764	11.26273935	8.114490498	10.50547796	11.55932704	7.251145008	10.03522463	7.696863187	10.65787712	7.082471241	9.4483312	9.744296897	6.701907495	10.72168008	8.866419546	13.00604915	13.01719679	9.44693651	10.77708151
2220.9	6.621274419	6.293029254	13.69682514	4.450697003	8.548838382	11.24059649	7.712235014	10.23376052	11.10759523	7.528901077	9.603496418	7.69285904	10.79484847	7.266140136	9.429564218	9.755951327	6.911721817	10.1834567	8.820165632	12.96488519	13.05820719	9.305004533	10.72385239
2223.4	7.03844405	5.822470107	13.82811522	4.296709128	8.816123822	11.11517915	7.925182621	10.40103561	11.41298194	7.189470544	9.717604144	7.78935506	10.8494254	7.185379534	9.38468274	9.621630011	6.592116183	10.58354751	8.691138653	13.0478132	12.94711645	9.148186969	10.35622244
2225.8	6.568152747	6.371601397	13.53334363	4.461287286	8.44152799	11.20251167	7.545580031	10.1855822	11.23770922	7.336576603	9.679926278	7.844051264	10.51896515	7.160928575	9.244029708	9.51982251	6.867329031	10.36303985	9.031274977	12.85850602	12.93418452	9.393311063	10.54733465
2228.2	6.652767299	5.763802253	13.40103488	4.407779911	8.509833349	11.07131442	7.81790149	10.18667897	11.04244665	7.211750994	9.692000014	7.46937437	10.49430803	6.975388027	9.403953162	9.371621118	6.569278341	10.20863743	8.865583361	12.71885635	12.61950493	8.927762176	10.54868309
2230.6	6.825939201	5.9209223	13.6841053	4.321352711	8.438272547	10.96787568	7.447394288	10.02882624	11.03600168	7.064953734	9.629965666	7.573257349	10.74921191	7.175492279	8.944204575	9.830852215	6.717037302	10.27696906	8.815205003	12.71892048	12.97849103	9.134873763	10.4849837
2233	6.498326376	5.857162675	13.64448666	4.458083907	8.581005904	10.72678281	7.999399191	9.979850961	11.04112963	6.920409462	9.581216512	7.629386616	10.46117528	6.790080051	9.244662603	9.065328171	6.538934385	10.08801782	8.422656909	12.75875739	12.68083362	8.995068379	10.1907744
2235.4	6.516832588	6.078714785	13.09673989	4.120910498	8.254747346	10.74735733	7.478960066	10.39453308	11.03294767	7.036926794	9.450841841	7.272099214	10.42528845	7.041461973	9.002812357	9.500946085	6.490629876	10.15993048	8.759937055	12.34564396	12.55293304	8.833647075	10.29801614
2237.8	6.609291876	5.68242285	13.3221072	4.006790787	8.278046397	10.84009201	7.697152196	9.744366918	10.96732973	6.911516685	9.519579407	7.446821792	10.39009171	6.673765592	9.063443558	9.059761797	6.524164969	10.10959437	8.465305276	12.55847085	12.53475829	8.966730984	10.19418035
2240.2	6.802898766	5.768822659	13.33835298	4.18018937	8.220448068	10.66282609	7.360975889	9.697717941	10.69706099	7.086746976	9.687826507	7.815879345	10.32266063	7.077111791	9.023687632	9.388945177	6.278384423	9.978677943	8.627718892	12.49849455	12.38353198	9.008844564	9.957716205
2242.6	6.157644978	5.673613851	13.1731821	4.357862075	8.248722369	10.63040128	7.510765453	10.03843175	10.66287294	6.999335046	9.192137777	7.413025721	10.07455536	6.93335844	8.928104653	8.966816922	6.404041088	10.11826911	8.510462244	12.40385371	12.30703851	8.978960563	10.14960905
2245	6.422302241	5.682555915	13.22512588	4.179150792	8.112740893	10.68820928	7.613697791	9.634468997	10.62390631	6.750499649	9.294203219	7.431406543	10.15580964	6.709729087	9.090255186	9.08045563	6.369235809	9.864720007	8.219691346	12.33350536	12.30811292	8.644555084	9.922177818
2247.4	6.519624073	5.587667399	13.24980938	4.14382465	8.098964447	10.32299544	7.48127809	9.603564821	10.28842382	6.799502772	9.167081606	7.390288596	10.30451274	6.762352862	8.893004973	9.123018015	6.233527628	9.75240579	8.391085483	12.07154202	11.97732504	8.731873784	9.953847627
2249.8	6.268285428	5.571990316	13.13519315	3.879118712	7.924790115	10.55331854	7.142055547	9.522848309	10.49252238	6.8393551	8.877082125	7.287089023	9.902970779	6.906789369	8.917558841	9.111741464	6.283794569	9.9014854	8.422126049	12.06536725	12.1608897	8.790099042	9.68338572
2252.2	6.423301255	5.594697916	12.51583401	4.116167273	8.172296431	10.35132292	7.216530791	9.390865097	10.15900877	6.667087341	9.033264163	7.264593749	9.925189782	6.472739822	8.638904997	8.983371479	6.266847759	9.745965167	8.265235792	11.99569302	11.73591943	8.367420642	9.653079788
2254.6	6.229020748	5.822626331	12.90564394	3.566494074	7.605444838	10.37397113	7.317841772	9.282134081	10.11674419	6.596958913	9.260593495	7.121982207	10.07660107	6.90958932	8.413152174	8.898498147	6.134772919	9.788206703	8.257158809	11.9665966	11.78628193	8.442025863	9.648099654
2256.9	6.134573368	5.4464878	12.71688991	3.948976599	7.973771946	10.02734736	6.840994481	9.398820646	10.13284549	6.427963084	8.750053611	7.233906632	9.713790085	6.374001585	8.918373261	8.799989997	6.126037205	9.467873171	8.180164714	11.94109776	11.70595338	8.528268952	9.29816509
2259.3	6.264575513	5.566377986	12.60298407	3.876946781	7.967014129	10.41607766	7.376130512	8.601874217	9.830708779	6.750374638	8.836979424	7.030492786	10.03710183	6.612286804	8.354831524	8.791412577	6.082368895	9.644017763	8.101654811	11.76192279	11.59242264	8.277431406	9.59669086
2261.7	6.065536495	5.319679236	12.50625536	3.832691336	7.624332345	9.893576624	6.832956361	9.177394929	9.804652481	6.428842086	8.573033669	7.143321516	9.579280548	6.114540148	8.233029727	8.818411162	5.804068734	9.488923779	7.852834327	11.5925397	11.39385192	8.439336327	9.130851183
2264.1	6.060889075	5.354306395	12.05150319	3.589351683	7.446809155	10.06569065	6.755362446	9.063940241	10.02787448	6.20712995	8.637973894	6.85477107	9.341517173	6.510852082	8.309466356	8.279989773	6.011800865	9.390853162	8.035160345	11.18026202	11.01698212	8.071643183	9.345321516
2266.5	5.807889521	5.387518389	12.41588173	3.836851056	7.447672878	9.560519606	7.021639918	8.836298177	9.246001039	6.346739321	8.361971017	7.080222753	9.468427515	6.23949588	8.326039305	8.452407304	6.013788376	9.397430936	7.561571801	11.3660248	10.93262856	7.878176454	8.882477489
2268.9	6.167626664	5.271535857	11.9916358	3.621938368	7.374977097	9.437855675	6.660142272	8.550599724	9.659687719	6.08641149	8.212603519	6.598054023	9.221916995	6.097931834	8.18753293	8.372667694	5.850523857	8.756067681	7.684751213	10.97450713	10.80485903	7.673007481	9.163571157
2271.2	5.732552561	4.869723849	11.55997345	3.56828637	7.21761065	9.471603223	6.725848111	8.877035178	9.251244236	6.016053721	8.294991423	6.253427099	9.246217107	6.228529781	8.045357799	8.292959972	5.677185629	9.311504669	7.645373905	11.07376362	10.83198169	7.979942305	8.600914435
2273.6	5.573381303	5.147324287	12.18441443	3.534301593	7.212704197	9.426407996	6.402916711	8.472870655	9.389532722	6.01942696	8.073443968	6.587313326	8.900795395	5.882196907	7.966798949	7.90265018	5.583389035	8.994167518	7.624947563	10.64601383	10.59990464	7.628675925	8.732652867
2276	5.603777618	5.130306829	11.71130451	3.82431011	7.093572229	9.292720125	6.547390058	8.560351534	9.220616237	5.706838175	8.044213385	6.427208733	9.262681092	6.025441967	7.636254116	8.231941842	5.579681027	9.106438716	7.320604306	10.94845716	10.79463692	7.627868136	8.575853144
2278.3	5.498962414	4.878757048	11.44878521	3.16679252	7.028969121	9.073999971	6.32530079	8.253912064	9.075943926	5.885691949	7.819973925	6.363131239	8.772958676	5.974655909	7.897071456	7.883661952	5.24886031	8.569812124	7.265875603	10.56836516	10.40748559	7.469414861	8.675206206
2280.7	5.377075595	4.700832147	11.58953463	3.728455344	6.657955971	9.00841306	6.423248537	8.167706037	9.090529865	5.707304213	7.867746651	6.054976415	8.659496749	5.777967267	7.541776894	7.900564119	5.887501844	8.664452629	7.13879772	10.21888532	10.56759991	7.571353262	8.595556279
2283.1	5.431550629	4.866876144	10.93945587	3.347392719	6.651086172	9.06492235	6.159291363	8.441897191	9.172098465	5.474298058	7.911914089	6.510654837	8.586384189	5.771822589	7.798010563	8.079269605	5.27894	8.891099739	7.493128082	10.27300367	10.35169051	7.298966224	8.250553262
2285.4	5.451946287	4.875839679	11.20762063	3.465031992	6.824525221	8.723816228	6.423836018	8.197963202	8.911207972	6.0399057	7.677567818	6.009044244	8.538172523	5.616658173	7.263596475	7.75210042	5.51517592	8.389281682	7.04308522	10.09250911	9.969708347	7.411325912	8.751353527
2287.8	5.334913301	5.039684846	11.14445256	3.347658416	6.740650492	8.934393387	5.840109394	8.064967627	8.972595442	5.377256902	7.556644053	6.467380878	8.672694899	5.615344493	7.461568245	7.878796126	5.309538688	8.755191166	7.107414902	10.31743196	10.47325113	6.985813725	8.295410454
2290.1	5.283370004	4.925823895	11.13055121	3.517596233	6.799450706	8.530739202	6.425515457	8.053149298	8.750222974	5.515986525	7.491158977	5.928046671	8.466288142	5.820628981	7.505739465	7.556774455	4.981855439	8.715135102	7.031887388	10.01806927	10.22941327	7.622420372	8.42832329
2292.5	5.089141995	4.33427548	10.76996427	3.335345083	6.317412265	8.832147514	6.003756963	7.980724593	8.672577899	5.594407867	7.449783521	5.896929696	8.513493117	5.228304543	7.264296878	7.785824572	5.458493332	8.323947146	7.140445452	9.988550446	10.03989906	6.732215658	8.305338207
2294.9	5.479307707	4.883809032	10.79734341	3.203546163	6.860204605	8.626165343	5.941359391	8.038577892	8.702670354	5.457974646	7.271314981	6.104011213	8.477173691	5.88031418	7.303960397	7.226273229	5.301608728	8.516890451	6.881765315	9.899746118	9.803253738	7.205808442	7.9085755
2297.2	4.946778573	4.785767508	11.03112763	3.254306895	5.950091235	8.205831336	5.867620327	7.849167403	8.663613859	5.578464949	7.472099558	5.891683249	8.137681535	5.33549062	7.142265757	7.423438247	5.250538415	8.393567269	6.985248878	9.725224963	10.16968836	6.985830934	8.428714958
2299.6	4.90170282	4.351197776	10.3004991	3.336575958	6.32937009	8.573057581	5.832017777	7.704845631	8.28298107	5.259066496	6.932493921	5.714594147	7.998263521	5.339185858	7.011189376	7.250309593	4.902851851	7.967900576	6.770836075	9.648964279	9.736478124	6.896029715	7.743351935
2301.9	5.051120327	4.296662162	10.54366042	3.357962532	6.108125395	8.341104091	5.881149519	7.562898114	8.534276315	5.131267667	7.374758684	5.758234151	8.202374265	5.19178584	6.823632466	7.465403076	5.254221263	8.363579383	6.660037052	9.467684827	9.681111063	6.840518196	8.038508221
2304.3	5.066524094	4.431767155	10.2827941	2.869488813	6.068996326	8.063620266	5.380076954	7.741874424	8.172826268	5.131935511	6.931801852	5.592339091	7.919799297	5.426434202	7.210253286	6.797301407	4.722595329	7.841826141	6.401170788	8.991398974	9.549362163	6.708873103	7.811455669
2306.6	4.895567797	4.380853639	9.94876551	3.211944158	5.926641172	7.980455611	5.963116002	7.223284457	8.466577606	5.144687695	6.977601746	5.43915201	8.017306589	4.960908111	6.576837577	7.439318608	4.883715012	8.060285875	6.76075192	9.467377916	9.311837381	6.406052994	7.67566361
2308.9	4.64104217	4.108302891	10.05745059	2.80040858	5.905036497	7.794709396	5.346543927	7.55055815	7.813833233	4.812122799	6.728970796	5.322998849	7.549173235	4.936336213	6.684696229	6.843855663	4.694737352	7.969517977	6.383602624	8.806109241	9.51200941	6.64488227	7.786694993
2311.3	4.643462687	4.141636025	9.994554974	3.043490965	5.745975033	8.016592308	5.477254774	7.286192877	8.11192598	5.189470232	6.911316366	5.433818298	7.650747289	5.050394755	6.564226304	6.824498707	4.662546472	7.744689697	6.805095324	9.069734912	9.253246933	6.504877396	7.495301644
2313.6	4.808312818	4.401411329	9.740780064	3.004013224	5.782871417	7.561076954	5.300558708	7.178766204	7.948696529	4.514145114	6.60569843	5.331651228	7.517481573	4.748152726	6.849729323	6.847064646	4.898326508	7.901530456	6.013125708	8.595914423	9.275737647	6.517384633	7.44973305
2316	4.586639566	4.053317935	9.733423691	2.679484583	5.558965468	8.008956438	5.408909164	6.912174779	8.111960471	4.962289852	6.618869935	5.431866013	7.488206185	4.922284044	6.231479874	6.684745881	4.711338062	7.514541933	6.476327699	8.896273343	9.079633235	6.186204849	7.599892391
2318.3	4.593580151	4.458067946	9.286298853	3.05803866	5.900298013	7.183005925	5.192016674	7.006169014	7.763274347	4.83351343	6.625926849	5.053796507	7.658922502	5.040243915	6.29732796	6.511340717	4.351177531	7.568968971	6.148801499	8.678185063	9.347499382	6.162997387	7.508248005
2320.6	4.541248418	4.076864459	9.637091366	2.627498188	5.488161027	7.755044327	5.318454999	7.447430998	7.560008721	4.562242557	6.525650657	5.337817038	7.225312763	4.409433353	6.574055289	6.608392074	4.783947199	7.47249645	6.1452129	8.671381985	8.819729143	6.346197877	7.040973766
2322.9	4.277235776	4.08583685	9.133851271	3.033487235	5.835432208	7.359519214	5.188232489	7.033023607	7.675802996	4.800242929	6.294295239	5.130943779	7.528335599	4.892126275	6.261582952	6.794792993	4.402520509	7.679083467	6.126173764	8.380749312	9.171856743	5.974412059	7.438301486
2325.3	4.70673605	3.975489267	9.544831264	2.751913633	5.386982199	7.567378692	5.178481186	6.714159651	7.795753357	4.88922267	6.544358643	5.030738314	7.373984446	4.792218663	6.285628573	6.131945722	4.635388295	7.467289478	5.803160683	8.371119972	9.04793606	6.17388627	7.093109797
2327.6	4.180041881	4.065671132	9.039373997	2.836031466	5.554801953	7.284912568	5.122439383	6.915991912	7.599109954	4.632061476	6.465776915	5.008441279	7.274503943	4.515834719	6.054599593	6.465044864	4.290849534	7.214841236	6.042084061	8.576565734	8.824330837	5.964341511	7.260870638
2329.9	4.525021843	3.763696924	9.174579308	2.783053997	5.297371252	7.261994447	5.351362255	7.055359048	7.680763116	4.731641553	6.210182875	4.950670765	7.06058768	4.459055727	6.011002721	6.374684344	4.765770024	7.721207023	5.908004289	7.953611279	8.837749833	5.951208187	7.15651497
2332.2	4.16736978	3.688989718	9.234625294	2.874250753	5.554597758	7.475725956	4.398839441	6.601356874	7.434880762	4.390669933	6.162340487	5.056570376	7.373276837	4.816132215	5.570221024	6.290279158	4.460318152	6.969079784	6.059019513	8.025593628	8.902056941	6.17829325	6.974688086
2334.6	4.323563398	4.015063207	8.996097611	2.655007223	5.270233736	7.073226333	4.978709967	7.147065128	7.179597322	4.525852423	6.348868824	4.902359759	7.257737136	4.477561596	6.044586789	6.108408407	4.345378432	7.423841624	5.842069217	8.160167795	8.796025026	5.548318114	7.100278094
2336.9	3.966214369	3.6979945	8.366020775	2.691359252	5.113370231	7.222424842	5.390097914	6.239806298	7.683964076	4.471051179	5.816518115	5.061807461	6.90727993	4.187411874	5.858001686	6.533849625	4.440012716	7.088609006	5.857749066	8.067652993	8.745986404	5.896868734	6.920678001
2339.2	4.293025816	3.887841357	9.03968523	2.61670145	5.157378204	6.831817264	4.778878459	6.789989811	7.273607319	4.267829259	6.198686533	4.694792955	6.798314278	4.547961803	5.780925679	6.008887724	4.353611938	7.329210282	5.799891527	7.966308978	8.852580951	5.808426455	7.279833693
2341.5	3.859355772	3.666732862	8.71086879	2.836134383	5.490748563	7.088802249	4.872311982	6.533064081	7.436378461	4.438021674	5.972422014	4.879351208	7.200977993	4.377764885	5.751118476	6.11134707	4.443548281	7.00081091	5.434291697	7.82864382	8.438012812	5.612880004	7.011247724
2343.8	4.406195651	3.475745312	8.462125029	2.477557508	4.815471318	6.905828296	4.994952663	6.899120759	7.199435589	4.111793193	5.959932941	4.313868164	6.721416766	4.383853739	5.677776647	6.185344809	4.317375526	6.800574892	5.63360618	7.539968705	8.618199921	5.649321166	6.815451719
2346.1	3.803142662	3.942774953	8.591426709	2.577948972	5.091470754	6.856861477	4.67648688	6.36670369	7.063609874	4.638912942	5.885372262	5.104940254	6.781677966	4.576476771	5.331554842	5.984108897	4.37178589	7.07048912	5.635395901	7.678129142	8.764804489	5.437117776	6.910905403
2348.4	4.155479352	3.267815195	8.371363172	2.71033446	5.113746998	6.800000489	4.479909384	6.367610957	7.385070639	4.152906614	5.805059977	4.670815018	6.806099144	4.319227114	5.769358506	5.647403339	4.016486583	7.042922781	5.601075237	7.885621658	8.100185767	5.570897627	7.090585854
2350.8	3.625278156	3.88759139	7.967607411	2.472288434	5.032540736	6.660290904	4.545859147	6.363957614	6.963752535	4.276737915	5.288946005	4.459206907	6.325805944	3.955192648	5.613773892	5.520374852	4.054383407	6.840893688	5.552861325	7.434603109	8.61473119	5.470792798	6.679957431
2353.1	4.251103497	3.285281704	7.675188908	2.334961252	4.704604786	6.342984078	4.526951375	6.337731925	6.909452077	3.932123739	5.715519272	4.474389	6.534007219	4.34956722	5.50617572	5.669651922	4.030020957	6.870403204	5.310570604	7.155662732	8.05856663	5.141052795	6.632730366
2355.4	3.537608995	3.720212269	8.583885471	2.54277941	4.31530792	6.401190592	4.569345785	6.270097278	6.866230189	3.890057303	5.735981567	4.379113213	6.551526706	3.932159935	4.685535641	5.895684404	4.358006884	6.646988751	5.606666783	7.28395156	8.407038385	5.769738874	6.480098933
2357.7	3.941455698	3.335437988	7.31277811	2.29993296	4.978971974	6.588599885	4.158128003	5.94616899	6.748510797	3.731921988	5.227553971	3.97034507	6.075588753	3.852643567	5.248986188	5.227522612	3.965522695	6.350107733	5.27060675	7.180140061	8.473970789	4.837467205	6.575043095
2360	3.659867247	3.236663466	7.565318234	2.709108982	4.594728268	6.382332473	4.466239446	6.296404209	6.792001222	3.761267884	5.046925488	4.409806946	6.152881343	3.990130296	5.247444857	5.361258856	3.747473416	6.626290579	5.104073368	7.102510976	8.10567371	5.445187105	6.547692799
2362.2	4.02648167	3.781248193	7.335740485	2.422885175	4.025598669	5.893144444	3.981422564	5.871652845	6.711678866	4.261878801	5.725554349	4.051108469	6.443962865	3.848371055	4.887937283	5.472037879	3.913818557	6.532421377	5.154827131	6.821343191	8.180495328	4.966155376	6.335646573
2364.6	3.691060586	3.30443367	7.712613474	2.149623352	4.683214597	6.407972351	4.437800627	6.431493169	6.874048549	3.752592965	4.731424435	4.587187015	6.066957279	3.723098208	5.159096046	5.442132983	3.993613053	6.486189907	4.933014969	6.88170454	7.733980722	4.858601329	6.376855875
2366.8	3.980441113	3.021078192	7.050931114	2.266399172	4.564365253	5.837590303	4.010819186	5.842253267	6.69855207	3.572836412	5.176850799	3.729037322	6.331763692	3.75241907	4.748384227	4.860547764	3.628748393	6.557062777	5.09965731	6.850929821	8.342276306	4.820245599	6.331754012
2369.1	3.203810326	2.964232124	7.538577095	2.516981674	4.127229426	6.563116441	4.494745393	6.243064356	6.673823567	4.040931064	5.393600539	4.529335463	5.64909413	3.60408156	4.911056191	5.580196656	3.896158861	6.575761517	4.996999674	6.495635603	7.914191764	5.476009713	6.485330074
2371.4	3.580214065	3.279291764	7.144962843	2.380669674	4.549236674	5.551268547	4.223974954	5.842369228	6.481763192	3.560081296	4.668158031	3.495259833	6.080651783	3.812320417	4.480413124	5.201516756	3.811195618	6.094978478	5.20322159	6.633598703	7.605373804	4.62889617	6.654322835
2373.7	3.801927489	2.86656789	6.894161847	2.323124679	4.112492858	5.766347678	3.998817276	5.476271249	6.379312674	3.557174207	4.93124225	4.106185353	5.219939483	3.650247005	4.983179294	4.636436271	3.554645297	6.223657814	4.202593554	6.714617495	8.052925011	4.604976291	5.965978497
2376	3.03613973	3.214193521	6.647466695	2.201738616	4.289970056	5.781206561	3.991935417	6.275301361	6.614656526	3.782966166	5.160377443	3.10776865	6.295075109	3.218111292	4.905318707	5.001596598	3.619935899	6.223144838	5.168735001	5.93493096	7.728161411	4.780795431	6.225792553
2378.3	4.061687357	3.024456821	7.417802446	2.268696381	4.417742411	5.472385017	3.539731652	5.508918758	6.536532559	3.7784107	4.758832545	4.232537026	5.571116356	3.674763524	4.739941739	4.894068186	3.29672286	5.892167963	4.588599845	6.300372929	8.200298365	4.895253786	6.210963663
2380.6	2.83271848	3.107367127	6.531686707	2.27252149	3.943499831	5.555397951	4.112954492	5.693668365	6.292734488	3.468645799	4.918296912	3.777670607	6.093017108	3.256612592	4.09747341	5.102308352	3.770130346	6.235822196	4.370544465	6.342755587	7.046527053	4.259138429	6.093017108
2382.8	3.368668616	2.880443265	7.117728525	2.196134388	3.910795303	5.759332098	4.018356935	5.608255707	6.233656123	3.211951972	4.5146453	4.103509352	5.454013251	3.33351072	5.03165111	4.996369734	3.467137302	6.065788206	4.993086917	6.15959553	7.927966466	4.614579386	6.05755493
2385.1	3.648449094	3.071576702	6.504423174	2.480545029	4.275341794	5.907886888	3.819338821	6.117569744	6.294887804	3.817825114	4.672845045	3.431656301	5.535834937	3.377553572	4.22261391	4.65362581	3.145854587	5.755093018	4.898187975	6.304384919	7.70029283	4.595625759	6.030980795
2387.4	2.776917689	2.771926225	6.087796522	2.204455158	3.726915846	5.219193003	3.441945088	5.025497697	6.157513136	3.106115532	4.669768348	3.811633882	6.092983214	3.306753003	4.447278031	4.593441846	3.657265702	5.992296065	4.433324731	6.069887384	7.453831691	4.640265667	5.79783813
2389.6	3.690749879	2.721199115	6.78538374	1.493443182	3.827361644	5.24205284	3.512137609	5.933305291	5.957772756	3.394406976	4.598825514	4.095745945	5.105835095	3.125732626	4.048203543	5.119041804	3.747862722	5.879567714	4.386585278	5.888749974	7.736764194	4.397548434	5.580524015
2391.9	2.482905413	2.815535033	6.402909894	2.870192284	4.233780893	5.225085834	3.946280661	5.376744951	6.474224943	3.64692403	4.376308836	3.375142285	5.404572489	3.28023499	4.710245368	4.319736647	3.366534329	5.80289741	4.573982841	6.139672397	7.310995816	4.4647068	5.917403847
2394.2	3.354611712	2.880451261	6.216824239	1.914984667	3.730330434	4.879372681	3.626928282	5.414771645	5.75131683	2.987043386	4.581123286	3.494479691	5.712157853	3.420665838	4.213012529	4.991200294	3.573731078	5.42104319	4.490826935	5.531527341	7.7503346	4.237154346	6.091884625
2396.4	2.886099508	2.953417937	6.041229312	1.829510635	3.72764094	5.420092063	3.347568153	5.34247	5.896872718	3.480953365	3.946314135	3.399999573	5.314069731	2.984597761	4.373602858	4.26447585	3.404790393	6.02954016	4.36998061	5.582842222	7.28245676	4.205711672	5.692276562
2398.7	2.831551172	2.757041283	6.052713534	1.941597737	3.946026418	5.213621008	3.674656513	5.686812863	6.092065051	3.30960566	4.696569182	2.937373082	4.981853586	2.662644094	3.825778969	4.467541464	3.337935	5.33177865	4.517982437	5.975386116	7.594475164	4.488726427	5.553049353
2401	3.195580463	2.771637253	6.271936643	2.051074559	3.5232905	4.632667074	3.531615905	5.019188493	6.165810977	3.155748888	4.132551494	3.549826152	5.574650153	3.25699167	3.969523376	4.597730898	3.026723032	5.618674025	4.412329859	5.642441924	7.182405745	4.125159561	5.666128234
2403.2	2.860820183	2.682018921	6.354872244	2.255843872	3.595422019	5.123709127	3.187916329	5.563273534	5.853021316	3.163851405	4.734443909	3.447910238	5.003139444	3.131245971	4.342403378	4.043016732	3.241444327	5.887642405	4.195869602	5.62126071	7.307659923	4.148113542	6.197942886
2405.5	3.433256194	2.214282442	5.196047532	2.165798216	3.471598388	5.108099482	3.271564442	5.01522605	5.646806488	2.914031002	3.748470649	3.160319602	5.339935512	3.188639267	3.927081028	4.410425192	3.673717979	5.794643136	4.334825066	5.337430616	7.384148851	4.728573805	5.541726785
2407.7	2.824032687	2.82428119	5.673885637	1.953114071	3.540784461	4.966504874	3.666305653	4.908978306	5.729563077	3.10480822	4.181731177	3.355415303	5.442809866	2.636883148	4.457694726	4.553145869	2.960934741	5.408091577	4.477861945	5.563757677	6.980380446	3.606781833	5.090851911
2410	2.380001304	2.469146229	6.150002269	1.591843558	3.567969557	5.18836043	3.088771583	5.659330791	6.484602212	2.78474466	3.945111799	3.499613206	4.721407992	3.031027353	3.613322443	4.403077396	3.431671466	5.855119941	4.075622704	5.358826275	6.705285998	4.518093772	5.905241854
2412.2	2.925618303	2.631130106	5.953588873	2.088105104	3.659812657	4.809553724	3.660319275	5.077217059	4.939541662	3.387239501	4.185165627	3.00835659	5.177281573	3.112598461	4.990532866	4.332513546	3.044366128	5.212389721	4.119288997	5.540901678	7.672944281	3.662180849	5.846336864
2414.5	3.231401797	3.056474486	5.611390206	2.09083874	3.089650337	5.029618666	3.219787678	4.783859868	5.780997106	3.189239912	3.546280865	3.575936617	4.870553971	3.3396415	2.880675224	4.400728804	3.277064462	5.751667697	4.565714305	5.303810606	6.241757718	4.371858361	5.144678509
2416.7	2.603287046	3.017206895	5.56961842	1.321110917	3.890777515	5.251688985	3.206958403	5.149661327	5.765867392	3.185762716	3.908229336	3.143886604	5.480093249	2.444672677	4.41471855	4.056188208	2.72166473	5.284980623	3.958240481	5.211168044	7.564576558	4.072662815	5.269498377
2419	2.724451231	2.072114988	6.028418569	2.334387164	2.32309564	3.845985392	3.158564767	5.102535535	5.075989295	2.638409843	4.613711916	2.886253916	4.582558189	2.547799842	3.588331765	4.306576246	3.537704051	5.487109242	3.552485544	4.758856825	6.85206977	3.690792334	5.359589357
2421.2	2.994852441	2.793974745	4.452026684	1.53286999	3.948033764	4.76435241	3.08990869	5.426716868	5.565627575	2.78088199	3.898972784	2.505998353	5.023426403	2.642423076	3.68025473	3.724398855	3.147250896	4.487092909	4.514272001	5.754272688	7.239417397	3.965082139	5.047165345
2423.5	2.212745384	2.577814267	5.558661415	1.677084195	2.808702763	4.917840765	3.258525657	4.097441477	5.02578908	2.519065289	3.761729688	3.379371642	4.706038051	2.73732571	3.359630526	4.202545797	2.849455359	5.6592236	3.983764784	4.393893595	6.681623318	4.040810681	5.287751924
2425.7	2.790859887	2.561449313	4.603940347	1.701216021	3.273550195	4.182927484	2.602859949	4.389915275	5.698402192	2.639204723	3.707514156	3.146255151	4.716301201	2.730174994	3.522487639	3.506812936	2.490048642	5.022199555	3.125714765	5.200825964	6.78613505	3.930990929	4.598071064
2427.9	2.149621983	1.903594204	5.317208457	1.935413513	3.056827659	4.429696532	3.267878294	4.821825549	4.95249326	3.051106532	3.532942941	3.064600897	4.345756465	2.472298356	3.354757995	4.251423631	2.854125169	4.989665948	4.352957777	4.398843555	6.308598136	3.209702448	5.326610033
2430.2	3.227914117	2.681264765	4.832506479	2.219668646	2.608211705	4.447816906	3.090957076	4.504621664	5.324851225	2.161849223	3.593121895	2.592510096	4.253612242	2.899376989	3.489636883	3.528212801	2.946750953	4.987857241	3.562755172	5.012165394	6.264153472	3.88804704	5.360643087
2432.4	2.493671522	2.072991219	5.095146662	0.632228289	3.028138343	3.641467158	2.987103495	4.186415234	5.207383484	3.139877687	4.015690441	3.034620006	4.223114677	2.701236484	3.251022644	3.93383954	2.582519445	4.438648673	3.743720218	4.29464899	6.503297327	3.418781572	4.933762212
2434.6	2.578225879	2.360072187	4.860927262	2.851816329	2.943508969	4.403186079	2.347499783	5.131760051	4.934839097	2.2604038	2.831590681	2.843368388	4.738947314	2.479364984	3.015588061	3.354686497	2.824700908	5.016639878	3.21354346	4.050683823	6.539434691	3.45061876	4.714730351
2436.9	2.154478672	2.335089218	4.546041821	1.328868156	2.638931274	3.975965802	3.057726682	4.302070105	4.353907359	2.213054288	3.737988784	2.42490222	4.233527294	2.526512991	3.07776051	3.581717649	2.262785513	4.708725956	3.670783892	4.322505757	6.330584893	3.87754366	5.243223919
2439.1	2.430908335	1.827667096	4.769510151	1.66447363	2.823336484	3.44835912	2.733159548	4.37878575	5.129685877	2.766824307	2.985325411	2.752818609	3.9172329	2.161869079	3.526139037	3.19815188	2.822415964	4.586244444	3.896936019	4.328597375	5.823429696	2.842621569	5.083025731
2441.3	2.253919044	2.189277646	3.974449276	1.512893944	2.629474708	4.255948731	2.613816305	3.920538133	4.895061507	2.364797319	3.792261964	2.692761911	4.167043735	2.631207031	2.996431449	3.150828462	2.507874791	4.755653011	3.373647753	3.684573392	6.26436376	3.376006947	4.090800419
2443.6	2.623657567	2.65032741	4.788218688	1.590722302	2.374423506	4.024295499	2.698744998	4.519706594	4.519224475	2.762217058	3.354279715	2.233027609	4.093952806	2.113312138	2.655925425	3.712836857	2.330872592	4.347382803	2.978144759	4.540608786	6.033096293	3.800528186	5.128428242
2445.8	1.938101067	1.289778773	4.686597296	1.844931443	3.418771158	3.774594454	2.864557524	4.033611241	4.679755618	2.45980103	2.824315531	2.775435691	4.028054063	2.166817888	3.827851115	3.74549934	2.689711864	4.929498619	4.048179502	4.110376317	5.8083258	2.580469175	4.715339599
2448	2.661344107	2.582582566	4.024484779	0.876222154	3.138313168	3.650203035	1.925173302	4.562503539	3.871859607	2.739838115	3.323512505	2.646776766	3.800094619	2.608493398	2.59747644	3.105366896	2.929291256	4.276716656	3.287428065	3.902923165	5.97794668	3.569089287	4.423302321
2450.2	1.864173508	1.710270942	4.682554971	1.716630796	2.107556183	3.497168771	4.040350966	3.833461035	5.48574939	1.62231247	2.289516725	2.21302953	4.688837833	2.669878509	3.879081815	3.531034472	2.518279227	5.07813991	3.249582563	4.126921415	6.289927637	3.186583458	4.456574755
2452.4	2.277872578	1.832345419	4.343913191	1.324282316	3.120949789	3.840556519	2.043957919	4.268476697	4.811961949	3.199228791	4.362986355	2.806977803	3.825680386	2.560272339	2.650572401	3.183448832	2.248758455	4.216422103	3.439591661	4.003799109	5.487405277	3.770695158	4.754621339
2454.6	2.75289135	2.85304852	4.180994244	0.748902125	2.095069913	3.702617127	3.050002637	4.609823855	4.158123476	1.693404681	2.825149435	2.709232044	3.700586748	2.164741676	3.714939491	3.866546209	1.945288329	4.344525481	3.075027273	4.313243046	5.822892488	2.855230884	4.039619162
2456.8	1.480208228	1.456096239	4.654733878	1.889489674	2.682621945	3.646615799	2.214943873	3.820582791	4.946084212	3.389535321	2.793985403	2.608030152	3.611170352	2.453205619	2.210595933	2.894872726	2.804333497	4.689327276	2.974820272	4.131687791	6.038038629	3.628363792	6.039623736
2459.1	2.35210636	2.097795646	3.662333485	1.279042976	2.668384848	3.613803612	2.602922442	3.357487811	4.17228737	1.684505735	3.192215184	2.783799418	4.288129237	2.520023407	3.336990327	3.297356297	2.310275909	4.219560882	2.962366696	3.202479017	5.518350053	3.283455723	3.738070442
2461.2	2.282717416	2.133781699	4.453294636	1.371827812	2.661821753	3.330678808	2.476178494	4.611288857	3.989504175	2.824276628	2.99075916	2.274208	3.476342248	2.163096259	2.921809542	2.946114647	2.987516746	4.315695981	3.317283599	3.800456582	6.272557458	3.085736773	4.667995835
2463.5	1.846071786	1.828699749	4.264480808	0.99199717	2.50155788	2.930749649	2.041767888	3.669369829	5.105505049	2.170177703	3.185842662	2.249819852	3.400708913	1.905322672	2.437150806	3.108477347	2.17686075	3.931280377	2.799557111	3.756722961	5.214247282	3.34864266	4.556284459
2465.7	2.117132716	1.756265653	4.181121554	1.826951267	2.738617727	3.605048213	2.415950141	3.86340715	4.543366809	1.74476452	2.433698168	2.539896472	3.59118876	2.65835292	3.404203932	3.83179443	2.36633688	4.827643801	2.308621346	4.440533404	5.432818705	3.055865507	4.115368486
2467.9	2.47833055	2.37871823	4.22558763	1.778842824	2.119788459	3.602403917	2.605986786	4.289418259	3.668727245	2.943077282	3.488214171	2.634301079	4.139351148	2.842178686	2.673818161	2.92741741	2.733665355	4.007836628	4.600603778	3.18021237	5.684132499	2.931735134	4.670112003
2470.1	1.71727644	1.998213887	3.671854012	0.398535734	2.511181791	4.015549438	2.757817512	3.528038643	4.674184531	1.895039513	2.938881012	2.061926319	3.90318502	2.128056154	3.336181557	3.167496112	1.619524963	4.281669997	2.553239527	4.423001717	6.211006293	3.307018659	4.507249369
2472.3	2.401746433	3.082806514	5.365687927	2.685976688	2.881225219	3.823314994	2.67686393	5.092315254	4.732624905	3.17702622	3.586166003	2.713248993	4.3800897	1.787735291	3.083083025	3.330014493	3.341767591	4.530624364	3.355706129	3.774496937	5.258374168	3.573629117	4.245289279
2474.4	2.279246167	0.861561603	4.473445835	0.808963214	2.554934127	4.538709403	3.02689557	3.785947843	5.405211077	2.58667244	2.843014651	3.522340431	3.81834593	3.004720511	2.549086663	3.657385212	1.99813914	4.331022924	3.824189741	4.241089114	5.782396224	3.056583727	5.18907325
2476.6	2.37549481	3.665355463	4.591926838	2.148144383	2.827049907	3.953513381	2.48737751	3.303037008	4.738310471	2.517146656	3.14643332	3.064919504	4.781274426	2.632198825	4.523898292	3.667482678	3.334989932	4.686513629	3.306863511	4.827666327	7.145071345	4.291765086	4.586800573
2478.8	2.613758371	1.296574886	4.643300449	1.728113425	3.568991284	3.699030673	3.167912713	5.211030893	4.109192941	3.682129337	4.351333335	1.732981351	4.050273459	2.241509212	3.847215449	2.910202887	3.276150974	4.910059654	4.045656425	4.351328799	5.892989031	3.16282648	5.72860949
2481	2.221663841	3.407578818	4.965567925	0.290745822	2.612702286	4.654430867	3.090932794	4.814639658	5.731295316	2.691121182	3.320623172	3.689028427	5.524170609	3.640027906	3.379924386	4.32083596	3.13200794	4.259365394	3.258689447	5.06999201	6.490931243	4.241473739	4.380257131
2483.2	3.492025864	2.308282168	4.774316063	3.950366777	4.224862587	5.7939123	3.812000358	4.548018103	5.586028873	2.58106189	4.325264345	4.143467148	3.379782175	2.938103992	5.132686151	4.844738954	1.978000382	5.904899051	4.273789073	4.527932079	6.759564351	4.593878685	6.095573545
2485.4	2.674314576	2.371128746	6.198444937	2.186818319	2.861369974	6.282462586	4.273594509	5.080783501	7.009599459	2.880031082	4.947952559	3.585963513	7.122657515	3.896512641	2.963348414	4.760039874	4.114330117	5.7407385	4.352961264	5.89133651	8.506030804	4.409922767	4.740596166
2487.6	4.43543449	5.489156496	5.837898352	2.86735159	7.844360825	5.040429187	3.872024653	7.23888762	2.432457647	5.256811248	4.993277174	2.874610708	4.412452964	3.387444002	4.54916358	1.841802481	4.621103841	4.796537452	5.450610741	7.595851115	5.715459209	4.290762403	6.104684029
2489.8	3.896020729	1.438173855	5.632002755	3.58629368	4.649052164	4.518460811	3.534774321	4.505602204	7.04886371	3.409637113	4.426556551	6.929728241	6.896524684	4.781402504	6.062042645	7.338749325	4.590604142	4.300994783	2.828440683	6.128272588	7.334686827	5.742146578	6.971826568
2491.9	3.03245186	4.474915448	7.760015612	1.171671802	2.441612853	6.554480286	4.79050623	8.212890455	5.458413348	5.547312589	5.583688409	2.328923029	5.222118398	2.174999955	3.368991028	3.930489533	1.367232631	6.033260744	7.29867842	5.007346693	8.555385461	7.216207477	5.484782495
2494.1	4.827137368	2.268221977	3.980456408	1.819369156	5.546988272	3.471815805	4.385764058	4.019490176	6.064563853	0.9369351	5.792277312	4.946781496	6.265377225	3.884157928	7.185356666	5.026227433	2.557157074	5.930797453	3.989460077	7.048085532	7.17137539	4.313602353	1.669538755
2496.3	2.974898706	3.887744336	6.62235793	2.402579214	4.490812361	5.463525159	3.855455469	3.31935204	5.343177106	6.265018466	3.650220721	3.558679348	4.19121805	3.097290449	0.294011809	5.129012106	5.614336561	5.271260761	3.617332789	6.139335074	5.564995126	3.461040689	10.38979074
2498.4	1.478066947	3.282520917	6.175425108	1.420364634	2.984109925	5.675777077	3.715261933	4.15156108	3.419142817	2.660520505	5.072986872	4.001051313	4.087493779	3.435060614	4.86495178	3.060468031	2.084766603	5.240791391	3.99702611	7.454598515	6.829143541	3.170825182	4.823606581
