# Supplementary material for: Field spectroscopy data from non-arable, grass-dominated objects in an intensively used agricultural landscape in East Anglia, UK
Source: Data Brief. 2019 Nov 28;28:104888. doi: 10.1016/j.dib.2019.104888 (PMC6920490; doi:10.1016/j.dib.2019.104888)
Supplement: Multimedia component 1 [file mmc1.zip › Table 8 SVC_2_June_2013.csv]

Wavelength	m1_000	m1_001	m1_002	m1_003	m1_004	m1_005	m1_006	m1_007	m1_008	m1_009
350.8	0.933800492	1.125799954	1.071031308	1.295217973	1.373253014	1.334627096	1.27832769	1.306711049	1.415291371	1.08259899
352.3	0.827755222	1.131551939	1.146167256	1.136399045	1.298618629	1.277028427	1.227537242	1.311170931	1.321063889	1.057714552
353.8	0.808967734	1.013227043	1.094759557	1.145893267	1.206417099	1.244906976	1.180916155	1.262488287	1.28245179	0.988079358
355.2	0.791983194	0.992289078	1.049115125	1.141556928	1.242798282	1.236433801	1.214746596	1.248037597	1.235285388	1.005304983
356.7	0.744818	1.034572832	1.11128378	1.13582463	1.212940457	1.227098035	1.166194273	1.209861929	1.242611561	1.014754827
358.2	0.713777541	0.980463655	1.066841784	1.084882006	1.177474657	1.233766807	1.123596342	1.221743638	1.245595727	0.987102941
359.7	0.730515769	0.959240567	0.958972643	1.111065207	1.162496961	1.20614056	1.090462007	1.202885575	1.213505507	0.966983221
361.2	0.72826995	0.950625321	0.980452094	1.085845777	1.150423543	1.206039755	1.157028416	1.165367305	1.198435967	0.977768802
362.6	0.713651395	0.928430041	1.021468791	1.069752345	1.132171492	1.196156678	1.106744394	1.184981901	1.175067879	0.94856963
364.1	0.695563503	0.940116461	0.941167715	1.011030134	1.109821021	1.114781907	1.060723274	1.129233059	1.133247092	0.944669083
365.6	0.686011995	0.913756867	0.909795875	1.032508432	1.110724451	1.154923032	1.071583464	1.120849876	1.123750682	0.917857106
367.1	0.708689883	0.880032644	0.941805408	1.032241078	1.107877484	1.165922203	1.095504679	1.130977093	1.133903812	0.932758032
368.5	0.727166617	0.860924445	0.953313736	1.022169045	1.099693191	1.161887474	1.078030688	1.152031508	1.153250197	0.934152193
370	0.729721451	0.892886307	0.955415639	1.049255867	1.12588253	1.183249091	1.087901928	1.166867929	1.150798376	0.944079741
371.5	0.704716315	0.909015501	0.943394972	1.061923649	1.114127458	1.160241123	1.088717741	1.159406261	1.152312809	0.944778226
373	0.715314188	0.924104547	0.987182794	1.04157013	1.145137727	1.208258336	1.099678907	1.200192912	1.187707314	0.964770174
374.4	0.704748586	0.944759045	0.992057877	1.072549604	1.151948706	1.227526063	1.117583231	1.181841436	1.183096489	0.946586125
375.9	0.700123439	0.916091577	0.983840642	1.079241665	1.14308413	1.219451878	1.126776804	1.165280587	1.143541999	0.932560201
377.4	0.699365261	0.880276077	0.966669983	1.064916605	1.126294592	1.202970268	1.116178977	1.168834563	1.161499175	0.942733502
378.9	0.717355184	0.884512412	0.97703992	1.092437866	1.16311976	1.221518498	1.097206099	1.160731701	1.161254838	0.947754125
380.3	0.756241153	0.935923768	1.024574303	1.124596995	1.186085341	1.224262469	1.13539691	1.183700019	1.181860719	0.963427876
381.8	0.765154679	0.956151082	1.041231379	1.155787023	1.20837319	1.306073416	1.196068315	1.214851225	1.22546634	0.999212456
383.3	0.769084855	0.949109494	1.072380657	1.204122752	1.232440568	1.298726991	1.184847718	1.230522989	1.25327062	0.980531791
384.7	0.754408559	0.913417888	1.081858045	1.177047248	1.180176628	1.286924243	1.191055691	1.23161595	1.220123491	0.996425715
386.2	0.720084549	0.92622829	1.040475994	1.150785238	1.226209503	1.295265411	1.183240592	1.186826223	1.21953007	0.96644307
387.7	0.721384466	0.909449299	1.051153884	1.141802245	1.21491295	1.300276314	1.150441573	1.20896052	1.195358962	0.97452757
389.1	0.740836367	0.928027269	1.072108957	1.142881336	1.214598652	1.295103558	1.171529383	1.203851577	1.213985528	0.991259353
390.6	0.737961307	0.953476903	1.125132729	1.195545757	1.210515596	1.306344957	1.190135145	1.217626402	1.243618785	1.005668455
392.1	0.77136007	0.972079841	1.143614236	1.222368848	1.237888646	1.320045242	1.241010466	1.245786513	1.266274623	1.023309346
393.5	0.760784149	0.945350401	1.11501232	1.204503984	1.291381257	1.377833068	1.210476179	1.257340926	1.24653994	1.039555685
395	0.775959063	0.956069735	1.124437488	1.203905711	1.264951761	1.354348694	1.217415354	1.255847136	1.260995119	1.014855117
396.5	0.768379274	0.963750395	1.130513191	1.213161603	1.260401278	1.344255017	1.210931997	1.243711744	1.248973872	1.024074859
397.9	0.773128247	0.962093835	1.12146507	1.211258406	1.268138281	1.341923559	1.224662632	1.241287557	1.224913106	1.015242824
399.4	0.745759592	0.912474733	1.088903527	1.189997355	1.241675055	1.354642068	1.201732393	1.247157606	1.231540781	1.010915356
400.9	0.763476138	0.948291065	1.076777689	1.204170332	1.27013803	1.361679368	1.222879439	1.247467068	1.242349939	1.01515439
402.3	0.765477232	0.974599798	1.102380912	1.221182874	1.27676304	1.352660821	1.219884332	1.238350135	1.236971598	1.031799188
403.8	0.780683423	0.965270236	1.136124002	1.251264008	1.291223836	1.3836606	1.236005223	1.239788677	1.260102245	1.026490239
405.2	0.794435772	0.975032417	1.160502906	1.280927178	1.321409314	1.411810978	1.235817144	1.272974321	1.270005998	1.065098267
406.7	0.816207777	1.009561692	1.169846187	1.291281834	1.32527001	1.424377181	1.276607092	1.273766144	1.318249532	1.065800574
408.2	0.840565864	0.996315344	1.181791758	1.291192646	1.348870498	1.454636985	1.293564918	1.297350175	1.326337758	1.077617406
409.6	0.835146805	1.023644833	1.182617194	1.311041097	1.359528294	1.464977052	1.321103052	1.31715195	1.343210658	1.087348606
411.1	0.843973181	1.039385391	1.209678633	1.354673516	1.39513339	1.477243292	1.325871449	1.324558923	1.339332072	1.101534537
412.5	0.865029282	1.060476974	1.225772049	1.353606908	1.4221136	1.503979616	1.337738487	1.32036837	1.357043311	1.126844142
414	0.881779874	1.078176609	1.244899437	1.402730009	1.435159239	1.519373659	1.37562834	1.332237059	1.386806529	1.141754291
415.5	0.887735973	1.081313	1.24574123	1.400951547	1.439988964	1.526969311	1.381729341	1.350362151	1.403869374	1.148574413
416.9	0.890910799	1.086984953	1.268146114	1.405340415	1.461424145	1.560880777	1.378439364	1.375158274	1.420987814	1.164487889
418.4	0.916667911	1.0948782	1.298961114	1.437964549	1.481457379	1.574803111	1.399724499	1.386303208	1.42741777	1.168319102
419.8	0.92421362	1.097781052	1.301445098	1.442299526	1.500243761	1.587422468	1.420906682	1.382836833	1.434587625	1.185424954
421.3	0.92250727	1.12355591	1.317816125	1.477992136	1.518444031	1.598903701	1.432955312	1.394144603	1.448638622	1.199990837
422.7	0.933572585	1.126555197	1.332778635	1.489853997	1.544018093	1.615999567	1.461298453	1.415328581	1.479685317	1.210368395
424.2	0.952191961	1.133854912	1.343984319	1.510458262	1.558743182	1.636569079	1.474233078	1.421746389	1.49912213	1.230383383
425.6	0.961019259	1.172298068	1.356774531	1.514648066	1.574850671	1.645745456	1.485242346	1.429451589	1.504498618	1.242902383
427.1	0.982707369	1.182063213	1.384715063	1.54410304	1.586066881	1.651557	1.503163247	1.445872462	1.519489742	1.250678358
428.5	0.982513849	1.185582362	1.38938827	1.571252327	1.596094247	1.661363704	1.519842809	1.452260643	1.539381232	1.260481371
430	0.987886463	1.195242701	1.409295783	1.583582862	1.612851888	1.668825155	1.526870782	1.452544286	1.546833976	1.26980326
431.4	1.002074699	1.211483299	1.42063105	1.58759282	1.624062567	1.680517695	1.537906742	1.463172351	1.564280933	1.277108991
432.9	1.005542426	1.213831963	1.432928888	1.600363218	1.641485885	1.690176974	1.548222498	1.464505285	1.577627099	1.28601514
434.3	1.009728824	1.221634875	1.445420975	1.615640796	1.649073215	1.692383836	1.553060573	1.469679931	1.581723141	1.298732251
435.8	1.027148503	1.225019179	1.456328257	1.627092753	1.657200888	1.69522565	1.565821206	1.475386103	1.587108663	1.307575218
437.2	1.032586858	1.246451316	1.475519607	1.654160515	1.664433399	1.700265867	1.579229876	1.475977926	1.601505773	1.31364518
438.7	1.032089714	1.248453137	1.491561073	1.669069197	1.682689059	1.709694525	1.583662072	1.485809165	1.611842654	1.321770934
440.1	1.04357877	1.254105714	1.491244235	1.680473683	1.685903823	1.721025771	1.590137747	1.495774348	1.629374142	1.326676972
441.6	1.043785391	1.26166101	1.507743542	1.687578437	1.694373687	1.725147173	1.603106946	1.497555608	1.645211038	1.335668395
443	1.051366472	1.262965924	1.524600112	1.696698409	1.707844724	1.727895473	1.609154881	1.505732264	1.645347886	1.341005304
444.5	1.063280513	1.272369057	1.535671399	1.712574776	1.724141771	1.740792489	1.626675789	1.514844191	1.661176362	1.346330741
445.9	1.070122668	1.280873663	1.555902159	1.729727783	1.734015731	1.74567353	1.634612294	1.518825892	1.676730538	1.359460685
447.4	1.080500475	1.286609706	1.566097444	1.749015259	1.746299323	1.75354716	1.639503665	1.523402574	1.685479655	1.370167752
448.8	1.093307241	1.295028971	1.57453115	1.764608666	1.754722044	1.763863538	1.64951277	1.533801552	1.70880659	1.376382672
450.3	1.092066656	1.303816461	1.590675455	1.781250715	1.768067827	1.773540583	1.657425836	1.538050082	1.718949323	1.388238427
451.7	1.100163399	1.30570857	1.608035664	1.792997228	1.779705754	1.781949235	1.665198125	1.542197817	1.73227564	1.402291914
453.1	1.108761489	1.315947887	1.622089272	1.806449033	1.791246971	1.791667061	1.673173132	1.543901705	1.740758347	1.414415957
454.6	1.117636557	1.319160008	1.627689314	1.816614196	1.796839752	1.793560787	1.679413326	1.547174276	1.752892862	1.420014668
456	1.119518693	1.321537478	1.640939735	1.832296373	1.808802548	1.798289313	1.685141745	1.541170116	1.761262861	1.423609839
457.5	1.1210428	1.321961291	1.649854743	1.844133822	1.821808783	1.802769401	1.695530172	1.541322632	1.772338299	1.423764708
458.9	1.119550063	1.328194623	1.661587959	1.861651086	1.833359633	1.803994364	1.706221567	1.548738155	1.775558617	1.423444608
460.4	1.123194254	1.332935128	1.674976069	1.868056505	1.838479462	1.8027605	1.708889145	1.559125275	1.779278352	1.42198005
461.8	1.131570542	1.329071982	1.687690458	1.871821711	1.842150032	1.807032586	1.713683908	1.568769005	1.78688555	1.42511629
463.2	1.13745236	1.333653298	1.697007709	1.879593148	1.844661821	1.805643824	1.714317878	1.578677281	1.792308781	1.43449904
464.7	1.143812148	1.336427584	1.702634434	1.891638749	1.851346014	1.816841125	1.719398163	1.586338542	1.796552391	1.444116699
466.1	1.149472592	1.34445299	1.714828589	1.90145831	1.852042423	1.825508437	1.723150552	1.58874307	1.813401703	1.453900761
467.6	1.157840962	1.34918123	1.733763544	1.908325952	1.85149331	1.830406676	1.725010205	1.592896369	1.827718287	1.463727092
469	1.156790793	1.351917178	1.736780817	1.910094359	1.856472728	1.8260396	1.730697577	1.598423159	1.829515789	1.46122309
470.4	1.162973714	1.346572221	1.738899954	1.919593265	1.856683734	1.827607216	1.734191788	1.607200334	1.830714902	1.45798672
471.9	1.160704188	1.342402324	1.746586975	1.923022528	1.865271976	1.832461194	1.735443826	1.618789982	1.835172515	1.456931307
473.3	1.158633835	1.346983124	1.764405903	1.937470036	1.876078245	1.836752459	1.741367377	1.621213963	1.834793773	1.463972872
474.8	1.164977475	1.347005964	1.778267624	1.94362302	1.882942214	1.84233105	1.744313787	1.614084223	1.840699362	1.46987301
476.2	1.168362406	1.352922721	1.785964769	1.952442579	1.889393794	1.844305055	1.745396708	1.601101519	1.848897225	1.470972305
477.6	1.168308858	1.35534221	1.786688135	1.970840549	1.894232467	1.851198935	1.749415841	1.587741161	1.853214071	1.479043146
479	1.162916781	1.355331326	1.791127918	1.979506067	1.901097849	1.850121015	1.753824092	1.580791149	1.863217811	1.479049727
480.5	1.161946713	1.351041767	1.794269567	1.989415649	1.909029337	1.851669619	1.7595897	1.582433481	1.869488489	1.476465029
481.9	1.156338096	1.347983855	1.803457046	2.000350609	1.919530177	1.850692419	1.767131711	1.594709744	1.8704376	1.471316825
483.4	1.157594034	1.350109158	1.813335705	2.011729853	1.92687882	1.854761565	1.778010401	1.609106037	1.865115877	1.467266049
484.8	1.15732426	1.347969794	1.829933068	2.019688169	1.936352482	1.857817864	1.789261217	1.620700887	1.864604643	1.4647838
486.2	1.16396894	1.349255925	1.846654835	2.030840604	1.948958084	1.859693305	1.803513842	1.631277611	1.876789779	1.465053468
487.6	1.166894057	1.349541919	1.858247299	2.039694874	1.953663964	1.863701577	1.816909147	1.636885492	1.888291156	1.464058418
489.1	1.170116747	1.356356234	1.871117509	2.051126054	1.966757701	1.868016995	1.819749293	1.639826713	1.900907887	1.471067736
490.5	1.172959347	1.364066314	1.883242675	2.064164516	1.972070937	1.869088883	1.824415172	1.643909239	1.91558851	1.488152003
491.9	1.193274713	1.372412471	1.894234475	2.07672324	1.978932247	1.882006887	1.827796336	1.651709643	1.93143732	1.505256792
493.4	1.211036718	1.373762482	1.915007895	2.097054672	1.992376001	1.895197266	1.829084391	1.662897254	1.95062728	1.524946795
494.8	1.231336962	1.38797313	1.938252436	2.113693447	2.007887975	1.914697722	1.83709695	1.681334982	1.973811399	1.550248421
496.2	1.250351986	1.406031972	1.975387521	2.133592106	2.025586539	1.939628409	1.855859147	1.704054124	2.002470268	1.576181036
497.6	1.272042283	1.423684085	2.005039522	2.164141521	2.053429678	1.963568474	1.872903399	1.7259037	2.033184927	1.608067904
499.1	1.302336123	1.44376554	2.044830328	2.200496807	2.088025698	1.988784094	1.89848047	1.750714916	2.070450222	1.641716467
500.5	1.328412699	1.477398928	2.088890548	2.246339664	2.127816684	2.018374242	1.929955863	1.778636616	2.115935404	1.682407056
501.9	1.360801645	1.516368053	2.138036868	2.297829108	2.179846496	2.051672114	1.968080646	1.813397033	2.170293409	1.723892987
503.4	1.394926881	1.557674412	2.196330989	2.356760996	2.240057571	2.097707323	2.013533796	1.848050692	2.226246871	1.774859404
504.8	1.436367189	1.600009538	2.259710615	2.419274203	2.306715111	2.142983915	2.067142952	1.889162232	2.293199549	1.831367638
506.2	1.48635983	1.656623125	2.336951125	2.49607711	2.389644689	2.195019503	2.130689568	1.94269786	2.372375487	1.892955795
507.6	1.543402964	1.721133367	2.419564387	2.582583719	2.474105007	2.255341883	2.201229227	2.007639915	2.460624107	1.968894867
509	1.608909724	1.790668519	2.515579479	2.677498408	2.569824562	2.326361176	2.276679468	2.081279397	2.55947764	2.060104815
510.5	1.685482126	1.876798991	2.622986912	2.7825123	2.681454181	2.405046081	2.359104714	2.165249069	2.671456256	2.165370065
511.9	1.767759147	1.974122575	2.740470759	2.898590566	2.803185211	2.492231624	2.455186446	2.261600041	2.798830556	2.275741969
513.3	1.863610268	2.083654688	2.874760433	3.028021994	2.942409652	2.59171057	2.56702416	2.371218401	2.936571178	2.403665743
514.7	1.968770178	2.207723306	3.019955506	3.169803482	3.091871852	2.701559617	2.684716223	2.493578934	3.093074867	2.547014845
516.2	2.086686105	2.348978921	3.185446821	3.328797722	3.261814677	2.818518525	2.817104951	2.631323898	3.264920904	2.706631938
517.6	2.220850032	2.505886743	3.366706702	3.5062764	3.449129711	2.950050284	2.96337983	2.79038616	3.458385712	2.878717742
519	2.357748071	2.667315814	3.554363448	3.68419361	3.641225742	3.088065351	3.112090022	2.954164345	3.656111717	3.062004254
520.4	2.493636818	2.833767432	3.741959572	3.867322098	3.836210973	3.224163686	3.266006245	3.120762216	3.854292697	3.247928903
521.8	2.635677566	3.011268195	3.935804887	4.055669532	4.040015271	3.36493902	3.424816213	3.293935257	4.061738123	3.436105456
523.2	2.775825268	3.189245358	4.130067349	4.24430679	4.242304318	3.505551132	3.580374311	3.465986582	4.264895768	3.625241573
524.7	2.912512034	3.365607788	4.321130874	4.42800366	4.439579446	3.641383507	3.73220619	3.634718632	4.464418076	3.806672895
526.1	3.05253904	3.541793396	4.510378835	4.60636639	4.637637824	3.777612248	3.888513231	3.806649394	4.66578307	3.988847833
527.5	3.187866823	3.709889241	4.694177282	4.782832461	4.829813076	3.906736757	4.037742942	3.975635046	4.857985699	4.165642714
528.9	3.307657519	3.865991922	4.865982203	4.94291407	5.00473475	4.025471836	4.17198432	4.131319943	5.037369318	4.329520905
530.3	3.420133849	4.008481413	5.020767577	5.088976722	5.164310019	4.133676893	4.292619855	4.270925412	5.1981379	4.471141139
531.7	3.519544303	4.140425422	5.167592787	5.223588293	5.3077285	4.232778116	4.409116398	4.402054733	5.350627495	4.605967757
533.2	3.61432578	4.260315164	5.300176	5.347840929	5.439431649	4.322762044	4.510487799	4.523666807	5.488219558	4.730594592
534.6	3.697847516	4.36522755	5.418430118	5.454586958	5.555274863	4.402645742	4.599784831	4.6281908	5.611322489	4.836789849
536	3.768607962	4.458446276	5.522033804	5.550625897	5.656743108	4.472149941	4.676215846	4.718947734	5.715930455	4.930347516
537.4	3.828572728	4.537369243	5.613438819	5.63296059	5.744588903	4.532042934	4.746785551	4.799896927	5.807894722	5.012608153
538.8	3.882041564	4.608922029	5.696283853	5.707278859	5.822230987	4.585301651	4.807593642	4.871501383	5.890708962	5.082530455
540.2	3.933160482	4.670554716	5.767685462	5.775513792	5.891525656	4.630611967	4.865698082	4.937817557	5.967639336	5.146162144
541.6	3.976716341	4.722761297	5.83707442	5.83736556	5.951270089	4.675157347	4.916493735	4.998583084	6.037312046	5.207875297
543	4.020931675	4.773712631	5.90405033	5.89325492	6.010725853	4.720442377	4.964167016	5.054968665	6.10272102	5.264568764
544.4	4.060672704	4.824073686	5.969716793	5.953015182	6.067236547	4.758741202	5.011323452	5.109082948	6.167539388	5.318055699
545.8	4.099494217	4.877132549	6.033340881	6.010475541	6.123157906	4.797438145	5.057416372	5.15856361	6.229018598	5.369007566
547.2	4.137620598	4.923110253	6.090703005	6.062800304	6.177845321	4.834839545	5.10319366	5.20574367	6.287191399	5.422221249
548.7	4.171190002	4.964391921	6.143611787	6.113753418	6.226097626	4.871812449	5.139897097	5.251018562	6.3424429	5.470453078
550.1	4.199749412	4.997541792	6.188194566	6.153446231	6.267351258	4.902136681	5.172936456	5.289024464	6.390955743	5.507779509
551.5	4.219347389	5.021842352	6.227336907	6.191131766	6.294079333	4.922292131	5.201434333	5.317755909	6.425717942	5.534103453
552.9	4.22952309	5.031476482	6.251667368	6.212116356	6.311182509	4.931121242	5.219551927	5.335694332	6.449450431	5.546070224
554.3	4.233275929	5.025053775	6.261990785	6.217726285	6.308638504	4.934113612	5.219121714	5.335540377	6.451428942	5.542411843
555.7	4.21923559	4.99728609	6.252163205	6.208638202	6.288180279	4.923157839	5.207109335	5.322023605	6.439110544	5.528354226
557.1	4.193804152	4.955336064	6.225870127	6.183202401	6.249856792	4.901646987	5.180406184	5.291581231	6.409456337	5.4919313
558.5	4.160021542	4.898790335	6.186703283	6.142634478	6.194267999	4.873439276	5.144136977	5.248932041	6.362654693	5.44417448
559.9	4.119213506	4.831907196	6.136183806	6.095670899	6.130564289	4.836544273	5.097122734	5.195086066	6.307608281	5.383557871
561.3	4.072250937	4.755918556	6.079023975	6.039776988	6.053280929	4.794575132	5.043945048	5.135387323	6.241131248	5.316519157
562.7	4.01580419	4.670377204	6.009591724	5.976192434	5.970482284	4.745129734	4.981991067	5.060162088	6.162831787	5.239328135
564.1	3.947162566	4.57835301	5.927923234	5.899915298	5.874398845	4.687891846	4.913884915	4.972838655	6.074202712	5.148117932
565.5	3.872291313	4.47090957	5.83203297	5.810831035	5.766437466	4.621363733	4.831188305	4.87586811	5.971898997	5.044594665
566.9	3.790533025	4.351385196	5.727881586	5.712968848	5.650565755	4.547252448	4.740866357	4.770539471	5.857978393	4.931127523
568.3	3.704643724	4.226166894	5.617724398	5.608951514	5.524079194	4.46912174	4.646286041	4.657192481	5.735863634	4.811335132
569.7	3.610232765	4.093060957	5.497963595	5.498173242	5.389711406	4.384758168	4.54649349	4.540518731	5.607012706	4.681739377
571.1	3.518567966	3.967991929	5.38137602	5.387428802	5.256208059	4.304218411	4.444243138	4.422465823	5.478784291	4.559614664
572.5	3.434242758	3.849003651	5.269538845	5.282817072	5.132575313	4.224788452	4.349714584	4.310407788	5.358839198	4.441962408
573.9	3.355765611	3.73482088	5.167708971	5.185314514	5.017853698	4.15322753	4.262744716	4.206136087	5.24345122	4.330661452
575.3	3.276431913	3.634134925	5.074427413	5.09572698	4.911160867	4.088013297	4.180898274	4.110316611	5.139082972	4.227720902
576.7	3.211028694	3.53960053	4.988441927	5.012921106	4.81176266	4.028064048	4.104853059	4.019085475	5.041341243	4.130859444
578	3.144973703	3.454482824	4.909934185	4.937492912	4.720700366	3.974816212	4.035736773	3.940698642	4.95338599	4.044866737
579.5	3.087607245	3.374591358	4.840711245	4.869684664	4.640656925	3.92677101	3.97323367	3.865590535	4.874720748	3.96765424
580.8	3.035952866	3.30685068	4.774819201	4.807110919	4.564289518	3.884916478	3.914529211	3.796765073	4.800267979	3.896015012
582.2	2.988949997	3.242023611	4.71441193	4.749004811	4.496815712	3.844877047	3.860612147	3.733513061	4.734656378	3.825963967
583.6	2.945218526	3.18702889	4.663147797	4.697404038	4.437081582	3.806285482	3.813266537	3.679063152	4.674415217	3.762910937
585	2.905736976	3.131916049	4.613878347	4.652217126	4.381447386	3.771572476	3.771606402	3.626780297	4.615016856	3.708029976
586.4	2.873440096	3.079295669	4.56857857	4.613835328	4.329387384	3.7434165	3.732707211	3.579873257	4.563297759	3.655075126
587.8	2.84408519	3.03164583	4.526212749	4.577200505	4.284928186	3.717961313	3.698129575	3.537840404	4.512551771	3.607574633
589.2	2.817796679	2.989028626	4.491219102	4.544671418	4.241367191	3.694282259	3.66483306	3.497286051	4.471049224	3.565296547
590.6	2.787303236	2.94806402	4.458752554	4.513775369	4.20135858	3.678397482	3.635857819	3.46681494	4.435168129	3.530949581
592	2.766940142	2.917559932	4.435703317	4.4873412	4.172096866	3.666832819	3.611861718	3.438506307	4.402366003	3.498559791
593.3	2.750359887	2.892623576	4.417087865	4.470809151	4.147725502	3.658684077	3.592638332	3.411743829	4.378309824	3.474178752
594.7	2.739561025	2.871213205	4.400584969	4.457098976	4.126017918	3.651521202	3.577730457	3.392219493	4.357025685	3.450762153
596.1	2.72475726	2.852726306	4.39149046	4.446653948	4.111098726	3.649814441	3.565693749	3.377360216	4.340270375	3.429069701
597.5	2.71145475	2.836875278	4.379622409	4.436183915	4.090200095	3.645185459	3.551887307	3.359118174	4.327699221	3.412278897
598.9	2.698766268	2.823085142	4.37050827	4.424363121	4.077100528	3.642704005	3.539323073	3.340150249	4.310839454	3.394101691
600.3	2.686446413	2.798553138	4.358636502	4.414454628	4.05867312	3.64012656	3.524526439	3.321105811	4.292013686	3.37064794
601.6	2.671030331	2.775874226	4.340194147	4.397403462	4.034488277	3.636511563	3.506409245	3.29995897	4.271051917	3.346669924
603	2.652701097	2.749320528	4.320113599	4.37581679	4.007835056	3.622137451	3.4887957	3.275247122	4.243553141	3.320701594
604.4	2.632227989	2.719583449	4.294489816	4.350987242	3.97752894	3.608735427	3.463388832	3.240574037	4.209914263	3.291642333
605.8	2.603152153	2.681213191	4.264661166	4.322256898	3.936642225	3.583841596	3.434036611	3.205396556	4.17191727	3.253329799
607.2	2.569104507	2.638495138	4.226285237	4.288066718	3.894775521	3.559306584	3.399914812	3.166365438	4.128210734	3.207637867
608.5	2.536505371	2.592970532	4.181079226	4.249858184	3.84690611	3.528264696	3.363747491	3.122095471	4.075366013	3.158051359
609.9	2.501566409	2.5446833	4.13808017	4.210117894	3.797402223	3.49513179	3.324280756	3.073615226	4.023483284	3.110491777
611.3	2.464138233	2.495933014	4.092648527	4.165345725	3.749051975	3.462196826	3.281087366	3.025299955	3.969766443	3.057791131
612.7	2.423838533	2.443670914	4.044152791	4.122075807	3.694788318	3.425745557	3.240810465	2.978026263	3.91438697	3.004320497
614	2.384911908	2.398032269	4.000608389	4.078715861	3.641979894	3.388507512	3.20059245	2.930479424	3.858817971	2.955158662
615.4	2.348725983	2.350261479	3.95567383	4.034955344	3.58929052	3.355206068	3.161479391	2.885936535	3.803740302	2.9078367
616.8	2.315074537	2.308379131	3.916587718	3.997740947	3.545736076	3.326326141	3.1252778	2.845766884	3.757528103	2.860692591
618.2	2.285013191	2.272101351	3.881100548	3.963536075	3.504326612	3.299106408	3.09284376	2.808750555	3.719432377	2.82285847
619.5	2.262840197	2.237330893	3.853105615	3.940269655	3.470168768	3.277107155	3.064550371	2.777409175	3.681205426	2.788675261
620.9	2.241059513	2.209655721	3.829779748	3.918915343	3.443012826	3.26083213	3.044998896	2.74933093	3.652125072	2.760471861
622.3	2.223748866	2.190273021	3.815019992	3.908601054	3.421820745	3.24801432	3.031010854	2.729228122	3.630189887	2.735282258
623.7	2.212552342	2.172774269	3.802206517	3.901223671	3.405265292	3.242982949	3.018433261	2.71120993	3.61470582	2.718397847
625	2.206664183	2.157563728	3.799476105	3.897746199	3.394931387	3.242537734	3.010566454	2.70324625	3.605070358	2.70685952
626.4	2.200547777	2.14934945	3.801304606	3.897936323	3.38973959	3.24428446	3.006817349	2.696600785	3.599247612	2.701485706
627.8	2.195801928	2.143100544	3.802510426	3.898327245	3.384194516	3.245497279	3.004684045	2.691448792	3.595120411	2.696792733
629.1	2.194755271	2.137750287	3.805940087	3.902524962	3.379660261	3.249858013	3.004922353	2.686000812	3.594839664	2.692905982
630.5	2.193509333	2.133340326	3.810059504	3.907268523	3.381157289	3.255790703	3.002936823	2.682501069	3.592472808	2.688695951
631.9	2.188494349	2.122207131	3.808182984	3.907668804	3.373701195	3.254417011	2.996005958	2.675497663	3.583067221	2.678923296
633.2	2.176264775	2.105944681	3.792076576	3.895819348	3.355648515	3.246546955	2.985063357	2.660900518	3.565232885	2.659745317
634.6	2.155953339	2.082205959	3.77227122	3.876807553	3.326860304	3.227263278	2.96347003	2.635228603	3.537840832	2.633838018
636	2.131805776	2.053104121	3.736310573	3.844320265	3.292837203	3.20385919	2.932488064	2.603302725	3.495348381	2.595581989
637.3	2.095413852	2.012539806	3.688440448	3.803309332	3.251017703	3.163452142	2.895814543	2.5653517	3.444176729	2.54962138
638.7	2.056687346	1.969043884	3.634310532	3.758027007	3.1970083	3.120993743	2.852935635	2.519004814	3.38897045	2.495275227
640	2.011373991	1.92554258	3.577209789	3.702996912	3.140875134	3.071569385	2.803888988	2.471606477	3.321138528	2.437062855
641.4	1.97231924	1.876290962	3.514516615	3.642651485	3.076378931	3.014839928	2.752887123	2.416663775	3.250837456	2.373390467
642.8	1.925760786	1.823867337	3.449736048	3.581103466	3.012616347	2.95655907	2.702439747	2.364873253	3.177176451	2.315464945
644.1	1.876553224	1.773156841	3.378294168	3.522565225	2.953151011	2.898753628	2.65366109	2.311181425	3.103474234	2.248884944
645.5	1.830838196	1.722823046	3.312015382	3.464525279	2.891912478	2.842734359	2.605841096	2.262202221	3.037499422	2.189441713
646.8	1.796384278	1.681724027	3.256921989	3.414944566	2.835408972	2.793418586	2.558994679	2.216348329	2.973501756	2.133876359
648.2	1.754227308	1.647813041	3.206811993	3.376335088	2.792509064	2.753938131	2.527744314	2.172116232	2.916221321	2.086022635
649.6	1.728378408	1.61434095	3.156248358	3.333180372	2.754739695	2.70854483	2.49328048	2.136925801	2.883168162	2.04805212
650.9	1.704181077	1.588491555	3.13420919	3.301770763	2.714957227	2.676033992	2.467364496	2.120831853	2.849288665	2.027960897
652.3	1.690832612	1.575196041	3.114989389	3.288502699	2.694167142	2.65936074	2.447248179	2.102711238	2.810030173	2.002037646
653.6	1.662713574	1.561991391	3.092289224	3.277003401	2.679362383	2.639468995	2.42970199	2.067426302	2.790556813	1.981788061
655	1.628246779	1.536843194	3.07128418	3.270055081	2.668812788	2.60152037	2.428469493	2.060320875	2.76436013	1.937382105
656.3	1.619784141	1.509073302	3.041057196	3.225407556	2.62637566	2.568797849	2.395548572	2.040152874	2.732214519	1.910110567
657.7	1.591796307	1.482813642	3.007211245	3.177571344	2.58021586	2.533637346	2.356901892	2.010152632	2.689304988	1.891702991
659	1.550040903	1.456657903	2.956974406	3.148588071	2.544602927	2.485769084	2.325034168	1.979283341	2.646257952	1.848705382
660.4	1.515810618	1.420172861	2.910492335	3.108774289	2.503528424	2.441582541	2.293954151	1.943112327	2.602427565	1.808806124
661.7	1.478485065	1.392132961	2.865140057	3.066964551	2.463722424	2.391638825	2.252695922	1.9072601	2.549280527	1.761239806
663.1	1.445406825	1.367233772	2.816813965	3.024172738	2.425613161	2.340151208	2.220669575	1.877577773	2.498704961	1.722177672
664.4	1.413301147	1.332884129	2.769779887	2.98655691	2.385071507	2.296101706	2.193217631	1.845413948	2.456528746	1.685237469
665.8	1.389596602	1.315519574	2.730812781	2.950322376	2.351723067	2.257916341	2.165323446	1.825153918	2.416910953	1.652792699
667.1	1.365126239	1.298670064	2.702599531	2.918212433	2.327041066	2.21765725	2.139218876	1.807759377	2.387756877	1.628299109
668.5	1.341491796	1.29008003	2.679054546	2.889676093	2.308354413	2.193349996	2.124718323	1.792107777	2.357910085	1.602841232
669.8	1.330245405	1.278703402	2.652127599	2.88060206	2.292245088	2.173660181	2.117853736	1.783952795	2.343444081	1.594430132
671.2	1.317060662	1.274144032	2.644141746	2.872427271	2.293727274	2.159255062	2.108313389	1.785161562	2.334973204	1.591051555
672.5	1.317057781	1.269938718	2.644392899	2.870927931	2.294128261	2.151335487	2.106829297	1.787396183	2.32697265	1.587924353
673.8	1.318319874	1.282606399	2.652487207	2.880802309	2.298437108	2.150515901	2.114354142	1.793324341	2.332174459	1.586296926
675.2	1.319829348	1.291323958	2.664025035	2.886943247	2.312311979	2.15389441	2.123087477	1.801779485	2.343600275	1.595572131
676.5	1.326705796	1.302030691	2.672572749	2.898491895	2.332321788	2.160197774	2.139147745	1.815247262	2.360931761	1.607406653
677.9	1.334178234	1.315420586	2.693883779	2.924399985	2.360680804	2.173944771	2.157678906	1.83210663	2.385874291	1.6263186
679.2	1.355861248	1.340564841	2.726829858	2.957251933	2.394354893	2.199154786	2.181075038	1.858320714	2.423732639	1.654737797
680.5	1.385125886	1.363675014	2.775068754	2.995256918	2.438251539	2.234565153	2.216125103	1.885845722	2.461552923	1.692687456
681.9	1.420362519	1.397153094	2.839105447	3.055820017	2.497816277	2.287107236	2.262221059	1.923054419	2.52054231	1.736860202
683.2	1.467250237	1.44815745	2.922024062	3.132588869	2.56744179	2.353694448	2.323749466	1.974623048	2.599400329	1.800396159
684.6	1.538433959	1.521790239	3.040286537	3.245781416	2.671539307	2.440410916	2.408076322	2.044086824	2.712372995	1.893391548
685.9	1.639459072	1.618514219	3.212448313	3.400064808	2.820161256	2.576868261	2.525339467	2.148649638	2.877214269	2.02182502
687.2	1.781737956	1.752177826	3.436736507	3.603685148	3.018053813	2.757563228	2.677853257	2.288273929	3.089917461	2.196654324
688.6	1.956413267	1.916862333	3.706034819	3.851534242	3.241928994	2.983707224	2.872887104	2.468098214	3.365704051	2.416316249
689.9	2.144296193	2.098440248	4.011458808	4.121152262	3.478421346	3.228304924	3.083907893	2.663038136	3.66863173	2.657712301
691.2	2.37379788	2.333157448	4.374807057	4.45185104	3.784244006	3.524462799	3.338024058	2.902643458	4.031878436	2.952983445
692.6	2.653777999	2.623080887	4.81233172	4.848539779	4.153801128	3.875918989	3.642110003	3.200867273	4.46056873	3.308300268
693.9	2.982746914	2.994838599	5.325877676	5.320383151	4.610145766	4.286929748	4.009435611	3.564751994	4.977186159	3.732645098
695.2	3.370222703	3.433583129	5.907944598	5.867100894	5.140751151	4.756562609	4.425792606	3.989070625	5.557965282	4.22628192
696.5	3.779798499	3.921514774	6.546842961	6.45779666	5.722978565	5.265417056	4.884826183	4.460089335	6.197552753	4.767599632
697.9	4.22962417	4.467362403	7.238783224	7.101482764	6.36004053	5.812730296	5.385723364	4.974349822	6.873187767	5.352837813
699.2	4.722024962	5.067943481	7.973059522	7.7964436	7.066023479	6.394738855	5.919620978	5.528937058	7.597687212	5.988541798
700.5	5.241398578	5.721315406	8.753865724	8.53657296	7.819449554	7.004024219	6.481998661	6.111158631	8.352021678	6.654871884
701.8	5.775346116	6.405824925	9.552205993	9.29759659	8.600676195	7.625644145	7.051270932	6.714928717	9.126827878	7.351353537
703.2	6.310293972	7.11457359	10.35948373	10.06248329	9.390936043	8.245524754	7.624195834	7.310599577	9.896413983	8.045841246
704.5	6.853979347	7.82758188	11.15808178	10.82872696	10.1854799	8.855485235	8.189915061	7.904835057	10.65686734	8.731432169
705.8	7.396306514	8.560030952	11.96803266	11.60431875	10.99422467	9.471065324	8.759250939	8.500930532	11.41299953	9.421830912
707.2	7.948954071	9.314355113	12.78605037	12.38353039	11.81335125	10.0892581	9.331444814	9.103053468	12.17126124	10.12947225
708.5	8.513896851	10.09210948	13.60872261	13.17408179	12.65164366	10.71757175	9.90971842	9.707836731	12.93608506	10.84442271
709.8	9.09281559	10.90769252	14.44861718	13.98058585	13.5098005	11.35448461	10.50203359	10.32747201	13.71193217	11.57938293
711.1	9.69459189	11.74731184	15.31686239	14.79967169	14.39727109	12.0153427	11.10958763	10.96521141	14.49895984	12.33824125
712.4	10.32197702	12.63277891	16.20462079	15.64506793	15.31665325	12.68936408	11.73409798	11.62454379	15.3042161	13.11711376
713.8	10.97233277	13.55128194	17.11558726	16.50282265	16.27019926	13.39330288	12.38114514	12.30201614	16.12837372	13.9299668
715.1	11.63825662	14.50071413	18.03882415	17.37237976	17.24135961	14.10540829	13.05105969	12.98683122	16.9455693	14.74446763
716.4	12.34475495	15.50289381	19.00592608	18.2865088	18.26710543	14.8603898	13.75852699	13.70754653	17.79349079	15.61782999
717.7	13.14473916	16.62585298	20.05743032	19.26694284	19.39730103	15.68318172	14.53170213	14.50347687	18.72566617	16.57205696
719	14.02860706	17.8774378	21.22230313	20.31741039	20.62892828	16.60288059	15.35694592	15.38177716	19.74740418	17.62601404
720.3	14.89398272	19.14628521	22.37657414	21.32284577	21.83411053	17.52781537	16.1690586	16.26009678	20.76025812	18.67538248
721.6	15.70663051	20.37256974	23.4462163	22.25677506	22.97683873	18.39416705	16.94330087	17.07430483	21.70908696	19.65697664
723	16.55137083	21.63690735	24.53439876	23.19465902	24.14441774	19.27183303	17.73987967	17.9059494	22.65065681	20.64695363
724.3	17.4915271	23.02118461	25.72416427	24.21906447	25.44176673	20.24656646	18.62844822	18.81453578	23.66949188	21.74328713
725.6	18.4724015	24.45407824	26.93970106	25.24633407	26.75997886	21.26192019	19.51762987	19.75104807	24.7052175	22.88185535
726.9	19.44180951	25.90297045	28.13388166	26.23097943	28.06113659	22.26255106	20.40370993	20.68788211	25.7221192	23.99600992
728.2	20.42396791	27.38589999	29.34194234	27.21105756	29.37881415	23.27428402	21.29305939	21.63670456	26.75657852	25.1301108
729.5	21.41707969	28.8788314	30.53064026	28.17664858	30.70550234	24.30357487	22.18671716	22.58994898	27.77493525	26.25411545
730.8	22.40703085	30.38067376	31.71179562	29.10606432	32.00260991	25.32024011	23.06849774	23.53842389	28.78042215	27.37893592
732.1	23.36410282	31.8694227	32.87135251	29.97951203	33.27093604	26.30508483	23.9198406	24.45621132	29.75273425	28.46266805
733.4	24.28698442	33.30887268	33.97120908	30.80611079	34.47678754	27.26501072	24.75040288	25.33555185	30.67738205	29.49984077
734.7	25.2044597	34.72225963	35.03582099	31.60923932	35.65436603	28.20176292	25.56050808	26.19682958	31.55712697	30.51394276
736	26.11740928	36.12485049	36.08854883	32.39594823	36.83407873	29.13423768	26.36427016	27.04566208	32.41947312	31.51759582
737.3	27.00813191	37.47397776	37.09405006	33.13926118	37.95609024	30.03523486	27.15207303	27.86891451	33.25218964	32.49368389
738.6	27.85094408	38.78168427	38.04281474	33.83521343	39.01997542	30.89683832	27.89486455	28.65274198	34.03368548	33.40412629
739.9	28.66452358	40.03290926	38.95310709	34.49849624	40.02456573	31.70649711	28.59715073	29.39381621	34.77551433	34.28293378
741.2	29.42036299	41.19828272	39.79234653	35.09730017	40.95953376	32.47920402	29.25540385	30.07620578	35.46018798	35.09692529
742.5	30.11951661	42.28182061	40.57385873	35.64930857	41.84036263	33.18694909	29.8765612	30.72015175	36.09856592	35.84119616
743.8	30.78011646	43.27624921	41.28272178	36.16290842	42.64064294	33.83907823	30.43200851	31.29648207	36.65160706	36.53469808
745.1	31.38201651	44.19606159	41.9376585	36.62430646	43.37842958	34.43457906	30.95773182	31.83521363	37.16343707	37.16613485
746.4	31.94909541	45.03670578	42.54190827	37.06141327	44.05224823	34.99175573	31.42769415	32.32816723	37.63559851	37.74292202
747.7	32.46035597	45.80296077	43.09348875	37.44010876	44.66163183	35.48372827	31.86026946	32.77402516	38.06232194	38.26398283
749	32.93220284	46.50542895	43.58861091	37.8005857	45.23376775	35.94855015	32.26722289	33.18406447	38.44861298	38.75222583
750.3	33.35578282	47.14386601	44.04278262	38.11941874	45.73906653	36.37329174	32.63104051	33.54841559	38.80320546	39.18539357
751.6	33.74184339	47.69639224	44.44928839	38.41448855	46.18581873	36.73514921	32.95068125	33.88189299	39.11398864	39.56278162
752.9	34.08517826	48.19421974	44.82000266	38.67237595	46.60180967	37.07013742	33.23791361	34.17129522	39.39824831	39.91022107
754.2	34.3789441	48.64664766	45.14957002	38.90829612	46.97352925	37.36524703	33.48121484	34.43590586	39.64337292	40.21488173
755.5	34.65018117	49.0378744	45.43069895	39.10007482	47.2744397	37.6135036	33.70968269	34.66171518	39.85256293	40.47328948
756.8	34.87111974	49.31094068	45.63482498	39.2499221	47.51135391	37.80007557	33.89129108	34.82001726	39.96026629	40.66027172
758.1	35.16080045	49.68876901	45.88846637	39.47833406	47.86235303	37.98731784	34.20752661	35.0165699	40.10742737	40.89126172
759.4	35.56141147	50.2240537	46.30547135	39.84573003	48.36696892	38.32475445	34.64312499	35.33928686	40.45256256	41.29752983
760.7	36.09278595	50.75369572	46.77946419	40.32402807	49.04093565	38.78526773	35.10125566	35.73451485	40.79937875	41.77770097
761.9	36.35559579	50.97704065	46.99657767	40.57191201	49.30262915	39.09215451	35.28946909	35.94389612	41.07873669	42.01418472
763.2	36.29910105	50.86091667	46.94466948	40.51000514	49.20801442	39.06175739	35.12842907	35.90066689	40.99214981	41.98020886
764.5	36.31028986	50.95641763	46.98603685	40.50937484	49.22751444	39.09009012	35.06557052	35.94358398	41.02659506	42.01496149
765.8	36.28606994	51.04237387	47.07388492	40.46874907	49.19006745	39.10788099	35.01761421	35.96334352	41.07538889	42.02385137
767.1	36.29895242	51.15928149	47.14953318	40.48200417	49.20372726	39.1390606	35.02203972	35.98569853	41.11811265	42.0482221
768.4	36.35591093	51.29754613	47.24570241	40.51645846	49.23464294	39.17426061	35.07146436	36.03027651	41.17525089	42.09470918
769.7	36.4178065	51.43092182	47.34265607	40.57839001	49.30781624	39.23304019	35.13402249	36.08606194	41.22949552	42.16991484
770.9	36.49847685	51.54112548	47.4390681	40.64329357	49.39747586	39.30504297	35.20280999	36.14478593	41.30866856	42.23190696
772.2	36.57149226	51.63300605	47.53400535	40.71658657	49.47793191	39.36678587	35.2564439	36.21433976	41.37269511	42.29142465
773.5	36.64776353	51.71828413	47.61329251	40.7899346	49.56207686	39.44126594	35.3222425	36.27456186	41.43985977	42.35769224
774.8	36.72814434	51.82051109	47.71770529	40.86107075	49.64691799	39.50360477	35.37819873	36.32221448	41.49425327	42.4240311
776	36.79572702	51.90647575	47.78936476	40.93025167	49.70703579	39.54383998	35.43905557	36.38615007	41.55731853	42.46818325
777.3	36.84668872	51.97297601	47.86987709	40.99706298	49.77363269	39.60171622	35.49176448	36.43542135	41.60548836	42.53707489
778.6	36.92189993	52.0413627	47.94351024	41.06889209	49.84839546	39.66776009	35.5549792	36.47796438	41.65283235	42.59637956
779.9	36.99397777	52.12612351	48.01949463	41.13455986	49.90868037	39.7193428	35.60010519	36.53013337	41.70931371	42.65091304
781.1	37.05906697	52.18887189	48.0957371	41.20646748	49.99152595	39.77480983	35.65168848	36.57051969	41.76448964	42.7050185
782.4	37.13761492	52.24952117	48.15729549	41.27671971	50.06547397	39.83202189	35.71464954	36.61707237	41.80622806	42.75642268
783.7	37.18616982	52.31354534	48.22552085	41.34165155	50.13239306	39.87327987	35.76381389	36.66082731	41.85455315	42.79883572
785	37.25226948	52.36085759	48.30406435	41.39889619	50.18327281	39.91886552	35.81181522	36.70171956	41.89403145	42.83913758
786.2	37.31194627	52.40057287	48.35871567	41.47074304	50.26069562	39.95603836	35.86064202	36.72918038	41.93375862	42.89025252
787.5	37.3794934	52.4515982	48.42377469	41.5416606	50.30751609	40.01124626	35.91968315	36.75359575	41.95726975	42.93935925
788.8	37.46055023	52.49904479	48.48339256	41.60922885	50.36331202	40.06677963	35.97032504	36.78686282	41.98581763	42.97555454
790	37.51375333	52.55676707	48.55226927	41.67878325	50.43628962	40.11102027	36.0183711	36.82177347	42.03548405	43.02217244
791.3	37.57603598	52.61974364	48.61922272	41.75145863	50.49200537	40.15921073	36.06348257	36.86721032	42.0922935	43.07014958
792.6	37.62499055	52.69463928	48.70600957	41.81077162	50.54648152	40.21394351	36.12239538	36.91481582	42.16667543	43.11789731
793.8	37.67689193	52.74651401	48.7755962	41.87491761	50.60383145	40.25780277	36.16545242	36.95209487	42.20623012	43.16568427
795.1	37.74821469	52.80616936	48.83897463	41.93177313	50.66051735	40.30385069	36.20996301	36.99162413	42.25491623	43.21010185
796.4	37.80149963	52.84373604	48.89118398	42.00586066	50.71992192	40.34957636	36.25257903	37.03499403	42.28285518	43.26115194
797.6	37.85371297	52.90291178	48.94990842	42.07171919	50.7751932	40.3928668	36.29725124	37.05532196	42.34295074	43.30868412
798.9	37.92079384	52.94793366	49.02929269	42.11656382	50.82295441	40.43683396	36.35465971	37.08394479	42.38908273	43.35488042
800.2	37.98041142	53.00901208	49.08377949	42.20019781	50.9044877	40.47529223	36.39484017	37.11637563	42.42144066	43.38848598
801.4	38.03332479	53.05833619	49.15348154	42.26062767	50.94684989	40.52774221	36.43692799	37.16953314	42.46111462	43.44409405
802.7	38.0707892	53.11177249	49.21179198	42.31663508	51.00665863	40.57575092	36.49493346	37.20693925	42.51189451	43.48744432
803.9	38.1220187	53.17167551	49.28991282	42.37931584	51.08169545	40.6366853	36.54543985	37.23759016	42.55884334	43.5262292
805.2	38.17102305	53.23749698	49.37323881	42.42136294	51.12761012	40.67313908	36.59429537	37.28199368	42.62242753	43.56791848
806.4	38.2217335	53.29051417	49.43380767	42.49884459	51.18775065	40.71606541	36.63442295	37.31575471	42.67611956	43.62361476
807.7	38.25578747	53.31243736	49.48838227	42.55834225	51.24118322	40.76665267	36.68547814	37.33754369	42.70965034	43.67209859
809	38.32270281	53.34743572	49.55209005	42.62650527	51.29318553	40.79459549	36.72394839	37.37397882	42.74397678	43.70542487
810.2	38.36041312	53.35532643	49.5860171	42.6729711	51.33622669	40.81986932	36.77136115	37.38026408	42.75760397	43.72736597
811.5	38.4268846	53.38483292	49.62351888	42.75865502	51.39058274	40.86922877	36.80933689	37.40378656	42.75392524	43.74916097
812.7	38.47395862	53.38497178	49.67761967	42.83549234	51.46035073	40.89569417	36.86700394	37.39304553	42.74504944	43.77111248
814	38.52996927	53.35775809	49.73921623	42.92530078	51.50699008	40.92277387	36.92367807	37.40915873	42.75216753	43.79582895
815.2	38.57819204	53.37650654	49.7715843	42.97561649	51.55165077	40.95536574	36.96285761	37.42241104	42.76148102	43.80848573
816.5	38.59693426	53.40672462	49.81618595	43.03780176	51.60113488	41.00301443	36.98940729	37.45706427	42.82045758	43.84705703
817.7	38.64780176	53.45851639	49.86084475	43.08474329	51.65152376	41.05322553	37.02422334	37.49358057	42.87863238	43.90751436
819	38.71150754	53.52054142	49.9607716	43.15054924	51.72078945	41.10629302	37.03215184	37.57190123	42.93586259	43.9720762
820.2	38.74613068	53.59830361	50.01627377	43.18191228	51.77280142	41.14352372	37.08381022	37.60881862	42.99217435	44.00977569
821.5	38.77485488	53.64916121	50.05558748	43.22944725	51.840307	41.17346642	37.14404806	37.64551225	43.03018856	44.01166965
822.7	38.80740925	53.67953866	50.13104823	43.31075491	51.88111669	41.18855212	37.17711637	37.64600014	43.07988997	44.03502225
823.9	38.84767759	53.71371943	50.21356689	43.33070037	51.90277367	41.23927655	37.1966316	37.68861221	43.12990016	44.08808485
825.2	38.86509625	53.76469786	50.24281957	43.35272116	51.95135521	41.25926513	37.24090041	37.76776529	43.18771294	44.1413022
826.4	38.89397092	53.79788704	50.30725329	43.4110496	51.99735164	41.29927398	37.29592284	37.78261439	43.2154492	44.16426335
827.7	38.91154392	53.80445232	50.34356251	43.4715663	52.03217116	41.29971315	37.30531903	37.79565619	43.23876903	44.19218116
828.9	38.94877545	53.85860948	50.37754693	43.50292912	52.09232194	41.34124014	37.348451	37.8399588	43.27510232	44.18478297
830.2	38.97094968	53.89249985	50.42396232	43.53978511	52.11084762	41.35452097	37.34860552	37.86202173	43.30642791	44.21814563
831.4	38.98283356	53.9198686	50.47932884	43.58712326	52.1568841	41.39396641	37.39999997	37.88852351	43.35643194	44.24913589
832.6	38.99186201	53.90517086	50.52051038	43.6316564	52.18962668	41.41214753	37.42647123	37.93204913	43.41210673	44.26376169
833.9	39.01776547	53.967169	50.56784649	43.68770824	52.23670701	41.45062005	37.47001537	37.98770967	43.47213484	44.31874207
835.1	39.05755316	54.06312087	50.63199403	43.72594828	52.29134283	41.47811631	37.47716393	38.02140762	43.52163363	44.34107558
836.3	39.08819831	54.09495267	50.71345942	43.74428326	52.35675068	41.51900816	37.51876304	38.06787032	43.57481212	44.36189393
837.6	39.10833115	54.13414004	50.75285047	43.79234299	52.40027506	41.56495041	37.56293713	38.09846036	43.60852705	44.41726116
838.8	39.14754004	54.21225962	50.78904711	43.85973849	52.42672209	41.57680824	37.6096387	38.14288983	43.66880706	44.46928012
840	39.1794157	54.21653444	50.85287255	43.89165679	52.50002812	41.6269601	37.63535186	38.17780334	43.73265904	44.49705095
841.3	39.22350075	54.2481647	50.92858887	43.93738693	52.5497061	41.68637075	37.6783665	38.21365981	43.76515495	44.53629721
842.5	39.26829143	54.341852	50.99277919	44.00156357	52.57945483	41.71533781	37.72985428	38.24165786	43.80366723	44.54638594
843.7	39.30243948	54.40226416	51.03503237	44.06738704	52.63238561	41.74909302	37.76114891	38.29597017	43.86755173	44.57888576
845	39.32416881	54.45480836	51.11130886	44.08910414	52.70006715	41.76343579	37.80701758	38.33290998	43.92983434	44.62898422
846.2	39.35293169	54.50877431	51.1519166	44.12375353	52.73705566	41.83946001	37.8327557	38.37011801	43.9590447	44.69255521
847.4	39.39305895	54.50785832	51.21355325	44.1748502	52.77084228	41.905328	37.8634067	38.41855109	43.99530198	44.70508887
848.6	39.43436691	54.55362734	51.26198291	44.24765604	52.82650591	41.89865802	37.89976132	38.43981005	44.04024066	44.7518762
849.8	39.4584235	54.57868469	51.30344318	44.29218707	52.87757554	41.90398198	37.94343391	38.48866219	44.08595411	44.77475403
851.1	39.4994999	54.63650935	51.37758919	44.31261797	52.90715387	41.90962241	37.9728446	38.48977777	44.100037	44.80016927
852.3	39.52346127	54.67052798	51.40924106	44.36196424	52.97546386	41.9923487	38.00985059	38.54592339	44.1420723	44.851954
853.5	39.52641666	54.65282879	51.454345	44.40127676	53.01977315	42.04578936	38.04016926	38.5653496	44.20052497	44.85867984
854.7	39.55876654	54.7381474	51.48572879	44.44592904	53.07751861	42.06574526	38.05604534	38.60017427	44.20924324	44.88905248
856	39.6193332	54.78840155	51.5660352	44.52261165	53.1008525	42.10429805	38.08455357	38.64627063	44.27984465	44.94763376
857.2	39.66150239	54.78552793	51.60366587	44.58158978	53.14119568	42.1333429	38.15117741	38.64534454	44.29474026	44.9694598
858.4	39.67758293	54.82483485	51.68608063	44.5904963	53.16776279	42.17081633	38.16263558	38.69611597	44.33868764	44.97669927
859.6	39.71056997	54.88836174	51.66818671	44.6569743	53.22512292	42.20072006	38.21261208	38.71796334	44.34830077	45.03481246
860.8	39.71906417	54.94794119	51.75880858	44.69791798	53.2727985	42.23050081	38.24672162	38.74517929	44.415687	45.0718249
862	39.7706665	54.9498404	51.79383938	44.71213638	53.29546253	42.26198174	38.26608373	38.78390575	44.44412909	45.06925375
863.3	39.8251355	54.96927662	51.83805458	44.75593526	53.36432505	42.29753776	38.30571468	38.80331213	44.47265483	45.05495326
864.5	39.78447686	54.9866336	51.85564174	44.81525905	53.40066774	42.32271822	38.33644597	38.81018346	44.49908187	45.13233995
865.7	39.81566061	54.9996362	51.92005103	44.83557681	53.41929679	42.33453279	38.34943974	38.83389905	44.51821652	45.17634684
866.9	39.88521826	55.01970595	51.94287192	44.86284583	53.43260236	42.36249328	38.36081712	38.87542806	44.55129262	45.17657202
868.1	39.92280548	55.05375574	51.99442207	44.92659865	53.51075665	42.40927396	38.40108399	38.92166116	44.58545525	45.2153127
869.3	39.92254707	55.06149367	52.02922096	44.98614595	53.5714471	42.41825071	38.43775124	38.93109988	44.59833698	45.19958864
870.5	39.90520086	55.15001487	52.04098614	44.98913462	53.57131499	42.44504092	38.46953	38.94131257	44.66082294	45.21926718
871.7	39.91908072	55.14663143	52.08156287	45.00686471	53.60474541	42.45843722	38.49096617	38.97169497	44.6930491	45.24432796
872.9	39.94419331	55.22032908	52.17246283	45.07737949	53.643934	42.51461713	38.53318158	39.00299219	44.71992696	45.2770032
874.1	40.00070981	55.23647355	52.18433505	45.11726249	53.68766642	42.50898599	38.53581426	39.03244317	44.73447006	45.27875329
875.3	40.0169097	55.23018662	52.18170172	45.19852341	53.69517256	42.5255316	38.56026765	39.0332022	44.74718615	45.30385757
876.5	40.01121678	55.2248242	52.19519041	45.20707706	53.75395014	42.562761	38.56128245	39.07090901	44.74393394	45.30280069
877.8	40.00671097	55.21295422	52.27652957	45.2155821	53.75624195	42.57307574	38.59471439	39.07618203	44.75052748	45.304326
879	40.02516794	55.21178446	52.28756462	45.23672288	53.82496817	42.60319041	38.64626305	39.09751668	44.80821351	45.30536028
880.2	40.0675461	55.27052716	52.32558058	45.26357342	53.85364631	42.61331941	38.67078597	39.12165466	44.79919496	45.35792595
881.3	40.0517843	55.25373394	52.34491458	45.3136338	53.89762608	42.64409928	38.68077956	39.11699145	44.83745462	45.34483856
882.5	40.05790362	55.20725956	52.39476852	45.3501931	53.90736897	42.64150513	38.7042743	39.15295182	44.84305085	45.3285373
883.8	40.11396084	55.24155593	52.48302453	45.3980201	53.9306178	42.67281911	38.715627	39.167993	44.86543302	45.34270032
884.9	40.14982345	55.2981521	52.4626185	45.42321749	53.94987095	42.67638576	38.74410949	39.20394704	44.89493814	45.37967016
886.1	40.08461207	55.27606207	52.43743123	45.41264143	53.95153031	42.64620451	38.73152032	39.20917419	44.90630375	45.37045653
887.3	40.15733587	55.26711323	52.52044117	45.46662243	53.9957197	42.66314845	38.77992987	39.20549014	44.94804754	45.39895545
888.5	40.11243182	55.24918707	52.54470403	45.53652156	54.0396904	42.73995326	38.74115177	39.18404938	44.9587679	45.40591503
889.7	40.13574564	55.29184758	52.55481252	45.60294606	54.06850312	42.72623669	38.80269709	39.22708699	44.95984394	45.39708803
890.9	40.12112855	55.346511	52.57582982	45.62295886	54.07423304	42.77026495	38.83493543	39.25414144	44.92637085	45.35685103
892.1	40.13797686	55.27993473	52.59057528	45.64405922	54.11984175	42.71005123	38.88986034	39.22741646	44.91419543	45.34000903
893.3	40.14600632	55.19270201	52.5766279	45.70072193	54.1117349	42.70711726	38.8739879	39.21527991	44.90678936	45.3098182
894.5	40.19350061	55.07377788	52.57770474	45.74682054	54.08816726	42.72600537	38.84642627	39.18343068	44.85192935	45.33236659
895.7	40.12457973	54.99337949	52.53159022	45.73011466	54.08934956	42.70896179	38.82774136	39.18344542	44.81613789	45.24748796
896.8	40.10042915	54.99200138	52.56223223	45.72249154	54.11258533	42.71684779	38.77398536	39.08710072	44.74099953	45.23629157
898	40.0241056	54.83585851	52.53653433	45.76342465	54.07576117	42.62677098	38.78359096	39.04805939	44.70589359	45.23384529
899.2	40.01783497	54.80999224	52.51608424	45.80747343	54.1183268	42.62536681	38.84879552	39.01356538	44.68901906	45.19806589
900.4	40.08961455	54.68960732	52.47736876	45.75627175	54.19263477	42.65152561	38.86706089	39.05482929	44.75499523	45.21495319
901.6	40.08308771	54.87305417	52.49551196	45.84039008	54.16244707	42.71996812	38.86262901	39.13528927	44.84684929	45.16159771
902.8	40.09235455	54.90669531	52.62998943	45.91397193	54.22015477	42.71241822	38.9263318	39.16733524	44.8730339	45.32734771
904	40.1900359	54.90300636	52.66269351	45.96400727	54.25039464	42.68769392	38.86683406	39.18794827	44.87528744	45.30628083
905.1	40.16176811	54.80968089	52.67583161	45.90841788	54.28842349	42.77262405	38.93424672	39.20285972	44.94879752	45.29659092
906.3	40.10144267	54.82924	52.59694589	45.97719265	54.21635399	42.79211221	38.90545352	39.1206573	44.95122072	45.18810774
907.5	40.10557425	54.82440375	52.56349114	45.90813684	54.24293558	42.73781066	38.86957086	39.09906182	44.77481866	45.23472252
908.7	40.02271352	54.72628235	52.70678532	45.97259367	54.20279583	42.72457546	38.9158834	39.07983345	44.72543645	45.17008511
909.8	40.10626291	54.8539484	52.68502702	45.99734785	54.26591472	42.68987254	38.9461343	39.06929366	44.74827936	45.19442179
911	40.11462096	54.76160208	52.70646373	45.9584594	54.34278279	42.75439551	38.88614068	39.09115777	44.77230343	45.25001952
912.2	40.01787014	54.6658269	52.68147922	46.00595837	54.30512846	42.71660285	38.88811862	39.11851774	44.79205982	45.15259388
913.3	39.9988113	54.71499142	52.63673741	45.92102244	54.28400569	42.75916275	38.95887942	39.03586242	44.83105127	45.12576918
914.5	39.97684796	54.74162043	52.68748639	46.00715145	54.25149689	42.72158624	38.89540881	39.06732729	44.76182183	45.14091789
915.7	39.9234964	54.61312977	52.65546735	46.09104666	54.19606354	42.68911089	38.90934587	39.10867926	44.7511651	45.03883521
916.9	40.03567178	54.52434468	52.69626898	46.12790307	54.26981596	42.72762773	38.91266096	39.10849579	44.70263051	45.11577109
918	39.9467888	54.50293324	52.76798333	46.04741033	54.27061513	42.79396355	39.00025814	39.12011478	44.88180265	45.06103603
919.2	39.99792579	54.76348951	52.85553516	46.06945022	54.24631992	42.77028606	38.96425393	39.25596355	44.93766615	45.04376995
920.3	39.91621682	54.81902592	52.80958317	46.0949619	54.34040767	42.67544737	38.89317527	39.25625068	44.9676695	45.09659833
921.5	39.92025516	54.71138642	52.81732152	46.27039952	54.38116282	42.61902718	38.92890664	39.15603284	44.90699064	45.06235528
922.7	39.92639959	54.66514913	52.7555619	46.11971751	54.28955542	42.60320947	39.00477519	39.15123927	44.91370277	44.97034606
923.8	39.81455037	54.43190631	52.66056804	45.99817205	54.28807082	42.55002107	38.93747231	39.22831293	44.88135929	44.92159534
925	39.66747071	54.49581873	52.82678426	46.05372777	54.22599213	42.54252503	38.7639692	39.04122654	44.71238481	44.9024031
926.2	39.66494225	54.30145419	52.78904034	46.12772744	54.26546913	42.43743058	38.75059939	39.02785885	44.63312837	44.91856594
927.3	39.66012135	54.0437758	52.61342654	46.15160525	54.06705381	42.32763475	38.76097373	38.90801981	44.60715998	44.73646329
928.5	39.34901255	53.60690878	52.4286978	45.97706884	53.85209707	42.14179138	38.62092096	38.78375445	44.3641153	44.49546914
929.6	39.15355809	53.51211993	52.14391232	45.75312838	53.66217406	42.11241681	38.51560518	38.61755415	44.134697	44.17978039
930.8	38.98140767	53.17573352	51.81096504	45.77685094	53.51152465	41.81522214	38.41376698	38.44741578	44.06876279	44.05504257
931.9	38.74590077	52.79814771	51.55507731	45.53312763	53.09170623	41.65523483	38.13352409	38.08844115	43.6370992	43.80960568
933.1	38.64747483	52.38682314	51.63271964	45.15368128	52.90236294	41.54729843	37.7302247	37.77568917	43.22022429	43.56426528
934.2	38.2018375	52.23029763	51.00695998	45.36092201	52.58370574	41.29632326	37.53057664	37.75263788	42.94747422	43.38561462
935.4	38.06014441	51.97033833	50.78636724	45.00055535	52.54118894	40.76409193	37.58862825	37.71383669	42.93192275	43.02911917
936.5	37.81077879	51.85980415	51.08211174	44.96633781	52.28106742	40.72379464	37.67305741	37.75322159	43.15798917	43.04140897
937.7	37.78941289	51.97589431	51.43491435	45.02406697	52.42306016	40.81706129	37.38283395	37.80839267	43.26282017	43.08347812
938.8	37.8395051	51.99236687	51.1924843	45.18359201	52.41306921	41.12965562	37.6464464	37.64474591	43.39547854	43.24052848
940	37.83669973	51.83058399	51.06469872	45.10586048	52.67473768	41.07864289	37.82915246	37.70581789	43.31870094	43.10628396
941.1	37.78578957	52.12916645	51.03523193	45.36393924	52.64814334	40.70539222	37.56284408	37.78512065	43.4110275	42.90401935
942.3	37.57308214	51.65219108	50.91640488	45.18071769	52.2481779	40.65503489	37.46378057	37.61940541	42.81202183	42.71537169
943.4	37.395563	50.95774308	50.98242983	44.8248936	51.92515675	40.53009912	37.34881855	37.63300924	42.80423459	42.36877956
944.5	37.20908988	50.68757838	50.91849418	44.75598617	51.87796052	40.28689176	37.37959029	37.37471872	42.59063896	42.56157944
945.7	36.942582	50.84419817	50.5932487	44.41725094	52.01791284	39.94440249	37.07555217	37.21887561	42.57192783	42.11510578
946.8	36.77871224	50.51109404	50.46404003	44.41763679	51.74503606	39.59472643	36.94578346	36.98657066	42.35549429	42.04743371
948	36.72183724	50.74076167	50.2084395	44.45765029	51.57987083	39.73449352	36.88639171	37.02623499	42.40629567	41.69418792
949.1	36.86145889	50.23084375	49.91898789	44.49396315	51.36824269	39.52423782	36.92673019	36.8865816	42.07219047	41.71476159
950.2	36.27280008	49.81024352	49.71091942	43.96556761	51.03395439	39.31098446	36.77619919	37.08008931	42.01963181	41.37941905
951.3	35.7955406	49.91174625	49.79846779	43.83281195	50.94501424	39.2298396	36.43622203	36.82480162	41.86425596	41.20466157
952.5	35.67779209	49.37773602	49.66991197	43.88160727	50.85252893	38.72077809	36.03787774	36.4996612	41.5290672	41.01315589
953.6	35.76299866	48.54528554	49.45007223	43.69450036	50.74803023	38.55928251	35.83658508	36.40932651	41.85498005	40.81646587
954.7	35.29276077	48.92247948	49.31330164	43.67856205	50.35502733	38.31249916	35.91328199	36.53174271	41.58355082	40.54054056
955.9	35.13897009	48.9229336	49.27081609	43.66307409	49.75122882	38.16882151	35.85329613	36.42415694	41.51007548	40.39482349
957	34.79224042	48.76908241	49.13521666	43.43804911	50.19507897	38.15729133	35.76399377	36.23850295	41.28887343	40.10300772
958.1	34.90274366	47.96674036	48.63875966	43.14426234	49.91696227	37.84944167	35.50746025	36.02632847	41.38144275	39.95890379
959.2	34.48671484	47.96717787	48.4201078	43.05004039	50.03806892	37.76674125	35.73442955	35.94300327	41.15773092	39.81208863
960.4	34.53289348	47.88532307	48.43173235	42.75901047	49.55387629	37.71442496	35.54003466	36.01871661	40.99454612	39.81190669
961.5	34.40654439	48.3264986	48.48226169	42.98521994	49.71434761	37.79007098	35.2744398	35.91183191	41.37066006	39.66677569
962.6	34.13555503	47.90428526	48.36764131	43.13040722	49.75372387	37.51565176	35.52953875	35.96226172	41.05482305	39.66790732
963.7	34.62317458	47.96194814	48.45479022	42.8028566	49.55706884	37.45005436	35.45567276	35.85276376	41.12279018	39.38123653
964.8	34.41335105	48.11685122	48.34201552	43.09088053	49.55840871	37.46726802	35.19430264	35.93082375	41.34148822	39.66875816
966	34.21645586	47.78329042	48.49695259	43.09033724	49.63763229	37.30160713	35.43652678	35.92133377	41.4498297	39.6705926
967.1	34.23460824	47.70736244	48.12880425	43.36039587	49.34614047	37.57952812	35.48790318	35.88273071	41.32225815	39.60523951
968.2	34.09700383	47.93891107	48.37023986	43.10059528	49.4272012	37.63163017	35.34802151	36.16838929	41.41943831	39.60914857
969.3	34.29402904	48.07973003	48.80910683	42.92330194	49.889373	37.32448574	35.4302715	36.13715117	41.33614277	39.67559956
970.4	34.36468544	48.01345375	48.75911642	43.04130645	49.71270895	37.17314647	35.37127662	36.07076949	41.29071681	39.54276559
971.5	34.13303928	48.23119051	48.39919084	42.9419334	49.63998194	37.13458281	35.3025161	36.11961921	41.4909516	39.33063306
972.6	33.96754124	47.80847352	47.98545603	42.80514362	49.67752907	37.22107402	35.14499818	36.07535037	41.36114272	39.30847391
973.7	34.03935008	47.87606009	48.21941508	42.95793932	49.10777364	37.24864472	35.31784456	35.84883426	41.20565628	39.51474571
974.8	34.44970558	47.49974684	48.54264636	43.0829446	49.29763339	37.47151649	35.44383702	35.68715856	41.17899402	39.58543244
975.9	34.09211457	48.14985964	48.32794512	43.0546364	49.28794117	37.26912669	35.20778119	35.9893893	40.8829019	39.26198233
977	34.29740013	47.7574103	48.12013843	42.9083159	49.28475752	37.40512785	35.40128171	36.02606569	41.31610671	39.25629999
978.1	34.2446939	48.00435173	48.54199158	42.48099831	49.59020978	37.13288926	35.092345	35.8488898	40.9903073	39.08892968
979.2	33.95530212	47.82648775	48.245401	43.05506585	49.41038742	37.44042372	34.92322526	36.03557462	41.17456428	39.24840985
980.3	33.83027967	47.33472697	48.14674437	43.05525087	49.23157583	37.11073891	35.13786073	36.19172476	41.26539265	39.00121352
981.4	34.16371296	47.75989626	48.57533972	42.82856852	49.90617095	37.07669083	35.01209551	35.79379748	41.62784795	39.15899713
982.5	34.03782762	47.80586188	48.7670079	42.84286147	49.49717825	37.14029867	35.29858379	36.11340889	41.64437106	39.15166482
983.6	33.95190467	47.66946697	48.20197482	42.87167657	49.21962868	37.28170104	35.4352017	36.05574922	41.31253044	39.65767485
984.7	34.2407263	47.80933344	48.23063614	43.02443014	49.16650232	37.49575333	35.26805826	36.06611512	41.34054527	39.4810766
985.8	34.0513179	48.17428783	48.09421089	42.70546393	49.48865842	37.17967214	35.32781107	36.17873011	41.37709379	39.2982293
986.8	33.96101604	47.42441186	48.58795043	42.79350357	49.87656623	37.75665901	35.31740366	35.78830238	41.42316926	39.56154034
987.9	34.17537935	47.84455746	48.27647855	42.66920347	49.78125203	37.41741994	35.21000109	35.97267273	41.27250286	39.17881262
989	34.35490241	47.5368296	48.57588598	42.88158356	49.47288388	37.1475711	35.05053079	35.91575985	41.12117081	39.54908364
990.1	34.16580523	48.18266829	48.54942969	42.87588767	49.51874594	37.37573628	35.08640808	36.23268703	41.48525214	39.34244238
991.2	33.96293339	48.34093394	48.13697114	43.09305976	49.45654268	37.50025333	34.8555762	36.45514003	41.33786324	39.74385823
992.2	34.3356185	47.57651114	48.46178612	43.11388054	49.73784602	37.28771576	35.19212942	36.12346995	41.39978421	39.63579341
993.3	34.25279306	48.23853521	48.41262642	43.40109442	49.6194058	37.30329626	35.32773228	36.4513214	41.23695918	39.85660706
994.4	34.29935652	48.57563189	48.97991052	42.88797879	49.80539472	37.8049818	35.40802259	36.31271343	41.05262303	39.50991236
995.5	33.96525401	48.11928737	48.09548597	42.48901958	49.35476663	37.4797007	35.21582616	35.98258393	41.61827218	39.49974962
996.5	34.25645631	47.72607415	48.17384385	43.16957818	49.40706126	37.39019229	34.77549353	36.14758999	41.16282908	39.23389014
997.6	34.08746757	47.72736791	48.48674759	42.72397841	49.7505253	37.2764142	34.80959268	35.63186652	41.36540862	39.34580337
998.7	34.41163752	47.91447963	48.85079294	42.56062001	49.7534774	37.43907491	34.88236111	35.8962566	41.44629018	39.60405638
999.8	34.01732895	47.53576661	48.55560023	42.87238948	49.60053819	37.33435023	34.77514074	35.91495602	41.53593609	39.74301798
1000.8	33.58791372	48.22950373	47.87196937	42.6988406	49.267893	37.69254491	35.16919463	35.76849032	41.29521886	39.43705343
1001.9	33.48672088	49.67810241	47.5017284	42.67996972	48.8215834	37.92095151	34.65150284	35.07379464	40.8826351	39.2617261
1002.9	34.03660391	48.19308125	48.86663771	42.4767142	49.76885398	37.12754588	34.6872377	35.92369729	41.13662361	39.91346421
1004	34.36010284	48.70794478	48.28843057	42.41673492	49.29512437	37.32758385	34.91336201	35.35233306	41.39771426	39.03213059
1005.1	33.69380644	48.29336229	48.00226817	42.12589748	49.5764088	37.42637897	35.11134522	35.69010366	41.46099308	39.18429011
1006.1	33.93648727	47.84656926	47.8283281	41.58508651	48.43484675	37.35692796	34.32212917	35.62823514	40.13489205	39.15698018
1007.2	35.4313003	50.22759219	50.42077524	43.71456375	50.55876313	38.47219827	35.55730066	36.08655745	42.04127902	40.98240352
963.4	33.76144483	46.96879988	48.43712031	43.4100155	49.43433082	37.40366717	34.78694374	35.23733333	40.6441815	40.02410545
967.3	33.94612663	47.36042582	48.76537782	43.66833773	49.79228719	37.54921492	35.01160316	35.51787599	40.99412451	40.21033541
971.2	33.94714865	47.37666577	48.78469444	43.71621416	49.85488157	37.50649723	35.02784546	35.54918785	41.02966896	40.17815861
975.2	33.88595694	47.30631927	48.76815427	43.70898972	49.86155526	37.46766935	34.98793198	35.50384434	41.01813778	40.1028885
979.1	33.99089139	47.43454041	48.94971496	43.8080113	50.02836262	37.58209621	35.05136642	35.62250851	41.15549518	40.21166193
983	34.2511958	47.89281832	49.34321768	44.12226352	50.43914728	37.86269552	35.38229879	35.96018041	41.59391118	40.57532493
986.9	34.56657243	48.40915462	49.77454121	44.44925478	50.90715282	38.22683484	35.68640873	36.28071035	41.99900051	40.91306726
990.9	34.90276952	48.85769831	50.20120035	44.77455069	51.32384783	38.57403376	35.97991831	36.58501423	42.33337137	41.26024678
994.8	35.22985428	49.21139784	50.56326862	45.13240262	51.7394966	38.87351021	36.25153943	36.82238542	42.60603205	41.57264955
998.7	35.54292596	49.58346295	50.88079054	45.42205503	52.0880086	39.15863412	36.50531518	37.03723836	42.88132824	41.87385511
1002.6	35.86736178	50.00992922	51.25554993	45.7092628	52.47032735	39.5150403	36.76549843	37.27534898	43.18028603	42.20211568
1006.5	36.19315247	50.43890559	51.59631128	46.0102696	52.85867266	39.87538833	37.05620188	37.52635115	43.48677464	42.55131649
1010.5	36.60541244	50.86554781	51.97909036	46.34855895	53.29844362	40.26721975	37.34685745	37.79174849	43.77149054	42.92042558
1014.4	36.98383178	51.24941573	52.34053606	46.63383894	53.64057888	40.59588645	37.61636971	38.00238738	44.02702089	43.26559135
1018.3	37.35690428	51.74462833	52.72397665	46.93254929	54.06927731	40.97074149	37.93587478	38.2614527	44.34794171	43.64481778
1022.2	37.7561946	52.2525408	53.13588695	47.26425147	54.49753277	41.39143802	38.25925993	38.58743703	44.71180705	44.04728655
1026.1	38.14168417	52.76987895	53.53796959	47.60154242	54.91211319	41.81070748	38.59187232	38.88574866	45.0678822	44.44870587
1030	38.50927276	53.22661653	53.87558951	47.87842795	55.28365941	42.17957567	38.87283527	39.13110842	45.35261112	44.76997879
1033.9	38.88538747	53.63035449	54.2112027	48.15073682	55.6257424	42.50641517	39.15266703	39.37183943	45.61430203	45.11777478
1037.8	39.23812325	54.04347467	54.52837822	48.41467684	55.97384909	42.85560376	39.42431458	39.60363959	45.86509686	45.43816131
1041.7	39.54590694	54.3603907	54.82950345	48.66206833	56.2827275	43.17142953	39.66568508	39.79577504	46.10932753	45.75180026
1045.6	39.80189612	54.67823065	55.06152591	48.86990085	56.53799116	43.42106376	39.86453281	39.97478771	46.30018991	45.97289703
1049.5	40.03940905	54.94378656	55.26099564	49.03458681	56.75628746	43.65516507	40.05777447	40.11509691	46.47386239	46.15809555
1053.4	40.23979925	55.12791959	55.42030991	49.16134944	56.93269667	43.82536877	40.19880429	40.22527623	46.5948599	46.31862789
1057.3	40.40661171	55.23625358	55.56356608	49.28933067	57.06044915	43.96959863	40.30051734	40.31217571	46.68077938	46.4688604
1061.2	40.52532208	55.40161607	55.70270563	49.44180748	57.19566955	44.13441777	40.4217067	40.41053526	46.79859718	46.59188239
1065.1	40.62162182	55.53144516	55.83813975	49.54704192	57.32183295	44.22861582	40.53651964	40.50994906	46.92818445	46.68836341
1069	40.71343567	55.67194387	55.95470566	49.65163049	57.44810119	44.32137417	40.65412197	40.60886356	47.05292237	46.76199455
1072.9	40.78051889	55.76614718	56.08464124	49.77169758	57.54359886	44.41928546	40.75706736	40.71869612	47.14481953	46.83678172
1076.8	40.83523009	55.76468741	56.1641316	49.87735487	57.60941903	44.43119119	40.80563485	40.76525934	47.17670162	46.83393988
1080.7	40.79998965	55.68085279	56.18795311	49.92916549	57.61381613	44.39458911	40.80309455	40.73663506	47.14725368	46.77905766
1084.6	40.72536475	55.56275463	56.13590438	49.91098343	57.54559278	44.2856079	40.7689768	40.69867231	47.11355461	46.66981282
1088.5	40.60741214	55.43713667	56.08887594	49.90317681	57.48412113	44.1716671	40.7396047	40.66680626	47.07007617	46.54949959
1092.4	40.43187479	55.20303306	55.97297272	49.83772951	57.32636479	43.99130137	40.66355362	40.56267751	46.92687632	46.34170722
1096.3	40.22301291	54.86919641	55.77192568	49.75523786	57.13016645	43.76023509	40.52084829	40.40817138	46.69882633	46.07096546
1100.2	39.95157134	54.4375065	55.50181904	49.59366797	56.82995954	43.44047299	40.2997386	40.15838265	46.40689537	45.74083454
1104.1	39.60737207	54.04325393	55.20368938	49.37152261	56.48339744	43.10706143	40.09792635	39.94939017	46.16114513	45.40298506
1107.9	39.20720131	53.61504171	54.79215668	49.07342167	56.03248835	42.71666624	39.87942929	39.70808679	45.85011874	44.97683138
1111.8	38.76693158	53.11114097	54.30970277	48.76184044	55.50901528	42.26326131	39.64371926	39.45003657	45.47179248	44.45642519
1115.7	38.285846	52.28310024	53.76697069	48.48942563	54.86231781	41.73543451	39.31688396	39.04004002	44.87214258	43.83153925
1119.6	37.81658381	51.32684336	53.25685681	48.26792266	54.22322841	41.21501689	38.8845575	38.56305237	44.2239798	43.29734468
1123.5	37.33910242	50.59097958	52.95985963	48.09117515	53.8400483	40.70899739	38.51428506	38.17000701	43.81009917	42.89320888
1127.3	36.68593318	49.82624994	52.44128439	47.7645243	53.24990001	40.0833966	38.03019469	37.76447677	43.40299416	42.25888513
1131.2	35.68147087	48.60854016	51.65066559	47.05622676	52.42875356	39.11211511	37.23845771	37.16782042	42.75228413	41.29693923
1135.1	34.47615874	47.32813545	50.5911707	46.1474543	51.2607024	37.91534309	36.43913608	36.5031025	41.99416989	40.13542732
1139	33.35784708	46.09374371	49.41382926	45.21795059	50.03244656	36.7370377	35.61096071	35.8137147	41.16011716	38.99873253
1142.8	31.94628474	44.39718287	47.91905212	44.04166885	48.44884059	35.28107477	34.55792745	34.86013442	39.99507612	37.52621697
1146.7	30.66857298	42.54150315	46.35550783	42.78186629	46.77698581	33.92737628	33.35052893	33.76805768	38.72524176	36.08022081
1150.6	29.76078452	41.50783734	45.41833405	41.93036925	45.83759664	33.10498416	32.59993552	33.18011879	38.06487083	35.26576065
1154.5	29.17268645	40.82084882	44.70005495	41.29086129	45.13663283	32.47277486	32.10296371	32.7751443	37.66507797	34.68671958
1158.3	28.71142935	40.38077797	44.14760693	40.80136042	44.6116956	32.0104946	31.74123882	32.48784026	37.34271912	34.20764607
1162.2	28.3649446	40.0315545	43.76184035	40.43625987	44.23580971	31.65761936	31.48314442	32.2588269	37.13222946	33.88452101
1166.1	28.14644015	39.79619651	43.51193515	40.24038568	44.0012712	31.44600294	31.30964985	32.13808368	37.02666398	33.66736511
1169.9	28.0098651	39.64972942	43.37568726	40.13609882	43.8486606	31.3261844	31.19801545	32.07748166	36.9606242	33.55342794
1173.8	27.92345294	39.59791266	43.30625588	40.13702552	43.83027257	31.24529886	31.18961032	32.05519514	36.95120029	33.48889056
1177.7	27.88781002	39.49574693	43.27915168	40.15643207	43.81622759	31.2053623	31.15320928	32.02531782	36.89576793	33.4352708
1181.5	27.82833637	39.37837822	43.2173499	40.14657263	43.77042834	31.1447619	31.11530034	32.00014511	36.86339743	33.37169363
1185.4	27.76902396	39.31366131	43.15724976	40.12230653	43.71517687	31.05467674	31.06758837	31.96676482	36.84238614	33.28427231
1189.2	27.676404	39.24736766	43.08068955	40.07552273	43.65027043	30.96387415	31.0266115	31.92374063	36.81772532	33.20881682
1193.1	27.64320325	39.19422173	43.04124011	40.04286152	43.59997196	30.9201457	31.0007813	31.92513085	36.80298392	33.1616787
1196.9	27.62910477	39.16183218	43.03539465	40.05993869	43.58428835	30.90428077	30.99293082	31.90342104	36.76448561	33.13923904
1200.8	27.66464513	39.14298397	43.09157312	40.14261792	43.67015858	30.91867288	31.00401364	31.92138529	36.8069879	33.16261357
1204.7	27.72583555	39.20599188	43.17466461	40.2456541	43.7776385	30.98045185	31.05377222	31.96562499	36.87106092	33.22442128
1208.5	27.81475212	39.32347749	43.31485795	40.38087936	43.92754824	31.07375833	31.14366202	32.05271758	36.97828825	33.31916833
1212.3	27.9130839	39.46306597	43.48118324	40.50809864	44.06822721	31.1726479	31.25323126	32.16471185	37.11285124	33.41602206
1216.2	27.99952764	39.61731748	43.62890218	40.66264847	44.22263538	31.27686648	31.35961168	32.2751992	37.26080504	33.53924487
1220.1	28.1114783	39.78709704	43.83637409	40.82803859	44.42270559	31.41860582	31.4903846	32.40881603	37.43367324	33.66218108
1223.9	28.27697724	40.0088581	44.06193844	41.05922404	44.64753873	31.57586005	31.6793345	32.58062384	37.62081788	33.81367832
1227.7	28.4796294	40.28526282	44.33366092	41.29568169	44.92801171	31.76400625	31.88020211	32.77524301	37.83708673	33.99935455
1231.6	28.67361616	40.5705986	44.64621448	41.57600688	45.22228784	31.97090753	32.06765995	32.97459376	38.07189171	34.22807525
1235.4	28.86406762	40.79062098	44.93783271	41.81408161	45.47237509	32.15381805	32.24573842	33.14721905	38.2793136	34.413016
1239.3	29.03110995	40.98592928	45.17638385	42.04679474	45.71924696	32.32508745	32.43537768	33.32337055	38.47373461	34.56964121
1243.1	29.17994022	41.19062937	45.39031983	42.23576585	45.92264833	32.46276732	32.57296179	33.45645083	38.63650455	34.70842993
1246.9	29.32031875	41.37273419	45.59307484	42.41154481	46.12732513	32.61408276	32.72417081	33.57822199	38.79493536	34.87150711
1250.8	29.44844931	41.5607943	45.75970895	42.5766194	46.28305103	32.72786042	32.85601241	33.69720341	38.91552906	34.98011729
1254.6	29.53310622	41.71303244	45.90829725	42.73576225	46.42482603	32.82069497	33.0064526	33.8276616	39.04491032	35.07467491
1258.4	29.63404748	41.80012223	46.00624403	42.88514556	46.55450931	32.90049625	33.09966608	33.88596949	39.11516185	35.1219445
1262.3	29.74880754	41.79603218	46.11824126	42.99762747	46.65048634	32.98900091	33.17093926	33.92103487	39.13809884	35.18780459
1266.1	29.78141134	41.77227496	46.17151657	43.03679652	46.67867996	33.02889433	33.18030485	33.92851652	39.11257604	35.2155789
1269.9	29.77248231	41.73375179	46.18069456	43.03964112	46.68515142	33.027634	33.14983021	33.91258971	39.12472111	35.24599299
1273.8	29.71317997	41.72642639	46.18483726	43.00882649	46.61627478	32.98459405	33.12824018	33.91664128	39.15015373	35.2063866
1277.6	29.61639643	41.61580582	46.11298668	42.94453853	46.52572207	32.89459915	33.06600722	33.87202911	39.10717458	35.09990907
1281.4	29.47477503	41.49294865	45.98702535	42.83201635	46.37787127	32.76334953	32.98953944	33.79034156	39.02015473	34.95007099
1285.3	29.31067115	41.30540283	45.80153223	42.66638249	46.17518695	32.59018463	32.86908761	33.69313094	38.87773798	34.77700557
1289.1	29.03070578	41.02892198	45.46357401	42.3789498	45.81663922	32.28121046	32.63392878	33.4687201	38.61211053	34.45222223
1292.9	28.79592678	40.71648209	45.23389099	42.21116835	45.54000072	32.06543226	32.48690971	33.35158251	38.44036407	34.22827135
1296.7	28.45934452	40.28038173	44.80038262	41.88273486	45.06551023	31.68976848	32.1993021	33.06519757	38.08548753	33.82894846
1300.6	28.02953859	39.76028218	44.27042754	41.4459479	44.53786908	31.22881555	31.85186024	32.71199186	37.65865382	33.35337125
1304.4	27.56318636	39.17952169	43.7044393	40.97524443	43.93679439	30.77665428	31.48317379	32.34115932	37.17843462	32.86245766
1308.2	27.01619859	38.42768121	42.98268679	40.37384524	43.18185717	30.20891869	30.96607126	31.86888081	36.58754703	32.25695536
1312	26.40461395	37.59301292	42.15650112	39.68341869	42.33533712	29.55892588	30.41310595	31.33509389	35.93206578	31.60758409
1315.8	25.73647549	36.70023812	41.23191973	38.8815773	41.38568699	28.85119918	29.77222913	30.68586194	35.19763855	30.85891165
1319.6	25.04521321	35.87720607	40.31154547	38.06849899	40.43119565	28.16019617	29.17850606	30.11691598	34.49728081	30.11594126
1323.4	24.41384728	35.1262324	39.46438529	37.36038908	39.55646593	27.52579152	28.65406219	29.61788927	33.85532967	29.44738165
1327.2	23.78438224	34.29668745	38.53370984	36.59811917	38.62986627	26.8549224	28.08774622	29.05107927	33.1221685	28.73611284
1331.1	23.08260287	33.27275801	37.47215199	35.69564883	37.55275036	26.10663726	27.3915481	28.35209192	32.24865819	27.94670333
1334.9	22.42027609	32.40644211	36.4935406	34.81159395	36.5301894	25.41614358	26.73548699	27.76235543	31.51045758	27.23699164
1338.7	21.86765015	31.8881548	35.71816407	34.14739261	35.71648087	24.87273071	26.31273987	27.33336454	31.02007542	26.66578621
1342.5	21.4666208	31.63569127	35.15682183	33.71375368	35.07199202	24.4633641	26.06354291	27.07974416	30.60628159	26.21308574
1346.3	21.1104327	31.43430808	34.6329973	33.55477773	34.4403372	24.1411243	26.03568163	26.86222888	30.13782543	25.74225202
1350.1	20.87607469	31.22864125	34.1111342	33.5397655	33.50759517	23.89460459	25.87854742	26.66861611	29.39598713	25.29909661
1353.9	20.93185346	31.09243632	33.44736329	33.35575031	32.2235207	23.6582823	25.65640405	26.29322694	28.58767694	25.14856168
1357.7	21.12942987	31.12285733	33.16811634	33.40219431	31.50114483	24.01914275	25.37783139	25.96481863	28.0384993	25.50434979
1361.5	21.55502048	31.76641871	33.67630155	34.17229324	30.90786685	24.5961551	25.36687103	25.45941809	27.93504913	26.09997645
1365.3	22.14935606	32.12922835	33.72367726	34.40654963	31.19842751	25.02267424	25.82526408	25.79320175	28.3796047	26.93348661
1369.1	22.41459175	31.72650562	34.01724873	34.37501678	31.35994357	25.26885043	25.63858212	25.99076045	27.61839541	26.80798389
1372.9	22.76125144	32.15915475	33.34502369	35.21451704	30.94451557	24.96262267	25.42743704	25.78201912	27.24681947	26.87094409
1376.7	22.05257567	31.59083224	33.35693668	34.58993501	30.08604332	24.63762188	25.20481005	25.64150508	26.99600048	26.36794035
1380.5	21.44097588	30.8800588	32.35573107	34.31146159	28.98686921	23.72371776	24.71911573	24.46598507	26.14540773	25.91113312
1384.2	20.41684739	29.57362708	30.92274894	31.94640993	27.77569446	22.89038187	23.69849362	23.57245365	24.71828149	24.79436779
1388	19.12498649	27.67874996	29.33003283	30.33236301	26.35536878	22.05414952	21.82736407	21.70373524	23.4543724	23.30590432
1391.8	17.82424102	25.16354219	26.93432002	28.29382069	24.71827831	20.1810838	20.65415851	20.71358502	22.25966618	21.91396271
1395.6	17.16163651	24.12374217	25.35728665	26.46436588	22.73033578	18.57079972	19.45309521	19.39022114	20.68954178	20.03948229
1399.4	16.34794871	22.99831639	24.87108296	25.53962884	21.57144158	17.573532	18.41011807	18.43554905	19.79842455	19.01566247
1403.2	14.24819398	19.86368296	21.93194318	22.73063032	19.38329071	15.94985643	16.44885452	16.8886388	17.43425858	16.83008664
1407	11.88771189	17.08337343	18.85729926	19.31075326	16.93378456	14.02984694	14.15014695	14.77279605	15.23784578	14.44445994
1410.8	10.40918525	14.81937656	16.35359163	16.79366898	15.13529957	12.04931677	12.54147179	13.13958574	13.86616613	12.69731473
1414.5	9.259233667	13.02302352	14.42367346	14.56327008	13.32688974	10.9812056	11.39325175	11.89104146	12.52013775	11.32563697
1418.3	8.139691954	11.58260893	13.05361532	13.15701004	12.07297896	9.982415823	10.38371482	11.00963123	11.4268975	10.2299228
1422.1	7.338310145	10.68720744	11.8774148	12.05636952	11.21608062	9.295619978	9.521564846	10.20507309	10.60624995	9.365950419
1425.9	6.841692644	10.10075293	11.40063467	11.49705561	10.77814155	8.914911512	9.202019345	9.84680149	10.26484987	9.023819938
1429.6	6.743013257	9.762401331	11.02438766	11.12901202	10.42579188	8.670404988	9.01753689	9.62130915	10.00596547	8.712920503
1433.4	6.525109273	9.535370847	10.75204519	10.91566551	10.10399572	8.447776175	8.674674669	9.398981687	9.742563585	8.52314129
1437.2	6.291565206	8.988443016	10.40240587	10.54345161	9.780686402	8.198173	8.440661164	9.01751393	9.409656852	8.170494303
1440.9	6.052667191	8.735745031	10.03682505	10.16717208	9.512724953	7.973054127	8.180494393	8.821465486	9.181602708	7.930276269
1444.7	5.67467537	8.374504156	9.639166192	9.717267051	9.244401046	7.721648774	7.87325875	8.54825502	8.971038274	7.642614861
1448.5	5.43438139	7.966960826	9.250686466	9.279581638	8.920444682	7.425464633	7.600667808	8.327719132	8.723912234	7.362173018
1452.2	5.245538687	7.69505851	8.97589787	8.951945325	8.722683957	7.25217065	7.411093865	8.122800521	8.533727837	7.126854657
1456	5.206035809	7.665624536	8.851732617	8.878677543	8.612134156	7.179649666	7.343725111	8.093832761	8.452460796	7.01634232
1459.8	5.18861916	7.793799137	8.907365235	9.086258442	8.735007463	7.206726944	7.446962711	8.198384066	8.535730849	7.085571294
1463.5	5.3183254	7.964601027	9.153358224	9.36374297	8.944140367	7.351023348	7.606837573	8.323237189	8.681884139	7.236238308
1467.3	5.455153338	8.049936856	9.288640874	9.448975853	9.125427725	7.470283475	7.726085123	8.506071447	8.840780382	7.426955148
1471.1	5.51141099	8.151078892	9.421838594	9.527869406	9.264495412	7.614620327	7.82689699	8.570383609	8.964651098	7.52831102
1474.8	5.590349148	8.262033688	9.546871528	9.545776197	9.415624809	7.670631712	7.875831443	8.659499567	9.105866824	7.61631873
1478.6	5.723960523	8.440957099	9.725610197	9.742769828	9.637003628	7.805976556	8.034742149	8.866063776	9.283907603	7.759288838
1482.3	5.775869096	8.507187419	9.814721846	9.823158582	9.766723438	7.904384826	8.101678599	8.965737108	9.422059833	7.855552128
1486.1	5.843930104	8.587004932	9.924905503	9.952179224	9.948341429	8.002429064	8.225999221	9.104402443	9.596699725	7.971521537
1489.8	5.881615676	8.736536734	10.07845045	10.03521842	10.0970735	8.100190479	8.352830932	9.243904209	9.793038011	8.092006419
1493.6	6.008803124	8.935633126	10.28163384	10.24227948	10.33138938	8.225031708	8.505520494	9.436834313	10.01443988	8.238494081
1497.3	6.143737158	9.183789323	10.5059369	10.49717548	10.62200141	8.41241693	8.710945368	9.682181244	10.28683294	8.436835491
1501.1	6.332538949	9.476338218	10.79524011	10.79393086	10.94286834	8.596800075	8.943364457	9.947288253	10.57981448	8.675049883
1504.8	6.530145355	9.754887447	11.12703942	11.08803755	11.27869689	8.828628755	9.193850837	10.18869324	10.88509819	8.906474191
1508.6	6.71828922	10.05951553	11.44263947	11.41145779	11.62171923	9.043088819	9.446428561	10.44594115	11.18470447	9.159329421
1512.3	6.922312167	10.37371158	11.77939322	11.72714401	12.00554966	9.275361033	9.700109848	10.73463139	11.50492399	9.426541031
1516.1	7.140144214	10.70090911	12.13738303	12.07906575	12.35360092	9.518242916	9.963986675	11.02097954	11.83971001	9.694276312
1519.8	7.367604901	11.01611357	12.46162226	12.41433636	12.72750033	9.745789154	10.22403288	11.31182053	12.17446242	9.976402682
1523.6	7.573065245	11.35437525	12.82583199	12.74551678	13.09043567	9.985743855	10.48250019	11.58890028	12.49835525	10.24652786
1527.3	7.792311314	11.6841952	13.17258598	13.09739542	13.46506192	10.22666257	10.75203563	11.86604167	12.84049164	10.52687984
1531	7.998092565	12.01229641	13.52839368	13.44716466	13.85223647	10.46106888	11.03510729	12.14803724	13.17150156	10.80591429
1534.8	8.23027331	12.33793041	13.89304444	13.78770623	14.2231457	10.71987338	11.3021617	12.43947053	13.48976484	11.07518314
1538.5	8.454034895	12.66218757	14.22258772	14.12340743	14.58087932	10.94495068	11.56097962	12.70996967	13.80988451	11.35364251
1542.2	8.676096644	12.98097186	14.57853531	14.4764623	14.94388975	11.1748535	11.81934188	12.98896236	14.12720605	11.62929773
1546	8.897040769	13.30563803	14.9339111	14.80568489	15.31739909	11.40282511	12.08784244	13.25661235	14.45615332	11.89943671
1549.7	9.098926603	13.62191276	15.26703845	15.13824355	15.68488399	11.63950998	12.34785296	13.52229801	14.77553374	12.15056031
1553.4	9.323941905	13.93021769	15.60895296	15.46933439	16.05639382	11.87850075	12.5935137	13.79284364	15.07798003	12.4296616
1557.1	9.537784737	14.24562067	15.94715028	15.80371837	16.38428384	12.0940167	12.8319194	14.03228745	15.36854051	12.68747106
1560.9	9.747124054	14.54058015	16.26493037	16.11555338	16.71311515	12.29723408	13.08534569	14.28326262	15.66803299	12.92513731
1564.6	9.947469974	14.82686252	16.58165132	16.44079664	17.04832884	12.50163914	13.31833674	14.54067574	15.93743728	13.16215958
1568.3	10.13100373	15.12428353	16.89344209	16.76078267	17.37982039	12.72409939	13.56571013	14.76421246	16.20623324	13.40635509
1572	10.33518737	15.38346445	17.2174509	17.07458379	17.71345031	12.93443068	13.78531552	14.9935652	16.47584393	13.65269769
1575.8	10.55175571	15.65278188	17.53988072	17.34897439	18.0324178	13.15680649	14.01371594	15.21392	16.74722472	13.89664495
1579.5	10.73028178	15.92284931	17.84069487	17.62550416	18.310204	13.33848702	14.20342276	15.42734745	17.01465435	14.11970454
1583.2	10.92454796	16.19976927	18.13041388	17.9413039	18.62058716	13.53538253	14.41108989	15.63378325	17.26778922	14.34528548
1586.9	11.08639133	16.45762037	18.42494272	18.21268498	18.91463764	13.71311436	14.6064054	15.84375413	17.51029831	14.54511708
1590.6	11.24939016	16.69038552	18.70753103	18.49489398	19.22433976	13.89291357	14.83739639	16.05924205	17.76180419	14.75021047
1594.3	11.42445373	16.9571465	18.98931058	18.77366669	19.51410104	14.07900253	15.0394078	16.25911649	17.99526799	14.95252831
1598.1	11.60889747	17.22777858	19.28622358	19.07871025	19.80853127	14.25743942	15.24826715	16.47968163	18.25137987	15.18233258
1601.8	11.77835632	17.47443786	19.58314311	19.3693389	20.07721063	14.44226594	15.43811553	16.6692272	18.4678919	15.3735894
1605.5	11.93388691	17.66758819	19.86070882	19.63637157	20.34741406	14.62129403	15.63418644	16.87717225	18.71045337	15.55662635
1609.2	12.10155193	17.88692884	20.12928025	19.88504885	20.61951947	14.7975057	15.81142444	17.02693694	18.92526968	15.72846961
1612.9	12.23923111	18.13588388	20.39025225	20.12592315	20.86545702	14.95677087	15.98450502	17.22134503	19.13690519	15.91949616
1616.6	12.38870806	18.36082771	20.66184946	20.3656017	21.12817148	15.11779234	16.14795751	17.39782774	19.35614191	16.10735495
1620.3	12.53444778	18.52898636	20.89458237	20.60358227	21.36764549	15.25852392	16.28952413	17.56403491	19.55376504	16.26255877
1624	12.66996524	18.73818016	21.12212208	20.83927568	21.56876809	15.41154448	16.4575748	17.70297578	19.73227856	16.40062924
1627.7	12.76326833	18.93656062	21.33006687	21.05357552	21.77692061	15.53205195	16.62232074	17.86183078	19.90435372	16.54523298
1631.4	12.86677789	19.09121733	21.53347431	21.25010166	21.9729629	15.65055495	16.74340767	17.99588857	20.04828752	16.67767315
1635.1	12.99984096	19.23620063	21.71598934	21.4486267	22.17218302	15.79014365	16.87214766	18.13249818	20.19756214	16.82394685
1638.8	13.11699632	19.38160999	21.8918534	21.62877636	22.3537258	15.89440178	16.99059983	18.23870707	20.33535361	16.9406683
1642.5	13.231324	19.5192035	22.04923201	21.7757475	22.50261417	15.98792911	17.10700378	18.3532424	20.44823542	17.05435822
1646.2	13.28208464	19.63021087	22.20508329	21.92624486	22.64634796	16.06894091	17.19060959	18.45688631	20.56228177	17.12728772
1649.9	13.36928394	19.72880491	22.31570609	22.02912246	22.75416141	16.13818577	17.25706861	18.50850215	20.6863751	17.22923194
1653.6	13.427507	19.79983017	22.42195911	22.11764177	22.84858642	16.21608879	17.3202978	18.57497755	20.74837463	17.32316626
1657.2	13.48314556	19.84205485	22.48475208	22.16900668	22.91491019	16.26626502	17.37806618	18.61892137	20.77915567	17.36543583
1660.9	13.53933842	19.8988915	22.54018972	22.25066987	22.96399593	16.30707556	17.44022196	18.66670056	20.83818828	17.4190481
1664.6	13.56198611	19.9671275	22.56691669	22.3026089	23.00373811	16.32757078	17.4477216	18.68343992	20.86293132	17.44310188
1668.3	13.57517009	19.96128701	22.57497491	22.31921223	23.02155389	16.34069142	17.45820091	18.69382966	20.89098282	17.46650323
1672	13.56049204	19.98446953	22.57964808	22.27592951	23.04159262	16.34542681	17.45027785	18.71011086	20.9029842	17.46846517
1675.7	13.56516566	19.93840448	22.57112994	22.26574227	22.98580758	16.34188981	17.45250065	18.65345138	20.85557241	17.46311177
1679.3	13.55197122	19.89602069	22.50042686	22.19851472	22.90927596	16.32021099	17.40655054	18.62601339	20.81187561	17.42974746
1683	13.50430365	19.81703611	22.43095562	22.12916298	22.83385399	16.27170476	17.35537736	18.54964097	20.73254376	17.40729778
1686.7	13.46594771	19.76343302	22.32750156	22.04601197	22.74877239	16.24019983	17.29896468	18.4850187	20.68113432	17.33722663
1690.4	13.41355157	19.69660953	22.23901405	21.93285586	22.65592162	16.17664054	17.25147772	18.43620269	20.5929704	17.28312907
1694.1	13.35219454	19.6002389	22.13577233	21.81799502	22.5447988	16.14363951	17.17792433	18.36738704	20.52520587	17.21745316
1697.7	13.29695682	19.47417517	22.0171767	21.69707889	22.39797679	16.05302574	17.10940793	18.27920056	20.4185074	17.12284806
1701.4	13.22403429	19.36495585	21.9058932	21.56357069	22.26431812	15.97586032	17.03533769	18.19315087	20.30186365	17.04852776
1705.1	13.13020446	19.24157523	21.74222256	21.42780957	22.13625524	15.91423832	16.93651549	18.08258084	20.20240362	16.95013186
1708.7	13.06064919	19.13338	21.59613868	21.27907136	21.98250756	15.81715537	16.83123315	17.98283808	20.08550927	16.88958012
1712.4	12.98066515	19.01364617	21.42785016	21.11424972	21.81559847	15.74727523	16.73943474	17.89504291	19.94375588	16.77004921
1716.1	12.85752526	18.85828686	21.25844791	20.95272194	21.64836844	15.64406849	16.6290953	17.76388312	19.80652576	16.66461583
1719.7	12.76349284	18.726565	21.12427831	20.78066238	21.48103153	15.52351711	16.50513377	17.65703635	19.6468462	16.53266156
1723.4	12.66173047	18.55847708	20.92621019	20.6041433	21.29228667	15.39748206	16.3865094	17.53661147	19.49640092	16.40335631
1727.1	12.54942707	18.42733726	20.78651068	20.44493368	21.09364982	15.29876845	16.27888826	17.42891066	19.38685492	16.30483895
1730.7	12.4603159	18.29116887	20.64102965	20.31841625	20.96296384	15.24860826	16.1873698	17.31404412	19.24057491	16.17612684
1734.4	12.34471855	18.17533964	20.49638141	20.14865076	20.78402304	15.1202228	16.08040057	17.21623136	19.10467275	16.05715946
1738	12.2335754	18.03315683	20.30675801	19.96296543	20.58394056	14.9791796	15.95176094	17.07031488	18.94248179	15.89952464
1741.7	12.07637984	17.8086736	20.06797245	19.71667009	20.35165568	14.80516124	15.79469119	16.90364542	18.76004512	15.72796568
1745.3	11.93186882	17.60163264	19.81523802	19.53093025	20.04890275	14.65155011	15.62008862	16.73390936	18.53466345	15.54589088
1749	11.77960108	17.35571329	19.5811762	19.27745739	19.81044238	14.50703459	15.43468074	16.55826189	18.32842929	15.37363363
1752.7	11.58792297	17.16982201	19.30828658	19.03120454	19.55468255	14.3423764	15.2984269	16.41730433	18.11774883	15.1726771
1756.3	11.43178291	16.96901936	19.06386476	18.79983998	19.28742284	14.15861201	15.13403526	16.23463304	17.90822236	14.9675664
1759.9	11.30823865	16.81930228	18.84622168	18.621682	19.08233415	14.02256362	14.96291465	16.10751969	17.72389709	14.81124842
1763.6	11.22051517	16.61615528	18.66412939	18.45817849	18.85899588	13.9188069	14.84820062	15.935827	17.51792937	14.69035145
1767.2	11.09963957	16.52856146	18.50774452	18.32429404	18.69406423	13.81445254	14.75037475	15.85633994	17.36185389	14.56800621
1770.9	11.01034811	16.4046779	18.38569226	18.25922857	18.55632671	13.73231194	14.70332463	15.77358223	17.24167339	14.49598862
1774.5	10.93986106	16.37756309	18.29260836	18.20376528	18.43812472	13.6825372	14.66470384	15.73806607	17.14696925	14.40505283
1778.2	10.94704928	16.32211135	18.2659093	18.1271931	18.37321282	13.63868179	14.62206303	15.65056136	17.07926218	14.40191277
1781.8	10.98020059	16.29250277	18.19910348	18.13467539	18.3383658	13.64624932	14.60471056	15.64034365	16.99251729	14.39626118
1785.4	10.96920703	16.3231492	18.26112753	18.23685502	18.3378385	13.6642664	14.59999255	15.61545826	17.0192358	14.38970599
1789.1	11.02557837	16.4097432	18.28237113	18.3760195	18.29300766	13.70005578	14.72545338	15.72776511	17.07258417	14.42280004
1792.7	11.05080485	16.72527295	18.43396804	18.62294502	18.32901744	13.83051051	14.91897788	15.81298965	17.07790148	14.54344581
1796.3	11.21775319	16.91115949	18.66052429	18.99727904	18.51736067	14.02676145	15.03282062	15.99625835	17.15454926	14.75692822
1800	11.80044946	17.4026425	19.08356928	19.65438764	18.65977927	14.42555617	15.32808331	16.27473702	17.27826419	15.26939567
1803.6	12.20094173	17.99300202	19.70514958	20.40603472	19.23533592	14.83213678	15.91518066	16.64045708	17.72465892	15.67636383
1807.2	12.88771439	18.9998835	20.43562444	21.37539962	19.74894196	15.47818379	16.49364218	17.13486012	18.02815172	16.32279554
1810.9	13.62997501	20.29593343	21.75151223	22.74928802	20.38979951	16.26974826	17.45691893	17.73790533	18.48379651	17.35135208
1814.5	14.45596607	21.81533396	22.45628786	24.23226482	20.55044017	17.51806993	18.10144765	18.40055523	19.22242947	18.47839892
1818.1	15.48639766	22.47840124	23.72158006	25.52333714	21.7305167	18.2088567	18.29490355	19.0366257	20.00217182	19.80255393
1821.7	17.76405695	23.93300919	24.61680945	27.39314134	22.020855	19.20918245	19.69344756	19.69344756	19.97212842	20.81168748
1825.4	18.70595878	25.9387555	26.11500837	29.94800963	23.05641903	20.97396893	20.86137727	21.06231023	21.26185699	21.96128896
1829	20.53043344	29.58587442	28.24065693	32.70260241	23.92509935	23.4379361	23.35472974	22.60250934	22.66790779	24.8377918
1832.6	21.02696058	32.86541595	31.44251311	33.99458471	25.02179597	25.58015303	24.31219853	24.14894262	24.5853693	27.25769205
1836.2	22.11950981	32.90092258	31.9671053	34.79075057	26.37509905	25.88571523	25.29531469	25.02881688	25.1288941	29.04530536
1839.8	24.79529896	33.82844608	32.16463728	35.79113173	26.85441529	26.52480206	26.18357748	25.51036007	25.13016818	29.30650839
1843.4	25.62517103	34.76746267	31.78039186	37.67720219	27.25083269	26.90357207	25.89692642	25.68106816	25.29268507	29.11652353
1847.1	26.14307836	36.16733963	32.23018548	38.30092139	26.83850019	27.91666088	26.10104217	25.55620633	26.08162175	28.96899164
1850.7	24.79253998	35.0328558	33.23303143	37.2547262	28.23560943	28.43020591	26.5013563	25.39640645	25.92692793	30.2007251
1854.3	23.48791692	34.71503362	34.06040239	38.03350051	25.934023	27.14183534	27.069376	25.97477954	25.33353168	30.21754574
1857.9	24.24979972	33.65996484	33.26726843	37.97278222	26.18392108	26.52204521	26.46478874	25.27841657	24.52363377	29.49734273
1861.5	24.95558059	33.94680757	30.92296214	37.71879699	23.92884721	26.05017771	24.88362725	24.51706086	23.26503736	27.40220614
1865.1	23.88849085	32.68375018	30.81652942	37.9841745	24.31009497	26.55527771	25.68060241	24.51336984	23.75882085	27.31923908
1868.7	23.73152658	32.61501657	30.93188292	37.5340433	23.47789171	26.95875592	25.48789975	24.29450943	24.50772298	29.10263086
1872.3	24.05018811	34.62516828	32.20521146	38.9438019	23.90630755	26.48009147	25.0738249	24.91236466	23.77250359	29.47845443
1875.9	24.20693854	34.19759563	32.81583806	37.27283149	26.05517987	25.44931096	25.59654283	24.1048517	23.63148309	28.46344533
1879.5	24.35407168	33.49539958	31.05785817	36.84618293	24.6864018	25.59295275	24.84628654	23.54667607	22.6383664	27.55861061
1883.1	24.20608835	32.49201989	31.33504357	36.33301992	23.92479747	25.41549466	23.6127872	23.16551934	22.48062193	27.17833862
1886.7	21.48456112	31.06636288	30.93701847	36.43440002	22.80928413	24.49180629	23.11177728	23.20243511	22.17481334	25.9916012
1890.3	22.90537628	32.70934595	31.16997986	36.52789438	24.68301711	24.67159646	25.01896023	24.87273182	22.97011385	27.05929353
1893.9	24.20056043	33.48449749	32.65154979	38.45327145	25.4378353	25.77753931	25.92917189	25.06713468	23.46830141	28.83062375
1897.5	26.08135924	35.97130883	33.09111353	39.5091211	27.16573602	29.38490882	26.4826956	25.85871976	25.53688504	30.16566727
1901.1	25.79830025	37.49061515	34.85461131	40.67324966	28.92103085	28.85246227	27.04538011	26.64144939	26.5855809	30.300344
1904.7	26.20505519	36.21982395	35.61649504	40.33044291	28.31233102	29.00722448	27.88225615	26.60754124	26.55590974	31.48243758
1908.2	26.56110682	35.99921809	35.46251224	41.46826028	27.98402326	29.02046857	27.09091614	26.7120222	27.46404986	32.08513012
1911.8	25.15135413	36.49799219	35.80292282	38.64163386	27.52406312	27.93446471	27.16913691	26.28617597	26.24647685	30.48589706
1915.4	24.48562406	34.39317113	33.52646986	36.81526454	27.93661805	26.34529171	25.09776466	24.80780332	25.06861511	28.02571428
1919	23.54852721	33.09614228	33.12784137	36.06650233	27.76079302	25.37050213	25.05505718	23.72507904	23.6601343	27.11408893
1922.6	23.07697485	33.87337212	31.64769128	35.41900083	27.69178694	25.73017839	24.08827339	24.06056311	24.22473069	27.23493244
1903.1	1.718258775	2.129146743	11.75289002	10.4936518	22.60171158	6.640050859	18.08136926	9.239693413	13.77291799	11.87160608
1905.7	21.95205202	48.96996219	16.8334245	17.54147899	5.847159665	21.62310019	1.239745878	7.83519395	34.75287639	15.39055955
1908.4	8.443060504	17.03295684	17.80718215	30.27220966	31.48055417	17.37636323	27.98271481	14.69092528	11.87145477	20.77504585
1911.1	10.20198591	21.54659424	5.24673561	11.23890907	21.36852321	12.63729867	12.84446751	12.05403874	2.967850446	11.52224291
1913.7	5.876256273	2.176391212	37.66830944	12.77447016	24.08301751	9.264367998	17.5410635	17.9552275	10.54712664	9.040394266
1916.4	12.05385902	32.64586818	13.18390831	1.554565152	9.793760455	-7.533661889	22.33664665	5.935612397	1.506732378	16.32293409
1919.1	-5.066651327	1.921432278	16.88548147	22.95461386	19.26586921	21.46520384	-1.306578837	21.60434246	18.6542601	11.35477637
1921.7	1.555523042	4.664541064	24.48470991	-1.342439598	3.540564099	1.195109345	7.972202984	-5.087493613	9.794218001	-1.076903998
1924.4	12.24178842	7.308530398	7.940619513	9.793430733	16.32238455	0.969646607	9.793430733	11.78838885	4.53399571	12.73145995
1927	7.971171966	15.23379531	5.100601109	7.834523303	2.908857662	13.5077988	4.590540998	4.663406728	8.617975634	10.79560298
1929.7	0.796162458	7.461179605	5.390531137	5.232792948	15.57945173	5.277555933	6.99485588	8.902543847	4.338581495	3.286173903
1932.3	3.825198729	0.816042396	9.711578923	9.924839946	-0.699464911	2.83020484	4.45114034	7.316242167	9.958483472	3.766349518
1935	5.685668094	14.58380587	5.119991602	2.432791041	7.164866297	6.301771842	-2.758305335	5.552155842	3.29537921	-2.353842293
1937.6	-6.410993634	3.118259787	1.769518506	9.639138804	3.551261664	-2.074435536	5.707953566	6.706394337	11.36494326	8.333051687
1940.2	-0.882056475	1.514540664	3.144284237	0.410058364	2.880058671	5.759309925	5.208227353	2.738692831	2.568077474	4.359258822
1942.9	3.662901317	3.047450972	6.361691424	4.14557561	5.135704261	2.660308763	3.412042124	2.454301566	2.894873621	2.324786972
1945.5	0.271913281	1.197416284	2.440440529	3.59885225	6.331115202	2.940864671	2.478196993	3.404827172	3.488698701	3.09122467
1948.2	3.021009716	1.59712122	3.164247246	5.406744246	0.766189548	4.325334369	3.347711744	0.323572611	2.575808284	1.44889216
1950.8	1.91582985	1.795724309	4.644534398	2.532326593	2.85195172	2.10184107	2.492590511	4.116521329	3.842944037	1.896646799
1953.4	1.218302129	2.689185504	2.582500836	3.688065146	3.014834485	2.48709845	1.916667557	2.90676591	4.055822209	3.276112899
1956.1	1.805154895	2.323002403	2.59750607	2.468425111	2.136722427	3.029991264	3.559545356	2.275334775	1.835092311	2.384000861
1958.7	1.915981195	2.313738456	3.726472216	4.559401916	3.278427832	2.181856409	1.8795505	2.836806685	3.015296771	1.593444297
1961.3	1.422229268	1.843070592	2.906223922	2.691897598	4.020785724	3.442616333	2.945430322	3.070131342	3.166060955	2.406464988
1963.9	1.753067328	2.207273134	3.695684607	4.432433469	2.652777469	2.472583432	2.303671496	3.078474909	3.545796166	2.575377513
1966.6	1.500298997	2.09738382	3.2010887	3.512203262	3.119882685	3.581303598	3.115739415	2.726536932	2.896006969	2.83725479
1969.2	1.267838749	2.695835012	3.424021218	3.592880649	3.240944697	2.324702264	2.649821934	3.161261553	3.559644329	2.369163781
1971.8	1.70750955	2.058140053	2.873820839	3.236292866	3.352335068	2.973232654	2.725229443	2.286509049	2.832735957	1.829280388
1974.4	1.327996846	1.973452236	3.619485266	3.377244374	2.717577271	2.689219151	2.627574044	2.737908906	2.948132867	1.976113668
1977	1.435065157	2.148709612	2.956001866	3.3608436	2.951514703	2.449926247	2.516340749	2.440553093	2.874604771	2.405201427
1979.6	1.52155544	1.814504721	2.883356562	3.435563641	3.059038208	2.543346368	2.51193087	3.018450935	2.911592054	2.02528287
1982.2	1.49975671	2.086656526	3.108765921	3.509829117	2.85273131	2.766025503	2.448174422	2.555992693	3.097673461	2.023226391
1984.8	1.174981005	2.372406353	3.115489283	3.336610398	2.885531453	2.666443267	2.57790296	2.659728605	2.944583775	2.249787141
1987.5	1.375766467	2.001979277	3.270844087	3.674848887	3.096552676	2.832900458	2.666672337	2.854789482	3.172756138	2.106519325
1990.1	1.528036352	2.262579344	3.198202225	3.498394222	2.933648768	2.857707882	2.682748285	2.69245553	3.091793035	2.324210458
1992.7	1.464424359	2.251262767	3.27926577	3.777195805	3.094791668	2.840064108	2.70038848	2.854751281	3.264932747	2.244693665
1995.3	1.685223816	2.410526181	3.429500472	3.808723761	3.200668472	2.962139567	2.867912548	2.977018608	3.025942714	2.462784875
1997.9	1.656127783	2.371249276	3.600322857	3.595275645	3.386653616	2.958143506	2.867597397	3.097505829	3.420667167	2.518185694
2000.5	1.529421899	2.417233372	3.675638616	4.11532904	3.464990827	3.191107716	3.045648587	3.113814589	3.69631602	2.459897099
2003.1	1.771982325	2.52525529	3.603369644	3.632526442	3.647415475	2.97076056	2.967180059	3.147082921	3.170033412	2.625413514
2005.6	1.516727396	2.980282929	4.094074211	4.213856665	3.354380095	3.193812352	3.042875459	3.381594979	3.66967144	2.688004727
2008.2	2.101764153	2.978523669	3.716170616	4.083695966	3.742765241	3.326699482	3.187689335	3.104670985	3.789965097	2.884962677
2010.8	2.002654818	3.075534551	4.053245891	4.283638899	3.58247518	3.786567578	3.405856685	3.536761825	3.90074525	2.838896069
2013.4	1.676324189	2.67758691	3.787503046	4.124053069	3.881980088	3.65090201	3.351374773	3.555846323	3.775277292	2.878207294
2016	2.379943915	2.924700551	4.356099593	4.102280584	4.214052867	3.44904688	2.850682822	3.534436739	4.071167471	3.308623837
2018.6	2.03465543	2.434766442	3.940859123	4.753354525	3.992685396	4.287997489	3.612333813	4.049804729	4.019258336	2.878145571
2021.2	1.828387075	3.665302408	4.61463585	4.335784188	4.246900206	3.232654255	3.760513271	3.702240173	4.558940869	3.107053588
2023.7	2.400293057	3.32355445	4.294142692	4.735629026	4.517277911	3.987148873	3.710407361	3.759900296	4.136039653	3.26125654
2026.3	2.352871722	3.234544841	4.903609836	4.943670634	4.060669631	3.877918838	3.778254873	3.686683362	4.357492602	3.1482588
2028.9	2.243182096	3.549542154	4.782793724	4.907805155	4.614163877	3.958835277	3.96783756	4.332207364	4.550299657	3.383862304
2031.4	2.265866098	3.559755247	4.342624159	4.935023032	4.418793858	4.086498236	3.769985284	4.304572036	4.589335834	3.670926131
2034	2.366303978	3.756834365	4.919011508	5.010182693	4.889496298	4.157663587	3.96268278	4.327333158	4.641735625	3.533693306
2036.6	2.330356287	3.773014983	4.698495565	5.232818417	4.62541077	4.170676421	3.960614406	4.323027562	4.875967758	3.6911966
2039.2	2.414068217	3.909292893	4.939826452	5.080494698	4.848570226	4.152134104	4.184065864	4.655505961	4.796589157	3.715564499
2041.7	2.57503371	4.043236238	4.948559359	5.080792197	4.938408262	4.224291133	4.058181072	4.487314589	4.898754332	3.775039685
2044.3	2.57294551	3.887950794	5.040479779	5.234729611	4.89950213	4.385902433	4.281389471	4.545997142	4.960146339	3.780037521
2046.8	2.51011976	3.95838692	4.939250283	5.125274771	4.881427561	4.417126963	4.137887209	4.516810121	4.977533028	3.735460393
2049.4	2.676570678	3.852599416	5.005782665	5.389026274	5.017294882	4.290354746	4.264480233	4.534650246	5.046190797	3.907014544
2051.9	2.807485153	3.864111839	5.064483021	5.087155885	5.042726576	4.505288667	4.153303088	4.717670872	5.023439251	3.923217401
2054.5	2.622626317	4.54164135	5.262497301	5.382948831	5.187414537	4.602511066	4.277926765	4.621056382	5.105444455	3.971185738
2057.1	2.744842591	3.608267945	5.096618424	5.231420781	4.999018751	4.516159642	4.457862393	4.732058005	5.256280619	3.953616136
2059.6	2.715168768	4.734807592	5.376656183	5.864698177	5.457854072	4.537607454	4.663026252	4.968374043	5.175481541	4.24923161
2062.1	2.935195697	4.241181695	5.320033647	5.261483935	5.249980744	4.555432627	4.394401358	4.897801742	5.478061759	4.087826864
2064.7	2.899614055	4.535528077	5.520179099	5.881182449	5.7171833	4.744721325	4.627711421	4.969086377	5.379139932	4.328239412
2067.2	2.849234997	4.54008949	5.447948617	5.487234592	5.395158998	4.812658199	4.877495536	5.263059216	5.533621319	4.289498756
2069.8	3.056656975	4.340364631	5.740294105	5.506691	5.431876244	4.628898571	4.62395992	5.050929909	5.477614059	4.371484526
2072.3	2.664759167	4.699739039	5.698116603	5.90038076	6.100290251	5.275293897	4.853986909	5.060098031	5.83673394	4.480253168
2074.9	3.339514645	4.77060691	5.608389801	5.837879469	5.697784548	5.015106642	5.075300607	5.404156942	5.805183446	4.62100506
2077.4	2.908162445	4.914338205	6.046281422	5.886377763	5.938872494	4.962760488	4.916953608	5.680330814	5.874110091	4.746875346
2079.9	3.471305858	5.023566977	5.730265246	5.996844522	6.084963523	5.100951183	5.153490521	5.624929488	6.059329983	4.891796823
2082.4	3.327771061	5.057055161	6.168694313	6.01030996	5.98447506	5.229338285	5.108587844	5.601156552	6.072046324	4.853295022
2085	3.491997908	4.871833688	5.951416555	6.291343952	6.178140211	5.472370018	5.214921349	5.822601103	6.114951131	5.082815209
2087.5	3.176542437	5.336638017	6.26387991	6.162993114	6.413206754	5.300529203	5.279033048	5.786657418	6.285747274	5.061926505
2090	3.505130819	5.363173168	6.283003618	6.406760788	6.319161955	5.441551949	5.436074493	6.024310374	6.317654437	5.161178475
2092.6	3.668205792	5.444999448	6.329844091	6.343691235	6.565606658	5.501930799	5.359692107	5.835911244	6.439635689	5.093872099
2095.1	3.55798906	5.322727587	6.349085614	6.34629457	6.541728208	5.494259861	5.36228327	5.940515525	6.535962752	5.372659934
2097.6	3.773383118	5.473819116	6.427712411	6.499142688	6.705072431	5.68904033	5.880691839	6.35931123	6.55876785	5.276202252
2100.1	3.664673742	5.702132577	6.551969308	6.56740623	6.660140156	5.7504779	5.581979155	6.170905588	6.755284377	5.493169237
2102.6	3.83811339	5.518376909	6.845230693	6.639912102	6.737089165	5.675471519	5.634712229	6.1613899	6.881552785	5.502700839
2105.1	3.720106372	5.879775572	6.489818632	6.88971388	7.033081979	5.884854511	5.822115588	6.469845359	6.774729151	5.702783535
2107.6	3.952684082	5.940400272	6.916927672	6.574853763	7.026276117	5.897552595	5.869714497	6.515259008	7.047844349	5.567810354
2110.1	4.076010117	5.89136219	6.928900644	7.052554481	7.170735452	6.028558669	5.836284371	6.501308714	7.1416531	5.799071639
2112.7	4.073810889	6.351147785	6.988473199	6.979915885	7.289048933	6.112773856	6.209570445	6.602195939	7.021491835	5.856436273
2115.2	3.959939334	6.058607464	7.159606086	7.241105274	7.345523987	6.03249555	6.014452991	6.802153694	7.344040192	5.969720044
2117.7	4.407361013	6.287145378	7.028237266	7.015895028	7.468297917	6.040523307	6.277055037	6.845931672	7.3319103	5.915956328
2120.2	4.006113101	6.316705295	7.269811093	7.281959087	7.466057332	6.338652869	6.209500007	6.908013985	7.3009431	6.174850364
2122.7	4.344778623	6.434286614	7.286901796	7.244055979	7.698553474	6.243201892	6.382996792	6.921212986	7.556980081	6.087194695
2125.2	4.217638238	6.579093943	7.367858303	7.286240451	7.635396941	6.253193147	6.341261039	7.052476851	7.696372854	6.262022413
2127.6	4.342309349	6.462263553	7.409113067	7.504697606	7.788362454	6.493681579	6.432245606	6.980932252	7.492723695	6.249066266
2130.1	4.336049182	6.859832127	7.564911282	7.467073732	7.903551036	6.503274142	6.502302269	7.18378001	7.685717775	6.373251407
2132.6	4.301641864	6.718199819	7.523923542	7.672030457	7.918058857	6.456802278	6.519198134	7.231163127	7.954894177	6.263974852
2135.1	4.543557039	6.624349853	7.779546048	7.639229437	7.840962333	6.693299936	6.629704104	7.211244299	7.809302592	6.530287301
2137.6	4.620344084	6.964710761	7.670723642	7.73649565	8.174354169	6.398955119	6.763690013	7.419786158	7.960660935	6.584583268
2140.1	4.552304543	6.899947125	7.784325492	7.816672174	8.069414791	6.799129476	6.668402177	7.322655	8.081367574	6.493039886
2142.6	4.553660341	6.982242328	7.986746698	7.894331389	8.29228177	6.603194931	6.81565728	7.533099281	8.018646719	6.692287416
2145.1	4.71601492	7.196537248	7.995145696	7.866342119	8.318830824	6.848790989	6.818042492	7.381672889	8.184458213	6.772689061
2147.5	4.711701508	7.07426779	8.101093597	7.985385093	8.36136652	6.758612589	6.889553201	7.64001449	8.178941914	6.687163144
2150	4.748346577	7.113649309	8.003784038	8.094199086	8.44955334	6.778621989	7.01588244	7.5785185	8.330971592	6.700161608
2152.5	4.756770653	7.314164819	8.282963794	8.239103143	8.561502831	6.993589325	6.960243549	7.720092877	8.38095549	6.915214679
2154.9	4.88596204	7.277824415	8.386103759	8.35745415	8.556665395	6.869172371	7.258085794	7.643313807	8.406500403	7.00778292
2157.4	4.97315497	7.574621696	8.173230208	8.346179543	8.771640566	7.102019989	7.018877884	7.920070774	8.284301287	7.013337309
2159.9	4.845207054	7.386594204	8.596553872	8.360117869	8.837686012	7.02129111	7.347092484	7.800784263	8.584664731	7.025935341
2162.4	4.86012429	7.61455836	8.590482167	8.725900992	8.853414212	7.165455074	7.271027251	7.984059572	8.745593544	7.173758521
2164.8	5.30755384	7.743025019	8.593410385	8.262233414	8.873614418	7.37402364	7.17458286	8.013506881	8.671901455	7.083528057
2167.3	4.949753935	7.655536455	8.680901241	8.449028063	9.041634698	7.161183231	7.421759157	8.016031266	8.84538892	7.385077536
2169.7	5.203625414	7.787753608	8.701085112	8.78492414	9.11733926	7.516954933	7.482700359	8.202670223	8.864446579	7.303094291
2172.2	5.19862413	7.822446234	8.896095397	8.713684134	9.330649913	7.310132293	7.531306575	8.246791059	8.854927084	7.4771587
2174.7	5.147183418	8.031595079	8.958386159	8.86426843	8.8777918	7.40147881	7.449869499	8.012812775	9.014105327	7.187080994
2177.1	5.315568978	7.77914382	8.706178816	8.773742984	9.493402971	7.475599339	7.538985106	8.273511943	9.15266452	7.492533483
2179.6	5.307239805	8.100282114	9.137160726	8.968941781	9.232163589	7.573087606	7.689470971	8.217037653	8.88160472	7.623548214
2182	5.327251109	8.148875112	9.079264581	9.026543034	9.522831465	7.520332894	7.790497471	8.457805843	9.211647903	7.638748266
2184.5	5.544268596	8.361349676	9.003577352	9.043966204	9.394993783	7.743355426	7.677071669	8.270123894	9.387499124	7.601343447
2186.9	5.296507256	8.117153588	9.288835129	9.184680761	9.640792409	7.72576403	7.899171147	8.650142461	9.351455085	7.770829725
2189.4	5.685100502	8.308533405	9.462197583	9.398664528	9.937696283	7.756969283	8.017942467	8.721078914	9.417821365	7.845116571
2191.8	5.675353145	8.643317193	9.403537201	9.38687242	9.680644519	7.785672429	7.92753558	8.783612564	9.59480411	7.872883006
2194.2	5.676974973	8.613826822	9.871550984	9.595577151	10.11252444	7.853624064	8.1226285	8.71411401	9.720222251	8.097733251
2196.7	5.726722361	8.866627893	9.785036771	9.610449096	10.06345705	8.237211085	8.17937028	8.94740595	9.713764533	8.149281886
2199.1	5.811803232	8.662410614	9.646767255	9.650666383	10.24867874	8.077273558	8.216233467	9.00164718	10.06891356	8.142834143
2201.5	5.89033893	8.957596818	10.01823426	9.710909948	10.28379775	8.250813473	8.419403852	9.057653388	9.848812111	8.308446114
2204	6.127155478	8.96262304	10.03078059	9.816461194	10.29075218	8.247926372	8.436209743	9.031731547	10.0330558	8.297310598
2206.4	5.794983101	9.037010684	10.17417904	9.968185725	10.42497522	8.367545161	8.320191625	9.141520987	10.06031369	8.426307176
2208.8	5.828017303	9.160126683	9.929960189	9.862388491	10.34680165	8.250253314	8.325728043	9.129049284	9.913231375	8.282381903
2211.2	6.018067275	9.045214276	10.2089532	9.687902147	10.42649419	8.207944125	8.466032495	9.155964026	10.15368686	8.498442945
2213.7	5.907280432	9.071260056	9.9915001	9.952807389	10.39680723	8.281292375	8.474695545	9.01184078	9.888988316	8.284848144
2216.1	5.871025164	8.754114729	9.864306365	9.786199606	10.01035189	8.070095037	8.171276675	9.150093977	9.847435993	8.311070082
2218.5	5.81954003	9.17136018	9.758655674	9.632826257	10.39469228	8.244608781	8.34080285	9.058415895	10.09144451	8.128980868
2220.9	5.740837292	8.728466147	10.04666007	9.76241679	10.29370832	8.185932498	8.170705568	9.107723591	9.625733015	8.214406976
2223.4	5.660808989	8.653446746	9.737416982	9.428866745	9.849587935	8.039262988	8.198296451	8.69915079	9.749177314	8.062364318
2225.8	5.769102997	8.845321296	9.535259916	9.543397643	9.917276447	8.00115584	8.318261505	8.76170287	9.459629094	8.053714444
2228.2	5.664726615	8.613493026	9.569763354	9.411705582	10.15602883	7.771397894	7.977555438	8.99535371	9.794130145	8.091001172
2230.6	5.650319382	8.453242406	9.455495576	9.278629322	9.657844555	7.90688063	7.94273711	8.680886512	9.547001432	7.876161771
2233	5.276475656	8.324890874	9.407421525	9.378538957	9.721427509	7.861596218	7.953628835	8.814752297	9.385273874	7.895866064
2235.4	5.845661722	8.191012062	9.363183068	9.047725365	9.879857635	7.797201428	8.165492185	8.445805417	9.366411974	7.901453163
2237.8	5.477626587	8.517058941	9.180788199	9.324082974	9.737527384	7.904020188	7.810259714	8.863480776	9.333847082	7.840077261
2240.2	5.511751504	8.354573798	9.271887128	9.043553438	9.543552036	7.704989633	7.875206949	8.578481595	9.234534692	7.608676712
2242.6	5.455701251	8.326984309	9.008544284	9.145619613	9.571534722	7.587934356	7.828984366	8.466838016	9.185889485	7.781387257
2245	5.356250108	7.938544143	9.215080556	8.933430082	9.513350748	7.652426599	7.612874308	8.534486958	9.218163903	7.822714878
2247.4	5.268474094	8.147203778	8.827221612	8.729648612	9.087745309	7.529146955	7.622207555	8.346513385	9.278411024	7.486992851
2249.8	5.506661079	8.029860605	9.133468662	8.985423984	9.466883427	7.441680937	7.762545264	8.336499809	8.913892179	7.586940933
2252.2	5.149112389	7.676890912	8.596039037	8.490245294	8.904974564	7.406152856	7.413896739	8.133941304	8.800078175	7.417866827
2254.6	5.477143732	8.291613924	9.015210623	8.870578435	9.250323786	7.596082429	7.3636017	8.235201052	8.900310016	7.581098912
2256.9	5.269714242	7.39639883	8.357456623	8.514543705	9.248467214	7.183994309	7.447403658	7.814720261	8.74137432	7.2791479
2259.3	4.886831498	8.048271814	8.651727584	8.171929388	8.744193196	7.392714825	7.450231174	8.300698721	8.854007897	7.430418416
2261.7	5.174936634	7.459243214	8.573318546	8.287403424	8.910720084	7.174554483	7.366876168	7.964392743	8.680472365	7.174195684
2264.1	4.904805305	7.562564064	8.1597888	8.25392463	8.61013488	7.082129387	7.071164847	7.931556379	8.39930012	7.061677521
2266.5	4.816566219	7.550771719	8.241565221	8.014427852	8.613472923	7.03023335	7.195094872	7.6219286	8.46471285	6.97647628
2268.9	4.979832557	7.134000786	8.066989208	8.001652446	8.329385898	6.790949815	7.006475761	7.740234372	8.07576987	7.044627421
2271.2	4.64442546	7.241301292	8.088125402	7.93686742	8.584367058	6.808589385	6.96693808	7.422040607	8.194165048	6.826881022
2273.6	4.79824593	7.179574637	7.59969103	7.712089821	8.132307264	6.83349731	6.916551801	7.440722302	8.154533835	6.764525676
2276	4.811026278	6.746150154	7.74904788	7.584960437	7.909948575	6.761022267	6.702015598	7.490292571	8.079169786	6.699697646
2278.3	4.213978632	6.74455795	7.54843207	7.731866033	8.209823578	6.613164865	6.684557563	7.433244558	7.875727451	6.851856223
2280.7	4.720240926	7.457387045	7.594651141	7.579931757	8.255023054	6.513223327	6.819003873	7.202943439	8.177979881	6.48271042
2283.1	4.772971016	6.44417618	7.628732759	7.352146854	7.851525001	6.371260876	6.470885794	7.206499112	7.421955703	6.381307089
2285.4	4.155786093	6.851993251	7.640070539	7.381908555	7.83202493	6.637992041	6.568597232	7.306955372	7.646294629	6.340470911
2287.8	4.472348734	6.531892323	7.443087204	7.495774425	7.612442058	6.418554762	6.518214903	7.058146876	7.806310953	6.46700984
2290.1	4.335341719	6.965781205	7.138047999	7.104257887	7.71278912	6.391191216	6.222715961	7.118620472	7.437436309	6.31886511
2292.5	4.134346059	6.442347311	7.451097223	7.280809112	7.519313355	6.448347635	6.525218916	7.104974235	7.65598576	6.187660182
2294.9	4.352769409	6.340628712	7.44436388	7.370613045	7.682135574	6.224429638	6.178478757	6.918456502	7.351753069	6.364274576
2297.2	3.919789932	6.412774199	6.946534171	7.004075301	7.335062983	6.331945429	6.724286527	6.88837367	7.362250111	6.144175535
2299.6	4.13295292	6.189047786	7.099962491	6.90002164	7.47846044	6.484382036	5.991273795	6.548346745	7.27590847	6.038094164
2301.9	4.21317182	6.440753165	6.997155774	6.979130793	6.934971074	6.035731282	6.183977196	7.045940522	7.168667345	5.955775108
2304.3	3.876947454	5.955777171	6.957394905	6.77211727	7.251314136	5.800313518	5.951106245	6.53166615	7.237589085	6.02656381
2306.6	4.123437435	6.19973528	6.446491971	6.687206402	6.91906568	5.932289147	5.566472156	6.259548225	6.687942556	5.707049381
2308.9	3.850436197	5.636116428	7.034800241	6.474779559	6.975818306	5.861911155	5.942408295	6.728003561	7.008615151	5.939003907
2311.3	3.900834671	5.783984071	6.18441015	6.604566307	6.809747888	6.000856785	5.872057541	6.030339823	6.546316957	5.262920462
2313.6	3.922759844	5.57010726	6.761106632	6.685956556	6.810377498	5.579374085	5.517649034	6.196872226	6.902002385	5.545147106
2316	3.813257091	6.112504251	6.176971861	6.318452	6.713700939	5.645810218	5.829878063	6.326597772	6.30065436	5.534953292
2318.3	3.350648239	6.199578049	6.574472488	6.4633869	6.713332934	5.586989245	5.344493872	5.976648241	7.12969845	5.131782303
2320.6	3.669201564	5.027111062	6.065701842	6.19344605	6.72289057	5.555538994	5.750736737	6.172056908	6.478416169	5.734183287
2322.9	3.762294706	5.713744067	6.754675525	6.072380984	6.507274647	5.654172927	5.684683483	6.053781519	6.187447635	5.242401154
2325.3	3.986458295	5.802360192	6.131959193	6.391050095	6.556070019	5.612455436	5.673481115	6.134318731	6.469143693	5.350490592
2327.6	3.284785386	4.985371051	6.001955613	6.165373425	6.598986097	5.21256942	5.243874428	6.078138976	6.618625365	5.217619844
2329.9	3.39478993	5.428349502	6.305491342	6.224871763	6.16433329	5.423143065	5.277211216	6.011230195	5.979693207	5.221868337
2332.2	3.558256089	5.452393801	5.829751846	6.002958337	6.570277827	5.321388241	5.862058885	5.74740559	6.059019513	5.38478456
2334.6	3.67385949	5.353744996	5.900889295	5.940307296	6.343799867	5.444478385	5.207940087	6.04617793	6.737695937	5.119637626
2336.9	3.390779115	5.367098124	5.995093921	6.164803021	5.990178905	5.151720414	5.152574158	5.912547871	5.632328768	5.334845967
2339.2	3.45986742	5.366683008	6.090185847	5.851070478	6.358518887	5.423501045	5.368343846	5.389220259	6.37416873	4.895473054
2341.5	3.005184117	4.633656104	6.014842058	5.987441491	6.136197374	4.904881146	5.322712723	5.783311727	6.086227151	4.852427793
2343.8	3.615678641	5.512273241	5.582310952	5.838312708	5.601963481	5.483498031	5.154700928	5.59635415	6.134089845	5.076269616
2346.1	3.086992199	4.65310385	5.976226249	5.928695519	6.352756226	5.207772087	4.999001338	5.487511889	5.876756517	5.104349271
2348.4	3.474602756	4.833627772	6.146595699	5.613852549	6.006033951	4.984031366	4.743045941	6.053129806	5.847534667	4.819306019
2350.8	3.036331722	5.285268344	5.407279744	6.140775535	5.375315781	5.146815651	5.470860114	5.125505901	5.67818632	4.566758995
2353.1	3.581341542	4.675685406	5.910747668	5.538449668	5.881914752	4.934370559	4.683700522	5.672791264	5.434649357	4.985506032
2355.4	2.756429899	5.019121146	5.267965463	5.359628535	5.888578576	5.037948934	5.027094263	5.311550548	5.827072948	4.366124462
2357.7	2.776820471	4.424382891	5.418192642	5.598942258	5.418636927	4.960750696	4.864297505	5.20356494	5.435697117	4.766482853
2360	3.380376322	4.502295815	5.051112594	5.599159133	5.395702757	4.93533705	4.747761522	5.054757175	5.39990771	4.508955721
2362.2	2.39783655	4.747117481	5.94041466	5.482868656	5.495848348	4.735095033	4.841324986	5.125542472	5.566018778	4.2797924
2364.6	3.108375552	4.47162823	5.112617703	5.236925452	5.417666492	4.823545084	4.367308658	5.242890036	5.145405389	4.214726783
2366.8	2.810249475	4.830638437	5.114214183	5.457280172	5.328038112	4.754697411	4.745563532	4.707857498	5.373210677	4.573409309
2369.1	3.017748545	4.400032059	5.354355068	4.810441355	5.11829025	4.530716241	4.569944012	5.210377019	5.667624307	4.211854971
2371.4	2.805820848	4.38287496	5.294790956	5.472612928	5.316298398	4.622120673	4.289898333	4.847059042	5.080090727	4.01123691
2373.7	2.549305733	4.268960398	5.017697396	4.755207317	5.339886962	4.213256932	4.640161978	5.06626229	4.896372399	4.413276432
2376	3.130903507	4.259690482	4.836199886	5.194826876	4.932259488	4.45861109	4.296420562	4.972395788	4.982197531	3.91728922
2378.3	2.633437761	4.177924755	5.075999551	4.636086749	4.990948506	4.377664303	4.548264274	4.458446236	5.087798961	4.237380952
2380.6	2.523925359	4.351528417	4.374523387	5.113782216	5.126838681	4.199633814	4.694907217	4.711955022	5.274408382	3.647542079
2382.8	2.522976015	3.788346218	5.403096321	4.93221472	5.002248147	4.455331402	3.724250522	4.585100387	4.873878089	4.016218379
2385.1	2.82672603	3.934345978	4.885053081	5.560931706	5.001779612	4.569712789	4.303491652	4.868740469	4.988357908	4.081284062
2387.4	2.810332151	3.994224422	4.57733685	4.456661606	4.585407676	3.625462034	4.303105695	4.643370562	4.953260032	4.002764236
2389.6	2.341150233	3.849280435	4.80136715	5.108950733	4.912021174	4.775696444	4.037518851	4.153095177	4.772544318	3.591350399
2391.9	2.888715835	4.107368755	4.416869938	4.765676562	4.842555945	4.087359613	3.846237981	4.858989958	4.575039454	3.892916844
2394.2	2.160985019	3.49395728	5.332449678	4.857318264	4.442393869	4.504608432	4.304190629	4.586929888	4.659374769	3.989498249
2396.4	2.528056537	3.831487327	4.367730575	4.358558011	5.350446366	4.485896058	4.33300213	4.15597432	4.377122335	3.606771289
2398.7	3.00787798	3.894212962	4.862367883	4.940216499	4.046519459	3.855123191	3.768261387	4.245602534	4.555990094	4.388480588
2401	2.084678126	3.83364023	4.136234079	4.395970205	4.629238735	4.113379203	4.220269488	4.612546913	4.803652747	3.44834891
2403.2	2.160054001	3.790862883	5.248436753	5.101499842	4.726188102	4.35973338	3.620801179	4.239350116	4.706981196	3.488726964
2405.5	2.053996496	3.287383829	4.31917825	4.589232062	4.435238383	3.81472923	3.991689686	4.227573393	4.590803694	4.216948298
2407.7	2.996450409	4.125956123	4.977006271	4.529715548	4.945921446	4.518645145	4.01425335	4.667193713	4.321053626	3.602519015
2410	2.83939725	3.032483277	3.72350788	4.509398937	4.0267872	3.888218346	3.784451137	4.323068141	4.394846482	3.361714527
2412.2	1.717022496	4.109807867	4.781581636	4.38898082	4.82258224	4.014362701	3.516935734	4.350358203	4.656231145	4.292556241
2414.5	2.82061199	3.78955696	4.257493869	4.831348036	3.902688497	3.869524527	3.882339575	3.941252163	3.820246897	3.27360609
2416.7	1.642105138	3.667460631	4.633862365	4.794898582	4.528409743	4.07215408	3.818796237	4.350662265	5.107929664	3.792761807
2419	2.677618288	3.38091406	4.204456962	4.617899523	4.59885245	3.861745287	3.699118705	3.496181243	3.861745287	3.548825411
2421.2	2.245717232	1.834573439	4.440334627	4.325072395	3.65978892	3.636568726	3.990292047	4.713625587	4.437373555	3.09551601
2423.5	2.49643069	3.972603284	4.291906702	4.158969616	3.652720959	3.639336093	3.112557446	3.924199017	3.978831329	3.405863973
2425.7	1.565655584	2.450525147	3.713429874	4.58779924	4.459809108	3.212986685	3.763676326	3.919994026	4.328641115	3.332799247
2427.9	2.662539058	4.428195003	4.497630332	3.534689036	3.702912594	4.190253476	3.628583201	3.609935556	3.610406214	3.239064086
2430.2	2.532766115	2.303572027	4.021014318	4.442924864	3.827750652	3.132265427	2.959898883	3.864904829	3.962038845	2.778530161
2432.4	1.280856236	3.046892504	3.507719899	3.790720841	3.752368363	3.84383493	3.558866096	3.69149201	3.516631189	3.310338829
2434.6	2.763403854	3.155294286	3.965713098	4.149478256	3.590894644	3.019446457	3.111009719	3.36669534	3.868372867	2.435642175
2436.9	2.107280419	3.466968143	2.925766689	4.163091241	3.810918674	3.595860035	3.107639496	3.946556472	3.860045687	3.463435806
2439.1	1.899971019	2.694086592	4.004892895	3.617109646	3.93454992	3.266337479	3.375406641	3.495169425	3.594454696	2.720336973
2441.3	1.150552996	3.40530814	3.518918952	3.638149722	3.034222703	3.321441736	3.654059998	3.033147941	3.457306022	2.595301029
2443.6	2.588360064	2.337296965	4.18047298	3.71497186	3.90799333	3.293247017	2.650438705	3.52902362	3.457674776	2.999946601
2445.8	0.632872732	2.900060056	2.886641388	4.03842678	2.890465487	3.739442467	3.259610768	3.615359686	3.629048967	1.798182087
2448	2.521771835	2.471988596	4.295545075	3.767166399	4.316204279	2.984929489	3.337303013	3.697054397	3.027220838	3.479470508
2450.2	2.166046349	3.390625403	4.257749468	3.596764663	2.926678535	4.007828017	3.091734925	2.379998036	3.095350039	3.179990516
2452.4	1.376967947	2.441273563	1.960675103	3.648871643	3.898830593	3.532763919	2.832762522	3.643939475	3.663975451	2.721810335
2454.6	1.924548569	2.864009812	4.784639641	3.539983726	2.608668855	3.056064777	2.189917143	3.696212981	4.293258844	2.187716221
2456.8	1.318758115	3.287959249	4.397281783	3.022634907	3.403861337	3.036314338	3.673094754	2.699203239	2.925429716	2.448475834
2459.1	2.542895117	1.814113232	2.981919278	4.64059798	3.28163216	2.708814921	2.841841506	2.985593352	3.625194898	2.605091425
2461.2	1.229319555	3.173373721	2.900446391	3.067480515	3.424382403	3.594421094	3.713434706	3.233176695	2.933150413	2.431045199
2463.5	0.692428132	2.030696861	3.687784489	3.461805703	3.276454681	2.994299532	2.310624041	2.771635695	3.193386377	3.19062392
2465.7	2.85228106	3.179574102	3.395640365	3.125811358	4.267164865	2.982593287	2.849967775	3.193556801	3.831419419	2.506804366
2467.9	1.496947832	3.027848049	3.667810063	3.680956335	2.640992269	3.244160826	3.208581794	2.610454953	3.111109936	3.283310904
2470.1	2.48757521	2.539106202	3.298871522	4.281335892	3.090218128	3.089844508	2.957882398	4.696086718	2.852812302	2.913922363
2472.3	0.956181359	2.616487221	4.145282593	4.726312706	4.596005951	2.999588244	3.724681702	3.14379353	3.733323655	2.543278322
2474.4	2.678736682	3.416920436	3.969138868	2.983196725	3.530654373	4.088229019	3.747266384	3.327493222	3.673299977	2.987648235
2476.6	0.810314335	3.471524269	5.489060757	4.957580271	3.401294419	2.99014894	1.991123021	3.370538258	3.4957692	5.091232906
2478.8	3.392954263	3.900786496	4.515486182	4.592648617	6.783878951	2.889813194	4.682523144	4.584318375	5.416230424	2.13168132
2481	2.173469107	4.665427918	3.993159612	5.07636153	2.835591994	4.795838656	2.540614304	3.505106771	4.107815729	4.344033965
2483.2	3.068114187	4.531966829	6.403974284	4.159724612	5.941141761	4.506376234	4.384582281	4.353310493	3.814557391	4.78692884
2485.4	0.297577336	1.620369738	4.995972285	6.236334189	7.548799418	5.282719981	4.495467587	4.943336932	5.942921281	6.502981489
2487.6	6.835853409	8.677181885	3.769824799	7.913890387	6.178108064	4.965617622	4.816120484	4.676116982	4.717255841	1.090750461
2489.8	5.887300285	3.842326111	10.98240537	4.786372834	7.278549789	4.697329957	2.896703669	5.724440175	6.26606929	9.397204809
2491.9	3.184074453	4.529321715	6.029227816	11.93310786	7.50231262	5.375710116	5.627509177	5.890272251	6.046663408	1.039697781
2494.1	3.362021899	7.068758586	3.822512974	3.853087514	3.038168887	4.523039782	4.434712317	5.319264196	5.479437476	4.366485974
2496.3	3.328040261	6.576942675	6.757269917	7.212084867	7.179911892	5.074410527	5.437136711	5.113595053	5.113595053	5.669004739
2498.4	2.652232279	2.489375911	5.667058525	5.683896929	2.713827837	3.825585039	3.366415822	3.490637808	5.141102424	5.523870634
