# Supplementary material for: Field spectroscopy data from non-arable, grass-dominated objects in an intensively used agricultural landscape in East Anglia, UK
Source: Data Brief. 2019 Nov 28;28:104888. doi: 10.1016/j.dib.2019.104888 (PMC6920490; doi:10.1016/j.dib.2019.104888)
Supplement: Multimedia component 1 [file mmc1.zip › Table 9 SVC_3_June_2013.csv]

Wavelength	m1_000	m1_001	m1_002	m1_003	m1_004	m1_005	m1_006	m1_007	m1_008	m1_009	m2_000	m2_001	m2_002	m2_003	m2_004	m2_005	m2_006	m2_007	m2_008	m2_009	m2_010	m2_011	m2_012	m2_013	m2_014	m2_015	m2_016	m2_017	m2_018	m2_019	m2_020	m2_021	m2_022	m2_023	m2_024	m2_025	m2_026	m2_027	m2_028	m2_029	m3_000	m3_001	m3_002	m3_003	m3_004	m3_005	m3_006	m3_007	m3_008
350.8	1.253668591	1.141932913	1.122108807	0.927467537	0.89656467	0.889271437	0.888025958	0.972640634	0.769478804	1.065860812	0.834862888	1.062928595	1.196636805	0.854515545	0.883078739	0.692267414	1.208175561	1.015439013	1.182930101	1.059161991	0.729033137	1.296248172	0.982850311	1.208482594	1.077423405	0.837214614	0.962832493	0.892289659	0.923425795	1.132952432	1.7572898	1.135053105	1.035063839	0.870948536	1.303074044	1.121551653	0.834793919	0.87522313	1.16553407	1.327374368	1.425647162	2.091877875	1.544262767	1.226585855	2.018530316	1.964220986	1.748301106	1.775111211	1.889249412
352.3	1.156368922	1.114150268	1.037617231	0.8458031	0.922864813	0.906144906	0.953836743	0.93223447	0.753100555	1.03305944	0.764910334	1.029400433	1.123462053	0.803659956	0.85331878	0.67795608	1.130363165	0.804255355	1.156123591	1.021899197	0.693334886	1.271126767	1.013316052	1.103290257	0.948996865	0.848323134	0.912577029	0.787240116	0.849263237	1.104496039	1.640393903	1.103243933	0.953709225	0.853418374	1.228778232	1.054697161	0.782487149	0.856116219	1.148448587	1.288092394	1.308601023	1.93720163	1.470875258	1.154917817	1.893879318	1.878189875	1.661337922	1.732092092	1.821246921
353.8	1.103704201	1.115600414	0.997788578	0.843852259	0.871700185	0.938716057	0.875655268	0.897980365	0.759861066	0.989932354	0.729296669	1.049772748	1.15829471	0.822394584	0.827589582	0.681185275	1.095354121	0.81998798	1.078059511	0.973111988	0.619990912	1.219674429	0.957724402	1.065575778	0.929364563	0.797456417	0.895586086	0.824146134	0.810622064	1.064535177	1.623924863	1.083148073	0.91125101	0.837452513	1.170455284	1.026853206	0.758649167	0.805526945	1.10421422	1.249537864	1.272653677	1.905741296	1.452464795	1.057537396	1.863697817	1.860470813	1.602138187	1.653190387	1.764524495
355.2	1.141796047	1.133322508	0.972295978	0.843471463	0.828698799	0.917086743	0.811166417	0.959781738	0.740993622	0.924322354	0.774443967	1.063696726	1.087259628	0.76159759	0.806091341	0.663900571	1.148201244	0.857570789	1.049615201	0.967850556	0.603604087	1.188106656	0.90766787	1.054139074	0.963548998	0.794376273	0.927657488	0.861807799	0.862025442	1.056145048	1.562855297	1.01696536	0.905179301	0.833448493	1.167408732	1.013211481	0.755985818	0.765875192	1.076862968	1.256499802	1.315349046	1.897056345	1.450359467	1.084409275	1.870290118	1.832246833	1.580108188	1.630660095	1.740261578
356.7	1.066120393	1.079709414	0.964948358	0.816459137	0.776158381	0.887084301	0.888008347	0.932224262	0.735026668	0.977016968	0.745000934	1.014600954	1.09795302	0.815283258	0.779877329	0.67296843	1.099185126	0.928404416	1.081380144	1.001861746	0.618333026	1.218204919	0.949394404	1.085805055	0.936628471	0.790002572	0.920796047	0.817137106	0.856226052	0.991265132	1.55269801	1.046335417	0.916989021	0.827553468	1.21148061	1.044548515	0.768848302	0.79590631	1.068212653	1.258178771	1.318075676	1.912352201	1.417358544	1.090655513	1.84943974	1.832283053	1.581159106	1.631195786	1.738155873
358.2	1.034820141	1.044634031	0.995339051	0.761119152	0.787432793	0.788579985	0.844107782	0.958469051	0.704141914	0.904590821	0.696019634	0.976616317	1.072246464	0.794530758	0.801285355	0.636651731	1.088407351	0.860523066	1.036832819	0.978256052	0.632781508	1.143187252	0.928575258	1.053370644	0.921369082	0.718499106	0.888037901	0.760542032	0.823901371	1.004121957	1.563493072	1.050555674	0.914843511	0.7676081	1.174076364	0.984994818	0.730648888	0.78783393	1.06774234	1.198616433	1.291298564	1.871683329	1.39673068	1.03598473	1.786794897	1.825093665	1.557847807	1.621190017	1.713265459
359.7	1.060372738	0.996240774	0.950302004	0.788434056	0.763423356	0.811491785	0.794585707	0.898319672	0.668267245	0.91655099	0.679138031	0.913480467	1.052663948	0.732666152	0.756901928	0.632156764	1.08078845	0.79323322	1.016965667	0.929324067	0.601894217	1.160829103	0.877470376	1.025996636	0.878176874	0.739037162	0.893697101	0.701412011	0.802867632	0.965488657	1.518297961	0.993046141	0.915731007	0.780857368	1.103178872	0.963822972	0.703964527	0.77012934	1.037487396	1.197915413	1.226496969	1.822370097	1.351111529	1.023247795	1.741036511	1.786426064	1.509022278	1.598787371	1.633790013
361.2	1.019764111	1.015688467	0.935502535	0.779662064	0.809847721	0.768955881	0.817676105	0.899294421	0.64999105	0.93237177	0.675564848	0.960152285	1.095548704	0.709962702	0.780562276	0.643922213	1.024221555	0.780694924	0.96365559	0.880456412	0.584636052	1.145072387	0.869190237	1.00033122	0.908365821	0.743178061	0.830610774	0.723929567	0.760454515	0.987277054	1.497358018	1.009403883	0.895668234	0.781032778	1.097748363	0.95399065	0.709830127	0.743899964	1.025342581	1.17636421	1.249190505	1.812881752	1.392974985	1.012847742	1.749148567	1.738206722	1.515182278	1.588842254	1.658293368
362.6	1.028047714	1.023367064	0.961659515	0.762334887	0.775627663	0.736381064	0.813087425	0.891172243	0.667785506	0.920861613	0.677110672	0.903702274	1.078895528	0.694712706	0.777593782	0.648379725	1.010386528	0.776764543	0.997021567	0.900998334	0.5749642	1.12473667	0.814442484	1.014749361	0.89966966	0.726910342	0.824763658	0.723423228	0.746405932	0.960492827	1.491236937	1.00885471	0.871923733	0.774749741	1.110685254	0.943925605	0.679324141	0.725717009	1.00862364	1.210925112	1.218838695	1.793843092	1.382088796	1.006187351	1.760083092	1.756265047	1.497076597	1.582114963	1.646639752
364.1	0.96550209	1.004843706	0.930135713	0.735256426	0.765266053	0.779840616	0.79352203	0.835718989	0.64865561	0.888873964	0.631522723	0.899898037	1.015927858	0.698151852	0.707044989	0.578176827	0.992564247	0.769413733	0.95541114	0.893031223	0.551056965	1.120205098	0.82282335	0.967709793	0.855200098	0.723652166	0.81047976	0.683625936	0.746528421	0.931072469	1.481575942	0.973049699	0.838227496	0.739158141	1.098242072	0.928325265	0.690756807	0.694391637	0.993698378	1.146167015	1.156424833	1.711971726	1.312381384	0.930272016	1.680803147	1.731893319	1.446524534	1.479568224	1.567955901
365.6	0.972895039	0.956053674	0.886257137	0.694644668	0.736858051	0.784695163	0.797150642	0.861049598	0.627742222	0.858942757	0.66263618	0.880760539	0.988325749	0.671376647	0.718359242	0.587645138	0.989665067	0.735305526	0.979383177	0.870753848	0.524909463	1.07989448	0.778732702	0.924962689	0.80120385	0.692412036	0.794116889	0.704434711	0.724250842	0.881345706	1.426220363	0.929555229	0.81843743	0.726440276	1.105195624	0.893764761	0.683812016	0.709407343	0.960428403	1.122351065	1.15624367	1.691343863	1.262840435	0.934721005	1.637816876	1.703234651	1.436731577	1.481360296	1.587741311
367.1	0.948737702	0.974569443	0.918432521	0.704277119	0.707286536	0.754776464	0.778646395	0.843096585	0.638164919	0.877384688	0.648794439	0.909585085	1.016663758	0.656752799	0.727305439	0.591278806	1.003380084	0.74255359	0.969697241	0.873105935	0.535997635	1.091440475	0.789938813	0.948069576	0.840720905	0.698396063	0.787081278	0.699677641	0.76520572	0.894439985	1.41817739	0.930493586	0.843936043	0.710583763	1.064621448	0.889278627	0.658206808	0.71517064	0.962229798	1.121774241	1.124418918	1.722798418	1.281569423	0.948892181	1.658729261	1.672616735	1.451950004	1.508431999	1.600925346
368.5	0.998406463	0.98600259	0.941843383	0.721407633	0.751909425	0.761350516	0.760871981	0.851395954	0.617072079	0.911565994	0.66526693	0.883091928	1.029932354	0.709180645	0.746054062	0.615176684	1.004352535	0.772727145	0.981947515	0.895702186	0.549950937	1.094570444	0.810667739	0.983210883	0.861801176	0.68156971	0.773330996	0.681879269	0.739603386	0.939611043	1.442859085	0.931796085	0.820409394	0.72815857	1.074728008	0.911425465	0.697288007	0.711487851	0.964841629	1.142395282	1.162195599	1.754786323	1.300785268	0.960760314	1.678227319	1.714041424	1.455935806	1.54410707	1.577158287
370	0.958199754	0.986170796	0.902201067	0.708420468	0.738608451	0.7849659	0.7849659	0.837961168	0.640669162	0.910026851	0.66412023	0.906097062	1.015617373	0.696435911	0.720405858	0.579549945	1.003300334	0.759804197	0.945740398	0.88370251	0.572775471	1.117216651	0.824074522	1.005412458	0.861435739	0.692650934	0.7834904	0.69334339	0.740175433	0.905803695	1.452881718	0.975243588	0.830709688	0.738343981	1.114345114	0.94303066	0.663087644	0.731890134	0.985305082	1.147219284	1.202934756	1.770665983	1.307509538	0.958346627	1.693230439	1.730773651	1.452323669	1.516800921	1.581216126
371.5	0.985740858	0.986334863	0.941531409	0.72073144	0.738231852	0.821966054	0.796558269	0.850073893	0.66542097	0.934198853	0.687993011	0.893450043	0.99007975	0.708132897	0.70677599	0.605235537	1.002246488	0.759036568	0.98107979	0.894431172	0.560849223	1.128613964	0.809015908	0.993150571	0.848767366	0.737771392	0.817223696	0.669951664	0.725053365	0.938856539	1.485736517	0.941102441	0.840987261	0.748507687	1.130803582	0.926154798	0.695583267	0.731207046	0.97290946	1.154532802	1.203134886	1.759416152	1.32844791	0.969156133	1.703965917	1.72912853	1.462315772	1.527055817	1.631791059
373	1.00311627	0.991958601	0.96217566	0.735787089	0.782059808	0.789043113	0.789549235	0.855967806	0.667233463	0.917855622	0.677544862	0.925155775	1.038167057	0.711677309	0.722631253	0.636947605	1.050768457	0.764508991	0.977814267	0.890550666	0.549490837	1.154264119	0.857303441	1.026101924	0.867379056	0.730584462	0.824320083	0.709047959	0.756606054	0.96027241	1.496600639	0.985868052	0.872052139	0.732431877	1.106847166	0.956296411	0.711872851	0.760150514	1.007783901	1.151310823	1.200173833	1.802874679	1.374885239	1.004127291	1.748295453	1.787256208	1.479014666	1.556253079	1.644655621
374.4	0.96887595	0.998452248	0.927928286	0.754149506	0.774287203	0.782903105	0.79522354	0.862139158	0.659716727	0.911706251	0.66955686	0.945473149	1.059274406	0.742240603	0.742001479	0.624761993	1.058763846	0.784064914	1.011477878	0.898684496	0.554203314	1.139117248	0.864183095	1.036416021	0.93620948	0.726257251	0.807777472	0.739860173	0.763186078	0.957145657	1.533655197	0.994461395	0.868724897	0.761497832	1.159436859	0.981203239	0.718885618	0.790133899	1.016464307	1.170484	1.197850443	1.815933552	1.363571828	1.013119314	1.741091893	1.836294671	1.523118388	1.592881881	1.668029864
375.9	0.978359155	1.019048984	0.911390635	0.697417535	0.75476193	0.784664457	0.795768718	0.810285703	0.63249788	0.915610534	0.653464058	0.912332692	1.019606307	0.698407268	0.722110787	0.604663702	1.030978233	0.78342208	0.987611556	0.902125912	0.556025306	1.118600769	0.856442495	1.008245194	0.916172855	0.706063881	0.793440265	0.707992462	0.761338007	0.945097959	1.521561739	0.989139302	0.871344408	0.77998697	1.145805146	0.946139382	0.707684168	0.76417924	1.008831247	1.182027651	1.228551152	1.797805568	1.35230281	0.981026745	1.745316312	1.80919297	1.51969643	1.55666891	1.674167467
377.4	0.997967929	1.025254624	0.943964546	0.715036487	0.747798314	0.773010991	0.748989188	0.855032798	0.618152744	0.907289625	0.672625801	0.904229626	1.029585577	0.67952143	0.725049603	0.58480317	1.037110449	0.779853691	0.996299087	0.903190344	0.555213556	1.140106063	0.833305923	0.970269651	0.894866248	0.695551824	0.798530683	0.688522186	0.743250874	0.9624488	1.51639624	0.941835414	0.860378569	0.743989578	1.138700108	0.941798647	0.676456858	0.719621766	1.000481702	1.176802898	1.197561515	1.800135718	1.331148548	0.982279991	1.748941197	1.764843591	1.498834852	1.535277844	1.661292215
378.9	0.981612593	1.034377284	0.965456755	0.706571383	0.762567742	0.773720349	0.762243025	0.853943614	0.63402608	0.915724786	0.632140078	0.943767384	1.012031415	0.692630329	0.727483596	0.606830969	1.040314874	0.778718243	1.010869316	0.928636675	0.550294225	1.161550097	0.848940313	0.982597503	0.86996731	0.705416269	0.796516765	0.699678205	0.748788607	0.933879231	1.514592371	0.943960713	0.845213049	0.751710587	1.135292627	0.958137602	0.706222459	0.737805722	1.01111145	1.157601165	1.225600313	1.827953649	1.354045101	0.985074246	1.738085515	1.796707859	1.516364788	1.571644945	1.645961912
380.3	1.010689416	1.042691567	0.99634972	0.721013949	0.778727501	0.804495254	0.792664442	0.856409143	0.620747947	0.91194048	0.654201429	0.964720039	1.037935305	0.73104761	0.744454408	0.601141101	1.070304687	0.778105988	1.003578562	0.940108249	0.578345231	1.199758994	0.86827688	1.019488794	0.898312461	0.74449292	0.842515973	0.737771336	0.760099526	0.968972404	1.555609312	1.011638033	0.874645383	0.784646053	1.209512517	0.981406697	0.736480615	0.749582426	1.043822086	1.176826974	1.257874467	1.865729408	1.405660639	1.028322585	1.789453567	1.859918941	1.540386187	1.597412993	1.713438665
381.8	1.067799716	1.047125425	0.959743706	0.757075094	0.79188923	0.822424619	0.823489936	0.865454191	0.637161472	0.940585674	0.684168174	0.971877695	1.102264393	0.733042519	0.745322311	0.653981202	1.101618862	0.810145189	1.054202373	0.974093385	0.604954163	1.230898061	0.883645378	1.061579107	0.953014875	0.751458902	0.869388178	0.767383057	0.811946468	1.00798569	1.610173111	1.05405762	0.928564496	0.809050916	1.23175532	1.017744044	0.766303135	0.804640801	1.06773545	1.231506479	1.298625686	1.929340496	1.437354805	1.084644057	1.858427131	1.930039568	1.619983921	1.636744735	1.754855258
383.3	1.101331786	1.033856526	1.017036629	0.791446067	0.798787571	0.81999293	0.819438506	0.904319091	0.678680038	0.954938471	0.70138311	0.963058337	1.097007538	0.778629343	0.792036148	0.665075221	1.097969825	0.846792432	1.049136655	0.980826571	0.62008487	1.234518084	0.891513961	1.087487246	0.95764904	0.774078912	0.884661614	0.739631241	0.833713139	1.054071675	1.64843879	1.05578879	0.959807991	0.834692192	1.263623138	1.047055298	0.77796485	0.817467951	1.068173409	1.244271539	1.340350371	1.964969546	1.453190858	1.108913046	1.916493319	1.990421489	1.632831974	1.65959217	1.771311749
384.7	1.032600499	1.080231957	1.006449768	0.789131209	0.813012741	0.804012012	0.84175767	0.882852671	0.681709949	0.95459183	0.690483564	0.976010983	1.065412373	0.763306146	0.763274619	0.684334403	1.116324864	0.816434813	1.083849959	1.003082293	0.625087897	1.24572798	0.891398265	1.102631627	0.934087215	0.759310916	0.898435031	0.738638353	0.822361061	1.059298778	1.637232352	1.060220413	0.934281979	0.826080399	1.248401469	1.051959091	0.783468684	0.809667202	1.080167569	1.251877543	1.345637646	1.956621917	1.453945066	1.094195076	1.891412944	1.975638382	1.64326907	1.671669875	1.794762297
386.2	1.006663905	1.05148878	0.980223661	0.762903009	0.786619224	0.812069034	0.811581305	0.886920214	0.661999518	0.952999623	0.682345178	0.972499986	1.058546617	0.74922706	0.78723845	0.631960798	1.12657234	0.798019397	1.072261724	0.972355008	0.584795677	1.211277479	0.891175853	1.075032179	0.941953156	0.743279908	0.863041643	0.759071303	0.812782001	1.045884576	1.630281279	1.066656304	0.949324111	0.84627569	1.24689127	1.015517268	0.74466086	0.768755648	1.085257749	1.240775268	1.35776647	1.928014124	1.466630242	1.066942655	1.894472467	1.926184841	1.642465676	1.671655684	1.782853647
387.7	1.047319907	1.029287407	0.960279646	0.798669657	0.801874136	0.79953445	0.809560576	0.893992548	0.655688418	0.945315929	0.721239026	0.985864994	1.070234632	0.73852885	0.764390078	0.612368522	1.100413905	0.828089252	1.070060368	0.982493857	0.602572796	1.224369587	0.893037428	1.080455187	0.944836261	0.731435301	0.845930376	0.737284047	0.818090369	1.021324552	1.654422216	1.082002597	0.91868145	0.830173019	1.253015241	1.030816496	0.743244041	0.786096896	1.079458476	1.237214465	1.290005163	1.94346647	1.442876548	1.061526874	1.890937786	1.938190323	1.630300714	1.652006769	1.80325227
389.1	1.056810912	1.054455002	0.939173097	0.804847046	0.7983464	0.804264578	0.804264578	0.895879413	0.676697167	0.924177411	0.696795099	0.973216845	1.077038723	0.755429763	0.749177963	0.622251037	1.105970189	0.820347337	1.065322045	0.969524423	0.602595159	1.213836339	0.888220982	1.062954879	0.964919821	0.76676094	0.836958806	0.764030173	0.829011069	1.046595478	1.638461525	1.043992354	0.926722998	0.84945219	1.23984944	1.045541744	0.757246067	0.808253702	1.063004084	1.244102161	1.326317022	1.945960855	1.443560775	1.074080978	1.874671696	1.954780021	1.624961421	1.6368993	1.790813903
390.6	1.053915943	1.052108991	0.971674674	0.77592391	0.814545631	0.820727475	0.831500012	0.903515676	0.668146046	0.932791603	0.688539487	0.971241726	1.054531131	0.73820833	0.752419269	0.611516058	1.106731991	0.83616094	1.120159766	1.000184196	0.593353578	1.238296132	0.892618646	1.061758535	0.940939402	0.760560249	0.883894343	0.78827627	0.844763654	1.035919418	1.659903538	1.043535521	0.954192907	0.835595605	1.263859417	1.035881144	0.781862279	0.843943214	1.094348316	1.218996113	1.356406875	1.979045993	1.47565343	1.086511774	1.923921257	1.995839419	1.630863238	1.651500793	1.802718628
392.1	1.068867492	1.090316338	0.993916418	0.776212944	0.826649132	0.836730598	0.847664452	0.876278967	0.686275622	0.989792283	0.731349837	0.99626056	1.096319927	0.773430894	0.787496801	0.657888774	1.17547492	0.854498278	1.109542417	1.029153747	0.630700503	1.280996994	0.934451333	1.130315007	0.988236895	0.764971404	0.928383467	0.793319832	0.856332353	1.068610082	1.720876372	1.099016543	1.002985972	0.867455969	1.327213357	1.085702376	0.798968181	0.854188115	1.120203512	1.272425779	1.394970411	2.038015117	1.533086293	1.122080679	1.979752214	2.042662189	1.719261766	1.709850935	1.850082153
393.5	1.080863222	1.103723515	1.017884444	0.78946495	0.828340118	0.836191683	0.846464651	0.922458478	0.722491264	0.963816306	0.744177218	0.982449908	1.116329335	0.807951667	0.799911877	0.657411763	1.146491513	0.842661671	1.116604398	1.03645885	0.644521769	1.309539403	0.949333619	1.146726374	0.997932596	0.776231955	0.937946945	0.839533904	0.858843798	1.085936423	1.731076611	1.116744706	1.010855737	0.855836886	1.309232522	1.094070908	0.830091366	0.852601126	1.145530598	1.276832358	1.424467735	2.055526213	1.51904834	1.125292236	1.988016284	2.053648344	1.723481859	1.723773205	1.881091105
395	1.086194012	1.121109685	1.025040174	0.782985052	0.822328953	0.827443684	0.871190402	0.954198757	0.719123964	0.991846484	0.70563591	1.009411193	1.115138903	0.799562429	0.804627794	0.671763278	1.154732737	0.853850452	1.126371953	1.037543576	0.654605804	1.296820712	0.942039398	1.11129758	1.012162978	0.799751891	0.922314978	0.819506373	0.883243656	1.09540075	1.717984357	1.101718535	1.022108467	0.882293421	1.326479809	1.084027295	0.788849788	0.831261815	1.13860376	1.283325429	1.409511492	2.036871334	1.519629428	1.116802597	1.964489522	2.061511082	1.72340188	1.714725015	1.869717078
396.5	1.097156944	1.086932868	1.008183574	0.763891077	0.825199794	0.854694141	0.843655694	0.888858064	0.684885173	0.972534508	0.693314529	1.028025508	1.106252386	0.786230893	0.783469629	0.645836028	1.15960728	0.863175704	1.12500999	1.020313701	0.643517642	1.298125294	0.928943966	1.102486408	0.98827729	0.774010571	0.913892	0.813082937	0.864956356	1.080229691	1.742366431	1.120743853	1.00229125	0.874514248	1.327599863	1.091395858	0.817807694	0.846034626	1.126576026	1.277669411	1.394425848	2.014341652	1.500847394	1.10600818	1.972675624	2.044096108	1.709610345	1.700065079	1.859635162
397.9	1.033434127	1.098756828	1.012902323	0.752496488	0.81219159	0.827676898	0.836390052	0.897276824	0.678159937	0.993694906	0.724414534	0.99836235	1.101964505	0.790550829	0.78010926	0.657331964	1.158698869	0.843804796	1.145500014	1.043671105	0.638206308	1.314596535	0.936824087	1.11859667	0.988721128	0.777167879	0.889514827	0.797142592	0.843286794	1.079949979	1.745074457	1.100361289	1.006100414	0.86013317	1.32362848	1.094855368	0.808263114	0.843226149	1.139321647	1.27265581	1.387205065	2.021751375	1.519951042	1.108732673	1.974625775	2.050087209	1.729333223	1.690412906	1.859298365
399.4	1.056362858	1.097241677	1.006549479	0.765770509	0.834679789	0.806685014	0.839924521	0.895594826	0.662514455	0.972215839	0.713826114	0.968099769	1.089293416	0.770823364	0.780602846	0.646941389	1.153903274	0.84130531	1.14101862	1.021544815	0.631492809	1.300356181	0.926587311	1.094241289	0.964762926	0.762951329	0.888798971	0.77544052	0.852110844	1.059743467	1.723167832	1.106369996	0.999192333	0.850126296	1.316852504	1.092522842	0.789531428	0.834821381	1.117330784	1.254929974	1.364508935	1.991331978	1.473986384	1.110007114	1.952820912	2.009258115	1.681979885	1.673959761	1.841773154
400.9	1.058862726	1.107778568	1.016601866	0.792068298	0.817804042	0.830257705	0.837439501	0.890746151	0.658231192	0.955001954	0.716357029	0.991031287	1.075763961	0.769386939	0.796059866	0.64718356	1.135833385	0.835637732	1.148451889	1.023100985	0.643204167	1.29890685	0.935035253	1.09143689	0.993471891	0.774938916	0.887458321	0.80414745	0.854744183	1.058835616	1.731118342	1.10880633	1.006746629	0.848621989	1.334967711	1.09218038	0.827934556	0.848797781	1.118853778	1.271582147	1.377886864	1.981481774	1.479290871	1.116901217	1.956592262	2.030597044	1.670486766	1.685909216	1.86357946
402.3	1.068090338	1.133283525	1.050623119	0.773507333	0.825342022	0.825918839	0.832862528	0.924540194	0.698979861	0.977851315	0.708210087	0.989603923	1.088305622	0.774563833	0.785270383	0.653182945	1.152003137	0.85255984	1.140976151	1.018820141	0.644370857	1.331793824	0.913652877	1.10555756	0.990498688	0.75616116	0.894633093	0.822591535	0.845024484	1.095884393	1.754394485	1.128411103	1.015585201	0.855219187	1.348280306	1.111928418	0.828566015	0.869468427	1.144544579	1.283132308	1.402863093	2.017771968	1.492106433	1.127533133	1.978498274	2.054915067	1.688080165	1.705274122	1.887829712
403.8	1.083139498	1.133837181	1.05156448	0.790617134	0.851170634	0.842511097	0.872908432	0.93404802	0.707702533	1.002941084	0.757199163	1.01342115	1.089229158	0.775195121	0.802770008	0.670604089	1.177079073	0.868207443	1.157905329	1.049396784	0.644641516	1.347588089	0.951368109	1.141736085	1.006046663	0.77829159	0.9164929	0.845588995	0.883376395	1.125373634	1.785811237	1.136368067	1.037677059	0.870379954	1.360291524	1.123441373	0.843667202	0.870426652	1.161097946	1.290874252	1.429514008	2.067098346	1.532381097	1.158899503	1.985951303	2.099721537	1.736925603	1.727127627	1.908937601
405.2	1.122641924	1.168737546	1.084416524	0.806783597	0.860017646	0.868204604	0.900225505	0.954829792	0.697497872	1.018592185	0.763929113	1.012010006	1.115379299	0.815422126	0.811873476	0.680780501	1.206471181	0.895176087	1.186314539	1.082222606	0.664955203	1.367168378	0.962453732	1.154909693	1.029838201	0.810175171	0.945204366	0.849064308	0.891653999	1.146018972	1.827189765	1.150839502	1.040886683	0.904271662	1.398349663	1.153316263	0.848425442	0.898347241	1.198437534	1.311928804	1.490056272	2.075939824	1.559888666	1.182305293	2.042165261	2.13072855	1.764603363	1.754080709	1.922298451
406.7	1.149612161	1.176384685	1.099926745	0.826883219	0.881485187	0.897925418	0.896800668	0.959735332	0.707326355	1.041095597	0.757852618	1.051423233	1.157023253	0.834997198	0.839726548	0.690534208	1.224213275	0.892934979	1.187063874	1.105719928	0.69821589	1.386935881	0.986086136	1.187645292	1.037947195	0.822296171	0.959345533	0.869480274	0.894934518	1.147933931	1.854104383	1.15235316	1.078007795	0.924486793	1.412315169	1.164982881	0.889815892	0.904306239	1.244342131	1.324572395	1.486219684	2.115527722	1.572524472	1.204427077	2.102662012	2.157275681	1.799571014	1.79001079	1.972649533
408.2	1.161451013	1.195629908	1.091287041	0.838334356	0.885862585	0.892078205	0.898045014	0.960318184	0.727891563	1.062819913	0.769948852	1.050091725	1.169859708	0.837206987	0.850107671	0.701716371	1.242478152	0.901880217	1.199976772	1.111254019	0.702551618	1.434542196	0.999428553	1.183875249	1.07584903	0.824279447	0.959161539	0.87144479	0.919997939	1.167218941	1.891896407	1.19954721	1.083315062	0.924505347	1.448543762	1.167065731	0.88243543	0.932231955	1.258343642	1.352412236	1.500407663	2.159266706	1.605436918	1.223636851	2.130815896	2.181980667	1.835138192	1.819032848	2.001786828
409.6	1.165408931	1.206375193	1.122307933	0.823436695	0.887630912	0.888890411	0.925379919	0.976952262	0.733196563	1.063933491	0.772948183	1.082595286	1.174914503	0.842646837	0.856973292	0.716751097	1.256160658	0.902674465	1.217012937	1.114941879	0.707419071	1.436969688	1.008333186	1.188495294	1.07502469	0.828369861	0.955471232	0.874599724	0.91526122	1.187340702	1.915189512	1.195904247	1.106423185	0.927698357	1.459731878	1.191702879	0.888654805	0.914545712	1.250256299	1.363976154	1.497382097	2.176791287	1.616146923	1.234699585	2.148289928	2.198215583	1.849737403	1.825203374	2.019870608
411.1	1.194091122	1.211581659	1.144807622	0.848057398	0.913105186	0.909718417	0.937907579	1.001824509	0.74580269	1.069720653	0.770051921	1.065044278	1.207144106	0.849795525	0.849601876	0.706676946	1.267306526	0.919518553	1.243908486	1.115672317	0.705052736	1.453495438	1.026333977	1.205133663	1.092363968	0.847021794	0.96833308	0.886415648	0.92959737	1.204107744	1.93612807	1.217366999	1.112249018	0.933164656	1.470736391	1.188586709	0.89710705	0.921228027	1.263046345	1.389544438	1.533868348	2.188700006	1.639725077	1.247779148	2.19174668	2.228262217	1.855465263	1.828043099	2.02419962
412.5	1.196864139	1.223641762	1.14255945	0.861554433	0.91137937	0.927020328	0.939597709	1.016600976	0.747568815	1.081106717	0.785528425	1.096362284	1.228639417	0.895242277	0.86934951	0.721235085	1.292069919	0.947054833	1.270050376	1.135702303	0.706685586	1.455730677	1.015046861	1.226782191	1.07962311	0.874921963	0.999306134	0.901849352	0.929591044	1.200203305	1.946584171	1.237428284	1.116953309	0.968477374	1.493864697	1.206066359	0.916446021	0.939250261	1.294719294	1.40359655	1.551200149	2.229476442	1.669195183	1.254152366	2.218502501	2.241913719	1.883692931	1.866079706	2.057188168
414	1.231065771	1.235681256	1.161519518	0.87616405	0.926799777	0.96108818	0.945390341	1.021172338	0.763063578	1.0703725	0.800584789	1.119785317	1.2218255	0.886778666	0.883297379	0.743812718	1.318593212	0.944855236	1.268730741	1.1497975	0.728021057	1.485398704	1.040003427	1.257374097	1.108983247	0.873642371	1.021390713	0.907345448	0.939706252	1.23860111	1.960261066	1.248502874	1.135931304	0.976900107	1.519912107	1.240410689	0.944674411	0.960932918	1.310150687	1.406955652	1.567513252	2.262479112	1.677099421	1.275117791	2.251942912	2.27293847	1.916576382	1.889133962	2.068374008
415.5	1.238861368	1.250542732	1.175831833	0.870663558	0.951586099	0.979545405	0.970482387	1.036758729	0.7944578	1.109325638	0.803902781	1.137599504	1.243434012	0.898973019	0.87672412	0.74891598	1.327629277	0.954020601	1.30078534	1.150919937	0.726682384	1.520401797	1.049189586	1.253764676	1.119552898	0.884605093	1.026245823	0.925329087	0.953364331	1.241465231	1.986316435	1.250561039	1.147509383	0.975778966	1.529038112	1.254608963	0.939028849	0.972044487	1.32547859	1.429036448	1.600811552	2.29434304	1.692856867	1.299954911	2.281873515	2.298051417	1.932057184	1.926184411	2.087831338
416.9	1.263282882	1.254012611	1.207177239	0.884769357	0.950960654	0.984933308	0.982749421	1.045074079	0.785794176	1.11695905	0.807637621	1.130636217	1.257292187	0.913134822	0.894837405	0.774538417	1.338974879	0.962901488	1.314761104	1.176494413	0.75049345	1.535898878	1.077295743	1.269573913	1.136633336	0.896119722	1.028494364	0.930752368	0.958771706	1.252383222	2.008071114	1.275817562	1.162913353	0.994403821	1.545639283	1.266625739	0.939284152	0.980476596	1.349289176	1.44425366	1.610145773	2.318572068	1.71091945	1.316839937	2.299475858	2.320464237	1.95778267	1.929810575	2.110140734
418.4	1.284538389	1.266251271	1.199651796	0.87889539	0.957005925	0.988840302	1.003735951	1.061239362	0.802912827	1.12085422	0.829639482	1.133185477	1.270196075	0.913482377	0.910365164	0.778562468	1.342552253	0.985862077	1.32090937	1.188568192	0.745178172	1.535448244	1.102267785	1.277258385	1.147276212	0.910817932	1.049271488	0.940158933	0.965573483	1.262049657	2.029385453	1.281576663	1.160960029	1.013595761	1.574560122	1.271531137	0.948287109	1.006790135	1.364101336	1.444336442	1.630330708	2.348267078	1.741459953	1.340254916	2.318623112	2.328041651	1.967977827	1.952006008	2.132601614
419.8	1.294849286	1.263284531	1.221377195	0.909214958	0.970132093	1.025139583	0.99546157	1.08173554	0.815550606	1.134925198	0.830226895	1.161171905	1.28605369	0.931179627	0.91573953	0.782091403	1.364688323	0.985495615	1.339559217	1.212357099	0.748079084	1.550094147	1.105868753	1.281019685	1.150825774	0.914093407	1.061533565	0.944345356	0.980707112	1.277509015	2.051153814	1.283077929	1.177529903	1.020366961	1.583912916	1.284132222	0.961455543	1.018905792	1.368442141	1.454637004	1.643455203	2.380079858	1.762615144	1.349340872	2.350158854	2.34913257	2.001134781	1.977444141	2.150999537
421.3	1.295929954	1.26917637	1.232452001	0.928842055	0.985840415	1.041897723	1.013894491	1.080789175	0.803536988	1.144570686	0.828012539	1.178631429	1.309467683	0.941189984	0.923821429	0.79391379	1.380254672	0.995573625	1.351676912	1.208766516	0.752916289	1.562766336	1.120934098	1.304252652	1.166722796	0.921538265	1.070223281	0.952783431	0.991214864	1.292062688	2.064955122	1.304622653	1.186976459	1.028205426	1.593252533	1.299153087	0.983499607	1.02378849	1.3845756	1.476876343	1.662523097	2.401792938	1.772374789	1.351792784	2.388391554	2.371154029	2.009497241	1.994988383	2.174666729
422.7	1.327572903	1.295456075	1.240999567	0.94747702	1.000412522	1.054363813	1.028060314	1.097255584	0.821425673	1.152670187	0.850293398	1.193323958	1.320917571	0.956608858	0.927354796	0.803103538	1.382301161	1.01563074	1.364151874	1.219902868	0.774764405	1.578862559	1.123404099	1.312843502	1.17990291	0.934504599	1.085562434	0.966383145	1.005752884	1.306552285	2.091726704	1.321174159	1.187227502	1.029672611	1.609997325	1.324178169	0.996958154	1.035162557	1.410985183	1.498159049	1.674436025	2.437028158	1.798731654	1.381633431	2.414046851	2.402738596	2.036735377	2.0347854	2.188361991
424.2	1.345231868	1.305177791	1.245443842	0.954496082	1.013703444	1.066965769	1.036559107	1.099063977	0.836561499	1.151591753	0.87425389	1.204989495	1.353238353	0.961685283	0.939170052	0.813397529	1.414283105	1.018479837	1.379439944	1.220083823	0.772049331	1.594918839	1.142352016	1.32978584	1.200111716	0.947201491	1.102198099	0.970857798	1.006948914	1.307727766	2.106186459	1.33728958	1.195067064	1.054266519	1.638556292	1.338829161	0.998120699	1.05127293	1.415143322	1.520066192	1.697715023	2.477820859	1.827887351	1.405164584	2.44267214	2.434528927	2.061547266	2.045606642	2.207026316
425.6	1.361682217	1.298685698	1.248906743	0.967621043	1.033061721	1.09256262	1.040517286	1.123094374	0.84434039	1.175770736	0.876351511	1.218165273	1.348386476	0.976101348	0.943336799	0.830768413	1.430773437	1.024594002	1.389983289	1.246851448	0.759802012	1.607289583	1.146145439	1.337487715	1.199268291	0.955405601	1.119898793	0.975706455	1.017141172	1.328779379	2.143024825	1.335416153	1.194876012	1.055150548	1.655967401	1.349365276	1.018378082	1.060663001	1.415914395	1.529161862	1.71270759	2.516541147	1.843569661	1.412169245	2.47679651	2.450423243	2.083049929	2.067811452	2.236422874
427.1	1.378388576	1.303776637	1.285487766	0.973874796	1.044198248	1.108592221	1.054731663	1.142488701	0.854137243	1.170022602	0.876702362	1.2308496	1.369678106	0.990799694	0.957751734	0.844505953	1.441268691	1.047488986	1.402794019	1.250904589	0.771690273	1.62813192	1.151807851	1.354813837	1.219185253	0.968049932	1.116760596	0.981279341	1.024004919	1.338793706	2.142684914	1.351004611	1.209863586	1.063992812	1.679727977	1.355825397	1.025964943	1.062158396	1.430442311	1.545529926	1.727920392	2.543325645	1.872075314	1.427800907	2.517785328	2.476159519	2.0976825	2.082243613	2.258977745
428.5	1.401508737	1.321058779	1.292628388	0.981338062	1.061428188	1.117091513	1.072545002	1.150493513	0.872333767	1.168307054	0.894593889	1.248240431	1.381316393	0.996918593	0.95709787	0.857855283	1.449801613	1.067355827	1.420129277	1.262223654	0.789906751	1.636105708	1.180851344	1.38181137	1.231905345	0.981073623	1.14159101	0.991309252	1.036557744	1.355074008	2.160921826	1.350415875	1.220407418	1.077091991	1.689074008	1.371551763	1.036811869	1.071518342	1.450823333	1.563695789	1.752468214	2.569265746	1.892344795	1.450501121	2.54395594	2.500780095	2.119077038	2.117548199	2.276181782
430	1.413709503	1.324820017	1.298497982	1.000395469	1.06860425	1.130069776	1.080344361	1.157078446	0.874122811	1.191357739	0.9029941	1.269519807	1.395736974	1.003853932	0.965647573	0.872618317	1.460761789	1.061089501	1.426647592	1.264068458	0.795265979	1.648079513	1.188274306	1.387926549	1.244923561	0.982653387	1.14283513	0.998908331	1.041141264	1.356629422	2.173773275	1.360814037	1.221457695	1.089934824	1.698392108	1.379597587	1.039824073	1.08214801	1.445766754	1.572773794	1.775598664	2.593449365	1.91166206	1.458950768	2.561288535	2.523786094	2.147257901	2.133985584	2.297729764
431.4	1.425312554	1.325669081	1.304742772	1.009702779	1.071028013	1.140132063	1.084509881	1.164902997	0.878258682	1.186906591	0.894862	1.271173714	1.403817286	1.011682833	0.969656509	0.870264923	1.476287164	1.058176344	1.435968079	1.272084328	0.786565143	1.651140886	1.193438353	1.394082384	1.243237059	0.984504244	1.149461597	1.009786996	1.048411871	1.35985477	2.1966792	1.35825016	1.225355042	1.093676992	1.707984574	1.383259997	1.037425144	1.084866372	1.449721751	1.583606256	1.785595089	2.621071746	1.922577905	1.473304571	2.577579131	2.541432628	2.160892842	2.145621491	2.318088216
432.9	1.432119972	1.323041718	1.312771954	1.012707683	1.074927142	1.146387238	1.080641469	1.169485708	0.882778757	1.186526191	0.908152903	1.285965486	1.415761568	1.015479529	0.972212381	0.884796125	1.481609561	1.072331705	1.443375315	1.277690832	0.790585969	1.659569169	1.192013992	1.39413298	1.254490806	0.982306201	1.164717854	0.99980981	1.048148216	1.367835385	2.209381666	1.359886402	1.232658875	1.103455506	1.729391724	1.389572731	1.047443187	1.094247163	1.463247264	1.598451592	1.781739357	2.643125305	1.941753527	1.480813928	2.603403935	2.564812212	2.170978508	2.158992801	2.326817001
434.3	1.44641285	1.328265324	1.316049115	1.025984888	1.076302979	1.150370941	1.085508248	1.181976238	0.881577023	1.202965041	0.918050162	1.295269156	1.414716938	1.01925611	0.972431293	0.889376775	1.488402856	1.07405803	1.455150285	1.284020336	0.794801587	1.665356853	1.203468536	1.404001119	1.26018175	0.99256599	1.178177186	1.003445113	1.057818664	1.374617695	2.220408555	1.36763508	1.232564853	1.101186468	1.73821414	1.400807727	1.05551156	1.101738374	1.468684217	1.607032347	1.798047249	2.667757857	1.965879395	1.489120011	2.624109368	2.578121425	2.187840311	2.17581116	2.341082736
435.8	1.452677886	1.340354254	1.322896054	1.030780863	1.088480092	1.165039237	1.093766771	1.187508625	0.884473218	1.198179217	0.925821391	1.303930475	1.43312567	1.022597391	0.975701605	0.894838709	1.493796501	1.085297934	1.453168447	1.288396352	0.793704638	1.680961259	1.209320174	1.418563275	1.268868587	0.999863483	1.185023387	1.012052353	1.061682895	1.38021302	2.23187925	1.37760571	1.233989478	1.106046587	1.748882205	1.411105983	1.065096926	1.106770519	1.477501093	1.616725054	1.822230832	2.69338634	1.985344759	1.506101236	2.639730898	2.612548601	2.211198255	2.192065043	2.357826738
437.2	1.463796178	1.338685394	1.334747018	1.042438433	1.089575516	1.175543102	1.105712574	1.188824548	0.896215985	1.195423383	0.939343185	1.317679288	1.438806482	1.03778654	0.985318965	0.901609858	1.512438374	1.100362415	1.46560121	1.297819819	0.801165562	1.691502212	1.219380479	1.433739438	1.274325859	1.008700235	1.191244326	1.013822778	1.062627034	1.388637476	2.245678408	1.382350813	1.234998941	1.127044553	1.765102962	1.422771479	1.070230659	1.113043568	1.48582916	1.636154211	1.833962559	2.721622487	2.003415703	1.525381855	2.668189126	2.625609446	2.22546699	2.20732971	2.369748854
438.7	1.481555781	1.346657776	1.339469039	1.049036831	1.094885453	1.186303055	1.108310047	1.203948293	0.904480388	1.200292893	0.94360175	1.333560627	1.45087446	1.049319108	0.995608666	0.908815475	1.521791765	1.108246681	1.472789179	1.3070421	0.809413808	1.700032593	1.233266563	1.443076124	1.280933766	1.014320631	1.208514864	1.016144903	1.068406238	1.397172761	2.262560392	1.387217813	1.248529629	1.132183797	1.780331234	1.431643129	1.071305003	1.123595616	1.484241661	1.649230684	1.85186224	2.748605977	2.023815772	1.539570691	2.694685456	2.656338033	2.245736964	2.224089483	2.390153615
440.1	1.48590954	1.35189237	1.345916187	1.05691183	1.098077235	1.200685798	1.104576482	1.20454557	0.900662947	1.203679421	0.944217199	1.344342933	1.452582468	1.05752289	0.989953189	0.915632132	1.535106652	1.109198141	1.481931192	1.310925934	0.813654449	1.705278964	1.23391799	1.452410074	1.291488812	1.016840264	1.209488766	1.024286166	1.070082965	1.400104065	2.273830818	1.394753556	1.254873116	1.135275752	1.797663172	1.445529535	1.074782224	1.128201208	1.485639681	1.656506171	1.866403025	2.767955135	2.040196945	1.542725544	2.719788341	2.678340577	2.268459083	2.238271012	2.41104392
441.6	1.503566659	1.35004883	1.35000236	1.071791843	1.101697466	1.204483221	1.113778977	1.211123216	0.901292863	1.208179378	0.955534038	1.352177416	1.462067626	1.060945242	0.995443929	0.920018068	1.54253864	1.114810723	1.487607558	1.320667243	0.819980009	1.718238188	1.243418711	1.459275053	1.300521249	1.022814093	1.224674228	1.029001357	1.07748209	1.410250863	2.290122	1.39649231	1.260032118	1.143838718	1.802115781	1.449263653	1.09225477	1.140778401	1.497578559	1.66600712	1.88915386	2.790165057	2.054926497	1.555059487	2.734777705	2.69611975	2.28520429	2.251484441	2.423278175
443	1.514613387	1.350073559	1.351949451	1.085000501	1.110936218	1.210739044	1.125374127	1.218068569	0.90523703	1.205896008	0.963519507	1.365341015	1.474852389	1.065196177	1.003434529	0.930615822	1.555970069	1.128020376	1.493464019	1.329960243	0.817933397	1.733979903	1.251558324	1.469198877	1.310162173	1.028963914	1.233345635	1.037548068	1.095587979	1.426098795	2.300400393	1.402982215	1.270822576	1.151854759	1.819867957	1.456949994	1.102951892	1.15179336	1.506296799	1.681241061	1.905038828	2.814208592	2.076687604	1.574090709	2.752893574	2.721247333	2.3013557	2.268233626	2.449663199
444.5	1.519667456	1.357381844	1.364191706	1.091460928	1.114990539	1.215329222	1.128358081	1.220786527	0.907601582	1.210418648	0.966699856	1.381381785	1.487509771	1.076883141	1.007830993	0.945190036	1.573404714	1.139088224	1.510774025	1.337330004	0.82545677	1.743493024	1.262481422	1.490349891	1.318713359	1.039598909	1.247920293	1.041508974	1.098843647	1.433780762	2.322277296	1.414141269	1.28362711	1.161274398	1.836263745	1.472019723	1.105445429	1.152676596	1.512953233	1.694399281	1.923295524	2.845773199	2.101853735	1.595871718	2.779889956	2.74432221	2.321319895	2.286304159	2.473631862
445.9	1.527461792	1.359287004	1.375548335	1.105858666	1.122910791	1.225484331	1.132676131	1.22527668	0.918133654	1.216354735	0.981999527	1.393810854	1.496896416	1.087771796	1.008032283	0.952520618	1.584672526	1.154746015	1.524148703	1.351188986	0.831147496	1.755055217	1.275157321	1.505357314	1.330132614	1.045590496	1.259269581	1.049092388	1.106910665	1.44575476	2.338828087	1.425346585	1.286076307	1.174864895	1.85232153	1.483441691	1.118181083	1.16024319	1.528618706	1.707166578	1.94638887	2.876395953	2.125671501	1.606753971	2.812139207	2.778023818	2.35036658	2.308609442	2.495505315
447.4	1.544841867	1.371617386	1.379998169	1.120325589	1.127217668	1.238868456	1.136269355	1.23687823	0.920712954	1.217546534	0.994922845	1.41209748	1.506450803	1.095418166	1.02078877	0.960073238	1.598899082	1.16062464	1.536558771	1.363391602	0.838671667	1.778003361	1.288535499	1.520338265	1.34365203	1.054803682	1.274433081	1.063234397	1.12005082	1.460629877	2.358026976	1.436040802	1.294694697	1.180012509	1.865862934	1.49894887	1.126953479	1.175099202	1.531710243	1.725175639	1.967170742	2.899423323	2.146503843	1.625698447	2.83963752	2.805549403	2.370965213	2.330254467	2.522808973
448.8	1.558525835	1.381033329	1.385067057	1.128452435	1.131949282	1.241220808	1.141464456	1.243130201	0.922437366	1.221539346	1.002122293	1.423500941	1.512856138	1.106008675	1.033274446	0.964205605	1.612184488	1.173677098	1.544244177	1.373972613	0.852202234	1.801487587	1.301128961	1.531810891	1.359257394	1.062744791	1.290009938	1.07250577	1.133425776	1.47418635	2.378076386	1.447285778	1.303106376	1.192595857	1.879589452	1.507128394	1.13661404	1.188158962	1.539573509	1.740852008	1.989234662	2.922688306	2.171527226	1.639101826	2.868267315	2.830450767	2.395713571	2.350752542	2.545193849
450.3	1.569666296	1.383586536	1.396140491	1.13749741	1.140577927	1.25582196	1.147668358	1.246425736	0.927267694	1.224691678	1.011983442	1.436604485	1.526049104	1.113870027	1.037106872	0.979603011	1.628215084	1.181558967	1.559681554	1.38124626	0.861032212	1.813231086	1.318405827	1.55012499	1.363741186	1.06989785	1.301168025	1.083797011	1.145798555	1.487919062	2.392783883	1.457051522	1.318373475	1.200163598	1.896275195	1.522679028	1.150216892	1.195662619	1.552554692	1.755503114	2.009739436	2.951589799	2.192750887	1.660770175	2.894304831	2.856848668	2.419256341	2.368135249	2.572122418
451.7	1.584083663	1.384134002	1.407876066	1.15011279	1.146625279	1.259805235	1.156045299	1.250259346	0.927757319	1.227924824	1.017346125	1.442346411	1.535627307	1.121922503	1.044260518	0.991895033	1.643312405	1.19412024	1.56693433	1.388913418	0.863666161	1.828688395	1.32440188	1.566219436	1.380845828	1.080914601	1.307279123	1.090282087	1.148836115	1.497709546	2.408622179	1.464666481	1.323784051	1.214311595	1.912061643	1.534239484	1.161756809	1.204813415	1.558877221	1.770175928	2.02842797	2.9758645	2.210720154	1.678087555	2.924590187	2.884207606	2.447512303	2.386551063	2.593418186
453.1	1.590498477	1.384025746	1.418152597	1.164833909	1.154098557	1.268989629	1.159305106	1.257693162	0.934230975	1.227651522	1.029674827	1.452234686	1.542039313	1.130731267	1.051366429	0.997536374	1.653787825	1.206791729	1.578787718	1.398377826	0.87346532	1.841694833	1.330667853	1.572639355	1.38494993	1.086096469	1.323282574	1.100876177	1.161479819	1.51110958	2.423184007	1.472857437	1.332977351	1.221523504	1.925508445	1.543943002	1.17208744	1.213830318	1.567298941	1.777228065	2.053308508	2.99699274	2.229541346	1.695174248	2.946863254	2.91124309	2.463800738	2.402921278	2.614695596
454.6	1.596941131	1.385884672	1.417603777	1.171528918	1.154256527	1.27104169	1.164197855	1.26557842	0.939511274	1.235328042	1.033941149	1.463061132	1.545074296	1.139446737	1.057774158	1.000943237	1.661212712	1.209215593	1.587281956	1.407679716	0.877274714	1.855795132	1.341944761	1.583169407	1.39656535	1.09630978	1.336140677	1.110170254	1.166144841	1.5156078	2.434980013	1.480688887	1.342130603	1.227837486	1.935435026	1.551469237	1.177729411	1.220685463	1.574310277	1.789757861	2.072568157	3.015724716	2.248519778	1.708191754	2.966537486	2.92568368	2.480463077	2.421066041	2.630674644
456	1.604987646	1.382543405	1.4282004	1.178462622	1.154219787	1.271227925	1.167259497	1.268359269	0.943722406	1.234684335	1.03575519	1.469534152	1.550293439	1.138767192	1.057813355	1.007286124	1.669153707	1.221924041	1.593536865	1.413821144	0.879563502	1.861996871	1.352396838	1.589475772	1.397953027	1.102102497	1.34422111	1.112883902	1.16866953	1.526118233	2.440829913	1.489112642	1.345029564	1.234102105	1.94760573	1.558919317	1.186632942	1.23093869	1.581288913	1.797386519	2.08437661	3.038359711	2.272806853	1.721696003	2.978511551	2.940387894	2.493720865	2.437404551	2.646440236
457.5	1.608546735	1.389553574	1.431957926	1.182411207	1.16183859	1.272119496	1.173357673	1.269713295	0.941081619	1.237836513	1.041060011	1.475714741	1.562843928	1.136122678	1.055939859	1.010402363	1.677421483	1.226835357	1.597365064	1.423643318	0.882045249	1.862553845	1.357246754	1.598360414	1.402001745	1.104369016	1.351522452	1.120344766	1.174423145	1.528075621	2.456092524	1.48923344	1.350848522	1.240990997	1.954964161	1.564821865	1.198313221	1.236434572	1.583083224	1.803261362	2.09753622	3.063434862	2.290400108	1.726765058	2.993572189	2.953728952	2.507144431	2.45304738	2.660864805
458.9	1.625546607	1.397320137	1.438689252	1.186920077	1.163444541	1.27794754	1.172301461	1.273661126	0.94182214	1.238138265	1.04456205	1.485752602	1.566268434	1.138983255	1.05783038	1.008204269	1.680553568	1.232881443	1.603498981	1.429993105	0.886105489	1.868081588	1.364824771	1.603316144	1.398993574	1.107439416	1.351917863	1.119620166	1.17562335	1.53417593	2.46845823	1.491664687	1.355292411	1.247788199	1.960208557	1.570641947	1.204670909	1.2450306	1.587156795	1.806689374	2.111314892	3.082413497	2.313163263	1.739924984	3.010155782	2.96185913	2.516673918	2.466588162	2.675601676
460.4	1.629254079	1.396988291	1.438038937	1.196663137	1.16634114	1.283278193	1.174377789	1.271768348	0.94167076	1.238164193	1.047228355	1.495519618	1.568871086	1.146884557	1.059170593	1.007862113	1.688383951	1.23668149	1.604187996	1.436236607	0.891337085	1.874538132	1.370089903	1.603406778	1.40930768	1.109723299	1.354905823	1.122245218	1.184436821	1.538262451	2.477672548	1.488983996	1.361680705	1.259073364	1.965977718	1.577685433	1.209857438	1.245339398	1.59590713	1.811585288	2.118172518	3.09596456	2.331980129	1.743138062	3.022465075	2.971377668	2.526398133	2.473904948	2.68732871
461.8	1.630658335	1.404857096	1.436639861	1.200562848	1.17170856	1.288072317	1.178162219	1.271207709	0.945218689	1.239355402	1.053667261	1.498178609	1.571604259	1.152353708	1.058201283	1.015718221	1.695261493	1.240797079	1.602348965	1.432017176	0.894961005	1.884909169	1.379383964	1.609349249	1.414100198	1.109316603	1.352643559	1.122217097	1.186034621	1.550016436	2.48919899	1.492142009	1.364188356	1.262220856	1.978616439	1.583187584	1.208675125	1.246879058	1.5983312	1.825202566	2.119649533	3.111818126	2.343960156	1.745285111	3.036138691	2.994928002	2.533061828	2.483458904	2.700248303
463.2	1.628863028	1.412848526	1.443834279	1.201946386	1.179633517	1.291114553	1.181192391	1.27232092	0.952205131	1.249274332	1.060464837	1.509395326	1.581438762	1.160512746	1.059550053	1.017388482	1.696690554	1.24507278	1.609903543	1.432500199	0.90383884	1.887995082	1.378664736	1.616350677	1.421838117	1.110543774	1.359961996	1.121897532	1.188158678	1.557054195	2.497822496	1.499006259	1.369664931	1.264322624	1.990302144	1.58692272	1.205860721	1.253768076	1.594366667	1.838214308	2.129983615	3.128109484	2.351839106	1.751462401	3.054009974	3.024740088	2.552787563	2.48573131	2.713881872
464.7	1.62588996	1.418481334	1.44483807	1.211317605	1.184408586	1.297844519	1.188585095	1.27527079	0.956950664	1.255469794	1.062807225	1.514387867	1.586124868	1.160483347	1.069481204	1.019870879	1.712943342	1.247903131	1.620010273	1.432449135	0.901712893	1.893961615	1.385630325	1.628650299	1.431030205	1.120667671	1.363606871	1.127280392	1.196468194	1.564323773	2.508058654	1.504556593	1.377452541	1.271082757	2.004677935	1.598288896	1.212816169	1.260357845	1.598627114	1.849422027	2.143098749	3.136568528	2.357819381	1.758686288	3.076679888	3.048775471	2.567920725	2.498962787	2.724783328
466.1	1.628249704	1.421543717	1.446488152	1.221049759	1.185196607	1.302075103	1.190906769	1.281855951	0.956183937	1.259805799	1.072773985	1.522956816	1.58920596	1.164561441	1.074135912	1.027374962	1.72168398	1.253479128	1.625551901	1.427998337	0.904871975	1.904489297	1.393682064	1.639879511	1.439007285	1.126212825	1.369819476	1.138997935	1.199564448	1.573832532	2.51672782	1.514114595	1.38133524	1.27596115	2.020338979	1.603419506	1.22093448	1.264381599	1.599529583	1.861519853	2.15143172	3.152187871	2.368153753	1.765258364	3.099288721	3.06600377	2.589532546	2.507717372	2.734485112
467.6	1.639091343	1.420839813	1.442474842	1.227232821	1.184682193	1.306109591	1.197363805	1.286663694	0.960190002	1.262978232	1.079711586	1.522182884	1.586406569	1.172447026	1.085015636	1.033253979	1.7293869	1.26050884	1.628378377	1.43656241	0.915558115	1.914703967	1.395561874	1.650761172	1.43951262	1.134851989	1.376889269	1.14530532	1.205558115	1.582013899	2.528742889	1.522401116	1.39077647	1.28340601	2.033459854	1.609845398	1.223964989	1.267917436	1.601596729	1.87215414	2.171481618	3.175431512	2.382802052	1.777555616	3.108520178	3.087699558	2.608083572	2.513208661	2.749400236
469	1.654179707	1.424991197	1.449117274	1.235800733	1.194511868	1.300812549	1.199200005	1.289253916	0.961344238	1.260049592	1.075271247	1.517757413	1.586711778	1.169437034	1.084225303	1.039788105	1.734863395	1.261939024	1.627635294	1.446090769	0.916849498	1.921268084	1.392543633	1.654991465	1.439526833	1.138038741	1.383520224	1.149091632	1.208651753	1.581677042	2.525946337	1.524227597	1.394906725	1.282766238	2.041135527	1.615294386	1.226559718	1.271044972	1.611267569	1.879579216	2.17871334	3.194671146	2.403798597	1.778798779	3.119139336	3.107024291	2.615046724	2.520224459	2.763241738
470.4	1.657938889	1.426962407	1.449677997	1.232032925	1.19268089	1.298863672	1.199106432	1.287827718	0.965293578	1.255567683	1.079005747	1.519903562	1.592517754	1.172662931	1.079444675	1.038854928	1.735654028	1.266267815	1.63011348	1.451981853	0.91914296	1.924893765	1.401512716	1.659331148	1.442835808	1.141923152	1.386409915	1.144072339	1.206673586	1.578263143	2.530856229	1.519845528	1.401940366	1.286513379	2.04402643	1.623428266	1.224165212	1.275522684	1.613564342	1.88486349	2.187346725	3.211627151	2.419694246	1.785092803	3.133732818	3.120017543	2.624169856	2.527813647	2.77609616
471.9	1.657205454	1.43319936	1.460514198	1.233917936	1.200030791	1.308125044	1.201201646	1.28713362	0.968795926	1.25511176	1.084426143	1.526914162	1.598106679	1.177927404	1.073422488	1.037875531	1.738758516	1.266675828	1.63465919	1.459290073	0.924410726	1.927913709	1.410513219	1.664465693	1.453857113	1.141783051	1.389226985	1.141597736	1.212566513	1.583491936	2.54541644	1.517449379	1.407526408	1.294385398	2.051540427	1.629184213	1.232094298	1.279714151	1.611917931	1.88906461	2.196690549	3.225145735	2.438626554	1.791285283	3.147624141	3.143026772	2.634235529	2.531437205	2.794929696
473.3	1.653894161	1.444609457	1.466474048	1.242799296	1.203815435	1.318354734	1.201419899	1.291307116	0.975969237	1.255965537	1.089668078	1.542141381	1.60418752	1.183225187	1.075583772	1.045148062	1.74294367	1.278049977	1.643380445	1.464183992	0.929295233	1.930191152	1.418556889	1.667305478	1.453639598	1.143168626	1.393782329	1.140092217	1.216636162	1.594617372	2.564899946	1.51769981	1.412417731	1.299140555	2.062277335	1.632989633	1.241652701	1.286313801	1.61755034	1.895542664	2.203715472	3.237897654	2.455356166	1.799951176	3.16680927	3.154069055	2.63995045	2.536961315	2.812254037
474.8	1.658805581	1.447254001	1.464876546	1.254731394	1.209613368	1.321141025	1.211356397	1.295599978	0.975000968	1.263410744	1.091214615	1.546446506	1.612183671	1.191693649	1.08066759	1.053859061	1.748247207	1.289319533	1.652348706	1.465124176	0.934422251	1.941186241	1.424146091	1.677080092	1.467050493	1.144989113	1.394157202	1.14954861	1.228041804	1.603820049	2.575117682	1.526086132	1.410271461	1.309455327	2.075690933	1.636072586	1.248277066	1.288991027	1.627504852	1.902514628	2.214704487	3.247836267	2.467166229	1.809490668	3.182714642	3.169488251	2.650460468	2.545064285	2.830585835
476.2	1.664239265	1.448253011	1.467911625	1.265257706	1.205590868	1.316903046	1.209801378	1.297749167	0.970151796	1.268392256	1.0918242	1.55159224	1.613983754	1.191536202	1.081412205	1.062258923	1.763051633	1.29324627	1.661632476	1.470007023	0.93490646	1.947065009	1.430082295	1.685312163	1.477077668	1.151818829	1.405404016	1.161041626	1.224672125	1.609473163	2.589652979	1.536052802	1.416304451	1.315122313	2.088339785	1.641351789	1.251884273	1.289830252	1.631205931	1.906992835	2.232096477	3.266592529	2.477987603	1.823495841	3.195333912	3.179042591	2.664665152	2.557517751	2.848028809
477.6	1.675396172	1.430235522	1.471716362	1.267981012	1.200457243	1.321810178	1.207711251	1.293900343	0.958706335	1.269181963	1.094893234	1.54932709	1.61100881	1.189149288	1.084880323	1.06620999	1.767832005	1.298436702	1.665874046	1.475268834	0.935454426	1.956960182	1.436131434	1.696773678	1.474711489	1.156087965	1.407813877	1.16606565	1.228784084	1.619165181	2.597031162	1.547389013	1.416090922	1.317623309	2.096718609	1.640464223	1.26005563	1.295537609	1.632750122	1.90912262	2.243998475	3.289171184	2.48885417	1.834516344	3.208362533	3.19007667	2.675829156	2.571156339	2.861167594
479	1.68148276	1.421882505	1.470431231	1.267870001	1.19413723	1.320567938	1.207237636	1.290345123	0.952540054	1.269980415	1.092049718	1.547624234	1.605290232	1.186395228	1.090706826	1.065307207	1.774851408	1.293661088	1.660245924	1.471243092	0.933921188	1.957866037	1.428385799	1.698140249	1.469027887	1.15573892	1.414266366	1.167221547	1.229232824	1.62211191	2.604754873	1.554127433	1.411998602	1.323268409	2.10216626	1.639049447	1.264318266	1.296419058	1.635029532	1.913324104	2.257560615	3.309001635	2.501989066	1.839118134	3.218964952	3.195672443	2.690459245	2.595021553	2.865680204
480.5	1.681911886	1.415773514	1.470060911	1.270996563	1.196036185	1.320691069	1.208905539	1.295349711	0.951955276	1.26983711	1.089225277	1.547957235	1.603902862	1.181567087	1.091380144	1.059818837	1.779811361	1.289206612	1.666002958	1.468242128	0.929754796	1.955699961	1.430983927	1.699677281	1.465786732	1.156999533	1.413614996	1.168739352	1.233451248	1.623085656	2.614418993	1.555083274	1.411659097	1.323930666	2.110110211	1.643875384	1.276784715	1.30592662	1.632139539	1.914709083	2.26561844	3.319060965	2.520989302	1.845342421	3.223979536	3.201239214	2.699470723	2.609144311	2.863201312
481.9	1.68210156	1.420512426	1.47029727	1.269711061	1.198951282	1.318842757	1.213413135	1.296581835	0.95555778	1.269824848	1.089491694	1.550363805	1.61105734	1.179908377	1.087368918	1.053203845	1.780988739	1.286952179	1.664200859	1.473949351	0.932693575	1.9558778	1.436823058	1.70320633	1.464834204	1.157120623	1.413930624	1.168370203	1.232089487	1.626576239	2.623828529	1.550896563	1.418348192	1.326498222	2.115521073	1.648967188	1.282890846	1.315099282	1.637548921	1.914287061	2.268045164	3.333375164	2.541466092	1.850424	3.236394198	3.212620365	2.705455383	2.622041383	2.873144425
483.4	1.686098554	1.431203854	1.476947681	1.272032928	1.209559517	1.325818421	1.221401553	1.29343222	0.963527214	1.26394411	1.098433818	1.560601343	1.613064962	1.185116563	1.079534211	1.048675391	1.777297663	1.292480361	1.670895317	1.484975146	0.938880724	1.957155217	1.450018029	1.709540559	1.471288914	1.161426672	1.417509557	1.166918749	1.234604477	1.630255842	2.634006442	1.545893852	1.425015418	1.334029488	2.116560048	1.661993659	1.290448333	1.325626487	1.637202406	1.923633866	2.272074883	3.345205581	2.564100051	1.856586802	3.245303171	3.220365042	2.711634173	2.63388366	2.889140337
484.8	1.695339168	1.446652325	1.486186825	1.273528789	1.216941651	1.32751154	1.228944713	1.286667209	0.972539486	1.260678041	1.104965423	1.576925645	1.622408994	1.191309149	1.078350325	1.048551159	1.788060667	1.301438745	1.674795094	1.499524949	0.946473439	1.964354327	1.464841375	1.714921757	1.473223151	1.166920966	1.426779696	1.173108786	1.2377423	1.635587297	2.649666725	1.538960583	1.435251027	1.346830317	2.120658209	1.672779221	1.29392713	1.332957048	1.640291554	1.926480698	2.286720664	3.365432152	2.591852168	1.868145937	3.259589249	3.243237401	2.716938814	2.638721652	2.918518038
486.2	1.699588171	1.45362251	1.490860401	1.276693806	1.226092129	1.331617551	1.232158211	1.290431868	0.981514171	1.253521575	1.110193312	1.586569169	1.630822385	1.199302505	1.077331592	1.055335855	1.793904135	1.310824782	1.676656188	1.509490028	0.952371632	1.967780624	1.476761024	1.723967673	1.47964829	1.172258797	1.433146631	1.174129302	1.244043971	1.646968754	2.668134273	1.538418818	1.441975107	1.358475476	2.126947591	1.684278923	1.30669239	1.339202888	1.649729331	1.928746405	2.29853509	3.388347305	2.615926369	1.877223103	3.280059664	3.265722819	2.726739499	2.649865916	2.94462395
487.6	1.7115274	1.461254386	1.49472283	1.285237022	1.225684683	1.330798536	1.230534483	1.289045144	0.982599483	1.252168343	1.112635552	1.594255299	1.638318685	1.206848649	1.076637086	1.055408727	1.801230547	1.319806941	1.680019647	1.51810454	0.961007213	1.978213098	1.491599905	1.728088788	1.489763843	1.17795743	1.436919698	1.173886894	1.254299806	1.656074558	2.682795303	1.54218589	1.453261345	1.366583101	2.14236711	1.698502902	1.31368383	1.337195632	1.658964476	1.937090957	2.315687407	3.416427821	2.64070095	1.884595928	3.293159618	3.286071495	2.739532425	2.659762116	2.958357448
489.1	1.724282339	1.462714556	1.49714881	1.294885647	1.223156651	1.328008282	1.23158471	1.29052104	0.980295324	1.250863631	1.119422302	1.596125832	1.639283833	1.214688337	1.078396856	1.06187275	1.811527304	1.327988183	1.687484278	1.528487662	0.968064628	1.993630749	1.495645842	1.746918582	1.498895553	1.180044446	1.446771676	1.17734645	1.25693091	1.663594071	2.695583401	1.548222932	1.455000928	1.373262098	2.157573543	1.705362654	1.322412756	1.346366443	1.67142306	1.951344286	2.334179192	3.445953172	2.653728355	1.898181331	3.314118141	3.306125612	2.764267301	2.677386443	2.981883577
490.5	1.731762167	1.459376611	1.499991088	1.308132153	1.222787933	1.337591505	1.236459285	1.297717708	0.977404504	1.254817781	1.128887939	1.600374008	1.645287498	1.222112165	1.090413471	1.070408063	1.829562357	1.340040791	1.698012916	1.535782907	0.979127924	2.012449611	1.504822027	1.76882281	1.512871554	1.192327869	1.458451816	1.190935074	1.26496673	1.68126339	2.710930746	1.562711229	1.470936571	1.383127917	2.172270876	1.719454745	1.325656233	1.357068662	1.675150961	1.968753923	2.359309937	3.472720772	2.668209962	1.918855744	3.342782348	3.329561041	2.791870413	2.700963036	3.008117962
491.9	1.74077358	1.460865664	1.501699506	1.323920981	1.230324798	1.346413068	1.240401381	1.30478789	0.983031073	1.265838143	1.138004303	1.610107393	1.653946647	1.233606842	1.108005813	1.08639188	1.848731513	1.350497637	1.715670088	1.537229903	0.990439294	2.036271899	1.519310542	1.792365747	1.529627559	1.203004507	1.474255042	1.208665233	1.280813095	1.7035436	2.728741059	1.581009556	1.488844655	1.393380309	2.194949857	1.734534656	1.336601725	1.373212963	1.684568826	1.987286551	2.387060847	3.497183682	2.687386353	1.939888531	3.379381734	3.369990589	2.824034137	2.725677016	3.036507859
493.4	1.753082289	1.469557104	1.505691731	1.34020666	1.248151284	1.353943453	1.246266559	1.315442664	0.996245271	1.279217428	1.1519798	1.626841885	1.666026827	1.243673983	1.122559713	1.104122489	1.868174738	1.358555721	1.734475402	1.557126941	1.008020239	2.062932965	1.536623314	1.815909094	1.548555877	1.217949992	1.485966024	1.225997383	1.302134302	1.727522989	2.748553817	1.607758452	1.511997755	1.40497984	2.222401963	1.755579871	1.351595006	1.388656045	1.694645893	2.010639476	2.414765705	3.522717687	2.704206102	1.96201262	3.421635231	3.415800795	2.859410982	2.747346512	3.068397778
494.8	1.75959987	1.483775292	1.516845028	1.363505482	1.264079149	1.364985095	1.259212855	1.327400568	1.007605669	1.292536331	1.170064216	1.645240016	1.683207905	1.258601881	1.142573926	1.122942905	1.89616793	1.373081766	1.762318427	1.574166741	1.024260975	2.101422744	1.55624376	1.843221201	1.57270579	1.235210331	1.505230525	1.244689297	1.318328649	1.750107106	2.773645266	1.634229422	1.53573375	1.423094039	2.252702247	1.778971833	1.365289381	1.403808673	1.711050981	2.038833973	2.441866135	3.554800278	2.727758256	1.993201999	3.467300965	3.462048384	2.89690661	2.77434753	3.105934104
496.2	1.765533502	1.50664883	1.532754352	1.3917606	1.283812975	1.381814378	1.281483496	1.346080062	1.024530761	1.304835335	1.194623451	1.665654976	1.707556694	1.283297787	1.163235969	1.140857457	1.92693856	1.400624453	1.796653414	1.597586924	1.044968562	2.141641938	1.57697954	1.875132543	1.600857855	1.255911791	1.529894143	1.268699644	1.342568928	1.780787663	2.80967036	1.662495055	1.564299826	1.440351261	2.288642691	1.804500088	1.38440987	1.430605336	1.731942299	2.070529175	2.479915456	3.590292693	2.756349633	2.026438734	3.519674449	3.517341046	2.939047475	2.801359037	3.155610838
497.6	1.785461897	1.532520385	1.550172028	1.430911355	1.303806286	1.404994326	1.302429685	1.365361762	1.042755428	1.321521405	1.219233066	1.691249596	1.740150549	1.305861499	1.19022778	1.164891594	1.961960841	1.434687635	1.839991553	1.629826117	1.073479971	2.186922987	1.614908476	1.912817028	1.632688807	1.282364211	1.555751659	1.295543194	1.372344909	1.819876167	2.848204663	1.695607732	1.596868724	1.471184558	2.327846843	1.835842751	1.407136627	1.455836527	1.757734091	2.102953937	2.5230241	3.634474821	2.793932337	2.064358514	3.5828747	3.573271248	2.988464516	2.838540883	3.215962678
499.1	1.812179452	1.563592574	1.577096161	1.46922745	1.331884006	1.432634797	1.32551401	1.388758812	1.058911426	1.344423458	1.249986522	1.730177162	1.774208964	1.33459437	1.219016135	1.198432393	2.001775761	1.470468233	1.879001834	1.667549153	1.109217906	2.238748243	1.657517966	1.955179082	1.668634713	1.314995111	1.588980456	1.328519935	1.406926153	1.860769105	2.895265544	1.73125956	1.635103382	1.502086813	2.368298559	1.871453042	1.435570397	1.485079166	1.788779219	2.140596288	2.572224655	3.684808918	2.837969192	2.110908671	3.647935516	3.631083209	3.042502206	2.886806739	3.283734984
500.5	1.851846912	1.597944903	1.605910938	1.509197023	1.361558081	1.46217632	1.353204608	1.411541973	1.079754687	1.363147083	1.284619323	1.770208908	1.814320299	1.366250687	1.254177112	1.231136447	2.051221542	1.508550218	1.919764462	1.709885675	1.145314734	2.299738421	1.700704678	2.008398503	1.712897058	1.34919712	1.627983264	1.37174548	1.448016771	1.909631958	2.951657297	1.774119112	1.680801398	1.537583877	2.40989044	1.915960503	1.472598938	1.521577083	1.830946598	2.17859523	2.634541431	3.742427942	2.891343671	2.16811047	3.719440532	3.696114292	3.103548658	2.949051314	3.358509524
501.9	1.895811126	1.62981126	1.639084201	1.558405559	1.394453954	1.492222361	1.385079565	1.443230473	1.108386658	1.383258469	1.324129602	1.81530762	1.862336049	1.40538263	1.288306294	1.269400464	2.103435446	1.557811919	1.974548575	1.758529049	1.187523785	2.365305092	1.751629353	2.073765609	1.76006791	1.386154085	1.674545797	1.412975621	1.497104646	1.966044863	3.018674597	1.821881379	1.732919924	1.581387762	2.452186338	1.969176057	1.524599456	1.56297277	1.877016908	2.224389744	2.705338201	3.816235544	2.955846216	2.232965057	3.800072918	3.764953372	3.168911636	3.020296668	3.434213277
503.4	1.947092772	1.669116905	1.67707872	1.612745531	1.430339533	1.524780423	1.421794849	1.477152727	1.137983576	1.413189528	1.364330779	1.864135754	1.913025057	1.450803957	1.332502572	1.307896118	2.160421384	1.610454727	2.032446947	1.816294488	1.232326802	2.442813347	1.812992863	2.142886044	1.813342079	1.433127616	1.727106379	1.465983368	1.545371845	2.027056109	3.084673547	1.877656354	1.791678891	1.62682559	2.50183835	2.02599666	1.581340829	1.614238009	1.927909472	2.271607586	2.782993855	3.900295809	3.031584283	2.309710201	3.886916373	3.835815485	3.24970479	3.103224122	3.520797409
504.8	2.010105313	1.711397911	1.720623409	1.67506985	1.477917374	1.562202305	1.46345275	1.521963808	1.172546049	1.450509324	1.410344967	1.920615524	1.976458746	1.499435183	1.383731145	1.350007685	2.234082428	1.668994725	2.097536113	1.889910465	1.286862515	2.528127727	1.884933708	2.225639944	1.87498345	1.484739822	1.786440069	1.52729224	1.607759817	2.096643052	3.165204954	1.947561883	1.856611297	1.682202944	2.557198537	2.089399679	1.642435901	1.676187241	1.989683949	2.325402064	2.87164082	3.991554325	3.113842411	2.395208611	3.979912194	3.914091607	3.335400147	3.200740547	3.621146381
506.2	2.074563062	1.770663351	1.77058882	1.747468152	1.523778672	1.613469881	1.510995254	1.571109079	1.21465934	1.486513608	1.466977403	1.989962044	2.046995405	1.55293024	1.44076047	1.399034665	2.313859563	1.738914633	2.174744555	1.966601998	1.346162064	2.625078428	1.968202477	2.31774324	1.948456436	1.5464676	1.851749551	1.596362011	1.676479378	2.175563504	3.257941405	2.020479067	1.930807151	1.742303747	2.62009422	2.164998698	1.711509618	1.74278703	2.063768669	2.387419257	2.967603104	4.090244811	3.209310759	2.492672486	4.086162618	4.007821343	3.435391558	3.307954201	3.731980944
507.6	2.153951788	1.837850905	1.831164461	1.828338423	1.584331539	1.669620052	1.568165608	1.628777787	1.263529217	1.536084896	1.531694032	2.07068138	2.130662715	1.619924939	1.508381136	1.459352254	2.403962764	1.819734354	2.266936154	2.051184798	1.416310474	2.73775311	2.063048203	2.419247009	2.03041259	1.612756845	1.930914655	1.672344118	1.753750589	2.267027721	3.36084293	2.110138266	2.02183268	1.815537915	2.693413129	2.251452527	1.790825272	1.817396742	2.146043727	2.461438961	3.07841619	4.199535983	3.30721005	2.599838584	4.205994193	4.111060181	3.545284571	3.427329039	3.862454188
509	2.242130284	1.918161175	1.894719044	1.919331315	1.653019781	1.732767984	1.636181559	1.69049379	1.32273015	1.589089257	1.602599771	2.165069705	2.224818999	1.697453328	1.582589565	1.523633105	2.507855017	1.914402162	2.371275644	2.153915191	1.495960484	2.866672482	2.168248071	2.534412638	2.123997566	1.690787141	2.018100927	1.761123597	1.846596145	2.369930677	3.481829176	2.215790061	2.121382551	1.897281062	2.772303553	2.348416081	1.878840573	1.899675914	2.237003506	2.544021665	3.198881062	4.319456276	3.41821593	2.722209713	4.343946509	4.223979793	3.665936929	3.555821792	4.000951723
510.5	2.33539739	2.00424876	1.970694985	2.023382808	1.736205277	1.806344574	1.711067135	1.767346347	1.385483185	1.65134199	1.689115197	2.264813713	2.329417937	1.781055046	1.672029181	1.599916684	2.627067062	2.011250294	2.482824426	2.264655802	1.583755685	3.005350565	2.283010344	2.664489513	2.227360876	1.775993603	2.111858262	1.862217474	1.95170081	2.486018749	3.611357102	2.328660202	2.235488489	1.987300253	2.866958816	2.453243217	1.970036897	1.990452915	2.338766062	2.634220275	3.333440528	4.447100212	3.534005887	2.856314837	4.493466474	4.351979068	3.804137452	3.698284006	4.155899649
511.9	2.445122031	2.106582846	2.051541744	2.137619235	1.825013224	1.892577954	1.798027498	1.8524872	1.459606178	1.724410736	1.780347655	2.369406379	2.447823534	1.876066003	1.7681915	1.679552627	2.753059863	2.124268681	2.609363967	2.383920699	1.682912553	3.163039955	2.414592619	2.807694745	2.344956277	1.873577105	2.222007771	1.973970028	2.059424641	2.614681698	3.756200245	2.458486664	2.359756432	2.084050246	2.967734982	2.570839109	2.075651663	2.092928922	2.456304405	2.735245658	3.480640003	4.594825839	3.667508396	3.007500873	4.650986094	4.490090725	3.949886008	3.854414485	4.324820181
513.3	2.568234142	2.221801411	2.143466939	2.266545464	1.926896801	1.984487339	1.895769332	1.94804635	1.548203269	1.808171657	1.881307839	2.495069268	2.580067279	1.981561628	1.875810153	1.77008366	2.897932006	2.24939413	2.75213853	2.523227944	1.797552618	3.338096147	2.563421999	2.963761929	2.476037806	1.981154341	2.347138163	2.099921809	2.188634382	2.759220534	3.920875977	2.605741624	2.504564771	2.193943553	3.081866528	2.706909002	2.198763343	2.209456526	2.588198719	2.84670966	3.645649665	4.754886823	3.812803971	3.173471509	4.826505818	4.641436345	4.113500582	4.028453091	4.513069286
514.7	2.70134127	2.348954376	2.245778545	2.408664682	2.039209096	2.088155081	2.006218138	2.051542747	1.642398308	1.903398828	1.993586297	2.631950413	2.722158412	2.101405717	1.999893566	1.869344916	3.054054175	2.384431206	2.907147449	2.677790216	1.92104051	3.52540002	2.726483064	3.134715474	2.61721404	2.097325238	2.477445338	2.238442457	2.329460426	2.91713718	4.097208923	2.76663771	2.657466401	2.313103952	3.205888578	2.847963148	2.329389214	2.333952577	2.73184622	2.967859193	3.824185379	4.921888524	3.964399844	3.35054084	5.012045381	4.805590144	4.290876788	4.217200791	4.712227616
516.2	2.854724647	2.493128589	2.359915613	2.563896113	2.169146363	2.203360123	2.124152481	2.177115606	1.752979712	2.006880569	2.116824007	2.780884492	2.881716774	2.237591687	2.132540894	1.977650949	3.228522589	2.542049264	3.080115514	2.848212165	2.05634697	3.736567707	2.906994147	3.327989803	2.77562923	2.230343092	2.62640759	2.393452083	2.485161423	3.089210836	4.297229538	2.948311376	2.831637149	2.447247789	3.340809654	3.007125968	2.474612588	2.473739296	2.89260612	3.100498886	4.018643745	5.109506008	4.138550488	3.550484202	5.215884898	4.984716575	4.486067705	4.423947458	4.933156315
517.6	3.027604093	2.65586927	2.484750057	2.737178601	2.312623966	2.334231129	2.259394708	2.314437118	1.871492056	2.125635935	2.252330566	2.947714854	3.056613379	2.386247456	2.28314113	2.098366067	3.422494996	2.715270096	3.271704427	3.036534266	2.206348154	3.965259105	3.110021261	3.542599639	2.951464098	2.374497539	2.79073691	2.563378826	2.659015809	3.282842591	4.51944461	3.152577696	3.021794648	2.596235697	3.492724248	3.18692108	2.634180526	2.630538547	3.075112666	3.247267056	4.231053815	5.313000309	4.323861975	3.765882719	5.438372225	5.180815268	4.697679102	4.653929727	5.176882663
519	3.200592383	2.822867179	2.612396743	2.915737205	2.461051068	2.468102001	2.403526365	2.458445904	2.001086749	2.250788958	2.394938635	3.119191188	3.237071507	2.539363102	2.441735888	2.220011765	3.625428499	2.888438566	3.472589495	3.2289863	2.363511879	4.201042344	3.318749024	3.760407115	3.133919291	2.523588188	2.959833674	2.740652886	2.839319907	3.486686182	4.749129148	3.368534703	3.22450167	2.748940318	3.64846211	3.370332382	2.799451792	2.790938912	3.262035592	3.397714189	4.44860262	5.519813672	4.510535435	3.990448607	5.664402102	5.382003097	4.912922962	4.882250148	5.424602904
520.4	3.379524742	2.994118154	2.747044066	3.092727754	2.614195266	2.603247646	2.549385625	2.603914278	2.129659155	2.382398693	2.537769193	3.292481241	3.41873911	2.697647549	2.602542988	2.342785251	3.828775238	3.063406219	3.675343736	3.424485984	2.522648208	4.440665869	3.529344127	3.978256735	3.316021626	2.675659622	3.132764658	2.920215864	3.026740096	3.685540963	4.975571767	3.583753022	3.426010882	2.90313591	3.80692303	3.553280011	2.962113353	2.953898075	3.450782503	3.54876153	4.66694218	5.728236955	4.699356712	4.215831171	5.888507251	5.58336193	5.130393404	5.111492795	5.671822304
521.8	3.564914188	3.171608353	2.883036512	3.276802384	2.773255355	2.749508514	2.699594507	2.753946871	2.266291836	2.515957657	2.685722899	3.469196382	3.605655527	2.857917283	2.764627059	2.467186638	4.034620743	3.249388424	3.881879243	3.629406813	2.685139901	4.684028085	3.749366604	4.204303039	3.500882042	2.832214005	3.311794405	3.108409954	3.211711196	3.894217155	5.216846738	3.807879386	3.634092281	3.061058307	3.966790644	3.73827741	3.134821651	3.11947633	3.650403171	3.701467581	4.891204134	5.940445739	4.892800827	4.44220478	6.111225221	5.783289997	5.349002199	5.351462807	5.924301915
523.2	3.75291508	3.351265966	3.020052944	3.461846527	2.933810193	2.891939813	2.854606843	2.908617225	2.402981903	2.652520931	2.831262904	3.642913059	3.790374706	3.020227406	2.928762767	2.590849139	4.242161399	3.434230963	4.086909659	3.835487408	2.851483191	4.924961727	3.967717531	4.429437717	3.688003762	2.989687126	3.492437426	3.296542945	3.403385479	4.103448419	5.455958299	4.031783227	3.840295226	3.21924093	4.126577737	3.925094235	3.3079687	3.284635181	3.844710334	3.855285541	5.116449647	6.153223344	5.086896376	4.671060774	6.330009335	5.985740261	5.568024926	5.589212485	6.173479808
524.7	3.934011033	3.526869685	3.15291804	3.638061447	3.089380726	3.028847709	3.004651411	3.05861255	2.538399074	2.785667363	2.971260438	3.81617647	3.967975347	3.17930126	3.088300129	2.710173183	4.445339955	3.614225097	4.287630655	4.034297536	3.012769501	5.160642604	4.183881861	4.647423298	3.866388601	3.142543778	3.666120046	3.477505813	3.583738949	4.304052437	5.688808313	4.250322501	4.042359577	3.376378956	4.284102112	4.102934673	3.477733462	3.445791151	4.040859395	4.001488134	5.33065142	6.356675898	5.273261646	4.890763278	6.539156235	6.17645882	5.777005703	5.82098186	6.411517034
526.1	4.123001225	3.702025002	3.288294967	3.81682922	3.247072233	3.170133745	3.154259088	3.209752586	2.674482511	2.925180054	3.111775946	3.989183109	4.147611622	3.335785189	3.249591268	2.831410397	4.649088997	3.793757775	4.488394176	4.234253909	3.174547145	5.395426812	4.398375126	4.867023638	4.046058842	3.29646909	3.841343709	3.660858237	3.768581451	4.503867688	5.92135015	4.469996062	4.242657667	3.528334567	4.438368373	4.282882761	3.646753729	3.605076593	4.234501574	4.148556407	5.546949785	6.562449582	5.463110817	5.113159771	6.747790585	6.369283192	5.986948426	6.053321978	6.651350138
527.5	4.300235749	3.875942214	3.416096998	3.990549313	3.399922682	3.306036864	3.302542677	3.356530747	2.808964396	3.058165056	3.247194444	4.154710745	4.32024903	3.491889298	3.405107976	2.945660986	4.845548597	3.96687041	4.682736922	4.426002516	3.331800933	5.621161273	4.609194224	5.080130934	4.221695384	3.444503195	4.00983979	3.837664123	3.953216672	4.700594199	6.148024588	4.684609434	4.438436444	3.678158899	4.592169368	4.457354793	3.806484436	3.758812773	4.421712727	4.290781997	5.753329293	6.761587342	5.643865426	5.324878055	6.951918421	6.553652997	6.191643704	6.278162541	6.881967081
528.9	4.464202074	4.035293924	3.533981462	4.150995131	3.544733191	3.432408511	3.43381467	3.490400125	2.933296948	3.178613216	3.369921307	4.30649595	4.478359294	3.634240634	3.545101672	3.050650782	5.027259439	4.127044504	4.866720493	4.601826308	3.475866576	5.831388758	4.799536851	5.280414415	4.384617131	3.582766475	4.167538923	4.003220165	4.118133495	4.880173826	6.360098791	4.882196214	4.620484935	3.816075673	4.734038846	4.618805472	3.953892201	3.904072319	4.597406542	4.424362544	5.943151388	6.948485237	5.811335521	5.520440917	7.140412527	6.72814726	6.383858412	6.483907176	7.098420358
530.3	4.614458133	4.180471883	3.641332441	4.296526162	3.672007362	3.544946827	3.553717125	3.611207261	3.041446327	3.290476734	3.481985714	4.444940618	4.618600215	3.764418814	3.675281519	3.144948534	5.19153281	4.276578479	5.030715555	4.765040749	3.611360639	6.019819699	4.975923237	5.456980749	4.528331221	3.707983569	4.308832834	4.151392495	4.267927565	5.04550308	6.547989158	5.059987467	4.782004822	3.942762664	4.862144138	4.761194187	4.08884392	4.033539871	4.756215121	4.544085823	6.117178101	7.119419601	5.964545581	5.69600779	7.311910541	6.889477418	6.555458414	6.677557006	7.292679104
531.7	4.749443901	4.310643641	3.738153662	4.428795631	3.789066373	3.649795183	3.667652824	3.722430015	3.144573761	3.390970942	3.585071601	4.573497699	4.748195017	3.880820091	3.793665	3.232130333	5.342985185	4.410156807	5.183458113	4.913894026	3.735100189	6.196240207	5.136100318	5.628530947	4.65980037	3.823210026	4.441105263	4.287232058	4.406364889	5.196594781	6.72424026	5.224873446	4.93234528	4.059579626	4.979009976	4.89477398	4.214843597	4.152070754	4.90023583	4.654675026	6.277608405	7.281995972	6.110977455	5.858426292	7.467690607	7.032059013	6.713530379	6.858612279	7.472726914
533.2	4.878185665	4.431108396	3.824703035	4.552837674	3.895396714	3.746875339	3.770085502	3.824820531	3.234714388	3.486048145	3.678288518	4.692236088	4.867822847	3.989670155	3.901827359	3.312069307	5.481534785	4.532087684	5.324937895	5.050117522	3.848982522	6.355095597	5.286638454	5.782875019	4.784088745	3.928882525	4.563723339	4.41331292	4.534222609	5.335683604	6.890638275	5.375685099	5.070901185	4.163419237	5.088400629	5.01690967	4.328502987	4.259864299	5.037973999	4.758452628	6.425257132	7.433745601	6.245591097	6.011197634	7.615923082	7.168246709	6.863046364	7.026218756	7.640432639
534.6	4.986652096	4.5390146	3.902205934	4.663302068	3.988913943	3.831201232	3.861073182	3.916613444	3.317111342	3.569014337	3.761575715	4.792314971	4.974909666	4.08527407	3.995756664	3.381585803	5.607637369	4.642653216	5.448380226	5.173372615	3.952261282	6.497701485	5.413802598	5.919464589	4.890299876	4.023281466	4.669982592	4.522874696	4.644253759	5.457975269	7.033765319	5.507871106	5.192026347	4.259970499	5.187940514	5.124963524	4.428217757	4.357363337	5.155444071	4.850778915	6.558367337	7.574034983	6.369649477	6.144777636	7.751682071	7.293454702	6.998551563	7.175289548	7.792641698
536	5.083964402	4.632727362	3.971366106	4.757994389	4.073187867	3.902644722	3.938812585	3.993190063	3.386855079	3.638643767	3.8332056	4.880799518	5.063249526	4.169822138	4.078885375	3.444645504	5.716366537	4.737589459	5.561071518	5.279151361	4.043209394	6.624565671	5.526495337	6.042387463	4.984036255	4.104307449	4.766064523	4.621177488	4.741240015	5.568093329	7.161872365	5.626474181	5.298973965	4.341946179	5.278397841	5.218866605	4.517737307	4.440807416	5.259457265	4.932115456	6.678233806	7.7014393	6.483628734	6.262285827	7.870691663	7.405233198	7.119518294	7.314512322	7.926736786
537.4	5.167251624	4.70712201	4.030950659	4.843391896	4.144297376	3.966794756	4.008631256	4.059105436	3.446850438	3.702184625	3.895185704	4.959765484	5.140844741	4.240634147	4.150540132	3.49874931	5.811979207	4.823211907	5.657329195	5.370413606	4.1234639	6.735171446	5.629013014	6.147817582	5.064491376	4.175840773	4.850675168	4.70420989	4.825902495	5.662266138	7.274297604	5.726280108	5.390127484	4.413047951	5.356461569	5.301156546	4.597009781	4.51448358	5.352772233	5.003473084	6.781892218	7.814440936	6.584886525	6.368059042	7.976050874	7.504693762	7.226413602	7.435553395	8.04874053
538.8	5.240503297	4.778072911	4.081047971	4.919501613	4.203974957	4.024640531	4.066842785	4.117389652	3.499473222	3.757750304	3.947858748	5.02745445	5.210084745	4.304263651	4.214233945	3.545101108	5.900163038	4.896704485	5.743468216	5.455105886	4.191224009	6.832946747	5.718295305	6.247509909	5.136603017	4.239247862	4.924629876	4.778344298	4.897640929	5.744872399	7.376857524	5.816968609	5.4705902	4.479718366	5.428264379	5.373085021	4.666610406	4.580687159	5.435867826	5.068074355	6.875426091	7.918192946	6.681605086	6.462235934	8.073999319	7.596328479	7.325525446	7.549794399	8.157671676
540.2	5.305457849	4.842449199	4.124678117	4.990934259	4.259067408	4.075562497	4.121344389	4.167673228	3.544536936	3.808999217	3.998694997	5.087693725	5.269913399	4.360215608	4.269681504	3.587565986	5.977948785	4.966419448	5.822766176	5.531434804	4.2525063	6.922343922	5.797023756	6.337072908	5.201673782	4.29723355	4.989101628	4.843490519	4.963408338	5.822879397	7.470179836	5.89720523	5.544919759	4.539752197	5.494171665	5.440315805	4.72858857	4.641405347	5.510096103	5.129325481	6.962108021	8.019648814	6.770009144	6.547532957	8.168866151	7.683643174	7.417076295	7.657319961	8.259800935
541.6	5.368390293	4.897921725	4.163719252	5.054079518	4.310528386	4.118993882	4.170382071	4.217656764	3.587576323	3.847793456	4.042271702	5.143912253	5.325181184	4.41455995	4.322142865	3.626083169	6.053108438	5.02509839	5.895891342	5.598283062	4.310561298	7.004791453	5.871691077	6.41969445	5.261161425	4.34796534	5.050666752	4.90086068	5.025381601	5.896577458	7.555700098	5.970598479	5.614248461	4.592504166	5.553382033	5.50561584	4.784657756	4.696695446	5.579185571	5.186568808	7.044354824	8.113993787	6.85096034	6.626318118	8.256967476	7.764879337	7.506267249	7.754429724	8.354699673
543	5.426834279	4.950734197	4.204165959	5.11522477	4.356401324	4.163648323	4.216494635	4.262918766	3.626863933	3.888148053	4.08521989	5.197516688	5.379037329	4.463367285	4.369300663	3.663122312	6.122000077	5.086882996	5.963035766	5.661369238	4.364050422	7.083664752	5.939466995	6.498563851	5.316598876	4.397183491	5.107921245	4.957492914	5.082652342	5.965805172	7.636080143	6.042235347	5.677343971	4.645017324	5.613484573	5.56506152	4.83768037	4.750287025	5.642137584	5.238987369	7.121698645	8.204874378	6.932595507	6.704028343	8.343402436	7.845602376	7.590431168	7.848778528	8.444828812
544.4	5.482950903	5.00185878	4.241284578	5.173122189	4.401200127	4.206419025	4.261172227	4.306886134	3.664883092	3.928647499	4.124316991	5.248269095	5.430694508	4.510196292	4.414358937	3.696896727	6.187884956	5.143354968	6.028624761	5.72284603	4.414208174	7.158291429	6.005746281	6.571554587	5.369567419	4.445657826	5.162750295	5.012978018	5.138009958	6.02787285	7.712339483	6.108512618	5.736706708	4.694905312	5.670406209	5.618849209	4.892604803	4.79979904	5.702679555	5.290059091	7.196169371	8.292473129	7.009968018	6.775495796	8.425062644	7.921371922	7.670465523	7.937111966	8.533881477
545.8	5.53550847	5.053996883	4.277796445	5.230912426	4.445056413	4.251189972	4.30468337	4.347346456	3.700288811	3.966717149	4.160254121	5.296347628	5.47948399	4.553707947	4.458072237	3.730450519	6.249394954	5.197543281	6.090944332	5.780108979	4.462581667	7.227957522	6.070748261	6.639323448	5.420190353	4.490867157	5.214992612	5.062591882	5.188005445	6.08875372	7.78886615	6.171756183	5.795259867	4.742451378	5.726060809	5.67265567	4.942362645	4.846860112	5.762866367	5.339378125	7.268349431	8.375509658	7.084597018	6.844861279	8.502756169	7.996053883	7.745597971	8.022945232	8.616290307
547.2	5.586468437	5.099160103	4.311396002	5.283644625	4.488315717	4.287912813	4.345816452	4.385411872	3.734621915	4.004504579	4.197897637	5.342190881	5.525298095	4.596394261	4.498967311	3.763279664	6.308951888	5.244380408	6.147380479	5.835747874	4.508390976	7.292375095	6.128287087	6.706501843	5.467132911	4.533796882	5.26522645	5.110019427	5.239329626	6.147051848	7.861923285	6.230601437	5.852149437	4.787245117	5.778034668	5.724585571	4.987515155	4.894536208	5.819593562	5.388169556	7.336284193	8.457185288	7.155798826	6.910501006	8.578946488	8.066661811	7.818459209	8.104666462	8.695205586
548.7	5.634233531	5.137994358	4.344031266	5.334796806	4.526191957	4.322395947	4.380950239	4.421705727	3.76492303	4.036639567	4.233520398	5.382008756	5.563874188	4.633935637	4.539449844	3.790133564	6.365587974	5.289282118	6.199776064	5.883557756	4.547100084	7.351676655	6.182492285	6.766082173	5.512502671	4.574228978	5.30758715	5.153863746	5.281626231	6.204174902	7.924562745	6.284892815	5.898651353	4.828673317	5.827446958	5.769575456	5.032505836	4.936365763	5.868899879	5.433028211	7.400973285	8.52998858	7.222840515	6.97266965	8.64815804	8.134563901	7.887404743	8.178195929	8.766426655
550.1	5.674579513	5.173815027	4.370894211	5.377557073	4.557144206	4.350735833	4.41241792	4.452432744	3.787912952	4.060546437	4.258827624	5.416767864	5.597247739	4.666097159	4.570277906	3.815455524	6.413009872	5.329974914	6.244648888	5.92510819	4.58002511	7.402371641	6.229542905	6.819857251	5.54633899	4.607123702	5.348582575	5.191491306	5.318781715	6.251403558	7.98037361	6.331767976	5.941853269	4.862744538	5.87019191	5.810618881	5.071925083	4.970190356	5.91182274	5.470587591	7.455908272	8.597716907	7.284215863	7.022748969	8.710064848	8.199127397	7.950622191	8.245836312	8.832685487
551.5	5.704375912	5.198536136	4.391616497	5.410791524	4.580077961	4.371592334	4.43504779	4.475317292	3.807929357	4.07933941	4.282314182	5.443828448	5.620856708	4.688455321	4.590497814	3.832549613	6.448651418	5.357612231	6.276444218	5.958591331	4.605124875	7.443080692	6.264666507	6.859337096	5.571815685	4.631590952	5.378402243	5.216599181	5.347673931	6.285882905	8.024164251	6.364670309	5.971325237	4.890498416	5.902888445	5.842153594	5.098734757	4.999083811	5.944640369	5.49911399	7.498507392	8.654998139	7.3361663	7.064066333	8.763984771	8.254227272	8.002414248	8.29977067	8.886298774
552.9	5.723105797	5.213521076	4.40130389	5.429984406	4.58754101	4.383302264	4.445112816	4.482834028	3.816905785	4.088197994	4.29156388	5.457002149	5.636571455	4.698831727	4.599926522	3.841851941	6.47112083	5.376558078	6.296341411	5.974928276	4.618445343	7.464891251	6.285451096	6.888929813	5.58457729	4.647908131	5.39242867	5.228999253	5.358632945	6.309392581	8.055181508	6.382592538	5.990773813	4.908862395	5.927637851	5.864845408	5.119308239	5.015505154	5.962870011	5.522622037	7.530849001	8.703252655	7.379758282	7.091550769	8.806876245	8.297722899	8.042270344	8.340974349	8.927444503
554.3	5.726202436	5.205550473	4.398584848	5.432408719	4.584397952	4.380984217	4.44243513	4.47802677	3.811332388	4.082342866	4.290321542	5.457439956	5.634165555	4.69540947	4.59539548	3.843845371	6.478406273	5.377606339	6.299776153	5.974738467	4.616969144	7.468355617	6.285611165	6.89815749	5.587134192	4.648885623	5.392931519	5.227029189	5.357364011	6.316069599	8.064456692	6.382207725	5.993053802	4.915167848	5.940987683	5.868753071	5.120244681	5.019182364	5.963112666	5.533647375	7.549249819	8.734932147	7.406189513	7.100361207	8.837708415	8.33067773	8.067353087	8.365348651	8.953730721
555.7	5.707841045	5.188576974	4.384623412	5.422545633	4.567083887	4.365877468	4.428714061	4.457549112	3.794097637	4.065279252	4.275643005	5.441087045	5.614427603	4.681115109	4.578378866	3.835061684	6.46708839	5.36057407	6.284628985	5.954847892	4.60217392	7.448774314	6.265934168	6.887861228	5.572585417	4.637315785	5.380265561	5.207339209	5.338322007	6.305915649	8.055276402	6.360278682	5.977794633	4.907157137	5.941308611	5.860996164	5.108887953	5.008755365	5.945788404	5.532205928	7.547770325	8.750804973	7.420856975	7.093084177	8.852043971	8.348445125	8.077649696	8.372538971	8.960392871
557.1	5.674824214	5.153884024	4.363405923	5.395144963	4.532760671	4.336295615	4.396123789	4.42460012	3.763390083	4.034539038	4.250333723	5.410862073	5.578960441	4.649682646	4.545051816	3.813380152	6.437242942	5.332514633	6.25202789	5.919927808	4.573114734	7.412548192	6.226664254	6.862536817	5.540309129	4.612575773	5.351308669	5.17003792	5.304383811	6.275906504	8.026022639	6.320928072	5.941196812	4.885068952	5.930198037	5.833920647	5.084275844	4.98405068	5.910826386	5.519731642	7.527910771	8.753625144	7.419613474	7.062867308	8.849706815	8.355453691	8.069412313	8.35991066	8.946487954
558.5	5.627347296	5.103293732	4.328968114	5.357699595	4.487977827	4.298843652	4.355874209	4.380316307	3.72310808	3.992173865	4.215205017	5.365497155	5.53488222	4.604142846	4.501188954	3.787957637	6.394774459	5.289045635	6.205130245	5.870326677	4.532345838	7.360529503	6.174930939	6.819535418	5.494944786	4.573801168	5.311594904	5.118416943	5.253101464	6.236699215	7.980125224	6.263307587	5.893405524	4.849480738	5.90889706	5.797542598	5.04150135	4.947040708	5.860449527	5.499681214	7.492968503	8.742509795	7.409186556	7.019609937	8.839733597	8.35360063	8.050895237	8.328554971	8.92400103
559.9	5.567300044	5.04162245	4.291586681	5.310659836	4.43374631	4.249432639	4.306873445	4.326846412	3.675524355	3.943797283	4.170975102	5.314430427	5.480533631	4.553416153	4.446797411	3.754699269	6.336246824	5.235687247	6.149839862	5.805287703	4.485680568	7.293633394	6.107635007	6.762624399	5.439738373	4.529765247	5.260582975	5.05861115	5.192216499	6.182839486	7.920021843	6.192091582	5.833258524	4.810283383	5.878017132	5.750467979	4.992239515	4.901757364	5.801135295	5.470995405	7.445805159	8.720250506	7.385660777	6.968464355	8.819726869	8.338702675	8.021065788	8.287474463	8.886336279
561.3	5.499115319	4.967708747	4.246606048	5.25388561	4.370657587	4.195125748	4.249031671	4.266039077	3.618197455	3.886940367	4.119505729	5.251857967	5.415564866	4.493409426	4.385920083	3.71343608	6.272494644	5.171971788	6.081996485	5.735391545	4.431186085	7.220253155	6.031715572	6.695126496	5.378604027	4.475600656	5.202819156	4.990316157	5.120938076	6.116519271	7.85403088	6.111531062	5.761735987	4.759420304	5.838766114	5.692557135	4.934831486	4.848402112	5.730183862	5.435557636	7.392405189	8.689014322	7.358290442	6.901619746	8.785854056	8.317636769	7.979894292	8.234753203	8.841526201
562.7	5.420451452	4.88673325	4.193239219	5.187375015	4.299908862	4.135679609	4.184898439	4.19892405	3.553827894	3.824628268	4.061985832	5.179124094	5.338638728	4.422171992	4.312570463	3.666023474	6.195684684	5.10031122	6.0060915	5.655976234	4.365118244	7.131033167	5.938025744	6.615738008	5.304135443	4.411998291	5.136420614	4.907542271	5.041882662	6.040050121	7.772645395	6.021512452	5.681929335	4.701586738	5.791367248	5.625283443	4.872640351	4.786905248	5.651388211	5.391810551	7.328509553	8.647275568	7.320092112	6.827350457	8.742632385	8.284434507	7.926757194	8.170413916	8.782921471
564.1	5.331309065	4.791558065	4.133492146	5.108644516	4.219010997	4.062426662	4.109763998	4.117357055	3.47779575	3.752573098	3.996898928	5.096485003	5.250887193	4.341268069	4.232893331	3.611479963	6.10608826	5.016455408	5.917457409	5.565940283	4.292775664	7.031521956	5.835907848	6.523718489	5.221254815	4.339401708	5.059906849	4.81950688	4.950361038	5.954324833	7.677741431	5.915179573	5.585579844	4.636125717	5.734161336	5.54407597	4.797635152	4.718116898	5.557788328	5.337418815	7.25038642	8.594821909	7.271780585	6.739596375	8.685534646	8.235682299	7.863657913	8.096554493	8.707542635
565.5	5.227560437	4.682019699	4.065299828	5.01821989	4.127378635	3.980530821	4.022536424	4.030314914	3.393865378	3.671595697	3.920322219	5.001766812	5.150604877	4.252875528	4.141147879	3.549196959	6.002347643	4.9224472	5.816453751	5.457694988	4.21042666	6.914802719	5.719576357	6.417066225	5.12832008	4.256510038	4.971756797	4.71904668	4.845711247	5.852185468	7.56862414	5.797195121	5.478002741	4.555899972	5.66789541	5.452773751	4.711325913	4.635698124	5.450458744	5.274857112	7.160435576	8.530835884	7.212191534	6.640158517	8.617231707	8.177413417	7.78572195	8.00880554	8.622163902
566.9	5.115340349	4.564884025	3.989387683	4.917347968	4.026058895	3.890005223	3.926183102	3.931643025	3.304296475	3.581307732	3.836092082	4.90040182	5.043216123	4.156092642	4.040010571	3.481784652	5.889717513	4.815919916	5.704482398	5.345201217	4.119264283	6.789415906	5.589782069	6.30019269	5.022449615	4.166911619	4.871691059	4.608115755	4.730267337	5.738667565	7.449626855	5.667126464	5.362876069	4.473006786	5.595783705	5.353813949	4.617169147	4.545359767	5.333881498	5.202507716	7.058016046	8.453187953	7.141916713	6.527881927	8.538329318	8.114888517	7.698270684	7.904243835	8.522872674
568.3	4.994569038	4.446870218	3.907920992	4.808476619	3.919689023	3.796078142	3.828139774	3.827179866	3.210150048	3.488011245	3.746442402	4.792297432	4.927684566	4.048372826	3.933641279	3.409727372	5.76764439	4.7055621	5.581873189	5.22106792	4.021559959	6.650983118	5.452292191	6.174187396	4.910343374	4.070863694	4.767268613	4.490824416	4.612550329	5.61833833	7.317957068	5.527826725	5.236558152	4.382146374	5.513707755	5.24671139	4.517190498	4.450520748	5.211282758	5.124941556	6.949567022	8.369731823	7.062562017	6.406016495	8.450485926	8.040215454	7.601070234	7.789895411	8.416269488
569.7	4.870580468	4.321325324	3.823163486	4.693394783	3.809429578	3.696100562	3.724423371	3.719361999	3.109646256	3.390436051	3.650108786	4.678885243	4.808895634	3.939551429	3.819784126	3.33130046	5.637992049	4.588274226	5.455554641	5.09127163	3.92130174	6.503520621	5.30820481	6.03763565	4.789919941	3.96904706	4.656704413	4.366695084	4.483422684	5.490774174	7.182365454	5.3802287	5.102974252	4.284960122	5.424128972	5.136938366	4.40895498	4.347090418	5.080851584	5.042712367	6.829961988	8.275490961	6.977006491	6.277256449	8.351602027	7.958240191	7.496499797	7.667160887	8.297073178
571.1	4.747075624	4.196568484	3.738764035	4.577980399	3.695747661	3.595410958	3.620043892	3.61133152	3.014021564	3.296150601	3.557174023	4.566502329	4.68726465	3.831804005	3.708879712	3.253595321	5.510082421	4.469101969	5.327729489	4.958325079	3.814037127	6.356644054	5.161981731	5.901345509	4.674589473	3.867934402	4.54416551	4.242665515	4.358378055	5.366535926	7.04252596	5.234531664	4.971704016	4.186615544	5.335181152	5.022077686	4.301952758	4.243014934	4.95125569	4.961353452	6.713393734	8.181918692	6.88677376	6.144067698	8.255332124	7.873762561	7.389487889	7.539526851	8.17514028
572.5	4.628367489	4.078796663	3.661478429	4.468725644	3.593064451	3.502167482	3.522377643	3.510902968	2.921086561	3.208374832	3.46681951	4.458633793	4.572423229	3.730109606	3.606158949	3.184054272	5.384477414	4.359792587	5.205192572	4.833208042	3.717282372	6.215004943	5.024832916	5.768420914	4.566166816	3.772128452	4.438575217	4.124751667	4.237300518	5.244767184	6.907753256	5.095465499	4.845856421	4.095268973	5.254653715	4.913181674	4.19857854	4.144217125	4.824851968	4.882384692	6.598590015	8.09106869	6.798269903	6.016549076	8.162953991	7.794915985	7.287732161	7.419742998	8.059274229
573.9	4.517081019	3.969702161	3.588576616	4.368405266	3.498516678	3.416108744	3.430298331	3.417832328	2.838512483	3.123844874	3.385749296	4.356759355	4.465238958	3.633311288	3.508215589	3.115809959	5.272135171	4.253882783	5.085642968	4.718664812	3.626096973	6.083125572	4.901676428	5.646656403	4.458594095	3.680901742	4.340297456	4.014390816	4.124628501	5.127744831	6.780739641	4.963637626	4.728230653	4.009053642	5.17932733	4.811745227	4.10501171	4.054849875	4.708618869	4.810107569	6.490824874	8.006944383	6.718335816	5.898947615	8.074679473	7.721712239	7.18883581	7.306539741	7.949765014
575.3	4.415110159	3.870987896	3.522010431	4.272250871	3.407984269	3.332064683	3.34621165	3.329574381	2.760670249	3.045807707	3.309454437	4.263760254	4.368518302	3.542251903	3.420410303	3.052748743	5.161173644	4.156146647	4.978586139	4.607697107	3.540401091	5.958820518	4.779943573	5.531841605	4.36057488	3.596102604	4.247189844	3.915780063	4.021267343	5.02119771	6.662648727	4.84204412	4.618368562	3.927769839	5.107700676	4.718477009	4.016860284	3.969909341	4.601983306	4.739868178	6.391857794	7.925981169	6.645561035	5.791238239	7.990594816	7.65035165	7.095769602	7.198353025	7.848162554
576.7	4.322872482	3.779511035	3.459505113	4.184361918	3.327882066	3.259102452	3.267787967	3.250007792	2.685863121	2.977877558	3.236332168	4.178754493	4.276650184	3.459549163	3.334201327	2.995513252	5.059180377	4.064901322	4.881753689	4.506276743	3.460940075	5.843826482	4.671862585	5.424825545	4.268429468	3.520943646	4.161329606	3.821632692	3.924362175	4.926783123	6.554831934	4.73077231	4.519927879	3.856047574	5.039831434	4.632979618	3.933262876	3.891056363	4.500222963	4.677967531	6.299559217	7.853942429	6.575274797	5.687552466	7.915462552	7.587590447	7.014337905	7.098519177	7.749819908
578	4.240285095	3.69872547	3.405082059	4.105841444	3.251367507	3.190654219	3.196520729	3.177241005	2.623189692	2.915635608	3.171629848	4.098737558	4.193527895	3.386641261	3.256917413	2.944762435	4.969054383	3.980044594	4.789686096	4.412598077	3.388342979	5.738756147	4.572630239	5.327304779	4.188583693	3.448820717	4.083510439	3.736460571	3.835295848	4.834723534	6.458858557	4.630345496	4.428405877	3.7910174	4.979997456	4.553613214	3.858031814	3.819861378	4.41148763	4.619539355	6.216091616	7.788202979	6.511990917	5.593431102	7.845023226	7.528107416	6.937291634	7.005171366	7.660939937
579.5	4.164182839	3.621296939	3.358158375	4.031994824	3.185079098	3.132620384	3.132055433	3.111743447	2.56200812	2.855197046	3.111224186	4.028800205	4.118412859	3.317321998	3.185419197	2.893351141	4.885299861	3.909205813	4.704731298	4.32873734	3.321092715	5.639434474	4.478430561	5.237521898	4.111134328	3.38177748	4.009578798	3.655410597	3.754804363	4.752843842	6.365856849	4.53132893	4.341996118	3.727910215	4.923852318	4.479105947	3.79133219	3.754151934	4.326862937	4.567623157	6.139986618	7.728197899	6.452538169	5.507598038	7.780215827	7.477983057	6.868313988	6.920621216	7.578414157
580.8	4.094004481	3.55416629	3.315239371	3.966070539	3.122903421	3.074681357	3.071409966	3.055779042	2.50918536	2.802174777	3.056282041	3.963456542	4.045033584	3.253008423	3.122447661	2.85120642	4.80965352	3.839475306	4.627277166	4.251550228	3.2622827	5.549350809	4.396096779	5.155263125	4.040559096	3.323455681	3.943089906	3.586509873	3.681752836	4.677692653	6.283681797	4.44756806	4.264489264	3.669399621	4.874050443	4.413335402	3.729170632	3.694523708	4.248282158	4.522173625	6.069129318	7.675533586	6.40124595	5.428201153	7.725605811	7.429998973	6.807957015	6.843759272	7.504516239
582.2	4.030724303	3.490469386	3.275848568	3.905949763	3.065327137	3.021756484	3.016320945	2.998359593	2.457673069	2.754120662	3.00363912	3.909486897	3.981082138	3.197170844	3.064533642	2.811497314	4.739213236	3.775090209	4.558336359	4.178815817	3.209252387	5.470696696	4.317096325	5.07910728	3.978905651	3.268885753	3.885077905	3.521961426	3.615150301	4.610622943	6.209659905	4.370562435	4.193566718	3.617906403	4.82824872	4.351923493	3.671858808	3.637991436	4.180732168	4.480693591	6.010097895	7.627638481	6.354799728	5.358212383	7.671207368	7.387625732	6.748852552	6.777380739	7.438313165
583.6	3.970341762	3.43598473	3.236798943	3.84738636	3.01202265	2.973312263	2.965637079	2.945871492	2.411661031	2.70844919	2.9573588	3.854173607	3.926210692	3.145418465	3.010649428	2.774421077	4.67298131	3.717213269	4.492664644	4.114468357	3.157868399	5.395944929	4.248938399	5.012107972	3.919766194	3.217627803	3.833844809	3.464215436	3.551976711	4.548717772	6.142636752	4.29776804	4.131104549	3.572451254	4.786936265	4.298003412	3.620169298	3.588821411	4.1162096	4.441457139	5.951645511	7.585489811	6.312402181	5.291458723	7.626776345	7.351343134	6.700908124	6.717124003	7.377627587
585	3.918572027	3.382981807	3.205445892	3.794575925	2.967510917	2.92807782	2.919620174	2.899391423	2.370037407	2.66838796	2.916564289	3.80712798	3.873287691	3.098298123	2.962681412	2.741834463	4.613606277	3.664652628	4.433676543	4.056679125	3.113913244	5.325125724	4.184840239	4.951079067	3.868058137	3.16915315	3.783883429	3.406802814	3.495648604	4.49008136	6.083746955	4.23492777	4.073597789	3.533330189	4.750552412	4.248261653	3.573604539	3.540956047	4.058339175	4.405356354	5.897724951	7.547327339	6.272881855	5.233729858	7.58710778	7.322661731	6.65540971	6.661286239	7.327372494
586.4	3.868751984	3.337675534	3.179186291	3.747072687	2.92482315	2.890253305	2.878099698	2.856175685	2.328591424	2.631886126	2.878734821	3.763330584	3.823411499	3.054091704	2.917584332	2.713085563	4.563464057	3.616749763	4.383271598	4.001800109	3.074614298	5.266915601	4.128759885	4.891842319	3.82112657	3.128165151	3.740711725	3.358841537	3.445716722	4.442671378	6.031108468	4.175804002	4.019451066	3.494669356	4.720823328	4.203189716	3.526763789	3.498245246	4.003899951	4.375172055	5.854402501	7.518692472	6.237436817	5.183288877	7.556700683	7.30039921	6.61497902	6.611822154	7.283079052
587.8	3.827067112	3.296136537	3.153916083	3.705732317	2.884816594	2.85218	2.840806828	2.820838361	2.296237691	2.599337794	2.844695887	3.723372055	3.779642744	3.015426887	2.876645349	2.685354059	4.513517577	3.574588945	4.337073371	3.951598907	3.037154526	5.2130459	4.076012486	4.841270589	3.779561895	3.092292007	3.699852764	3.315955085	3.400273063	4.395076254	5.985448541	4.124010795	3.97158038	3.460638321	4.692796939	4.162767457	3.489252009	3.461951563	3.958580037	4.347714172	5.817332937	7.491976682	6.209695004	5.137036578	7.527045375	7.280820931	6.584379144	6.565439119	7.243865083
589.2	3.786586913	3.254427686	3.131450191	3.667329127	2.848339103	2.818491928	2.807468278	2.783836158	2.266954247	2.567914952	2.811453303	3.688242895	3.7371407	2.980223954	2.836387037	2.661147386	4.472351886	3.536413704	4.291673416	3.908860889	3.003663349	5.163070577	4.028423579	4.792382488	3.738792246	3.057940246	3.66404391	3.273651828	3.355632762	4.351794751	5.939131758	4.073101332	3.927472499	3.425749722	4.668461486	4.12795585	3.453143234	3.430432505	3.915196693	4.32456509	5.782205334	7.465254064	6.185252429	5.092139077	7.50376142	7.263982733	6.552145291	6.523417261	7.20191561
590.6	3.751526064	3.21968213	3.109410404	3.633088434	2.812087524	2.787816313	2.775255041	2.74978175	2.237239121	2.539694254	2.783240007	3.65684401	3.703017726	2.94839319	2.805066295	2.640783685	4.435104936	3.499542215	4.253975231	3.869513072	2.976118688	5.115904771	3.984609955	4.751390132	3.704972613	3.024267635	3.632128366	3.238523967	3.316998218	4.317574601	5.899283494	4.034745573	3.891009588	3.397215982	4.646467397	4.097224484	3.420955067	3.39856221	3.878114581	4.308020627	5.747064834	7.444727788	6.16377074	5.054933479	7.487059852	7.257151575	6.527298906	6.486809326	7.169661907
592	3.721075323	3.191840362	3.098749675	3.609792642	2.78848698	2.769040519	2.75184244	2.7299201	2.21340677	2.523182383	2.760886564	3.633506084	3.674712803	2.924953123	2.778159259	2.62507719	4.403435469	3.4703215	4.224064624	3.838030197	2.949815597	5.07801718	3.95037909	4.718351513	3.677200011	3.001328751	3.607394021	3.207938026	3.287325379	4.290364393	5.867125223	4.00145587	3.859991572	3.377517575	4.630932086	4.071700232	3.393256636	3.373089016	3.846573822	4.294632181	5.726639092	7.433743225	6.148468484	5.021946325	7.475234107	7.257612041	6.509058255	6.455980845	7.146752444
593.3	3.697543883	3.170501592	3.091701052	3.585737786	2.770517169	2.747777357	2.733811786	2.70985481	2.193495162	2.503042027	2.743396456	3.613308122	3.649185196	2.903298666	2.755279318	2.610444746	4.3759367	3.446580163	4.197979229	3.808158013	2.929583513	5.046921502	3.920724122	4.689813179	3.653614267	2.979322093	3.58498046	3.183998796	3.260843076	4.264393927	5.845499128	3.968112818	3.834821943	3.360401533	4.618113856	4.048369161	3.372915072	3.354194708	3.82044895	4.283363884	5.709530083	7.427211968	6.137647522	4.996696656	7.469230229	7.256128292	6.494528196	6.437236891	7.12770737
594.7	3.679763426	3.150666754	3.088589437	3.568511837	2.753267842	2.729880216	2.713847556	2.691170706	2.175927565	2.488774752	2.727067113	3.595264647	3.631331954	2.881491891	2.735785371	2.599602369	4.353122947	3.424414193	4.176422174	3.785164202	2.911233781	5.020280607	3.894308974	4.665730056	3.634556262	2.962214475	3.567381435	3.162770766	3.238404317	4.242086451	5.824351384	3.942922024	3.808832682	3.346461048	4.610947639	4.031305767	3.357060166	3.337102502	3.795495108	4.277826882	5.695919319	7.424935002	6.132920364	4.978765024	7.463428656	7.260617225	6.486144176	6.422847066	7.112527154
596.1	3.66758307	3.131525915	3.084266188	3.552230271	2.737363213	2.712521838	2.697597162	2.677853701	2.162767112	2.476804195	2.713335756	3.579198497	3.613157648	2.866218557	2.716968637	2.589972633	4.333405235	3.40664004	4.1571125	3.763706966	2.899572352	4.998800427	3.875365929	4.642376791	3.618269776	2.943670319	3.552330341	3.145021108	3.214410013	4.223684467	5.808031428	3.920365977	3.790877884	3.334319667	4.602659947	4.015733611	3.341639265	3.323944113	3.777361783	4.272440186	5.687014392	7.423268631	6.130050156	4.96271616	7.462189357	7.264617397	6.479373297	6.410500734	7.100716933
597.5	3.653506428	3.117747669	3.082727641	3.537088138	2.722888019	2.699437251	2.684106578	2.663923331	2.147818965	2.462478497	2.695878009	3.56458074	3.598567605	2.8502838	2.702713907	2.581876507	4.316845124	3.392901354	4.139381046	3.745957074	2.884309952	4.97573771	3.854315736	4.625461322	3.604034809	2.92925651	3.539266941	3.127542258	3.197332662	4.205716316	5.791881324	3.902979297	3.772886257	3.323541467	4.594743689	4.00326048	3.325675121	3.313091288	3.758423033	4.269229434	5.680257487	7.424646762	6.129897908	4.947108633	7.462950534	7.275315363	6.474628933	6.399531297	7.091081483
598.9	3.636218943	3.104156617	3.080012009	3.520641966	2.708950606	2.687106471	2.670837718	2.650236258	2.132577587	2.45153083	2.683113001	3.550627213	3.584295652	2.83557519	2.686350135	2.574719222	4.299636578	3.377526632	4.119513586	3.725156049	2.866841214	4.952530109	3.829735699	4.602853635	3.584561502	2.912271212	3.529531285	3.108000506	3.177232052	4.189129646	5.773368551	3.880829483	3.751871857	3.311685006	4.588492196	3.986894129	3.312817629	3.29759808	3.737506034	4.265158792	5.66985994	7.426277827	6.127345077	4.93223135	7.463142151	7.284878706	6.467742606	6.385824012	7.078783946
600.3	3.618290999	3.084065514	3.074736303	3.507802715	2.697420992	2.672587516	2.65430174	2.635409487	2.118428458	2.437299769	2.670288218	3.537216238	3.566732092	2.816766906	2.66825563	2.5669055	4.27632402	3.357125396	4.097561752	3.702745027	2.852278382	4.930040237	3.808169711	4.580869327	3.569107535	2.901325473	3.511500141	3.088086347	3.156416659	4.169182859	5.753013442	3.852935957	3.730243991	3.297311169	4.580988104	3.974053304	3.299789617	3.279946783	3.7164011	4.257160261	5.659336231	7.425065188	6.123556989	4.914642097	7.461953675	7.292139104	6.462042216	6.370663222	7.067290785
601.6	3.597251917	3.064961183	3.069842879	3.490697559	2.673454011	2.654672287	2.635458179	2.617101971	2.103277424	2.423426995	2.650765657	3.516717543	3.546828313	2.796709296	2.645130246	2.556053509	4.25207437	3.337359097	4.074359028	3.680424477	2.832781098	4.898778059	3.779501304	4.552314402	3.548896776	2.882819171	3.492003846	3.064199374	3.132369856	4.146040429	5.72852274	3.824978867	3.705124093	3.27899349	4.570846288	3.952476321	3.280812354	3.261998084	3.694184997	4.250167323	5.64711375	7.420040118	6.115351546	4.890401737	7.455975999	7.297684044	6.452930199	6.350419049	7.0491026
603	3.575349378	3.040952389	3.061330023	3.46246759	2.649341838	2.634106255	2.614925343	2.594927899	2.082366177	2.408074316	2.631541903	3.494573802	3.522272386	2.772712795	2.622545016	2.542110559	4.224097844	3.313382495	4.042556662	3.648075687	2.808912024	4.863365684	3.75008318	4.52098783	3.521556858	2.856689965	3.467965891	3.039619663	3.102542155	4.12136038	5.698646928	3.793201402	3.679203965	3.259427786	4.555696354	3.929255199	3.26121258	3.241841511	3.661851513	4.239717142	5.623631315	7.407366144	6.10091303	4.862252453	7.447753219	7.297700402	6.435415359	6.323124297	7.025389688
604.4	3.545489595	3.013076137	3.043701746	3.436496161	2.625077955	2.608214907	2.592067413	2.570652787	2.059612962	2.38321793	2.609374018	3.469658312	3.492218456	2.742306166	2.594247635	2.526721378	4.191008919	3.284300931	4.008727414	3.611884236	2.782382216	4.824120616	3.712747637	4.482907903	3.492276667	2.831441672	3.438673264	3.009888724	3.068048257	4.08651669	5.659260206	3.751274918	3.64416542	3.237074633	4.537030248	3.904160782	3.235960227	3.216702146	3.628267984	4.22453477	5.597877485	7.391100941	6.079213638	4.8292198	7.431832235	7.293606789	6.414339623	6.285071713	6.994861128
605.8	3.508270639	2.974692563	3.023028936	3.399019757	2.597371677	2.578740025	2.560332073	2.540309268	2.029266972	2.356914209	2.578058145	3.433703932	3.456223751	2.707840012	2.560626429	2.506873689	4.14972183	3.247680975	3.970587258	3.569957977	2.749879768	4.775546767	3.670412485	4.436424262	3.458075617	2.800867432	3.407096638	2.973418851	3.032046649	4.046384552	5.613937502	3.707479979	3.603739132	3.211161286	4.514049419	3.869162396	3.204146897	3.185922665	3.590636474	4.201938691	5.567213996	7.369658579	6.056770771	4.789478682	7.405897126	7.284180744	6.3857674	6.243861124	6.95631768
607.2	3.471057853	2.931909771	3.000298381	3.357816629	2.561271554	2.541973434	2.525590335	2.504063077	1.999367167	2.328545205	2.546193437	3.396444115	3.417210553	2.670894488	2.521628555	2.483036925	4.103857911	3.204178929	3.923321661	3.52217131	2.711958876	4.717297982	3.621101867	4.385809934	3.418856175	2.765623942	3.368379892	2.930276541	2.990081839	4.004455686	5.561974221	3.652095077	3.556743477	3.177476549	4.485845321	3.831603601	3.169214124	3.153216129	3.540869931	4.175457929	5.531128086	7.341789244	6.02793444	4.739179838	7.373287667	7.264717072	6.346656409	6.196913571	6.908306276
608.5	3.422485883	2.891932783	2.970116248	3.310516408	2.516179648	2.50677355	2.486768479	2.465011203	1.964248209	2.296614543	2.509029116	3.357062167	3.374386236	2.625748534	2.479694684	2.456421903	4.051487725	3.161107186	3.869830066	3.471830651	2.668490901	4.654895709	3.564536087	4.328086833	3.37182411	2.730138261	3.328117329	2.882831715	2.940697974	3.952542647	5.50498333	3.593605091	3.503574079	3.139924446	4.452332711	3.791124898	3.128922682	3.111677887	3.490588359	4.145875833	5.480727161	7.305371937	5.991726399	4.685233909	7.334365491	7.239332118	6.304196287	6.142566863	6.852220229
609.9	3.373816055	2.842770939	2.935404069	3.261815898	2.474371818	2.464752922	2.446792141	2.425040076	1.930515671	2.25966772	2.471964477	3.310210368	3.325492759	2.582260893	2.437580996	2.425183442	4.000197645	3.116467116	3.811464593	3.413244966	2.626857056	4.591632486	3.503845067	4.263298285	3.322016416	2.689578833	3.279210636	2.833159159	2.890201223	3.900243149	5.441472603	3.53127888	3.449410663	3.099550257	4.419653914	3.742676186	3.086636474	3.071990126	3.438959815	4.113800055	5.427669503	7.262858522	5.949785547	4.627785501	7.290868316	7.210372408	6.254972023	6.079224948	6.791799832
611.3	3.324595556	2.796345036	2.902033807	3.211331497	2.431455801	2.42328695	2.403960101	2.380179362	1.893278594	2.224153851	2.433049851	3.261672082	3.274411108	2.537597738	2.391686416	2.395761301	3.942029352	3.065420747	3.755291339	3.354655833	2.579011489	4.524634481	3.443302203	4.199962343	3.274009979	2.641706863	3.228527767	2.783168624	2.837963123	3.842997087	5.377619364	3.464893454	3.394982409	3.054551152	4.383159031	3.695502167	3.043012839	3.027565994	3.382553719	4.079603172	5.37613452	7.222894245	5.903627316	4.569794474	7.244995867	7.181833588	6.206666364	6.012819058	6.731322676
612.7	3.272660441	2.74714501	2.870389823	3.157294514	2.388586395	2.383648436	2.358175729	2.337023638	1.851336058	2.185092976	2.392439971	3.216643036	3.22052949	2.492355453	2.347576498	2.367688493	3.88404848	3.0149679	3.693263462	3.295415009	2.535475082	4.453522805	3.38511541	4.138219758	3.221438485	2.599057565	3.18160127	2.72973734	2.789097608	3.787377167	5.314226457	3.399983215	3.336748112	3.015644458	4.347126141	3.647030023	2.995359493	2.981138486	3.322225666	4.04495039	5.325015331	7.180793209	5.861288074	4.503773629	7.199248251	7.151153022	6.155783375	5.946459528	6.666788082
614	3.225019944	2.698113245	2.833930693	3.10957523	2.345056329	2.345895747	2.320245212	2.29732605	1.819314897	2.151345383	2.351495491	3.171454319	3.171827956	2.448137095	2.304392699	2.339345963	3.827962757	2.964510727	3.634129395	3.238957499	2.491417466	4.385847937	3.325586312	4.073832546	3.17131716	2.557190762	3.133912973	2.682037204	2.737077069	3.734984976	5.249393797	3.339712138	3.277983686	2.974130622	4.311435598	3.599145302	2.951542937	2.936395023	3.26721052	4.011987905	5.273570581	7.136592558	5.818292881	4.444065543	7.155398888	7.120738899	6.104843241	5.882203858	6.603361384
615.4	3.178110561	2.651993379	2.801705705	3.06125391	2.30183548	2.310857292	2.2816361	2.259321902	1.786231985	2.117794683	2.31147906	3.128431629	3.123732494	2.40378541	2.255822716	2.310191079	3.772492577	2.91634791	3.580377504	3.183033821	2.448252615	4.320208282	3.264015244	4.012961715	3.124810297	2.518705305	3.084072495	2.634006262	2.691172183	3.680171449	5.188847121	3.277945618	3.222718695	2.93587347	4.277358112	3.556968096	2.911329061	2.898666039	3.212742642	3.979879576	5.221936022	7.101167285	5.778330392	4.384287902	7.108343358	7.089902748	6.058726385	5.818030235	6.541470123
616.8	3.135455932	2.610408036	2.774265783	3.012649808	2.26739914	2.275409993	2.248799944	2.2227989	1.75531688	2.085228145	2.277337626	3.08368463	3.079591393	2.365809373	2.214748389	2.280192267	3.724076545	2.871320962	3.530397203	3.131215949	2.405318582	4.258386848	3.211892301	3.957084884	3.078722974	2.481535239	3.041314151	2.589442148	2.643446343	3.632650447	5.131391819	3.222854829	3.178846888	2.899150835	4.247393579	3.51352279	2.871324736	2.860136506	3.163969756	3.953247915	5.176116401	7.0633491	5.739369333	4.3315587	7.064233733	7.063503634	6.014545157	5.761309172	6.480506894
618.2	3.097749162	2.573643756	2.744640498	2.974758337	2.236137994	2.239918323	2.213841513	2.188120792	1.727635518	2.06017901	2.248620751	3.049334955	3.042849263	2.326595129	2.183842137	2.256382213	3.679562477	2.833043288	3.48058456	3.081127599	2.370382121	4.202285099	3.168380888	3.904588108	3.039239545	2.447156127	3.002423385	2.549111182	2.601414365	3.588263643	5.082462628	3.177080799	3.135411607	2.868294388	4.222716836	3.474984825	2.834656119	2.82705234	3.12021445	3.929314878	5.134494938	7.031222169	5.709152135	4.283712259	7.03189844	7.044479214	5.978327025	5.708435602	6.432960068
619.5	3.065662474	2.543042266	2.727615407	2.942257031	2.208849494	2.21501092	2.186177575	2.160744582	1.701112073	2.035431601	2.221800296	3.016090076	3.009763301	2.297858191	2.150475224	2.236526117	3.643727983	2.797331511	3.441967028	3.046414326	2.34121891	4.156240746	3.127187412	3.86350461	3.006928228	2.414006788	2.974776028	2.513551978	2.565286436	3.552704864	5.040036645	3.133109089	3.09816512	2.840967123	4.199633948	3.446395723	2.801472825	2.798978266	3.082687015	3.912475952	5.102590971	7.005352279	5.684371144	4.243567883	7.004984295	7.030599994	5.945599414	5.665355618	6.392876483
620.9	3.038669728	2.514831318	2.711667036	2.916623684	2.183620474	2.193073891	2.166597588	2.136543968	1.680652975	2.019816329	2.198889227	2.991772559	2.981467933	2.269683046	2.124771131	2.222303044	3.612490497	2.772376428	3.411312397	3.015111218	2.314361254	4.120236857	3.096561396	3.82773008	2.979582808	2.390123175	2.951787035	2.483309566	2.537066646	3.522849087	5.008633039	3.094553058	3.065963609	2.817980032	4.184077155	3.42109329	2.783261013	2.775674984	3.054330178	3.895851471	5.079582073	6.991005261	5.665171924	4.211569345	6.987175186	7.023151337	5.921870915	5.632055584	6.36089516
622.3	3.016526961	2.494377376	2.701618407	2.89423936	2.165607211	2.174492531	2.14903058	2.11946975	1.66360674	2.007534544	2.180366506	2.974408873	2.961904873	2.249939145	2.105425672	2.210226466	3.589342713	2.752449818	3.388289984	2.987886623	2.293430699	4.08710714	3.068465236	3.79768883	2.956597517	2.372530636	2.930702486	2.462804266	2.513000306	3.499709514	4.983072509	3.069034026	3.042290375	2.800867374	4.174252272	3.402112451	2.766331885	2.756833702	3.02914922	3.88554962	5.061681971	6.98294044	5.652768488	4.18498512	6.974166483	7.021072868	5.907274234	5.607534936	6.339022256
623.7	2.999614499	2.481111939	2.693018689	2.880155372	2.148892589	2.16215676	2.135303673	2.106205055	1.651061927	1.997440113	2.167153955	2.961471902	2.948687612	2.233581077	2.094271454	2.204218559	3.569561109	2.736416737	3.365178132	2.966280615	2.280415976	4.062927965	3.048074594	3.777378958	2.942060914	2.360148588	2.911155397	2.447716996	2.495630449	3.484661242	4.960797606	3.046599876	3.022555176	2.790213068	4.167051729	3.390052855	2.753767248	2.743180339	3.01064678	3.880601239	5.052227482	6.980231065	5.649908518	4.166844329	6.969508491	7.028105772	5.899704981	5.589676856	6.31942867
625	2.988795747	2.470848405	2.691447264	2.868062618	2.14322737	2.150999068	2.126322692	2.09927415	1.643547007	1.987923544	2.159625578	2.951884207	2.936945721	2.225894595	2.084635006	2.19948606	3.558556045	2.724676672	3.353347434	2.951116664	2.267564492	4.049912958	3.033431825	3.762192288	2.933590205	2.347712503	2.901288258	2.436838598	2.484889825	3.47245155	4.948622535	3.031968727	3.007714854	2.782901278	4.163629606	3.381850128	2.744539795	2.736187312	2.997215515	3.883396318	5.049723643	6.985611984	5.652776651	4.156058433	6.975095227	7.039766036	5.899165785	5.584173974	6.311360782
626.4	2.983647379	2.462398632	2.693433503	2.860088777	2.13747647	2.145188206	2.121264292	2.090220697	1.639357057	1.984223479	2.154466947	2.952122797	2.933254723	2.218223122	2.078696518	2.201633921	3.554394629	2.721290812	3.348804583	2.945081558	2.262609562	4.04063205	3.024257352	3.753529409	2.927456141	2.342784147	2.89928098	2.430524263	2.478312884	3.464476858	4.944095973	3.020678064	3.001279538	2.779840122	4.165726765	3.379373718	2.742540585	2.732150203	2.989201758	3.891107883	5.051440237	6.998558922	5.658084572	4.153415201	6.988864262	7.056602179	5.903586335	5.576802887	6.312356662
627.8	2.982551832	2.46186207	2.69855338	2.858230735	2.132686414	2.141727189	2.117677451	2.085080001	1.637837974	1.982392895	2.154251882	2.949500492	2.933695977	2.214216265	2.070966849	2.206851877	3.551315852	2.715713097	3.344378048	2.940399317	2.261202707	4.037875474	3.023216428	3.751402562	2.927851118	2.340744447	2.898120187	2.423424903	2.473877744	3.464829004	4.945539548	3.018014058	2.998507536	2.778271372	4.172261436	3.379001888	2.7416734	2.730160584	2.988376838	3.899836637	5.05848525	7.013515071	5.66974414	4.152792292	7.006336166	7.078071606	5.914276941	5.579528297	6.316776997
629.1	2.983707495	2.458396557	2.704319294	2.859998629	2.128643632	2.138168819	2.115265828	2.084550886	1.633041566	1.98025676	2.152272763	2.950595386	2.933619835	2.209481539	2.069240724	2.210009706	3.546368629	2.712995444	3.341111512	2.936358099	2.254878498	4.030513585	3.018127715	3.746836605	2.924462829	2.338122691	2.896571774	2.420805341	2.468733343	3.46218805	4.944598444	3.0126447	2.994987335	2.779823417	4.177858261	3.380477589	2.740488847	2.729972897	2.986213115	3.906117205	5.066581591	7.029289506	5.6800781	4.151730709	7.019098749	7.101390815	5.924461448	5.587144924	6.322346926
630.5	2.978360232	2.457749052	2.705357686	2.857974732	2.126856444	2.136924136	2.110267827	2.083105765	1.626563979	1.979095441	2.145343631	2.948429159	2.93275223	2.207693334	2.064517549	2.211256645	3.545366317	2.714660312	3.336629506	2.930504345	2.254858422	4.026682124	3.014257079	3.740573353	2.920822495	2.333178221	2.893369233	2.415511035	2.467140452	3.460065368	4.94605962	3.007839383	2.991398429	2.777174896	4.178834818	3.381210016	2.740833706	2.726261899	2.981877656	3.913150198	5.073620165	7.042775741	5.691103995	4.151292775	7.030306797	7.119042698	5.930566389	5.589221096	6.323246155
631.9	2.970685609	2.450002445	2.70603491	2.851091514	2.119688384	2.12564382	2.10407736	2.077220895	1.620637254	1.971927832	2.137993964	2.943992262	2.924502186	2.198631035	2.059979373	2.206496894	3.54116527	2.707349307	3.326583436	2.922287539	2.243919349	4.011629941	3.003688578	3.733304588	2.912642112	2.325973343	2.889029134	2.408298513	2.459464852	3.453899599	4.93571563	3.0005307	2.980781614	2.769765837	4.181683613	3.373361094	2.733563191	2.719165424	2.969490357	3.916931618	5.073856276	7.052728569	5.694640027	4.145169228	7.038042569	7.132229339	5.932732457	5.584720181	6.318771283
633.2	2.957341675	2.43043857	2.699810538	2.834064322	2.109239911	2.113488897	2.090902026	2.062694388	1.610546462	1.963921728	2.123667376	2.931670966	2.910911112	2.183682439	2.042100928	2.199465016	3.523848963	2.689847556	3.312890551	2.901680608	2.230605934	3.99227226	2.985614886	3.712360271	2.898518227	2.309960179	2.875677233	2.392702994	2.441553261	3.436878467	4.926173243	2.981157537	2.964651502	2.758566274	4.177283794	3.365239412	2.719048611	2.706595632	2.952724991	3.914320507	5.060601108	7.048066824	5.69017176	4.126752077	7.031751495	7.138041875	5.923301433	5.57083061	6.300479883
634.6	2.931439103	2.406489821	2.680824146	2.810992676	2.085588977	2.093309454	2.070750877	2.045914247	1.593922017	1.942752299	2.106299707	2.909479766	2.88061613	2.159595006	2.022177376	2.181256109	3.490374069	2.664743325	3.284906512	2.874682924	2.209929154	3.955227654	2.958181296	3.680592139	2.875084324	2.285340644	2.852085401	2.365054633	2.414821561	3.411348612	4.898469418	2.955054617	2.935180305	2.740394795	4.161969144	3.339894276	2.698440289	2.686360139	2.92812262	3.897805774	5.037268039	7.035907878	5.672891252	4.098464491	7.008340249	7.123790352	5.899398854	5.542169274	6.270646841
636	2.897927656	2.375863002	2.65505177	2.774977493	2.057143338	2.070734948	2.046068472	2.017141074	1.568017913	1.92213467	2.075803502	2.875067391	2.843948334	2.131277952	1.991605041	2.155860625	3.450593393	2.629458492	3.246267541	2.834983502	2.178790006	3.905900384	2.913743446	3.634900696	2.838076996	2.256401756	2.819318763	2.332720406	2.373980041	3.37204142	4.861001806	2.915219938	2.901028068	2.712115832	4.139239248	3.301909927	2.667542756	2.655593098	2.892196361	3.875029765	4.998000777	7.009354865	5.641639217	4.051944668	6.969688226	7.096890797	5.858686171	5.496770326	6.22189545
637.3	2.855872419	2.33211269	2.619855953	2.726820326	2.021245483	2.03837258	2.013913657	1.988237952	1.540122759	1.893880169	2.040862776	2.83236086	2.794183719	2.092541221	1.950520899	2.121229662	3.400850295	2.57770969	3.192549447	2.785534872	2.142346509	3.842869524	2.863239376	3.580069062	2.792693445	2.216174802	2.775906216	2.290570931	2.32602532	3.319812588	4.811498903	2.86608025	2.855776829	2.676129087	4.108931121	3.258394723	2.62639607	2.615523063	2.841303433	3.841679679	4.945244383	6.964460348	5.59660424	3.992677192	6.908556815	7.05377248	5.804319817	5.438399189	6.156437419
638.7	2.806536167	2.279964603	2.578905497	2.674122488	1.980959288	2.001697719	1.973460154	1.94828073	1.503362944	1.862890371	1.996270023	2.778723731	2.735172371	2.048137769	1.906576956	2.082967234	3.340634673	2.523663866	3.133285744	2.727658733	2.095985496	3.766979837	2.801132015	3.508242337	2.738496349	2.172600498	2.724629678	2.236699164	2.27166891	3.261678523	4.753332806	2.80727347	2.799106661	2.63259059	4.073798475	3.204624873	2.576704278	2.572995012	2.790573229	3.798124034	4.876316606	6.906120389	5.545926825	3.92111396	6.835517882	6.996053492	5.737290359	5.365724684	6.075766807
640	2.754274085	2.22334396	2.531508633	2.613943573	1.939749663	1.961183606	1.930314592	1.902753289	1.466792092	1.826484033	1.947902011	2.72134024	2.672557856	1.996999347	1.851914921	2.037378716	3.274114331	2.461824065	3.064260675	2.660544509	2.041988842	3.682818197	2.734524434	3.429458034	2.676960028	2.121375859	2.669346369	2.179361561	2.213144903	3.197173479	4.691023316	2.744898687	2.735177801	2.584384079	4.031040509	3.147783553	2.521712938	2.518201022	2.733179553	3.747445415	4.801160207	6.839708227	5.481249434	3.838494458	6.753889187	6.929852676	5.658139013	5.281496651	5.986069347
641.4	2.696743218	2.169314224	2.478184239	2.548402596	1.893826486	1.917227697	1.882476108	1.863716017	1.428954804	1.78589551	1.89816823	2.659780046	2.602017392	1.944440388	1.797644584	1.986971693	3.197188002	2.391336912	2.987957763	2.591410279	1.9853431	3.588121719	2.659637908	3.343341611	2.607787034	2.068502963	2.608855708	2.116729149	2.149357862	3.126209962	4.616771114	2.672537269	2.666229346	2.530193062	3.982562396	3.082223561	2.462711515	2.462101272	2.665815603	3.693901381	4.719340583	6.765030103	5.410395015	3.751167091	6.660954353	6.855247357	5.571861377	5.187227307	5.884282208
642.8	2.63763541	2.107950102	2.422299612	2.482211147	1.849397915	1.871796451	1.839095466	1.818328782	1.39202816	1.747588256	1.849383285	2.592839241	2.524974294	1.891034069	1.742866779	1.935767645	3.122289942	2.329532961	2.907762007	2.517154301	1.930076822	3.495115356	2.581438955	3.257108913	2.539329134	2.010360738	2.545361378	2.053567483	2.086479263	3.051087656	4.538559684	2.601374688	2.597106328	2.477577909	3.936686272	3.015036002	2.399109169	2.406743348	2.597321968	3.636697553	4.631850848	6.686287656	5.33649963	3.664127811	6.559140321	6.775465729	5.48234178	5.090219697	5.779301769
644.1	2.581204027	2.048222454	2.361442308	2.414323136	1.797443317	1.82383225	1.79484864	1.774050348	1.35332261	1.705403326	1.79928964	2.528535639	2.456343399	1.836149094	1.689966745	1.884693845	3.049295238	2.259168922	2.827064804	2.443428731	1.873434416	3.399614268	2.506707615	3.168284587	2.467640817	1.957367891	2.479592291	1.988941248	2.019103766	2.974644171	4.459356148	2.530303088	2.527809082	2.421718915	3.890346407	2.949776903	2.335605213	2.350816027	2.527800698	3.577237402	4.541557261	6.604383521	5.260212843	3.572977467	6.457985393	6.694699936	5.389805392	4.992508738	5.672689951
645.5	2.524611001	1.994095254	2.30712052	2.351766213	1.751098163	1.780161042	1.752077481	1.72968549	1.315020921	1.66712727	1.751897043	2.466115003	2.385419299	1.782957847	1.635159598	1.832449813	2.97754103	2.191556431	2.757010512	2.371407574	1.814868708	3.310822294	2.429832239	3.08334756	2.399123972	1.904395747	2.415924121	1.927688437	1.954573992	2.905007366	4.386968132	2.462717753	2.457339157	2.368205901	3.842789076	2.884491334	2.276658728	2.296937032	2.461781599	3.522140928	4.455600556	6.528363758	5.183421132	3.485059381	6.356739526	6.613405413	5.304283155	4.887615364	5.572013183
646.8	2.472086245	1.944236552	2.257119628	2.289226049	1.707758389	1.740682129	1.710971248	1.686080792	1.280788869	1.633259167	1.700854979	2.407277211	2.318727642	1.733726004	1.587398826	1.787297727	2.909141909	2.130483609	2.684738292	2.30753555	1.762882297	3.224437671	2.362852372	2.999175308	2.340220627	1.854341506	2.359250187	1.874299427	1.896726671	2.838271808	4.31305579	2.39584778	2.395154333	2.323200197	3.799049368	2.821792841	2.223293268	2.246839375	2.403695599	3.467780101	4.37951348	6.455615105	5.111810755	3.404970455	6.265862173	6.538138719	5.219713328	4.789252964	5.47777481
648.2	2.425606755	1.899592803	2.220710162	2.238080397	1.67395523	1.708602705	1.674399698	1.65400522	1.252110114	1.603113371	1.662520711	2.360223427	2.266096163	1.69407062	1.5407908	1.748342971	2.85184619	2.076024117	2.623136699	2.251622496	1.717472561	3.148066397	2.301685642	2.926432478	2.288671872	1.813435145	2.310380451	1.82139574	1.852004073	2.779789182	4.253230041	2.337866363	2.340239587	2.281114137	3.761477194	2.774086341	2.174551942	2.200981747	2.352802169	3.421456431	4.305554892	6.391894383	5.051009218	3.333536494	6.186478825	6.473812741	5.150881887	4.710415309	5.387370763
649.6	2.394797921	1.852431043	2.174306406	2.193155999	1.639595501	1.677713925	1.645243283	1.632118863	1.227743374	1.580942865	1.630995498	2.317670492	2.219656969	1.656312062	1.509001044	1.720051027	2.802217386	2.034869671	2.579142593	2.209019722	1.68367528	3.08855052	2.257072296	2.868490747	2.238698618	1.77852188	2.270294223	1.786739465	1.812696997	2.732256945	4.201370016	2.290631206	2.293613726	2.246116437	3.734476083	2.729107842	2.138495272	2.170311369	2.309569889	3.384648218	4.257150518	6.338199581	5.007264381	3.280325294	6.129072069	6.427490741	5.094783315	4.647054467	5.33222603
650.9	2.358379691	1.834494957	2.144138603	2.161108251	1.615430148	1.652930069	1.616297854	1.602641514	1.210027263	1.564315303	1.605314833	2.278281924	2.185288588	1.627270922	1.483268546	1.694204706	2.766437637	2.002010883	2.529514881	2.165039223	1.650696122	3.037902764	2.215213879	2.82605378	2.203449488	1.750944701	2.239365539	1.754092958	1.783453111	2.695629323	4.14838207	2.251155676	2.260142088	2.211238418	3.707677716	2.693462767	2.107321355	2.145709033	2.272114597	3.348363605	4.214616128	6.315005594	4.972929687	3.230291428	6.073516842	6.382397349	5.060922584	4.603697381	5.270317182
652.3	2.326087365	1.822825112	2.122197141	2.134065516	1.609208243	1.638666815	1.604899275	1.586166595	1.200120592	1.542986451	1.590015322	2.257473432	2.161506413	1.607923997	1.457619521	1.675087179	2.736304992	1.976499016	2.496488861	2.13420991	1.624721399	3.001581969	2.182096993	2.787299253	2.178657628	1.729710877	2.210815552	1.72976378	1.753763334	2.66544688	4.118560557	2.22173079	2.237086405	2.195609279	3.703831956	2.673770515	2.079813809	2.116621191	2.240999693	3.335866935	4.180223494	6.281533264	4.931129535	3.1951718	6.034586367	6.368936629	5.026763799	4.539383054	5.223392639
653.6	2.316567958	1.792082496	2.107207057	2.115172366	1.588207157	1.622510988	1.586457767	1.572525672	1.184409529	1.538019272	1.571714946	2.239373183	2.142871129	1.589971215	1.445274274	1.661717981	2.710960715	1.952795791	2.477384317	2.104864564	1.609020596	2.972201022	2.157381514	2.750409256	2.154490466	1.710948203	2.190085274	1.709931227	1.733254862	2.63937649	4.099872203	2.195453844	2.209768255	2.177782714	3.690233501	2.647230811	2.058561397	2.099054416	2.216480888	3.316897831	4.1468469	6.243386204	4.906240178	3.161763212	6.007763043	6.334329639	4.988588828	4.491760223	5.191451297
655	2.307060729	1.767714199	2.086197	2.081300743	1.56243744	1.603437213	1.570773126	1.549725478	1.164239809	1.511359498	1.550125359	2.20846931	2.107480608	1.568479974	1.424851945	1.643707324	2.684622741	1.930533308	2.441851317	2.080880058	1.587892443	2.928540588	2.127452903	2.719672449	2.127786951	1.693469354	2.164421119	1.692465151	1.706379371	2.60858786	4.06846937	2.163808506	2.180273763	2.160573865	3.663796089	2.612795567	2.043549064	2.083823828	2.187956282	3.278897792	4.122887587	6.229872488	4.87892566	3.132570286	5.966863793	6.285619431	4.955814707	4.465045957	5.147132503
656.3	2.273534692	1.741464558	2.042685665	2.040916398	1.531867855	1.573205022	1.541637318	1.519087633	1.149735018	1.485167171	1.520205006	2.180700597	2.073263218	1.536355023	1.381997046	1.588536543	2.632110605	1.898101217	2.384237747	2.035455264	1.551329168	2.864446613	2.102530323	2.674292822	2.077797205	1.66249316	2.133518755	1.646838703	1.67850692	2.568716672	4.024868714	2.106743668	2.141249997	2.136895788	3.616617034	2.592499638	2.015935871	2.057660902	2.157844928	3.248670895	4.075450726	6.214479573	4.8616351	3.085348282	5.891637243	6.226879908	4.895084441	4.413982996	5.080520454
657.7	2.21784399	1.710538527	2.007149925	2.005018837	1.517418017	1.549523744	1.519024394	1.496283871	1.127376807	1.470967535	1.494255232	2.132911238	2.030295415	1.511318111	1.361371289	1.581262816	2.599669685	1.849251127	2.340900473	1.986460499	1.517378841	2.817952417	2.049075992	2.615204076	2.048514323	1.634321205	2.084348908	1.617108086	1.638430448	2.529465886	3.965859606	2.068549389	2.099967574	2.095782137	3.602491878	2.549294211	1.975672078	2.020716742	2.108584949	3.217579867	4.006954674	6.158244852	4.801292895	3.02456254	5.826095847	6.184100728	4.841398533	4.339511261	4.999108628
659	2.181163777	1.677115442	1.963826873	1.955947858	1.480097748	1.51947681	1.489969728	1.463781084	1.108433598	1.445937856	1.45834251	2.085072224	1.97646613	1.476525458	1.326380245	1.552932413	2.550243345	1.803510338	2.290597317	1.935518285	1.479303985	2.750842345	1.996233972	2.554839914	2.0044449	1.592901518	2.034997137	1.578759873	1.596603476	2.485592108	3.9023376	2.026554129	2.059158568	2.054715647	3.585116433	2.502026682	1.922681641	1.968923465	2.049515711	3.183440454	3.941214002	6.071996837	4.712042427	2.954186893	5.762971687	6.147662269	4.778366965	4.212307349	4.931971579
660.4	2.137143785	1.634680618	1.916091628	1.905763536	1.447869903	1.485785357	1.456783242	1.426624077	1.085193755	1.416288078	1.416503033	2.038331506	1.924876365	1.429986854	1.279084474	1.504692185	2.495720831	1.754591347	2.225488611	1.88504072	1.434635935	2.677589154	1.940248295	2.485379323	1.944833531	1.556066671	1.989892795	1.526553965	1.553383828	2.42453519	3.841986569	1.968073031	2.005152322	2.010543529	3.540475013	2.451291088	1.883094165	1.934659421	2.00041178	3.129273865	3.874217722	6.013088691	4.651949843	2.890120479	5.669325907	6.060948322	4.700729104	4.134342515	4.842988979
661.7	2.095911644	1.591559834	1.873175695	1.849840015	1.413518177	1.451553722	1.426843808	1.395644606	1.059863901	1.389968826	1.382476387	1.989184109	1.869029301	1.3945058	1.24759908	1.463164459	2.436162833	1.706062541	2.164891044	1.828689593	1.391620747	2.605333696	1.884737404	2.417601969	1.890094869	1.516109537	1.940523028	1.480360362	1.505940303	2.368996367	3.781025399	1.910064258	1.953225102	1.973916672	3.496493041	2.3986792	1.837211694	1.893626296	1.952496957	3.075979848	3.794898724	5.947217445	4.595316885	2.81737677	5.569170921	5.98252843	4.62200977	4.054476356	4.749892677
663.1	2.053983497	1.555721005	1.832396499	1.799968413	1.377008171	1.419641901	1.394978592	1.366402525	1.034636304	1.365395033	1.352497291	1.937622407	1.817026451	1.358891309	1.207036975	1.421480741	2.38240332	1.655295606	2.10073528	1.772705513	1.347013042	2.535912447	1.83264387	2.34954684	1.840441126	1.474925163	1.89441258	1.434422936	1.459039681	2.317288355	3.722075378	1.861679766	1.903289056	1.930306511	3.45820939	2.344216629	1.789060044	1.857123136	1.903673793	3.022745193	3.722879496	5.878444709	4.520633628	2.745565127	5.478524682	5.90741066	4.547864202	3.9631622	4.654662215
664.4	2.022011185	1.523320835	1.792336228	1.753774488	1.350357064	1.389589936	1.366241692	1.340061931	1.011034556	1.348422465	1.312401914	1.888052209	1.771068076	1.321242978	1.171400261	1.386765982	2.328699403	1.609511442	2.04546808	1.724646417	1.308192198	2.4709626	1.782973106	2.283065197	1.791723439	1.440327341	1.855128753	1.39057702	1.42439894	2.265194176	3.667577362	1.815385213	1.860263099	1.893633102	3.426183344	2.296050935	1.746823366	1.818654874	1.857904552	2.972882608	3.653511659	5.812876089	4.44699063	2.681461972	5.387225528	5.831017305	4.470659489	3.874643422	4.571670459
665.8	1.987287253	1.489768177	1.754538375	1.710991972	1.327521252	1.362623997	1.342666612	1.315631866	0.993661906	1.324654475	1.280906766	1.847398123	1.72902903	1.288643437	1.141705871	1.345880052	2.281052401	1.566081933	1.995557548	1.678500915	1.274023339	2.407642755	1.739051604	2.224223028	1.743098502	1.40353368	1.806095001	1.358104465	1.388077848	2.219498516	3.617754534	1.773062958	1.821297851	1.857479901	3.392839706	2.255891784	1.707207415	1.782802453	1.813951763	2.928252324	3.587155241	5.74754929	4.388959713	2.619935278	5.30092969	5.760790895	4.403042298	3.799902209	4.491722338
667.1	1.955322176	1.468862978	1.720744711	1.666823689	1.304794824	1.340420034	1.322176442	1.294753347	0.982239148	1.309559223	1.255335436	1.807134735	1.688471321	1.268545109	1.120040283	1.315803268	2.238944824	1.527555938	1.942969829	1.642348083	1.244104727	2.347662341	1.698342659	2.171051011	1.704800006	1.373763001	1.774893791	1.326603305	1.357939038	2.178079238	3.577289786	1.743952297	1.787482401	1.834064136	3.36594133	2.219160966	1.672742692	1.748807221	1.778584162	2.88941383	3.524735282	5.697515777	4.33757989	2.564360152	5.219267585	5.703703763	4.342755259	3.726916759	4.420653023
668.5	1.936741107	1.446063122	1.697521405	1.645176569	1.287938735	1.327002989	1.308608425	1.284504552	0.9712722	1.301358493	1.23449093	1.780135512	1.661628785	1.24500532	1.098584719	1.290011916	2.213189906	1.495373013	1.909081854	1.609024116	1.215761592	2.305902443	1.669616699	2.127499885	1.676021066	1.355462613	1.742742837	1.300123092	1.329988236	2.145575745	3.545707543	1.714245589	1.757981897	1.808570775	3.347107145	2.186779798	1.647671992	1.725700924	1.748546741	2.861609676	3.479334512	5.651553865	4.297111512	2.526963947	5.157938868	5.649704879	4.294184388	3.673091223	4.358242202
669.8	1.917678388	1.436449661	1.679705513	1.622948455	1.272280545	1.316463399	1.301700422	1.275524443	0.965109118	1.296152132	1.21683016	1.757102535	1.635520574	1.229359928	1.078297785	1.269663148	2.189415563	1.477381267	1.882305372	1.58301174	1.200503321	2.270531847	1.646272494	2.095744954	1.653230809	1.334266378	1.717928906	1.283146298	1.307564002	2.123776988	3.518557759	1.693364848	1.733639735	1.786806425	3.331250572	2.164817625	1.626357367	1.711269849	1.73108106	2.834985389	3.445979387	5.619578364	4.263946276	2.491684478	5.109220006	5.614011597	4.255209602	3.623870509	4.314339696
671.2	1.907158162	1.425227725	1.663686564	1.611468511	1.266778657	1.304813738	1.29881107	1.267377459	0.96885643	1.293516559	1.205286048	1.743503512	1.62449333	1.219639615	1.06993111	1.256100154	2.169445927	1.458417478	1.85988267	1.567690486	1.182624981	2.247695569	1.63081532	2.070836136	1.632916576	1.318819234	1.708828959	1.267030871	1.297492788	2.111922088	3.499608386	1.68114328	1.71971282	1.7750543	3.332210387	2.152228736	1.612373968	1.700772472	1.714155134	2.821484827	3.421794832	5.597297217	4.231396048	2.468042046	5.071755716	5.594000049	4.229642665	3.589286383	4.283221494
672.5	1.897684506	1.419037927	1.656051351	1.595386851	1.267022053	1.295910401	1.29915659	1.262088241	0.969113362	1.290459267	1.200408466	1.73014534	1.61800441	1.216578803	1.068321149	1.247943964	2.158089104	1.445542661	1.850056285	1.554882556	1.179906639	2.22936277	1.621076217	2.055586108	1.628720204	1.314722564	1.699881375	1.255801842	1.285238998	2.103157692	3.493533348	1.670462373	1.712555366	1.766362923	3.32993155	2.140735856	1.606936523	1.697305649	1.708939022	2.808656797	3.398434989	5.582906204	4.218921087	2.454408332	5.042122395	5.577125842	4.211737922	3.560035808	4.259205419
673.8	1.901807134	1.424223604	1.656202105	1.590402537	1.270464096	1.297140414	1.303926905	1.266758926	0.967211639	1.298463538	1.201266875	1.726648131	1.616570685	1.214336283	1.066189575	1.242876567	2.153504452	1.442569407	1.843038417	1.548159534	1.170515764	2.216400391	1.61343881	2.044768252	1.619861184	1.30888887	1.696196496	1.256521086	1.284706737	2.100586328	3.501279609	1.666913973	1.712016439	1.767447612	3.329515128	2.136312144	1.60042104	1.692107357	1.706936946	2.806195618	3.39526017	5.584211976	4.212668375	2.445800606	5.033087797	5.575420517	4.202460855	3.543211156	4.247249794
675.2	1.910055782	1.430098247	1.65984141	1.590325436	1.270539594	1.304155544	1.309032903	1.274126598	0.974749005	1.303744718	1.198010745	1.733227417	1.623368842	1.217952696	1.07173008	1.241113266	2.159603596	1.442414551	1.840571247	1.546437819	1.17412969	2.217153792	1.60907451	2.041727735	1.619332637	1.311883181	1.700682328	1.258330186	1.289524392	2.10109328	3.505238319	1.672827153	1.722893656	1.773110533	3.335794911	2.138166647	1.601566337	1.697544827	1.707801883	2.813755644	3.39917503	5.590101342	4.215529229	2.44250314	5.029138426	5.579547608	4.208083371	3.541549774	4.243206974
676.5	1.924902275	1.447424988	1.665051963	1.596850741	1.281900123	1.307373505	1.319429033	1.286504064	0.987381251	1.315886559	1.20851814	1.742656648	1.635392041	1.228178295	1.079337643	1.24573842	2.167437758	1.445525971	1.84501572	1.552923673	1.182956082	2.222901316	1.624069656	2.047382151	1.629408905	1.315086413	1.70350736	1.265189106	1.296604903	2.106750189	3.510570383	1.685461241	1.733743677	1.780482719	3.353388657	2.149717615	1.607550179	1.70672994	1.710688207	2.825159704	3.404687585	5.605325114	4.224687477	2.447840691	5.037116787	5.594474913	4.218688758	3.552232383	4.250528353
677.9	1.93380603	1.457155333	1.676407567	1.612742383	1.29755614	1.323427101	1.337089479	1.299422715	1.000325439	1.328221686	1.217447323	1.755977757	1.651111427	1.242263328	1.092391618	1.257859519	2.181853685	1.462285671	1.856663324	1.567842746	1.191653871	2.240717517	1.639019049	2.059382647	1.644609161	1.326624639	1.71441107	1.280950579	1.307874124	2.125815163	3.533259951	1.704100568	1.744559604	1.793867259	3.374795243	2.169042428	1.625190153	1.719373283	1.727888071	2.839252908	3.42839541	5.634938443	4.243588722	2.4651289	5.06078936	5.618503448	4.242680602	3.564475652	4.275599046
679.2	1.955076169	1.477936949	1.694394328	1.636789633	1.312019387	1.336980685	1.35249969	1.320300729	1.022762772	1.348568241	1.234355292	1.784688853	1.680855133	1.253839636	1.10979503	1.27984111	2.209039588	1.483649708	1.87347252	1.583940448	1.208178605	2.265440722	1.659329999	2.082862651	1.664216976	1.345613756	1.739888957	1.302733756	1.328908856	2.152896715	3.565625936	1.727738119	1.769580918	1.813684978	3.399364907	2.19146781	1.646953702	1.740997672	1.748069248	2.865381702	3.458834521	5.672052861	4.278092179	2.497281776	5.10062415	5.660582926	4.276747197	3.594694357	4.304147022
680.5	1.986086063	1.506365424	1.723889455	1.666625113	1.332598745	1.359118545	1.381896038	1.339612277	1.043420244	1.372504489	1.254976302	1.820626314	1.72327816	1.282939524	1.132549897	1.30442173	2.244743507	1.510068051	1.914952527	1.618744057	1.229798716	2.306070051	1.692822358	2.121188299	1.692821099	1.376444709	1.768777779	1.326215503	1.360841728	2.186389354	3.606359724	1.760750038	1.799427383	1.847699424	3.432844303	2.225896888	1.678495777	1.775431099	1.776263656	2.907395507	3.510674816	5.727361658	4.326384772	2.546462168	5.161504192	5.726824452	4.327873661	3.642740963	4.36352493
681.9	2.029554005	1.544859198	1.765798964	1.715069173	1.366163301	1.392369472	1.413131629	1.367468533	1.070222727	1.403472848	1.29456675	1.866129446	1.777479798	1.323899572	1.169163927	1.346183189	2.29693367	1.560587429	1.966904915	1.664791777	1.271796381	2.36987943	1.741400975	2.18152594	1.739782991	1.410752126	1.820393883	1.371995429	1.40696499	2.240872039	3.664093284	1.80999102	1.847117798	1.889636183	3.480744236	2.277192714	1.727081652	1.819472831	1.825048633	2.964899656	3.584850909	5.812048475	4.399020232	2.607076064	5.265645164	5.817064403	4.413953094	3.721643854	4.448514891
683.2	2.091868879	1.601912885	1.82419898	1.785100247	1.415961689	1.435062192	1.459516512	1.417763675	1.108041101	1.440625872	1.345411143	1.941180452	1.851165742	1.374284136	1.225915856	1.404202309	2.370885813	1.62626183	2.043810717	1.730693906	1.329849413	2.45906951	1.816546879	2.267018213	1.80861389	1.464063575	1.886788137	1.430929597	1.466691956	2.318150982	3.752028087	1.876794734	1.916019124	1.949301963	3.545645266	2.350336668	1.787158365	1.87964793	1.893247041	3.04100269	3.695731423	5.933669103	4.506384886	2.705330981	5.400935379	5.941403814	4.529045742	3.835384469	4.573524769
684.6	2.171858179	1.685783202	1.915124546	1.881333926	1.487967814	1.495961323	1.523260119	1.480753592	1.159507185	1.498195678	1.41798911	2.038096445	1.95860716	1.449850112	1.300485623	1.484999831	2.476079569	1.724280329	2.143180055	1.827654127	1.413017407	2.586327688	1.916184009	2.389183644	1.906330715	1.536472723	1.975834222	1.512921204	1.552353811	2.425474289	3.869404155	1.969414215	2.010098128	2.031920049	3.638628199	2.451009747	1.877787077	1.955439499	1.987063144	3.150817968	3.84523029	6.092198647	4.652229886	2.840766946	5.587311866	6.112552444	4.687580102	3.993937546	4.744101831
685.9	2.294071886	1.802537966	2.035862355	2.023399544	1.58035035	1.588083373	1.620535764	1.57764524	1.233661574	1.581701093	1.521338132	2.178058974	2.11471612	1.552577751	1.4051396	1.604430643	2.628667986	1.865732458	2.300106608	1.968728756	1.527439647	2.77233021	2.066861699	2.568296519	2.045930037	1.64895342	2.112530611	1.637712914	1.68059673	2.571892195	4.032118499	2.108050085	2.145358929	2.148928186	3.754459085	2.594493656	2.010877499	2.075231641	2.11682435	3.300730597	4.050703483	6.31769016	4.848881019	3.029908406	5.852903631	6.342782443	4.908796151	4.221373524	4.985914154
687.2	2.463633472	1.955890256	2.198182417	2.209928263	1.714598014	1.712247042	1.747321343	1.695147948	1.342581017	1.690007553	1.664441638	2.369566798	2.31642817	1.697760739	1.550213263	1.766701227	2.832742734	2.049398301	2.519568499	2.153137665	1.680679462	3.024724627	2.272201585	2.808247934	2.233748885	1.79848832	2.291776599	1.805050372	1.857208368	2.777175155	4.259775276	2.300838286	2.325176542	2.308695541	3.928925446	2.789224771	2.187408245	2.234071733	2.293715486	3.509461088	4.331965444	6.613897751	5.120223318	3.279899025	6.213535016	6.661767838	5.20954524	4.52064059	5.317988346
688.6	2.668686314	2.152396079	2.400591694	2.451390375	1.87567406	1.868444854	1.896728118	1.842362229	1.472280977	1.823856829	1.837403439	2.606039665	2.574705766	1.885887224	1.733719175	1.969374439	3.102033068	2.281009597	2.784870745	2.391224683	1.87309416	3.341995423	2.520929419	3.105339834	2.477428356	1.987111764	2.521571835	2.016574152	2.071953034	3.048438652	4.546086426	2.543786229	2.560667769	2.51004723	4.137168066	3.040451657	2.409815636	2.436191113	2.52105147	3.766131354	4.674298758	6.98480536	5.449656862	3.60660695	6.657271572	7.064377172	5.5823933	4.896893573	5.723331866
689.9	2.895776526	2.364054563	2.629069935	2.715786095	2.054889322	2.031595735	2.069836774	2.011049024	1.609938101	1.969518872	2.028630199	2.854049965	2.855960737	2.081900726	1.935232071	2.188087543	3.387787409	2.544456234	3.071604406	2.653714238	2.092382639	3.692312265	2.799070476	3.441515736	2.742005215	2.193566274	2.766858976	2.251730776	2.310079148	3.333188266	4.855743045	2.806728644	2.818883007	2.731760475	4.366375361	3.309311401	2.649042122	2.657179595	2.773327572	4.041810475	5.058207679	7.375983147	5.808248207	3.964995215	7.131332748	7.490580431	5.99339321	5.313901529	6.169959081
691.2	3.173520188	2.642706961	2.918329779	3.037070271	2.286685546	2.247474544	2.292510564	2.217185679	1.783795135	2.155492512	2.258913776	3.162769069	3.195811457	2.331487366	2.186309012	2.44771473	3.74160396	2.866761698	3.43436894	2.978430432	2.351635541	4.109990452	3.145600506	3.842653889	3.05947822	2.441259133	3.070038225	2.533628911	2.601814033	3.68091224	5.240058162	3.135700955	3.138406478	2.99792694	4.637412258	3.630780651	2.951136976	2.927781785	3.077454363	4.367457972	5.505797512	7.836353027	6.231934752	4.384367568	7.685305649	7.979519609	6.47645185	5.80261467	6.696593313
692.6	3.515819774	2.970933572	3.25256241	3.408219285	2.569171575	2.500559285	2.559858603	2.477838684	2.00254796	2.389701636	2.536671387	3.538026904	3.603442019	2.633372953	2.486389036	2.754135407	4.153156182	3.249822598	3.861250692	3.364788183	2.660029875	4.595344354	3.557194068	4.301959566	3.437580412	2.743613672	3.437784168	2.872896832	2.957840879	4.094094636	5.690074302	3.533718435	3.517595798	3.311365051	4.959417915	4.012093568	3.296951474	3.246633166	3.454381235	4.745325016	6.023081655	8.356786385	6.712728025	4.880465039	8.304787282	8.530492375	7.018461613	6.363050928	7.291594303
693.9	3.93051753	3.370554648	3.656473332	3.851152132	2.912776563	2.812419106	2.88295919	2.798501691	2.280789794	2.684264508	2.876098957	3.974544288	4.087592903	2.997123849	2.853872642	3.108418043	4.643415919	3.699406844	4.362637943	3.818943637	3.032662996	5.171570463	4.053701541	4.840355633	3.885406806	3.100841859	3.871903712	3.287053748	3.383250089	4.575926909	6.22872439	4.016807177	3.971336569	3.680603793	5.33284794	4.468910376	3.714438364	3.624410212	3.902613518	5.174788586	6.62540467	8.953109033	7.265708001	5.45923701	8.997735255	9.146255514	7.640985224	7.01221562	7.977101436
695.2	4.417319106	3.84673848	4.120313333	4.361415046	3.31613466	3.175521989	3.268821016	3.177369398	2.609330157	3.029454531	3.256204737	4.474455993	4.64448893	3.412467011	3.272080707	3.513711273	5.202341108	4.223379657	4.927528496	4.347326029	3.460197155	5.824818529	4.628604284	5.446798801	4.39691951	3.509728175	4.362651923	3.76316223	3.86982589	5.128320823	6.835128593	4.567945236	4.494180152	4.110108294	5.764509392	4.983982476	4.194399821	4.063745327	4.410626809	5.655111847	7.290876322	9.605564165	7.873377013	6.107478985	9.753898139	9.823337064	8.330834016	7.727947456	8.724273791
696.5	4.957787006	4.37581326	4.618528748	4.911199648	3.763639112	3.57693159	3.692288043	3.599532117	2.976189494	3.41948666	3.673790028	5.024797099	5.25122557	3.877070454	3.739331934	3.953207007	5.803691105	4.79168819	5.538129405	4.92340648	3.926720843	6.518792403	5.260355889	6.102491641	4.954253649	3.962311849	4.905806786	4.287006996	4.410703665	5.733909778	7.493511255	5.173388618	5.071630034	4.580155135	6.223848427	5.539146714	4.712036268	4.539234514	4.975497996	6.168144524	7.998607195	10.29011473	8.516992603	6.80183436	10.54857919	10.53839418	9.065689657	8.488776439	9.509056284
697.9	5.546062882	4.948324127	5.162714068	5.503016182	4.261271859	4.025255906	4.163194901	4.063014703	3.389034324	3.856779308	4.122424	5.62058475	5.89906127	4.387454823	4.244603698	4.427234815	6.454948045	5.407101667	6.205382619	5.541633323	4.426411654	7.259893573	5.941897031	6.798184984	5.548998624	4.451449635	5.491412426	4.860301934	4.996040173	6.378660313	8.201512724	5.834247061	5.691123711	5.081049125	6.716801804	6.136213507	5.277866217	5.06430321	5.592024317	6.710882592	8.753361398	11.00186202	9.191390024	7.5449849	11.37189772	11.28032614	9.829028458	9.285288504	10.32716996
699.2	6.180182844	5.586090115	5.747700333	6.138330079	4.808358559	4.510662452	4.680101754	4.580911622	3.844937601	4.340223338	4.616842659	6.26547487	6.601832107	4.941497522	4.790671211	4.935252433	7.149820461	6.075428131	6.919332363	6.212608257	4.976048154	8.059248816	6.690360694	7.541756027	6.199647349	4.98806679	6.126415044	5.488665491	5.645843178	7.070586474	8.960667124	6.554103152	6.375682627	5.623066893	7.238580596	6.782541164	5.897459174	5.62224736	6.258661999	7.283374979	9.558482484	11.73870966	9.896187428	8.34231427	12.22479668	12.05054993	10.63168342	10.12682732	11.18677127
700.5	6.869944385	6.269990606	6.358474403	6.804677112	5.394069068	5.031234057	5.232377999	5.144619676	4.334517535	4.857738993	5.137809018	6.94383611	7.354103928	5.52845683	5.383088098	5.468246604	7.892888603	6.784118949	7.666804297	6.926431985	5.561669099	8.895209159	7.48958953	8.3311327	6.887866838	5.561117689	6.804406293	6.161789148	6.330020604	7.803363166	9.752095866	7.324993549	7.094543632	6.202410616	7.790867622	7.460062496	6.547629584	6.220930034	6.96786751	7.874381736	10.39249983	12.49256086	10.61846174	9.171195416	13.09127027	12.84669789	11.45985559	10.98480278	12.05690629
701.8	7.594384515	6.970183247	6.988311889	7.490899518	6.004485609	5.575623213	5.80905379	5.726971078	4.853510363	5.404459385	5.676138341	7.649203446	8.114364706	6.140512007	6.003074201	6.019417965	8.650168469	7.523387006	8.440432515	7.667262373	6.176402187	9.751656805	8.329945798	9.142810347	7.608311979	6.150621559	7.496963152	6.870798266	7.05102047	8.568288543	10.56338881	8.122225274	7.852621219	6.795302322	8.353076985	8.152658252	7.217619267	6.841735537	7.702259135	8.481308318	11.24261531	13.24122612	11.3346209	10.01971312	13.96086977	13.6525726	12.29641045	11.83917395	12.93115978
703.2	8.317813031	7.696605749	7.616499287	8.178801633	6.630782328	6.123968833	6.391723148	6.314968243	5.38141697	5.957090949	6.21432437	8.362872756	8.877226715	6.77372816	6.625592562	6.572686444	9.420071238	8.271601357	9.220882675	8.423455343	6.798439521	10.60802465	9.186518585	9.963169164	8.329303898	6.752757013	8.208224672	7.591555339	7.790666422	9.32852994	11.37419486	8.921367643	8.626142849	7.396796365	8.910411491	8.846749677	7.899608165	7.467187226	8.448566678	9.075270953	12.092582	13.97785716	12.04743266	10.86569441	14.79821717	14.4384041	13.1202244	12.68643519	13.77923301
704.5	9.045474048	8.409079184	8.246800525	8.866348981	7.261689778	6.677254609	6.980497903	6.915182396	5.913142464	6.521555701	6.758077076	9.076040089	9.643823338	7.409140216	7.250529013	7.119652999	10.18492116	9.02292029	9.996310404	9.18120946	7.434095869	11.46551432	10.05397388	10.78249137	9.058194458	7.356967067	8.924384585	8.328099408	8.536167799	10.08347324	12.18643321	9.730164745	9.400390949	8.001310264	9.462574088	9.533193895	8.583284343	8.096053079	9.192062296	9.655877076	12.93851313	14.68553771	12.73616381	11.69969525	15.60337446	15.20044567	13.91635771	13.51918361	14.6040023
705.8	9.788847815	9.146343191	8.884292115	9.555936766	7.908946737	7.242199732	7.582829001	7.528264756	6.464604721	7.101174031	7.310243393	9.795767783	10.41476331	8.057700691	7.894438523	7.672176942	10.95603857	9.784818901	10.78260533	9.950562183	8.084915422	12.32724104	10.93697673	11.60541139	9.800553627	7.973518941	9.653019865	9.079556972	9.304704634	10.84304339	12.99215267	10.55286587	10.19363504	8.607214581	10.01281118	10.22518409	9.272991279	8.733923169	9.949899677	10.23782515	13.78576261	15.38383968	13.41140674	12.53591355	16.38470985	15.95821069	14.7080965	14.33222784	15.41804578
707.2	10.54869304	9.892454903	9.524637718	10.25424901	8.572627093	7.822596713	8.197362416	8.168380664	7.033694698	7.694369281	7.871415904	10.53008722	11.19464121	8.723346793	8.549778318	8.229792583	11.7391668	10.55702483	11.57304831	10.73675989	8.753564614	13.19534792	11.84984402	12.44210768	10.55801179	8.601441167	10.39976613	9.861155631	10.09616739	11.61563666	13.80673644	11.39144913	10.99625593	9.22901538	10.56582353	10.91797875	9.97865099	9.379179813	10.72214748	10.81643115	14.63413535	16.06890301	14.07957691	13.38038186	17.15803338	16.71054714	15.49421041	15.14041112	16.21396702
708.5	11.32623628	10.65697629	10.18064463	10.95557747	9.255629629	8.417998497	8.824567061	8.825120455	7.626706422	8.30985754	8.445920626	11.27891384	11.98443495	9.408619803	9.223477281	8.797742368	12.52778781	11.34836632	12.37023619	11.54363452	9.438810007	14.07028973	12.78135046	13.28796595	11.32877787	9.24153937	11.15656161	10.66208217	10.91332827	12.39558618	14.62103227	12.24610361	11.82077317	9.860455503	11.117535	11.6241245	10.70342163	10.04389475	11.5112486	11.39520782	15.48094908	16.7408478	14.7361315	14.2276118	17.91000923	17.44882756	16.27004476	15.93533748	16.98971816
709.8	12.12810651	11.44974769	10.84932081	11.67243088	9.955782125	9.029251893	9.47740766	9.504070538	8.238286067	8.950124326	9.036128247	12.04456384	12.79465582	10.11359554	9.919170283	9.373679559	13.33499936	12.15684205	13.18676458	12.36206653	10.14759929	14.96256642	13.74237861	14.14417859	12.1223898	9.899095195	11.93854022	11.49827669	11.76768772	13.18498417	15.44456324	13.11769828	12.66438499	10.50429958	11.67029507	12.33733942	11.43682665	10.72339475	12.32369203	11.97459651	16.33853455	17.40702868	15.39014848	15.08024085	18.6468588	18.17961368	17.04424582	16.72882709	17.75499515
711.1	12.96551911	12.28061333	11.5353919	12.40926067	10.69564506	9.666609646	10.16052414	10.21556524	8.884391114	9.618813999	9.649827962	12.8414397	13.63662479	10.85340706	10.64457456	9.970265105	14.16512696	12.99325521	14.02749257	13.20832593	10.88516138	15.87075339	14.73899814	15.02734095	12.9397805	10.58471213	12.74002452	12.36059701	12.6630536	13.99068462	16.27820059	14.01626964	13.53163971	11.16777662	12.22924271	13.06463124	12.19009201	11.41432328	13.15174744	12.56984318	17.21556199	18.06524242	16.03403737	15.94647759	19.3890437	18.91191628	17.81421752	17.51852243	18.51189127
712.4	13.84401723	13.14722747	12.2568277	13.16929174	11.4652522	10.32673512	10.87010597	10.96423898	9.565461803	10.31863417	10.27781835	13.66813877	14.50580912	11.62395046	11.39842403	10.58657427	15.01544176	13.85815817	14.87886956	14.08656588	11.64452939	16.80334112	15.76476583	15.91959335	13.78389983	11.29686311	13.57499372	13.26745209	13.5883399	14.81217031	17.11934077	14.94499725	14.41865739	11.84854719	12.7981924	13.81270361	12.96837784	12.13414995	14.01634784	13.16893387	18.09577984	18.71922249	16.68217864	16.82660826	20.11704088	19.63790802	18.59161236	18.30892939	19.26158166
713.8	14.75604151	14.05196503	13.00677161	13.96228097	12.27509141	11.02200725	11.61550654	11.75172966	10.2807014	11.05925953	10.93554564	14.53014916	15.40588572	12.42539172	12.18870195	11.22316383	15.8891266	14.74881386	15.75416487	14.99239697	12.42842981	17.7521802	16.83346443	16.83331136	14.65990886	12.03681172	14.44252156	14.21216548	14.55847134	15.6580919	17.9763469	15.90094864	15.33339892	12.54736994	13.37598054	14.57436283	13.77620165	12.88381332	14.91796866	13.77724137	18.98603072	19.3683432	17.32549542	17.72940574	20.83669618	20.35929395	19.35909536	19.10215742	20.00096683
715.1	15.69150803	14.98754025	13.76270045	14.75705803	13.10076254	11.72859899	12.38853543	12.56255984	11.02582979	11.8285966	11.60766027	15.40857287	16.32634295	13.24628074	12.99028574	11.86903767	16.76769246	15.65167866	16.63599183	15.91002018	13.22768059	18.7057771	17.92034947	17.74296178	15.54116381	12.79324838	15.31944095	15.19321864	15.56388258	16.50589616	18.82481401	16.86471956	16.25847891	13.25262318	13.95500157	15.34550913	14.60269761	13.63847978	15.82651167	14.37820963	19.86548751	19.99818784	17.95208177	18.62964086	21.54221512	21.05670993	20.12079791	19.87685776	20.72073903
716.4	16.69126302	15.98734145	14.56194604	15.59208819	13.98793112	12.48791173	13.20566713	13.43863491	11.82028496	12.65761064	12.32124656	16.32461447	17.30468045	14.10826782	13.84532066	12.54724919	17.68212135	16.59612984	17.55353198	16.87482695	14.05954188	19.70223402	19.04572655	18.68153612	16.46484874	13.59443633	16.24423248	16.22283005	16.62081137	17.3883277	19.68657156	17.88012576	17.21835872	13.99212902	14.55452757	16.14912451	15.46107188	14.43803517	16.78832285	15.00104752	20.76529288	20.64217319	18.59376405	19.55970578	22.24337642	21.75420294	20.89232695	20.65561993	21.43214426
717.7	17.80854129	17.11835487	15.44975836	16.51208856	14.98791663	13.3319988	14.12615531	14.41880758	12.73118422	13.58601729	13.10597852	17.35633628	18.38582065	15.07531069	14.79938599	13.30535547	18.68138506	17.63641133	18.54897796	17.90962811	14.97001594	20.77270526	20.27771868	19.6832762	17.48204902	14.47340299	17.25366826	17.36055503	17.80245146	18.33850618	20.61689701	18.98546059	18.26158157	14.79407681	15.19929195	17.0251071	16.39206972	15.30709162	17.84134256	15.67863551	21.72249901	21.30513235	19.25983343	20.55510745	22.99863244	22.50585304	21.70800977	21.47631566	22.18703458
719	19.07075791	18.40125667	16.43244206	17.53242604	16.10408225	14.27108547	15.13624999	15.52596313	13.76454219	14.62637824	13.97559811	18.48375761	19.60053001	16.14934764	15.86215619	14.14304485	19.77235577	18.76818636	19.62957868	19.03255686	15.97244695	21.92430204	21.6292642	20.76497016	18.60020977	15.44283819	18.35726338	18.61654063	19.11659624	19.37056321	21.60441536	20.18862833	19.39852959	15.66616269	15.88037984	17.98795721	17.39918262	16.25967166	18.98893048	16.42718737	22.73669498	22.02023263	19.957296	21.60561439	23.80168357	23.30133899	22.58757781	22.35068625	22.97180114
720.3	20.34045829	19.69706226	17.42673169	18.54845317	17.25721788	15.22482723	16.15645051	16.65753712	14.80566563	15.69106098	14.83260222	19.605324	20.80507221	17.22831535	16.93995399	14.97854391	20.83285217	19.88797721	20.68992955	20.13501577	16.96823195	23.03951755	22.95340395	21.81936819	19.71791398	16.39864709	19.44263776	19.86453372	20.44298164	20.36909856	22.54352268	21.36289656	20.50762417	16.52595185	16.54469691	18.930544	18.39587714	17.1901003	20.11469258	17.16236505	23.72757505	22.6972693	20.6205695	22.60712384	24.57371857	24.05571494	23.41949586	23.1842046	23.71239793
721.6	21.53610903	20.92859681	18.34947615	19.49543688	18.34828705	16.12350488	17.11711077	17.7382015	15.78137633	16.70262968	15.63741402	20.65874396	21.91642046	18.21613301	17.94455944	15.76894889	21.80577916	20.91346316	21.66219997	21.17443491	17.88040896	24.07423615	24.18260071	22.76925779	20.74949364	17.29994273	20.45686276	21.03911092	21.67273146	21.28113409	23.38682516	22.44164406	21.52182448	17.32464829	17.15305358	19.78687388	19.33124177	18.05611263	21.16882518	17.81944176	24.629872	23.30689888	21.22538443	23.54260679	25.24276334	24.70375491	24.15795598	23.93822097	24.35444921
723	22.76283242	22.20532667	19.30712714	20.44271782	19.47282528	17.04802454	18.11863795	18.85408967	16.79912025	17.77530831	16.4564914	21.72990884	23.05198768	19.22038789	18.96626829	16.564469	22.77825388	21.94532001	22.63062198	22.21426892	18.77872441	25.10350937	25.42122181	23.70983762	21.78692922	18.21943993	21.47873503	22.23628334	22.93835889	22.19331547	24.21132764	23.53004514	22.53093062	18.1235364	17.75610044	20.64632559	20.28577927	18.92687041	22.23930299	18.46417878	25.50919495	23.89664804	21.81451244	24.47010594	25.8828589	25.31465777	24.88273593	24.67923313	24.96862711
724.3	24.13054698	23.67312689	20.35674193	21.48557035	20.74686075	18.07395006	19.2407987	20.11272233	17.95687048	18.98524557	17.36773615	22.91454155	24.33305142	20.34013141	20.10759877	17.43565963	23.8414148	23.07506771	23.68044854	23.34168446	19.76434181	26.21209425	26.75738918	24.71288557	22.91813913	19.23480158	22.59357517	23.55977632	24.33669569	23.17399024	25.09904784	24.70423206	23.63109939	18.99275756	18.40574485	21.59158861	21.32286619	19.89273177	23.42312454	19.17141721	26.43962042	24.51440128	22.42709355	25.45772912	26.57138103	25.97610741	25.64408049	25.4472302	25.62880144
725.6	25.55547465	25.21065354	21.44660802	22.57213871	22.07593897	19.1503914	20.40330141	21.42951888	19.18545394	20.26974865	18.3067362	24.1308581	25.66270843	21.49501992	21.30355859	18.35026981	24.91854616	24.22752442	24.74165576	24.4665238	20.76723155	27.3211858	28.10955876	25.69728814	24.08132237	20.27077487	23.73402065	24.91991237	25.79322514	24.17265355	25.97465525	25.91664566	24.7434399	19.8785504	19.0617427	22.55860439	22.37607483	20.87702297	24.62389345	19.88939853	27.3691478	25.12148057	23.03488252	26.44313996	27.26540146	26.63133818	26.40955307	26.2108944	26.27510399
726.9	26.99352321	26.77491834	22.52827123	23.63989915	23.41502764	20.22257083	21.56380775	22.76870008	20.42245463	21.58112404	19.23429829	25.3455925	26.97683071	22.647937	22.48433426	19.25542176	25.97079163	25.34749072	25.76065921	25.55809126	21.73453084	28.37960191	29.43062829	26.64924808	25.22126095	21.29340976	24.84373112	26.26178918	27.22661303	25.12305466	26.8030452	27.07881136	25.81875134	20.72888708	19.68325385	23.49946229	23.4069111	21.83300892	25.79332598	20.58703418	28.24904738	25.70212509	23.60549922	27.3754976	27.91590958	27.24977953	27.13200595	26.93288127	26.869149
728.2	28.46196522	28.40411204	23.61869663	24.70494916	24.79575638	21.31746129	22.7498682	24.13616743	21.69017048	22.95369593	20.16625841	26.55694207	28.30456846	23.7951405	23.6874551	20.16462004	26.9998537	26.45446035	26.77686495	26.64746413	22.69238253	29.43994441	30.73674091	27.58471078	26.35899241	22.33389088	25.94948209	27.60475402	28.67035278	26.06342017	27.61717786	28.24477708	26.87868482	21.58401545	20.30809364	24.43531378	24.44723758	22.78847797	26.97320325	21.2713426	29.1092247	26.26471537	24.15992979	28.29323533	28.54559717	27.82718844	27.83596326	27.63119459	27.43591648
729.5	29.94995244	30.09696762	24.72150646	25.764586	26.2098162	22.43369033	23.96007866	25.54964396	22.99596983	24.36004092	21.096928	27.77929621	29.65603341	24.94702389	24.90550136	21.08946211	28.02554239	27.55669054	27.775269	27.72161739	23.6360778	30.46487184	32.01719819	28.49064674	27.49917447	23.36171865	27.0547602	28.95998447	30.13192029	26.99016359	28.39572835	29.37433589	27.92693777	22.43072163	20.91240259	25.3633155	25.46472739	23.74514973	28.13975875	21.95549227	29.94492489	26.80532376	24.69310408	29.18703586	29.15107735	28.39914282	28.51176403	28.30464739	27.98509861
730.8	31.44575308	31.82513734	25.82626247	26.82286786	27.64573709	23.54700383	25.16976423	26.97470911	24.30814097	25.80723916	22.01582092	28.99181853	31.00117301	26.08657714	26.11790306	21.99476998	29.01568708	28.61748058	28.72906407	28.75232221	24.54876904	31.45160079	33.26023727	29.35382064	28.61010076	24.38059987	28.12568035	30.27744805	31.57425886	27.88498992	29.12861708	30.48403548	28.93790208	23.25538041	21.49298197	26.26274072	26.46588457	24.67426054	29.28988217	22.61293628	30.74385497	27.31747176	25.19329386	30.03321265	29.73012643	28.92387243	29.15399274	28.94871677	28.50617122
732.1	32.90938594	33.55167801	26.8979831	27.84434531	29.07066342	24.64438739	26.35802404	28.38263487	25.60584879	27.27299855	22.90146381	30.16779358	32.29932021	27.18309826	27.29504755	22.88520476	29.94842282	29.64208014	29.63539523	29.73393065	25.40958584	32.37895489	34.44296543	30.15944239	29.67759486	25.34945716	29.15367514	31.55741956	32.96667884	28.72772415	29.80529395	31.53441999	29.89132896	24.04394754	22.04158414	27.1225517	27.4355265	25.5674036	30.38499423	23.24106915	31.48519905	27.80452031	25.66688199	30.82859934	30.25791432	29.41420307	29.75603966	29.54601155	28.98087023
733.4	34.33180964	35.25522357	27.94395905	28.81769951	30.45926051	25.71395803	27.52150894	29.76979235	26.87794217	28.72938683	23.76187098	31.29061853	33.5521878	28.22370064	28.44073261	23.73335281	30.83205013	30.59149	30.48449596	30.66276709	26.21983206	33.25086683	35.55094895	30.90959742	30.68753361	26.28959086	30.12687102	32.77046023	34.29366744	29.51699226	30.44353399	32.52569582	30.79027321	24.79637909	22.55356965	27.92919148	28.35796894	26.40611328	31.42190261	23.82055235	32.16857401	28.25801862	26.10048404	31.58876662	30.75381931	29.85691357	30.31360528	30.10258018	29.4076544
734.7	35.72527517	36.97582779	28.96554549	29.76180658	31.83752698	26.77021221	28.66513504	31.13826013	28.15179125	30.20377653	24.59857312	32.38375947	34.77895272	29.24406392	29.55996728	24.56749654	31.68460196	31.51656007	31.30501778	31.5565029	26.99275055	34.08401063	36.61606135	31.62336716	31.6650071	27.20840967	31.06437413	33.95660313	35.59800758	30.28065631	31.03584685	33.47364136	31.6500804	25.51451823	23.05548436	28.71691474	29.25815872	27.22783182	32.43365072	24.3843908	32.83026415	28.68068616	26.52183118	32.29639173	31.23220962	30.27918366	30.84042859	30.63016371	29.81309133
736	37.11637552	38.71302591	29.97907282	30.70401725	33.22761259	27.82345319	29.81069624	32.5075192	29.43655915	31.7133177	25.417123	33.46542264	36.00194399	30.25647711	30.66699526	25.38894019	32.52427422	32.40781244	32.09867998	32.42282999	27.7384765	34.88365629	37.64589609	32.2961987	32.62637987	28.11095137	31.98167711	35.123949	36.88963021	31.01342628	31.60474772	34.39620931	32.47715033	26.21604472	23.54456552	29.48436489	30.13471025	28.03775888	33.42223018	24.9326691	33.45525714	29.08295203	26.92305017	32.98087098	31.68697989	30.68553321	31.34606326	31.12975927	30.21068083
737.3	38.46174098	40.44616706	30.96370686	31.60165192	34.58536516	28.84418863	30.92536752	33.85960697	30.70492905	33.21438159	26.21966589	34.49743348	37.19172258	31.22698567	31.74448715	26.18301964	33.32022911	33.26009482	32.85100891	33.23921235	28.44173302	35.63197457	38.63712591	32.92320836	33.54582179	28.98367382	32.86394939	36.24414715	38.13806467	31.71512949	32.1485492	35.28217165	33.27656111	26.88621448	23.99576728	30.2209391	30.97075361	28.81833007	34.37163265	25.44573946	34.04811431	29.46492373	27.30530687	33.6232441	32.11255341	31.07610573	31.82995096	31.59310216	30.5783415
738.6	39.75284515	42.13834282	31.89279114	32.46424303	35.89073254	29.83103257	32.00656298	35.14995086	31.93635387	34.7028252	26.97201271	35.48705143	38.32598531	32.15092098	32.77750979	26.92677225	34.06014508	34.05684929	33.55870362	33.98624396	29.11204681	36.33708602	39.55778763	33.51728166	34.41540539	29.80935225	33.68373687	37.29462921	39.30925138	32.3656576	32.64240264	36.10025432	34.01066875	27.52036016	24.41953363	30.91398308	31.76303222	29.54057046	35.2548732	25.93638499	34.59428756	29.82398338	27.65947091	34.22237452	32.50371072	31.42111224	32.27235432	32.03223501	30.90792041
739.9	40.98647486	43.78740173	32.80478525	33.26761477	37.15151088	30.78013323	33.04422246	36.41226904	33.11908195	36.15768041	27.69662161	36.42327543	39.39901095	33.00710813	33.75400249	27.64983672	34.75902533	34.8087269	34.21150752	34.70007211	29.73656353	36.99529998	40.4195296	34.06229542	35.23432986	30.58540051	34.45440338	38.28877257	40.42625723	32.97600968	33.09680387	36.87283368	34.70276214	28.11471929	24.81674361	31.56062182	32.51088287	30.22401907	36.08486434	26.3976933	35.10920205	30.16053107	27.98866501	34.77336221	32.86960497	31.7540693	32.685952	32.43651677	31.23433438
741.2	42.13380776	45.35922235	33.65364018	34.03204568	38.34302618	31.68631951	34.0272602	37.59859818	34.23182453	37.54909895	28.36954733	37.2818989	40.39642827	33.81412654	34.67017482	28.31466772	35.404063	35.49291899	34.81401131	35.34502611	30.29835595	37.59271739	41.20368586	34.55413853	35.99128898	31.31590788	35.18049663	39.20694464	41.47366685	33.54099956	33.51626999	37.58053301	35.34176585	28.65816163	25.18375189	32.16020462	33.19831443	30.86633457	36.85142905	26.82430896	35.57886787	30.47054369	28.29050269	35.27982345	33.20926157	32.06103326	33.06658845	32.80838764	31.51562183
742.5	43.2149421	46.86035935	34.43217395	34.72146321	39.4625604	32.52009906	34.93187341	38.70686213	35.28855718	38.87423531	28.99385254	38.08089182	41.31660074	34.5664948	35.52608575	28.93387181	35.99508198	36.12235771	35.35299063	35.94883239	30.81248857	38.14192714	41.93252076	35.01377734	36.68408752	31.99301285	35.84297294	40.06700032	42.43110784	34.0465267	33.8969867	38.2289178	35.91883187	29.16113622	25.51892509	32.71363752	33.8530414	31.45522777	37.56415745	27.20596347	35.99859272	30.75307175	28.57377622	35.7488351	33.50893509	32.33198689	33.40978644	33.14465857	31.77020466
743.8	44.19796241	48.25781797	35.15828217	35.36917877	40.49209317	33.29650965	35.77838232	39.73424161	36.26239356	40.14789179	29.57149307	38.82400169	42.17786338	35.24429614	36.31589468	29.5032877	36.53648562	36.69395081	35.85335015	36.48068871	31.28673826	38.63840597	42.57721817	35.42289136	37.32132489	32.61391468	36.44028946	40.83884682	43.31613368	34.51193614	34.23423199	38.82103741	36.44872779	29.63290277	25.82542014	33.2161509	34.4445369	31.99838759	38.2097004	27.55934875	36.37970217	31.00171625	28.82206483	36.16970906	33.79308785	32.57995638	33.72513837	33.44699707	32.00447501
745.1	45.11561147	49.58810838	35.82893216	35.96111808	41.45347961	34.02342997	36.57122552	40.68244584	37.1708325	41.34284356	30.11431159	39.51051458	42.96333942	35.88245789	37.03693501	30.04289527	37.02526554	37.21786148	36.31152565	36.97844845	31.71693582	39.08144698	43.17038735	35.79352997	37.91148385	33.18229334	36.98613005	41.56189801	44.13931542	34.932899	34.54025006	39.36287371	36.93872822	30.05337518	26.10171332	33.68146168	34.98194953	32.48815618	38.80879792	27.87705599	36.73685152	31.23334897	29.04817493	36.55648367	34.04153944	32.81523071	34.00966633	33.72125973	32.22933605
746.4	45.95242136	50.81204928	36.44956674	36.49235235	42.33299828	34.69119612	37.2916381	41.55769479	38.00822235	42.45257201	30.60157667	40.12430286	43.68552116	36.45519496	37.70945772	30.5274282	37.47671785	37.69854998	36.73028017	37.42589104	32.10027044	39.50168024	43.71393918	36.12743063	38.44833851	33.70921366	37.4931013	42.21626689	44.88033336	35.32033394	34.81925154	39.84933032	37.37634221	30.43299735	26.35652955	34.09659903	35.47566881	32.94577688	39.33892538	28.17728093	37.05479659	31.44879019	29.27096912	36.89974861	34.28080628	33.02887406	34.277386	33.96817414	32.4260326
747.7	46.73951519	51.95833577	37.01497107	36.99080309	43.15603056	35.30024134	37.95328493	42.36349775	38.78883214	43.48723656	31.04959341	40.68859661	44.34067309	36.97800993	38.31627062	30.97740543	37.88193591	38.13721456	37.09879754	37.82764003	32.45181804	39.87376748	44.21262212	36.43003521	38.93812159	34.18766856	37.95459192	42.8180177	45.56179618	35.67504915	35.05520116	40.29434069	37.7682176	30.78972417	26.59029882	34.48969035	35.93124875	33.35575693	39.83696458	28.44068846	37.34256	31.6403737	29.45857443	37.21857941	34.49638071	33.21347129	34.5202075	34.20726657	32.59073112
749	47.44010655	53.02980515	37.53353552	37.43982527	43.90244878	35.85576076	38.56514146	43.11573811	39.50709281	44.46155369	31.46317366	41.20170893	44.93996003	37.4489317	38.87654561	31.38346828	38.26330599	38.52653379	37.4464259	38.20756399	32.76437768	40.21090469	44.65677841	36.70505174	39.37992115	34.62996495	38.37114509	43.37124076	46.1796914	35.99412338	35.27795888	40.70497773	38.1401077	31.10617191	26.80155588	34.8420763	36.34552655	33.7282243	40.28361114	28.6888234	37.61082246	31.82854306	29.64543604	37.51777199	34.69088901	33.39880798	34.74078257	34.41561145	32.76127884
750.3	48.08910974	54.01733875	37.994213	37.8550831	44.58263822	36.37794589	39.13359331	43.80173687	40.15788711	45.36418332	31.82701091	41.67644432	45.49255927	37.88906647	39.3828759	31.76742167	38.59668486	38.8864081	37.74938293	38.5304684	33.05257192	40.50671422	45.05663581	36.95650804	39.78338929	35.02326836	38.75497315	43.85837702	46.75335257	36.28851262	35.4960548	41.07247237	38.47425632	31.40482464	26.98954101	35.17043887	36.72011988	34.07385928	40.69593637	28.91254976	37.8460008	31.99628931	29.80918777	37.77508757	34.87150752	33.56251265	34.94863127	34.59697885	32.92381904
751.6	48.66391204	54.90174402	38.4064319	38.22077569	45.18927165	36.83676731	39.63358005	44.40116512	40.74861603	46.17699176	32.16224142	42.08726487	45.99492637	38.27650557	39.82535629	32.09147496	38.90271545	39.19880448	38.02428103	38.82993245	33.3137533	40.78630075	45.42665568	37.18154132	40.13482597	35.38932428	39.09511065	44.30264892	47.26599672	36.54093375	35.67785097	41.40519256	38.76766046	31.66319679	27.16248645	35.45707683	37.05514104	34.38892105	41.05951667	29.11842188	38.06151748	32.13709194	29.96004823	38.00499293	35.03507393	33.70745001	35.1387733	34.77149985	33.05605519
752.9	49.17313378	55.68420312	38.78370893	38.55290407	45.73770301	37.25291289	40.07998139	44.94870233	41.25089961	46.90183367	32.47479609	42.45842742	46.42815238	38.61178534	40.23692371	32.38894631	39.16774991	39.49462269	38.26127308	39.08260758	33.53195556	41.02160956	45.74147561	37.37320677	40.46444345	35.71290828	39.39784872	44.69853137	47.70818871	36.77687274	35.83292029	41.68585612	39.03172586	31.89360908	27.31135581	35.71295367	37.34925402	34.66561238	41.36783336	29.30295384	38.2585386	32.28487089	30.10438346	38.2136106	35.1914507	33.85142499	35.30621752	34.91632605	33.17623165
754.2	49.62754824	56.39215914	39.11973264	38.84547701	46.22206823	37.62272921	40.48217643	45.42204741	41.7219768	47.55165247	32.73526562	42.79461227	46.81744853	38.92310598	40.59765087	32.6647793	39.41219302	39.73886099	38.46868289	39.31883592	33.73015242	41.23245743	46.01435201	37.5645759	40.74869476	35.99115354	39.66738506	45.05269168	48.10342214	36.97912912	35.97273864	41.93828499	39.26126674	32.1062284	27.45024523	35.94319988	37.63019538	34.90907068	41.6630366	29.46507663	38.43238545	32.40915811	30.22692989	38.39433999	35.32629582	33.97877894	35.46234437	35.05325137	33.28057026
755.5	50.01976796	57.0233202	39.40140864	39.08685366	46.65028202	37.9371431	40.82455582	45.84052099	42.12696644	48.12914642	32.96880252	43.06561602	47.15039429	39.18254736	40.90749375	32.89416738	39.61660282	39.94936779	38.65391591	39.50204125	33.89006195	41.40914557	46.25042767	37.70393519	40.99888735	36.24447034	39.89907051	45.35120633	48.4428096	37.16344781	36.09603822	42.15975606	39.46448659	32.27806832	27.57016044	36.12273153	37.85968186	35.12624889	41.89850115	29.61485818	38.58097334	32.51692046	30.33877938	38.5521313	35.43775066	34.08943776	35.58942587	35.17306413	33.37760127
756.8	50.28955837	57.50547197	39.62988487	39.27147019	46.97014891	38.17049453	41.09022371	46.1407199	42.40156955	48.58390476	33.16536292	43.26520716	47.3736679	39.35179892	41.1232144	33.06111044	39.75505433	40.08448412	38.78698546	39.650148	34.0081922	41.51789051	46.41887659	37.78996284	41.16440369	36.43514515	40.05794511	45.57291429	48.67794719	37.28031293	36.15500018	42.31511196	39.58706687	32.41078834	27.64947104	36.27185543	38.03946298	35.27393717	42.05674164	29.68880974	38.68306957	32.58935134	30.41695137	38.6653636	35.49375255	34.14378385	35.65035143	35.22911012	33.42922782
758.1	50.55183387	57.98587943	39.92882677	39.49346573	47.32689354	38.42549776	41.39477002	46.4325076	42.6520163	49.05675273	33.40251615	43.4950776	47.57906821	39.53874253	41.35521747	33.27424603	39.96069022	40.27149265	38.98604321	39.91216511	34.14698615	41.7506532	46.65936754	37.93768542	41.39367825	36.7048442	40.2610901	45.87097259	48.96319306	37.46019901	36.23954544	42.51554983	39.74456812	32.57791814	27.79971033	36.42787883	38.28205041	35.43234428	42.27578839	29.76659676	38.84808944	32.70361664	30.52720902	38.88645174	35.55686489	34.226703	35.74504933	35.36538504	33.50595226
759.4	51.01348092	58.65305277	40.31950672	39.81410966	47.77579106	38.82156354	41.83699396	46.92747617	43.15098358	49.68765701	33.72008356	43.88636141	48.01579084	39.9054995	41.7579195	33.59777792	40.32354383	40.60732136	39.2931436	40.28770568	34.37303532	42.09385214	47.05776708	38.22157188	41.75494179	37.10722578	40.5950935	46.31539166	49.43938762	37.76932106	36.44500834	42.88730319	40.06786811	32.86858941	28.0093264	36.70700995	38.6642377	35.74260367	42.66974784	29.94884181	39.10150301	32.89002462	30.69447831	39.23055166	35.75283697	34.40043122	35.97310961	35.59026657	33.67907111
760.7	51.63006518	59.54242897	40.76199377	40.23458931	48.3830793	39.27131381	42.42137535	47.55171912	43.85477984	50.50991261	34.14767274	44.43892295	48.62909107	40.41307229	42.26227984	34.00647969	40.72747162	41.03371064	39.65333378	40.6795937	34.69499055	42.48057722	47.49456287	38.53570138	42.21611259	37.5544087	41.0238407	46.86297039	50.04643459	38.13882018	36.74845609	43.33104365	40.46259445	33.16933736	28.26513901	37.11393434	39.058158	36.1405142	43.11344631	30.22118484	39.39827926	33.09240169	30.91638289	39.56289845	36.03367385	34.67942365	36.263178	35.8016826	33.91800242
761.9	52.1484905	60.15469587	40.92987346	40.4631762	48.6622115	39.59147494	42.76542555	48.00648727	44.4880264	51.012331	34.40967961	44.74159451	49.11494035	40.77689931	42.61657691	34.24915026	40.9854585	41.34890965	39.76619177	40.74842289	34.95052446	42.63974004	47.77460668	38.70014541	42.47111736	37.79589758	41.29666131	47.2009648	50.51771983	38.3327835	37.00599993	43.59240793	40.75216607	33.37607793	28.35413127	37.41768884	39.25232175	36.48915622	43.39762975	30.43186118	39.53390843	33.23890272	31.07929096	39.66945056	36.24587123	34.88300408	36.50937136	35.90047013	34.08797218
763.2	52.23498618	60.21192176	40.91746268	40.48395466	48.68156883	39.59590026	42.78253573	47.98141196	44.47169236	51.08309007	34.38426899	44.73276876	49.13518457	40.78283172	42.63868052	34.26533741	40.90921106	41.3292865	39.74156793	40.64735865	34.95921853	42.5374365	47.70381291	38.63914507	42.45140496	37.7263705	41.30242677	47.11167428	50.48214659	38.27285781	36.97908314	43.48766797	40.71592684	33.35279051	28.32744756	37.42927847	39.16764131	36.46383481	43.34310029	30.45804556	39.50301416	33.21358153	31.11452524	39.55832573	36.28484204	34.92836278	36.51652404	35.85825752	34.09276645
764.5	52.33234911	60.39438492	40.93916517	40.54353148	48.80129683	39.69005065	42.81756724	48.08638233	44.50352469	51.23413703	34.38055708	44.76967342	49.18569344	40.7995862	42.68631912	34.3225122	40.90332874	41.34474467	39.75952839	40.63957524	34.96585699	42.52756719	47.70223528	38.6404707	42.48752693	37.71462542	41.32571113	47.14155195	50.48596345	38.27969445	36.97692337	43.50003381	40.71889003	33.35533519	28.31585058	37.46524326	39.19220102	36.48205126	43.36825475	30.51029618	39.53168179	33.24885801	31.14104761	39.57308258	36.33154685	34.94665099	36.56375155	35.88152987	34.11892328
765.8	52.37847406	60.50970149	40.95969863	40.58404644	48.91749922	39.75645307	42.85382658	48.18534264	44.51617731	51.34486147	34.36242822	44.78967514	49.20198524	40.82470626	42.71449414	34.35831211	40.8779636	41.32293711	39.75024567	40.63290575	34.98127021	42.49234538	47.70924457	38.64940055	42.48636447	37.70479164	41.3254637	47.13750843	50.49460208	38.27896514	36.94013153	43.48461518	40.72139048	33.37610326	28.32056363	37.47012594	39.20836041	36.49018425	43.3680096	30.56979931	39.55567662	33.28505519	31.17493372	39.56388004	36.37011112	34.97388011	36.59580083	35.92543339	34.12747085
767.1	52.40057781	60.5979184	41.02876985	40.65540185	49.03528089	39.82145404	42.89349047	48.2576736	44.52103737	51.43619022	34.39885606	44.78859397	49.21646492	40.81456033	42.7394789	34.38612718	40.89258019	41.3217852	39.77299319	40.66016711	34.98562177	42.50388324	47.71615993	38.68800393	42.51414219	37.73252185	41.33974896	47.15471421	50.50014021	38.3065812	36.91725993	43.48476011	40.7462969	33.41144663	28.33015324	37.45561912	39.24482299	36.49780678	43.38320741	30.59385985	39.59144505	33.32735039	31.21082233	39.58442022	36.37960048	34.98766143	36.61681728	35.96818851	34.1308926
768.4	52.4460395	60.69690475	41.10494203	40.72879204	49.14943855	39.89772736	42.95558588	48.34619083	44.5615069	51.54886922	34.43346628	44.81697041	49.25212514	40.84850663	42.79085633	34.43988137	40.92773293	41.35392987	39.82022854	40.71499646	35.00196965	42.53292829	47.77092566	38.73154771	42.55259842	37.79800408	41.38128032	47.2133865	50.52769601	38.34254573	36.91981157	43.51327451	40.78457934	33.45370379	28.35755792	37.46806487	39.31949541	36.52925401	43.41052538	30.62909939	39.63713686	33.3893941	31.25560309	39.63673646	36.40375155	35.03130925	36.65010877	36.01736876	34.15693085
769.7	52.52016858	60.82135904	41.18960315	40.80203234	49.26670905	40.00943061	43.03204149	48.44662429	44.61720131	51.69282089	34.49829678	44.87906261	49.29959427	40.894168	42.84513751	34.50454594	40.98192991	41.40040456	39.87574203	40.77663089	35.04473708	42.57402611	47.8301668	38.7875754	42.60823756	37.86385399	41.43138139	47.28039951	50.59607706	38.39304434	36.93158129	43.57287627	40.82581889	33.50625898	28.39429316	37.49914666	39.39449439	36.5815722	43.46394915	30.67298635	39.69649824	33.45305928	31.31873433	39.69730136	36.44995541	35.07325446	36.7063382	36.07954355	34.18754565
770.9	52.60635812	60.96839375	41.25686682	40.87896624	49.3915371	40.10738868	43.12513918	48.55924689	44.69759459	51.82003622	34.56437402	44.94872842	49.38687625	40.95863694	42.92830346	34.57582016	41.04495972	41.45749141	39.93295083	40.83585107	35.08751881	42.63382357	47.88220932	38.83935828	42.68378464	37.93884002	41.48394267	47.36264804	50.67843567	38.45815188	36.96259479	43.61828511	40.87556442	33.57596324	28.42861018	37.55333447	39.46606301	36.64813114	43.5283623	30.72566557	39.76225864	33.50968095	31.36815612	39.77047246	36.50043378	35.14118226	36.78198094	36.14969466	34.22468972
772.2	52.69767352	61.10380132	41.33535891	40.97142223	49.49972938	40.19178911	43.20655609	48.65259748	44.77930014	51.94034561	34.63583787	45.01838495	49.46702345	41.02972844	42.99837279	34.64946394	41.10767827	41.50926673	39.98237073	40.8911516	35.13865135	42.6848223	47.94714147	38.88129511	42.75075818	38.0069054	41.54835617	47.43932161	50.76716832	38.52081048	37.00287867	43.66872298	40.9384265	33.63333495	28.47997215	37.6152313	39.5353871	36.71031579	43.58109704	30.79008788	39.8329509	33.58031203	31.44179637	39.82470413	36.56773419	35.1986057	36.8395902	36.21131578	34.26956384
773.5	52.79399146	61.22553742	41.40565479	41.04524034	49.59405356	40.26208535	43.29994884	48.74281153	44.87832684	52.06352048	34.70173169	45.07717684	49.54733102	41.09731455	43.0728515	34.72142856	41.1621675	41.57391779	40.03827531	40.93516785	35.1823519	42.73104326	48.02066482	38.94008559	42.81660132	38.07139766	41.61175685	47.51173335	50.84037017	38.58181251	37.02460542	43.72814863	40.99999225	33.7046108	28.5173684	37.67164075	39.60488035	36.77742809	43.63802711	30.83784175	39.88485891	33.64199914	31.50755724	39.88655302	36.62288719	35.26635284	36.91149915	36.25707799	34.32558362
774.8	52.8863182	61.32665083	41.46612218	41.11942927	49.68918083	40.34680466	43.37792261	48.8355651	44.94381174	52.16862516	34.76971639	45.13950189	49.62196565	41.15556851	43.13911922	34.79100732	41.20661149	41.63171734	40.09572528	40.98605345	35.22677445	42.77299061	48.08265333	38.99306289	42.8910776	38.13394294	41.68511841	47.58095486	50.91634205	38.63207844	37.06771576	43.78266905	41.0546464	33.75475953	28.55915475	37.72822142	39.67139531	36.83539693	43.69632782	30.89860645	39.94493767	33.70246784	31.57248959	39.94775924	36.68452895	35.33954476	36.97756262	36.3155455	34.37627693
776	52.97886958	61.4387453	41.52787267	41.189542	49.77315983	40.42810065	43.44879602	48.92551472	45.0242256	52.26144398	34.82590246	45.2053072	49.69324675	41.22175849	43.20644378	34.86560793	41.26419348	41.69188439	40.14069177	41.03733256	35.27010328	42.82252863	48.14458614	39.05198113	42.94221011	38.21148724	41.74784024	47.64765973	50.98886632	38.69423415	37.10385456	43.83325684	41.10771288	33.80972191	28.59054558	37.79196361	39.73938518	36.90151367	43.75972996	30.9505054	39.99342064	33.76556344	31.63343081	39.99997131	36.73723564	35.39634729	37.05610461	36.37590659	34.41985341
777.3	53.0367882	61.54011136	41.59131631	41.25651467	49.83999156	40.50026393	43.53112718	48.99719182	45.09358326	52.3585125	34.88973022	45.25674067	49.76255461	41.27506755	43.25222188	34.92625322	41.328749	41.73297388	40.18360637	41.08515475	35.31933721	42.86627272	48.19587732	39.10201937	42.99653213	38.27525622	41.80321705	47.70681343	51.05450015	38.75060914	37.14432687	43.87653954	41.15458837	33.86377739	28.61717177	37.83839383	39.79051228	36.95743901	43.80611144	31.00531958	40.04497466	33.82902095	31.69905555	40.05070999	36.8047881	35.45503202	37.11344404	36.41832004	34.46597824
778.6	53.10063703	61.62884487	41.64741124	41.32432919	49.92425057	40.58162093	43.5975141	49.07655027	45.14757038	52.44871209	34.9453946	45.32102195	49.83771934	41.33143604	43.3174856	34.99403599	41.37644033	41.79113184	40.22104746	41.11547317	35.36003648	42.90967018	48.25891138	39.14888381	43.05198852	38.33377755	41.8613578	47.77950741	51.11960196	38.80498517	37.1865899	43.93414026	41.22687595	33.92111384	28.66272893	37.89333101	39.85492343	37.01931633	43.86570916	31.05647569	40.10361245	33.88808629	31.75498777	40.10375559	36.85142329	35.52477289	37.18379313	36.46640162	34.51437272
779.9	53.18095061	61.71035248	41.68677534	41.39076934	49.98671336	40.63739346	43.65221626	49.15981062	45.21627588	52.53274389	34.99996615	45.36891653	49.89781238	41.39387901	43.37682843	35.05948248	41.42408084	41.84180577	40.2666374	41.16441273	35.40346661	42.95870702	48.32102345	39.20106797	43.10465656	38.38026351	41.90971853	47.84219715	51.18693023	38.86093284	37.21422069	43.97734214	41.28105068	33.97833371	28.69846741	37.94709995	39.91396335	37.08020527	43.91447933	31.10801944	40.16549584	33.9439106	31.81282292	40.16472136	36.92597813	35.58561118	37.24467804	36.51919692	34.56052355
781.1	53.26182447	61.79341224	41.74086373	41.46313106	50.05982916	40.69002369	43.71478844	49.21008445	45.28677084	52.6169447	35.05756498	45.41996349	49.96116852	41.44144788	43.43595002	35.1152772	41.48079662	41.89272845	40.32198807	41.19780719	35.4519421	42.99221827	48.3744511	39.25189257	43.16446352	38.4465241	41.96135634	47.91043939	51.27094503	38.91281947	37.25243779	44.02055351	41.33077564	34.02616192	28.73921883	37.99781202	39.97487011	37.13717147	43.95709605	31.16229578	40.22498397	34.00722516	31.87615264	40.21120885	36.98575596	35.65689739	37.30877398	36.5744413	34.60770592
782.4	53.32956418	61.87242498	41.78680801	41.5175056	50.12388773	40.77285599	43.77173132	49.27103659	45.34776532	52.68207118	35.11723881	45.47592706	50.025393	41.50549275	43.48581044	35.17713159	41.52929632	41.95034247	40.37422089	41.25728045	35.50376837	43.02272825	48.41875206	39.30130245	43.21835315	38.49860918	42.02659399	47.95466335	51.32197226	38.96058287	37.28796531	44.06033125	41.37536471	34.0737134	28.77227989	38.04418468	40.02049444	37.19676486	44.00718058	31.21296313	40.27918926	34.06496007	31.94780324	40.27408883	37.03930614	35.73794686	37.38060165	36.63022639	34.65452206
783.7	53.38594218	61.9271946	41.82933135	41.57717043	50.18111617	40.82506775	43.8445726	49.33756623	45.39906234	52.74615091	35.17141932	45.52667756	50.08329995	41.5528433	43.54517797	35.2348806	41.58576699	42.0025704	40.41164646	41.29513197	35.54207474	43.0740882	48.46995816	39.34176835	43.26495211	38.55438801	42.07927661	48.01244887	51.39217593	39.01690132	37.32311639	44.10079357	41.42723983	34.12118913	28.80633768	38.08220382	40.07501298	37.25961592	44.05719957	31.25938597	40.33518485	34.12158058	32.00196435	40.31913233	37.09754463	35.79055589	37.45310045	36.68352623	34.70916974
785	53.43822986	62.00210998	41.87549467	41.63279769	50.24271634	40.8833651	43.90021482	49.39647383	45.44881619	52.82080612	35.2260445	45.56994063	50.14242054	41.60656426	43.59886045	35.28871014	41.62088439	42.05067497	40.45975738	41.33871391	35.58064368	43.11979169	48.5288372	39.38620222	43.32493333	38.61124765	42.12258841	48.06573464	51.43905981	39.07476008	37.35979711	44.14174385	41.47218313	34.17489332	28.83257964	38.13191197	40.12432997	37.31754203	44.09722865	31.30656004	40.39128751	34.17547403	32.06038838	40.36405936	37.16342304	35.85098989	37.50510173	36.72852763	34.74938491
786.2	53.4944544	62.05352321	41.92465617	41.68493834	50.2782707	40.92590522	43.96002979	49.44707167	45.49603591	52.86990014	35.27301963	45.60997366	50.18583996	41.65432857	43.63086053	35.34424904	41.67234455	42.09895968	40.50220256	41.38112797	35.61708522	43.15851998	48.57808485	39.44214945	43.37560342	38.67360604	42.16403679	48.12228079	51.50159203	39.13114927	37.39700993	44.18451815	41.52227063	34.22014846	28.87417837	38.18716385	40.18396815	37.36895561	44.13780447	31.35045779	40.43746195	34.23048807	32.12251631	40.41935616	37.21790118	35.91165995	37.56744907	36.77271552	34.81226117
787.5	53.56684474	62.10508568	41.95517733	41.75257408	50.31902995	40.98664689	44.01207611	49.49283971	45.54574083	52.92035387	35.32795993	45.64774304	50.23435797	41.69680967	43.70012772	35.39941328	41.7296541	42.14585819	40.54006477	41.41947397	35.65153055	43.20137771	48.62177046	39.48853529	43.42311222	38.737507	42.22069157	48.1716235	51.57226434	39.18230222	37.44442305	44.22985399	41.56907008	34.2677268	28.90918687	38.22885729	40.23934209	37.4250467	44.17918821	31.39875288	40.49043659	34.29040628	32.18238574	40.46588064	37.27658214	35.97792254	37.63089641	36.82045868	34.85415089
788.8	53.61306202	62.18391869	42.0003342	41.80509025	50.37509017	41.04117602	44.08000467	49.53972744	45.59223978	52.97271057	35.38229906	45.69719603	50.27641488	41.75014529	43.72668848	35.46497108	41.77235324	42.2024963	40.58938563	41.46622169	35.70699693	43.23699691	48.68545994	39.53463875	43.47828109	38.79631482	42.27590997	48.22618459	51.636656	39.23028405	37.4684042	44.27684339	41.63324183	34.31517386	28.95244376	38.28094691	40.29242109	37.477399	44.23292789	31.43259712	40.54929825	34.34262878	32.24664726	40.51522751	37.33673853	36.04604253	37.69653101	36.86644569	34.91074667
790	53.66225703	62.22707611	42.04008508	41.85650285	50.42205954	41.08250465	44.13976673	49.57501542	45.66469733	53.02970328	35.452639	45.74645917	50.32327014	41.80552916	43.78483619	35.49799549	41.82167534	42.25390593	40.63439347	41.50225537	35.7415428	43.28020847	48.73832065	39.57751136	43.52449467	38.84445198	42.31389011	48.28005781	51.69469249	39.28401803	37.50432361	44.31043089	41.66686858	34.36044067	28.98458353	38.33117129	40.34483618	37.53206413	44.26746917	31.48380216	40.60164952	34.40328528	32.3014502	40.57714952	37.39706571	36.10740681	37.76486303	36.90992936	34.95390449
791.3	53.73326478	62.28085572	42.08697457	41.91595706	50.48743899	41.15604995	44.18784032	49.64403394	45.71566058	53.07998597	35.5022109	45.78255924	50.38986979	41.86765666	43.82916409	35.55141443	41.87223266	42.3020723	40.68285446	41.54829985	35.78628646	43.32451923	48.7956999	39.64008789	43.58418528	38.87923317	42.36697725	48.34343114	51.75238623	39.33810473	37.53900412	44.35492544	41.72004967	34.42603429	29.0217067	38.37817132	40.41027921	37.58933121	44.31209176	31.53346824	40.65846913	34.47629463	32.37455123	40.62989429	37.45252292	36.16611108	37.84062528	36.98027457	34.99825322
792.6	53.80591559	62.35386541	42.13325617	41.97082654	50.55449234	41.22530753	44.24315443	49.7091925	45.77348614	53.15171122	35.53770803	45.83496605	50.45336832	41.91573151	43.88686712	35.61114925	41.92382338	42.34939054	40.72032861	41.59012403	35.83321913	43.35486042	48.84661091	39.69950301	43.61995589	38.94439008	42.42821804	48.37687105	51.81699873	39.38353059	37.57045048	44.39186849	41.75903796	34.47107109	29.04709449	38.4222461	40.45839298	37.64990857	44.35452183	31.59519583	40.70244261	34.52986157	32.42463598	40.68452824	37.50878752	36.2383977	37.90118284	37.03364992	35.04628451
793.8	53.87528759	62.4053741	42.18579296	42.03646751	50.61529891	41.26409311	44.29312393	49.76560762	45.8275721	53.1972304	35.59173546	45.8784657	50.50150669	41.96112256	43.9487632	35.6708868	41.96242543	42.40249077	40.7571694	41.62017036	35.86380426	43.400293	48.89779083	39.73458809	43.6841104	38.99652174	42.47657061	48.42890041	51.88302	39.44404114	37.61193436	44.43434599	41.8222564	34.51159183	29.0809956	38.46180563	40.50387547	37.70719203	44.39544101	31.63740174	40.76388961	34.59148299	32.49508193	40.73027509	37.57107706	36.29712946	37.97181727	37.07635065	35.07579564
795.1	53.92258961	62.45141613	42.22380787	42.09571319	50.64230378	41.32215517	44.35518782	49.82850246	45.87918434	53.21934302	35.645652	45.92324315	50.55935635	42.01470518	44.00240863	35.73173989	42.00001565	42.45302987	40.8110736	41.66901821	35.90393175	43.4226485	48.94590515	39.77080345	43.73066303	39.05911213	42.52776466	48.48744583	51.93419241	39.50463227	37.65589003	44.48612379	41.87316646	34.55590078	29.11100087	38.50819114	40.56291694	37.75324648	44.43437557	31.68580955	40.82280639	34.63105252	32.55583296	40.78220003	37.64068277	36.36290438	38.04030181	37.11967016	35.14686022
796.4	53.96861609	62.48709064	42.26278721	42.16021963	50.70189653	41.36997889	44.41080332	49.86032906	45.92998605	53.28777278	35.68956012	45.95756637	50.59761149	42.06330758	44.04034407	35.78393762	42.04866495	42.48970766	40.84943696	41.70648191	35.93816204	43.46789727	48.99345874	39.82016224	43.77510417	39.11934063	42.5711272	48.53695926	51.97518895	39.55817548	37.67714044	44.49863836	41.92492637	34.60198584	29.14386537	38.54125129	40.61494955	37.80930638	44.47890397	31.73404622	40.87771371	34.69777135	32.61261005	40.82965644	37.69811554	36.42272153	38.09188427	37.17999061	35.19311305
797.6	54.01309867	62.54839914	42.30358035	42.20571458	50.76522983	41.41581296	44.46535545	49.90549419	45.97089429	53.33980938	35.74262144	45.98838211	50.64930827	42.11340568	44.07348977	35.83388726	42.10585309	42.52335527	40.88682109	41.74060535	35.98044349	43.5076072	49.05087848	39.8646511	43.83643124	39.15929409	42.61256599	48.57882185	52.03206613	39.58969655	37.72414765	44.54662405	41.96549942	34.65360699	29.17620292	38.59519563	40.65281668	37.86773548	44.51323708	31.77315852	40.93202339	34.76123742	32.67160872	40.87950647	37.76605137	36.49652775	38.17041811	37.21977471	35.24960993
798.9	54.06292478	62.58398589	42.34040224	42.25189242	50.798583	41.46490371	44.50962903	49.95513085	46.01850866	53.39064703	35.7890964	46.03645254	50.69528943	42.15743524	44.11266509	35.8855306	42.15371224	42.56557937	40.92526701	41.78433198	36.02702069	43.55201976	49.101154	39.92096474	43.86849519	39.2282827	42.66972386	48.61183799	52.09746868	39.65478802	37.75170046	44.59001269	42.00726553	34.69697792	29.2146929	38.640504	40.70483661	37.92927984	44.55656629	31.81794592	40.98282271	34.82191192	32.74083247	40.93180518	37.80413616	36.54765425	38.22319649	37.27416468	35.29386107
800.2	54.12134037	62.62675539	42.35137858	42.31407203	50.84914768	41.51872835	44.57093579	50.01337526	46.07267062	53.43120337	35.83835487	46.07969567	50.75086863	42.20654228	44.16009455	35.94729638	42.19857095	42.63767184	40.9772716	41.82814594	36.05809866	43.58262963	49.14718135	39.96075171	43.91828038	39.27231291	42.70291017	48.66283379	52.14739359	39.70908303	37.7810985	44.62839509	42.05460269	34.74432983	29.25735667	38.67539311	40.75866215	37.96616215	44.59968554	31.86945951	41.03297607	34.88219814	32.79003924	40.97711664	37.86533702	36.60512614	38.29516308	37.32207312	35.32995821
801.4	54.17510468	62.68380811	42.40729549	42.36532653	50.89944633	41.57014944	44.61177969	50.06485499	46.12721974	53.46242927	35.88348055	46.11939165	50.79691442	42.244717	44.22189122	35.98957306	42.23302488	42.67591895	41.00893509	41.86524215	36.09892288	43.61328176	49.19135895	40.00565206	43.96117074	39.30852022	42.75003831	48.69072828	52.20842647	39.75569448	37.81529662	44.66028997	42.10411872	34.78900212	29.28677855	38.7090662	40.81165873	38.01791181	44.64478853	31.92626319	41.0915624	34.93800644	32.84470622	41.03396685	37.94230315	36.66574319	38.35554306	37.37833092	35.37540078
802.7	54.23713465	62.71472424	42.43998926	42.41336624	50.94488749	41.6107233	44.66526386	50.11615609	46.1575941	53.52281157	35.9310669	46.1695147	50.84341415	42.29968583	44.25455569	36.04320512	42.28025063	42.71035269	41.05860935	41.89473103	36.13178701	43.65159723	49.23423008	40.05772226	44.02514613	39.35086869	42.79754451	48.74587313	52.26094061	39.80724652	37.8615225	44.70081399	42.14896444	34.84174089	29.33148118	38.75038448	40.85513542	38.08091443	44.68146102	31.96011535	41.13041176	34.98782532	32.90997602	41.08828498	37.99044295	36.7346931	38.42893262	37.43449978	35.42433868
803.9	54.30238215	62.7658209	42.48155882	42.46895274	51.00671045	41.67370941	44.71933915	50.17584027	46.20891337	53.58375222	35.96028469	46.20458546	50.9027199	42.35032962	44.3064943	36.09415131	42.31964472	42.7608484	41.09380395	41.93946091	36.16912873	43.69562238	49.27196547	40.09003651	44.03970669	39.40004214	42.84986778	48.79599458	52.30637794	39.83262627	37.89155921	44.73555307	42.20860197	34.89650453	29.34126686	38.78282182	40.9074306	38.13209374	44.70974989	32.0087658	41.20034853	35.04979869	32.96866194	41.12976182	38.05660291	36.79122942	38.49068917	37.48254043	35.47072423
805.2	54.35453416	62.81108632	42.52976722	42.53237808	51.05827522	41.71780031	44.77495325	50.20509758	46.25069459	53.6364592	36.01145946	46.23856202	50.93629179	42.38599284	44.33793481	36.14519783	42.36983268	42.80143603	41.14232801	41.97298592	36.19646298	43.73951768	49.32978352	40.14014121	44.10789027	39.45851353	42.89603025	48.85525972	52.34167039	39.90491023	37.9202897	44.77906461	42.25608688	34.92689567	29.38796716	38.82378866	40.95433305	38.17251656	44.7501227	32.06358533	41.26540286	35.10201783	33.02387234	41.18270586	38.10295838	36.84920395	38.55348931	37.53327019	35.50671396
806.4	54.38965341	62.86520262	42.55222301	42.58424047	51.12789543	41.772053	44.82087645	50.2679895	46.28709517	53.67053736	36.0578309	46.26471849	50.98281324	42.43101058	44.37841603	36.19632187	42.42658819	42.84581927	41.16399129	42.0232129	36.24410796	43.75314322	49.37020451	40.18529189	44.14741937	39.50028971	42.92723885	48.88108214	52.40338928	39.95802404	37.94921367	44.80728579	42.30022843	34.97683894	29.41172244	38.86233361	41.0057084	38.21678354	44.79272844	32.10354204	41.30738058	35.15835572	33.08629921	41.22652395	38.15049288	36.90628086	38.61619213	37.58441528	35.54531629
807.7	54.43492225	62.9182617	42.59963732	42.63660342	51.16169295	41.80977595	44.8639149	50.29855976	46.32524721	53.70867922	36.10691654	46.2983356	51.01171035	42.46043434	44.42771728	36.24826689	42.45522897	42.8737813	41.20746432	42.04304228	36.26793453	43.77633386	49.40988191	40.20170764	44.19136478	39.54919384	42.97183473	48.9296116	52.45400248	40.00664751	37.98751109	44.83486959	42.34515359	35.01805216	29.44746932	38.90690051	41.04749796	38.26850095	44.82983677	32.14503174	41.36020663	35.21094461	33.15654498	41.2808705	38.23072067	36.9663224	38.68085513	37.61757427	35.6029629
809	54.49180456	62.9230951	42.6155426	42.69146686	51.20211473	41.86510746	44.8984356	50.33233163	46.38070192	53.74458113	36.15106168	46.32363913	51.0675255	42.4920034	44.46462404	36.30266056	42.48305564	42.93015039	41.24010444	42.05630422	36.30057344	43.83412474	49.46067545	40.25947026	44.2278737	39.58893237	43.02454444	48.97746322	52.49594927	40.04048507	38.01623835	44.88097569	42.3875063	35.06850591	29.48508987	38.93689989	41.09833188	38.30939716	44.8569962	32.1761818	41.4112278	35.26026725	33.20323241	41.34052993	38.28205283	37.02468191	38.7386557	37.67373442	35.65710706
810.2	54.50737639	62.95359759	42.65183294	42.73681336	51.20869681	41.8920811	44.93578643	50.37050796	46.4187693	53.78975274	36.19841016	46.3665171	51.09061054	42.53050522	44.48735847	36.33710382	42.54127543	42.97028666	41.27501516	42.09653212	36.32207536	43.85894166	49.48401375	40.31030554	44.27848511	39.65013672	43.06813277	49.02680141	52.55755517	40.09678846	38.05087624	44.92830754	42.43421582	35.10651925	29.509905	38.97127916	41.14771818	38.35706447	44.91297463	32.22471003	41.46629274	35.32219491	33.25786605	41.38899697	38.33606143	37.08628033	38.80076938	37.71710698	35.69816073
811.5	54.54831591	62.97598328	42.65737288	42.76257808	51.2328462	41.90515324	44.98038218	50.40984164	46.44252439	53.81920295	36.2367526	46.4109744	51.12193768	42.56684578	44.52549226	36.38530754	42.59215397	42.9815702	41.28956357	42.15792715	36.35144473	43.89801238	49.53792468	40.36299355	44.32459741	39.71868095	43.12500303	49.07202229	52.60828012	40.14043518	38.0846671	44.97145632	42.47555766	35.15408708	29.54676798	39.03472318	41.21294405	38.42322517	44.96613785	32.24884076	41.50518261	35.35891872	33.31147244	41.45133468	38.38579662	37.1507705	38.85694021	37.74519222	35.72828536
812.7	54.58029261	63.01463337	42.69159957	42.79082963	51.26020547	41.95288592	45.04099192	50.42073897	46.49381501	53.83703847	36.28496333	46.43782771	51.14456167	42.624401	44.54892671	36.42863097	42.63041265	43.06191006	41.35274894	42.19644994	36.38448708	43.95047043	49.56363737	40.38611862	44.35878813	39.76482854	43.16010627	49.10970601	52.63530698	40.18942575	38.11457232	45.01748725	42.51416815	35.18009881	29.59166998	39.06501478	41.23311423	38.46673183	45.00742452	32.29517713	41.56019158	35.410865	33.34858739	41.49846053	38.44232433	37.19934192	38.89372192	37.7792451	35.79457769
814	54.61777015	63.05905702	42.72365012	42.81972012	51.26496902	41.99154736	45.08513497	50.40876716	46.50907925	53.84536228	36.32639424	46.45191444	51.18263546	42.64423146	44.57148558	36.48587424	42.68679972	43.12513418	41.39917453	42.23182386	36.38969815	43.99768226	49.62150955	40.42063879	44.40672185	39.82695751	43.20695293	49.18613092	52.69156626	40.25558149	38.15616908	45.09216592	42.56463816	35.20703967	29.62653206	39.10986351	41.28853924	38.51418922	45.05803946	32.32796031	41.61556055	35.45635045	33.41116672	41.56265839	38.47545746	37.27573235	38.95644319	37.80125529	35.84087075
815.2	54.67594258	63.12086091	42.74303133	42.86459246	51.28369361	42.0283427	45.12651788	50.44156103	46.56972479	53.89793026	36.37532264	46.48161906	51.2373013	42.71341327	44.62851437	36.5304507	42.73571353	43.16138415	41.44056442	42.2459906	36.41993572	44.03116082	49.66924352	40.4585894	44.45713606	39.86690622	43.25196566	49.23789477	52.73775888	40.32762137	38.18390576	45.13709545	42.60567149	35.24732435	29.64258203	39.15261324	41.34239246	38.58165354	45.11012832	32.36439755	41.66344114	35.51367256	33.48406504	41.61362374	38.54907679	37.34019397	39.01109135	37.8435509	35.88677534
816.5	54.74043069	63.16541157	42.7564248	42.90185315	51.30421495	42.05502136	45.16124991	50.50561159	46.6403477	53.93781635	36.41168905	46.51645453	51.29132604	42.75172125	44.65306884	36.56855241	42.79095436	43.18344311	41.46525668	42.28443352	36.4656798	44.05477704	49.71518236	40.49783841	44.47883562	39.93320231	43.27705811	49.27869006	52.81600404	40.36167794	38.22532602	45.14314869	42.64066939	35.29233979	29.66358565	39.22019507	41.40207919	38.63955383	45.13861097	32.40170569	41.70853157	35.54827723	33.52747038	41.65334168	38.60227574	37.38921043	39.09819315	37.90697092	35.92657137
817.7	54.78958059	63.17681742	42.80792834	42.93786452	51.35300325	42.09331443	45.19368612	50.54570756	46.70404957	53.98158047	36.44057048	46.56565641	51.34160079	42.80651152	44.68781873	36.62166059	42.81325198	43.21717774	41.48148629	42.31303865	36.50217788	44.08989039	49.71467323	40.5385165	44.52705275	39.97118496	43.32471067	49.31521333	52.82972701	40.38494398	38.28280002	45.18131423	42.70481699	35.32882361	29.71144165	39.27535011	41.40850709	38.67944947	45.17276082	32.46941213	41.74750641	35.60414094	33.59954832	41.69372489	38.67737222	37.46940842	39.15682561	37.93768138	35.97894326
819	54.8864742	63.25180657	42.82936596	42.99561034	51.44407783	42.158634	45.23823599	50.59562229	46.74800512	54.03441629	36.47422255	46.5961921	51.38808913	42.83743196	44.73813478	36.66909417	42.81126639	43.26677594	41.51645497	42.29430721	36.52572059	44.09428964	49.73921175	40.59007612	44.53578291	39.97664226	43.3707771	49.32037555	52.87102008	40.44538824	38.31048938	45.2164545	42.73987792	35.36671941	29.72946198	39.30757624	41.46075793	38.70087835	45.21275799	32.51202036	41.79759987	35.67895416	33.65548661	41.74569063	38.75009718	37.51357834	39.23716753	37.9847948	36.01662069
820.2	54.93557372	63.29908882	42.88835817	43.05145369	51.48958901	42.19444284	45.32647574	50.64232953	46.74547633	54.10099974	36.51103982	46.6305773	51.41495657	42.86350127	44.7691583	36.70211638	42.83601978	43.27725805	41.55257103	42.32175862	36.55420874	44.13400221	49.7974911	40.5983038	44.58534347	40.01637547	43.41293349	49.35441092	52.90840109	40.4697087	38.32112066	45.24172339	42.76637088	35.39887046	29.757628	39.33483956	41.49384209	38.74529382	45.21577414	32.56538369	41.85056028	35.73412084	33.6960693	41.76066512	38.77265571	37.55198103	39.27002488	38.04090389	36.04961092
821.5	54.94799407	63.34171937	42.89801213	43.07567226	51.52513217	42.24454397	45.35130865	50.69025802	46.77873979	54.11236192	36.5358702	46.6668	51.46593172	42.86658824	44.78030197	36.7355907	42.87635703	43.31123068	41.58332885	42.38132386	36.58923272	44.16327459	49.83415618	40.65958314	44.62999219	40.04474907	43.43588152	49.39068391	52.93956351	40.51700066	38.32292088	45.27206535	42.81337013	35.45718314	29.80539328	39.35526373	41.53892306	38.79250067	45.250268	32.5985295	41.89408457	35.77425372	33.74205568	41.82229586	38.81784665	37.58855847	39.33530615	38.08397566	36.08632441
822.7	54.99678884	63.38546517	42.92711786	43.10187585	51.57212875	42.27112826	45.37938672	50.74331197	46.83998758	54.1365472	36.56044189	46.68012626	51.50411169	42.89602945	44.8156018	36.78055687	42.90162742	43.34965642	41.59916034	42.4108515	36.59230742	44.20461944	49.8499181	40.6890069	44.6533481	40.08617152	43.43782851	49.40555107	52.96070742	40.56612771	38.36610473	45.2986967	42.84442192	35.47487884	29.82689577	39.39297884	41.5712667	38.84532429	45.31415367	32.64320509	41.93596947	35.82226861	33.79992126	41.87855715	38.87862143	37.67799365	39.3794917	38.12619967	36.12636331
823.9	55.05518896	63.39820894	42.92638739	43.15675467	51.61341822	42.29447261	45.4163554	50.76264641	46.87503525	54.1419868	36.60132632	46.6952666	51.54237043	42.92850917	44.84133565	36.82109366	42.94499438	43.38860597	41.62170338	42.42471891	36.62567625	44.19307633	49.88426793	40.71321606	44.68719768	40.12961566	43.49255256	49.42616723	52.99987698	40.60054743	38.40467769	45.35018738	42.90721774	35.51663247	29.85417755	39.45722526	41.61368302	38.87328103	45.31929815	32.67708923	41.98591142	35.88229496	33.87407818	41.90379557	38.94539635	37.71982877	39.44859704	38.17316509	36.16556738
825.2	55.14178228	63.41332751	42.98425224	43.23197901	51.64234871	42.34167865	45.44965032	50.79399341	46.89986947	54.20975775	36.62203308	46.71383896	51.55059211	42.96749039	44.86414412	36.84977982	42.96665147	43.40976798	41.66379904	42.41867679	36.65941316	44.21129658	49.92567963	40.72691952	44.71635279	40.14102028	43.52113789	49.44120891	53.00926751	40.62845411	38.44202767	45.36085487	42.94190527	35.56533392	29.88322757	39.46756301	41.64019795	38.91055141	45.33486839	32.72618694	42.02696083	35.93922924	33.92749227	41.92415504	38.98972365	37.7435845	39.507799	38.21858985	36.18695722
826.4	55.13952199	63.48933575	43.00241898	43.24030683	51.70415115	42.3454223	45.4601807	50.82061047	46.87722072	54.23100582	36.6431742	46.73904216	51.54788409	42.95710855	44.87408558	36.8818183	42.98407557	43.42041004	41.68372243	42.45156179	36.66059155	44.24841476	49.91428306	40.75731802	44.73387151	40.17623374	43.5272683	49.46594621	53.01552882	40.67429187	38.45529929	45.35922408	42.96906996	35.58332916	29.89798611	39.48849331	41.67470147	38.91260055	45.35134211	32.7691551	42.07938476	35.97889641	33.94652647	41.97381068	39.03016634	37.79425827	39.55482935	38.26720757	36.23297236
827.7	55.13809677	63.46552387	43.02348002	43.26025073	51.69607087	42.3698204	45.48010401	50.83579429	46.90915666	54.23740364	36.67178862	46.73820026	51.57225251	42.95777976	44.8814089	36.92624008	43.03252124	43.44172557	41.6867304	42.4562834	36.64530942	44.25190942	49.92764305	40.77022976	44.73418246	40.20461069	43.54950559	49.49051129	53.00406793	40.71748691	38.48414948	45.38148422	42.99660288	35.61426864	29.92565416	39.51476531	41.68079936	38.96757924	45.38003809	32.79900965	42.11433949	36.01436452	34.00779136	42.00568881	39.08044934	37.86863374	39.59546863	38.28861621	36.27002885
828.9	55.19459508	63.47990301	43.03456737	43.29828804	51.73681048	42.3948832	45.51726364	50.8317158	46.94957729	54.27816427	36.67243459	46.75439609	51.59540324	43.00398987	44.90339859	36.93864082	43.02523558	43.44690635	41.67751739	42.48033881	36.65996131	44.26768048	49.96221721	40.81092848	44.75780929	40.23758377	43.58211758	49.47764298	53.01655427	40.73974172	38.50083307	45.40248437	43.03911937	35.66848131	29.94052183	39.56236763	41.72599721	38.99862627	45.41712724	32.83136591	42.16235639	36.06708236	34.03823944	42.04164408	39.14321568	37.90388774	39.65525623	38.34630878	36.28542452
830.2	55.22071319	63.52472342	43.07292909	43.32634645	51.74390226	42.41325552	45.50352825	50.87284053	46.96009887	54.31527206	36.68385336	46.74325642	51.58588665	43.00711973	44.89633707	36.94912494	43.04553637	43.46090032	41.68813105	42.47812601	36.69267761	44.26812577	49.97984687	40.82915611	44.7727504	40.23751871	43.58923159	49.49545795	53.02006163	40.76871278	38.50282228	45.41468292	43.06828893	35.68984063	29.9718852	39.58071118	41.75057319	39.03306565	45.42942213	32.86775346	42.19069044	36.12882948	34.09579158	42.10199677	39.18282968	37.94253754	39.68595438	38.37831793	36.32093435
831.4	55.24938342	63.55319195	43.09566473	43.38533467	51.80616552	42.42457618	45.55533866	50.89332218	46.94925464	54.30734635	36.70096628	46.74666914	51.62649451	42.99850891	44.91178252	36.99854566	43.0542419	43.4744545	41.71358765	42.46940143	36.69798562	44.27825297	49.9898005	40.8281438	44.79220857	40.25915773	43.62153907	49.51105837	53.0008669	40.80133085	38.52507047	45.44223324	43.08309496	35.7085231	29.986921	39.59986905	41.7644623	39.05913394	45.42532626	32.90431293	42.2203694	36.1568646	34.1345053	42.10390261	39.23511256	37.99129745	39.73352631	38.40815885	36.35304309
832.6	55.30269162	63.60010824	43.11238417	43.36484397	51.83600058	42.44060665	45.57763798	50.93213219	46.99992263	54.33205873	36.71725332	46.78691147	51.6364033	43.0192783	44.93654991	37.03723402	43.06247126	43.50295688	41.77250921	42.50652699	36.74015094	44.287265	49.99041782	40.84451316	44.80656835	40.27255461	43.64173017	49.52995763	53.018765	40.82358409	38.54702121	45.46791491	43.10682107	35.72949399	30.02525387	39.6533384	41.79243624	39.08203847	45.45236442	32.93796428	42.27352353	36.20832021	34.17619865	42.15668735	39.25805067	38.03651549	39.80307523	38.43248853	36.36872965
833.9	55.32291821	63.63952226	43.11828309	43.41435857	51.8640098	42.47263278	45.61869032	50.96445066	47.04379183	54.37855213	36.72045135	46.81161805	51.68752459	43.04066829	44.94351922	37.06616609	43.10222776	43.51895291	41.7823595	42.52282769	36.75247533	44.30193619	50.00433794	40.86034591	44.83409146	40.30015867	43.63902545	49.54429061	53.03845663	40.85723377	38.60446669	45.49939832	43.15501354	35.78511603	30.05349668	39.6829045	41.81318892	39.09866326	45.49642792	32.97972933	42.31734788	36.27798839	34.23014936	42.17119639	39.31104962	38.08166762	39.84051549	38.50888849	36.40465176
835.1	55.3677438	63.68779398	43.13586277	43.47290632	51.90311534	42.54034366	45.6815336	50.99868939	47.05669978	54.3895592	36.76720328	46.81487752	51.70266677	43.06191168	44.97721622	37.08646501	43.11748174	43.56817574	41.79129007	42.55251891	36.76440015	44.31334206	50.02435446	40.88940859	44.8448426	40.3316504	43.66468702	49.55893485	53.04694725	40.89892362	38.61923905	45.51127365	43.1989268	35.8251013	30.08037027	39.69713118	41.82181909	39.16654287	45.51379694	33.02824313	42.33581627	36.32636909	34.30040148	42.2236442	39.34912704	38.12047173	39.88826741	38.54595313	36.45196213
836.3	55.4301427	63.6830079	43.19394505	43.50091379	51.92982662	42.56860081	45.68955667	51.00966172	47.06388525	54.4520582	36.78459231	46.85162139	51.74018644	43.0921489	44.99839479	37.11889587	43.13611054	43.59691932	41.79086641	42.57043795	36.78082914	44.33347594	50.05329697	40.9342656	44.85767522	40.37682612	43.69245125	49.57615721	53.07064263	40.93852153	38.62433007	45.52196826	43.2152889	35.85103296	30.0924718	39.72092789	41.87275139	39.17723948	45.50778717	33.05803588	42.39352303	36.35550219	34.33208832	42.25918598	39.41739049	38.16940926	39.95290373	38.58292666	36.48350638
837.6	55.47997186	63.72825204	43.22797208	43.51749402	52.00082012	42.57924719	45.72908847	51.07393199	47.09828085	54.49538792	36.80116258	46.87160839	51.75220452	43.12066344	45.01800441	37.14834348	43.20663086	43.61662016	41.82854758	42.58232682	36.79729332	44.3632295	50.09190277	40.9640732	44.92171177	40.40906202	43.73026877	49.60149991	53.10072696	40.96926187	38.6395693	45.53803589	43.28442075	35.86868517	30.12486328	39.75675779	41.93273079	39.21738384	45.53811649	33.11260761	42.45747441	36.42663709	34.3857583	42.27656393	39.4733973	38.23151766	40.00837258	38.6348308	36.50828257
838.8	55.52697401	63.77123851	43.25793417	43.54939415	52.04748796	42.64266608	45.768586	51.09594871	47.14820322	54.51836201	36.84136417	46.90408723	51.79267684	43.1201137	45.06291903	37.19154831	43.20791929	43.64524516	41.85336211	42.61528735	36.83041614	44.37362078	50.1250166	40.99764293	44.9639268	40.42620159	43.76462573	49.64268647	53.1080548	41.00311717	38.66531853	45.57045697	43.29092463	35.91279484	30.1480794	39.80182322	41.98595714	39.25759991	45.5703798	33.15512329	42.47550607	36.46381647	34.43582579	42.33823787	39.50871252	38.28134309	40.04903486	38.66401542	36.55298489
840	55.57218808	63.81011911	43.29805273	43.63841211	52.07308822	42.66203945	45.80540738	51.15020723	47.1929395	54.5832979	36.88751849	46.92793136	51.83179273	43.17061872	45.1138686	37.25326171	43.24446307	43.65641809	41.88272582	42.64645489	36.84598348	44.42767545	50.15247736	41.0295133	44.98639832	40.48623756	43.79993851	49.64831742	53.1870369	41.0411161	38.71200942	45.62045312	43.33303678	35.9526818	30.18190797	39.83565601	42.02327383	39.3033204	45.62522074	33.18113575	42.56023861	36.51392564	34.4903529	42.37365321	39.56063278	38.31131046	40.09694382	38.72521511	36.58079722
841.3	55.61064881	63.88023726	43.34471838	43.68096408	52.11454153	42.72397975	45.84996457	51.18409974	47.21517703	54.62952432	36.92525508	46.94629018	51.8534518	43.20339698	45.13590322	37.28523292	43.26624568	43.68967366	41.94085974	42.65182173	36.8706475	44.45305776	50.19002129	41.03607511	45.00573012	40.49689428	43.82945759	49.67876062	53.20641202	41.08371497	38.72183617	45.66001982	43.38955543	35.99068257	30.22051442	39.85214539	42.03792722	39.33760802	45.63229695	33.2464004	42.58882884	36.58350404	34.53442978	42.41759957	39.59140475	38.3849366	40.15860585	38.7852016	36.61811682
842.5	55.67980195	63.91951877	43.33283089	43.70011846	52.17734543	42.72484161	45.89861024	51.23833211	47.26986919	54.6614207	36.93924806	46.97774273	51.90657328	43.21983656	45.16638839	37.31789079	43.29676354	43.72282189	41.96664532	42.68512788	36.89523465	44.46762256	50.22280237	41.07742624	45.05361795	40.52875607	43.86763859	49.69783989	53.21529896	41.13276992	38.74032526	45.65354798	43.43365034	36.0194377	30.22281909	39.89204083	42.07532942	39.37748955	45.67777692	33.28802259	42.63529839	36.62358186	34.58775216	42.43866813	39.65096791	38.40909364	40.22979308	38.8204492	36.65091147
843.7	55.71389689	63.9566783	43.36532443	43.73407614	52.20630936	42.77138572	45.90541537	51.25227138	47.2992713	54.67913904	36.95226241	46.98164816	51.94396516	43.24965057	45.20583581	37.35967416	43.33336418	43.75409479	41.9848255	42.70889597	36.93026491	44.50235888	50.23801293	41.12049843	45.09161325	40.56978855	43.89984725	49.74238655	53.25584438	41.18315926	38.81311694	45.69942905	43.46083828	36.06752378	30.27588005	39.91640794	42.10010411	39.45576397	45.70408161	33.3155591	42.66809821	36.65595898	34.64920153	42.49324838	39.70682302	38.45737565	40.26540835	38.84923555	36.68721492
845	55.77814115	64.00830524	43.40875318	43.78275723	52.24098595	42.81397544	45.95410572	51.33932745	47.32325008	54.74050085	36.997298	47.04584211	51.97715439	43.29130596	45.23270341	37.3939944	43.36119988	43.78272716	41.99421678	42.74161619	36.96376042	44.49174436	50.29351697	41.13844735	45.11767167	40.60586983	43.90126327	49.77564726	53.27257323	41.20850599	38.825847	45.74699137	43.49294973	36.12324707	30.30180256	39.98415297	42.13954909	39.4580264	45.74544732	33.36003534	42.72901552	36.72299593	34.69050808	42.52602499	39.75295877	38.51979545	40.3200627	38.87362991	36.72574198
846.2	55.80416806	64.06972383	43.44176988	43.83565733	52.28123461	42.85108162	45.9798806	51.35552605	47.34792454	54.76535036	37.03709238	47.05532633	52.01707046	43.2947741	45.2554497	37.4557276	43.3856251	43.82773403	42.01291265	42.75786638	37.00764973	44.53476807	50.31063025	41.16445481	45.15274713	40.6685696	43.96644459	49.82624869	53.30495765	41.22872098	38.85179511	45.77983067	43.52359269	36.14254513	30.31347774	40.0153107	42.20250796	39.50347114	45.77010919	33.41269237	42.80631488	36.77767272	34.72703032	42.56918313	39.79446881	38.57290505	40.36373282	38.93564009	36.78476654
847.4	55.85096788	64.08521422	43.47909858	43.88020623	52.37104792	42.88404056	46.03177517	51.38265999	47.37632522	54.8466162	37.07689053	47.06386323	52.02774456	43.36182736	45.28147338	37.47503773	43.4398984	43.83795543	42.04048959	42.78031478	37.00143624	44.56441061	50.37023013	41.21709424	45.18721082	40.66801134	43.99042227	49.85112131	53.35725956	41.28312654	38.85451756	45.78380105	43.56471811	36.16832057	30.33997045	40.0463183	42.22704585	39.51008575	45.80043383	33.4423599	42.82607708	36.8105339	34.77558807	42.63305303	39.83896141	38.60545609	40.42510838	38.98221642	36.79927578
848.6	55.94485975	64.16721961	43.49633229	43.89343518	52.41534132	42.91714401	46.05467387	51.42487148	47.42233747	54.86813702	37.11396625	47.09715687	52.08251487	43.36461291	45.30119783	37.50182731	43.45108903	43.86739047	42.07753705	42.80142212	36.99939104	44.58112634	50.37704632	41.24077774	45.22148168	40.69986086	44.00970233	49.86463182	53.41348918	41.35707336	38.87980755	45.8278851	43.62335452	36.22105422	30.38651172	40.06180893	42.26538588	39.58105882	45.84089649	33.48305704	42.84957555	36.86582702	34.81598761	42.65816975	39.88029306	38.63539813	40.49290841	39.02245094	36.82135799
849.8	55.95739966	64.18030741	43.51967514	43.9384899	52.42542469	42.9302521	46.09128864	51.47007245	47.44992314	54.90727637	37.10556678	47.12801316	52.09055561	43.40511513	45.3389371	37.55065267	43.47119872	43.90131646	42.09914551	42.83780549	37.05293105	44.60897895	50.40364441	41.27911844	45.27390281	40.75195064	44.04741887	49.88774658	53.40602915	41.35552878	38.91503497	45.85108663	43.63921585	36.25377072	30.39052491	40.08773479	42.27452741	39.61106883	45.84427253	33.51469482	42.90728842	36.86081765	34.86328433	42.67942216	39.92926733	38.71740635	40.54504608	39.0515822	36.86921296
851.1	56.00853189	64.25004259	43.5814116	43.9847291	52.45981042	42.9841985	46.12328801	51.45455907	47.52613964	54.94128348	37.15187272	47.17127465	52.13488737	43.4020612	45.32813719	37.62050324	43.50045506	43.91003073	42.13610847	42.84690161	37.06076172	44.65119455	50.44727795	41.29895257	45.28276757	40.76705985	44.05792623	49.91107018	53.43409704	41.41256329	38.94025097	45.85894346	43.67666085	36.27284604	30.41945207	40.1383716	42.33012762	39.66329994	45.88136153	33.52364581	42.93418629	36.95684399	34.91903839	42.73647632	39.96654431	38.76589429	40.56248885	39.0916406	36.88109365
852.3	56.03599952	64.2643031	43.59063886	44.01399716	52.47934214	42.99038533	46.17171307	51.48852705	47.55352839	54.97193382	37.16283792	47.17263413	52.1333245	43.47086014	45.39399923	37.61439095	43.54673303	43.93533936	42.16279754	42.88213438	37.08311226	44.68049616	50.47936345	41.33266376	45.30115843	40.77951582	44.07841245	49.97474875	53.45192717	41.45751017	38.96152793	45.92066519	43.7049285	36.29674222	30.44920839	40.18539904	42.37116374	39.68255569	45.90112234	33.53732346	42.9753279	37.00242751	34.95201062	42.79770481	40.02458167	38.77132878	40.57601728	39.1019543	36.89484216
853.5	56.08850539	64.32611975	43.603098	44.04295471	52.54260177	43.04796578	46.1908549	51.54601863	47.58399261	54.98225804	37.18792886	47.18152057	52.18386612	43.46292283	45.41944801	37.6457702	43.5677533	43.95831657	42.18964986	42.87128368	37.08714985	44.70002466	50.47598603	41.33821691	45.31056119	40.84276682	44.15773468	49.98879885	53.47250896	41.46643956	39.00679993	45.95182545	43.77037498	36.31498497	30.47499093	40.20828097	42.34782598	39.71804127	45.95349456	33.61831537	43.02724444	37.02833792	35.00983646	42.81827511	40.08297223	38.83276978	40.65180815	39.17114049	36.96335682
854.7	56.14812662	64.34858973	43.61789475	44.0657547	52.57920557	43.08856692	46.23236139	51.59432816	47.5848781	55.03013752	37.22579119	47.24010784	52.24657327	43.48435254	45.44301559	37.70311014	43.58896212	44.03580958	42.20569316	42.91112359	37.15323328	44.7080942	50.4740474	41.39267739	45.35003911	40.8534087	44.16215298	50.00018415	53.52031645	41.49908149	39.00760743	45.95068996	43.80246347	36.37472782	30.50091979	40.23887172	42.41246512	39.76236259	45.96209162	33.66545052	43.08981639	37.088119	35.05751509	42.81869788	40.10776257	38.89977047	40.70450267	39.21703561	36.98638613
856	56.18959942	64.39063823	43.65620764	44.13182383	52.60243365	43.13639747	46.27885701	51.64151887	47.67497918	55.08549186	37.27697642	47.25194617	52.27228349	43.51878763	45.45334233	37.73701205	43.60626327	44.02033983	42.25900421	42.94215058	37.18917235	44.72299794	50.55606413	41.39338008	45.40445919	40.87899677	44.19096271	50.03659718	53.59380191	41.52923771	39.07207097	45.95918302	43.83704609	36.43483653	30.50912916	40.30747553	42.44800656	39.79051809	45.97076008	33.68503451	43.13068938	37.11955644	35.12314767	42.87892646	40.16376108	38.92145328	40.77200529	39.23303366	37.0251977
857.2	56.24316423	64.42487911	43.71169609	44.16239012	52.60808956	43.17488122	46.33419731	51.66183028	47.64798972	55.12260349	37.29994961	47.27771284	52.30345485	43.57768662	45.49840713	37.77706572	43.63832685	44.05860503	42.2725403	42.92587713	37.19925787	44.74322491	50.62645892	41.41637342	45.44957162	40.93332759	44.2512021	50.08341301	53.61422736	41.58857167	39.09733528	45.99388591	43.90087694	36.42602348	30.55970649	40.32357615	42.49059528	39.84641634	46.0096338	33.72618457	43.1419941	37.18012868	35.15923368	42.89972263	40.23217258	38.99935599	40.83261124	39.26870613	37.05406809
858.4	56.30138862	64.43923827	43.74049934	44.16883306	52.66222232	43.18896279	46.32636069	51.69879312	47.6857276	55.15700562	37.31567617	47.28312035	52.31543881	43.56020047	45.4934104	37.81027217	43.69405502	44.09849939	42.28875033	42.98447922	37.19239578	44.79177747	50.60369182	41.44879718	45.45211157	40.96248806	44.27397391	50.09744778	53.59888716	41.63011709	39.11594689	46.04949457	43.92997908	36.46872899	30.57380144	40.3409926	42.55321932	39.87601206	46.069713	33.7526391	43.18952857	37.24436131	35.19734869	42.96459094	40.26343067	39.00934281	40.88263734	39.33714299	37.07696972
859.6	56.34339922	64.50345884	43.73621194	44.23414995	52.6839496	43.1900331	46.37678479	51.74211057	47.73258451	55.18694258	37.33352881	47.29461265	52.3808999	43.57088657	45.54230479	37.8403567	43.69900232	44.14159496	42.32016731	43.01082994	37.24609666	44.85215892	50.61753503	41.47466406	45.46751932	40.98077339	44.28685344	50.1353714	53.64820139	41.65775619	39.10773849	46.08215145	43.95107577	36.5153012	30.59427888	40.3830905	42.58580888	39.89292931	46.10018908	33.79512668	43.25511681	37.28090078	35.23402783	42.99834214	40.29949792	39.06669572	40.94218141	39.3609538	37.0888334
860.8	56.37233786	64.54742834	43.78016362	44.23097569	52.69224796	43.21923669	46.40430893	51.73541524	47.78061501	55.25684936	37.36728548	47.33049486	52.39027365	43.62640147	45.57101574	37.85017212	43.72322978	44.14099803	42.34290545	43.03535756	37.2777412	44.81873859	50.68859464	41.51902851	45.52458781	41.0347927	44.29721664	50.14958448	53.69096046	41.68243071	39.14618178	46.07172354	43.98288674	36.55445679	30.61912323	40.40816905	42.59162795	39.93967553	46.1145863	33.82148755	43.2998887	37.30042312	35.29108168	43.04033051	40.3352974	39.14157578	40.97949798	39.38619536	37.16051199
862	56.42603048	64.55219368	43.81985941	44.27738001	52.77151722	43.2597536	46.45689783	51.76330327	47.81319969	55.27425145	37.38876622	47.37093764	52.40058363	43.65774998	45.59799016	37.89308491	43.73833416	44.17005604	42.3580317	43.0434571	37.27436955	44.82248155	50.71099309	41.57894648	45.54672538	41.06529185	44.30433466	50.20356629	53.68676301	41.74472784	39.18670555	46.09889048	44.02407943	36.60549394	30.64396253	40.43416959	42.64049871	39.97967684	46.12476273	33.85094202	43.35800824	37.35297062	35.3414581	43.07720488	40.38566404	39.16572691	41.00128746	39.42722029	37.18752287
863.3	56.41732803	64.65625679	43.80544082	44.31166359	52.81218864	43.29257071	46.48549364	51.7754916	47.79217131	55.30424016	37.45109263	47.38155944	52.42897543	43.67523989	45.58783976	37.92870881	43.77298654	44.18380841	42.39885684	43.07767435	37.31214117	44.86114053	50.74775162	41.57772888	45.56009041	41.09108162	44.36517213	50.17635404	53.71533124	41.74676326	39.21373554	46.15216905	44.05601378	36.61186358	30.67143764	40.4590971	42.64398647	40.00958568	46.15029708	33.88320066	43.37715005	37.40195791	35.37932455	43.11127963	40.41037179	39.20685751	41.04987278	39.46587622	37.20399068
864.5	56.44308537	64.67187738	43.84695297	44.328337	52.83123573	43.33603647	46.51611577	51.81645012	47.80752002	55.32389301	37.42406041	47.38777317	52.4579162	43.66988487	45.61256323	37.96910006	43.79816809	44.18205631	42.40959426	43.09869289	37.31930269	44.88711265	50.74650466	41.58364699	45.58664004	41.11389515	44.39560106	50.21445406	53.74651636	41.77563145	39.24924355	46.15474541	44.07996103	36.59653917	30.70767867	40.52955854	42.71650992	40.03945408	46.17684358	33.91029775	43.38060563	37.45007702	35.39714336	43.12087076	40.45046759	39.2659091	41.10443809	39.53452312	37.24907067
865.7	56.50604151	64.62966509	43.85282511	44.34671252	52.83401054	43.31532188	46.4924817	51.83263614	47.83495303	55.34901554	37.44205954	47.41899824	52.47199086	43.71227326	45.65209672	37.98080465	43.83297801	44.21530589	42.45813909	43.09289338	37.32588294	44.89456351	50.75203001	41.62357845	45.60258772	41.13769998	44.41362707	50.25234683	53.75320232	41.80420845	39.22503387	46.19341731	44.12241184	36.65128032	30.70917107	40.52746709	42.76441716	40.0677928	46.20223016	33.95901846	43.43029069	37.4931915	35.43593814	43.17332646	40.49246934	39.30179168	41.16167516	39.54526897	37.30572809
866.9	56.54872762	64.68973631	43.86580005	44.40171688	52.86531949	43.34977933	46.54454046	51.87008745	47.90109015	55.41258346	37.47603388	47.43471546	52.50135525	43.73456733	45.67152644	38.02310788	43.83933557	44.24068241	42.44219442	43.14613547	37.35356317	44.9167782	50.77212378	41.66763946	45.65794954	41.20804154	44.43251546	50.27738588	53.79614406	41.84286399	39.2604711	46.25608281	44.12537313	36.66411384	30.71415897	40.56453884	42.77693953	40.09962829	46.23389605	33.98651607	43.46667953	37.51497315	35.48882848	43.20094769	40.5712418	39.32112691	41.20297763	39.55107388	37.30611393
868.1	56.6013891	64.70423387	43.89243513	44.41710027	52.90546608	43.37154749	46.56531595	51.8934982	47.94454165	55.3771817	37.51999351	47.44274423	52.49744449	43.75610114	45.68651539	38.03544124	43.8789497	44.3150893	42.43889259	43.14136021	37.37216047	44.93832939	50.81201091	41.68576788	45.65815127	41.1833241	44.44653379	50.28363276	53.85795903	41.87702263	39.3153874	46.24528517	44.17263693	36.74910322	30.74044623	40.58629916	42.80631195	40.14858018	46.28492269	34.02031463	43.49967989	37.58125591	35.54586592	43.24427015	40.62444984	39.38321885	41.27903453	39.61056364	37.34827056
869.3	56.61009571	64.73161733	43.93332775	44.45045015	52.91896641	43.37821584	46.61059088	51.92458763	47.9547963	55.43619562	37.53691507	47.46838191	52.55433849	43.7954071	45.70140868	38.07605998	43.89109032	44.28606099	42.46686702	43.15730471	37.39847719	44.93990892	50.86370817	41.7131044	45.71079317	41.21318221	44.48360582	50.31779521	53.84485334	41.94064927	39.32552988	46.28504008	44.21215842	36.73430232	30.80626534	40.62808123	42.82256755	40.16420888	46.26287949	34.05145748	43.57550314	37.61106031	35.56626192	43.28347507	40.66230039	39.46171503	41.29103564	39.66121415	37.37214237
870.5	56.65837756	64.78192011	43.97133417	44.49306415	52.90235069	43.4200907	46.65326052	51.92547295	47.98173915	55.4349471	37.54336759	47.48820873	52.55066264	43.78757544	45.67111523	38.09388707	43.9317367	44.32032585	42.51246689	43.16166832	37.43054424	44.97205182	50.87489616	41.70400023	45.72304861	41.24358317	44.52510517	50.3463595	53.82308517	41.96910867	39.34879624	46.31883894	44.26150984	36.77492561	30.80592672	40.64233842	42.86774916	40.21918464	46.28785861	34.08415238	43.61182478	37.65781631	35.58634729	43.31795553	40.67916384	39.48565007	41.33043839	39.67779757	37.39899337
871.7	56.70491011	64.80238381	43.98907434	44.48308613	52.97965991	43.45141762	46.67515458	51.94864684	47.95777406	55.45688446	37.55248837	47.51476462	52.59790355	43.80263692	45.74184896	38.11887412	43.93819836	44.33716989	42.5511927	43.2036954	37.43772765	45.01668832	50.89677346	41.7306007	45.73166385	41.2885052	44.53822536	50.34514095	53.82822007	42.00881134	39.36058609	46.3104172	44.26136146	36.83413965	30.81607691	40.66538574	42.9058596	40.21952273	46.3449532	34.10605145	43.62986338	37.71296019	35.67157858	43.35430842	40.72128458	39.50860584	41.39322393	39.71193945	37.40118653
872.9	56.69181063	64.81678184	43.95892794	44.50330057	53.02896605	43.46582753	46.69586144	52.01097032	47.98790574	55.50738493	37.58904216	47.51736861	52.59673315	43.83196398	45.76119685	38.15324387	43.99014638	44.35969359	42.55009103	43.20961633	37.46022392	45.04350865	50.92576645	41.77695306	45.73703922	41.30635305	44.57776663	50.34697437	53.82966128	42.0241435	39.37153546	46.32493112	44.32982579	36.84827967	30.85749319	40.72547509	42.90502669	40.27517873	46.34548745	34.12644687	43.66228172	37.74703423	35.71507901	43.3904614	40.76030606	39.54945503	41.42120027	39.74726355	37.46650889
874.1	56.72175039	64.85273007	43.97548626	44.51721725	53.01682355	43.49072161	46.71058735	51.99759894	48.0391236	55.51543811	37.59001672	47.5373409	52.62232648	43.83542901	45.79521718	38.17689869	43.99504575	44.36495261	42.58264018	43.21859609	37.45943046	45.05157423	50.917504	41.80342247	45.77500411	41.35100268	44.56444841	50.36733957	53.86106312	42.03692191	39.41134858	46.3822804	44.36783385	36.85674276	30.89408315	40.73764931	42.94032628	40.30613796	46.37005247	34.15414757	43.69793891	37.79838907	35.75696471	43.4419871	40.80153572	39.59216982	41.48709729	39.79320441	37.48596576
875.3	56.76182098	64.85361256	43.95983397	44.5044057	52.98599123	43.47944116	46.74769743	51.96776489	48.04617897	55.45483109	37.6285745	47.54700905	52.63025009	43.89334335	45.762361	38.21466874	44.00286257	44.37614004	42.56489721	43.26761308	37.45770955	45.03698323	50.93053568	41.80561799	45.82293037	41.35326535	44.59982858	50.38640547	53.89352269	42.06247008	39.45368881	46.37425761	44.38081804	36.86691357	30.89392211	40.7646352	42.96361	40.31731847	46.36491624	34.18897378	43.73500939	37.82656801	35.80228869	43.45411698	40.86607204	39.65612209	41.49166702	39.81316628	37.54146485
876.5	56.81222166	64.81153174	44.02986451	44.56359423	53.05996233	43.51095615	46.70718874	52.00926932	48.04492262	55.53537463	37.62420105	47.53767412	52.66617876	43.89307781	45.77345281	38.2237017	44.01449932	44.38142982	42.59155469	43.23585085	37.53728354	45.06295162	50.97699852	41.85000663	45.82168472	41.37064187	44.61302825	50.41383446	53.89769612	42.10015393	39.45946467	46.40332217	44.4091878	36.92205733	30.89897981	40.78328676	42.9987789	40.36473003	46.41233706	34.22854828	43.7639719	37.81394936	35.80900154	43.48148416	40.92190195	39.69365522	41.5584109	39.84299054	37.56807985
877.8	56.83289965	64.88924433	44.02847533	44.5671065	53.09636458	43.52465641	46.75682581	52.01299203	48.0865416	55.58621601	37.65495384	47.5519335	52.65095255	43.82852224	45.78434721	38.23678664	44.02545829	44.40357088	42.57510672	43.21385472	37.50697081	45.12223813	50.97818143	41.90354478	45.78894989	41.42354243	44.57139056	50.43948029	53.96209649	42.09997164	39.42519802	46.411656	44.40682302	36.93277307	30.92286871	40.79080707	43.00679105	40.39731942	46.45254125	34.25440749	43.77937059	37.87793126	35.87214431	43.52826741	40.9457438	39.71326321	41.61452873	39.88386912	37.59097185
879	56.88752092	64.90110156	44.06677072	44.59967624	53.06192257	43.49777906	46.74987512	52.04026137	48.09274701	55.55465406	37.68435711	47.5374254	52.65098072	43.87199803	45.78532717	38.26499956	44.0512582	44.43013275	42.59423282	43.26155539	37.50376645	45.11005223	51.01159103	41.91872732	45.82725163	41.4259869	44.62336974	50.45416836	53.9495562	42.12798429	39.4490293	46.42689686	44.47403252	36.97961342	30.93241993	40.83999086	43.03927712	40.39420678	46.48175727	34.25984783	43.82850265	37.96506163	35.92129338	43.54568786	40.97559684	39.75348814	41.66118718	39.88829311	37.61301155
880.2	56.87877441	64.89840915	44.06692505	44.61738924	53.08462523	43.50641759	46.74189536	52.06203331	48.08203349	55.55393342	37.64755575	47.54953445	52.64051954	43.93003523	45.79061875	38.27303398	44.0797019	44.44011043	42.62974423	43.29555422	37.53448856	45.10989901	50.97823493	41.8999457	45.87479852	41.43693415	44.65017787	50.4638452	53.91851336	42.15611977	39.51562227	46.43949376	44.47942685	37.00065476	30.95862448	40.85540734	43.03995283	40.42152447	46.47568727	34.33636866	43.89207685	37.99930129	35.95521867	43.59138545	40.99671653	39.79565805	41.65957378	39.92279384	37.63917384
881.3	56.8805319	64.92795118	44.11349982	44.60520887	53.0717464	43.58749487	46.77653151	52.04843503	48.14937374	55.57100584	37.66023851	47.5283932	52.68280596	43.96600898	45.82820748	38.32015111	44.04848123	44.48058008	42.66035064	43.31954446	37.53289939	45.12464279	51.00738595	41.92609173	45.89441644	41.47404726	44.64989863	50.45955579	53.91506607	42.20795625	39.53313494	46.46931063	44.52693042	37.02496427	30.98253279	40.89428025	43.06785211	40.46681664	46.4721445	34.34680839	43.89446556	38.01483257	35.98773543	43.63161502	41.07303869	39.84983262	41.70967079	39.94765227	37.65515513
882.5	56.95037194	64.90715216	44.02635998	44.63852159	53.12307456	43.58832778	46.81906377	52.02873979	48.12413637	55.54621897	37.68897129	47.53947151	52.65570147	43.97574313	45.81981825	38.34490881	44.10461517	44.46394508	42.63182254	43.31580297	37.50674214	45.13292346	51.03093516	41.98579606	45.93819811	41.54825442	44.6628427	50.50241326	53.97767356	42.24042491	39.50859566	46.49632792	44.55064329	37.02043379	31.0234292	40.91071066	43.11928971	40.48043916	46.50945912	34.34524679	43.9398996	38.07546939	36.07163603	43.63095216	41.11775134	39.88448701	41.77686918	39.99355447	37.7067328
883.8	56.94535447	64.94431528	44.05637921	44.63251337	53.09814453	43.57315779	46.83727818	52.01148458	48.12943781	55.5459226	37.7167855	47.53784116	52.65829545	43.95955983	45.82575358	38.35872538	44.07689065	44.49085704	42.64390696	43.32431086	37.55207484	45.12848729	51.03184014	41.94616994	45.93851626	41.53084417	44.6926467	50.5094077	53.96839324	42.23783755	39.54921439	46.48252979	44.57270543	37.06860776	31.05333619	40.95520013	43.12356042	40.51762463	46.5207262	34.33204541	44.0174979	38.09428037	36.10537396	43.63261226	41.14558679	39.91008951	41.77584635	40.04179193	37.73014588
884.9	56.97410399	64.98491566	44.10967066	44.67056414	53.11520748	43.53256531	46.85111644	52.02229293	48.10686565	55.57773391	37.74324683	47.59878779	52.63873599	43.93475876	45.81599102	38.36238956	44.11622734	44.48326315	42.67721721	43.32874579	37.56248998	45.13192622	51.05543279	42.00811465	45.90917036	41.49033148	44.70434372	50.48577288	53.93756867	42.282477	39.55648783	46.50855101	44.57021512	37.06463931	31.06738139	40.93746182	43.10282952	40.50643549	46.54053331	34.3786647	44.01133101	38.13498809	36.13463978	43.69943352	41.17375147	39.97146593	41.85449082	40.03999131	37.7179665
886.1	56.98414698	64.93331722	44.12107111	44.67374298	53.08476435	43.56046378	46.81184107	52.02774912	48.15286695	55.55106912	37.71905711	47.53926761	52.67201851	43.97917332	45.81987554	38.35819767	44.16571056	44.52238625	42.70323064	43.32489658	37.59164045	45.11068029	51.06231796	41.96308288	45.92615881	41.51249053	44.72787386	50.5136206	53.95929255	42.31356277	39.62239701	46.55063144	44.65463754	37.09625792	31.07899736	40.9771684	43.15925763	40.53823467	46.53495163	34.43354372	44.01741595	38.13979416	36.10298705	43.73493684	41.27586492	40.01235729	41.9194638	40.07065892	37.76486357
887.3	56.99519581	64.97954882	44.09032749	44.64573389	53.10114688	43.56322537	46.82995498	52.06393545	48.12338148	55.57747363	37.71429887	47.50129205	52.6790655	44.0004993	45.80951516	38.37301352	44.20098775	44.53123745	42.69258259	43.30568417	37.57091713	45.10835977	51.06269601	42.01146975	45.92210042	41.56300572	44.71768798	50.52646848	53.98861146	42.32218089	39.56154809	46.54404485	44.66305305	37.16356443	31.07498834	41.03433753	43.17178503	40.55546569	46.57348534	34.46921873	44.11100212	38.20687049	36.21339128	43.77406247	41.30788104	40.00693229	41.91850251	40.06692719	37.83231073
888.5	57.0429144	64.96354087	44.10047994	44.67099408	53.16784036	43.57137884	46.84781905	52.07759254	48.17059887	55.60248948	37.76462567	47.53524	52.68301487	43.94931746	45.81740921	38.41322423	44.15256571	44.55327683	42.73327284	43.30895967	37.56958115	45.14985375	51.04096845	41.99255788	45.98444392	41.56086333	44.7245575	50.49859456	53.95936368	42.39315031	39.5953464	46.59847943	44.66891813	37.18681372	31.03516584	41.00112496	43.18831629	40.61712645	46.59756014	34.45581022	44.13280389	38.27919105	36.22902068	43.79415376	41.33758107	40.07215534	41.96010046	40.13145564	37.82112895
889.7	57.00103664	64.9280137	44.1465104	44.70739355	53.14086125	43.64441851	46.85950394	52.02989775	48.19232713	55.57266195	37.77224296	47.54568674	52.66946659	43.96573351	45.81993042	38.42368097	44.186402	44.57286711	42.70832522	43.31375513	37.59929162	45.18656542	51.1041982	42.03189433	45.96073185	41.5776482	44.76520641	50.48687862	53.90884932	42.37986136	39.64262702	46.60897036	44.70806755	37.14568156	31.10395523	41.05280478	43.19248182	40.62523074	46.59980172	34.47325909	44.20690322	38.31788166	36.23944817	43.83407524	41.38382712	40.10463216	42.02043095	40.22375087	37.81570999
890.9	57.02952518	64.99939235	44.1442252	44.69172584	53.09926685	43.55283694	46.90805233	52.05414864	48.15918522	55.51412054	37.77515613	47.55013515	52.6827878	43.97238262	45.74162887	38.4336636	44.18120158	44.6016947	42.72504702	43.33576357	37.55930127	45.18621571	51.08665155	42.0040992	45.95823215	41.58529779	44.74336365	50.5265368	53.90764859	42.37146806	39.64066085	46.55632495	44.70002482	37.16272776	31.1626716	41.05149448	43.18978181	40.61688583	46.63276351	34.53726678	44.18393836	38.33398839	36.27421621	43.8149646	41.43618911	40.12940758	42.0330234	40.17853376	37.87348765
892.1	57.03989463	64.99609296	44.1007203	44.6819672	53.14055848	43.54213877	46.88963572	51.98128762	48.08759438	55.55481939	37.79202469	47.56746933	52.66313433	43.97562644	45.8018947	38.42439394	44.19268614	44.58227517	42.67468173	43.35938629	37.54211713	45.24413232	51.11073996	42.0303132	45.97928292	41.59513009	44.69479578	50.5480731	53.91313629	42.38507854	39.66441828	46.57387203	44.74578035	37.15087862	31.13105464	41.09257369	43.22625935	40.63949349	46.62796322	34.54615362	44.23694655	38.31725078	36.31261008	43.82513751	41.41669983	40.15860756	42.03620268	40.19673796	37.92299373
893.3	57.00521943	64.92981227	44.09593927	44.74160147	53.08806258	43.51974754	46.92573949	51.88484489	48.12617243	55.43977926	37.7857177	47.53184276	52.667095	43.99446246	45.82688959	38.41604584	44.25594962	44.60874434	42.70445394	43.35886763	37.51108466	45.18164495	51.15466649	42.06187473	45.97469773	41.65605575	44.73643264	50.5252308	53.94408382	42.4468339	39.71761906	46.62735993	44.74278466	37.18440674	31.13726359	41.06450177	43.2504531	40.66200986	46.57696641	34.55965787	44.22072035	38.38507353	36.34266389	43.85866917	41.46949086	40.20930898	42.0669292	40.19550485	37.94359944
894.5	57.06208215	64.86804596	44.07517672	44.70650754	53.06410591	43.51404086	46.8371874	51.91928452	48.12823896	55.45639899	37.7578685	47.48426334	52.6002786	43.95492107	45.77153941	38.43885124	44.20819096	44.56304445	42.7396131	43.38443607	37.55507708	45.18943862	51.14507834	42.10676724	45.97094819	41.6864623	44.75850193	50.50197437	53.91429262	42.45457966	39.70305929	46.63783431	44.72572368	37.20928624	31.15609833	41.08787442	43.24937118	40.71301561	46.56487506	34.50535755	44.30295743	38.3802128	36.35483476	43.88706734	41.47741761	40.24245644	42.14144908	40.18537138	37.92246663
895.7	57.01649515	64.84891381	44.12167534	44.56772847	52.95202266	43.52789325	46.78712636	51.85669895	48.06351295	55.49900874	37.76868752	47.42273976	52.62965044	43.93661394	45.76785468	38.43116873	44.21312482	44.62687851	42.68990603	43.31322703	37.58438707	45.18849452	51.01948704	42.09051964	45.93270636	41.65149643	44.71451607	50.51236566	53.87402214	42.42951756	39.67059842	46.64622486	44.75679847	37.21352126	31.17551562	41.18608152	43.20777624	40.66570278	46.64942717	34.53033991	44.32494537	38.39857049	36.30175628	43.94426494	41.50531743	40.23459634	42.11178978	40.18995958	37.92247071
896.8	56.97474319	64.80978943	44.04042394	44.56763421	52.88612792	43.48153209	46.8011111	51.80159082	48.0942284	55.42886185	37.72760571	47.39224892	52.51719064	43.87923228	45.68405798	38.40887366	44.19221844	44.52640701	42.70143722	43.29952183	37.5475847	45.11894658	51.06776286	42.11947555	45.9118015	41.65762376	44.73848815	50.53046258	53.84115343	42.41226721	39.66698618	46.6663562	44.77158076	37.17321981	31.1731261	41.122965	43.24797142	40.65985474	46.62003972	34.52033449	44.25488576	38.38743483	36.37396548	43.94566984	41.57327689	40.2771133	42.12901012	40.17958324	37.90487589
898	56.88081374	64.68861937	43.99729619	44.5252218	52.82526805	43.42449419	46.83978202	51.72594857	48.11607951	55.36322591	37.76361679	47.40799549	52.4944944	43.91515617	45.67903904	38.37923232	44.14956525	44.55799107	42.69230903	43.26222587	37.55029664	45.20621999	51.04756178	42.04929615	45.96990442	41.62773686	44.6840986	50.46785396	53.8021466	42.45217114	39.68225066	46.64158599	44.72431831	37.22585133	31.20530604	41.09015923	43.25730106	40.67245952	46.60998501	34.57541659	44.29676598	38.40093224	36.42650476	43.9563726	41.5614935	40.26033225	42.08180626	40.21085992	38.00252152
899.2	56.89436601	64.74731887	43.96888379	44.53842388	52.84113709	43.40334288	46.80350797	51.78093508	47.99099854	55.29897392	37.68772194	47.37604879	52.4982953	43.86693142	45.68772934	38.36906062	44.12829743	44.52745738	42.65867472	43.26449852	37.50187267	45.14306033	50.99457109	42.03491531	45.90598413	41.64874591	44.72696763	50.51973844	53.83639006	42.47197144	39.71951245	46.59476201	44.78290639	37.17526718	31.19159708	41.09892463	43.20662457	40.68196102	46.66114687	34.51989579	44.25151619	38.39313884	36.42764029	43.94422423	41.59909652	40.28693405	42.16379014	40.17922903	37.92049368
900.4	56.94192154	64.72945785	44.02543521	44.54599649	52.7330544	43.45542945	46.77972977	51.76774527	48.09625658	55.16411923	37.7419891	47.46216568	52.46731307	43.85900516	45.72202468	38.51664338	44.13083711	44.55929732	42.68523704	43.33071741	37.45243371	45.14915279	50.97745169	42.05288193	45.84296151	41.67675222	44.76698795	50.48065424	53.80839323	42.51782177	39.69996438	46.6525998	44.76635269	37.20923163	31.20277044	41.10662022	43.19530892	40.68721256	46.63753532	34.56409223	44.27969027	38.41783559	36.48380509	43.9096013	41.56978871	40.35921659	42.27823744	40.24691201	37.96854113
901.6	57.05260806	64.69857523	44.05518885	44.42417783	52.78989151	43.49346867	46.88246913	51.63240145	48.0934939	55.22159821	37.77650452	47.36355719	52.52478426	43.87303295	45.68472035	38.46694475	44.20632282	44.65084509	42.63985268	43.2542182	37.52483907	45.11680435	51.13413392	42.03683421	45.83127849	41.6854776	44.77126523	50.43897252	53.90059892	42.47773413	39.77919941	46.66114526	44.80844075	37.24484176	31.24801399	41.1417522	43.21854841	40.71064991	46.70240395	34.62359563	44.2964437	38.49271862	36.58653497	43.97620293	41.64931171	40.36847159	42.29122653	40.27675006	37.97644348
902.8	57.08568378	64.70426801	44.02524826	44.60510685	52.89651392	43.5008178	46.85062078	51.75794765	48.11862004	55.40413682	37.78692265	47.36670376	52.49384977	43.91004424	45.70085916	38.44443277	44.18441481	44.62855054	42.76242554	43.26928607	37.59973599	45.20950227	51.08179606	42.10692838	45.86846115	41.73075667	44.78247304	50.54841385	53.92535716	42.51535837	39.79633331	46.73564926	44.83187224	37.24487956	31.30094429	41.16432716	43.28542914	40.80502554	46.67820238	34.63989017	44.42121451	38.60185246	36.61921549	44.01678495	41.762144	40.45905058	42.29751186	40.36778153	38.16780703
904	57.08633056	64.7290116	44.08323522	44.73091238	53.02485241	43.46942993	46.89507845	51.76434563	48.09573466	55.41570905	37.76350561	47.45818366	52.47587701	43.91425127	45.6988716	38.55066561	44.24623312	44.58293677	42.7089168	43.2843172	37.63446207	45.25908123	51.05786551	42.15626444	46.02657812	41.69623015	44.81302788	50.49543248	53.85221533	42.58184605	39.85134417	46.71166823	44.87473075	37.24725687	31.30494367	41.19920005	43.33856693	40.8244127	46.67935244	34.63371267	44.46069465	38.63586972	36.64553581	44.01896487	41.79908112	40.50310383	42.32882349	40.37482192	38.12541826
905.1	57.20125274	64.88409921	44.07260623	44.68141788	52.96902979	43.44774642	46.8158819	51.78034687	48.05520474	55.30342525	37.82706909	47.42992159	52.4427013	43.99120131	45.72198333	38.50336105	44.18553974	44.57105178	42.66145191	43.33938196	37.54483942	45.20556216	51.14316499	42.18082103	46.0512164	41.72785606	44.74678899	50.41854875	53.80959614	42.61496026	39.83571275	46.67809508	44.86154534	37.29273659	31.29388113	41.18103107	43.33405098	40.81460007	46.68169882	34.70320998	44.46392863	38.62583414	36.67545447	44.0597627	41.78253018	40.56132405	42.36353106	40.300697	38.08371717
906.3	57.18049658	64.83629056	44.01526392	44.63791325	52.96990942	43.4791054	46.81175314	51.70326486	48.08072928	55.32204446	37.78756094	47.40308814	52.51702126	43.90616548	45.72508677	38.46467321	44.24315902	44.58970187	42.72634761	43.1916831	37.51259948	45.10799102	51.03128883	42.09866464	46.04007004	41.73537376	44.75095732	50.53040518	53.75960069	42.59598243	39.76214283	46.68659768	44.85334454	37.32993389	31.21564196	41.17831823	43.24597488	40.82503106	46.67100517	34.67610431	44.47433976	38.63184304	36.71128834	44.0532034	41.83766507	40.53432037	42.49161523	40.31882508	38.0943216
907.5	57.04994253	64.82731571	44.10010403	44.51228309	52.82213747	43.36691351	46.78601885	51.75081524	48.0111094	55.41048285	37.75624188	47.30518472	52.3926732	43.85532711	45.67366423	38.45292563	44.2567505	44.62704315	42.67395815	43.21166027	37.48093621	45.22431542	51.02443378	42.06257087	45.92333155	41.7147187	44.71928916	50.49513366	53.76277329	42.61776757	39.80926216	46.65688022	44.85584291	37.30115998	31.26918786	41.1681252	43.23083705	40.80255954	46.68923841	34.67161354	44.43435581	38.65466162	36.64174656	44.05043523	41.80766536	40.5073559	42.34085395	40.44484543	38.15791161
908.7	57.09801718	64.70844767	44.02668297	44.50396041	52.69370215	43.40863998	46.7522296	51.63441419	47.99003851	55.14900502	37.75283029	47.26890044	52.37257067	43.80266272	45.60826146	38.51386155	44.17584987	44.49755272	42.67294946	43.15166191	37.44070892	45.13286598	51.03563407	42.02273498	45.94944534	41.76872121	44.69340891	50.44390875	53.76180788	42.6016403	39.76809655	46.68717049	44.85869887	37.27212655	31.2333229	41.21102773	43.22618535	40.87802879	46.65545686	34.68012238	44.43905429	38.66945348	36.62452431	44.11025205	41.88771324	40.54454211	42.40023053	40.3925099	38.16764195
909.8	57.00584633	64.63056835	43.91112113	44.54454079	52.78676578	43.39905078	46.76728198	51.64466698	48.00046989	55.19485892	37.72240715	47.27676612	52.453884	43.8189578	45.52394534	38.48453421	44.14992634	44.4886393	42.59847885	43.31055577	37.45025593	45.15257826	50.97100895	41.99207235	45.88834939	41.71350397	44.73903237	50.39923823	53.67791108	42.6026293	39.76908095	46.70117421	44.87873665	37.27297118	31.30008736	41.23673438	43.21862569	40.89767623	46.56473131	34.74492595	44.49573695	38.73726581	36.70372964	44.16523989	41.88260833	40.6040612	42.40102269	40.38195572	38.22585191
911	56.97819254	64.60525969	43.98110624	44.54191958	52.78353352	43.40306626	46.74338303	51.6857881	48.08853245	55.22060788	37.68106108	47.29745741	52.38519432	43.75865158	45.59874007	38.47426567	44.16975069	44.61656073	42.56049802	43.28864148	37.47328299	45.17532601	50.99995262	42.09088759	45.95091058	41.70928806	44.6770023	50.45127649	53.67092651	42.6370936	39.7467481	46.77741174	44.86565427	37.2265037	31.30538612	41.24232542	43.26821645	40.87550902	46.65999234	34.72335258	44.62111942	38.71803575	36.73179933	44.04658834	41.9012185	40.69086439	42.4355039	40.41806212	38.23996262
912.2	56.98865922	64.57181449	43.90046958	44.51853419	52.76028441	43.34404888	46.67758963	51.59869237	48.00771353	55.12898304	37.72476142	47.27334218	52.3956104	43.71572822	45.55296576	38.43733477	44.10617453	44.57194632	42.5316355	43.25875993	37.44217893	45.19476384	51.03356591	42.15306364	45.85936264	41.71433575	44.63571455	50.37247193	53.55480361	42.61892688	39.79626674	46.77339521	44.91188572	37.27220951	31.36697221	41.1100693	43.27099213	40.88221728	46.62983059	34.70469186	44.65429016	38.71578386	36.76673758	44.09705895	41.93766197	40.6444787	42.41349815	40.39007896	38.13801044
913.3	57.0441406	64.46341316	44.09618293	44.56082191	52.74458715	43.3761654	46.830496	51.52257387	48.03489493	55.25064511	37.66282312	47.16556342	52.33399673	43.74245804	45.54667071	38.47015426	44.1985223	44.60028507	42.62518298	43.16914069	37.39455511	45.10779978	50.98298622	42.06040551	45.85266358	41.75393088	44.72578133	50.33204467	53.62189799	42.61406134	39.77380927	46.69829348	44.8587333	37.28827418	31.39374306	41.25235425	43.26273831	40.77536705	46.63947174	34.73962742	44.57619423	38.75258937	36.69670393	44.14263089	41.96360365	40.60104993	42.42899851	40.38735835	38.15567488
914.5	57.04683499	64.38028841	43.97599098	44.57916425	52.70168874	43.37491106	46.81371485	51.46563434	47.97729273	55.1632982	37.69834642	47.07165101	52.32141568	43.82794497	45.56577359	38.44506052	44.21501266	44.46292131	42.58068673	43.13335041	37.42419677	45.22952341	51.04690533	42.06071408	45.82540763	41.77009357	44.75804135	50.45315345	53.64048087	42.59744485	39.82625744	46.75589731	44.86883565	37.28650788	31.36489501	41.24253047	43.26377081	40.84781116	46.58898079	34.71616998	44.62880577	38.77932266	36.7947194	44.11405639	42.03734702	40.62003799	42.56143687	40.42558888	38.21403084
915.7	57.07194593	64.3864354	43.79134993	44.45237493	52.66922378	43.28819989	46.720287	51.46392872	47.83388477	55.04925987	37.66894859	47.12685031	52.32153834	43.77703063	45.59236844	38.44753342	44.13542585	44.55879858	42.64792565	43.157255	37.41748699	45.11007054	51.06603826	42.0154243	45.83606458	41.67286534	44.72806811	50.45022841	53.66664726	42.55841283	39.85423875	46.70390946	44.87221307	37.37344222	31.33040617	41.2788735	43.24291034	40.91335507	46.66771353	34.66268089	44.6531984	38.76621562	36.89747437	44.13575426	41.94727466	40.7606632	42.52783234	40.48569083	38.21665709
916.9	57.17200139	64.38790923	43.88485972	44.3575996	52.70049144	43.26390558	46.70947393	51.37124066	47.88266749	55.07435702	37.70406921	47.14053995	52.32459915	43.76109742	45.36855226	38.39299597	44.09084341	44.59877654	42.61297108	43.08741872	37.42696445	45.14190874	50.89587083	42.13549186	45.77794514	41.64054648	44.68419611	50.42207137	53.48087545	42.62785167	39.8540243	46.70290122	44.95315416	37.36088379	31.39665816	41.26605523	43.27973438	40.95857161	46.74970275	34.79513198	44.5986473	38.86647893	36.84626522	44.24016227	42.0602497	40.73057285	42.4908377	40.45871368	38.22405779
918	57.09106136	64.64154882	44.03064363	44.51395762	52.75456249	43.3267754	46.66639594	51.47448599	48.03475347	55.10607694	37.6686245	47.18650374	52.25719446	43.7654596	45.3350082	38.43883299	44.08331698	44.53021967	42.58175145	43.02281925	37.42038504	45.14697798	50.93626824	42.16486717	45.85655162	41.70400786	44.74022567	50.3427187	53.50856096	42.73085752	39.85200643	46.67218249	44.9237725	37.40387995	31.48769591	41.23757006	43.28774667	40.83941257	46.71835396	34.90070815	44.6125697	38.83614971	36.91130379	44.08927716	42.06603474	40.7393244	42.58951441	40.54374926	38.27012017
919.2	57.08836676	64.71219919	44.11439224	44.54470186	52.81616127	43.32969087	46.67741592	51.53142046	47.93818763	55.09635744	37.66279222	47.17713099	52.30782728	43.71334441	45.40804277	38.48287795	44.12789077	44.47142243	42.51824896	43.06099459	37.49312287	45.19601925	50.94376259	42.06651118	45.88366387	41.63906485	44.79421568	50.16352775	53.43023984	42.64356516	39.94947611	46.68221368	44.96768212	37.33349049	31.40794209	41.33154312	43.21938639	40.86590419	46.54436414	34.87027467	44.66749679	38.92083587	36.94096547	44.14711707	42.13720079	40.81949078	42.72796608	40.55209003	38.34074431
920.3	57.01431097	64.52564162	44.04011312	44.58525117	52.7607629	43.29424635	46.59835786	51.45808932	47.82771325	55.03078269	37.64294298	47.05819037	52.20573216	43.70342556	45.51360864	38.45144743	44.03927521	44.32873462	42.51489482	43.21178585	37.3978725	45.01573565	50.87826996	42.1121886	45.79286494	41.7338126	44.57682983	50.25180973	53.38938496	42.60867746	39.82494128	46.6335379	45.08824632	37.31600275	31.41830126	41.31906907	43.21130355	40.88718394	46.58401971	34.88878145	44.76240859	39.03606772	36.94772635	44.21689056	42.13199637	40.74435989	42.69826938	40.6221752	38.34260546
921.5	56.90083888	64.48247898	43.96039857	44.51717807	52.69177169	43.18774274	46.74465186	51.53103714	47.86784454	54.89266096	37.64224431	47.03495968	52.22090551	43.60585774	45.49305879	38.37330837	43.99207235	44.45686948	42.60926931	43.12564888	37.31401048	44.98878234	50.83269091	42.19699783	45.83611012	41.66360482	44.56981452	50.2103847	53.32436865	42.64884381	39.80176278	46.66267689	45.12579158	37.37411594	31.42906094	41.25184417	43.26726381	40.83251421	46.62058743	34.90584074	44.69812924	38.93367145	36.97604843	44.16384895	42.19481017	40.7860305	42.72454684	40.58890721	38.29931527
922.7	57.07165414	64.4434164	43.93916833	44.49825861	52.58628051	43.23352695	46.75643918	51.36203804	47.74834723	54.94165198	37.60504279	47.1096815	52.04517087	43.52910639	45.26095471	38.40266126	44.03887726	44.41112151	42.47483662	42.96322245	37.3462013	45.01819006	50.73639153	42.03982077	45.75139119	41.62197913	44.54120951	50.08090479	53.26678591	42.63718739	39.8822122	46.61390408	45.01849222	37.33227727	31.42438102	41.2662209	43.21578894	40.91693575	46.5623783	34.89881051	44.60619793	39.00606942	36.9926976	44.14337602	42.21546476	40.79073092	42.63638374	40.6149221	38.26052326
923.8	56.9225832	64.2262066	43.89764369	44.45766947	52.66688754	43.2438188	46.66513967	51.19097079	47.58837085	54.92315792	37.54711404	46.96712126	52.08514889	43.5195284	45.29768918	38.37755343	44.13178488	44.39751452	42.43303474	42.88579635	37.26092191	44.99291683	50.66252783	41.94255618	45.62935636	41.51152509	44.511735	50.06457582	53.07987693	42.55333847	39.91305429	46.55258475	45.02041358	37.34731018	31.46405374	41.28983637	43.14813015	40.86995537	46.55974406	34.95665863	44.68014636	39.06234078	36.98115916	44.0257257	42.20681072	40.81603661	42.66325484	40.6366942	38.27349366
925	56.94431798	64.11670109	43.78602808	44.25750685	52.47457137	42.98023611	46.59646924	51.25623333	47.56961417	54.71004469	37.49847534	46.78799455	51.87567681	43.44290641	45.16811149	38.24757676	44.06263403	44.28157345	42.40993919	42.87798967	37.23387128	44.94419713	50.65219234	41.94307124	45.60352748	41.47520815	44.46167875	49.93566548	53.0227891	42.59163915	39.86289124	46.58394951	44.89647147	37.36616217	31.46267948	41.14792657	43.18175095	40.84518867	46.51307608	34.89950878	44.66724816	39.07181273	37.04157034	44.18638761	42.13868738	40.86910263	42.67650254	40.63245331	38.23930035
926.2	57.00304521	64.27672777	43.84168055	44.23645524	52.38862888	42.91291793	46.48836082	51.11727167	47.53539597	54.64014342	37.40425933	46.70278255	51.91662618	43.30472571	45.01649234	38.24513565	43.85963804	44.19899935	42.37799099	42.8098117	37.10017751	44.8827607	50.69693349	41.87048272	45.5342752	41.43562268	44.23949338	49.8614837	52.87136192	42.60105374	39.84085049	46.55823174	44.7892053	37.24453618	31.44454784	41.18575435	43.01999028	40.67339824	46.42983267	34.79991579	44.63280102	38.94237669	37.03321966	44.15338117	42.16191561	40.834121	42.69263609	40.58880618	38.2828687
927.3	56.66261749	63.89910602	43.79798697	44.10905902	52.33980097	42.82135899	46.34910086	50.97524101	47.49219176	54.45725189	37.33152069	46.68016586	51.57473478	43.27941583	44.84769675	38.17872105	43.80898733	43.99097064	42.26703719	42.65349149	37.01056908	44.72520605	50.58508789	41.74083386	45.26617794	41.30382876	44.18159005	49.69088556	52.77810262	42.56119472	39.75831364	46.42745944	44.77494332	37.19443373	31.44537158	41.12332139	43.04334097	40.54332744	46.2811403	34.77938145	44.61379672	38.88012362	37.02038246	44.18936348	42.21078828	40.83135075	42.61812575	40.45382048	38.30895071
928.5	56.66761127	63.76560287	43.48933744	44.07219782	52.06430231	42.77000897	46.13235359	50.67359368	47.23148812	54.13222681	37.21410911	46.6630899	51.55889117	43.10921212	44.73950279	38.03263801	43.73669827	43.9154666	42.06716116	42.59045169	36.76591474	44.67656188	50.3510489	41.75436329	45.24011097	41.29455767	44.15342154	49.69497102	52.44317961	42.34974855	39.72809745	46.22905885	44.51262746	37.21284453	31.32201547	41.04730766	42.74376161	40.41082253	46.28421205	34.69863832	44.53968372	38.93733118	36.96302187	44.07534134	42.16042994	40.7578391	42.43540044	40.21258644	38.14765051
929.6	56.25262546	63.67021184	43.21527804	44.00716996	51.83208826	42.43161928	45.87012452	50.24006692	47.07171247	53.91150257	37.08011543	46.28230157	51.19545367	42.84789017	44.56744643	37.89672341	43.62613038	43.63709614	41.91251344	42.46305873	36.669504	44.48957179	50.01271923	41.50298634	45.09852889	41.12540704	43.94938493	49.51869052	52.35210417	42.23129007	39.64939631	46.1711862	44.42530441	37.03014223	31.29470445	40.93460763	42.62637344	40.25740397	46.14757605	34.60033868	44.29825034	38.77403145	36.84873393	44.01171428	42.00821039	40.57892009	42.21173855	40.17930412	38.07032852
930.8	55.912879	63.32526434	43.19828894	43.6384986	51.42386987	42.33588583	45.69863824	49.9212519	46.65847241	53.54777763	36.77684167	46.03831582	50.89634371	42.60216561	44.29731759	37.64409123	43.31774788	43.47793346	41.76117003	42.15741906	36.62362811	44.06665347	49.96479575	41.26419171	44.92582101	40.75486241	43.6459396	49.17197203	52.04645048	41.98846529	39.3955395	46.0117213	44.32382181	36.66598979	31.14725679	40.7015693	42.53393702	40.13904329	45.84817505	34.3622987	44.1382785	38.71143849	36.49935629	43.75498591	41.76749284	40.51616756	42.05309874	40.13531559	38.08085017
931.9	55.1426729	62.70442785	42.75367499	43.11605921	50.72702917	41.97934049	45.34185107	49.82130776	46.39275769	53.22226883	36.59277564	45.55066185	50.51296621	42.53228664	43.80249241	37.24621806	43.13289967	43.3301421	41.65971977	41.92987423	36.28770344	43.83506272	49.51338043	40.92459337	44.34073579	40.58308077	43.25826281	48.9436247	51.75578896	41.73872915	39.14846156	45.71126762	44.04276605	36.48272218	30.83306698	40.6507662	42.31789384	39.95125066	45.62748656	34.2183124	43.75740878	38.33340497	36.54447772	43.37025931	41.57349751	40.40458481	42.0193259	40.00367288	37.68517965
933.1	55.0041332	62.11959289	42.69696045	42.74410716	50.72912262	41.87715029	44.90194881	49.28290588	46.22673863	52.70102338	36.29708318	45.16026944	50.22421653	41.88882174	43.28747912	36.92342391	42.96683113	43.159498	41.20654108	41.4844453	35.87097351	43.81730708	48.87232317	40.94996739	44.37881312	40.20097231	43.25509801	48.4955666	51.07587703	41.49838787	39.11097707	45.63535609	43.75625319	36.4079487	30.69387819	40.29910609	41.84851634	39.79538161	45.5372539	34.01696778	43.76769503	38.08996967	36.3659156	43.26112449	41.21946428	39.99446815	41.74122965	39.53611579	37.32361878
934.2	54.82727718	61.55338324	42.1790151	42.48176631	50.85796478	41.34287747	45.09428717	48.78229579	45.85493895	52.45333291	36.00016425	44.89479943	49.95329814	41.89262793	43.45459016	36.63618842	42.75461616	42.88307854	40.95614282	41.28794673	35.6936053	43.78236192	48.69242022	40.85860166	44.01450925	40.10331242	42.94116321	48.20981296	50.73776298	41.39161831	39.04227793	45.43737956	43.83732661	36.39491847	30.67062022	40.01688878	41.71640655	39.729911	45.20738035	33.9107841	43.45907232	38.12677424	36.22020155	42.99443166	41.03140809	39.94981826	41.59873957	39.30270766	37.02719597
935.4	54.72102065	61.33958362	42.10642937	42.41469436	50.14030173	41.23113946	44.52224219	48.65639282	45.88927161	52.54364598	35.77403287	44.86204012	49.96639026	41.39257234	43.08406978	36.78272286	42.45847549	42.60327314	40.92897667	41.0328502	35.42611287	43.43947294	48.54333495	40.35589279	43.96376807	40.12126551	42.45680376	47.82341301	50.68464284	41.37910269	38.77286534	45.39488031	43.61012434	36.04313522	30.59226943	39.9528004	41.57100243	39.50188544	44.96187115	33.7993806	43.37587693	38.0627108	36.22461239	42.9927381	41.23082187	39.95855463	41.52959594	39.65581887	37.38897493
936.5	54.93712853	61.8236773	42.1796737	42.11777358	49.93653941	40.82480447	44.57164652	48.53159843	45.50052554	52.12580044	36.08180909	44.55834493	50.16396921	41.32613502	42.42828348	36.93954362	42.51003355	42.25310478	40.8797616	40.98188667	35.661742	43.4652013	48.59200152	40.48300354	43.64101673	40.03038442	42.66517288	47.7394527	50.54650475	41.39226461	38.73726807	44.99334428	43.37621682	36.17798384	30.50737431	40.05180448	41.34320975	39.07802263	44.9697223	33.78933219	43.37487866	38.06351605	36.43135296	42.85618505	41.16905059	40.09704917	41.45494678	39.51692635	37.62154767
937.7	54.6303469	61.82234655	41.7256976	42.47124148	50.19099775	41.08563279	44.45754489	48.69307748	45.54368314	51.92804365	36.04699915	44.67988255	49.7008766	41.66055231	42.80995987	36.69571463	42.42356609	42.48830603	40.75365451	40.99024748	35.60139909	43.34953501	48.70552143	40.40229587	43.71826737	40.13520709	42.96352706	47.83237337	50.63257171	41.35837618	39.11464336	45.04636692	43.53095366	36.1074724	30.72803929	40.03693097	41.44712516	39.34036307	45.15498769	34.09213588	43.57611248	38.35681303	36.51482927	43.30320586	41.52029753	40.25740193	41.91077055	39.41280272	37.47647891
938.8	54.77068507	61.82932617	42.1965722	42.75602211	50.32167273	41.29090706	44.73124718	48.52341266	45.64469399	52.33731548	35.91363452	44.8416386	49.66435044	41.53161215	43.19798535	36.86522709	42.41958381	42.73369832	40.58946913	41.1233475	35.56608322	43.25604716	48.87351684	40.33714316	43.78054842	40.03616962	42.8298068	47.81785536	50.46025349	41.32564469	39.11260994	45.40740612	43.59594045	36.21542015	30.95152795	40.26956352	41.58641392	39.43585922	45.17090921	34.03891261	43.69297693	38.5962952	36.43001064	43.08027656	41.46136222	40.20730647	41.8760773	39.67356274	37.73380816
940	54.83257153	62.02734578	42.37132746	42.74774752	50.29430588	41.22012697	45.06795032	48.72646093	45.73628671	52.19544071	35.75862192	44.74412179	49.79291978	41.58266249	42.91544013	36.78535979	42.50672165	42.58714572	40.81078079	41.12483788	35.56241549	43.3493582	48.83196484	40.31098293	43.72920906	39.78988957	42.69426107	48.10604351	50.3524238	41.61259751	39.02018777	45.31728737	43.71653229	36.09438363	30.92894777	40.20479689	41.56381607	39.5054101	44.93881894	34.05582901	43.63801864	38.47997824	36.44818213	43.06097787	41.66470062	40.24557544	41.62122208	39.56532811	37.50087207
941.1	54.92382244	61.40419607	42.28633502	42.19871864	50.05678349	41.18897152	44.82934051	48.41530691	45.59424395	51.88321421	35.73352624	44.85482247	49.73050748	41.43493231	42.70880087	36.55429148	42.48774212	42.52579204	40.56521985	41.08943555	35.48403783	43.24158918	48.28557085	40.32337876	43.61896537	39.67317713	42.51930592	47.46813288	50.05196416	41.40254662	39.00752881	45.18210887	43.55252368	36.06806906	30.88930595	40.32514369	41.66030361	39.27146453	44.87189328	34.17028152	43.49982855	38.23384834	36.54236457	43.1266083	41.59800023	40.37485245	41.55318268	39.44832596	37.50059646
942.3	54.57673607	60.92309717	42.10112024	42.40536526	49.81838548	40.80053141	44.43576645	48.56188905	45.32857505	51.93101532	35.69070498	44.58116101	49.59512073	41.15147091	42.45099105	36.39009789	42.14675314	42.19906679	40.63231863	40.7919868	35.36993854	43.11106477	48.33672371	40.11449751	43.09849319	39.60510706	42.2794069	47.42476492	49.83223133	41.20640057	38.95592462	45.30005979	43.46528083	36.04213381	30.78386556	40.15997425	41.42453082	39.35879523	44.96368695	33.88174594	43.3612702	38.29634186	36.48161747	43.14322262	41.32411087	39.92046314	41.75476524	39.36681859	37.38835705
943.4	54.15194179	60.78270832	41.88497825	42.40257762	49.70754361	40.50280092	43.90321167	48.20295318	44.81312279	51.59219131	35.22776724	44.26115465	49.01899231	40.68228241	42.46251906	36.19859737	41.82398494	41.97226998	40.41004908	40.37826416	35.1482335	43.17824866	48.14193865	40.00870781	43.17533752	39.66356481	42.07000838	47.02916997	49.30608369	41.12204393	38.95785547	45.00765552	43.29503544	36.13283531	30.48653762	39.91016099	41.15665685	39.12873996	44.58153242	33.79089922	43.53273332	38.05575253	36.34572855	43.04385117	41.32464409	40.00492806	41.46308442	39.46790045	37.39184131
944.5	53.89957002	60.57527007	41.81520494	41.77700482	49.66640006	40.29842867	43.96174527	47.42340135	44.89842565	50.96204528	35.09501265	43.82775456	48.79227142	40.42080866	42.11710725	35.97880949	41.85326677	41.85626387	39.96869191	40.18123794	34.78550931	42.71310405	47.61252637	39.73312005	42.73184609	39.01331715	41.82054846	47.08829685	49.38205648	40.97023184	38.84687945	44.66402883	43.03225998	35.70423725	30.59640488	39.64057068	40.86431208	39.0286321	44.52363807	33.78903415	43.34522187	38.11136005	36.26327566	42.70634672	41.19487363	40.01692805	41.13782631	39.31923338	37.21668911
945.7	53.42927907	60.04815166	41.48418694	41.63771053	49.35820848	40.06082646	43.69102729	47.30601926	44.46019882	51.10920153	34.80618247	43.75356111	48.69813208	40.27703485	41.81661943	35.87394629	41.64102168	41.57474754	39.97220211	40.18876648	34.68946932	42.35191787	47.3924133	39.8071089	42.47406133	39.00070338	41.79407039	46.71406135	49.18598034	40.83751596	38.38942264	44.51925689	42.70658356	35.6331581	30.6752563	39.7024948	40.73790254	38.80477163	44.21987343	33.79679704	43.11539925	37.952629	36.09038865	42.61107443	41.35558704	39.73379931	41.3723065	39.17416833	37.05812259
946.8	53.62425854	60.31714725	41.47687011	41.2118606	49.1402362	40.06117447	43.51451855	47.50110688	44.47972044	50.82459846	34.59207872	43.73836059	48.61779467	40.04335961	41.56925557	35.76073003	41.39632981	41.42169502	39.89308106	39.88522488	34.42085772	42.19827747	47.392825	39.36894094	42.55054936	39.07677812	41.40792712	46.3819725	48.52150335	41.05861596	38.54360831	44.28551012	42.55165654	35.492065	30.67552614	39.59849269	40.59481187	38.45697555	44.1332819	33.64665845	42.88209607	37.95907961	36.15944636	42.53328524	41.21575665	39.6624222	41.29367575	39.3144176	37.12533701
948	53.34105327	59.8666369	41.46208019	41.36965786	48.92418915	39.89601585	43.23112894	47.32604309	44.1052878	50.4564997	34.47779009	43.31212033	48.27182445	39.96461606	41.31754107	35.6461672	41.46208019	41.56839322	39.8133318	39.88500296	34.3092069	41.95045565	47.13785155	39.22693612	42.37842369	38.72307004	41.1021663	46.20466966	47.96844749	40.38945769	38.77078378	44.253037	42.7577702	35.46723277	30.44687021	39.62055668	40.66353743	38.33044781	44.04731221	33.6100054	42.65206122	37.97152964	35.9243366	42.52407268	41.27303451	39.80570229	41.35630958	39.24652605	36.95307897
949.1	52.9797954	59.60226983	40.94944885	41.29468557	48.44862869	39.81627042	43.25971197	47.03308367	43.80407782	50.06590665	34.35895555	43.17343904	48.18051232	39.81245367	41.33062352	35.25228242	41.15394821	40.95277288	39.33908115	39.96320774	34.36527269	42.04501205	47.10930042	39.07987655	42.07663409	38.28466967	41.19033544	46.02491879	47.7655483	40.39465028	38.25220302	44.28629261	42.5524084	35.36683151	30.34858326	39.36194844	40.5238056	38.17383472	43.86499189	33.69739637	42.67298661	38.16456911	35.96688696	42.26094504	41.2164849	39.73484655	41.22659847	38.89537796	36.92531195
950.2	53.03639479	59.33432447	41.04804085	41.14249218	48.61408774	39.32808073	43.11350039	46.49344533	43.08636548	50.02805769	34.15971071	43.13666085	47.61789595	39.2695568	40.93687319	35.08050359	40.9225106	41.19267258	39.25838127	39.65908264	34.16918296	41.74515566	46.9201529	38.93173453	41.86659396	38.27435064	40.98151085	45.64178806	47.65540179	40.39991902	38.17258335	43.94075448	42.20052658	35.53381121	30.08309664	39.48385212	40.02313998	38.16294746	43.73731057	33.51525827	42.77544173	37.88546148	36.1604103	42.07256864	41.0235465	39.80744954	41.03240109	39.03067883	36.77190039
951.3	52.72273015	59.05652776	41.07798271	41.17280881	48.27601446	39.23679219	42.86824437	46.13648235	43.18369251	49.46672374	34.20783517	42.64113	47.37070453	39.02600131	40.72074427	34.86998559	40.78548844	40.75241998	39.08416227	39.26991382	33.74369407	41.71442777	46.5651152	38.76458312	41.68338679	38.16705583	40.63185591	45.13271849	47.02954689	40.11184873	38.21312954	43.65003513	42.09901865	35.2562831	30.33996793	39.01271066	39.88273373	38.12861198	43.53381751	33.37006337	42.54296902	37.77676952	36.00154912	41.98209868	40.98162799	39.36900072	40.92066077	38.87486682	36.65263321
952.5	52.54553846	58.68408119	40.8147331	40.67390217	47.77342443	38.80988037	42.40725258	45.77176698	43.06111197	48.89318084	33.81608701	42.52861539	47.4159832	38.85468921	40.31541189	34.7748026	40.72111792	40.53064817	38.82909301	38.79357552	33.59202079	41.49841033	46.23424613	38.75011453	41.6356553	37.62070899	40.6459127	44.90160043	46.60264649	39.96429699	38.18978446	43.87508891	42.06010659	34.78713249	30.25299179	38.95890977	39.88475329	37.96332306	43.42885984	33.09601017	42.42865741	37.7491331	35.93447783	42.08590391	40.92520916	39.28945846	40.58137489	38.57575645	36.73830682
953.6	52.45239804	58.02667229	40.37463916	40.69103924	47.70231005	38.54285979	42.26230068	45.42546127	42.5869745	49.08646875	33.82542573	42.14982299	46.80844458	38.35804619	40.24179228	34.61816311	40.40171397	40.13885815	38.6559609	38.77915518	33.51771555	41.10968004	45.89585354	38.35585442	41.25883582	37.21491528	40.27364714	44.4634056	46.45329305	39.81367422	38.09400776	43.61898304	41.78416511	34.71418705	29.99728646	38.69958044	39.73666518	37.57056877	43.48540718	33.51987095	42.55381682	37.86501066	35.67598407	41.82427984	40.87199847	39.73666518	40.8842945	38.63286893	36.62560954
954.7	52.08773422	57.91060693	40.38391631	40.52477292	47.53589156	38.2748491	41.68992279	45.32774265	42.36918834	48.78355068	33.19698078	41.86288392	46.75952749	38.01290683	39.73703435	34.39707434	40.15797751	39.9813194	38.80701865	38.60630573	33.1689295	41.05065532	45.73393956	38.17871928	40.70623031	37.4774775	40.28244463	44.54130695	46.00701723	39.97262942	37.83725582	43.27948315	41.66976948	34.76990506	30.02328285	38.69482848	39.43018466	37.23451119	43.07373189	33.27546434	42.21122706	37.76479184	35.76333092	41.33816028	40.88883245	39.66002459	40.68315422	38.31785455	36.44943798
955.9	51.80054347	57.64721875	40.01208572	39.91017453	47.22282103	38.19586602	41.94503672	45.13278339	42.26308562	48.40891281	32.8408291	41.44043478	46.36030375	38.01325969	39.48376021	34.16796074	39.98784903	39.81849995	38.55875142	38.45036181	32.95097427	41.05103638	45.54919953	37.95232455	40.30048383	37.1762034	39.5063718	44.21600398	45.80387153	39.58157026	37.91676522	42.9469627	41.65523155	34.50879753	30.01706196	38.65506149	39.05227557	37.09327942	42.53261979	32.95504011	42.12762295	37.70702495	35.85164238	41.55688138	40.45210471	39.20041128	40.46253831	38.39794018	36.31913197
957	51.39418364	57.36790863	39.82933254	39.73777085	46.76119082	37.76801066	41.42873983	45.0705453	42.02057897	47.66862848	32.89495969	41.1975257	46.0210936	37.84940571	38.97683482	34.09702796	39.82090427	39.57491114	38.46954413	37.81497549	32.65337318	40.97442347	45.24797278	38.0235925	40.30314564	36.86609601	39.4285275	44.07131377	45.60072065	39.34818487	37.91711601	43.12626294	41.58603927	34.56436295	29.96729737	38.52923089	38.97358295	37.23520132	42.38191911	32.75911566	41.98707864	37.68489708	35.70534023	41.64401078	40.60163544	38.97063242	40.53834866	38.39325981	36.16423031
958.1	51.46267659	57.33645389	39.73813636	39.73813636	46.60874872	37.75122954	41.27308583	44.59694779	41.79355721	47.77031286	32.89249102	41.38020811	46.07568397	37.66844176	39.22428115	33.9035658	39.65394539	39.57392919	38.12483595	37.8728769	32.73037373	40.48013476	45.11089947	37.78251941	40.30815061	36.62141978	39.6596025	43.33582772	45.25960756	39.57981709	37.89544052	43.08860668	41.36802086	34.37424343	30.10118324	38.34674369	38.73698176	37.1398736	42.5656576	32.90007914	42.00456999	37.59611786	35.66052909	41.2153905	40.611502	39.11964397	40.39799471	38.08862881	36.06667811
959.2	51.18105763	57.43159234	39.46253702	39.73849882	46.60917385	37.58814715	41.01216865	44.48984107	41.78511679	47.51709859	32.67202936	41.29848121	45.9048176	37.51248333	39.13899561	33.49628447	39.57011535	39.49319945	37.79384888	37.87322235	32.34910854	40.31322918	44.82696513	37.32302144	39.90069677	36.62175381	39.50382265	43.15861552	44.86934649	39.34426768	37.66379808	42.75367675	41.05280715	34.45010544	29.97418063	38.1418588	38.58777009	36.76953052	42.40295755	32.90037925	41.77058115	37.18179393	35.45442274	41.21029507	40.24426153	39.12000078	40.2498398	38.09517744	36.06700708
960.4	51.08025686	57.18290971	39.28521739	39.56682763	46.54597639	37.43639133	41.34532176	44.17323624	41.5068997	47.70339623	32.51361053	41.03645266	46.02235185	37.60412531	39.22938479	33.51326065	39.24004321	38.93767068	37.73521745	37.80822457	32.27768411	40.47476208	44.86645181	37.41946876	39.81897598	36.50429916	39.122751	43.14504509	44.70621681	39.34926068	37.76768384	42.56642986	41.11974425	34.15755713	29.90551374	38.28660925	38.51612325	36.94353846	42.45862702	32.8667241	41.99674694	37.49085626	35.48635967	41.19449312	40.3821122	38.89822764	40.24647046	38.10167593	36.36751022
961.5	50.80737447	56.48168769	39.46860723	39.48262196	46.30205471	37.5412002	40.82488285	44.34457201	41.33249467	47.75425969	32.5439185	41.1126736	45.80152536	37.06322113	38.64503702	33.43301327	39.24281428	38.94157566	37.73588353	37.34560944	32.27825385	40.47547652	44.76709142	37.12106071	39.57996214	36.58195817	39.04642693	43.14580666	44.34500584	39.19624449	37.54918938	42.40408857	41.03873665	34.2865742	29.78231586	38.43626153	38.67374684	36.66536648	42.30827549	32.90367545	41.68171765	37.49151803	35.57567117	41.11739018	40.30930154	39.2025377	40.4620962	38.17676713	36.10744856
962.6	51.0081399	56.43428706	39.47259115	39.40312108	46.27371226	37.49517751	41.15324361	44.18339081	41.22396254	47.29376516	32.47040601	40.93209689	45.5595505	36.93567308	38.24965364	33.48802072	39.41282253	39.18354129	37.76114969	37.53212767	32.41939202	39.90014142	44.54968936	37.30373744	39.42450386	36.40296173	38.97859913	43.09145771	44.48794014	39.20287422	37.56662412	42.52470348	40.94413928	34.29406176	29.99342333	38.1364361	38.61092546	36.83754765	42.12131711	32.66436099	41.65330248	37.38123677	35.67888822	41.25174391	40.58542968	38.98438849	40.24202859	38.12086693	36.1463983
963.7	50.9595699	55.92356953	39.56169406	39.48731578	46.15530974	37.73620746	40.64307943	44.06306892	41.47130632	47.18090995	32.49983716	40.85261709	45.61809342	36.94693504	38.42073309	33.54667125	39.0910852	38.94826842	37.61389702	37.31482726	32.23879429	40.38086602	44.39447478	37.17116111	39.58220187	36.49120085	38.90566535	43.01165872	44.13345456	39.12851682	37.42045048	42.43921385	40.7896331	34.04189954	29.82149123	38.29894932	38.61518574	36.70009412	42.11243123	32.6801485	41.7195628	37.30976213	35.62140117	41.10775876	40.37404723	39.21104191	40.31169701	38.27348292	36.08888435
964.8	50.77918712	56.82313916	39.38854992	39.32454058	46.01035911	37.43167212	40.79888716	44.29380181	41.37563395	46.92901545	32.11010858	40.76122754	45.32357197	36.87893659	38.59072251	33.2322473	39.2555964	38.79777727	37.62292588	37.48049463	32.09181546	40.13763573	44.51295547	37.19085993	39.42731817	36.35328169	38.91231187	42.98594967	43.98128597	39.06026743	37.59211267	42.11278464	41.01012807	34.20862582	30.09123662	37.93677065	38.55395777	36.51408899	41.87443112	32.85691393	41.78568659	37.54032762	35.52319424	40.95095735	40.51257009	38.99041767	40.16450635	38.21176288	36.04508889
966	50.87121269	56.88526829	39.31415753	39.49823789	45.93389214	37.25677347	40.84886079	44.36343965	41.25069959	47.12319174	32.2115854	40.74177399	45.45225805	36.8798567	38.23041715	33.17345017	39.1907878	38.67471964	37.52395352	37.46533556	31.91519746	40.12713968	44.44167043	37.17428615	39.74055837	35.85448901	38.79087591	42.65588891	44.09199942	39.00188628	37.64105717	42.05273631	40.90511686	34.13430103	29.99287424	38.14383737	38.51221384	36.6560024	41.74188145	32.84679011	41.73470825	37.51731035	35.68254361	41.13987381	40.49425861	38.86392841	40.29443375	38.59694518	35.86177099
967.1	50.90315123	56.74862078	39.33032768	39.19754164	46.03317893	37.19930638	40.96839124	43.8546753	41.19855074	47.35406813	32.34548571	41.15487503	45.48467208	37.05164183	38.27754714	33.46312596	39.20998436	38.78414915	37.44813117	37.39454924	31.95581464	40.03967746	44.34051576	37.26590844	39.7408739	36.27592226	38.54301068	42.40011453	44.02265463	39.16906276	37.63779845	42.47920266	40.86429083	34.00507766	29.93468423	38.18518132	38.41151368	36.61440654	42.02562797	32.90457923	41.956393	37.72697826	35.48292312	41.0926043	40.53569137	38.96024959	40.61949866	38.2229933	35.97803368
968.2	50.94236081	56.59860543	39.50177437	39.29127892	46.60703317	37.20132927	40.85333892	43.97217912	41.15519105	47.30386612	32.27157789	40.81720377	45.43991417	36.91288347	38.39147864	33.41775792	39.44570561	39.16729922	37.7317936	37.24845278	32.08197001	40.17630146	44.5837418	37.19719355	39.52519439	36.16584807	38.64107722	42.62097465	44.07658042	39.18535838	37.76119149	42.40424776	41.10685532	33.95943562	29.94129426	38.06156217	38.24918941	36.45179093	42.10672544	32.67311701	42.0313487	37.71490184	35.72758316	40.92161012	40.70890258	39.18921824	40.46018066	38.19718055	36.20434274
969.3	50.88994495	56.4068348	39.58347597	39.36907064	46.15360039	37.31255145	40.99229026	43.90879335	41.36026414	46.94699724	32.16462334	40.80567493	45.52441034	36.94351483	38.48073122	33.1872261	39.15889072	39.03404065	37.74673327	37.41589731	32.16462334	40.09985396	44.23488129	37.09628831	39.38760985	36.20258093	38.58827796	42.81468752	44.11701286	39.25988451	37.64953806	42.43549629	41.15569561	33.9510735	30.07386832	38.2201219	38.19718055	36.60722702	42.0082933	32.81900971	41.65562124	37.7347026	35.88471596	40.84150487	40.63567505	39.19490856	40.45315458	38.40758245	35.93212037
970.4	51.09617951	56.53021765	39.26647527	39.59093707	46.31163582	37.35100842	40.85364104	44.12361256	41.1554954	46.85387679	32.18195364	40.59920259	45.64293228	36.98567738	38.47153867	33.27560034	39.29990103	38.67315379	37.15606114	37.53361335	32.0379628	40.32164044	44.10808662	36.94181592	39.38408561	35.972885	38.8476336	42.69328526	43.89626667	39.18758483	37.69802842	42.53154212	41.1024823	34.09260138	30.19868859	38.17530835	38.38510869	36.76762124	42.10703682	33.02231668	41.82252981	37.84590928	35.71451307	41.12321291	40.773719	39.25682084	40.32975134	38.32694595	35.94738411
971.5	50.86944596	56.24468667	39.32949579	39.2742046	46.14366911	37.19024123	40.89703822	43.79385513	40.97405713	47.23154688	32.27150002	40.63149543	45.40805952	36.81736139	38.19538288	33.13632269	38.98041836	38.49062534	37.1332225	37.38668771	32.12209493	39.8164572	44.59867318	36.84244515	39.74175466	36.10944375	38.7446497	42.56981959	43.88774598	39.1657872	37.69622317	42.3489265	41.22676684	34.10365105	29.94669393	38.01825836	38.19702214	36.52323227	42.19063038	32.9030734	41.6939812	37.57893808	35.64466655	41.0347227	40.6115237	39.1678665	40.55836605	38.27758475	36.12886787
972.6	50.68791949	56.31605089	39.39340902	39.49466626	46.24846069	37.13598894	40.71529729	43.61728278	41.04504041	46.82157396	32.19103884	40.60257888	45.13908814	36.57532818	38.18832276	33.06065725	38.93752886	38.57314022	37.15717621	37.10290452	31.80932691	39.82119063	44.39684685	36.82860426	39.5855586	36.20438103	38.76352647	42.33389434	43.88509334	38.90774414	37.44036168	42.18882693	41.08164202	34.13737895	30.03757572	38.1352001	38.11082081	36.43018798	42.03199114	32.89139236	41.58193174	37.60535534	35.63822738	41.25394805	40.66132273	38.98933342	40.24237247	38.1288784	35.93693592
973.7	50.64502662	56.17775255	39.46756163	39.14012211	46.39679878	36.92791052	40.67639121	43.71650562	40.85096799	46.8150561	31.94162413	40.72762357	45.05266841	36.82005153	38.20055154	32.89804071	39.23492961	38.67921279	37.37465277	37.13622683	31.90925627	39.65948142	44.1807119	36.84766311	39.1698582	35.90886915	38.48560502	42.38076931	43.80308287	38.7171794	37.32877918	42.14854857	40.83324233	34.03218045	29.93887324	37.94292274	38.03460184	36.27638151	41.82990722	33.11856486	41.89883555	37.57587547	35.67772669	41.25339106	40.6287227	38.95374058	39.96638843	38.13110441	35.90101678
974.8	50.40736736	56.23759149	38.98910483	39.02964722	46.04782074	36.7397495	41.07318214	43.4850864	40.89063466	46.74560427	31.86253557	40.50679667	45.0890445	36.47365241	37.87958698	33.22344138	39.21728598	38.63855867	37.5443694	37.4594367	31.86253557	39.57121353	44.18184472	37.20750094	39.06315821	35.99629658	38.35804454	42.31207681	44.19419382	39.00043729	37.56254817	42.2466192	40.70792277	34.20073218	29.87845621	37.98574739	38.126968	36.37722367	41.9860467	32.70241253	41.73762379	37.64672067	35.51791917	40.59636064	40.35394083	38.92477021	40.36349432	38.2262367	35.92112158
975.9	50.84458686	56.17105267	38.97476562	39.10466976	45.75261924	36.94268452	40.82663424	43.66232358	41.18793188	46.8140849	32.14746185	40.3501631	44.80090837	36.66531663	38.10198592	33.01191164	39.38469858	38.69687968	37.5749554	37.41001517	31.95176337	39.65520221	44.17060106	36.7620357	39.13531948	35.7518384	38.41244033	42.55638669	43.76953887	38.90428683	37.44005027	42.13390208	40.81464095	34.08828623	29.60081881	37.94921242	38.25857253	36.54033032	41.95979504	32.54196311	41.45298221	37.6843523	35.51309212	40.85553805	40.52507872	39.15582317	40.54078831	37.95837332	36.06575539
977	50.52228574	56.41900957	39.06108403	38.91497025	46.13723458	36.91718825	40.9279445	43.53239225	40.9279445	46.6979643	32.02500971	40.2705096	45.28847601	36.4458876	38.18619691	32.98949686	38.66395427	38.51739486	37.11156591	37.38974745	31.88267633	40.27760684	43.7956832	36.97603421	39.1301716	36.10689136	38.47993091	42.75915424	43.91240944	38.89009537	37.49660778	42.1541314	40.74067926	33.87923465	29.92395484	38.17256015	38.16320771	36.66661133	41.97848918	32.65183349	41.55694183	37.65964863	35.39857747	40.86926671	40.45547132	39.0635817	40.22370981	37.77222363	36.18033345
978.1	50.34130776	56.2859666	39.44654713	38.90349395	46.0026819	37.07519559	40.65887821	43.38159398	40.57111974	46.67084061	31.86611942	40.63026132	44.9189882	36.67207707	38.07947148	33.03206706	38.65428462	38.67858938	37.07519559	37.18191328	31.77660785	39.92297091	44.35618048	36.95266208	39.38828826	35.83676093	38.29947672	42.60750799	44.19634175	39.13835083	37.37955903	42.01657991	40.83775803	33.88885809	30.20128306	38.13489027	38.22750958	36.40337824	42.00698733	32.76443109	41.74699339	37.48133312	35.5082132	40.88800176	40.46138719	39.05494485	40.47610541	37.99710028	35.83266834
979.2	50.63428602	56.18509569	39.05109302	38.8102002	45.67494931	37.05026156	40.57497082	43.812078	41.14254397	46.82698401	32.06548611	40.63825342	44.87429399	36.67207707	38.0638502	33.07527005	38.64928988	38.67381562	37.06278656	37.2591916	31.79451017	40.01535098	44.24529165	36.91657835	39.20606828	35.88873858	38.37268468	42.33897328	44.03359337	38.79275833	37.53518561	41.94169426	40.93203499	33.94726346	30.08369529	38.34217547	37.95979179	36.45927675	41.94169426	32.74156966	41.75544848	37.70711631	35.63744166	40.64639084	40.30402877	38.96892074	40.31556973	38.06621207	35.80100462
980.3	50.63450361	56.26922503	39.05126083	38.81036698	45.83461959	37.0377781	40.85760686	43.398943	41.04332326	46.9525598	32.0656239	40.73239535	45.08615893	36.73521404	38.33729522	33.22996828	38.9191385	38.49576069	37.06294583	37.33732345	31.88497249	39.74330849	44.13459237	37.00239066	39.1167248	35.80323912	38.88306372	42.35090113	43.69505632	39.04910223	37.53534691	42.39857264	41.02259954	34.31617603	30.15444944	38.38561958	38.04487651	36.69914018	41.94187449	32.64030177	41.76415469	37.78067597	35.68617908	40.89290832	40.6318784	38.87932352	40.15387986	38.30578457	35.64025438
981.4	50.49531362	56.04846891	39.34402802	39.17569606	46.09837847	37.20063178	40.67640484	43.32225473	40.86827467	47.11372579	32.0306879	40.46606813	45.30000984	36.72149163	38.14241992	33.16376726	39.00404657	38.48461716	37.13121359	36.96857857	31.97541991	39.65230505	44.08480924	36.97869735	39.29182955	36.01208691	38.70214642	42.37487606	43.44105179	39.21589172	37.60479826	42.41022872	41.12584098	34.12571335	29.71296494	38.1195051	37.95244549	36.41729039	41.52682015	32.7974152	41.70504684	37.682077	35.73571593	40.90749416	40.6430031	39.13067515	40.15745415	38.37887746	35.98173313
982.5	50.84841743	56.62946852	39.23923035	39.17036577	46.06180248	37.20075427	40.68093947	43.77554911	40.8791218	46.77370691	32.01567024	40.47283083	45.28476433	36.69350112	38.22230487	33.29904588	39.08744645	38.47324756	37.20075427	37.03380037	32.10766929	39.46759348	44.3485843	37.20490313	39.01768031	36.15441175	38.43047641	42.50356221	43.69954989	38.94871882	37.58556762	42.3468826	40.78037996	34.05380309	29.85884133	38.1428427	38.18840666	36.46042445	41.54233073	32.85453681	41.63614257	37.82320706	35.53346451	40.92242595	40.65060204	38.86039973	40.24667406	38.36718923	36.03308944
983.6	50.95850665	56.0965768	39.13225863	39.16490842	46.02444035	37.08144274	40.78958702	43.50584655	40.89015306	46.55690591	31.88738735	40.38769531	45.04929121	36.66496283	38.11171248	33.0744754	39.08130517	38.7317078	37.09412016	37.35171822	32.22211205	39.65084106	44.21030868	36.92998688	39.28370364	36.03428815	38.5072295	42.62233266	44.08192396	39.02759746	37.56596317	42.29362784	41.15055681	33.85890336	29.80777513	38.0403963	38.43058232	36.53296457	41.74831663	32.77004088	41.91311612	37.55442855	35.56464157	41.02300382	40.57865185	39.11992012	40.42307966	38.26202714	35.91899262
984.7	50.87193622	55.85035761	39.32753577	39.25664502	45.74665488	37.12643211	40.90693042	43.77709548	41.00386627	47.07506234	32.11517004	40.3034706	45.22558985	36.62098087	37.9988548	32.70832723	39.07170524	38.90404453	37.33206788	37.4113234	31.83263189	39.74370017	44.31515864	37.14782786	39.3687596	35.89464813	38.58003327	42.67716375	43.67568946	39.19676852	37.80272877	42.14970892	41.08639274	34.16563699	29.89280857	38.21509632	38.23556869	36.47588482	41.86336418	32.84759115	41.96154058	37.76511769	35.59653146	40.694093	40.42018868	39.19676852	40.1738268	38.23556869	35.93845228
985.8	50.33540594	55.98318448	39.21807598	38.94891171	45.87447808	37.45851968	40.53079315	43.75831144	41.13482002	47.12196582	32.31594369	40.21919161	45.36412104	36.46396034	38.44562355	33.2610588	38.76487644	38.97948385	37.18601896	37.46184751	31.62306166	40.03459566	44.42514704	37.08809659	39.0750218	35.89761448	38.73645644	42.73421807	43.98474039	39.09377224	37.48347727	42.10300772	41.1111196	34.4625184	30.07019803	38.37693763	38.20122037	36.40169624	41.92152924	32.67225771	41.82130362	38.15403596	35.66295214	40.44721733	40.61155574	39.27949088	40.27370462	38.20823203	36.08317546
986.8	50.5641672	56.41418934	38.8891451	39.23431503	45.82487806	37.20916718	40.75257879	43.98733574	41.17055395	47.00668741	31.97215784	40.52698167	45.17277977	36.56434346	38.20736248	33.24057725	38.84058223	38.66704773	37.31055455	37.49235261	31.97215784	40.1412901	44.32218743	37.20099852	38.96072151	36.16502135	39.08145406	42.61094536	43.87148081	38.79304174	37.42867577	42.35612352	41.04998756	34.1577342	29.75988887	38.14279596	38.25112477	36.1223324	41.97247878	33.00984199	41.69390038	38.28536162	35.56983978	40.74198485	40.5494702	38.69796076	40.19548627	38.16524066	35.87736829
987.9	50.58313482	56.32277216	39.52185873	39.21817879	46.14333182	36.93476841	40.6753891	43.86626338	41.3210302	46.88537217	32.3426057	40.65174704	45.45179098	36.77334304	38.47546957	33.14468233	39.32989277	38.43916793	37.23375112	37.52468957	32.03844326	40.05118977	44.18762098	37.04285046	39.23952754	35.88526139	38.67759211	42.25297571	43.69280255	39.05525986	37.44713409	42.22788487	40.99188824	34.02602044	29.65962063	37.96616632	38.39989531	36.60621599	41.75019387	32.73505546	41.84573207	37.97956001	35.54559323	41.24366114	40.57188939	39.2520118	40.49025581	38.03243219	36.06390168
989	50.72288647	56.69351399	39.05866694	39.41813698	45.83184618	36.95109165	41.03990367	43.89299587	41.03990367	47.00892192	32.10889305	40.57190477	45.06481225	36.69477101	38.33223789	32.8909827	38.9960375	38.60540938	37.57210853	37.15641278	32.27878138	39.6387641	44.0168915	37.06119301	39.43013903	36.13082428	38.64545703	42.58275719	43.63418329	38.93692383	37.68463693	42.42662041	41.03558368	34.12159796	29.92499603	38.0890994	38.15415044	36.6942505	42.01781182	32.93346246	41.71142685	37.82391122	35.67257968	40.70390446	40.50093351	38.93692383	40.41590513	38.26092512	36.32098652
990.1	50.93614242	56.36407052	39.15246886	39.29481231	46.20826448	37.19051709	40.7430441	43.9215213	40.9719376	46.91987708	32.18391568	40.38492646	45.50224443	36.79585964	38.05983249	33.57179006	38.9710979	38.98789786	37.73437305	37.81040905	32.03401444	39.74389588	44.20440168	37.08064512	39.52789644	36.01790564	38.60539886	42.4438888	43.70742923	39.01177148	37.82080414	42.50957935	41.17795398	34.22391034	29.9065985	38.02293518	38.40537089	36.39810872	41.88395181	32.87851445	41.88395181	37.75670108	35.62899757	40.9422043	40.52702683	39.01177148	40.54276816	38.30983778	35.92613248
991.2	50.44412775	55.88980063	39.37357383	39.16280767	46.32643475	37.10192545	40.78366847	43.85934651	40.78366847	46.82466055	32.44625714	40.52097277	45.47164956	36.92114102	38.45802752	33.42247134	39.28703227	38.96237787	37.54870327	37.52353095	31.997174	40.19549298	44.68408641	37.27329407	39.52057812	36.32503171	38.56863661	42.9053015	44.20662197	38.98786092	37.32848563	42.28070024	41.01906223	34.43774103	29.80005307	38.0802343	38.04358622	36.57280571	41.75219149	32.66927195	42.18799924	37.78755432	35.81087226	40.6753549	40.65634477	39.08873968	40.36485601	38.15833197	35.97328706
992.2	50.66106928	56.13165548	39.10687309	38.90582131	46.45378385	37.22987824	41.06060526	43.62123605	41.18902168	47.12138313	32.84707585	40.55253282	45.43878755	37.03933357	38.17812828	32.97817093	38.91579716	38.59512831	37.5759496	37.44646378	32.07393809	39.86068635	44.36716759	37.28771576	39.74379285	36.30229123	38.41159867	42.66613056	44.41953318	38.95789864	37.44646378	42.04937199	40.84778709	34.12782212	30.19346545	38.19678547	38.52261485	36.87340781	41.93958251	33.09368847	41.72000354	37.5121895	35.47026673	40.81794941	40.90651019	39.06634183	40.71053375	38.41899975	35.7483851
993.3	50.57130908	56.64152995	38.95408891	39.1187979	46.18862295	37.3839167	40.98568941	43.92058437	41.3787244	46.90250171	32.55082081	40.22253857	45.40340277	36.92238687	38.73112051	33.29829214	39.12270353	38.78021521	37.24409512	37.69629615	32.06316807	39.86561201	44.14303898	36.97088262	39.50135919	36.3736191	38.13557228	42.79152848	44.04113865	38.80855297	37.58891997	42.15588863	40.89236064	34.17958099	29.91826772	37.87864983	38.25043846	36.43172392	41.56055362	32.76827413	41.45678929	37.85642821	35.5896964	40.97867251	40.62689213	38.80301956	40.19025723	38.36530464	35.76932894
994.4	50.07183108	57.07871639	38.78436816	39.09429198	45.85811402	37.03390117	41.03407865	43.95495168	41.04251251	47.22790185	32.19742689	40.61856012	44.84239702	37.06864217	39.08569056	33.27336566	38.96947092	39.11484283	37.27595282	37.49405549	32.02278918	39.74369882	44.09066588	37.11008022	39.74369882	36.13063529	38.65977976	42.65486147	44.14208587	39.0122197	37.63231482	41.99111036	41.18021805	34.01593046	29.79895786	38.34159098	38.42688952	36.3134391	41.51797109	33.06308563	41.8855748	37.6519252	35.56015158	40.79573791	40.20052294	39.0077044	40.09232776	38.3157815	35.95311483
995.5	50.36946167	56.67139432	38.74283773	38.93248186	46.41585429	37.19246737	40.96021529	44.29752656	41.37687285	46.99409234	32.03018399	40.92019424	45.18790061	37.3429566	38.92129437	33.24927516	39.33802855	38.57464655	37.31029512	37.65180812	32.19229594	40.14101099	44.64658166	37.35392989	40.14101099	36.22199262	38.61875707	42.63880257	44.54592391	39.10665897	37.6654798	41.97915134	41.24333279	33.89176048	30.04732412	38.18042305	38.50158851	36.39021108	42.11819137	32.50631925	41.730754	37.56252538	35.6956185	40.59176129	40.57652442	38.85189246	40.71293073	38.25319116	36.27199788
996.5	50.46556718	56.12620548	38.84695303	39.17968471	46.41788886	37.75625012	40.87089412	43.88931763	41.58865145	46.88044399	32.34292206	40.4193297	45.60486099	37.12145936	37.91127765	33.42151703	38.90377143	38.39160413	37.4884753	37.70180708	32.0688295	39.88141917	44.4051093	37.65166217	39.47120596	36.08284291	38.95901155	42.75843934	44.50435184	39.08103082	37.4453322	41.66648994	41.04222579	34.39334525	29.72183201	37.91313204	38.3147361	36.75617057	41.80801449	32.69216903	42.35811994	37.60532573	35.53979009	40.75599242	40.24021394	38.80985088	40.50284961	38.1949762	35.76907906
997.6	51.0339277	56.43539474	39.43029687	39.15444705	46.05168585	37.5188009	41.21520743	44.25951252	41.22619229	47.19509243	32.07846884	40.02510265	45.08187934	36.57529665	38.26027917	33.43478714	38.57431703	38.89159497	37.38808102	36.94441631	32.25537972	39.88723296	44.53371761	37.2764142	39.31435189	36.18004908	38.51827299	42.60246132	43.91915543	38.77725431	37.34736691	42.46537517	40.68950325	34.44413763	29.88739379	37.98122177	38.12106284	36.61277538	41.62298337	32.92624799	41.77095184	37.76923396	35.23900235	40.53283644	40.52251486	38.77049919	40.13803609	38.38216602	35.71696022
998.7	50.53934964	56.58327984	39.25033594	39.12203333	46.75649175	37.12429199	40.97535963	44.47432965	41.14023346	46.72079977	32.42193572	40.33619736	45.68882382	37.03326676	38.50104867	33.08278545	39.12684716	39.14537862	37.45015156	37.22200565	32.06538951	39.74301798	44.63619288	37.58307135	39.89242783	36.16900558	38.88525501	43.05493615	44.40981176	38.73504289	36.94628709	41.87210823	41.02047213	34.32351553	30.07011486	37.61392774	38.18168513	36.0787681	41.73016888	32.51518373	41.73016888	37.27620997	35.46512369	40.8547108	40.55965534	39.0124478	40.29500435	37.75586709	35.93204366
999.8	50.74625024	56.77573998	39.05779354	38.92861188	46.6548472	36.69818999	41.03547385	44.17715635	41.53471142	47.43521501	32.33062971	40.20875648	44.91284146	37.06194137	38.76573066	33.19549163	38.93523307	38.811541	37.0186982	37.25907936	32.01520893	39.74301798	44.3979568	37.46765436	39.58654941	36.43109982	38.83976758	43.21264654	44.55318743	38.68118163	36.81620658	42.11573548	41.08770656	33.65102253	29.70823748	37.77934717	38.55665924	36.21030527	42.13357546	32.59348105	41.53593609	37.43907491	35.24654515	40.61330305	40.60699664	38.82587142	40.03311301	37.81518502	35.62677684
1000.8	50.53498393	56.30225328	39.2008202	39.06340348	46.30579277	36.87994058	40.5847748	44.23542764	41.1014941	46.58921008	32.35258307	40.2314076	44.83799356	36.76205949	38.88624187	33.24028971	39.57292614	39.08586178	37.04834214	36.99631564	32.02413045	39.90836188	44.02400258	37.37712613	39.4143144	36.27316038	38.63880127	42.88906941	44.13581953	38.78894061	37.13668394	42.24624841	41.00444216	33.78135197	29.18895763	38.07555273	38.64749391	36.32737298	41.29521886	32.34876385	41.95069852	37.61910771	35.46277673	40.34952682	39.89217592	38.9349872	40.19783687	37.12405757	35.82870663
1001.9	51.22769459	56.33400351	39.36034268	38.66836079	46.04777954	37.23619928	40.80701269	43.93549607	40.6295909	46.8393537	31.86250706	40.25200093	44.9340674	37.45640996	38.31032042	33.07649316	39.21492686	38.53292813	36.7530032	37.34422871	31.96677894	39.22410173	44.92628392	36.78642955	39.91527533	35.93382741	38.592906	42.14073515	44.84218094	38.90755584	37.19488693	42.20585891	40.56360759	34.08806377	29.2294874	37.96826328	38.90755584	37.27910495	41.20839315	32.84502639	41.54895838	37.97971055	35.86516662	40.70399359	39.58601546	38.2268788	40.22323776	37.62505461	35.76823373
1002.9	51.1246256	56.92236714	39.5414438	38.80484665	46.43344413	36.93021638	41.06690051	43.94565967	40.67947692	46.86575683	32.08541502	40.83598275	45.04111669	36.98228944	38.24245757	33.79435755	38.62789557	38.47763846	37.11767941	37.21311513	32.19851071	39.74216179	44.25831654	37.65046906	39.74216179	35.90739179	38.01424171	43.23800009	43.69797882	38.50021923	36.37117485	41.64287387	40.78800815	33.34300014	29.28235432	37.2271524	38.34769997	36.28632163	41.28388358	32.18038416	42.18246997	37.21617693	35.02699005	40.41575775	39.74216179	38.50021923	39.40536381	37.8414497	35.27116859
1004	50.17904759	55.76672734	38.4868013	38.74826055	45.66079803	37.38090634	40.92225536	44.40538493	41.5482514	47.4914578	32.2178716	40.12029908	44.7095314	37.04090627	38.35084249	33.35473054	38.18330351	39.16860657	37.55600638	36.90310528	32.85584926	39.93661846	44.05341669	36.85149255	39.16860657	36.24599871	38.63786664	42.82854788	44.37191898	38.07042134	36.71385859	41.5648243	40.46438398	33.8869861	29.4684152	37.80512438	38.2833908	36.09576847	41.92942802	32.25796125	41.74712616	36.57652913	34.5966612	40.09664324	40.26935178	38.61703761	39.56438692	37.73648522	35.38415156
1005.1	50.09954689	55.8165909	38.43125626	38.91346662	46.21613726	37.48803365	40.56935882	44.18061308	41.20557003	46.29669729	31.71284449	40.13489205	44.97054597	37.10550269	38.48642074	33.41354124	38.71714951	39.54069851	36.84360138	37.35692796	31.83368264	39.74141272	44.02050048	37.23345949	39.33998431	35.88302314	38.21289685	43.3911343	44.60770816	38.00513741	36.76080677	42.03418653	41.07886411	33.79877157	29.52219012	38.68386598	37.8489645	35.95651627	41.44461612	32.00201224	41.84312205	36.61361635	34.17018664	39.74141272	40.10938876	38.57254764	39.74141272	37.65971967	35.54851138
1006.1	50.11833715	55.2220793	38.5994181	38.66148303	45.51778085	37.58155333	40.82134241	43.67188211	40.82134241	45.87173702	31.46195174	40.77634534	44.27711743	36.78194582	38.22951115	33.01499122	39.30944084	38.9047514	36.93359552	37.46456095	31.91996447	39.74141272	44.97054597	36.95951383	39.53224739	36.12855702	38.15175621	42.46056201	44.9204798	38.72760117	36.05406515	42.12589748	40.74498375	34.23270205	29.58195529	37.7055951	38.33641328	36.5620997	40.52065611	32.180987	41.54784057	36.46178157	34.3396673	39.54849324	39.55034824	38.10259158	39.74141272	37.93498487	35.72905855
1007.2	51.75508605	57.1576507	39.7405125	40.1973	47.59049028	38.15992394	42.25284375	45.58470552	42.97520538	49.10465625	32.89631313	42.16909938	46.592325	38.40094467	39.0631174	34.82245668	40.88248125	39.30380358	38.59854375	37.99367679	33.93571854	40.84441563	45.26002813	38.48554895	40.40285438	37.81758448	39.32219132	43.98247732	45.26002813	39.7405125	37.99367679	42.63825821	41.85436955	34.97993028	31.06698569	38.35140716	38.48554895	37.85806717	42.4596002	33.26493581	43.12268378	38.10172848	35.64355245	41.17444852	40.7440608	39.7405125	40.96960052	38.89496968	36.49638903
963.4	50.21047493	55.63332966	38.84459123	39.1358816	45.66850366	36.4222816	40.19474783	43.01994121	39.89555853	46.34905556	31.95082022	40.44402361	44.30993203	36.02244011	38.05818682	32.99094057	38.38922731	38.56285122	37.05308735	36.80488594	31.18267297	40.14217368	43.1484523	36.18943483	39.69812178	36.01852543	38.57941503	41.67890523	42.99632664	39.01410432	37.5680051	42.06775088	41.2630614	33.4746499	30.34287597	37.46215387	37.4938477	36.53249621	41.1324609	33.20752458	41.73107335	37.58654252	35.6632473	40.76806775	40.80019896	39.67730184	40.32596134	37.97088348	36.48008127
967.3	50.62244635	55.98813319	39.10654781	39.42295187	45.98991495	36.692025	40.43156811	43.29858385	40.07282139	46.6189368	32.14200475	40.600805	44.51969431	36.17101766	38.27049244	33.16471736	38.66439158	38.7699462	37.2282952	36.99842796	31.32559993	40.40948128	43.49250655	36.49126207	39.86158561	36.20876355	38.75088654	41.92112755	43.24030403	39.22765174	37.77903309	42.3317447	41.61262225	33.73068654	30.54959472	37.71773954	37.75505189	36.78163366	41.43805404	33.43142802	41.98804322	37.90705	35.96781805	41.0521011	41.01076248	39.88007875	40.63433188	38.32984563	36.61976272
971.2	50.60249378	55.94240506	39.14080673	39.35435168	45.95831288	36.6638728	40.4020571	43.23319563	40.05380498	46.58727185	32.11746011	40.5668512	44.48605146	36.16035696	38.23705919	33.11968166	38.68286436	38.72742363	37.22427021	37.02408563	31.29379988	40.34883964	43.51417619	36.50295288	39.79034793	36.26625884	38.76161293	41.91494007	43.15763704	39.31437709	37.7632808	42.31087884	41.59522757	33.76721448	30.54885942	37.754426	37.77437771	36.77672742	41.42701243	33.42773644	42.03429041	37.97113618	35.99534484	41.07186235	41.02388305	39.84021572	40.60343629	38.35564241	36.62726016
975.2	50.57845677	55.87449581	39.07316722	39.32237899	45.86415021	36.57472606	40.37840661	43.14394195	40.00191353	46.50542166	32.06921979	40.56309796	44.38174444	36.1525074	38.16081841	33.07666782	38.60363236	38.70336435	37.17392391	36.98310926	31.26141615	40.30738756	43.42414239	36.49487324	39.79052851	36.15964507	38.69629444	41.90427312	43.07803888	39.30942313	37.78468015	42.28869066	41.55377383	33.77235786	30.5394965	37.75594325	37.76491452	36.78065299	41.42444183	33.41418971	42.07977024	37.96947866	35.94444022	41.04903128	41.07312092	39.89159315	40.65453699	38.33523638	36.65718858
979.1	50.71247259	56.01062093	39.19051218	39.3950445	46.04105054	36.67562051	40.48804664	43.27110687	40.10862702	46.63861441	32.15218239	40.70397333	44.49720902	36.22892514	38.26360153	33.22399674	38.71530237	38.78628802	37.25892737	37.07522626	31.39138439	40.39895165	43.55446351	36.62179009	39.94594211	36.24289042	38.84084452	41.98513549	43.20148405	39.41998766	37.86770984	42.38137243	41.69338405	33.87208471	30.58314749	37.84939147	37.83722465	36.88558275	41.48712815	33.53480561	42.1883847	38.08904723	36.06087047	41.12882755	41.21545834	40.01708459	40.77854667	38.44883872	36.79466371
983	51.14264116	56.43719878	39.47827192	39.73600525	46.4082734	37.00460888	40.82292356	43.63362986	40.47091297	47.03038735	32.44485945	41.01582742	44.84684054	36.57816867	38.61594233	33.51713408	39.03758134	39.11475499	37.57199257	37.37418011	31.6636614	40.77150205	43.98432829	36.94259627	40.28193753	36.5705711	39.1554406	42.36006887	43.63829339	39.72610059	38.14213644	42.69065317	42.09048189	34.1845432	30.80818326	38.18588683	38.18940145	37.224626	41.82249617	33.82153258	42.55647292	38.39464975	36.34648029	41.47705729	41.528907	40.3092973	41.11859609	38.78345856	37.04183249
986.9	51.60153601	56.92973779	39.84892073	40.08353762	46.82606171	37.38457321	41.20860743	44.09136927	40.87379566	47.48054942	32.77463563	41.33666644	45.24987661	36.93901434	38.99474386	33.86538252	39.40696292	39.46910499	37.88725763	37.71254297	31.9869983	41.09433681	44.44611936	37.31148653	40.62789541	36.914609	39.5522872	42.76148654	44.11010165	40.05004849	38.3945804	43.02620052	42.45678897	34.5103159	31.02770793	38.48134753	38.55920656	37.56190439	42.18602622	34.09299645	42.93498192	38.74206676	36.67866482	41.81196849	41.83437562	40.59234283	41.48740774	39.15486981	37.30910732
990.9	52.05451364	57.38443017	40.14725015	40.45486927	47.26977973	37.72570562	41.5580256	44.49951289	41.26126416	47.91355576	33.09918544	41.71105039	45.64339562	37.30770216	39.3688307	34.15575491	39.75107991	39.82602037	38.2371854	38.07885344	32.28270133	41.47157059	44.87090525	37.68569258	41.00300033	37.30065203	39.90422429	43.22974939	44.59370391	40.38982707	38.65465732	43.3951881	42.80759197	34.82766276	31.23735293	38.77108655	38.93447412	37.92825213	42.52407438	34.34210705	43.29874307	39.04701823	36.95220988	42.19483654	42.09944081	40.86259389	41.81703001	39.45684221	37.58647155
994.8	52.47310897	57.87102476	40.4353428	40.77097653	47.68119054	38.07083968	41.94701509	44.89068563	41.63775108	48.34766812	33.41963543	42.06598796	46.00891099	37.68206328	39.72861954	34.44994857	40.08920341	40.17711001	38.54135904	38.42408088	32.61641585	41.77568484	45.27097382	38.01287508	41.38071777	37.6468281	40.27403888	43.66607189	45.06565994	40.70217884	38.89559317	43.6971618	43.1450321	35.09658205	31.4152597	39.08433463	39.30128472	38.24704349	42.84602724	34.54093783	43.62486693	39.28055647	37.1629642	42.44049249	42.36461185	41.11928381	42.10653376	39.70923429	37.83343065
998.7	52.86212769	58.29860648	40.70813241	41.04995308	48.01847353	38.37540723	42.26519963	45.26872705	41.99463559	48.73171425	33.73639253	42.41723238	46.34594156	38.04678429	40.09222459	34.80007565	40.37842977	40.52239601	38.82764058	38.74141633	32.91706612	42.09909587	45.65450406	38.36383245	41.76034194	37.97913685	40.62709336	44.06778948	45.55522943	40.98450099	39.09227116	43.98813142	43.45584629	35.35506756	31.56479475	39.32347412	39.62218396	38.54914509	43.14505586	34.75634613	43.88809892	39.47593172	37.35247604	42.70323851	42.61253857	41.38199275	42.38055883	39.92593072	38.05240667
1002.6	53.26799752	58.76057842	41.01617102	41.36690142	48.41506087	38.74010464	42.59853717	45.69151999	42.36971215	49.16335587	34.07126279	42.74080789	46.74640722	38.43797586	40.48964386	35.14355494	40.72960031	40.89055137	39.14794791	39.04594209	33.22544984	42.41856972	46.10197161	38.71505268	42.15509616	38.3456765	41.00726442	44.50703598	46.06705029	41.27541548	39.29452293	44.29103322	43.77198653	35.62947751	31.72141813	39.57658557	39.9691206	38.88901737	43.44940724	34.96569625	44.19841448	39.71336943	37.59950413	42.99354162	42.8314699	41.60174365	42.6427492	40.19625841	38.27078851
1006.5	53.70657388	59.18959603	41.30267511	41.71515641	48.80972147	39.10249356	42.95207433	46.1194657	42.76148948	49.60165296	34.40847951	43.10334924	47.1152745	38.83012225	40.87381847	35.47874682	41.07128854	41.27196643	39.45787836	39.39784169	33.55742154	42.74398588	46.52974087	39.07225187	42.53109609	38.72035059	41.36044858	44.96815125	46.59207858	41.5431605	39.49179115	44.58914444	44.09431714	35.89066366	31.86643655	39.81053454	40.34264347	39.21446762	43.74364639	35.14166577	44.51205472	39.90739646	37.81179989	43.26325184	43.04127267	41.82027606	42.90065504	40.43563568	38.46551892
1010.5	54.17040306	59.70674706	41.61841648	42.08829223	49.24374712	39.49502331	43.40234997	46.58260795	43.22397917	50.0954509	34.79367459	43.54555818	47.56232152	39.29329594	41.32458837	35.8661483	41.4228513	41.69615361	39.81483898	39.78964536	33.93225328	43.10040145	46.97664146	39.45948754	42.98662382	39.14584487	41.78048469	45.48032557	47.20377147	41.86765665	39.73104788	44.94968392	44.43200713	36.18895322	32.04039638	40.10957238	40.72521356	39.5832185	44.10818055	35.37929996	44.82503754	40.17546735	38.02955979	43.59464164	43.30896536	42.07651851	43.20365267	40.72322693	38.72943467
1014.4	54.60501941	60.19818845	41.93524042	42.4204382	49.67568617	39.86872539	43.74808952	47.01414318	43.61754934	50.54841266	35.15402675	43.94394165	47.96830254	39.73013495	41.73610022	36.23638673	41.74679741	42.09354963	40.12817522	40.16833705	34.29245968	43.43614896	47.40308366	39.82076104	43.41053634	39.52631807	42.19399957	45.97944647	47.77814961	42.16665036	39.88883072	45.24929528	44.75693379	36.45725705	32.18154211	40.36682191	41.06024127	39.91370718	44.42439547	35.5780901	45.09058333	40.34931249	38.20028863	43.83910111	43.51926895	42.30603709	43.46215242	40.95390353	38.95082879
1018.3	55.05038321	60.69627799	42.26457407	42.77693505	50.11426891	40.26403567	44.17653559	47.49524347	44.06016822	51.05535446	35.55461409	44.35534533	48.38797638	40.17032513	42.19859383	36.61615696	42.11264311	42.49671265	40.49157363	40.53054389	34.66321647	43.80711779	47.87007364	40.22807693	43.86797258	39.93999516	42.6192795	46.48714007	48.40202986	42.46826699	40.11308175	45.57968368	45.09078189	36.75236232	32.33620738	40.63640562	41.45363761	40.26376508	44.76616949	35.79390303	45.40332915	40.56517969	38.42571104	44.14937301	43.75077092	42.53690345	43.75169027	41.2019587	39.19452797
1022.2	55.58219761	61.26264705	42.62427625	43.17976871	50.58367028	40.72323705	44.60311089	48.038755	44.55361502	51.62957967	35.97142604	44.75816195	48.85853545	40.66225624	42.68856234	37.03871136	42.53134838	42.92667474	40.86557402	40.91980118	35.05442026	44.19197782	48.36908587	40.62271843	44.30739278	40.36935284	43.06417605	47.02008753	49.04925103	42.79133379	40.34120751	45.90851087	45.43028274	37.05710868	32.51572101	40.9289772	41.86137244	40.64739284	45.11211105	36.03092566	45.75736037	40.81124504	38.69035263	44.47719827	44.01550957	42.79929526	44.06241872	41.48099083	39.41321571
1026.1	56.06638423	61.81341507	42.96253594	43.57684808	51.05568177	41.15379823	45.01502834	48.52926339	45.037156	52.1443436	36.36356001	45.16099725	49.31553793	41.12728309	43.16333931	37.43810931	42.92508641	43.34579641	41.20985118	41.30818404	35.42722052	44.55346015	48.85328755	41.00782007	44.7273585	40.79785578	43.50109337	47.53417646	49.67714522	43.10877571	40.55851981	46.23547388	45.77979792	37.36045445	32.69756924	41.21447713	42.26315457	41.0088346	45.5036462	36.25894957	46.09194069	41.0728894	38.9348053	44.80027013	44.25678344	43.0358735	44.36374561	41.75846682	39.63299908
1030	56.4865142	62.30140565	43.25395528	43.91296459	51.46164273	41.5258853	45.37032109	48.97758687	45.4475368	52.61287891	36.69478998	45.49601962	49.71698217	41.54505181	43.54643588	37.76561708	43.24709636	43.7047278	41.5163819	41.65941427	35.75492656	44.85354074	49.26580221	41.3533542	45.10091622	41.16156337	43.84847293	47.99193864	50.21201059	43.3933347	40.7281261	46.52426627	46.04793309	37.59871535	32.8273228	41.43198266	42.5885402	41.31392415	45.80149321	36.42641126	46.35035325	41.28287836	39.13674677	45.04213332	44.44792937	43.21706866	44.6098385	41.98541831	39.81435906
1033.9	56.89358083	62.75845319	43.54185842	44.23683642	51.86101182	41.88107874	45.73876607	49.4055303	45.86290429	53.07945342	37.02685777	45.84593325	50.11787727	41.95835741	43.94208818	38.093267	43.57705129	44.03205771	41.80548173	41.98912877	36.08118795	45.15729337	49.66767119	41.67968822	45.48410431	41.52995399	44.205866	48.43586782	50.7483715	43.62885877	40.90222673	46.7993971	46.32218517	37.83720878	32.96378242	41.65576708	42.92797728	41.59813808	46.09707596	36.612796	46.60206465	41.47949603	39.32269818	45.28768551	44.62326229	43.41378117	44.86315564	42.19475986	40.01175805
1037.8	57.30631842	63.20729222	43.83060598	44.54159478	52.21706941	42.25320042	46.10576706	49.837814	46.26109538	53.54147861	37.36776919	46.22749836	50.49746546	42.37452521	44.35090789	38.44271933	43.88309429	44.38726745	42.13259909	42.32660243	36.42056637	45.48028296	50.04381558	42.01220116	45.87387534	41.88089274	44.5715529	48.88607928	51.31450707	43.88838427	41.07984345	47.07565894	46.60237838	38.08409998	33.10116098	41.9053044	43.25479807	41.9045766	46.37719211	36.79824805	46.85523506	41.66346424	39.50973195	45.5416479	44.88755773	43.6440431	45.10977158	42.43565339	40.21896332
1041.7	57.68360587	63.58967332	44.10746194	44.84616166	52.58384247	42.58197664	46.44841823	50.22266914	46.61709873	53.97697281	37.67640894	46.55395158	50.84771018	42.7302353	44.69881074	38.76216425	44.14277783	44.73606687	42.41262592	42.60046664	36.70718165	45.74510106	50.37912539	42.27991411	46.23217309	42.20005168	44.89947916	49.27809931	51.79524175	44.12798961	41.24097616	47.33008147	46.84725784	38.3155825	33.2378226	42.11046177	43.53950033	42.16757683	46.62784845	36.98587554	47.11391358	41.8378664	39.69791955	45.76977993	45.07558218	43.85652363	45.3334338	42.60488186	40.40209021
1045.6	57.98888563	63.9338974	44.31891592	45.09150019	52.86334875	42.84916026	46.70816206	50.52498769	46.90420436	54.28872294	37.92756031	46.78127326	51.12033256	43.01485554	44.97916524	39.01168818	44.37532289	44.96270286	42.60168895	42.82656989	36.92881852	45.93013097	50.64986178	42.50682603	46.49002248	42.45935662	45.15867793	49.59080283	52.18059155	44.30131383	41.34740584	47.52285124	47.03525164	38.48194819	33.31800092	42.24660638	43.78102149	42.39077514	46.81629633	37.10801503	47.31039219	41.9867095	39.84477122	45.958547	45.22238998	44.00148246	45.50317523	42.74888222	40.53646403
1049.5	58.23101749	64.20926311	44.48894618	45.29883382	53.09497039	43.07299212	46.91300108	50.7950614	47.15345071	54.55506599	38.13243953	47.00149982	51.34907235	43.29287401	45.23028376	39.21832404	44.57253641	45.18254231	42.79006929	43.06577613	37.14109139	46.11516133	50.89610017	42.72521655	46.70847246	42.68946081	45.3757483	49.87194838	52.52094387	44.47628736	41.46202386	47.67073156	47.20222623	38.6231903	33.40419028	42.40188157	43.99325228	42.57011352	47.01799118	37.21202432	47.46666497	42.12641064	39.9678583	46.13033657	45.35230562	44.1321022	45.67378281	42.90530176	40.64759774
1053.4	58.4415479	64.43664225	44.61230446	45.46108301	53.29033401	43.2658564	47.11533685	50.99070702	47.39256525	54.77951995	38.30576228	47.18152479	51.55600157	43.50190922	45.42884727	39.39087762	44.72142262	45.35662533	42.9443009	43.23762376	37.31444261	46.2590716	51.09302452	42.89954787	46.88383819	42.88486958	45.56833825	50.10457846	52.79807838	44.60106315	41.55396802	47.81279446	47.34771279	38.75952988	33.48772641	42.53865752	44.16602196	42.72920001	47.16577454	37.30168851	47.59712544	42.23935549	40.07714197	46.25004361	45.47911348	44.25303906	45.80848351	43.00293614	40.75690707
1057.3	58.59448047	64.60619925	44.72868228	45.59227241	53.43621854	43.41188209	47.26983057	51.17930208	47.54893732	54.96458189	38.44622149	47.31295137	51.71847461	43.65546178	45.5792092	39.53194923	44.86030753	45.49363574	43.05224086	43.33950799	37.45000789	46.38668314	51.21197848	43.029243	47.05228174	43.02208471	45.7137771	50.29912106	53.02688922	44.71067306	41.62873323	47.92515525	47.43935517	38.8417872	33.53902917	42.63183414	44.28877719	42.86612886	47.25545442	37.39380516	47.70776986	42.32914589	40.1612714	46.34436226	45.58197976	44.34706439	45.91789078	43.08350852	40.8388614
1061.2	58.7682738	64.74991323	44.84589292	45.71805787	53.57473962	43.54974968	47.41437125	51.3333808	47.69743856	55.14519088	38.58150107	47.43149119	51.85082297	43.80332847	45.71708766	39.65647487	44.97676675	45.61772753	43.18097249	43.44098466	37.56535997	46.50304924	51.37074619	43.15496488	47.20409541	43.15992997	45.85362957	50.43532157	53.21024701	44.82571736	41.72320835	48.03950513	47.5629498	38.9492969	33.61085042	42.72055097	44.41458187	42.98056012	47.3443594	37.4912749	47.87747634	42.446699	40.29516008	46.46858067	45.71407152	44.46705145	46.06238181	43.18747947	40.93563882
1065.1	58.87419917	64.90364381	44.91679724	45.81208931	53.68565759	43.66216271	47.51232953	51.44774167	47.81442767	55.27243351	38.67096339	47.50415751	51.96076633	43.90821844	45.83312967	39.77368562	45.08714076	45.71097423	43.26017997	43.51676792	37.63884945	46.56729201	51.47262972	43.24839858	47.28389872	43.26265349	45.95487386	50.55820666	53.36685417	44.89534921	41.77911654	48.10511728	47.65369967	39.01935485	33.68668463	42.79976252	44.5146731	43.08230106	47.4313602	37.57506595	47.99669893	42.57141214	40.42562303	46.5680282	45.79879352	44.56700799	46.17978485	43.26841518	41.00023642
1069	58.99334145	65.01160832	45.02291267	45.92476852	53.78805507	43.75936316	47.58921307	51.56326026	47.91596458	55.36899343	38.77564112	47.54805977	52.04918171	44.01871959	45.93211946	39.85627959	45.20057989	45.79195248	43.33839363	43.61564279	37.72365511	46.64531362	51.59307137	43.33596885	47.36359602	43.38504696	46.05980875	50.67912724	53.45896502	44.9971423	41.83423598	48.17605978	47.73549942	39.11896762	33.76121569	42.88445932	44.63892748	43.17901261	47.549769	37.65335581	48.11894005	42.69872797	40.54700949	46.68198781	45.90185782	44.65057521	46.2913936	43.38698701	41.06416286
1072.9	59.09806578	65.09333686	45.08104446	46.00210915	53.88292899	43.85349323	47.66445832	51.64989743	48.01819862	55.44121783	38.84421796	47.6135585	52.14076856	44.07782936	45.99173357	39.93650448	45.28150981	45.84156764	43.38988578	43.68399282	37.77670571	46.72136604	51.69555643	43.41976965	47.42212662	43.46468116	46.11881213	50.74495144	53.52295967	45.09858802	41.91013237	48.28020903	47.80816928	39.20441303	33.83263994	42.97916588	44.72692258	43.2548988	47.64495196	37.73392314	48.23069924	42.83050535	40.67127033	46.78451498	46.02970978	44.75344532	46.4115308	43.49824729	41.15516236
1076.8	59.15841634	65.11179859	45.1057046	46.03310975	53.9089069	43.88141229	47.70215827	51.66350548	48.05202022	55.44104358	38.85507348	47.63610054	52.1578345	44.09924025	45.97261205	39.94849954	45.30910351	45.87557283	43.40570969	43.70402019	37.80609689	46.73339817	51.71848024	43.46700181	47.45592194	43.50435613	46.14008502	50.77573879	53.5062791	45.16044132	41.97579299	48.32804611	47.86858541	39.2610523	33.88701265	43.05127167	44.76790338	43.31546911	47.68429608	37.77366838	48.30716388	42.93331445	40.7631372	46.84877355	46.12563467	44.83974253	46.50062365	43.56592775	41.22252577
1080.7	59.13699856	65.0488429	45.07795217	46.01239023	53.85790928	43.83431092	47.67009537	51.59379217	47.98890556	55.35267191	38.8236005	47.61767463	52.11267936	44.03449717	45.920041	39.93383504	45.27835147	45.87493919	43.4115942	43.67522646	37.77129749	46.71219297	51.66294509	43.46012365	47.42572382	43.47927611	46.10605158	50.71844126	53.4380091	45.16637812	42.0189955	48.34477786	47.86855905	39.28254051	33.92639096	43.07075608	44.76433169	43.32188211	47.65174268	37.81451633	48.34853884	42.9934158	40.8004196	46.88221632	46.2006989	44.90331369	46.55520016	43.57035041	41.27712342
1084.6	59.03196043	64.91038005	45.0164207	45.92640437	53.76385769	43.73597933	47.58948675	51.46316919	47.86239585	55.21119442	38.74093763	47.48397756	51.9816906	43.91976903	45.7819165	39.86595799	45.21652454	45.79329197	43.3398593	43.57791622	37.68870233	46.64328809	51.582021	43.40170774	47.31126984	43.4154947	46.03967772	50.59076601	53.2647314	45.13475618	41.98962108	48.27099167	47.8089876	39.25042727	33.95250271	43.03702434	44.69599037	43.26973704	47.60885844	37.82616079	48.32944225	43.02033181	40.84350855	46.85382698	46.19684621	44.91281869	46.56209896	43.55859348	41.24881577
1088.5	58.92168735	64.73076857	44.93343893	45.83138263	53.62350931	43.61290922	47.42579179	51.28423366	47.72233988	55.00047079	38.6538131	47.34517303	51.8478691	43.78013199	45.63174401	39.78032568	45.1626858	45.68162213	43.2261032	43.47756622	37.58954697	46.55134086	51.48040505	43.34385494	47.17383315	43.33778232	45.92094015	50.45460344	53.05344484	45.09821223	41.98128523	48.19253811	47.74339293	39.2150751	33.95058037	43.02294462	44.63024614	43.20529382	47.54581302	37.80533041	48.30746936	43.06804052	40.89030167	46.83926387	46.2009768	44.89958336	46.58006181	43.55878842	41.21953835
1092.4	58.72221501	64.47785652	44.78551449	45.66955545	53.41461692	43.45156019	47.23630545	51.02491419	47.51421607	54.72956172	38.49981534	47.11889261	51.61185129	43.58705951	45.39840442	39.60912659	45.03364609	45.50356375	43.08500862	43.31047599	37.41340676	46.41565474	51.32230079	43.21896277	46.95625803	43.17724144	45.74171817	50.23039462	52.7686327	45.0194003	41.90599113	48.08343273	47.61501816	39.12592913	33.92512784	42.94162321	44.5095675	43.07782702	47.45355243	37.74052028	48.25008868	43.06990449	40.89608473	46.76554305	46.1606093	44.83616915	46.53254213	43.49953168	41.15575779
1096.3	58.45648365	64.13112037	44.56419204	45.4478305	53.10919516	43.19434296	46.98696167	50.69673307	47.25025793	54.38054389	38.28536569	46.87116898	51.31934533	43.33245642	45.11150318	39.41143016	44.85048221	45.28426618	42.87459558	43.12458095	37.17296203	46.21120326	51.07240555	43.0521249	46.7246689	42.98468468	45.50678566	49.94827565	52.38443445	44.89993174	41.84120886	47.94599845	47.44167676	39.00406161	33.88038696	42.83871964	44.32865943	42.92710688	47.27621188	37.64546577	48.1329636	43.00841563	40.84204888	46.66567144	46.11095134	44.78240283	46.42867058	43.39339767	41.07320121
1100.2	58.1062691	63.67590625	44.26268801	45.1339407	52.70575961	42.86971373	46.66051025	50.26325973	46.87284958	53.91390476	38.02193935	46.53734618	50.95473714	42.98850184	44.76272746	39.12388041	44.59564853	45.0018519	42.60980017	42.812967	36.90561995	45.92779834	50.73315584	42.80890207	46.37088884	42.71514316	45.20386097	49.56376063	51.91632353	44.68741641	41.69582484	47.68345672	47.19346017	38.80039503	33.78030216	42.66387838	44.04753104	42.6932352	47.01745934	37.50294515	47.92628415	42.89087006	40.75614427	46.46834498	45.97830503	44.64193404	46.25569571	43.20777824	40.92791904
1104.1	57.67768357	63.14177462	43.97395285	44.84275198	52.30668884	42.53234625	46.25769138	49.81913041	46.47365632	53.4416023	37.74760305	46.14651221	50.5267902	42.61322107	44.35873353	38.8599439	44.32408491	44.67182807	42.32240171	42.49153884	36.61683923	45.67227801	50.39917805	42.53256047	46.0112888	42.43768019	44.90344741	49.16069078	51.42722949	44.48866273	41.52426281	47.40870736	46.90611748	38.58683641	33.68877269	42.44742789	43.74968081	42.4233564	46.7547175	37.35191001	47.71639432	42.77922809	40.67213091	46.26319174	45.78914918	44.46165025	46.06910387	43.02116592	40.73973698
1107.9	57.1686401	62.60634796	43.61717793	44.4521621	51.81610468	42.16345378	45.7714899	49.32710003	46.00700995	52.9091608	37.41056348	45.63656135	50.03697185	42.21178116	43.92356387	38.46733517	44.04981612	44.25197743	41.94990935	42.11674493	36.23468827	45.35889135	50.06072735	42.22835564	45.52300115	42.13483455	44.51430978	48.7153025	50.86357588	44.21593038	41.25809639	47.05203325	46.55077706	38.32607186	33.53404122	42.17266605	43.4529469	42.10579432	46.50070113	37.11420217	47.44424986	42.61280891	40.53033757	46.02415185	45.49577051	44.17401589	45.8064025	42.80408568	40.44435491
1111.8	56.54558113	61.9691673	43.18403491	43.98912573	51.27375553	41.74823554	45.23823083	48.74933285	45.54716061	52.31930377	37.0364061	45.06555692	49.48241963	41.79124466	43.4538643	38.01796237	43.75940444	43.76464152	41.57564243	41.72456631	35.82170971	44.94201028	49.67900481	41.91351947	45.00773757	41.77459406	44.05476598	48.20170555	50.1969232	43.90502072	40.98511576	46.69116235	46.12521074	38.04731187	33.35789131	41.86653925	43.14032245	41.73512889	46.22546326	36.82119957	47.14578958	42.45221482	40.37872065	45.78811694	45.21273934	43.84776563	45.52424095	42.60903698	40.15842112
1115.7	55.84095893	61.17404143	42.61927539	43.3908913	50.51512904	41.21633478	44.63442305	48.02534927	44.99450544	51.50180462	36.50259349	44.44741474	48.8696012	41.23954286	42.79240749	37.45653884	43.28191435	43.22464645	41.09106946	41.26534456	35.32806133	44.41573447	49.14106828	41.50548335	44.35744764	41.33489306	43.46148293	47.58797096	49.382553	43.56272522	40.69201604	46.3103422	45.6159693	37.68654007	33.1280349	41.514348	42.74397431	41.36164545	45.90693337	36.48298038	46.72615629	42.21929643	40.16448186	45.48625148	44.90991764	43.58859881	45.17027105	42.32462367	39.88453763
1119.6	55.07474122	60.27579593	41.99018773	42.78598889	49.73617705	40.56122428	44.02734732	47.22086004	44.28325073	50.58912697	35.89142884	43.91829855	48.26524692	40.55184299	42.02482283	36.87515703	42.60646391	42.67935096	40.61213788	40.71546285	34.79566631	43.77970355	48.36553286	40.91703079	43.78428592	40.76194759	42.86573845	46.85111496	48.47160646	43.1206363	40.47029571	46.03756289	45.18548678	37.28092995	32.93362162	41.22173628	42.25922238	40.93291524	45.37068878	36.19784526	46.30168798	41.93960016	39.90470414	45.11983809	44.75808194	43.51669811	44.87122687	41.95676034	39.76489133
1123.5	54.52806121	59.59898874	41.57740494	42.34358004	49.1870019	39.97540456	43.61585194	46.5673346	43.59182404	49.91166568	35.43905876	43.49305116	47.73278188	39.89914517	41.38241015	36.47585352	42.09500783	42.23173459	40.25459591	40.20075424	34.3593823	43.352399	47.62176163	40.38847011	43.29400769	40.16707859	42.36577561	46.11252779	47.61065748	42.83677621	40.42833609	45.6959321	44.92861749	37.0052016	32.86737464	41.05794259	41.67411747	40.52869671	44.92015208	36.15293572	46.06628573	41.80685248	39.83567233	44.88285488	44.72600125	43.6334226	44.71695542	41.63942825	39.75128963
1127.3	53.91633131	58.7578295	41.13981727	41.83938382	48.50960006	39.30274128	42.99379221	45.79356361	42.82134761	49.042992	34.83700393	42.87227292	46.94435748	39.12301823	40.60965034	35.85581949	41.53179301	41.63083436	39.76628549	39.60007034	33.7180531	42.87121086	46.87204314	39.82478559	42.56724154	39.539819	41.70979415	45.29537014	46.53045678	42.50931883	40.29014129	45.26481836	44.49993476	36.68780773	32.81410462	40.76442974	41.14930308	40.01599081	44.40868179	35.99274662	45.74857632	41.71473509	39.70385918	44.55428168	44.64828997	43.46125766	44.48983108	41.43029794	39.57843812
1131.2	52.92048578	57.52828728	40.44336805	41.05687628	47.50064336	38.3060882	42.10616158	44.62351958	41.65039656	47.77207411	33.84646131	41.89936394	45.84877316	37.9299394	39.43773456	34.93850071	40.63834088	40.60124341	38.87294544	38.61760484	32.79542838	41.9703541	45.67769556	38.83767778	41.49340664	38.45050331	40.69680254	43.89685588	44.92423182	41.82956515	40.00589909	44.47387629	43.78663092	36.04405589	32.64978021	40.20515203	40.12149986	39.19070501	43.50010457	35.7020851	45.23796967	41.42623369	39.44640669	43.87202815	44.41404076	43.17648861	44.0364642	40.90895868	39.25346697
1135.1	51.52871043	55.86294977	39.47384088	39.93917467	46.11732764	37.05829428	40.8232321	43.09056356	40.27735095	46.22001313	32.67289305	40.55552164	44.41993388	36.48595196	38.03647328	33.80610519	39.65820078	39.30131969	37.77614347	37.41900779	31.62160178	40.97015852	44.33410411	37.75425843	40.07639137	37.23024749	39.42647063	42.27554306	43.0285355	40.98934225	39.41547302	43.41976478	42.81374805	35.2469395	32.29681237	39.40464763	38.94828272	38.12406405	42.49809125	35.15284156	44.49008398	41.07064737	39.06118784	43.04882595	43.8816999	42.50663722	43.34940673	40.30151083	38.53078674
1139	50.18481691	54.3207449	38.54742493	38.8874777	44.81266774	35.91902612	39.60095511	41.66420826	39.03361406	44.7362873	31.56347935	39.32102326	43.11220687	35.18669252	36.72533513	32.67023199	38.65130523	38.07407918	36.69443494	36.29699579	30.56232185	39.86816944	43.06365436	36.66651098	38.71602561	36.05316226	38.18103661	40.80058009	41.28459093	40.0704238	38.84868779	42.41346741	41.7736408	34.4516754	31.94082439	38.61928682	37.82619817	37.1064118	41.49636714	34.57421633	43.63361149	40.62117662	38.55099597	42.21358133	43.2652822	41.84006418	42.63652728	39.61682534	37.86416753
1142.8	48.45493966	52.34012624	37.25165213	37.44451105	43.11766971	34.50529399	38.10822231	39.87556614	37.38586769	42.92061637	30.19158144	37.7559303	41.46749712	33.61709457	35.04857047	31.25249131	37.32333155	36.51458766	35.36903432	34.92351639	29.21925819	38.44734683	41.38837116	35.29832791	37.06213918	34.54269084	36.59937892	38.99040496	39.11045857	38.89796596	38.05481091	41.08443094	40.44088223	33.41708984	31.408149	37.63221305	36.43920471	35.79131616	40.23821288	33.77717507	42.51843176	40.00253869	37.81395413	41.10444637	42.47650112	40.99682385	41.63583055	38.71068345	37.03916471
1146.7	46.61891846	50.21926216	35.88993386	35.98325303	41.32907455	32.93590036	36.62656734	38.12273803	35.73973452	41.06829129	28.72657066	36.29818127	39.85798191	31.97334682	33.36536023	29.76200706	35.86613506	34.90488299	33.95108577	33.39689052	27.84390998	36.94470856	39.4489018	33.7509264	35.42334812	32.90146963	34.92382785	37.0620692	36.96431161	37.6551193	37.2164454	39.71889721	39.05889509	32.2736627	30.78666583	36.54846993	34.88306674	34.39481991	38.81915763	32.97367281	41.30919705	39.23153551	36.9558849	39.84875148	41.74900413	40.22540376	40.60729276	37.68568538	36.24273437
1150.6	45.49209105	48.8787323	35.04034306	35.05371183	40.1880405	31.95344808	35.68937782	36.99193075	34.64032559	39.93497636	27.80985486	35.31720711	38.75395257	30.92004425	32.31789238	28.8649046	34.97328089	33.83137621	33.05400476	32.41246984	26.93824036	36.01723802	38.22322784	32.74608813	34.345919	31.80859617	33.9038764	35.73633189	35.59643745	36.8142163	36.71930796	38.78608596	38.19986987	31.5172394	30.44894827	35.8275572	33.85934278	33.49924299	37.85458579	32.51067523	40.62380194	38.79341034	36.49834643	39.0618278	41.28581514	39.71642452	39.96421792	37.04189246	35.72567173
1154.5	44.64241207	47.90552897	34.46197071	34.37498168	39.37408319	31.26450489	34.98068054	36.18956465	33.90584837	39.11153725	27.19776233	34.57825061	37.94862861	30.15001433	31.61347999	28.23515504	34.35897843	33.04607399	32.38832796	31.75291693	26.27490067	35.3914261	37.45010474	32.07670867	33.60323777	31.09258132	33.18361062	34.8804323	34.65829601	36.23428097	36.33645188	38.07353056	37.57784772	31.02648088	30.18776178	35.29379521	33.16463846	32.8956419	37.18292557	32.132084	40.1313899	38.4869364	36.14412973	38.43994928	40.8762926	39.30819101	39.50359595	36.6041535	35.2823677
1158.3	44.00235436	47.19077493	33.99424382	33.87231173	38.78546662	30.74209109	34.43694945	35.61645277	33.35373224	38.51905772	26.72269699	34.01922545	37.33786835	29.60208782	31.07177503	27.72516969	33.91065685	32.47944246	31.90288707	31.25354816	25.81520521	34.9133582	36.9266704	31.62149505	33.03099456	30.54696225	32.63996384	34.25862913	34.00640703	35.79050881	36.0035337	37.55623267	37.11873465	30.61080109	29.95050534	34.89614313	32.66589952	32.43754136	36.68924202	31.81245732	39.74680415	38.26828898	35.88386419	37.99028161	40.52899845	38.92152594	39.14588983	36.27316259	34.91284303
1162.2	43.53034089	46.64578263	33.64891396	33.5171776	38.35095254	30.38397373	34.05917798	35.19225935	32.96046639	38.10260958	26.4163321	33.6558647	36.88945228	29.23285603	30.67357784	27.39111069	33.59039254	32.0559112	31.551847	30.91525828	25.50449757	34.56125318	36.52078529	31.28306116	32.63667257	30.17363101	32.26330977	33.8156444	33.49806591	35.4704099	35.75182095	37.17482369	36.82445458	30.36423336	29.79495843	34.63375011	32.31365778	32.10559249	36.3346895	31.59039547	39.516202	38.13959449	35.68833295	37.65054193	40.30991683	38.70867852	38.8935672	36.077604	34.71025585
1166.1	43.20320081	46.26027122	33.42874849	33.26340133	38.06070848	30.15472971	33.80307089	34.89050964	32.69804909	37.82210697	26.2085855	33.41014044	36.58401058	28.97832188	30.42195094	27.16007231	33.39682056	31.80555414	31.31881658	30.70002118	25.28071219	34.33426034	36.30642709	31.07847021	32.40485726	29.95634426	32.01336809	33.53153675	33.16951734	35.30254655	35.6245553	36.95337666	36.627955	30.20064536	29.72567924	34.47652233	32.11012366	31.90679331	36.12460876	31.46006128	39.37500508	38.07803727	35.61604976	37.45521545	40.18720766	38.5748463	38.75253764	35.95969932	34.59659278
1169.9	43.02666172	46.0092295	33.28979647	33.09031961	37.87255332	30.01649761	33.63096333	34.72970378	32.52969421	37.63811401	26.08994887	33.22767191	36.39929605	28.82144987	30.27914709	27.03408145	33.30969156	31.64686177	31.18472257	30.53230937	25.15350482	34.20801725	36.15988666	30.95715849	32.24150781	29.80298075	31.8765505	33.33122988	32.95825743	35.17923925	35.60772586	36.81813904	36.52938798	30.1206078	29.71123464	34.41111249	31.98505112	31.81021738	35.9778645	31.41839377	39.34079918	38.08678317	35.61106645	37.34631462	40.13387331	38.53648775	38.74133315	35.89742109	34.54669634
1173.8	42.90167479	45.88094257	33.2237957	32.99585976	37.74705204	29.93053557	33.54641264	34.61372283	32.42484357	37.52971928	26.01681757	33.1341987	36.28610031	28.71262989	30.20343505	26.93907153	33.26180653	31.53430922	31.1254217	30.46523501	25.04937453	34.15607522	36.11663978	30.91545652	32.1543092	29.74172649	31.79719293	33.23414745	32.85141232	35.16354985	35.60311016	36.7791334	36.51504431	30.10925846	29.73632272	34.3854926	31.95186705	31.78564351	35.92898558	31.41356166	39.34776686	38.15030269	35.64807327	37.33259652	40.14723368	38.55255231	38.75749193	35.9264171	34.52943737
1177.7	42.79893427	45.77709356	33.14876208	32.91361152	37.66428869	29.84770802	33.50314049	34.51252988	32.34357239	37.42770313	25.93833889	33.0843007	36.2148332	28.65053769	30.09534304	26.82667518	33.21257198	31.46542618	31.06915859	30.44013301	24.96277647	34.08122706	36.02255455	30.86393872	32.09884752	29.67589298	31.73250312	33.13392844	32.72477725	35.15760288	35.65122401	36.7781816	36.54025957	30.10438463	29.79263154	34.39546501	31.90113413	31.78440565	35.90143067	31.39847191	39.38217179	38.2039254	35.67308338	37.31892627	40.2019913	38.61896444	38.77400464	35.95747379	34.58823867
1181.5	42.69582955	45.65965646	33.08549858	32.84405377	37.56963361	29.75736922	33.46285381	34.43469433	32.28686797	37.34381551	25.88235961	32.99378705	36.10369717	28.5240758	30.00289273	26.75703696	33.1698787	31.37302582	31.03853483	30.3515713	24.9058432	34.0305059	35.96205825	30.79511798	32.01318896	29.59176607	31.6378256	33.03464754	32.59313767	35.11429051	35.68473954	36.76378815	36.53086586	30.06902383	29.82704099	34.39286091	31.8658968	31.72017618	35.84845529	31.41651236	39.40069375	38.26667117	35.73123703	37.29739396	40.24677169	38.65694801	38.79679384	35.94568061	34.60659554
1185.4	42.61976076	45.53697389	33.0073368	32.75957151	37.45866829	29.68417566	33.38141893	34.32116078	32.18413334	37.2353309	25.80979414	32.91615781	35.98380818	28.43276295	29.89043786	26.66122501	33.11514304	31.27721312	30.93855446	30.29392391	24.84262062	33.97200215	35.88299368	30.73613582	31.95102623	29.49903732	31.57728763	32.92874756	32.46754583	35.08112412	35.67972489	36.69527862	36.50882417	30.03122953	29.85202373	34.39166462	31.79210525	31.67270039	35.78213141	31.40491447	39.40496598	38.3128436	35.73994414	37.24383579	40.26667997	38.6873061	38.80373045	35.93485704	34.60832741
1189.2	42.5071981	45.40210533	32.91987628	32.66601451	37.33077612	29.60278319	33.27100881	34.20325519	32.08417785	37.14058162	25.73206277	32.79326744	35.84773614	28.33330052	29.77944604	26.57876111	33.04752331	31.16238586	30.83628943	30.20139622	24.7331485	33.89723364	35.81037593	30.66278058	31.8349366	29.40564301	31.49106123	32.8183116	32.33635324	35.04091574	35.65477322	36.60435968	36.44353501	29.98507997	29.85453138	34.32740991	31.71367062	31.61248559	35.71506254	31.36256065	39.3899161	38.33536842	35.75569549	37.17138305	40.233141	38.66734648	38.77892471	35.92580921	34.57207609
1193.1	42.43483919	45.2993636	32.87259173	32.6076275	37.2755727	29.55370769	33.22277932	34.13627381	32.02490942	37.07042249	25.67473457	32.71377947	35.75996558	28.27681718	29.72626172	26.50463983	33.00061327	31.06812045	30.8005252	30.15075458	24.67678372	33.81683968	35.76295867	30.62613822	31.76754421	29.35680737	31.41933091	32.75069873	32.25083804	35.01436934	35.64817905	36.56398296	36.3960103	29.97532383	29.85970125	34.32212469	31.66506562	31.57972067	35.66081381	31.35480339	39.39392859	38.35237215	35.77405793	37.14414796	40.24126838	38.66637491	38.7740556	35.91397174	34.53856874
1196.9	42.40356107	45.2613281	32.83936721	32.57258763	37.24200584	29.50759064	33.19331093	34.08965017	31.98609305	37.03326807	25.64400497	32.70118029	35.71808968	28.25845606	29.6557704	26.46804946	32.97664443	31.03362408	30.76530204	30.14118247	24.67008462	33.78908452	35.75047478	30.61301476	31.7330087	29.32143423	31.38176932	32.7137931	32.20730932	35.00574257	35.67132675	36.54678248	36.4187432	29.96960422	29.86594624	34.33507676	31.6518137	31.56400459	35.6507791	31.35751948	39.40414887	38.38684187	35.78232081	37.15221416	40.25038364	38.70171474	38.79388603	35.90942324	34.57168146
1200.8	42.40743078	45.26347473	32.85156466	32.60654682	37.25056454	29.54570655	33.23112711	34.1078407	32.00371905	37.02569891	25.67069057	32.74725884	35.7197823	28.26611021	29.67631956	26.48574772	33.00768707	31.08662668	30.79450676	30.18782966	24.69343461	33.83811651	35.75794519	30.65940418	31.80114819	29.34151012	31.40857733	32.74373529	32.22064355	35.05840646	35.70662897	36.6113631	36.49850038	30.02307056	29.92588801	34.38261481	31.68838537	31.59877522	35.68679693	31.39508653	39.47900096	38.45071204	35.85181488	37.20706693	40.33672298	38.77970725	38.8630641	35.96727157	34.65529641
1204.7	42.47835641	45.32328975	32.89335545	32.6530899	37.31114473	29.58699034	33.29435436	34.16631084	32.05594645	37.10690952	25.7360855	32.80198894	35.77183378	28.32131516	29.72799272	26.5440111	33.08935549	31.15754742	30.87455732	30.24264504	24.7640529	33.91025532	35.83670434	30.71665069	31.88025169	29.41206132	31.48330224	32.81760648	32.29071436	35.12798427	35.81756855	36.70035119	36.59195833	30.08820749	29.99735853	34.45942408	31.77337355	31.67415121	35.74108705	31.48206414	39.60105746	38.55748119	35.95088409	37.29183668	40.44469126	38.90370646	38.98019395	36.03423303	34.75011739
1208.5	42.5804865	45.43157916	32.98828866	32.73718835	37.42488452	29.66421778	33.39841976	34.27232578	32.13675564	37.20551773	25.83022529	32.87457808	35.84221438	28.40204945	29.81922776	26.63174887	33.18723891	31.26055255	30.96203073	30.35679031	24.84317707	34.0256171	35.95785085	30.84387465	32.00025831	29.52179024	31.59388029	32.92756584	32.39400932	35.25425914	35.91715667	36.80837481	36.73531017	30.188503	30.08638792	34.57588142	31.8949871	31.79661538	35.83983927	31.5714961	39.74979182	38.68574517	36.08204407	37.3926259	40.57706551	39.03813829	39.13459619	36.15415998	34.86090225
1212.3	42.72157503	45.57298265	33.08900541	32.84967162	37.54456574	29.75378673	33.5138229	34.38918627	32.26561823	37.30904826	25.9231401	32.98574611	35.95722713	28.49364046	29.91526664	26.73632883	33.3093084	31.36450151	31.06671568	30.46397053	24.94337842	34.11579161	36.11296504	30.97053005	32.10487903	29.62985835	31.70870904	33.05190045	32.53195584	35.3708114	36.02003515	36.92742839	36.85598854	30.30628439	30.17394789	34.70871243	32.02488386	31.91435919	35.95219151	31.68017808	39.90876663	38.81648849	36.23017978	37.53624023	40.70393024	39.14987482	39.26482507	36.28057126	34.94618109
1216.2	42.87151118	45.72595808	33.19513191	32.9689026	37.69726935	29.86377819	33.6186848	34.51210099	32.37407466	37.42850824	26.03600154	33.07557884	36.08524087	28.59528855	30.04226185	26.83430233	33.43249348	31.46859892	31.17545484	30.55420446	25.0411826	34.20739221	36.26967246	31.08114419	32.21904945	29.75090815	31.83536264	33.18399736	32.66447395	35.47773093	36.09634652	37.0306834	36.98691287	30.41316779	30.2461687	34.82107515	32.15310042	32.02652826	36.0558085	31.77977665	40.08587593	38.96009978	36.36838868	37.65938084	40.81340405	39.25472704	39.40661234	36.39913397	35.02346308
1220.1	43.01905401	45.89620712	33.3030425	33.11532579	37.84566968	30.00625339	33.75906135	34.68038561	32.52421809	37.61424029	26.1730882	33.18685221	36.21676366	28.728515	30.15972839	26.96545293	33.55638495	31.60895122	31.27865895	30.69310508	25.14898142	34.34368168	36.42936177	31.22591137	32.38365278	29.89826059	31.95860372	33.34019833	32.80357312	35.62022603	36.20164845	37.15246109	37.13768143	30.5372059	30.34884056	34.93422795	32.3016234	32.16135911	36.18649527	31.89248601	40.2529734	39.13227344	36.53320917	37.78444873	40.95465406	39.37675253	39.56802656	36.53448614	35.15380178
1223.9	43.21544666	46.09815592	33.47346857	33.29025466	38.05918728	30.18297692	33.93347757	34.8705785	32.70514393	37.8040877	26.32085544	33.36335481	36.40962945	28.89012165	30.31587704	27.12006841	33.73233516	31.78393497	31.4257513	30.86385648	25.30642714	34.48829412	36.63265943	31.40508206	32.5524216	30.06828812	32.13066074	33.52506194	32.99257252	35.78613709	36.31861765	37.31239409	37.30209451	30.69530702	30.44475092	35.10185761	32.49613383	32.31492866	36.35795954	32.03662432	40.44704807	39.3213615	36.70717674	37.97294981	41.13327604	39.53872933	39.74832399	36.71617238	35.29845386
1227.7	43.47469903	46.35728566	33.67704728	33.49043687	38.30197065	30.38642797	34.14214865	35.1038082	32.92718966	38.0322225	26.49630492	33.56155711	36.64236098	29.08757241	30.49793779	27.31594313	33.93101165	32.00081194	31.61605065	31.04578473	25.47684053	34.66723482	36.87859781	31.61854982	32.75580593	30.27718118	32.3398008	33.76547592	33.22438907	35.98290953	36.48443324	37.52862223	37.49905296	30.88410384	30.58083985	35.30475565	32.70682926	32.52971685	36.55655765	32.20484616	40.68781481	39.53757411	36.92159843	38.19933974	41.33593328	39.72358937	39.98501258	36.92860681	35.47140934
1231.6	43.73852809	46.62934229	33.88966171	33.71686738	38.564073	30.58192272	34.3719253	35.34942818	33.13598343	38.2876491	26.70269601	33.78672579	36.87448017	29.29384482	30.71825803	27.52894527	34.14639822	32.23221392	31.82063227	31.2562916	25.66840884	34.86811848	37.12771708	31.85770786	33.00067722	30.50162357	32.55652986	34.00811684	33.47942267	36.21657862	36.66035504	37.74806868	37.73482644	31.09041306	30.75276714	35.51627852	32.95331251	32.74905339	36.77091689	32.39950178	40.94308429	39.75210776	37.13999601	38.41515089	41.57311501	39.939802	40.22673134	37.13597441	35.64285388
1235.4	43.96838428	46.87990448	34.07163256	33.90966785	38.7983056	30.79196114	34.56603904	35.57420522	33.3358558	38.48765839	26.86760221	33.99035147	37.09087349	29.47944781	30.90606321	27.71699684	34.33460244	32.44824788	32.00200083	31.44220036	25.81959174	35.04600001	37.34402374	32.06152379	33.19712097	30.70563053	32.75265086	34.22257955	33.70596015	36.39949827	36.81947321	37.94182806	37.94709601	31.27322474	30.86815046	35.70077558	33.15513819	32.93777626	36.96119361	32.56028812	41.16149467	39.93349775	37.31880671	38.62142322	41.76359413	40.11100505	40.43013906	37.31033907	35.81997336
1239.3	44.20281149	47.11234153	34.23575344	34.10745756	39.03085366	30.97927868	34.76111149	35.77840359	33.53582572	38.67894999	27.03216391	34.17012642	37.28227616	29.66879427	31.0843307	27.90257826	34.51278907	32.6439483	32.17837053	31.62713743	25.97861646	35.21251704	37.56901851	32.25646336	33.39979183	30.90281961	32.94591383	34.42944658	33.93237679	36.59582337	36.96846581	38.12404605	38.13929225	31.43910672	30.98379808	35.85906907	33.36498951	33.12244666	37.16066649	32.72068933	41.36783269	40.13368369	37.49655595	38.81258183	41.9506684	40.27553593	40.62081716	37.4811822	35.9665419
1243.1	44.41272446	47.32438747	34.35063777	34.25869522	39.22140137	31.12975199	34.91408339	35.97054779	33.7013011	38.84781533	27.18650429	34.31870035	37.45155112	29.82211101	31.22946108	28.04120435	34.6605563	32.80621888	32.3034444	31.78083829	26.1020612	35.36942404	37.75674894	32.41954616	33.55424971	31.08233242	33.09914346	34.59872312	34.12415905	36.75331098	37.09871697	38.28158123	38.30752753	31.58590137	31.09325504	36.02560197	33.5192601	33.28155772	37.3257688	32.84514172	41.54206352	40.295863	37.66077461	38.95474048	42.09617614	40.40811636	40.81254362	37.6457779	36.07503377
1246.9	44.60455336	47.51754585	34.51294751	34.42674715	39.38615404	31.2673143	35.07782017	36.12026214	33.84706094	39.02733883	27.33743479	34.45237203	37.58685319	29.95724369	31.38042252	28.20718735	34.81358875	32.96419973	32.45056546	31.91397148	26.22751715	35.49609641	37.91711836	32.58065527	33.71547614	31.24206565	33.26101371	34.76501461	34.29271069	36.8884464	37.20800262	38.43579588	38.44957885	31.70930996	31.20134094	36.15582042	33.67551351	33.41869777	37.43779943	32.97310548	41.72216853	40.45131298	37.83835605	39.10194442	42.22864376	40.55806901	40.97751221	37.76293509	36.19108618
1250.8	44.76985431	47.68090468	34.60564943	34.55932252	39.53748252	31.40580265	35.2022903	36.27747519	33.99426196	39.16300832	27.46762033	34.55243647	37.72533672	30.09172152	31.51609701	28.32733257	34.9538937	33.09343154	32.5587657	32.04378271	26.34751229	35.61820639	38.08294656	32.73186961	33.86088589	31.37977453	33.41789644	34.93437066	34.45750299	37.01997874	37.32127168	38.54387168	38.56627267	31.82130633	31.27945204	36.27755194	33.82365555	33.55966571	37.56959561	33.08709428	41.86807662	40.59241602	37.98160228	39.24259751	42.35677797	40.6730809	41.11089769	37.89206258	36.28059612
1254.6	44.90266733	47.80144727	34.74288763	34.6551762	39.64928716	31.51367818	35.29595352	36.39130868	34.11692923	39.29409572	27.56616076	34.65003125	37.83816378	30.20486383	31.63088683	28.40718837	35.07122911	33.20763784	32.66720073	32.14477048	26.42388986	35.70693275	38.25095089	32.84340356	33.94759654	31.52173393	33.51635696	35.07194103	34.60373892	37.12437401	37.38796695	38.63080243	38.66474214	31.94360998	31.3555164	36.38635435	33.97246369	33.67509149	37.70429048	33.15431546	42.01472193	40.74470973	38.12589448	39.36008108	42.44331721	40.73478075	41.23435072	38.01648878	36.35483604
1258.4	44.99159626	47.87549606	34.81745222	34.75874962	39.73105319	31.60577406	35.3677653	36.47945096	34.22024885	39.38089584	27.64043158	34.71835459	37.93672354	30.28559789	31.67418811	28.48127757	35.15569002	33.29644969	32.71893982	32.22678318	26.50867444	35.78127031	38.34279117	32.94151978	34.02860235	31.6155191	33.61081715	35.1550011	34.69850868	37.2126731	37.44662759	38.72761151	38.72021138	31.99123075	31.41112284	36.45671344	34.07617888	33.73813429	37.79327825	33.2207737	42.1234913	40.83465351	38.22239573	39.45667792	42.51388677	40.79301034	41.31392332	38.09355162	36.41164773
1262.3	45.09818682	47.96146818	34.87410276	34.83910668	39.81063461	31.67468702	35.49627777	36.5615414	34.29787035	39.44314379	27.72763148	34.82001815	38.02823846	30.38454354	31.74407609	28.56303802	35.21713901	33.40538781	32.80743011	32.30752798	26.58674933	35.84112616	38.4094335	33.00943303	34.13724264	31.71005941	33.66948558	35.24592732	34.78665646	37.27511199	37.53053184	38.81710388	38.81724795	32.086988	31.49056763	36.53028976	34.16393234	33.82001923	37.86612995	33.30331709	42.23047868	40.92421479	38.30161193	39.55223609	42.64608989	40.92906305	41.44785951	38.15800129	36.51298017
1266.1	45.11363446	47.98303828	34.88703515	34.87834566	39.844749	31.689073	35.55220194	36.57264528	34.28710459	39.45097494	27.73708727	34.87335934	38.06460633	30.38033267	31.7443952	28.61291291	35.23017933	33.42487061	32.85470261	32.32257504	26.59966189	35.83047423	38.38554029	33.00664489	34.17125579	31.71774588	33.67635485	35.2566033	34.7958464	37.31304435	37.57262185	38.86922969	38.83683694	32.10713841	31.53719274	36.57301231	34.14418595	33.8341954	37.85101909	33.35439042	42.25368602	40.95597196	38.3425162	39.56952809	42.74818943	41.01598774	41.48829201	38.15909118	36.56511453
1269.9	45.1140727	47.96070943	34.8715687	34.88438915	39.85946389	31.67855158	35.54155295	36.58269762	34.25991981	39.42978282	27.73276333	34.87878103	38.04710044	30.34988488	31.72487205	28.60702628	35.21471377	33.42936526	32.83150093	32.27798228	26.57137047	35.80646927	38.33174028	32.97916584	34.1656943	31.67170703	33.66469811	35.20994694	34.74689515	37.30536037	37.58725446	38.86048681	38.82678484	32.10380159	31.55814757	36.56786268	34.10039495	33.81472433	37.8174825	33.39146556	42.26315976	40.98280719	38.38104359	39.55611272	42.7876845	41.07632674	41.51431473	38.13440076	36.58464575
1273.8	45.05340852	47.89710825	34.84334313	34.84363562	39.8278041	31.65494535	35.48475344	36.51878832	34.21942989	39.3705348	27.67562192	34.80037395	37.98580768	30.27564277	31.68038442	28.56637885	35.16175733	33.35792596	32.7812566	32.21645064	26.50007169	35.76548699	38.2515615	32.93459092	34.07608579	31.63563716	33.62058922	35.14093755	34.65873781	37.2697691	37.57497003	38.76877346	38.75973085	32.04537852	31.54747174	36.53407681	34.05521169	33.77476519	37.75241946	33.39587824	42.25837128	41.01500439	38.41586784	39.51217503	42.77691741	41.03969289	41.50337231	38.12022709	36.55300169
1277.6	44.95644864	47.78240514	34.77509469	34.7725571	39.72699408	31.57228583	35.41353645	36.43581911	34.12267903	39.26318515	27.57977934	34.6848563	37.89021165	30.15242269	31.55055569	28.48747614	35.07686832	33.22601254	32.67434081	32.10669413	26.39999704	35.65230033	38.10137323	32.81305717	33.95426703	31.51971184	33.49942702	34.99497244	34.49933281	37.17902311	37.52169792	38.67304972	38.64917107	31.96408903	31.54131514	36.4522489	33.95080682	33.66060552	37.65914737	33.37327532	42.17649591	41.00885008	38.39349862	39.43341045	42.7618422	40.99820018	41.46477526	38.05399748	36.49416519
1281.4	44.80992825	47.60207569	34.6421434	34.64932873	39.57066624	31.45188851	35.26213418	36.28260585	33.96638277	39.10251638	27.45507671	34.51505214	37.7316363	29.99376496	31.38293087	28.36415277	34.94200643	33.05408869	32.52081398	31.96683092	26.26782147	35.48821309	37.92862313	32.65910063	33.77090085	31.37001447	33.35550011	34.81332974	34.28293124	37.04824977	37.43825494	38.52342975	38.49368933	31.85700673	31.4936133	36.35249938	33.80967915	33.51191532	37.52394593	33.28647845	42.08426687	41.00047938	38.37977938	39.31519268	42.69004952	40.92599123	41.37842491	37.96947915	36.39883285
1285.3	44.5903498	47.34773165	34.48503316	34.47752288	39.36757868	31.27761274	35.0767251	36.07367285	33.7703874	38.88445385	27.26971724	34.27971126	37.54380007	29.78678848	31.17637156	28.17970384	34.78124057	32.84623474	32.33632946	31.75135453	26.08270134	35.29692372	37.69943011	32.47000574	33.54835881	31.18810589	33.14404951	34.57735742	34.02393411	36.87981778	37.32610404	38.33488964	38.29413248	31.70901263	31.42303444	36.2142391	33.60999558	33.33144452	37.32654375	33.22468041	41.94940842	40.95171773	38.33753939	39.15580209	42.60109974	40.82335056	41.26654473	37.85153269	36.2710633
1289.1	44.20881504	46.96281246	34.22621139	34.17623889	39.04610362	30.98778641	34.75464891	35.75451147	33.44959436	38.50321961	26.98102127	33.95003784	37.22772626	29.45640332	30.82857943	27.86932336	34.47542114	32.50281083	32.01677623	31.43840391	25.76762733	34.9892832	37.31814509	32.17094753	33.16119144	30.86125619	32.81046882	34.20789244	33.60121706	36.59767322	37.0992594	38.01944334	37.94687256	31.46272413	31.28202748	35.94909632	33.29674439	33.02311402	37.00791981	33.01717612	41.67288959	40.8042139	38.1515932	38.88027442	42.39395647	40.58433508	41.00555618	37.62372636	36.00978185
1292.9	43.92295555	46.59601238	33.99837875	33.94360253	38.72869254	30.77813944	34.51909201	35.42563133	33.20056655	38.24466108	26.76336541	33.68573704	36.94119322	29.19849511	30.56945965	27.66781751	34.28153838	32.23386621	31.79656439	31.18050907	25.53777014	34.73388556	37.03308361	31.92004563	32.88857014	30.61980529	32.55393351	33.90242546	33.24911957	36.38918845	36.98360456	37.76748893	37.70477537	31.27426677	31.21286216	35.79285477	33.0581464	32.81172925	36.77321764	32.90681766	41.50425652	40.74727775	38.1096513	38.68305444	42.28880105	40.44906533	40.85230216	37.4745694	35.88028495
1296.7	43.44569046	46.08063617	33.6523856	33.55565349	38.28952929	30.4169606	34.12322664	35.01887539	32.80631876	37.80500385	26.41068198	33.26319349	36.52721228	28.79205281	30.17393301	27.279769	33.93126779	31.80864616	31.42447883	30.7905407	25.17405421	34.32436158	36.56004918	31.526927	32.43231707	30.25826435	32.13090273	33.42844698	32.7396469	36.0187351	36.70711533	37.36652293	37.29085198	30.94748489	31.03053733	35.46924855	32.67355274	32.45155817	36.41048062	32.6641866	41.15945601	40.55188251	37.91096264	38.34756823	42.04363654	40.16261816	40.54738838	37.18481607	35.59725256
1300.6	42.87648087	45.45782362	33.24365016	33.10394697	37.75026049	29.98532867	33.66507714	34.49745227	32.302783	37.26641436	25.98062361	32.78365612	36.02101876	28.31991664	29.67833167	26.8785939	33.49585974	31.30164037	30.98025417	30.33524597	24.75603907	33.86285034	36.02582051	31.0817975	31.92208885	29.78230255	31.65354092	32.87871495	32.10356306	35.59763503	36.40884917	36.92041794	36.81002577	30.58121174	30.80843212	35.08745037	32.20980727	32.01586477	35.96172742	32.36801458	40.74427186	40.29698737	37.63762899	37.94156406	41.75218182	39.84086142	40.18392974	36.83992169	35.26943306
1304.4	42.26952684	44.77958027	32.77293317	32.59649598	37.17115006	29.52047348	33.15800068	33.90082429	31.79318614	36.69484085	25.5341353	32.26620724	35.48532264	27.82060014	29.1554168	26.39679114	33.01361634	30.7828034	30.49893235	29.83860206	24.30491954	33.37106448	35.4359166	30.56872989	31.35303985	29.28113341	31.1250058	32.27710472	31.47684041	35.14326081	36.09343737	36.40675866	36.28145143	30.17068427	30.58389912	34.67995067	31.70096388	31.52685039	35.47573972	32.06539186	40.30512365	40.05676001	37.35361846	37.49006854	41.43696679	39.49133502	39.77785	36.45899779	34.92376037
1308.2	41.51718682	43.95929247	32.2293332	32.00254321	36.44333099	28.95333924	32.55763108	33.22150846	31.14716541	35.98455111	24.98776567	31.64120195	34.83762048	27.20168947	28.53615496	25.83093551	32.43666296	30.13607673	29.93850822	29.24832297	23.74772363	32.75725522	34.69416425	29.9491664	30.68847577	28.66103753	30.48690861	31.56657442	30.71964203	34.55029814	35.66363198	35.78814526	35.64168429	29.65557341	30.28483948	34.16401493	31.06657352	30.93718253	34.85915326	31.66753125	39.70752898	39.66549178	36.96218523	36.91483347	41.00058772	39.04689974	39.26025463	35.94648973	34.48093995
1312	40.65387922	43.02586775	31.58912891	31.32319339	35.65113891	28.30635061	31.86019927	32.46658627	30.4146003	35.20957618	24.37804206	30.94917936	34.10700545	26.49501353	27.84195795	25.21612735	31.79370055	29.40386592	29.27902173	28.55779132	23.14481511	32.07987714	33.87548015	29.2420537	29.93706464	27.97157593	29.78489234	30.75299558	29.8507371	33.89380013	35.16147849	35.10130234	34.91853678	29.0565739	29.93758048	33.57218928	30.36358397	30.27941225	34.15323491	31.19322043	39.05236243	39.21756494	36.50778057	36.27307129	40.50482156	38.55201793	38.66552987	35.37324275	33.96956502
1315.8	39.7201263	42.00021154	30.87200378	30.54327044	34.76846551	27.60390857	31.09852151	31.60046391	29.62598797	34.35929017	23.69949748	30.17754487	33.30337062	25.74473051	27.04617451	24.51530347	31.06853458	28.57375767	28.55976055	27.80123666	22.46749255	31.31156443	32.92341569	28.45537266	29.11285817	27.19862317	28.97101753	29.86645747	28.89816047	33.13360438	34.59974557	34.30031715	34.10104468	28.383541	29.52880534	32.91267462	29.55511964	29.51680968	33.37598492	30.67402732	38.3002712	38.6787256	35.9527906	35.51123699	39.93758351	37.96349736	37.99081804	34.69536947	33.40730322
1319.6	38.7576297	40.96239493	30.16215752	29.78545118	33.86388957	26.88060196	30.29152008	30.76264189	28.83426446	33.46928103	23.01559208	29.33886125	32.46219976	24.97579744	26.31275102	23.81158279	30.33059813	27.75173048	27.80418503	27.05198238	21.78941807	30.55419203	32.03482657	27.68462048	28.25266681	26.4594253	28.21267006	28.97313998	27.95061976	32.38682369	34.0246989	33.47648617	33.26149841	27.68996728	29.08666582	32.20605928	28.77430459	28.77220111	32.57655283	30.11393067	37.55719517	38.17650793	35.42925809	34.75519893	39.29320013	37.32361634	37.28548999	34.06371334	32.77358227
1323.4	37.91364727	40.03842967	29.49068944	29.06470634	33.04862779	26.24588646	29.59468571	29.99943858	28.12460756	32.71682281	22.40643489	28.60769006	31.69468677	24.32601464	25.63185228	23.18187787	29.68954443	27.01495973	27.18053791	26.38230629	21.17888905	29.88021212	31.24464927	26.99952771	27.46666337	25.77909583	27.49870529	28.20245058	27.13919835	31.68095156	33.48552363	32.77369174	32.48869844	27.11549643	28.68720319	31.56591088	28.08702584	28.13735868	31.90204973	29.61809556	36.86083591	37.72477007	34.95884811	34.08924383	38.7195757	36.73278738	36.65886767	33.52766524	32.20875573
1327.2	36.99637691	39.06617369	28.80788474	28.34440264	32.18000471	25.57859021	28.86128517	29.20690056	27.39235757	31.88789271	21.7802026	27.8302777	30.94338227	23.63521145	24.90093145	22.49560885	28.9963974	26.23351145	26.46617138	25.68236189	20.55106949	29.1154213	30.39499173	26.26722986	26.6635675	25.04465218	26.74460268	27.38166391	26.28492948	30.94977932	32.91567976	31.98183044	31.65273286	26.46877535	28.26734617	30.92574865	27.33046898	27.41661012	31.17920988	29.07240299	36.10870925	37.23017097	34.42660642	33.36597031	38.10912664	36.1253972	35.95922576	32.8949765	31.59396077
1331.1	35.95745749	37.97980971	28.01540659	27.50925886	31.21980773	24.84649716	28.06423653	28.32586482	26.55517669	30.9904495	21.0646772	27.03481803	30.06721381	22.84807576	24.08193585	21.72889992	28.19753965	25.34301419	25.66727892	24.86552331	19.85440173	28.26627786	29.40299354	25.39846682	25.80218717	24.22061337	25.87301604	26.44981289	25.28606742	30.11337379	32.25286821	31.1413503	30.77100591	25.70646647	27.80529019	30.1672113	26.47471003	26.61011149	30.33790157	28.43324219	35.22390599	36.58009708	33.72527769	32.56175298	37.45045386	35.41631152	35.15843863	32.12341201	30.9598179
1334.9	34.97808131	36.90135441	27.24816115	26.72682352	30.29022999	24.11233204	27.25723012	27.46981777	25.78597908	30.14748599	20.39114596	26.24422394	29.25678382	22.09542886	23.32113706	21.02341337	27.42749139	24.5208967	24.9251441	24.0999855	19.18139995	27.47578334	28.46372951	24.58030194	24.96329073	23.4116709	25.06168159	25.55929068	24.38898243	29.30373714	31.60379385	30.28093005	29.85090098	24.98434234	27.29602376	29.44614419	25.65699526	25.82973557	29.47963443	27.83673893	34.40945547	35.95746742	33.11270202	31.7246436	36.76494727	34.79718465	34.40658044	31.36460858	30.29525939
1338.7	34.17875086	36.04989978	26.68863571	26.10175241	29.5738409	23.57377831	26.57451329	26.80987788	25.14938997	29.47431505	19.87357918	25.57750301	28.55998489	21.52332964	22.78571653	20.5018435	26.87276291	23.86667194	24.32806913	23.51132933	18.62168695	26.91986211	27.81906558	24.00257936	24.27697518	22.88801462	24.49958507	24.8951711	23.69538565	28.64227209	31.07812449	29.57508325	29.15935589	24.43907952	26.87170537	28.8460091	25.10851703	25.24467587	28.83871713	27.33588732	33.80169357	35.53565465	32.71308451	31.10286087	36.1286592	34.17070361	33.77381471	30.89518557	29.70285248
1342.5	33.59078533	35.44009585	26.22369379	25.5451243	29.06823282	23.19881659	26.03200389	26.38353519	24.71936655	28.93064862	19.51919838	24.97739995	27.99950505	21.12922062	22.39086859	20.0840276	26.43234042	23.40202259	23.84131685	23.09272775	18.20849878	26.45310947	27.46480834	23.65678052	23.7247056	22.51736052	24.09557857	24.4646126	23.24042572	28.13266691	30.59383574	29.05853691	28.60401096	24.04145739	26.43487695	28.38513352	24.77791623	24.874606	28.42516834	26.86597496	33.32618001	35.20653117	32.40417691	30.63777601	35.4999229	33.56913752	33.22415714	30.59392657	29.13777648
1346.3	33.11716988	34.98682211	25.77533282	25.04214727	28.56165068	22.93830036	25.47700007	25.96845321	24.37189039	28.45099259	19.19447369	24.51228208	27.57622362	20.96297302	22.10041828	19.61006213	25.99081819	23.08576868	23.46709964	22.90772371	17.98200227	25.95155742	27.33991269	23.54340925	23.3280548	22.3485763	23.709755	24.16733798	22.88697009	27.66848496	30.10955568	28.59764839	28.05103917	23.73580984	25.93781449	27.95716559	24.69068537	24.61197734	28.21242592	26.27694714	32.79421461	34.78066671	32.01276179	30.31025867	34.74174329	32.80742191	32.63100045	30.40281339	28.52162269
1350.1	32.66582877	34.35750479	25.10396313	24.50988182	28.09566487	22.60472321	24.79229579	25.69965959	23.99411147	27.96042505	19.03114048	24.00526661	27.07336344	20.84172916	21.68836833	19.06723077	25.32157271	23.03663593	23.0424045	22.86400612	17.88451456	25.29565869	27.34582634	23.25926154	23.07649141	22.42993876	23.32141796	23.92540015	22.71634576	27.03588722	29.48830723	28.12738309	27.45748779	23.40443026	25.03804089	27.58241246	24.7500796	24.42050497	27.7583207	25.2263316	31.96278299	33.94292284	31.34941144	29.94482474	33.74129787	31.88474719	31.87991703	30.15098888	28.00421995
1353.9	32.07063244	33.17384207	24.1222198	23.86478123	28.0296454	21.97434834	23.77077316	25.4436708	23.65520895	27.52752197	18.88395871	23.80134304	26.59418239	20.90913242	21.42076404	18.66603891	24.58366738	23.23066116	22.97972094	22.88093064	18.04365615	24.76573253	27.11058124	23.17459008	23.2390197	22.45242464	22.86399202	23.79666006	22.46968939	26.16944954	28.82464137	27.7528578	26.90113504	22.73056205	23.8197013	27.04499138	24.73050175	23.97909754	27.24339151	24.24825468	30.77731674	32.8904836	30.54023245	29.52708056	32.62463879	30.7551278	30.97564412	29.49628654	27.04621307
1357.7	31.53437998	32.61700622	24.0150795	23.77514976	28.05722159	21.81935785	23.56144055	25.80357914	23.12427591	27.69580654	18.69575637	23.64873211	26.28355809	20.46128715	21.54682297	18.95480781	24.50760942	23.09407102	23.57183662	23.06598534	17.98428996	25.2615122	26.86284995	22.85733376	23.51051182	23.0196896	22.58271261	23.3049742	22.66328617	25.96481863	28.654517	27.39922711	26.88523671	22.2508591	23.08684666	26.49127982	25.17635899	23.97905328	26.7308615	23.69616074	30.44987133	31.79381121	30.21835887	29.03119977	31.88062115	30.66930762	30.60273225	29.20677011	26.60176223
1361.5	31.25638286	32.98587054	23.70661271	23.71410603	28.48351918	21.97892754	23.37240421	25.6715222	22.93453309	27.75544055	19.10668133	23.75391115	26.68089825	21.11299558	22.33342637	19.50242866	24.15787294	23.29584675	23.66355881	23.85517745	18.00794483	25.41313497	26.87640596	22.89471619	23.83091238	23.42490962	22.51499894	23.36019992	23.36019992	25.80134972	28.90258434	27.54483471	27.4591996	22.27253917	22.47844862	25.95292423	25.49899015	24.20846535	26.73814413	23.18890736	29.948386	31.35715414	30.81276572	29.54944703	31.55776332	30.82588312	30.55507234	29.08975704	26.42319598
1365.3	31.76455033	33.515646	23.72146603	24.22367457	28.74708681	22.29404078	23.57089546	26.45378635	23.0000345	27.74415207	19.32884775	24.16092974	26.46660329	21.70541846	22.97667124	19.39193732	24.47812722	23.53966988	24.07439549	24.56909568	18.14227733	25.28126034	27.22843474	23.05618441	24.32467608	24.419541	23.24263972	23.61514797	23.77370412	25.89456898	28.80722091	27.78752635	27.84381608	22.25236541	22.57493322	26.44291419	25.83836323	25.02435801	27.20456368	22.80016575	29.92987428	31.2991056	30.6116389	29.07966236	31.89832303	31.09532831	30.88834903	29.31975059	26.82004493
1369.1	31.97249607	34.00237158	23.70346595	24.54113231	29.82048942	21.75616826	23.74114193	26.44915385	23.67087939	27.78052323	19.77833478	24.20425585	26.83862456	21.66531372	22.5076032	19.29593637	24.19314165	24.13226854	24.10704506	24.80616062	19.12365122	25.99729571	27.37772851	23.50703724	25.40493002	23.82538678	23.3865445	23.53757307	23.35889539	26.47100362	29.04738936	27.82322015	27.72209219	21.99325871	23.23954337	26.63695087	25.59177503	24.40391307	26.39231168	23.23169482	30.06428975	31.39658972	30.53551686	29.51990266	31.63944924	31.89014891	30.97811471	28.62653718	27.01071093
1372.9	31.98045859	34.27753069	23.65245788	24.91120793	29.94705297	22.64537192	23.60603144	26.77576857	23.17053145	27.70952732	19.63189166	24.27183257	26.86556254	21.34623253	22.7766462	19.34737149	24.53700874	24.01495139	23.98849921	24.97957984	19.05768216	26.40497665	27.14167014	23.44681215	24.72098768	24.29944208	22.80603543	23.48542265	23.03757034	26.7955023	29.05362292	27.78039041	27.84331411	21.63131034	23.02803558	27.13497127	25.54005386	24.06190711	26.36935839	23.33430597	29.38110484	31.54895049	30.40173421	29.54297163	31.64326919	31.63008877	30.82516902	28.40999741	26.85767985
1376.7	31.95514668	33.24436255	23.41905552	24.23165209	28.9655524	22.01632719	22.90651819	26.37244936	22.74588757	27.87936726	19.28924823	23.43806963	26.07201537	21.13451697	21.97352599	19.22632097	24.53128728	23.19158986	23.97082431	24.36691273	18.19522504	25.08064128	26.56748211	22.9793532	23.98732588	24.02830963	22.76359475	23.08425491	22.6523177	25.7866705	29.52396735	27.42908003	28.00443665	21.47363394	22.5516067	26.59541641	25.81646191	24.29540993	26.06507524	23.04978231	29.59871211	30.59784809	30.4876937	28.944013	31.1922792	30.75134207	30.44881903	28.5972763	26.19210477
1380.5	30.79758682	32.83812904	23.18728401	23.24199765	28.4898283	21.27250687	23.174171	25.59237021	21.84458006	26.60621558	18.68057645	22.3871573	25.04519914	20.61544203	21.43618502	18.58604153	23.47812397	23.15712166	23.10894287	23.28598096	17.72324043	24.81111819	25.98206078	21.97279803	24.07086579	23.22396615	22.17435622	22.32091916	22.33854487	25.35326442	28.42691283	26.96650818	26.47223956	21.42895425	21.71729804	25.41028246	25.1466125	23.59933327	25.57156453	21.91581947	28.01486668	30.1491269	29.72961438	27.79916869	30.07228647	29.69747591	29.06276727	27.85013815	25.19139168
1384.2	30.14413587	31.38168525	21.83475145	22.47116162	27.19056844	20.43617863	22.1419164	24.7184017	20.8652176	25.64773581	17.84180069	22.23712124	24.46174061	19.77483966	20.45687753	17.76035951	21.61681127	22.37308125	22.11661976	23.11800469	17.21113588	23.63570407	25.07138176	21.01511335	23.08284123	22.39314462	20.88128995	21.4708809	21.13588265	23.82904164	27.04393187	25.56512362	25.83794969	20.40500352	21.18716244	24.80266442	23.63628796	22.62385155	24.96987524	21.25762951	27.19833329	28.99677501	28.20312598	26.95167818	29.38661888	29.32715594	28.33757194	26.80521088	24.18615673
1388	28.61107625	29.78541579	20.70837943	21.24098726	25.90493118	19.14292027	20.35611769	23.09138033	20.1997727	24.09797445	17.13315321	21.1373496	23.61985268	18.82477557	19.45355418	16.59550002	21.21266083	21.01472777	20.98374722	21.78548189	15.90258146	22.23777563	23.46128819	20.36577888	21.80030435	21.21028765	19.50547332	19.84293826	19.70656067	22.51748413	25.86401709	23.75509838	24.14709671	19.08616098	19.80751635	23.35824508	22.34165274	21.23225096	22.58616046	20.42975645	25.7667914	27.92950091	27.22822928	25.72999672	27.73628639	27.69082894	27.30492531	25.53983151	23.93025822
1391.8	26.73256203	27.73594346	19.5632918	20.12798495	24.53277631	18.27747899	19.15887259	21.56272753	18.97585208	22.82952249	16.25530921	19.31618169	21.97191258	17.24517282	17.93127166	15.61162209	19.94253565	19.51884231	20.0730757	20.42963034	15.07421863	21.91835866	21.8335142	19.09730922	20.25328342	19.41072096	18.14794177	18.38060769	18.69712365	21.0106414	24.11193996	22.85129874	22.59535404	17.15736053	19.53058896	22.10494349	20.76913896	19.59903992	21.27082348	18.77157534	23.81319139	26.37560975	25.70169124	24.04665132	26.50764043	26.45313977	25.38630208	23.81848991	22.26641796
1395.6	25.32659076	26.60233086	17.88229069	19.3092522	22.84508326	17.41045062	18.25656139	20.31505647	17.52249936	21.61002911	15.27226784	18.3671907	20.63519179	16.11783308	16.84699963	14.73942271	18.87066301	18.12732009	18.87066301	18.77777479	14.25551574	19.77539213	20.41702219	17.24598151	19.53515934	18.18426863	17.16393962	17.17659112	17.46653191	20.0664449	23.15664593	21.16797654	21.0255606	16.70597135	18.52181053	20.66919516	19.52967728	18.35130835	19.80259436	18.00227539	22.38957227	25.4919273	24.52258946	22.04169389	25.27676512	25.32537755	23.91370082	22.38957227	21.08230264
1399.4	23.81665059	25.18675677	17.0752898	17.9637646	21.66508867	16.27158131	17.24297327	19.27892203	16.33157763	20.45303356	14.29606958	17.64677065	19.45199604	15.40413163	16.13193566	14.20883099	17.76303635	17.23992819	17.56267793	17.72657175	13.32750249	18.55784237	19.36428177	16.93174036	17.55708026	17.3309036	16.25056673	16.19843937	15.73726723	18.71072264	22.19526175	20.03993481	19.83002371	15.71363465	17.86852403	19.72352416	18.55657717	16.99541091	19.05543482	17.27881917	21.60718793	24.36023303	23.12942818	21.0885494	24.25386648	23.77679167	22.91718605	21.03327661	19.5919125
1403.2	21.92618308	22.76110055	15.75515202	16.19986182	19.58001114	14.54236692	16.07949377	17.31482332	14.83358316	18.33209889	12.59062809	15.75575499	18.0082718	13.6707937	14.3508481	12.71065529	16.00453007	15.18464461	15.62072316	15.87126238	11.73036336	16.89562681	17.29361857	15.01225002	15.74353988	15.45886633	14.26534949	14.26758301	14.40624154	16.72038089	20.43567193	18.10645673	17.73433301	14.2715901	16.71716462	17.55974848	16.29291154	15.58462886	17.11532972	15.93592514	19.69326158	22.69258193	21.11482318	19.12670026	22.50240187	21.89056029	20.80297569	19.00086508	18.1330253
1407	19.01022067	19.54534451	14.48468774	14.33503198	16.73007511	12.63490391	13.54368884	14.56052063	12.82037471	15.87648228	10.71411703	13.21344579	15.41848533	11.39627203	12.28640618	10.71080432	13.88254373	12.80223334	13.09251092	13.52967931	10.02766244	14.47544415	14.57778711	12.26964924	13.07851405	12.89209872	12.22132711	12.53105984	11.90981776	14.40739736	17.85690043	15.45297653	15.26442785	12.1440438	15.1376343	15.22236875	13.72639909	13.34368965	14.57464769	13.91053204	17.19645942	20.5703712	19.05702779	16.16640528	20.03028694	19.72958474	18.48510908	16.64563081	15.86710468
1410.8	16.42312205	16.94793796	12.28644539	12.36399813	14.53855512	11.25981371	12.07266163	12.80767897	10.85611002	13.94718802	9.334548558	11.59012717	13.5853604	9.81276374	10.51735865	9.193742201	12.34407865	10.77482895	11.72184917	11.41867398	8.540402026	12.55651821	12.26982382	10.43510585	11.25034413	10.85268887	10.67714218	10.43991399	10.11782988	12.67543409	16.02817647	13.38993798	13.04894568	10.63730032	13.94352232	13.52044785	11.73891127	11.41831603	12.62120927	12.73052895	15.33718947	19.0949569	17.04488515	14.22871496	18.46102867	17.98399728	16.50583633	14.81748323	14.36410823
1414.5	14.50578247	14.8530728	10.81080082	10.84264032	12.51852481	9.524397255	10.6259313	11.02168954	9.476493121	12.18255671	7.901345772	10.36214738	12.05304013	8.421447952	9.087195874	8.142999183	10.86325308	9.233537807	9.977409049	9.754525102	7.233918154	10.8287791	10.33772935	9.134722474	9.595240506	9.198237302	9.277464313	8.85094804	8.539647571	11.07753197	14.31193796	11.79206946	11.32573485	9.273971292	12.97251937	12.04131353	10.08226833	9.892236045	11.05480733	11.5814011	13.73647163	17.72680971	15.41075348	12.41303751	16.86283352	16.53717272	14.73113379	13.05970079	13.11296406
1418.3	12.78968259	13.33205324	9.683627829	9.435214459	10.84108238	8.523630158	9.480306016	9.840262748	8.497029631	10.98225818	6.854127413	9.059678664	10.81392861	7.465138716	7.944201971	7.20411831	9.787167034	8.197983814	8.826709387	8.565377899	6.136710319	9.613669963	9.226875173	8.000388126	8.450259978	8.098063901	8.25214093	7.898332252	7.49117359	9.814112737	13.24421676	10.46953858	10.03326986	8.370316639	12.1688157	10.81048511	8.871438531	8.744487088	9.893678152	10.72758361	12.64467181	16.43792095	14.24577475	11.11227275	15.87370837	15.34817677	13.6620997	11.80052625	12.08990192
1422.1	11.54309465	11.76632949	8.785629252	8.497180609	9.569005134	7.665317522	8.623627482	8.787079268	7.564255781	9.941301485	6.052718716	8.195478578	9.764044387	6.661790579	7.299826665	6.427018115	8.985249247	7.173774043	7.85646785	7.71487418	5.583628011	8.79422249	8.318465166	7.23365524	7.553400942	7.157869164	7.454862767	7.125447723	6.695810428	8.922518162	12.36035935	9.363172628	9.03968298	7.660192289	11.47684705	9.77187175	7.905501221	8.025850326	8.962609093	10.01765593	11.75893254	15.68914801	13.29780733	10.17099595	14.93340154	14.52722434	12.67778444	10.87667743	11.3038722
1425.9	10.93576792	10.99953461	8.483031405	8.154371168	9.101776808	7.366130193	8.25926947	8.29862115	7.128514735	9.394516116	5.858612246	7.714995935	9.423971523	6.327894984	6.846891176	6.070444021	8.504586809	6.743358298	7.470628996	7.157151821	5.295983932	8.429255763	7.75022692	6.948466584	7.147796067	6.73511	7.064762298	6.88739082	6.226078095	8.497312602	11.90366602	8.904771963	8.616677836	7.200469269	11.08699991	9.32047234	7.497628767	7.649468103	8.554317383	9.648437159	11.34259443	15.38219906	12.96157497	9.70340417	14.42166654	14.02642467	12.29627605	10.72066873	10.92828605
1429.6	10.58166811	10.77152872	8.261225486	7.794047861	8.771307239	6.985968024	7.978251451	7.974620021	6.905177635	9.01951064	5.717030942	7.509608442	9.010808865	6.134605004	6.618774761	5.922144058	8.292229416	6.521305977	7.29467743	6.915941158	5.110093712	8.138297393	7.445509752	6.648702983	6.907323163	6.498128379	6.912203496	6.427209341	6.035688081	8.223870127	11.54229784	8.595910626	8.326887389	6.997757452	10.82274428	9.144713875	7.233745274	7.344733458	8.262849367	9.259120554	10.97712915	15.09981207	12.68829156	9.428389689	14.04057042	13.7648074	11.91868157	10.41520848	10.70037096
1433.4	10.23729039	10.61747166	8.024728904	7.673030574	8.454385519	6.884093833	7.765655737	7.760540022	6.720811904	8.783474039	5.489121773	7.370034043	8.874572991	5.859564264	6.449395708	5.775277904	8.087123339	6.331834446	7.003526695	6.790325375	4.925466521	7.778675212	7.347395451	6.413780637	6.68895632	6.237307394	6.659347502	6.325948939	5.903966162	8.120574124	11.30159246	8.339214815	8.113067936	6.904154928	10.70928144	8.971542441	7.236260368	7.175972051	8.036304426	9.136896762	10.75471024	14.78811569	12.33588886	9.234871818	13.7965841	13.46555723	11.62756721	10.14279982	10.4683941
1437.2	9.875021889	10.09690564	7.581968252	7.217582556	8.149450698	6.445299569	7.482968596	7.498985065	6.409898437	8.506938163	5.198943463	7.040128752	8.564792628	5.648274413	6.113118243	5.535123733	7.831431351	6.10935585	6.706814152	6.419797536	4.712205469	7.580336997	6.94575549	6.120101314	6.459523447	5.991219406	6.52960227	6.062945445	5.590143486	7.819288926	11.08434216	8.042370596	7.745515548	6.648087083	10.51753509	8.622848681	6.764210492	6.928776312	7.729090697	8.994422593	10.4989117	14.53066699	11.98858116	8.791265378	13.5645323	13.20133953	11.3640502	9.775590636	10.22650879
1440.9	9.442671783	9.669507387	7.346025292	6.941152777	7.688577621	6.260070723	7.241900921	7.187959379	6.093719194	8.17468129	5.055225007	6.765842443	8.310317252	5.377026367	5.878453734	5.290931432	7.643363369	5.788888421	6.494107794	6.119694751	4.477476918	7.321993863	6.789352483	5.985148193	6.163006286	5.758220357	6.19736248	5.86595677	5.34950216	7.493627657	10.7846763	7.760939063	7.436630133	6.381759911	10.39409446	8.353966849	6.501721991	6.641008583	7.465884139	8.750672206	10.30217469	14.22838047	11.74644555	8.552160883	13.33524435	12.98457447	11.11045898	9.531547002	9.944318222
1444.7	9.024004233	9.227772446	7.091388933	6.680895509	7.390588268	5.996861415	7.053015991	6.867756358	5.891492122	7.888763927	4.824393762	6.563433563	7.941769297	5.189410238	5.656177845	5.08279624	7.356802722	5.530241412	6.220144095	5.87096341	4.339130659	7.079467396	6.440321407	5.711370524	5.965213695	5.56807714	5.932318177	5.568984388	5.099025886	7.3005583	10.55740202	7.446861568	7.204811224	6.213942617	10.2023913	8.030249999	6.223145591	6.439500184	7.217559695	8.5380274	9.981893243	13.97230282	11.43217366	8.280465912	13.07442017	12.71357066	10.90253964	9.219102611	9.81390864
1448.5	8.58898038	8.777926994	6.877488613	6.321019077	6.959348913	5.673680682	6.715164501	6.508440492	5.555159968	7.526453209	4.546832585	6.205694462	7.665289252	4.989126358	5.351822173	4.874972301	7.076572695	5.240834546	5.914554358	5.586129501	4.104990994	6.747204205	5.9864921	5.383934039	5.626617388	5.103680536	5.666598824	5.261652397	4.847210178	7.020004699	10.22688148	7.103083587	6.900157543	5.952448617	9.994919534	7.735306016	5.860554461	6.091199761	6.884382761	8.298678181	9.713307748	13.72156742	11.10710666	7.863085288	12.75134488	12.47238283	10.56383636	8.950568742	9.558536955
1452.2	8.253937343	8.470983541	6.641870058	6.115238216	6.634733286	5.484275624	6.490059126	6.280313042	5.367498146	7.292132138	4.347891521	5.996951203	7.393604375	4.710422624	5.098402476	4.665355331	6.857911606	4.968862504	5.665505379	5.305666416	3.917464661	6.467398185	5.795987156	5.198938569	5.348441933	4.883136987	5.495835218	5.057853518	4.577072227	6.778702845	9.96841107	6.82507481	6.659743823	5.75344699	9.8631226	7.542675752	5.619693036	5.92518888	6.594649085	8.17433066	9.469558208	13.58910898	10.94743637	7.61310138	12.56359991	12.2660357	10.39248638	8.700082209	9.391684417
1456	8.115934348	8.287361646	6.468957703	5.979761617	6.456436791	5.382152356	6.355550326	6.160521666	5.248060448	7.152098118	4.238273385	5.79789255	7.250855483	4.576540817	5.033264411	4.575702341	6.746042642	4.784010879	5.521130969	5.149589699	3.789508974	6.347676253	5.693370108	5.064848644	5.250487471	4.777430622	5.418555093	4.961567333	4.431400965	6.634522863	9.85269533	6.691492212	6.518202815	5.667711698	9.765276578	7.43309374	5.528418183	5.779518191	6.472470602	8.086188873	9.389421779	13.59116147	10.91052423	7.41843593	12.49996819	12.16394304	10.22245796	8.614441036	9.272267665
1459.8	8.164255824	8.315963052	6.559766281	5.988980105	6.518503497	5.386077897	6.424246435	6.185467047	5.304598098	7.220210693	4.277419928	5.850286727	7.290479045	4.627935832	5.072844666	4.561762393	6.796709527	4.826601711	5.545533273	5.166302226	3.827177448	6.354094533	5.737184558	5.090607066	5.272226468	4.800879316	5.44741294	5.04376156	4.498059596	6.68996541	9.932640238	6.724095117	6.56627132	5.692512326	9.792845271	7.507354689	5.570157674	5.842639953	6.534785888	8.102531618	9.525481488	13.71043954	11.01279837	7.513434084	12.56554668	12.23650595	10.25744534	8.753639539	9.327195063
1463.5	8.39495826	8.580863786	6.703420439	6.159897008	6.753484445	5.618499901	6.637008837	6.383300149	5.435227	7.417893373	4.418231499	6.082324959	7.482315915	4.753802247	5.243874681	4.662700829	6.934388961	5.029139559	5.742486852	5.331917009	3.967869811	6.558205208	5.942558187	5.225121873	5.467949606	4.976463264	5.571463453	5.204946754	4.615908596	6.916445883	10.14837636	6.944001192	6.724789209	5.868803933	9.920383439	7.672797709	5.764171982	6.092486083	6.785990732	8.246371217	9.704199367	13.84377813	11.21947243	7.778674032	12.74770007	12.38745003	10.48792789	8.963133559	9.464683806
1467.3	8.524873966	8.745392038	6.848845694	6.322285136	6.887441347	5.708776565	6.751415503	6.511122726	5.609520181	7.553401067	4.533046349	6.233860586	7.663070427	4.898969534	5.331027451	4.738580331	7.084914539	5.159113527	5.914882408	5.484927533	4.05915722	6.694020058	6.040269936	5.338378468	5.55179819	5.043822678	5.666238476	5.275454095	4.7774965	7.017724456	10.32252634	7.084034166	6.910116597	6.00038168	10.09990448	7.839068973	5.882143716	6.201405656	6.887395039	8.37925653	9.854267693	14.00605537	11.34867114	7.939003152	12.95651187	12.56872492	10.64958984	9.092462087	9.641464497
1471.1	8.634292331	8.879314519	6.935554366	6.419331536	6.96968695	5.788208314	6.851206875	6.614142217	5.651386939	7.678660142	4.580510763	6.297890639	7.760423459	4.972929846	5.395956773	4.8760222	7.187278197	5.247801391	5.957009503	5.590689333	4.134340592	6.792193661	6.163548582	5.424159011	5.637358344	5.155322889	5.7752012	5.371017197	4.868383164	7.111341492	10.45945278	7.225548715	7.060988445	6.093154561	10.23844298	7.938032053	5.947886095	6.279149212	7.049718385	8.510816174	9.974904513	14.14775177	11.42488061	8.023247128	13.11721899	12.70761331	10.81166864	9.220871052	9.763525781
1474.8	8.731537534	8.938951214	6.999767593	6.43489142	7.033626079	5.813518997	6.956238725	6.679476197	5.740825152	7.767651658	4.630145528	6.352452078	7.816540846	5.002706462	5.478226922	4.925144102	7.307727218	5.239458952	6.003824876	5.589416443	4.123027119	6.892720481	6.187324518	5.469944825	5.738779118	5.182560588	5.885342024	5.422526129	4.887911128	7.201014391	10.53416047	7.314291375	7.164975356	6.147886456	10.39103925	8.055202379	5.970139755	6.319582315	7.104182934	8.623673902	10.12800269	14.2986586	11.55723782	8.077532018	13.2958614	12.88456873	10.91928733	9.257266495	9.885672022
1478.6	8.929679332	9.134852418	7.192390579	6.581225165	7.18126374	5.965136968	7.138538434	6.829207316	5.89141775	7.933832583	4.72181719	6.500385056	7.963362184	5.119641949	5.607481547	5.00824157	7.467073272	5.366915336	6.166306179	5.69831589	4.219962752	7.079591818	6.339213894	5.599398693	5.840737415	5.282205734	5.976514141	5.566280523	4.99467076	7.392013049	10.74397402	7.486877509	7.322590784	6.267147757	10.55770817	8.222964482	6.121433311	6.439598083	7.271671359	8.796604624	10.34295862	14.49871846	11.73815389	8.251376595	13.54199938	13.06404148	11.17624019	9.44790759	10.07252292
1482.3	9.03612875	9.246118817	7.275785563	6.630335075	7.265361387	6.037889938	7.190325379	6.937554839	5.967622604	8.0151063	4.77916207	6.605393391	8.047123835	5.15234832	5.646532685	5.073668345	7.551422809	5.400338213	6.233629291	5.768916469	4.267153707	7.122823783	6.419303945	5.651554002	5.908971067	5.296612644	6.049566012	5.625464037	5.054400533	7.493921256	10.89881307	7.572222211	7.435637985	6.373514553	10.73515739	8.332007979	6.182353234	6.529385643	7.372805398	8.929962451	10.46231653	14.67872355	11.85855625	8.398412683	13.73676073	13.25120743	11.30567162	9.550013334	10.18749792
1486.1	9.123084521	9.345086844	7.363271916	6.729691078	7.316567889	6.096954384	7.30887555	6.970670541	6.011025832	8.130471159	4.831461129	6.65207671	8.130053075	5.208434533	5.720969842	5.09908095	7.680714916	5.437853916	6.29825073	5.812481221	4.301990181	7.228566095	6.4647565	5.690307649	5.959058258	5.33882026	6.116293903	5.68713598	5.083090579	7.619288091	11.02282029	7.687258758	7.548503402	6.450395937	10.88021063	8.469980595	6.248599377	6.613540461	7.484517473	9.076971366	10.62512063	14.87588616	12.03223617	8.488908724	13.96138458	13.43401159	11.49121492	9.696355211	10.34746101
1489.8	9.239682153	9.477843137	7.465383955	6.825712183	7.437036511	6.183288391	7.430782774	7.044947217	6.102412478	8.241263868	4.86130019	6.752159314	8.241385158	5.273523125	5.774807618	5.175051749	7.788727868	5.482972724	6.35717251	5.877087913	4.351486577	7.313834311	6.533818177	5.756336199	6.028306726	5.396600248	6.180596763	5.723842986	5.12141149	7.739200579	11.18003117	7.804680253	7.674329063	6.575941669	11.07784316	8.594973377	6.28717814	6.72805926	7.600351839	9.24075938	10.82836969	15.12572682	12.22581979	8.64739514	14.20297377	13.61518572	11.6735591	9.869701242	10.51591169
1493.6	9.405514389	9.644656794	7.599860554	6.953861776	7.569382925	6.290459343	7.570255512	7.172885772	6.231065088	8.38111781	4.952116859	6.865096743	8.366093879	5.331409216	5.877661432	5.231676541	7.951378068	5.549809775	6.476637751	5.973469863	4.418397913	7.4571932	6.675131194	5.847544993	6.135310488	5.497915479	6.297320941	5.855254568	5.193158922	7.894676985	11.37788721	7.965621181	7.848443615	6.688502058	11.25179326	8.778097871	6.401453858	6.848388338	7.741603401	9.413339055	11.07731219	15.39684072	12.47482243	8.794843847	14.44589844	13.85421494	11.9091265	10.08628382	10.71458571
1497.3	9.636967877	9.883573854	7.786452697	7.119453139	7.741793455	6.448499072	7.746999966	7.349738171	6.410222588	8.588701096	5.092751435	7.052467151	8.54448315	5.460944005	6.027287236	5.373489827	8.136086398	5.697383367	6.633911098	6.11709175	4.523158356	7.639287329	6.85155502	6.001013866	6.284152003	5.63477568	6.470106329	6.011831493	5.32306899	8.101810897	11.63629606	8.18108815	8.061175794	6.877542566	11.45618326	9.01111777	6.585619465	7.019554863	7.945122945	9.621786943	11.33785524	15.70450348	12.74506222	9.02446672	14.74958346	14.12311187	12.18409077	10.34721735	10.93850067
1501.1	9.912685338	10.15728888	8.010307626	7.318373321	7.960377859	6.641899812	7.997180086	7.558760278	6.610689851	8.80977469	5.233288928	7.247026203	8.761965206	5.628184907	6.204130356	5.518473148	8.361647155	5.881308423	6.839347927	6.297027992	4.688831381	7.858627217	7.088782479	6.182447416	6.461017798	5.787190251	6.660109322	6.209132883	5.509825034	8.341448242	11.9170334	8.424043527	8.303878429	7.088186002	11.68465678	9.275486539	6.787111605	7.241413961	8.200695534	9.855286913	11.63891654	16.04654019	13.05654845	9.289034749	15.0641387	14.4050318	12.48417804	10.65497016	11.20156598
1504.8	10.21293014	10.47864816	8.248580625	7.539786692	8.219943363	6.850699166	8.232563917	7.789484505	6.831697327	9.079903755	5.408545649	7.48316879	9.008112148	5.816070398	6.373335379	5.668537722	8.599716031	6.089867309	7.052262061	6.531688844	4.820194609	8.08558467	7.332954295	6.378299379	6.684343391	5.978087907	6.875598808	6.405811142	5.692441765	8.59849897	12.22368473	8.721574909	8.583272896	7.316968815	11.95114074	9.548619061	7.011347179	7.469253203	8.463001049	10.11821601	11.96093216	16.36840807	13.34870524	9.594236707	15.42447646	14.74262157	12.78744894	10.95294802	11.48924002
1508.6	10.50048605	10.77632922	8.467097781	7.759083522	8.466296054	7.046271275	8.453398071	8.014916461	7.037484852	9.339262541	5.574389301	7.713848322	9.248224545	5.987006046	6.582535247	5.824655248	8.832413224	6.276913208	7.254334376	6.715730692	4.995938666	8.326333488	7.571610464	6.582753836	6.889581641	6.168160568	7.089584116	6.618072017	5.887193705	8.855088979	12.50806813	8.998693888	8.861755501	7.531337675	12.19441991	9.811624829	7.23090878	7.686987312	8.731214912	10.36709734	12.2899593	16.72003565	13.65803676	9.884990331	15.77558498	15.02960447	13.09252411	11.26621065	11.77067171
1512.3	10.84423513	11.1186968	8.745057198	7.997596172	8.759703055	7.276488364	8.726583813	8.272988337	7.296926523	9.614046187	5.766983501	7.960799357	9.526516033	6.19276964	6.780813283	5.999385636	9.097760895	6.482039295	7.491428735	6.945856317	5.15601946	8.587397079	7.833003966	6.803429724	7.119890942	6.375389854	7.302509972	6.848360625	6.088482526	9.139522907	12.86113983	9.290144435	9.169393518	7.772355212	12.4710083	10.1242258	7.475082777	7.948493817	9.012801826	10.64427564	12.62817934	17.07011825	13.98508	10.20446482	16.1466209	15.36045758	13.44749626	11.58813197	12.08004163
1516.1	11.15665712	11.46451446	9.00973268	8.256045495	9.055179823	7.523011465	9.011868124	8.537223755	7.556016439	9.913295856	5.963560255	8.230447041	9.776146281	6.385354476	7.021225852	6.18510574	9.382208136	6.712270363	7.752468206	7.170045817	5.326075854	8.87111854	8.112155987	7.030749361	7.344180673	6.59412199	7.536893496	7.090964108	6.300909355	9.428280167	13.1915014	9.606888734	9.476693794	8.018105852	12.75691544	10.42958263	7.720327053	8.19996977	9.312764389	10.94575604	12.98770065	17.42967674	14.32954067	10.51952714	16.51897686	15.72524926	13.80117501	11.90580659	12.39207984
1519.8	11.51618163	11.82372484	9.258070646	8.495057124	9.337906336	7.737269351	9.277767194	8.783688561	7.801618612	10.21093699	6.15065674	8.475480417	10.03772198	6.578216046	7.23708671	6.364697278	9.649907833	6.925161404	7.988125387	7.383685407	5.497335394	9.134803413	8.38278629	7.245022408	7.57829116	6.786255706	7.764218672	7.323775291	6.519011952	9.718352915	13.53257147	9.925803342	9.778184035	8.267707517	13.03865809	10.73381516	7.955331483	8.4506521	9.602172271	11.20433064	13.3343634	17.79848323	14.65341323	10.83595398	16.88825901	16.07278046	14.13635896	12.22657708	12.68913603
1523.6	11.8307564	12.17139325	9.51924483	8.738518447	9.62877867	7.961658619	9.533828098	9.043143584	8.037625477	10.47929878	6.333847378	8.722108874	10.3096214	6.779577414	7.455133194	6.548203995	9.900969965	7.146753659	8.228074234	7.612590372	5.672825234	9.398828589	8.666667535	7.480085693	7.807091781	7.008869339	8.014959638	7.55909627	6.736929219	10.01336545	13.85483295	10.23254078	10.08182817	8.497305147	13.32149767	11.02408888	8.197392276	8.706684692	9.890604326	11.48304928	13.6919353	18.15469087	14.97391736	11.14692935	17.25953371	16.40462747	14.48234846	12.54531813	12.97953212
1527.3	12.17303837	12.53060078	9.77481508	9.021615346	9.922059855	8.206105795	9.806391731	9.311306408	8.297338452	10.7710827	6.532922812	8.987698518	10.58873705	6.993469157	7.678520792	6.739452237	10.19079983	7.377731478	8.46734592	7.844863878	5.852399703	9.679853842	8.931118745	7.699178638	8.05099689	7.231154407	8.250524384	7.792802233	6.972331061	10.317948	14.1923149	10.55657798	10.41035218	8.768816034	13.61403986	11.34670398	8.452529998	8.959716443	10.20114224	11.76569311	14.04954699	18.49263871	15.31395314	11.46367963	17.62750241	16.75281685	14.83116516	12.87794791	13.29801836
1531	12.52771682	12.88314369	10.07161042	9.25837056	10.20402529	8.443784801	10.08759773	9.575883033	8.574200095	11.06779949	6.738272155	9.25221351	10.84807514	7.195344736	7.892267641	6.92500879	10.45380476	7.605482121	8.730129248	8.099807163	6.039661585	9.948671364	9.215129422	7.94487084	8.293080326	7.45137791	8.493283062	8.037334341	7.201274298	10.61782757	14.53456627	10.87031086	10.72728088	9.019693069	13.89326045	11.65989672	8.700524935	9.217228068	10.50017333	12.04576705	14.40527768	18.84205353	15.637706	11.79800883	17.99113333	17.08288755	15.18094478	13.22314729	13.59904351
1534.8	12.86395503	13.24295203	10.33341381	9.515201463	10.49411273	8.679830705	10.36298717	9.846465909	8.84261055	11.38047128	6.93235087	9.515100194	11.12485337	7.407564645	8.113298776	7.101071582	10.73337764	7.842390852	8.97938175	8.345270651	6.220402058	10.23168612	9.503541897	8.176804394	8.537975974	7.670408982	8.733517991	8.300719981	7.428158196	10.90504903	14.87095845	11.19330376	11.04001471	9.271276793	14.15434438	11.97570121	8.973480664	9.48395671	10.80147059	12.32541012	14.74885692	19.18115349	15.96047624	12.11995557	18.33567518	17.41826668	15.51086024	13.54630369	13.9053083
1538.5	13.20299898	13.61456834	10.60385894	9.761447346	10.79041681	8.915390864	10.6375582	10.10787282	9.093821337	11.66224259	7.130011715	9.765968716	11.39365435	7.608833044	8.33990619	7.294919005	10.99229071	8.061504893	9.223302872	8.556229228	6.404651793	10.49554377	9.78376302	8.41121989	8.763677733	7.878850047	8.978260942	8.534550073	7.645702137	11.21188178	15.21248988	11.52141825	11.35299163	9.518824461	14.43193039	12.26651248	9.216479439	9.748857777	11.10518916	12.60061298	15.07987826	19.51064218	16.27044428	12.43766725	18.67907043	17.74524151	15.83921631	13.85504093	14.21742992
1542.2	13.54365863	13.97597251	10.85907709	10.01129964	11.09150218	9.141688208	10.89123484	10.3573917	9.340238251	11.95071145	7.330228378	10.03321456	11.65714798	7.831287277	8.573231859	7.483784266	11.27751397	8.288589043	9.477491953	8.814513715	6.58777913	10.76666336	10.07783514	8.646930184	9.005473736	8.121084633	9.206731869	8.788279532	7.884558199	11.51488291	15.55665006	11.83231178	11.66909014	9.77692603	14.70666359	12.59621062	9.473018812	10.00677092	11.40335647	12.85949171	15.43733783	19.84291447	16.59117416	12.75790748	19.03937452	18.08521162	16.17942893	14.16334816	14.50911576
1546	13.88624726	14.33447408	11.12209062	10.26836855	11.38366642	9.369289198	11.17371251	10.62200906	9.598707626	12.24361902	7.526715921	10.28760757	11.91058956	8.044906971	8.794606649	7.672435165	11.54239472	8.524166838	9.723075524	9.044139075	6.761161562	11.0483698	10.35050127	8.887862894	9.241918013	8.334243847	9.455254007	9.029607163	8.1238887	11.80606253	15.87717725	12.16070044	11.99729269	10.01988845	14.97898394	12.90599643	9.727046023	10.26703914	11.70844703	13.14710124	15.79129236	20.18927226	16.919607	13.08190896	19.37434986	18.43085251	16.51319763	14.49650339	14.80966609
1549.7	14.2165269	14.69464538	11.39666116	10.50832626	11.66955116	9.605818474	11.43690143	10.87784616	9.859978158	12.52745966	7.712901325	10.53627124	12.17270167	8.238158892	9.000034891	7.847781321	11.80291881	8.761630013	9.968177241	9.292722176	6.942616831	11.30997819	10.6174581	9.110103736	9.480715231	8.554124919	9.689733531	9.268501188	8.338974362	12.10970044	16.2071389	12.46146138	12.29842444	10.27439318	15.24063417	13.1924275	9.971115105	10.51243461	12.01625208	13.41469063	16.12263016	20.50061709	17.21463787	13.39095832	19.69160973	18.72429579	16.84260447	14.81846306	15.09062125
1553.4	14.55631334	15.04608367	11.66823821	10.75736479	11.95471666	9.828334899	11.70057076	11.13769982	10.12922198	12.81735183	7.914750168	10.8044549	12.44226946	8.455290554	9.221354471	8.036763408	12.05814685	8.985619208	10.20587939	9.52341388	7.127835563	11.56748138	10.91196655	9.35892454	9.715564333	8.768561168	9.923750971	9.509305539	8.572207568	12.38832922	16.53661375	12.79133062	12.61727853	10.52277534	15.50938405	13.50304233	10.23079394	10.7708542	12.29768454	13.68176962	16.48174358	20.81962192	17.52343345	13.70943657	20.02733226	19.06087462	17.17170622	15.11992386	15.39722928
1557.1	14.86877502	15.38943503	11.90616898	11.00434615	12.24160693	10.049521	11.94629165	11.39142005	10.35903946	13.0967105	8.109056884	11.01976714	12.68822017	8.648404233	9.425172084	8.229066876	12.32906182	9.205608601	10.44112537	9.748134786	7.303345999	11.82455382	11.18647025	9.572613033	9.951142772	8.987028628	10.15802894	9.739130843	8.797429925	12.67681385	16.85548611	13.07373922	12.92660944	10.75875266	15.75909744	13.78951486	10.47357241	11.01616093	12.58324447	13.93235093	16.78540487	21.11654235	17.81160203	14.00838948	20.35210408	19.36944471	17.47913569	15.40673272	15.67147937
1560.9	15.18652872	15.73907623	12.14836263	11.22811645	12.50949775	10.2600202	12.19006993	11.62745678	10.61820973	13.35861508	8.29299771	11.26956082	12.92806013	8.861340256	9.647746565	8.396205965	12.58310747	9.426068869	10.66596507	9.958689773	7.463326073	12.08476755	11.45957689	9.806563369	10.16870485	9.204744122	10.38736197	9.982211202	9.028983324	12.95581691	17.16352377	13.37415708	13.20312143	11.00741186	15.99983949	14.10113	10.72362038	11.2606673	12.86035059	14.18849209	17.1157136	21.42177328	18.11616496	14.31474118	20.66501888	19.68248803	17.79455265	15.70816945	15.96428602
1564.6	15.49430271	16.03816495	12.39001361	11.45397328	12.77105819	10.46643386	12.43195892	11.86783228	10.83594398	13.61612545	8.477543351	11.50896025	13.16880365	9.04931448	9.841682917	8.578398198	12.8106555	9.636512002	10.90026883	10.19407334	7.634262321	12.32608666	11.72408124	10.02521753	10.38951247	9.413175609	10.6041357	10.20120792	9.224422745	13.23165315	17.46133903	13.67930444	13.49840443	11.23789436	16.24229483	14.37084298	10.95803792	11.49924865	13.14242067	14.4245143	17.43180978	21.71749526	18.41130515	14.60753478	20.95252124	19.96661999	18.09078174	15.99989224	16.20621054
1568.3	15.79913257	16.38668956	12.63752178	11.69862856	13.03349299	10.68289301	12.69586256	12.10959953	11.08157497	13.88561844	8.667275731	11.73805888	13.40356887	9.242311425	10.04861668	8.733857078	13.06104152	9.860109324	11.13221347	10.41369511	7.815455046	12.58261807	11.99823862	10.26271234	10.61248758	9.62198412	10.82487214	10.43393477	9.448537617	13.48912878	17.75442037	13.97061104	13.79540595	11.46545848	16.47344318	14.64270415	11.20734934	11.73929236	13.41564612	14.66052646	17.73596153	21.99638184	18.68144588	14.91057946	21.24592961	20.25399465	18.38161706	16.2921624	16.48364797
1572	16.11032954	16.70468098	12.87557674	11.92435101	13.30412642	10.90266198	12.93436906	12.34372128	11.31064531	14.16216711	8.847553715	11.98314002	13.65018059	9.438941386	10.25783822	8.917685515	13.29585076	10.10008577	11.37489877	10.64670768	7.992003	12.85652582	12.25664773	10.46442408	10.83918414	9.82751454	11.04613871	10.66786436	9.663652006	13.77626913	18.07931025	14.27646528	14.08331764	11.69938659	16.73302032	14.91587907	11.43719696	11.98709523	13.6919441	14.91891003	18.05479117	22.28545188	18.93736836	15.20988688	21.56235277	20.57590786	18.6813034	16.55930149	16.76475576
1575.8	16.40678384	17.05273196	13.11553073	12.16249097	13.58553156	11.10930948	13.17240535	12.57869646	11.5489856	14.42018678	9.024842292	12.2248761	13.8824554	9.637456205	10.45227592	9.108067685	13.54664472	10.30368136	11.582149	10.86195378	8.17332288	13.0918186	12.50061823	10.67958301	11.07188979	10.03847912	11.26866022	10.88679519	9.887268494	14.04265479	18.35718704	14.55039543	14.36711161	11.92706231	16.95829507	15.1862075	11.66731749	12.21491575	13.9635668	15.1543412	18.34959992	22.56205992	19.21094992	15.48481797	21.88012414	20.88499811	18.97205954	16.82407623	17.03337225
1579.5	16.69818218	17.34000995	13.34427211	12.3681954	13.82309501	11.28741782	13.38726452	12.78554237	11.7583876	14.66047767	9.192655228	12.41751838	14.09804483	9.812080756	10.63915838	9.275649924	13.78210946	10.49611631	11.79466208	11.0490739	8.316057191	13.31558027	12.73987309	10.8833277	11.27673595	10.21838906	11.47154622	11.10808866	10.06824282	14.30287907	18.6287023	14.80222001	14.62872081	12.13098595	17.17748653	15.4462747	11.87658483	12.41562689	14.20265184	15.37580144	18.63584474	22.82615601	19.47447843	15.74639737	22.14740699	21.172239	19.24791099	17.05153276	17.28408171
1583.2	16.97459142	17.64221168	13.55265166	12.59518198	14.08717263	11.46403521	13.60842558	13.01735055	11.95570476	14.89387676	9.366849387	12.65250785	14.32833616	9.975030075	10.8312635	9.44827583	14.00515563	10.69887672	12.00556695	11.24528473	8.470985993	13.55693147	12.97887261	11.09532003	11.47942153	10.41911765	11.66966101	11.30007028	10.26581719	14.56828166	18.91050404	15.06721092	14.9065469	12.34692115	17.42237921	15.69906378	12.08974338	12.6389555	14.452474	15.61444501	18.93085839	23.09605289	19.7528491	16.00652726	22.44125197	21.43619494	19.53613039	17.31903939	17.52949528
1586.9	17.2574054	17.91898857	13.76614837	12.79351277	14.32119194	11.66500711	13.82891797	13.23027221	12.1827705	15.13454675	9.524184421	12.84708834	14.53379433	10.14405484	10.9958206	9.590263952	14.20715213	10.87525591	12.19914991	11.44835289	8.620196645	13.75715059	13.20751865	11.29178396	11.66374288	10.59053537	11.86822279	11.48960338	10.46061328	14.80795203	19.15460823	15.3358871	15.15975481	12.53587007	17.62080389	15.93795621	12.3021606	12.845295	14.6911492	15.82123371	19.21958437	23.36710369	19.99917108	16.25985565	22.69885615	21.69182124	19.79900471	17.57909072	17.75224906
1590.6	17.51098232	18.21633136	13.97508851	13.00133528	14.54415412	11.86873591	14.04387191	13.43926723	12.37823902	15.3461842	9.689253373	13.04738056	14.73589411	10.34008931	11.18332383	9.726154634	14.40787042	11.07818879	12.4030804	11.64325071	8.769691572	13.98301377	13.44242511	11.49679563	11.85678626	10.77991146	12.04242878	11.69967233	10.66898548	15.02520801	19.42423336	15.57421844	15.39409053	12.75869223	17.83117598	16.17804529	12.51925861	13.0485883	14.93239254	16.02725683	19.49165616	23.64820741	20.24622087	16.51209093	22.97525028	21.94570928	20.07149072	17.82848986	18.00529535
1594.3	17.77575697	18.49057872	14.18107422	13.21106788	14.77198978	12.03662679	14.22165767	13.64272384	12.58875648	15.58407467	9.847217753	13.23714606	14.94506682	10.5046082	11.33723082	9.896587732	14.62169227	11.26978226	12.5813671	11.82221899	8.923711228	14.17523596	13.67224647	11.68429794	12.04025178	10.96322448	12.25120759	11.89746246	10.83925849	15.26003138	19.66939043	15.8040683	15.64699039	12.94733624	18.01778731	16.42728492	12.71982801	13.26567149	15.16050224	16.25526278	19.76359171	23.91660515	20.53076145	16.77690114	23.23504671	22.19894849	20.32482945	18.09865526	18.2245746
1598.1	18.04824147	18.77950121	14.39962995	13.40127323	15.00974804	12.21356576	14.44714145	13.84977938	12.78245404	15.80883147	10.0040741	13.44646781	15.17542941	10.65791338	11.52901269	10.05944977	14.83907066	11.46018767	12.78323625	12.00444673	9.054300799	14.37237713	13.89479405	11.86744856	12.23821687	11.14885377	12.45339775	12.10040883	11.01884785	15.48571143	19.91904849	16.05884837	15.89993749	13.16496574	18.24251873	16.66033495	12.93338107	13.47666289	15.39851929	16.48762367	20.05076489	24.19004976	20.79959556	17.02759462	23.50818507	22.46541108	20.58124464	18.3310445	18.45702669
1601.8	18.30954723	19.0545933	14.62404985	13.61438547	15.24071323	12.4086431	14.66521071	14.06153404	12.97283407	16.0451974	10.1709255	13.64893207	15.39246306	10.82556864	11.70623057	10.21874456	15.03748422	11.6556047	12.97989303	12.17893745	9.200370843	14.58624553	14.11991415	12.0641339	12.43879444	11.31941912	12.63730083	12.28311961	11.21492222	15.72371784	20.17005143	16.29878261	16.11231658	13.34220906	18.4322001	16.90024543	13.15036094	13.6629046	15.62329354	16.69229489	20.3262496	24.44204107	21.06656179	17.26462926	23.77946588	22.71316454	20.86596165	18.56886199	18.69171915
[truncated: 335 more rows]
[truncated: 8 more columns]
